# Supplementary material for: N-Glycans modulate tilting of HIV-1 envelope glycoprotein
Source: Nat Commun. 2026 Apr 15;17:5206. doi: 10.1038/s41467-026-71874-2 (PMC13254402; doi:10.1038/s41467-026-71874-2)
Supplement: Supplementary file 8 — Source Data [file 41467_2026_71874_MOESM8_ESM.zip › source_data/2_Supplementary_Figures/5_FigS9/source_data/V3/V3.C.1.txt]

#ASA ANALYSIS
#SIM_TIME  ASA1.4 TotOccl1.4 ShldMem1.4 ShldGly1.4   ASA7.2 TotOccl7.2 ShldMem7.2 ShldGly7.2   ASA18.6 TotOccl18.6 ShldMem18.6 ShldGly18.6

  0.00  1267.643  365.357    0.000  365.357      307.653  794.133    0.000  794.133      119.635 1042.933    0.000 1042.933
  1.00  1285.867  389.405    0.000  389.405      270.948  837.492    0.000  837.492      139.339 1276.067    0.000 1276.067
  2.00  1350.033  356.927    0.000  356.927      188.756  879.379    0.000  879.379       60.923 1099.427    0.000 1099.427
  3.00  1374.009  285.611    0.000  285.611      226.888  809.172    0.000  809.172      119.434 1033.884    0.000 1033.884
  4.00  1499.078  251.323    0.000  251.323      419.442  731.538    0.000  731.538      378.508 1045.444    0.000 1045.444
  5.00  1394.386  332.228    0.000  332.228      323.158  852.882    0.000  852.882      239.570 1323.920    0.000 1323.920
  6.00  1519.075  307.344    0.000  307.344      356.178  934.930    0.000  934.930      130.389 1517.441    0.000 1517.441
  7.00  1469.364  245.750    0.000  245.750      362.805  831.142    0.000  831.142      159.245 1273.854    0.000 1273.854
  8.00  1477.029  283.770    0.000  283.770      215.478 1001.329    0.000 1001.329       19.906 1433.902    0.000 1433.902
  9.00  1460.295  234.387    0.000  234.387      211.674  934.780    0.000  934.780       49.764 1424.557    0.000 1424.557
 10.00  1515.368  238.048    0.000  238.048      277.170  916.911    0.000  916.911       99.729 1405.053    0.000 1405.053
 11.00  1538.131  250.917    0.000  250.917      294.853  857.794    0.000  857.794      109.481 1184.884    0.000 1184.884
 12.00  1451.410  227.761    0.000  227.761      372.527  742.192    0.000  742.192       30.462 1465.058    0.000 1465.058
 13.00  1489.193  230.793    0.000  230.793      374.689  773.833    0.000  773.833       80.427 1328.237    0.000 1328.237
 14.00  1365.458  298.562    0.000  298.562      370.168  828.086    0.000  828.086       39.811 1420.732    0.000 1420.732
 15.00  1347.422  342.117    0.000  342.117      211.413  948.034    0.000  948.034        0.000 1432.699    0.000 1432.699
 16.00  1298.542  382.082    0.000  382.082      138.609  955.691    0.000  955.691        0.000 1420.133    0.000 1420.133
 17.00  1249.292  343.408    0.000  343.408       22.352 1056.681    0.000 1056.681        0.000 1313.667    0.000 1313.667
 18.00  1154.081  369.501    0.000  369.501      135.452  919.060    0.000  919.060        0.000 1395.501    0.000 1395.501
 19.00  1273.060  235.120    0.000  235.120       16.775 1052.758    0.000 1052.758        0.000 1367.050    0.000 1367.050
 20.00  1146.944  280.994    0.000  280.994       71.334  863.258    0.000  863.258        0.000 1276.168    0.000 1276.168
 21.00  1390.057  248.066    0.000  248.066       80.501 1004.371    0.000 1004.371        0.000 1337.895    0.000 1337.895
 22.00  1305.142  346.762    0.000  346.762      150.715  971.516    0.000  971.516        9.953 1260.988    0.000 1260.988
 23.00  1404.640  267.732    0.000  267.732       38.478 1062.921    0.000 1062.921        0.000 1373.988    0.000 1373.988
 24.00  1389.422  216.771    0.000  216.771      101.687 1003.037    0.000 1003.037        0.000 1402.039    0.000 1402.039
 25.00  1347.571  249.106    0.000  249.106       88.976  940.995    0.000  940.995        0.000 1214.141    0.000 1214.141
 26.00  1357.205  220.087    0.000  220.087      140.079  985.465    0.000  985.465        9.953 1443.555    0.000 1443.555
 27.00  1301.634  286.184    0.000  286.184       79.292  815.542    0.000  815.542        0.000 1133.011    0.000 1133.011
 28.00  1248.029  321.672    0.000  321.672       46.088  947.660    0.000  947.660        0.000 1142.160    0.000 1142.160
 29.00  1382.201  252.688    0.000  252.688       21.877  943.991    0.000  943.991        0.000 1153.318    0.000 1153.318
 30.00  1314.069  272.121    0.000  272.121      138.004  844.032    0.000  844.032        0.000 1139.848    0.000 1139.848
 31.00  1256.760  254.529    0.000  254.529      245.439  712.134    0.000  712.134       39.811 1121.751    0.000 1121.751
 32.00  1273.633  288.771    0.000  288.771      150.715  739.924    0.000  739.924        0.000 1042.029    0.000 1042.029
 33.00  1420.158  226.136    0.000  226.136      252.876  801.014    0.000  801.014       19.906 1181.971    0.000 1181.971
 34.00  1347.684  230.051    0.000  230.051      379.404  583.500    0.000  583.500       90.179 1096.913    0.000 1096.913
 35.00  1347.366  250.531    0.000  250.531      224.730  648.650    0.000  648.650       30.462 1007.643    0.000 1007.643
 36.00  1417.799  213.934    0.000  213.934      195.414  726.467    0.000  726.467        0.000 1050.168    0.000 1050.168
 37.00  1383.727  295.123    0.000  295.123      189.924  785.037    0.000  785.037        0.000 1261.685    0.000 1261.685
 38.00  1422.957  309.656    0.000  309.656      228.146  836.779    0.000  836.779       60.119 1274.757    0.000 1274.757
 39.00  1438.402  268.991    0.000  268.991      223.043  904.450    0.000  904.450        0.000 1275.062    0.000 1275.062
 40.00  1362.272  300.139    0.000  300.139      170.343  894.244    0.000  894.244        0.000 1444.861    0.000 1444.861
 41.00  1370.535  233.057    0.000  233.057      221.959  750.996    0.000  750.996        0.000 1185.690    0.000 1185.690
 42.00  1493.695  225.256    0.000  225.256      340.072  700.846    0.000  700.846        0.000 1273.857    0.000 1273.857
 43.00  1400.608  201.231    0.000  201.231      232.849  747.456    0.000  747.456        9.953 1234.952    0.000 1234.952
 44.00  1307.171  266.516    0.000  266.516      244.178  745.244    0.000  745.244        0.000 1345.537    0.000 1345.537
 45.00  1293.510  309.909    0.000  309.909      221.574  793.767    0.000  793.767        0.000 1413.998    0.000 1413.998
 46.00  1213.180  280.718    0.000  280.718       91.609  928.297    0.000  928.297        0.000 1317.689    0.000 1317.689
 47.00  1483.554  158.130    0.000  158.130      174.362  802.047    0.000  802.047        0.000 1364.035    0.000 1364.035
 48.00  1503.229  180.529    0.000  180.529      166.923  817.828    0.000  817.828        0.000 1195.138    0.000 1195.138
 49.00  1457.382  183.954    0.000  183.954      288.538  745.840    0.000  745.840       10.154 1414.302    0.000 1414.302
 50.00  1318.297  309.198    0.000  309.198      129.267  880.573    0.000  880.573        0.000 1145.675    0.000 1145.675
 51.00  1358.549  374.237    0.000  374.237      238.907  899.555    0.000  899.555       39.811 1301.603    0.000 1301.603
 52.00  1261.210  433.113    0.000  433.113      168.354  919.790    0.000  919.790        0.000 1404.851    0.000 1404.851
 53.00  1358.181  402.207    0.000  402.207      152.961  864.542    0.000  864.542        0.000 1262.898    0.000 1262.898
 54.00  1285.880  406.209    0.000  406.209      111.628  868.988    0.000  868.988        0.000  998.593    0.000  998.593
 55.00  1305.744  401.963    0.000  401.963      137.268  921.878    0.000  921.878        0.000 1353.380    0.000 1353.380
 56.00  1260.940  437.512    0.000  437.512       99.006  859.576    0.000  859.576        0.000 1164.980    0.000 1164.980
 57.00  1313.686  383.008    0.000  383.008      123.604  969.910    0.000  969.910        0.000 1255.963    0.000 1255.963
 58.00  1280.025  386.635    0.000  386.635      142.241  963.156    0.000  963.156        0.000 1344.430    0.000 1344.430
 59.00  1283.286  435.321    0.000  435.321      176.781  993.238    0.000  993.238        0.000 1466.877    0.000 1466.877
 60.00  1263.764  464.995    0.000  464.995      242.930  856.278    0.000  856.278        0.000 1384.844    0.000 1384.844
 61.00  1195.274  407.131    0.000  407.131      120.838  980.787    0.000  980.787        0.000 1295.169    0.000 1295.169
 62.00  1315.934  429.732    0.000  429.732      150.455  973.970    0.000  973.970        0.000 1293.762    0.000 1293.762
 63.00  1161.713  421.259    0.000  421.259       62.170  931.390    0.000  931.390        0.000  979.997    0.000  979.997
 64.00  1182.740  471.348    0.000  471.348      124.428  873.507    0.000  873.507        0.000 1334.478    0.000 1334.478
 65.00  1160.120  412.769    0.000  412.769       99.179  897.928    0.000  897.928        0.000 1245.303    0.000 1245.303
 66.00  1264.626  364.492    0.000  364.492      172.591  937.914    0.000  937.914        9.953 1365.039    0.000 1365.039
 67.00  1289.845  370.637    0.000  370.637      157.328  905.965    0.000  905.965        9.953 1366.246    0.000 1366.246
 68.00  1212.097  399.680    0.000  399.680      159.448  926.937    0.000  926.937        0.000 1378.109    0.000 1378.109
 69.00  1270.154  388.560    0.000  388.560      131.346  812.078    0.000  812.078        0.000 1342.219    0.000 1342.219
 70.00  1259.566  405.627    0.000  405.627      191.698  813.847    0.000  813.847        0.000 1343.225    0.000 1343.225
 71.00  1268.217  350.143    0.000  350.143      134.847  829.185    0.000  829.185        0.000 1294.163    0.000 1294.163
 72.00  1299.457  333.532    0.000  333.532      266.751  760.793    0.000  760.793        0.000 1425.860    0.000 1425.860
 73.00  1338.241  326.714    0.000  326.714      262.341  674.589    0.000  674.589        9.953 1311.758    0.000 1311.758
 74.00  1395.305  280.129    0.000  280.129      268.695  704.938    0.000  704.938       39.811 1275.563    0.000 1275.563
 75.00  1471.012  239.367    0.000  239.367      119.622  887.284    0.000  887.284        0.000 1229.109    0.000 1229.109
 76.00  1366.172  274.270    0.000  274.270      253.003  815.728    0.000  815.728       69.670 1415.607    0.000 1415.607
 77.00  1243.366  312.961    0.000  312.961      296.884  766.236    0.000  766.236       69.670 1314.972    0.000 1314.972
 78.00  1286.718  310.690    0.000  310.690      223.730  910.145    0.000  910.145       59.717 1337.488    0.000 1337.488
 79.00  1402.661  245.556    0.000  245.556      141.894  878.946    0.000  878.946        0.000 1276.268    0.000 1276.268
 80.00  1432.197  281.427    0.000  281.427      184.005  869.390    0.000  869.390        9.953 1322.515    0.000 1322.515
 81.00  1405.522  216.874    0.000  216.874      116.600  789.412    0.000  789.412        0.000 1027.952    0.000 1027.952
 82.00  1443.090  251.976    0.000  251.976      248.891  814.946    0.000  814.946       49.764 1325.826    0.000 1325.826
 83.00  1458.320  242.630    0.000  242.630      122.223 1013.397    0.000 1013.397        0.000 1223.187    0.000 1223.187
 84.00  1427.465  256.031    0.000  256.031      136.490  908.919    0.000  908.919        0.000 1323.619    0.000 1323.619
 85.00  1454.472  231.557    0.000  231.557      237.269  885.631    0.000  885.631      129.387 1163.569    0.000 1163.569
 86.00  1359.222  358.139    0.000  358.139      207.519  884.254    0.000  884.254        9.953 1248.919    0.000 1248.919
 87.00  1407.920  333.277    0.000  333.277      258.063  918.329    0.000  918.329       39.811 1405.352    0.000 1405.352
 88.00  1416.678  234.024    0.000  234.024      219.149  823.005    0.000  823.005       20.308 1215.747    0.000 1215.747
 89.00  1329.497  362.920    0.000  362.920       77.605  878.429    0.000  878.429        0.000 1202.275    0.000 1202.275
 90.00  1519.239  254.044    0.000  254.044      218.591  892.134    0.000  892.134       79.623 1336.488    0.000 1336.488
 91.00  1308.213  291.718    0.000  291.718      159.832  896.978    0.000  896.978       39.811 1468.489    0.000 1468.489
 92.00  1333.197  275.741    0.000  275.741      240.163  861.315    0.000  861.315       69.670 1204.590    0.000 1204.590
 93.00  1463.584  139.077    0.000  139.077      370.938  681.774    0.000  681.774      179.151  995.178    0.000  995.178
 94.00  1440.859  127.950    0.000  127.950      314.999  690.721    0.000  690.721      189.104  965.722    0.000  965.722
 95.00  1553.798  109.901    0.000  109.901      374.349  666.386    0.000  666.386      249.523 1046.448    0.000 1046.448
 96.00  1536.986  168.700    0.000  168.700      319.881  653.410    0.000  653.410       79.623 1153.716    0.000 1153.716
 97.00  1539.437  145.198    0.000  145.198      338.343  578.528    0.000  578.528      121.646  968.430    0.000  968.430
 98.00  1513.903  234.155    0.000  234.155      337.352  677.913    0.000  677.913      119.434 1134.012    0.000 1134.012
 99.00  1520.800  156.857    0.000  156.857      253.265  791.836    0.000  791.836        0.000 1115.016    0.000 1115.016
100.00  1625.718  173.355    0.000  173.355      223.170  707.812    0.000  707.812       60.521 1026.043    0.000 1026.043
101.00  1508.506  229.233    0.000  229.233      311.019  653.149    0.000  653.149      119.434 1104.658    0.000 1104.658
102.00  1542.150  209.416    0.000  209.416      262.337  795.518    0.000  795.518       40.616 1289.235    0.000 1289.235
103.00  1569.897  122.700    0.000  122.700      143.103  734.865    0.000  734.865        0.000 1101.239    0.000 1101.239
104.00  1483.673  186.776    0.000  186.776      230.130  596.953    0.000  596.953      100.936  958.080    0.000  958.080
105.00  1447.074  174.709    0.000  174.709      147.990  757.309    0.000  757.309        0.000 1301.705    0.000 1301.705
106.00  1541.764  132.262    0.000  132.262      224.289  698.545    0.000  698.545       40.212 1286.719    0.000 1286.719
107.00  1504.185  176.226    0.000  176.226      212.359  616.358    0.000  616.358        0.000 1187.698    0.000 1187.698
108.00  1558.845  168.999    0.000  168.999      279.286  764.461    0.000  764.461       10.154 1299.288    0.000 1299.288
109.00  1531.870  164.052    0.000  164.052      270.686  736.920    0.000  736.920        9.953 1254.251    0.000 1254.251
110.00  1574.305  202.131    0.000  202.131      157.459  837.191    0.000  837.191        9.953 1263.604    0.000 1263.604
111.00  1459.321  230.364    0.000  230.364       85.947  879.555    0.000  879.555        0.000 1325.931    0.000 1325.931
112.00  1638.911  138.277    0.000  138.277      261.083  769.140    0.000  769.140        0.000 1334.077    0.000 1334.077
113.00  1469.610  272.206    0.000  272.206      168.008  923.057    0.000  923.057        0.000 1271.447    0.000 1271.447
114.00  1454.631  291.881    0.000  291.881       96.412 1042.739    0.000 1042.739        0.000 1303.512    0.000 1303.512
115.00  1371.102  283.769    0.000  283.769      106.523  862.527    0.000  862.527        0.000  982.111    0.000  982.111
116.00  1494.255  245.810    0.000  245.810      148.634  965.706    0.000  965.706        0.000 1398.915    0.000 1398.915
117.00  1532.120  284.784    0.000  284.784       94.890  968.513    0.000  968.513       20.106 1191.714    0.000 1191.714
118.00  1446.879  249.152    0.000  249.152      157.283  878.846    0.000  878.846        0.000 1240.472    0.000 1240.472
119.00  1423.506  222.958    0.000  222.958      205.351  848.581    0.000  848.581       20.106 1249.922    0.000 1249.922
120.00  1504.403  193.432    0.000  193.432      214.519  824.420    0.000  824.420       79.823 1200.763    0.000 1200.763
121.00  1500.392  288.069    0.000  288.069      189.571  908.729    0.000  908.729        0.000 1320.898    0.000 1320.898
122.00  1444.626  283.044    0.000  283.044      159.275  893.035    0.000  893.035       19.906 1474.318    0.000 1474.318
123.00  1517.748  213.053    0.000  213.053      145.397 1008.153    0.000 1008.153       19.906 1494.526    0.000 1494.526
124.00  1460.791  203.806    0.000  203.806      179.333  912.792    0.000  912.792        0.000 1312.562    0.000 1312.562
125.00  1511.282  223.026    0.000  223.026       88.195 1027.621    0.000 1027.621        0.000 1202.377    0.000 1202.377
126.00  1381.633  292.807    0.000  292.807      252.051  855.376    0.000  855.376        0.000 1285.214    0.000 1285.214
127.00  1403.653  308.902    0.000  308.902       82.577  989.613    0.000  989.613        0.000 1210.617    0.000 1210.617
128.00  1311.381  296.776    0.000  296.776      131.951  864.843    0.000  864.843        0.000 1247.513    0.000 1247.513
129.00  1421.720  239.417    0.000  239.417      133.248  848.889    0.000  848.889        0.000 1090.880    0.000 1090.880
130.00  1442.240  301.261    0.000  301.261      140.814  988.403    0.000  988.403        0.000 1223.285    0.000 1223.285
131.00  1400.901  281.823    0.000  281.823      131.172  988.483    0.000  988.483        0.000 1127.577    0.000 1127.577
132.00  1510.190  181.664    0.000  181.664      171.551  884.084    0.000  884.084       10.154 1148.089    0.000 1148.089
133.00  1488.482  249.308    0.000  249.308      207.348  917.363    0.000  917.363       10.154 1448.977    0.000 1448.977
134.00  1336.695  254.707    0.000  254.707       66.191  899.946    0.000  899.946        0.000 1090.377    0.000 1090.377
135.00  1367.915  272.333    0.000  272.333      142.369  867.830    0.000  867.830        0.000 1240.474    0.000 1240.474
136.00  1266.388  259.986    0.000  259.986      144.098  815.512    0.000  815.512       20.308 1020.909    0.000 1020.909
137.00  1432.650  202.519    0.000  202.519      184.995  773.150    0.000  773.150        0.000 1059.916    0.000 1059.916
138.00  1416.834  237.927    0.000  237.927      351.102  755.426    0.000  755.426      111.089 1251.331    0.000 1251.331
139.00  1541.162  209.402    0.000  209.402      369.349  743.846    0.000  743.846       19.906 1502.672    0.000 1502.672
140.00  1509.791  272.602    0.000  272.602      167.054  883.345    0.000  883.345        0.000 1252.643    0.000 1252.643
141.00  1484.329  231.939    0.000  231.939      133.025  958.331    0.000  958.331        0.000 1366.447    0.000 1366.447
142.00  1403.248  249.486    0.000  249.486      182.619  762.444    0.000  762.444        0.000 1138.435    0.000 1138.435
143.00  1368.193  286.546    0.000  286.546       30.307 1023.984    0.000 1023.984        0.000 1404.041    0.000 1404.041
144.00  1403.955  245.034    0.000  245.034       55.513  953.357    0.000  953.357        0.000 1175.634    0.000 1175.634
145.00  1373.245  326.026    0.000  326.026       80.589  890.765    0.000  890.765        0.000 1193.832    0.000 1193.832
146.00  1524.162  255.271    0.000  255.271      171.510  901.345    0.000  901.345        0.000 1482.865    0.000 1482.865
147.00  1505.154  271.844    0.000  271.844      154.519  876.306    0.000  876.306        0.000 1256.059    0.000 1256.059
148.00  1510.694  208.481    0.000  208.481      164.548  744.064    0.000  744.064       39.811 1249.524    0.000 1249.524
149.00  1357.910  320.064    0.000  320.064      109.079  912.407    0.000  912.407        0.000 1182.770    0.000 1182.770
150.00  1413.868  249.934    0.000  249.934      253.740  748.939    0.000  748.939       79.824 1154.721    0.000 1154.721
151.00  1437.456  178.860    0.000  178.860      236.014  649.747    0.000  649.747       59.717 1040.219    0.000 1040.219
152.00  1381.177  235.867    0.000  235.867      186.845  736.573    0.000  736.573       60.319  980.394    0.000  980.394
153.00  1301.835  309.176    0.000  309.176      256.671  712.800    0.000  712.800       50.669 1089.374    0.000 1089.374
154.00  1323.782  238.597    0.000  238.597      185.468  806.128    0.000  806.128       10.154 1300.589    0.000 1300.589
155.00  1407.205  179.498    0.000  179.498      145.871  859.053    0.000  859.053        0.000 1220.365    0.000 1220.365
156.00  1405.229  216.889    0.000  216.889      236.964  846.474    0.000  846.474        9.953 1224.896    0.000 1224.896
157.00  1316.480  255.931    0.000  255.931      201.681  843.706    0.000  843.706        9.953 1333.868    0.000 1333.868
158.00  1345.384  273.465    0.000  273.465      185.553  880.921    0.000  880.921        0.000 1412.180    0.000 1412.180
159.00  1209.863  357.262    0.000  357.262      152.183  908.626    0.000  908.626        0.000 1240.670    0.000 1240.670
160.00  1280.199  301.413    0.000  301.413      170.206  801.422    0.000  801.422        0.000 1239.567    0.000 1239.567
161.00  1383.792  237.922    0.000  237.922      184.566  791.964    0.000  791.964        0.000 1154.424    0.000 1154.424
162.00  1417.317  182.598    0.000  182.598      204.712  780.063    0.000  780.063       30.462 1199.558    0.000 1199.558
163.00  1399.164  213.175    0.000  213.175      169.087  783.546    0.000  783.546       29.858 1104.057    0.000 1104.057
164.00  1311.666  294.374    0.000  294.374      221.791  833.719    0.000  833.719       29.858 1164.576    0.000 1164.576
165.00  1417.972  218.312    0.000  218.312      146.434  850.271    0.000  850.271        0.000 1265.008    0.000 1265.008
166.00  1490.271  219.946    0.000  219.946      133.248  816.822    0.000  816.822        0.000 1273.756    0.000 1273.756
167.00  1439.418  293.614    0.000  293.614      171.986  856.601    0.000  856.601        0.000 1352.271    0.000 1352.271
168.00  1316.649  270.350    0.000  270.350      247.298  768.142    0.000  768.142       29.858 1182.875    0.000 1182.875
169.00  1330.413  275.520    0.000  275.520      175.618  768.585    0.000  768.585        9.953 1121.752    0.000 1121.752
170.00  1345.194  246.484    0.000  246.484      185.949  738.960    0.000  738.960       19.906  992.667    0.000  992.667
171.00  1371.471  333.748    0.000  333.748      151.795  835.961    0.000  835.961        0.000 1203.482    0.000 1203.482
172.00  1356.777  298.867    0.000  298.867      129.876  832.643    0.000  832.643        0.000 1205.793    0.000 1205.793
173.00  1426.319  264.902    0.000  264.902      129.096  877.600    0.000  877.600        0.000 1307.735    0.000 1307.735
174.00  1544.218  228.072    0.000  228.072      148.763  927.195    0.000  927.195        0.000 1302.609    0.000 1302.609
175.00  1502.345  259.791    0.000  259.791      195.241  859.008    0.000  859.008        9.953 1145.976    0.000 1145.976
176.00  1519.744  187.129    0.000  187.129      206.741  815.094    0.000  815.094       19.906 1184.983    0.000 1184.983
177.00  1429.607  180.005    0.000  180.005      164.202  771.033    0.000  771.033        0.000 1257.265    0.000 1257.265
178.00  1532.657  161.675    0.000  161.675      186.727  726.506    0.000  726.506       19.906 1012.972    0.000 1012.972
179.00  1439.484  199.161    0.000  199.161      191.871  812.760    0.000  812.760        0.000 1406.659    0.000 1406.659
180.00  1539.906  146.516    0.000  146.516      208.170  759.367    0.000  759.367       29.858 1216.347    0.000 1216.347
181.00  1468.029  202.268    0.000  202.268      189.279  834.501    0.000  834.501       29.858 1336.889    0.000 1336.889
182.00  1417.209  239.001    0.000  239.001      117.554  718.348    0.000  718.348        0.000 1083.948    0.000 1083.948
183.00  1358.103  206.684    0.000  206.684       98.315  816.096    0.000  816.096        0.000 1191.920    0.000 1191.920
184.00  1397.147  239.603    0.000  239.603      160.399  781.370    0.000  781.370        0.000 1121.650    0.000 1121.650
185.00  1318.812  262.032    0.000  262.032      179.161  754.875    0.000  754.875       29.858 1162.564    0.000 1162.564
186.00  1451.411  188.174    0.000  188.174      172.503  825.346    0.000  825.346       49.764 1063.943    0.000 1063.943
187.00  1331.783  259.736    0.000  259.736      235.927  660.544    0.000  660.544       80.226 1115.917    0.000 1115.917
188.00  1433.956  282.434    0.000  282.434      152.180  731.920    0.000  731.920       20.308  990.046    0.000  990.046
189.00  1480.806  223.404    0.000  223.404      207.433  868.006    0.000  868.006        0.000 1355.582    0.000 1355.582
190.00  1451.748  184.371    0.000  184.371      198.010  813.801    0.000  813.801        0.000 1294.864    0.000 1294.864
191.00  1468.630  243.748    0.000  243.748      123.691  776.226    0.000  776.226        0.000 1015.984    0.000 1015.984
192.00  1516.970  281.004    0.000  281.004      260.609  803.340    0.000  803.340       39.811 1315.172    0.000 1315.172
193.00  1498.504  249.181    0.000  249.181      175.746  716.371    0.000  716.371        0.000 1292.757    0.000 1292.757
194.00  1463.120  247.639    0.000  247.639      154.864  813.252    0.000  813.252        9.953 1155.226    0.000 1155.226
195.00  1407.800  307.551    0.000  307.551      108.253  798.850    0.000  798.850        0.000 1156.224    0.000 1156.224
196.00  1410.262  223.287    0.000  223.287      184.132  723.675    0.000  723.675        0.000 1114.708    0.000 1114.708
197.00  1412.415  280.910    0.000  280.910      216.514  809.403    0.000  809.403       29.858 1314.367    0.000 1314.367
198.00  1455.422  316.628    0.000  316.628      161.431  744.556    0.000  744.556        0.000 1218.254    0.000 1218.254
199.00  1543.882  271.866    0.000  271.866      194.025  815.489    0.000  815.489       50.265 1316.974    0.000 1316.974
200.00  1608.303  231.101    0.000  231.101      182.738  859.415    0.000  859.415       60.319 1227.498    0.000 1227.498
201.00  1588.820  219.853    0.000  219.853      114.349  877.960    0.000  877.960        0.000 1177.334    0.000 1177.334
202.00  1545.502  215.895    0.000  215.895      184.562  859.986    0.000  859.986       39.811 1175.326    0.000 1175.326
203.00  1619.558  213.040    0.000  213.040      153.603  900.394    0.000  900.394        0.000 1249.515    0.000 1249.515
204.00  1582.852  215.173    0.000  215.173      167.527  849.429    0.000  849.429        0.000 1195.130    0.000 1195.130
205.00  1624.421  221.113    0.000  221.113      198.049  763.962    0.000  763.962       39.811 1251.832    0.000 1251.832
206.00  1683.526  178.819    0.000  178.819      157.759  933.847    0.000  933.847        0.000 1412.583    0.000 1412.583
207.00  1594.931  181.034    0.000  181.034      201.299  803.375    0.000  803.375       49.764 1259.880    0.000 1259.880
208.00  1498.058  223.629    0.000  223.629      157.112  737.588    0.000  737.588        0.000 1284.207    0.000 1284.207
209.00  1536.803  185.382    0.000  185.382      160.354  755.447    0.000  755.447        0.000 1179.255    0.000 1179.255
210.00  1510.216  208.926    0.000  208.926      218.677  780.857    0.000  780.857       69.670 1242.386    0.000 1242.386
211.00  1599.892  192.103    0.000  192.103      145.959  821.534    0.000  821.534       39.811 1141.954    0.000 1141.954
212.00  1592.970  188.291    0.000  188.291      230.047  771.306    0.000  771.306        0.000 1312.656    0.000 1312.656
213.00  1668.329  243.179    0.000  243.179      203.372  810.126    0.000  810.126       79.623 1195.034    0.000 1195.034
214.00  1551.926  186.480    0.000  186.480      176.262  753.398    0.000  753.398        9.953 1212.023    0.000 1212.023
215.00  1554.727  191.941    0.000  191.941      212.319  791.357    0.000  791.357       89.575 1094.599    0.000 1094.599
216.00  1717.977  117.964    0.000  117.964      136.920  725.171    0.000  725.171       39.811 1161.354    0.000 1161.354
217.00  1581.844  216.708    0.000  216.708      235.708  763.807    0.000  763.807       19.906 1220.266    0.000 1220.266
218.00  1607.349  203.701    0.000  203.701      188.544  821.739    0.000  821.739       49.764 1061.425    0.000 1061.425
219.00  1513.571  195.789    0.000  195.789      138.476  857.240    0.000  857.240        0.000 1062.430    0.000 1062.430
220.00  1501.913  215.915    0.000  215.915      174.448  770.554    0.000  770.554        9.953 1113.402    0.000 1113.402
221.00  1618.519  181.802    0.000  181.802      174.491  812.399    0.000  812.399        0.000 1291.647    0.000 1291.647
222.00  1754.905  123.401    0.000  123.401      402.621  782.396    0.000  782.396       89.776 1323.113    0.000 1323.113
223.00  1727.857  115.211    0.000  115.211      361.560  563.567    0.000  563.567        9.953  980.499    0.000  980.499
224.00  1583.907  132.400    0.000  132.400      178.423  815.999    0.000  815.999        0.000 1043.735    0.000 1043.735
225.00  1662.371  141.526    0.000  141.526      150.102  815.485    0.000  815.485        0.000 1219.766    0.000 1219.766
226.00  1652.624  128.416    0.000  128.416      354.940  630.180    0.000  630.180      129.387 1070.274    0.000 1070.274
227.00  1531.209  178.715    0.000  178.715      162.072  730.997    0.000  730.997        0.000 1111.189    0.000 1111.189
228.00  1727.884  101.792    0.000  101.792      104.491  896.986    0.000  896.986        0.000 1261.990    0.000 1261.990
229.00  1631.248  119.531    0.000  119.531      351.837  616.152    0.000  616.152       99.528 1080.631    0.000 1080.631
230.00  1718.701  159.640    0.000  159.640      276.261  696.475    0.000  696.475      109.481 1130.996    0.000 1130.996
231.00  1589.995  227.641    0.000  227.641      215.684  807.006    0.000  807.006       49.764 1281.389    0.000 1281.389
232.00  1655.132  227.077    0.000  227.077      286.713  715.462    0.000  715.462        0.000 1303.208    0.000 1303.208
233.00  1662.896  233.746    0.000  233.746      276.854  700.888    0.000  700.888       89.776 1065.448    0.000 1065.448
234.00  1542.140  278.720    0.000  278.720      325.535  727.205    0.000  727.205      169.198 1046.344    0.000 1046.344
235.00  1648.166  185.749    0.000  185.749      319.397  705.598    0.000  705.598      169.499 1203.376    0.000 1203.376
236.00  1677.844  257.436    0.000  257.436      478.364  689.072    0.000  689.072      359.003 1094.902    0.000 1094.902
237.00  1587.733  117.694    0.000  117.694      334.530  523.494    0.000  523.494      219.163 1034.482    0.000 1034.482
238.00  1664.917  208.434    0.000  208.434      324.586  651.856    0.000  651.856       99.528 1149.598    0.000 1149.598
239.00  1748.294  196.214    0.000  196.214      281.223  719.549    0.000  719.549      129.788  970.947    0.000  970.947
240.00  1550.543  101.296    0.000  101.296      312.047  568.753    0.000  568.753      139.841  913.643    0.000  913.643
241.00  1563.713  165.202    0.000  165.202      261.089  570.355    0.000  570.355        0.000  933.452    0.000  933.452
242.00  1458.244  251.839    0.000  251.839      202.332  700.325    0.000  700.325        9.953  962.908    0.000  962.908
243.00  1552.335  224.131    0.000  224.131      304.180  684.009    0.000  684.009       49.864 1132.602    0.000 1132.602
244.00  1645.970  186.323    0.000  186.323      306.687  719.510    0.000  719.510       19.906 1154.720    0.000 1154.720
245.00  1467.511  289.465    0.000  289.465      194.534  810.589    0.000  810.589        0.000 1319.986    0.000 1319.986
246.00  1576.061  275.641    0.000  275.641      215.728  863.941    0.000  863.941       40.212 1275.258    0.000 1275.258
247.00  1540.673  234.718    0.000  234.718      210.794  684.656    0.000  684.656       10.053 1074.191    0.000 1074.191
248.00  1693.671  156.564    0.000  156.564      264.182  726.138    0.000  726.138        0.000 1261.986    0.000 1261.986
249.00  1570.589  164.682    0.000  164.682      209.892  759.077    0.000  759.077        0.000 1081.533    0.000 1081.533
250.00  1549.430  184.494    0.000  184.494      187.544  755.226    0.000  755.226        0.000 1013.272    0.000 1013.272
251.00  1621.369  164.510    0.000  164.510      264.197  661.154    0.000  661.154        0.000 1110.085    0.000 1110.085
252.00  1692.181  200.682    0.000  200.682      255.584  901.177    0.000  901.177        9.953 1425.858    0.000 1425.858
253.00  1533.969  198.779    0.000  198.779      198.434  859.154    0.000  859.154        0.000 1347.140    0.000 1347.140
254.00  1384.975  224.743    0.000  224.743      154.209  913.795    0.000  913.795        0.000 1424.144    0.000 1424.144
255.00  1521.348  240.318    0.000  240.318      186.414  916.791    0.000  916.791        0.000 1305.418    0.000 1305.418
256.00  1579.127  181.249    0.000  181.249      314.384  697.947    0.000  697.947       80.425 1189.908    0.000 1189.908
257.00  1617.265  185.774    0.000  185.774      175.642  874.765    0.000  874.765        0.000 1309.338    0.000 1309.338
258.00  1753.434  124.584    0.000  124.584      379.542  828.027    0.000  828.027      190.712 1139.040    0.000 1139.040
259.00  1544.349  127.033    0.000  127.033      252.260  781.943    0.000  781.943        0.000 1083.343    0.000 1083.343
260.00  1615.027  117.544    0.000  117.544      410.170  727.118    0.000  727.118      181.157 1050.865    0.000 1050.865
261.00  1640.771  130.111    0.000  130.111      393.661  578.782    0.000  578.782      221.470 1008.344    0.000 1008.344
262.00  1726.489  110.263    0.000  110.263      329.472  623.964    0.000  623.964      211.622 1040.012    0.000 1040.012
263.00  1731.262  101.805    0.000  101.805      395.713  670.320    0.000  670.320      328.543  883.787    0.000  883.787
264.00  1710.760  138.825    0.000  138.825      307.909  668.069    0.000  668.069      189.104  953.659    0.000  953.659
265.00  1596.193  205.265    0.000  205.265      263.036  830.963    0.000  830.963       99.528 1174.732    0.000 1174.732
266.00  1695.290  167.160    0.000  167.160      265.531  796.252    0.000  796.252       59.717 1166.082    0.000 1166.082
267.00  1864.271  102.298    0.000  102.298      520.606  617.916    0.000  617.916      319.796 1128.180    0.000 1128.180
268.00  1801.926  118.224    0.000  118.224      481.084  633.209    0.000  633.209      350.457  998.390    0.000  998.390
269.00  1746.023  149.235    0.000  149.235      308.765  695.827    0.000  695.827      189.505 1109.985    0.000 1109.985
270.00  1691.330  135.822    0.000  135.822      368.363  656.353    0.000  656.353      100.531 1130.690    0.000 1130.690
271.00  1750.762  101.929    0.000  101.929      501.926  616.145    0.000  616.145      159.446 1179.151    0.000 1179.151
272.00  1798.656  142.259    0.000  142.259      559.859  578.826    0.000  578.826      179.553 1299.992    0.000 1299.992
273.00  1836.489  136.390    0.000  136.390      495.100  642.464    0.000  642.464       89.876 1511.814    0.000 1511.814
274.00  1775.571  132.452    0.000  132.452      300.724  832.729    0.000  832.729        0.000 1438.928    0.000 1438.928
275.00  1795.170   99.192    0.000   99.192      429.127  655.093    0.000  655.093       19.906 1283.302    0.000 1283.302
276.00  1807.635  107.291    0.000  107.291      325.837  838.100    0.000  838.100        0.000 1400.422    0.000 1400.422
277.00  1703.956  113.982    0.000  113.982      249.750  867.958    0.000  867.958        0.000 1434.502    0.000 1434.502
278.00  1728.367  121.763    0.000  121.763      285.719  894.359    0.000  894.359        0.000 1563.779    0.000 1563.779
279.00  1894.007   85.691    0.000   85.691      237.260  840.894    0.000  840.894        0.000 1392.876    0.000 1392.876
280.00  1893.559   96.885    0.000   96.885      301.853  865.961    0.000  865.961        0.000 1414.394    0.000 1414.394
281.00  1771.640  109.319    0.000  109.319      255.966  832.695    0.000  832.695       10.053 1370.459    0.000 1370.459
282.00  1756.361  224.554    0.000  224.554      300.968  884.532    0.000  884.532       20.106 1474.612    0.000 1474.612
283.00  1561.013  244.422    0.000  244.422      173.671  854.624    0.000  854.624        0.000 1221.479    0.000 1221.479
284.00  1503.782  268.619    0.000  268.619      145.343  965.815    0.000  965.815        0.000 1445.965    0.000 1445.965
285.00  1582.917  274.678    0.000  274.678      139.081 1020.284    0.000 1020.284        0.000 1482.865    0.000 1482.865
286.00  1559.236  289.461    0.000  289.461      113.916  954.772    0.000  954.772        0.000 1422.942    0.000 1422.942
287.00  1541.021  255.817    0.000  255.817      115.087  914.601    0.000  914.601        0.000 1293.854    0.000 1293.854
288.00  1672.161  258.514    0.000  258.514       95.458 1006.687    0.000 1006.687        0.000 1231.829    0.000 1231.829
289.00  1742.809  209.697    0.000  209.697      104.235  989.391    0.000  989.391        0.000 1372.270    0.000 1372.270
290.00  1711.663  251.193    0.000  251.193      124.423 1051.655    0.000 1051.655        0.000 1412.787    0.000 1412.787
291.00  1653.872  295.540    0.000  295.540       43.232 1052.603    0.000 1052.603        0.000 1392.880    0.000 1392.880
292.00  1695.566  185.182    0.000  185.182      119.360  969.724    0.000  969.724        0.000 1392.579    0.000 1392.579
293.00  1710.997  223.023    0.000  223.023      300.924  814.196    0.000  814.196       50.265 1332.458    0.000 1332.458
294.00  1631.507  197.510    0.000  197.510      297.465  862.294    0.000  862.294       60.319 1535.533    0.000 1535.533
295.00  1703.475  187.977    0.000  187.977      276.029  806.236    0.000  806.236        0.000 1393.687    0.000 1393.687
296.00  1674.770  166.222    0.000  166.222      326.054  778.131    0.000  778.131      159.746 1217.956    0.000 1217.956
297.00  1565.054  172.860    0.000  172.860      203.104  814.275    0.000  814.275        0.000 1206.899    0.000 1206.899
298.00  1490.195  195.973    0.000  195.973      108.295  815.838    0.000  815.838        0.000 1198.558    0.000 1198.558
299.00  1613.580  140.006    0.000  140.006      187.016  824.652    0.000  824.652        0.000 1333.968    0.000 1333.968
300.00  1514.795  185.311    0.000  185.311      184.898  769.840    0.000  769.840        0.000 1252.842    0.000 1252.842
301.00  1506.615  172.629    0.000  172.629      109.590  873.250    0.000  873.250        0.000 1223.586    0.000 1223.586
302.00  1576.608  168.949    0.000  168.949      137.083  788.123    0.000  788.123        0.000 1232.834    0.000 1232.834
303.00  1521.787  163.038    0.000  163.038      113.089  818.300    0.000  818.300        0.000 1215.545    0.000 1215.545
304.00  1614.848  136.075    0.000  136.075      176.477  825.219    0.000  825.219        0.000 1424.855    0.000 1424.855
305.00  1528.516  168.526    0.000  168.526      250.186  775.320    0.000  775.320       39.811 1345.432    0.000 1345.432
306.00  1430.837  182.092    0.000  182.092      235.832  694.873    0.000  694.873        0.000 1229.718    0.000 1229.718
307.00  1471.878  107.943    0.000  107.943      232.578  665.555    0.000  665.555        0.000 1168.689    0.000 1168.689
308.00  1503.128   95.454    0.000   95.454      212.535  652.894    0.000  652.894        0.000 1212.630    0.000 1212.630
309.00  1503.603  118.659    0.000  118.659      131.940  893.473    0.000  893.473        0.000 1235.043    0.000 1235.043
310.00  1505.375  135.778    0.000  135.778      115.731  791.186    0.000  791.186        0.000 1165.171    0.000 1165.171
311.00  1699.018  107.630    0.000  107.630      144.129  851.110    0.000  851.110        0.000 1257.459    0.000 1257.459
312.00  1433.550  149.134    0.000  149.134       82.353  786.441    0.000  786.441        0.000 1106.962    0.000 1106.962
313.00  1330.477  189.647    0.000  189.647       92.857  761.672    0.000  761.672        0.000 1033.376    0.000 1033.376
314.00  1374.876  160.239    0.000  160.239       63.765  753.015    0.000  753.015        0.000  916.256    0.000  916.256
315.00  1456.433  116.228    0.000  116.228      135.826  778.757    0.000  778.757        0.000 1149.090    0.000 1149.090
316.00  1397.087  169.843    0.000  169.843       74.614  989.840    0.000  989.840        0.000 1456.011    0.000 1456.011
317.00  1362.299  181.127    0.000  181.127      104.227  780.053    0.000  780.053        0.000 1221.270    0.000 1221.270
318.00  1391.672  152.900    0.000  152.900       83.952  712.598    0.000  712.598        0.000  960.389    0.000  960.389
319.00  1514.083  205.761    0.000  205.761      124.541  741.646    0.000  741.646        0.000 1070.167    0.000 1070.167
320.00  1482.833  188.809    0.000  188.809      128.873  717.051    0.000  717.051        0.000 1113.403    0.000 1113.403
321.00  1570.413  114.655    0.000  114.655      132.414  734.783    0.000  734.783        0.000  972.956    0.000  972.956
322.00  1478.005  111.337    0.000  111.337      136.264  789.725    0.000  789.725        0.000 1296.171    0.000 1296.171
323.00  1455.407   99.738    0.000   99.738       72.887  801.748    0.000  801.748        0.000 1011.262    0.000 1011.262
324.00  1481.171  128.906    0.000  128.906      107.480  810.867    0.000  810.867        0.000 1232.836    0.000 1232.836
325.00  1433.096   97.911    0.000   97.911      163.769  751.407    0.000  751.407        0.000 1181.664    0.000 1181.664
326.00  1369.776  164.832    0.000  164.832       27.238  782.771    0.000  782.771        0.000 1121.047    0.000 1121.047
327.00  1477.586  157.768    0.000  157.768      149.804  735.897    0.000  735.897        0.000 1154.324    0.000 1154.324
328.00  1440.129  151.706    0.000  151.706       68.698  824.699    0.000  824.699        0.000 1229.219    0.000 1229.219
329.00  1426.221  189.884    0.000  189.884      138.001  773.598    0.000  773.598        0.000 1250.333    0.000 1250.333
330.00  1432.287   97.388    0.000   97.388      209.291  672.701    0.000  672.701       29.858 1032.374    0.000 1032.374
331.00  1381.338  167.961    0.000  167.961      128.099  764.120    0.000  764.120        0.000 1072.080    0.000 1072.080
332.00  1431.596  104.653    0.000  104.653      241.935  675.550    0.000  675.550       79.623 1084.953    0.000 1084.953
333.00  1436.379  160.675    0.000  160.675      191.956  699.831    0.000  699.831       59.717 1052.579    0.000 1052.579
334.00  1419.089  132.894    0.000  132.894      151.708  704.646    0.000  704.646        0.000 1114.111    0.000 1114.111
335.00  1464.660  173.188    0.000  173.188      244.397  732.267    0.000  732.267      129.387 1163.368    0.000 1163.368
336.00  1535.778  143.872    0.000  143.872      174.055  726.177    0.000  726.177        0.000 1107.071    0.000 1107.071
337.00  1462.417  143.546    0.000  143.546      115.433  760.678    0.000  760.678        0.000 1032.679    0.000 1032.679
338.00  1477.052  137.523    0.000  137.523      161.778  751.681    0.000  751.681        0.000 1181.665    0.000 1181.665
339.00  1534.435   85.588    0.000   85.588      257.578  584.069    0.000  584.069       29.858 1092.694    0.000 1092.694
340.00  1467.961  138.677    0.000  138.677      152.219  768.233    0.000  768.233       39.912 1022.317    0.000 1022.317
341.00  1592.315  109.068    0.000  109.068      216.626  791.273    0.000  791.273       20.106 1192.821    0.000 1192.821
342.00  1445.516  128.704    0.000  128.704      136.273  779.516    0.000  779.516        9.953 1233.138    0.000 1233.138
343.00  1513.225  101.007    0.000  101.007      223.693  741.125    0.000  741.125       89.575 1134.012    0.000 1134.012
344.00  1610.322   87.391    0.000   87.391      224.769  751.015    0.000  751.015        0.000 1357.597    0.000 1357.597
345.00  1447.461   79.860    0.000   79.860      212.020  648.437    0.000  648.437        9.953 1248.318    0.000 1248.318
346.00  1520.215  104.955    0.000  104.955      225.025  755.193    0.000  755.193        0.000 1213.439    0.000 1213.439
347.00  1498.772   89.098    0.000   89.098      423.674  494.798    0.000  494.798       49.764 1060.926    0.000 1060.926
348.00  1418.957  138.893    0.000  138.893      239.592  681.861    0.000  681.861       59.817 1192.019    0.000 1192.019
349.00  1474.940  137.631    0.000  137.631      224.510  708.446    0.000  708.446       69.670 1180.460    0.000 1180.460
350.00  1366.887  170.534    0.000  170.534      114.094  732.314    0.000  732.314        0.000 1092.093    0.000 1092.093
351.00  1397.182  126.816    0.000  126.816       68.439  695.430    0.000  695.430        0.000  921.488    0.000  921.488
352.00  1390.619  130.149    0.000  130.149      143.752  630.932    0.000  630.932        0.000 1011.867    0.000 1011.867
353.00  1309.606  147.419    0.000  147.419       86.682  777.608    0.000  777.608        0.000 1161.455    0.000 1161.455
354.00  1472.388  118.646    0.000  118.646      168.482  669.721    0.000  669.721        0.000 1220.775    0.000 1220.775
355.00  1406.700  142.128    0.000  142.128      159.963  672.834    0.000  672.834        0.000 1012.773    0.000 1012.773
356.00  1459.870  101.717    0.000  101.717      205.832  630.973    0.000  630.973       29.858 1042.628    0.000 1042.628
357.00  1498.752  127.370    0.000  127.370       63.032  817.867    0.000  817.867        0.000 1023.021    0.000 1023.021
358.00  1430.005  153.041    0.000  153.041      175.088  760.924    0.000  760.924        0.000 1311.649    0.000 1311.649
359.00  1418.583  130.120    0.000  130.120      124.720  848.089    0.000  848.089        0.000 1245.997    0.000 1245.997
360.00  1382.528  178.444    0.000  178.444      104.098  880.163    0.000  880.163       10.053 1246.199    0.000 1246.199
361.00  1459.256  170.809    0.000  170.809      177.375  885.265    0.000  885.265        0.000 1087.260    0.000 1087.260
362.00  1506.111  161.343    0.000  161.343      173.054  834.720    0.000  834.720       40.212 1304.207    0.000 1304.207
363.00  1458.277  163.412    0.000  163.412      193.687  697.987    0.000  697.987       79.623 1074.699    0.000 1074.699
364.00  1470.179  184.064    0.000  184.064      168.466  862.735    0.000  862.735        0.000 1422.131    0.000 1422.131
365.00  1502.333  148.798    0.000  148.798      126.058  883.450    0.000  883.450        0.000 1335.576    0.000 1335.576
366.00  1400.455  151.661    0.000  151.661      126.625  765.564    0.000  765.564        0.000 1271.040    0.000 1271.040
367.00  1520.049  145.178    0.000  145.178      291.635  754.153    0.000  754.153       99.729 1363.827    0.000 1363.827
368.00  1437.040  133.742    0.000  133.742      241.189  814.069    0.000  814.069       29.858 1321.707    0.000 1321.707
369.00  1524.214  127.591    0.000  127.591      285.895  752.756    0.000  752.756       69.670 1197.348    0.000 1197.348
370.00  1677.711  132.259    0.000  132.259      203.449  893.972    0.000  893.972        0.000 1462.957    0.000 1462.957
371.00  1445.941  119.965    0.000  119.965      229.420  785.246    0.000  785.246        0.000 1298.782    0.000 1298.782
372.00  1322.531  129.694    0.000  129.694      106.177  771.109    0.000  771.109        0.000 1247.316    0.000 1247.316
373.00  1369.286  108.590    0.000  108.590      157.751  788.077    0.000  788.077        0.000 1248.217    0.000 1248.217
374.00  1423.669  143.271    0.000  143.271      153.939  781.691    0.000  781.691        0.000 1419.925    0.000 1419.925
375.00  1467.250  107.083    0.000  107.083      126.400  776.070    0.000  776.070        0.000 1228.109    0.000 1228.109
376.00  1506.067  111.338    0.000  111.338      197.647  742.823    0.000  742.823       10.053 1398.312    0.000 1398.312
377.00  1329.613  122.522    0.000  122.522       66.752  774.432    0.000  774.432        0.000 1146.282    0.000 1146.282
378.00  1337.847  242.866    0.000  242.866       31.600  844.104    0.000  844.104        0.000 1269.526    0.000 1269.526
379.00  1339.208  186.945    0.000  186.945      115.725  868.103    0.000  868.103        0.000 1276.160    0.000 1276.160
380.00  1375.838  173.140    0.000  173.140       74.571  848.948    0.000  848.948        0.000 1279.581    0.000 1279.581
381.00  1353.205  188.511    0.000  188.511       55.378  870.318    0.000  870.318        0.000 1278.882    0.000 1278.882
382.00  1421.362  184.552    0.000  184.552       94.327  868.974    0.000  868.974        0.000 1301.600    0.000 1301.600
383.00  1381.042  159.310    0.000  159.310       90.095  875.419    0.000  875.419        0.000 1287.127    0.000 1287.127
384.00  1167.161  204.772    0.000  204.772       55.679  800.153    0.000  800.153        0.000 1258.270    0.000 1258.270
385.00  1394.333  138.680    0.000  138.680      124.025  786.146    0.000  786.146        0.000 1286.824    0.000 1286.824
386.00  1322.863  149.050    0.000  149.050       67.222  857.561    0.000  857.561        0.000 1261.790    0.000 1261.790
387.00  1281.192  196.404    0.000  196.404       28.188  848.836    0.000  848.836        0.000 1198.256    0.000 1198.256
388.00  1258.289  203.943    0.000  203.943      152.424  750.436    0.000  750.436        0.000 1271.539    0.000 1271.539
389.00  1206.592  242.248    0.000  242.248       59.743  904.947    0.000  904.947        0.000 1497.137    0.000 1497.137
390.00  1256.155  218.248    0.000  218.248      104.268  787.780    0.000  787.780        0.000 1368.752    0.000 1368.752
391.00  1446.292  203.997    0.000  203.997       91.343  963.305    0.000  963.305       10.053 1406.555    0.000 1406.555
392.00  1331.617  130.965    0.000  130.965       92.855  861.720    0.000  861.720        0.000 1395.801    0.000 1395.801
393.00  1298.291  145.292    0.000  145.292       95.452  818.271    0.000  818.271        0.000 1306.324    0.000 1306.324
394.00  1417.306  117.969    0.000  117.969       74.097  817.156    0.000  817.156        0.000 1283.409    0.000 1283.409
395.00  1400.805  121.236    0.000  121.236      221.171  757.439    0.000  757.439        0.000 1385.244    0.000 1385.244
396.00  1380.432  123.543    0.000  123.543      209.019  809.007    0.000  809.007        0.000 1345.731    0.000 1345.731
397.00  1378.406  146.384    0.000  146.384      130.945  866.471    0.000  866.471        0.000 1386.351    0.000 1386.351
398.00  1315.301  151.965    0.000  151.965      167.995  799.635    0.000  799.635        0.000 1396.005    0.000 1396.005
399.00  1488.602  141.961    0.000  141.961      225.533  819.744    0.000  819.744        0.000 1353.379    0.000 1353.379
400.00  1310.983  166.405    0.000  166.405      212.911  708.321    0.000  708.321        0.000 1139.944    0.000 1139.944
401.00  1399.747  115.488    0.000  115.488      128.136  888.266    0.000  888.266        0.000 1618.280    0.000 1618.280
402.00  1525.460  127.925    0.000  127.925      313.035  822.196    0.000  822.196        0.000 1417.514    0.000 1417.514
403.00  1415.018  132.909    0.000  132.909      153.772  876.363    0.000  876.363        0.000 1395.193    0.000 1395.193
404.00  1482.593  148.220    0.000  148.220       70.165  898.859    0.000  898.859        0.000 1388.263    0.000 1388.263
405.00  1293.337  167.928    0.000  167.928      110.018  858.817    0.000  858.817        0.000 1239.870    0.000 1239.870
406.00  1338.579  142.542    0.000  142.542       89.094  907.961    0.000  907.961        0.000 1404.443    0.000 1404.443
407.00  1406.327  190.531    0.000  190.531      168.680  817.572    0.000  817.572        0.000 1295.265    0.000 1295.265
408.00  1298.808  198.559    0.000  198.559      141.531  787.488    0.000  787.488        0.000 1325.527    0.000 1325.527
409.00  1296.437  217.182    0.000  217.182       84.734  880.907    0.000  880.907        0.000 1365.139    0.000 1365.139
410.00  1292.671  200.648    0.000  200.648       90.824  813.640    0.000  813.640        0.000 1325.126    0.000 1325.126
411.00  1426.683  103.493    0.000  103.493      149.455  826.090    0.000  826.090        0.000 1547.705    0.000 1547.705
412.00  1364.390  111.184    0.000  111.184       91.439  816.571    0.000  816.571        0.000 1336.986    0.000 1336.986
413.00  1374.138  153.993    0.000  153.993      160.687  742.561    0.000  742.561        0.000 1285.111    0.000 1285.111
414.00  1337.168  127.977    0.000  127.977      151.779  796.565    0.000  796.565        0.000 1365.440    0.000 1365.440
415.00  1395.304  102.479    0.000  102.479      115.377  848.140    0.000  848.140        0.000 1327.035    0.000 1327.035
416.00  1424.189  106.016    0.000  106.016      207.803  790.214    0.000  790.214       20.106 1517.141    0.000 1517.141
417.00  1308.020  169.073    0.000  169.073      217.925  744.385    0.000  744.385        9.953 1317.787    0.000 1317.787
418.00  1396.335  121.125    0.000  121.125      173.177  830.753    0.000  830.753       50.265 1342.713    0.000 1342.713
419.00  1321.390  151.921    0.000  151.921       63.374 1004.143    0.000 1004.143        0.000 1300.390    0.000 1300.390
420.00  1351.714  146.066    0.000  146.066      122.856  825.955    0.000  825.955        0.000 1290.235    0.000 1290.235
421.00  1304.323   86.561    0.000   86.561       81.838  788.176    0.000  788.176        0.000 1175.834    0.000 1175.834
422.00  1480.233   97.816    0.000   97.816      119.182  832.997    0.000  832.997       10.053 1212.622    0.000 1212.622
423.00  1526.187  138.278    0.000  138.278      274.423  791.679    0.000  791.679      110.584 1378.509    0.000 1378.509
424.00  1333.988  131.728    0.000  131.728      131.461  801.887    0.000  801.887        0.000 1325.327    0.000 1325.327
425.00  1555.962   97.505    0.000   97.505      290.559  705.645    0.000  705.645       59.717 1193.026    0.000 1193.026
426.00  1453.620  141.090    0.000  141.090      213.514  836.417    0.000  836.417       50.065 1306.524    0.000 1306.524
427.00  1452.596  100.608    0.000  100.608      170.198  835.729    0.000  835.729       20.006 1265.812    0.000 1265.812
428.00  1453.346  134.341    0.000  134.341      144.517  803.953    0.000  803.953        0.000 1297.779    0.000 1297.779
429.00  1478.898  188.650    0.000  188.650      248.745  754.460    0.000  754.460       10.053 1244.999    0.000 1244.999
430.00  1390.024  193.948    0.000  193.948      242.131  665.746    0.000  665.746       30.059 1236.051    0.000 1236.051
431.00  1512.487  172.723    0.000  172.723      179.027  730.886    0.000  730.886        0.000 1207.098    0.000 1207.098
432.00  1453.499  103.840    0.000  103.840      219.489  782.595    0.000  782.595       39.811 1352.872    0.000 1352.872
433.00  1459.439  126.034    0.000  126.034      148.893  844.242    0.000  844.242        0.000 1331.961    0.000 1331.961
434.00  1428.843  118.194    0.000  118.194      210.503  806.121    0.000  806.121        0.000 1395.805    0.000 1395.805
435.00  1378.097   92.955    0.000   92.955      224.253  641.611    0.000  641.611        0.000 1348.350    0.000 1348.350
436.00  1356.637   98.564    0.000   98.564      206.658  678.015    0.000  678.015       19.906 1215.850    0.000 1215.850
437.00  1425.860   96.322    0.000   96.322      280.065  733.122    0.000  733.122        9.953 1237.162    0.000 1237.162
438.00  1384.713  161.732    0.000  161.732      262.627  702.428    0.000  702.428       99.829 1298.682    0.000 1298.682
439.00  1555.034  134.848    0.000  134.848      254.029  790.029    0.000  790.029      109.581 1397.509    0.000 1397.509
440.00  1475.063  194.155    0.000  194.155      309.367  702.957    0.000  702.957      149.493 1175.933    0.000 1175.933
441.00  1431.590  242.593    0.000  242.593      208.328  855.844    0.000  855.844        9.953 1466.165    0.000 1466.165
442.00  1354.402  272.702    0.000  272.702      122.037  863.404    0.000  863.404       10.053 1385.851    0.000 1385.851
443.00  1358.983  221.699    0.000  221.699      145.165  762.740    0.000  762.740        0.000 1280.688    0.000 1280.688
444.00  1352.393  219.006    0.000  219.006      258.096  764.936    0.000  764.936      149.393 1335.176    0.000 1335.176
445.00  1430.846  159.249    0.000  159.249      191.256  777.181    0.000  777.181        0.000 1314.367    0.000 1314.367
446.00  1377.501  207.417    0.000  207.417      154.374  798.889    0.000  798.889        0.000 1477.030    0.000 1477.030
447.00  1465.173  226.727    0.000  226.727      128.654  865.448    0.000  865.448        0.000 1557.353    0.000 1557.353
448.00  1476.690  209.008    0.000  209.008      242.310  768.056    0.000  768.056       19.906 1424.653    0.000 1424.653
449.00  1354.640  207.079    0.000  207.079      112.187  819.735    0.000  819.735        0.000 1397.007    0.000 1397.007
450.00  1442.035  229.026    0.000  229.026      142.746  864.387    0.000  864.387        0.000 1424.555    0.000 1424.555
451.00  1361.735  214.401    0.000  214.401      211.701  800.519    0.000  800.519       30.059 1454.810    0.000 1454.810
452.00  1245.156  238.732    0.000  238.732      105.611  843.583    0.000  843.583        0.000 1355.386    0.000 1355.386
453.00  1416.922  154.245    0.000  154.245      106.523  917.334    0.000  917.334        0.000 1495.128    0.000 1495.128
454.00  1303.151  280.379    0.000  280.379       12.797 1035.884    0.000 1035.884        0.000 1343.426    0.000 1343.426
455.00  1388.960  217.884    0.000  217.884       64.500  999.952    0.000  999.952        0.000 1475.926    0.000 1475.926
456.00  1408.184  221.676    0.000  221.676       90.437 1018.525    0.000 1018.525        0.000 1546.090    0.000 1546.090
457.00  1294.387  228.095    0.000  228.095       25.768  963.628    0.000  963.628        0.000 1354.981    0.000 1354.981
458.00  1354.544  272.287    0.000  272.287       63.114  962.247    0.000  962.247        0.000 1384.639    0.000 1384.639
459.00  1298.461  242.639    0.000  242.639       53.951 1046.426    0.000 1046.426        0.000 1354.276    0.000 1354.276
460.00  1410.526  257.082    0.000  257.082      199.768  870.134    0.000  870.134       10.053 1403.942    0.000 1403.942
461.00  1455.737  173.963    0.000  173.963      180.305  790.757    0.000  790.757       60.319 1442.541    0.000 1442.541
462.00  1387.943  146.024    0.000  146.024      116.249  877.784    0.000  877.784        0.000 1330.350    0.000 1330.350
463.00  1338.165  184.921    0.000  184.921      130.118  885.304    0.000  885.304        0.000 1312.353    0.000 1312.353
464.00  1345.338  231.650    0.000  231.650       93.116  902.872    0.000  902.872        0.000 1350.765    0.000 1350.765
465.00  1319.538  157.211    0.000  157.211      105.745  850.561    0.000  850.561        0.000 1190.718    0.000 1190.718
466.00  1433.853  138.042    0.000  138.042      100.168  872.134    0.000  872.134        0.000 1265.615    0.000 1265.615
467.00  1408.842  216.646    0.000  216.646      115.122  886.398    0.000  886.398        0.000 1425.057    0.000 1425.057
468.00  1369.729  179.931    0.000  179.931       43.059  930.715    0.000  930.715        0.000 1315.576    0.000 1315.576
469.00  1545.692  133.076    0.000  133.076      160.302  980.864    0.000  980.864        0.000 1513.026    0.000 1513.026
470.00  1720.015  113.635    0.000  113.635      250.958  825.007    0.000  825.007       59.717 1335.283    0.000 1335.283
471.00  1428.369  140.436    0.000  140.436      165.704  878.492    0.000  878.492       20.106 1282.402    0.000 1282.402
472.00  1367.921  190.056    0.000  190.056       89.492  856.754    0.000  856.754        0.000 1372.785    0.000 1372.785
473.00  1492.626  102.573    0.000  102.573      308.630  687.271    0.000  687.271      100.030 1274.357    0.000 1274.357
474.00  1552.455  131.869    0.000  131.869      173.835  821.988    0.000  821.988        0.000 1322.716    0.000 1322.716
475.00  1470.097  181.370    0.000  181.370      155.671  815.979    0.000  815.979        0.000 1235.150    0.000 1235.150
476.00  1460.052  212.084    0.000  212.084      154.730  814.678    0.000  814.678        0.000 1263.502    0.000 1263.502
477.00  1644.690  146.736    0.000  146.736      293.968  730.115    0.000  730.115        0.000 1247.014    0.000 1247.014
478.00  1755.983   80.165    0.000   80.165      407.239  668.670    0.000  668.670      129.587 1154.121    0.000 1154.121
479.00  1737.100  140.099    0.000  140.099      442.956  631.967    0.000  631.967       29.959 1350.858    0.000 1350.858
480.00  1669.468  103.898    0.000  103.898      460.856  643.297    0.000  643.297      229.317 1257.569    0.000 1257.569
481.00  1720.519   61.982    0.000   61.982      453.941  661.508    0.000  661.508        9.953 1466.678    0.000 1466.678
482.00  1495.698   76.148    0.000   76.148      333.279  685.671    0.000  685.671        9.953 1393.490    0.000 1393.490
483.00  1612.546  117.984    0.000  117.984      361.547  743.827    0.000  743.827        0.000 1562.986    0.000 1562.986
484.00  1470.180  121.244    0.000  121.244      174.342  793.756    0.000  793.756        0.000 1266.513    0.000 1266.513
485.00  1537.530  149.795    0.000  149.795      201.108  809.836    0.000  809.836        9.953 1287.828    0.000 1287.828
486.00  1413.890  192.787    0.000  192.787      161.808  854.705    0.000  854.705       20.106 1492.104    0.000 1492.104
487.00  1414.300  216.998    0.000  216.998      231.708  749.823    0.000  749.823        0.000 1290.137    0.000 1290.137
488.00  1547.615  127.153    0.000  127.153      204.776  794.751    0.000  794.751        0.000 1406.453    0.000 1406.453
489.00  1501.002  142.276    0.000  142.276      241.327  810.013    0.000  810.013        0.000 1595.162    0.000 1595.162
490.00  1548.205  177.059    0.000  177.059      226.270 1000.707    0.000 1000.707        0.000 1605.012    0.000 1605.012
491.00  1637.876  118.870    0.000  118.870      163.888 1006.615    0.000 1006.615        0.000 1611.442    0.000 1611.442
492.00  1570.667  154.666    0.000  154.666      141.359  961.321    0.000  961.321        0.000 1530.411    0.000 1530.411
493.00  1683.521  124.037    0.000  124.037      321.948  829.199    0.000  829.199        0.000 1557.458    0.000 1557.458
494.00  1543.552  128.866    0.000  128.866      125.415  984.276    0.000  984.276        0.000 1576.561    0.000 1576.561
495.00  1665.751  139.923    0.000  139.923      187.540  883.025    0.000  883.025        0.000 1488.293    0.000 1488.293
496.00  1653.836  173.586    0.000  173.586      132.160 1010.913    0.000 1010.913        0.000 1544.193    0.000 1544.193
497.00  1567.919  128.607    0.000  128.607      304.314  875.240    0.000  875.240        0.000 1614.162    0.000 1614.162
498.00  1671.000  114.706    0.000  114.706      229.256  989.591    0.000  989.591        0.000 1657.290    0.000 1657.290
499.00  1638.057  146.536    0.000  146.536       88.970 1119.682    0.000 1119.682        0.000 1563.688    0.000 1563.688
500.00  1744.548  129.229    0.000  129.229       85.212 1032.615    0.000 1032.615        0.000 1218.764    0.000 1218.764
501.00  1786.339  113.590    0.000  113.590      176.475  956.478    0.000  956.478        0.000 1398.315    0.000 1398.315
502.00  1662.573   85.418    0.000   85.418      161.047  901.074    0.000  901.074        0.000 1236.451    0.000 1236.451
503.00  1514.997  106.678    0.000  106.678       93.900  936.150    0.000  936.150        0.000 1256.559    0.000 1256.559
504.00  1615.946   92.735    0.000   92.735      413.989  645.496    0.000  645.496       19.906 1296.976    0.000 1296.976
505.00  1654.130   90.187    0.000   90.187      258.090  850.208    0.000  850.208        0.000 1490.197    0.000 1490.197
506.00  1656.910   74.388    0.000   74.388      211.625  806.148    0.000  806.148        0.000 1313.460    0.000 1313.460
507.00  1600.538   95.695    0.000   95.695      161.427  756.745    0.000  756.745        0.000 1255.557    0.000 1255.557
508.00  1591.033  198.461    0.000  198.461       56.766 1057.000    0.000 1057.000        0.000 1433.301    0.000 1433.301
509.00  1702.046  133.751    0.000  133.751       70.121 1029.244    0.000 1029.244        0.000 1506.890    0.000 1506.890
510.00  1661.394   80.012    0.000   80.012      203.544  981.806    0.000  981.806        0.000 1599.579    0.000 1599.579
511.00  1783.572   71.175    0.000   71.175      272.271  898.274    0.000  898.274        0.000 1481.048    0.000 1481.048
512.00  1797.678  102.356    0.000  102.356      219.095  963.346    0.000  963.346        0.000 1610.331    0.000 1610.331
513.00  1750.765   81.923    0.000   81.923      255.758  881.421    0.000  881.421       30.159 1489.592    0.000 1489.592
514.00  1709.667   74.465    0.000   74.465      233.496  902.398    0.000  902.398        0.000 1498.346    0.000 1498.346
515.00  1757.922  100.527    0.000  100.527      447.379  669.367    0.000  669.367       39.811 1424.454    0.000 1424.454
516.00  1741.050   95.308    0.000   95.308      135.400 1062.704    0.000 1062.704        0.000 1477.335    0.000 1477.335
517.00  1757.590   82.078    0.000   82.078      298.349  938.523    0.000  938.523        0.000 1566.806    0.000 1566.806
518.00  1751.495  135.996    0.000  135.996      223.590 1082.503    0.000 1082.503        0.000 1750.581    0.000 1750.581
519.00  1681.226  165.664    0.000  165.664      173.789 1004.129    0.000 1004.129        9.953 1618.182    0.000 1618.182
520.00  1746.595  140.730    0.000  140.730      155.288 1110.997    0.000 1110.997        0.000 1590.335    0.000 1590.335
521.00  1782.306  182.223    0.000  182.223      133.622 1091.968    0.000 1091.968       10.053 1609.233    0.000 1609.233
522.00  1661.125  183.243    0.000  183.243       87.587 1070.143    0.000 1070.143        0.000 1529.211    0.000 1529.211
523.00  1718.052  142.235    0.000  142.235      207.988 1045.584    0.000 1045.584        0.000 1576.560    0.000 1576.560
524.00  1727.227  139.389    0.000  139.389      103.192 1007.010    0.000 1007.010        0.000 1369.058    0.000 1369.058
525.00  1796.746  136.864    0.000  136.864      158.144 1042.340    0.000 1042.340       30.059 1508.299    0.000 1508.299
526.00  1784.286  112.541    0.000  112.541      136.911  966.681    0.000  966.681        0.000 1430.479    0.000 1430.479
527.00  1892.263  103.742    0.000  103.742      248.581  878.611    0.000  878.611        0.000 1321.801    0.000 1321.801
528.00  1757.093  138.014    0.000  138.014      120.269 1117.244    0.000 1117.244        0.000 1674.573    0.000 1674.573
529.00  1706.956  216.830    0.000  216.830       95.495 1021.969    0.000 1021.969        0.000 1392.880    0.000 1392.880
530.00  1822.495  134.449    0.000  134.449      151.353  952.722    0.000  952.722        0.000 1378.306    0.000 1378.306
531.00  1753.034  111.681    0.000  111.681      174.100  946.487    0.000  946.487        0.000 1490.904    0.000 1490.904
532.00  1819.210  148.407    0.000  148.407      204.009 1092.386    0.000 1092.386       10.053 1702.522    0.000 1702.522
533.00  1748.789   94.826    0.000   94.826      278.418  749.863    0.000  749.863        0.000 1338.194    0.000 1338.194
534.00  1723.793  118.039    0.000  118.039      159.304  920.972    0.000  920.972        0.000 1414.395    0.000 1414.395
535.00  1696.934  145.794    0.000  145.794      223.977  917.553    0.000  917.553       10.053 1450.483    0.000 1450.483
536.00  1737.375  116.911    0.000  116.911      278.457  881.031    0.000  881.031        0.000 1432.389    0.000 1432.389
537.00  1581.123  214.943    0.000  214.943      194.019 1038.315    0.000 1038.315        0.000 1622.298    0.000 1622.298
538.00  1626.267  203.175    0.000  203.175      184.687 1032.912    0.000 1032.912        0.000 1462.651    0.000 1462.651
539.00  1608.979  204.623    0.000  204.623      181.835  978.604    0.000  978.604        0.000 1602.393    0.000 1602.393
540.00  1608.116  149.269    0.000  149.269      135.362  886.328    0.000  886.328        0.000 1377.606    0.000 1377.606
541.00  1665.261  118.683    0.000  118.683       85.126  945.285    0.000  945.285        0.000 1218.760    0.000 1218.760
542.00  1727.726   89.169    0.000   89.169      216.202  856.484    0.000  856.484       40.414 1345.633    0.000 1345.633
543.00  1745.554   82.620    0.000   82.620      288.104  712.172    0.000  712.172        0.000 1389.568    0.000 1389.568
544.00  1680.001   98.986    0.000   98.986      254.036  870.574    0.000  870.574        9.953 1186.385    0.000 1186.385
545.00  1672.746  121.164    0.000  121.164      136.565  868.626    0.000  868.626        0.000 1109.474    0.000 1109.474
546.00  1656.019  111.261    0.000  111.261      196.963  865.857    0.000  865.857        0.000 1300.387    0.000 1300.387
547.00  1730.068  128.627    0.000  128.627      322.545  902.558    0.000  902.558       50.265 1463.651    0.000 1463.651
548.00  1746.509  129.457    0.000  129.457      296.914  832.448    0.000  832.448       99.930 1379.312    0.000 1379.312
549.00  1753.249  131.413    0.000  131.413      232.798  853.367    0.000  853.367       10.053 1361.315    0.000 1361.315
550.00  1721.977  167.843    0.000  167.843      342.742  817.960    0.000  817.960       71.077 1531.014    0.000 1531.014
551.00  1810.413  127.594    0.000  127.594      348.488  877.576    0.000  877.576       20.106 1620.388    0.000 1620.388
552.00  1746.427  170.461    0.000  170.461      240.879  914.540    0.000  914.540       10.053 1549.111    0.000 1549.111
553.00  1676.380  230.450    0.000  230.450      203.104 1023.139    0.000 1023.139       19.906 1557.757    0.000 1557.757
554.00  1677.587  182.539    0.000  182.539      334.692  872.602    0.000  872.602      209.511 1326.530    0.000 1326.530
555.00  1963.612  119.296    0.000  119.296      231.194 1176.571    0.000 1176.571        0.000 1698.806    0.000 1698.806
556.00  1732.903  110.498    0.000  110.498      357.527  817.140    0.000  817.140       89.575 1460.139    0.000 1460.139
557.00  1596.195  164.613    0.000  164.613      331.766  863.957    0.000  863.957       99.528 1467.781    0.000 1467.781
558.00  1816.086  100.751    0.000  100.751      366.937  971.133    0.000  971.133       50.265 1758.414    0.000 1758.414
559.00  1817.622  142.422    0.000  142.422      313.424  960.061    0.000  960.061       89.676 1638.984    0.000 1638.984
560.00  1614.055  161.894    0.000  161.894      201.838 1014.194    0.000 1014.194        0.000 1572.531    0.000 1572.531
561.00  1687.668  114.858    0.000  114.858      249.877  933.340    0.000  933.340        0.000 1501.556    0.000 1501.556
562.00  1587.504  143.456    0.000  143.456      330.804  870.776    0.000  870.776        0.000 1564.586    0.000 1564.586
563.00  1566.489  131.025    0.000  131.025      321.861 1023.907    0.000 1023.907        9.953 1843.364    0.000 1843.364
564.00  1536.446  135.775    0.000  135.775      185.031  978.458    0.000  978.458        0.000 1739.816    0.000 1739.816
565.00  1802.925  108.789    0.000  108.789      354.500  950.285    0.000  950.285       49.764 1697.997    0.000 1697.997
566.00  1722.352  125.476    0.000  125.476      348.186  795.724    0.000  795.724       50.265 1539.254    0.000 1539.254
567.00  1752.436  100.204    0.000  100.204      369.205  857.027    0.000  857.027       49.764 1627.221    0.000 1627.221
568.00  1820.543  136.069    0.000  136.069      277.628 1066.666    0.000 1066.666       30.159 1720.611    0.000 1720.611
569.00  1803.826  115.417    0.000  115.417      379.650  959.488    0.000  959.488      100.531 1835.318    0.000 1835.318
570.00  1646.222  141.456    0.000  141.456      281.873  849.945    0.000  849.945        0.000 1593.343    0.000 1593.343
571.00  1776.961   74.673    0.000   74.673      307.077  932.001    0.000  932.001       10.154 1654.669    0.000 1654.669
572.00  1771.183  111.512    0.000  111.512      292.970  991.106    0.000  991.106       10.053 1650.043    0.000 1650.043
573.00  1540.977  164.344    0.000  164.344      160.871 1001.094    0.000 1001.094        0.000 1584.698    0.000 1584.698
574.00  1485.102  168.956    0.000  168.956      124.764 1028.129    0.000 1028.129        0.000 1541.372    0.000 1541.372
575.00  1498.924  155.013    0.000  155.013      198.953  956.399    0.000  956.399        0.000 1534.532    0.000 1534.532
576.00  1625.244  160.401    0.000  160.401      188.624  996.604    0.000  996.604        0.000 1630.641    0.000 1630.641
577.00  1627.658  140.966    0.000  140.966      168.735 1061.571    0.000 1061.571        0.000 1713.983    0.000 1713.983
578.00  1530.888  180.875    0.000  180.875      125.419 1047.347    0.000 1047.347        0.000 1549.009    0.000 1549.009
579.00  1592.765  185.478    0.000  185.478      129.399 1207.999    0.000 1207.999        0.000 1724.738    0.000 1724.738
580.00  1542.999  243.164    0.000  243.164      244.225 1007.802    0.000 1007.802        0.000 1580.276    0.000 1580.276
581.00  1548.336  148.041    0.000  148.041      295.761  867.843    0.000  867.843        0.000 1490.598    0.000 1490.598
582.00  1683.189  157.828    0.000  157.828      231.430 1098.746    0.000 1098.746        0.000 1896.746    0.000 1896.746
583.00  1563.021  219.235    0.000  219.235      122.519 1215.024    0.000 1215.024        0.000 1725.446    0.000 1725.446
584.00  1639.104  248.746    0.000  248.746      176.955 1028.760    0.000 1028.760        0.000 1549.008    0.000 1549.008
585.00  1443.355  274.501    0.000  274.501       98.953 1076.480    0.000 1076.480        0.000 1509.696    0.000 1509.696
586.00  1389.571  297.683    0.000  297.683      178.247 1029.193    0.000 1029.193        0.000 1592.942    0.000 1592.942
587.00  1378.041  317.907    0.000  317.907      278.673  909.565    0.000  909.565       30.462 1645.819    0.000 1645.819
588.00  1401.949  292.340    0.000  292.340      214.524  864.394    0.000  864.394        0.000 1534.536    0.000 1534.536
589.00  1543.720  198.749    0.000  198.749      248.024  960.885    0.000  960.885        0.000 1577.059    0.000 1577.059
590.00  1445.418  255.575    0.000  255.575      161.042  854.580    0.000  854.580        0.000 1595.457    0.000 1595.457
591.00  1537.741  227.144    0.000  227.144      130.306 1064.349    0.000 1064.349        0.000 1614.860    0.000 1614.860
592.00  1604.402  124.405    0.000  124.405      301.669  832.528    0.000  832.528        0.000 1555.743    0.000 1555.743
593.00  1773.238  117.173    0.000  117.173      382.509  867.418    0.000  867.418       20.106 1844.573    0.000 1844.573
594.00  1628.308  123.190    0.000  123.190      339.809  877.310    0.000  877.310        0.000 1633.255    0.000 1633.255
595.00  1694.831   85.604    0.000   85.604      240.281  910.006    0.000  910.006       10.053 1473.708    0.000 1473.708
596.00  1609.504  113.660    0.000  113.660      216.078  897.729    0.000  897.729        0.000 1411.982    0.000 1411.982
597.00  1665.398  111.533    0.000  111.533      142.623 1004.978    0.000 1004.978        0.000 1623.103    0.000 1623.103
598.00  1677.378  100.618    0.000  100.618      327.229  915.480    0.000  915.480        0.000 1553.130    0.000 1553.130
599.00  1575.602  113.408    0.000  113.408      150.100 1002.690    0.000 1002.690        0.000 1499.246    0.000 1499.246
600.00  1593.102  218.022    0.000  218.022      106.138  946.670    0.000  946.670        0.000 1421.937    0.000 1421.937
601.00  1670.504  160.829    0.000  160.829      173.957 1025.915    0.000 1025.915        0.000 1681.110    0.000 1681.110
602.00  1535.318  207.684    0.000  207.684       97.572 1006.676    0.000 1006.676        0.000 1572.333    0.000 1572.333
603.00  1522.378  256.980    0.000  256.980      180.833 1025.608    0.000 1025.608        0.000 1585.500    0.000 1585.500
604.00  1482.615  258.863    0.000  258.863      111.926  986.405    0.000  986.405        0.000 1353.475    0.000 1353.475
605.00  1565.932  240.078    0.000  240.078      142.272  966.868    0.000  966.868        0.000 1572.135    0.000 1572.135
606.00  1575.692  101.088    0.000  101.088      156.715  896.768    0.000  896.768        0.000 1264.402    0.000 1264.402
607.00  1611.756  184.455    0.000  184.455       86.246 1118.859    0.000 1118.859        0.000 1653.362    0.000 1653.362
608.00  1618.631  194.315    0.000  194.315      189.055  972.042    0.000  972.042        0.000 1602.390    0.000 1602.390
609.00  1683.893  142.995    0.000  142.995      200.422  933.483    0.000  933.483        0.000 1533.424    0.000 1533.424
610.00  1550.187  220.820    0.000  220.820      106.562 1065.337    0.000 1065.337        0.000 1573.435    0.000 1573.435
611.00  1555.224  203.062    0.000  203.062      164.540 1093.097    0.000 1093.097        0.000 1757.011    0.000 1757.011
612.00  1536.282  180.345    0.000  180.345      151.791 1009.960    0.000 1009.960        0.000 1561.575    0.000 1561.575
613.00  1606.690  214.695    0.000  214.695      155.677  998.377    0.000  998.377        0.000 1594.550    0.000 1594.550
614.00  1629.859  180.325    0.000  180.325      341.268  999.356    0.000  999.356       20.106 1665.020    0.000 1665.020
615.00  1691.728  174.271    0.000  174.271      176.128 1222.706    0.000 1222.706        0.000 1959.281    0.000 1959.281
616.00  1589.173  225.099    0.000  225.099      151.359 1177.583    0.000 1177.583        0.000 1802.352    0.000 1802.352
617.00  1650.038  227.534    0.000  227.534      197.356 1196.033    0.000 1196.033        0.000 1866.688    0.000 1866.688
618.00  1605.922  183.018    0.000  183.018      221.217 1128.108    0.000 1128.108        0.000 1818.632    0.000 1818.632
619.00  1679.750  158.814    0.000  158.814      269.211 1053.324    0.000 1053.324        0.000 1651.449    0.000 1651.449
620.00  1676.393  129.202    0.000  129.202      249.153  866.293    0.000  866.293        0.000 1576.152    0.000 1576.152
621.00  1646.944  147.551    0.000  147.551      267.956  836.246    0.000  836.246        0.000 1453.907    0.000 1453.907
622.00  1573.453  186.100    0.000  186.100      190.434  995.303    0.000  995.303        0.000 1552.831    0.000 1552.831
623.00  1689.249  145.911    0.000  145.911      297.011  894.694    0.000  894.694        0.000 1573.336    0.000 1573.336
624.00  1765.391  133.229    0.000  133.229      323.149  997.355    0.000  997.355       60.319 1636.767    0.000 1636.767
625.00  1817.277  128.021    0.000  128.021      351.225  865.128    0.000  865.128       19.906 1608.528    0.000 1608.528
626.00  1765.013  113.590    0.000  113.590      254.038  856.598    0.000  856.598        0.000 1603.603    0.000 1603.603
627.00  1834.291   98.896    0.000   98.896      399.417  944.363    0.000  944.363        0.000 1810.295    0.000 1810.295
628.00  1930.256   89.650    0.000   89.650      484.859  731.574    0.000  731.574        0.000 1598.074    0.000 1598.074
629.00  1725.974   97.557    0.000   97.557      454.977  767.370    0.000  767.370        0.000 1528.102    0.000 1528.102
630.00  1947.927   77.369    0.000   77.369      460.547  981.451    0.000  981.451      130.690 1611.941    0.000 1611.941
631.00  1857.016  113.833    0.000  113.833      396.663  877.179    0.000  877.179       99.528 1569.218    0.000 1569.218
632.00  1956.538  101.420    0.000  101.420      480.450  838.917    0.000  838.917       39.811 1498.747    0.000 1498.747
633.00  1912.239  123.150    0.000  123.150      509.058  877.913    0.000  877.913       60.319 1842.362    0.000 1842.362
634.00  1884.322   87.928    0.000   87.928      417.846  762.310    0.000  762.310      249.021 1097.216    0.000 1097.216
635.00  1901.052   97.604    0.000   97.604      282.644  890.681    0.000  890.681       70.573 1481.149    0.000 1481.149
636.00  1851.993  131.645    0.000  131.645      308.630  988.469    0.000  988.469       50.265 1581.577    0.000 1581.577
637.00  1913.637  122.355    0.000  122.355      324.808  953.538    0.000  953.538       39.811 1470.596    0.000 1470.596
638.00  1920.104  100.430    0.000  100.430      246.082  964.302    0.000  964.302       89.575 1401.435    0.000 1401.435
639.00  1770.936  112.622    0.000  112.622      287.323  871.353    0.000  871.353        0.000 1434.108    0.000 1434.108
640.00  1852.203   95.290    0.000   95.290      168.951 1005.542    0.000 1005.542        0.000 1386.551    0.000 1386.551
641.00  1781.114  117.927    0.000  117.927      256.498  964.993    0.000  964.993        0.000 1487.687    0.000 1487.687
642.00  1742.037   99.185    0.000   99.185      200.605  897.045    0.000  897.045        0.000 1483.571    0.000 1483.571
643.00  1781.645  103.610    0.000  103.610      341.621  757.781    0.000  757.781        0.000 1538.957    0.000 1538.957
644.00  1803.313   90.192    0.000   90.192      412.003  774.506    0.000  774.506        0.000 1673.777    0.000 1673.777
645.00  1883.486   84.316    0.000   84.316      278.716  927.287    0.000  927.287        0.000 1577.161    0.000 1577.161
646.00  1808.116  116.381    0.000  116.381      219.190  939.018    0.000  939.018        0.000 1615.770    0.000 1615.770
647.00  1670.365   95.038    0.000   95.038      298.345  690.905    0.000  690.905        0.000 1288.938    0.000 1288.938
648.00  1819.627  132.797    0.000  132.797      275.602  976.958    0.000  976.958        0.000 1631.850    0.000 1631.850
649.00  1743.047  108.734    0.000  108.734      262.072  926.082    0.000  926.082        0.000 1621.593    0.000 1621.593
650.00  1776.677  101.902    0.000  101.902      202.843  866.682    0.000  866.682        0.000 1254.851    0.000 1254.851
651.00  1616.069  100.309    0.000  100.309      228.745  789.985    0.000  789.985        0.000 1439.026    0.000 1439.026
652.00  1684.558  159.567    0.000  159.567      284.430  818.128    0.000  818.128        0.000 1307.229    0.000 1307.229
653.00  1620.098  121.591    0.000  121.591      270.989  652.585    0.000  652.585        0.000 1346.232    0.000 1346.232
654.00  1647.620  114.015    0.000  114.015      194.679  795.690    0.000  795.690        0.000 1424.245    0.000 1424.245
655.00  1590.120  132.758    0.000  132.758       77.125  898.329    0.000  898.329        0.000 1309.540    0.000 1309.540
656.00  1671.961  179.799    0.000  179.799      178.239  932.100    0.000  932.100        0.000 1482.659    0.000 1482.659
657.00  1612.042  186.019    0.000  186.019      191.000  951.074    0.000  951.074        0.000 1460.041    0.000 1460.041
658.00  1639.459  201.627    0.000  201.627      170.248  968.490    0.000  968.490        0.000 1311.244    0.000 1311.244
659.00  1687.873  205.111    0.000  205.111      289.738  859.382    0.000  859.382       10.053 1489.496    0.000 1489.496
660.00  1643.109  247.293    0.000  247.293      220.478  899.031    0.000  899.031        0.000 1498.343    0.000 1498.343
661.00  1611.947  218.023    0.000  218.023      221.130  904.598    0.000  904.598        0.000 1276.156    0.000 1276.156
662.00  1586.344  252.716    0.000  252.716      207.390  888.427    0.000  888.427        0.000 1431.590    0.000 1431.590
663.00  1624.423  180.334    0.000  180.334      165.708  990.595    0.000  990.595        0.000 1568.416    0.000 1568.416
664.00  1468.325  243.521    0.000  243.521      143.532  977.102    0.000  977.102        0.000 1506.890    0.000 1506.890
665.00  1427.810  243.318    0.000  243.318      132.165  855.445    0.000  855.445        0.000 1337.091    0.000 1337.091
666.00  1483.322  217.238    0.000  217.238      118.936  987.790    0.000  987.790        0.000 1421.239    0.000 1421.239
667.00  1485.416  311.518    0.000  311.518      168.176 1002.830    0.000 1002.830        0.000 1365.441    0.000 1365.441
668.00  1397.276  314.961    0.000  314.961       92.172 1047.653    0.000 1047.653        0.000 1339.701    0.000 1339.701
669.00  1506.757  265.820    0.000  265.820      168.651  968.672    0.000  968.672        0.000 1589.227    0.000 1589.227
670.00  1359.276  298.091    0.000  298.091       67.316 1031.537    0.000 1031.537        0.000 1437.724    0.000 1437.724
671.00  1317.169  344.904    0.000  344.904      154.043  898.816    0.000  898.816       29.858 1415.508    0.000 1415.508
672.00  1400.582  342.848    0.000  342.848      155.987  895.989    0.000  895.989        0.000 1326.130    0.000 1326.130
673.00  1409.555  267.694    0.000  267.694      121.223  936.733    0.000  936.733        0.000 1368.255    0.000 1368.255
674.00  1311.506  322.922    0.000  322.922       72.763  970.971    0.000  970.971        0.000 1240.076    0.000 1240.076
675.00  1546.042  294.939    0.000  294.939       68.137 1037.926    0.000 1037.926        0.000 1461.346    0.000 1461.346
676.00  1536.690  193.759    0.000  193.759      195.160  916.804    0.000  916.804        0.000 1431.592    0.000 1431.592
677.00  1429.496  298.627    0.000  298.627      154.905  970.284    0.000  970.284        0.000 1334.880    0.000 1334.880
678.00  1501.861  235.349    0.000  235.349      158.579  973.433    0.000  973.433        0.000 1537.955    0.000 1537.955
679.00  1530.774  190.313    0.000  190.313       72.807 1029.425    0.000 1029.425        0.000 1408.570    0.000 1408.570
680.00  1429.753  270.672    0.000  270.672       56.723 1045.853    0.000 1045.853        0.000 1489.197    0.000 1489.197
681.00  1426.145  265.199    0.000  265.199       97.231 1057.961    0.000 1057.961        0.000 1356.895    0.000 1356.895
682.00  1438.135  256.053    0.000  256.053      142.500 1032.711    0.000 1032.711        0.000 1480.454    0.000 1480.454
683.00  1418.697  256.264    0.000  256.264       56.894  979.395    0.000  979.395        0.000 1386.045    0.000 1386.045
684.00  1618.164  254.600    0.000  254.600      186.027  975.111    0.000  975.111        0.000 1437.318    0.000 1437.318
685.00  1481.236  237.036    0.000  237.036       38.993 1042.389    0.000 1042.389        0.000 1489.197    0.000 1489.197
686.00  1487.579  257.864    0.000  257.864       27.582 1031.707    0.000 1031.707        0.000 1421.841    0.000 1421.841
687.00  1584.802  190.378    0.000  190.378      137.052  948.134    0.000  948.134        0.000 1438.328    0.000 1438.328
688.00  1520.764  249.000    0.000  249.000       71.293 1097.678    0.000 1097.678        0.000 1475.827    0.000 1475.827
689.00  1502.150  249.691    0.000  249.691       21.877 1015.885    0.000 1015.885        0.000 1397.410    0.000 1397.410
690.00  1328.566  331.970    0.000  331.970        0.000  937.550    0.000  937.550        0.000 1089.779    0.000 1089.779
691.00  1381.777  292.327    0.000  292.327        9.166 1041.089    0.000 1041.089        0.000 1348.450    0.000 1348.450
692.00  1439.044  289.805    0.000  289.805      148.721 1056.256    0.000 1056.256        0.000 1542.271    0.000 1542.271
693.00  1407.329  321.163    0.000  321.163       41.937  995.955    0.000  995.955        0.000 1401.525    0.000 1401.525
694.00  1424.329  244.030    0.000  244.030       22.351 1005.867    0.000 1005.867        0.000 1257.569    0.000 1257.569
695.00  1438.872  250.630    0.000  250.630       20.146 1073.701    0.000 1073.701        0.000 1478.337    0.000 1478.337
696.00  1548.275  216.696    0.000  216.696       84.566  995.132    0.000  995.132        0.000 1419.625    0.000 1419.625
697.00  1561.649  260.964    0.000  260.964       88.500 1106.149    0.000 1106.149        0.000 1601.589    0.000 1601.589
698.00  1507.808  194.227    0.000  194.227      191.441  937.079    0.000  937.079        0.000 1521.570    0.000 1521.570
699.00  1495.891  253.315    0.000  253.315       67.878 1075.373    0.000 1075.373        0.000 1523.072    0.000 1523.072
700.00  1511.275  244.755    0.000  244.755       78.600 1088.462    0.000 1088.462        0.000 1530.714    0.000 1530.714
701.00  1423.120  284.052    0.000  284.052       35.971 1073.117    0.000 1073.117        0.000 1543.073    0.000 1543.073
702.00  1382.237  236.128    0.000  236.128       54.475 1046.719    0.000 1046.719        0.000 1466.777    0.000 1466.777
703.00  1345.227  309.766    0.000  309.766        9.166 1048.444    0.000 1048.444        0.000 1580.477    0.000 1580.477
704.00  1334.234  368.056    0.000  368.056        3.805 1027.863    0.000 1027.863        0.000 1366.946    0.000 1366.946
705.00  1340.671  350.264    0.000  350.264        7.263 1067.506    0.000 1067.506        0.000 1398.107    0.000 1398.107
706.00  1514.726  261.708    0.000  261.708        1.902 1126.690    0.000 1126.690        0.000 1438.724    0.000 1438.724
707.00  1388.081  333.031    0.000  333.031       22.136 1108.572    0.000 1108.572        0.000 1622.900    0.000 1622.900
708.00  1307.812  359.945    0.000  359.945        9.166  944.764    0.000  944.764        0.000 1329.244    0.000 1329.244
709.00  1407.182  315.478    0.000  315.478       29.486  945.623    0.000  945.623        0.000 1450.484    0.000 1450.484
710.00  1353.259  312.494    0.000  312.494       87.159  901.617    0.000  901.617        0.000 1350.056    0.000 1350.056
711.00  1360.590  298.654    0.000  298.654       77.562  896.292    0.000  896.292        0.000 1329.146    0.000 1329.146
712.00  1385.026  329.988    0.000  329.988       28.059 1051.076    0.000 1051.076        0.000 1554.743    0.000 1554.743
713.00  1393.239  307.083    0.000  307.083       66.494 1034.766    0.000 1034.766        0.000 1584.803    0.000 1584.803
714.00  1362.344  359.737    0.000  359.737      102.463 1045.492    0.000 1045.492        0.000 1553.639    0.000 1553.639
715.00  1466.763  359.270    0.000  359.270       95.070  996.166    0.000  996.166        0.000 1483.464    0.000 1483.464
716.00  1443.882  425.042    0.000  425.042       62.773 1120.338    0.000 1120.338        0.000 1635.372    0.000 1635.372
717.00  1312.351  400.691    0.000  400.691       42.368 1010.783    0.000 1010.783        0.000 1514.027    0.000 1514.027
718.00  1414.420  364.866    0.000  364.866      105.749  989.340    0.000  989.340        0.000 1523.983    0.000 1523.983
719.00  1368.001  383.354    0.000  383.354       72.109 1009.615    0.000 1009.615        0.000 1634.667    0.000 1634.667
720.00  1260.059  424.046    0.000  424.046       27.238 1071.274    0.000 1071.274        0.000 1362.125    0.000 1362.125
721.00  1392.853  385.217    0.000  385.217       43.666 1046.063    0.000 1046.063        0.000 1437.823    0.000 1437.823
722.00  1315.158  440.294    0.000  440.294       16.343 1000.192    0.000 1000.192        0.000 1315.979    0.000 1315.979
723.00  1390.757  419.419    0.000  419.419       81.713  969.449    0.000  969.449        0.000 1427.871    0.000 1427.871
724.00  1388.016  331.481    0.000  331.481       23.865  953.026    0.000  953.026        0.000 1357.096    0.000 1357.096
725.00  1403.919  346.262    0.000  346.262       13.100 1006.154    0.000 1006.154        0.000 1318.089    0.000 1318.089
726.00  1426.718  275.655    0.000  275.655       20.666 1075.682    0.000 1075.682        0.000 1291.145    0.000 1291.145
727.00  1475.619  198.950    0.000  198.950       78.859 1048.405    0.000 1048.405        0.000 1378.612    0.000 1378.612
728.00  1411.769  209.839    0.000  209.839       78.513  972.960    0.000  972.960        0.000 1299.995    0.000 1299.995
729.00  1560.467  166.827    0.000  166.827      175.444  833.872    0.000  833.872        0.000 1198.255    0.000 1198.255
730.00  1596.052  134.279    0.000  134.279      131.086  898.026    0.000  898.026        0.000 1207.302    0.000 1207.302
731.00  1631.460  176.380    0.000  176.380       10.895 1035.910    0.000 1035.910        0.000 1216.251    0.000 1216.251
732.00  1564.861  171.094    0.000  171.094       54.216  984.885    0.000  984.885        0.000 1408.971    0.000 1408.971
733.00  1475.603  266.031    0.000  266.031      100.130  963.830    0.000  963.830        0.000 1323.920    0.000 1323.920
734.00  1555.310  223.114    0.000  223.114       73.844  995.174    0.000  995.174        0.000 1437.221    0.000 1437.221
735.00  1563.182  208.199    0.000  208.199       17.121  989.728    0.000  989.728        0.000 1320.302    0.000 1320.302
736.00  1401.504  250.878    0.000  250.878       73.239  968.931    0.000  968.931        0.000 1312.361    0.000 1312.361
737.00  1473.787  267.341    0.000  267.341       41.505  999.620    0.000  999.620        0.000 1201.873    0.000 1201.873
738.00  1471.714  311.149    0.000  311.149        0.000 1003.420    0.000 1003.420        0.000 1147.182    0.000 1147.182
739.00  1320.761  308.300    0.000  308.300       33.288  915.279    0.000  915.279        0.000 1278.781    0.000 1278.781
740.00  1454.356  335.464    0.000  335.464       27.839 1086.866    0.000 1086.866        0.000 1428.272    0.000 1428.272
741.00  1319.953  296.719    0.000  296.719       27.970 1027.631    0.000 1027.631        0.000 1481.152    0.000 1481.152
742.00  1400.497  338.828    0.000  338.828        0.000  978.530    0.000  978.530        0.000 1249.122    0.000 1249.122
743.00  1499.144  251.348    0.000  251.348        3.805 1000.257    0.000 1000.257        0.000 1277.271    0.000 1277.271
744.00  1197.426  414.068    0.000  414.068       42.538  933.508    0.000  933.508        0.000 1256.459    0.000 1256.459
745.00  1446.788  354.124    0.000  354.124       90.878  990.591    0.000  990.591        0.000 1421.336    0.000 1421.336
746.00  1459.088  293.273    0.000  293.273       72.113  953.323    0.000  953.323        0.000 1288.634    0.000 1288.634
747.00  1406.795  323.264    0.000  323.264      173.665  915.061    0.000  915.061        0.000 1493.017    0.000 1493.017
748.00  1527.698  231.292    0.000  231.292      130.045 1011.735    0.000 1011.735        0.000 1479.847    0.000 1479.847
749.00  1366.254  246.086    0.000  246.086       83.096  912.603    0.000  912.603        0.000 1177.444    0.000 1177.444
750.00  1450.016  210.630    0.000  210.630       69.865  901.798    0.000  901.798        0.000 1308.238    0.000 1308.238
751.00  1513.697  202.719    0.000  202.719      101.166 1018.605    0.000 1018.605        9.953 1402.636    0.000 1402.636
752.00  1464.381  237.427    0.000  237.427      108.128  989.721    0.000  989.721        0.000 1480.447    0.000 1480.447
753.00  1424.337  257.970    0.000  257.970      146.693  777.198    0.000  777.198        0.000 1236.860    0.000 1236.860
754.00  1542.427  162.006    0.000  162.006       89.927  912.071    0.000  912.071        0.000 1249.324    0.000 1249.324
755.00  1552.671  126.732    0.000  126.732      144.402  918.991    0.000  918.991       10.154 1390.872    0.000 1390.872
756.00  1407.158  216.323    0.000  216.323      104.973  896.261    0.000  896.261        0.000 1178.953    0.000 1178.953
757.00  1429.313  185.469    0.000  185.469      132.815  875.113    0.000  875.113        9.953 1313.668    0.000 1313.668
758.00  1420.002  181.717    0.000  181.717      206.400  863.570    0.000  863.570       10.154 1393.089    0.000 1393.089
759.00  1479.200  149.264    0.000  149.264       89.668  860.633    0.000  860.633        0.000 1152.112    0.000 1152.112
760.00  1496.012  207.250    0.000  207.250      121.703 1020.561    0.000 1020.561        0.000 1343.325    0.000 1343.325
761.00  1360.957  274.801    0.000  274.801       27.583  975.814    0.000  975.814        0.000 1431.391    0.000 1431.391
762.00  1444.544  176.921    0.000  176.921      215.176  688.910    0.000  688.910        0.000 1318.994    0.000 1318.994
763.00  1431.802  134.044    0.000  134.044       71.769  870.543    0.000  870.543        0.000 1200.669    0.000 1200.669
764.00  1514.634  148.067    0.000  148.067      111.327  962.623    0.000  962.623        0.000 1309.545    0.000 1309.545
765.00  1392.730  207.987    0.000  207.987        5.707 1080.733    0.000 1080.733        0.000 1487.585    0.000 1487.585
766.00  1433.496  290.988    0.000  290.988       12.711 1087.043    0.000 1087.043        0.000 1390.069    0.000 1390.069
767.00  1411.635  229.783    0.000  229.783      112.841  897.071    0.000  897.071        0.000 1323.415    0.000 1323.415
768.00  1333.119  207.142    0.000  207.142      230.392  777.373    0.000  777.373        0.000 1302.106    0.000 1302.106
769.00  1372.428  184.107    0.000  184.107      171.596  811.947    0.000  811.947        0.000 1209.411    0.000 1209.411
770.00  1367.217  181.742    0.000  181.742      125.984  869.844    0.000  869.844        0.000 1309.042    0.000 1309.042
771.00  1526.305  225.682    0.000  225.682      134.068  978.095    0.000  978.095        0.000 1430.184    0.000 1430.184
772.00  1569.603  197.167    0.000  197.167       77.303  985.688    0.000  985.688        0.000 1228.409    0.000 1228.409
773.00  1394.272  244.391    0.000  244.391       88.803  961.093    0.000  961.093        0.000 1334.371    0.000 1334.371
774.00  1491.835  224.248    0.000  224.248       76.434  871.551    0.000  871.551        0.000 1090.479    0.000 1090.479
775.00  1484.931  197.882    0.000  197.882      156.075  757.333    0.000  757.333        0.000 1207.901    0.000 1207.901
776.00  1416.473  195.350    0.000  195.350      120.925  844.639    0.000  844.639        0.000 1351.365    0.000 1351.365
777.00  1476.029  187.000    0.000  187.000       61.998  966.071    0.000  966.071        0.000 1373.077    0.000 1373.077
778.00  1510.591  246.818    0.000  246.818       56.247 1024.827    0.000 1024.827        0.000 1533.931    0.000 1533.931
779.00  1595.281  149.119    0.000  149.119      123.995  949.301    0.000  949.301        0.000 1492.412    0.000 1492.412
780.00  1504.970  155.277    0.000  155.277       77.214  942.644    0.000  942.644        0.000 1481.253    0.000 1481.253
781.00  1472.114  161.225    0.000  161.225      103.156  869.721    0.000  869.721        0.000 1420.935    0.000 1420.935
782.00  1462.873  260.571    0.000  260.571       97.363  858.210    0.000  858.210        9.953 1392.286    0.000 1392.286
783.00  1473.335  243.344    0.000  243.344       96.326  905.508    0.000  905.508        0.000 1290.947    0.000 1290.947
784.00  1487.904  209.966    0.000  209.966      135.884  880.518    0.000  880.518        0.000 1279.184    0.000 1279.184
785.00  1626.622  212.587    0.000  212.587       88.803  916.644    0.000  916.644        0.000 1208.304    0.000 1208.304
786.00  1606.134  203.033    0.000  203.033       64.457  949.481    0.000  949.481        0.000 1352.269    0.000 1352.269
787.00  1521.651  197.772    0.000  197.772      137.872  837.416    0.000  837.416        0.000 1149.698    0.000 1149.698
788.00  1615.338  292.206    0.000  292.206       49.200  942.305    0.000  942.305        0.000 1147.990    0.000 1147.990
789.00  1780.070  197.518    0.000  197.518       31.343 1022.173    0.000 1022.173        0.000 1036.699    0.000 1036.699
790.00  1659.218  259.472    0.000  259.472      165.799  904.448    0.000  904.448        0.000 1129.993    0.000 1129.993
791.00  1641.029  381.613    0.000  381.613       26.459 1070.712    0.000 1070.712        0.000 1209.210    0.000 1209.210
792.00  1463.898  408.234    0.000  408.234        3.718 1026.375    0.000 1026.375        0.000 1269.432    0.000 1269.432
793.00  1434.445  377.544    0.000  377.544        0.000  883.414    0.000  883.414        0.000  939.484    0.000  939.484
794.00  1378.913  342.374    0.000  342.374       34.025  972.262    0.000  972.262        0.000 1019.710    0.000 1019.710
795.00  1495.633  312.775    0.000  312.775       13.316  859.122    0.000  859.122        0.000  878.561    0.000  878.561
796.00  1501.302  370.469    0.000  370.469       28.534  996.945    0.000  996.945        0.000 1172.418    0.000 1172.418
797.00  1651.665  299.576    0.000  299.576       71.638 1011.984    0.000 1011.984        0.000 1160.656    0.000 1160.656
798.00  1580.577  236.750    0.000  236.750        9.468  923.445    0.000  923.445        0.000 1050.572    0.000 1050.572
799.00  1559.312  307.413    0.000  307.413       15.132  945.251    0.000  945.251        0.000 1011.266    0.000 1011.266
800.00  1395.847  358.088    0.000  358.088       26.068  955.968    0.000  955.968        0.000 1091.188    0.000 1091.188
801.00  1551.333  303.353    0.000  303.353       57.584  946.455    0.000  946.455        0.000 1102.750    0.000 1102.750
802.00  1562.456  293.703    0.000  293.703       91.654  893.915    0.000  893.915        0.000 1007.344    0.000 1007.344
803.00  1538.802  343.080    0.000  343.080      127.750  841.874    0.000  841.874        0.000  989.751    0.000  989.751
804.00  1575.795  297.912    0.000  297.912        0.000  907.080    0.000  907.080        0.000 1035.394    0.000 1035.394
805.00  1674.839  214.963    0.000  214.963       35.971  839.675    0.000  839.675        0.000  889.619    0.000  889.619
806.00  1658.536  166.748    0.000  166.748       25.724  914.036    0.000  914.036        0.000 1227.613    0.000 1227.613
807.00  1606.554  234.953    0.000  234.953       33.634  896.386    0.000  896.386        0.000 1249.426    0.000 1249.426
808.00  1536.427  264.256    0.000  264.256       18.588  923.715    0.000  923.715        0.000 1117.729    0.000 1117.729
809.00  1656.458  235.374    0.000  235.374       27.882 1097.079    0.000 1097.079        0.000 1376.500    0.000 1376.500
810.00  1554.454  226.705    0.000  226.705       35.361 1051.205    0.000 1051.205        0.000 1369.262    0.000 1369.262
811.00  1503.453  257.098    0.000  257.098        0.000 1031.749    0.000 1031.749        0.000 1350.661    0.000 1350.661
812.00  1517.707  234.945    0.000  234.945        3.632  971.052    0.000  971.052        0.000 1282.398    0.000 1282.398
813.00  1588.882  274.881    0.000  274.881       84.609  895.477    0.000  895.477        0.000 1210.520    0.000 1210.520
814.00  1543.340  279.294    0.000  279.294       25.940  913.603    0.000  913.603        0.000 1359.912    0.000 1359.912
815.00  1493.869  302.695    0.000  302.695        9.208  960.487    0.000  960.487        0.000 1169.701    0.000 1169.701
816.00  1442.827  228.976    0.000  228.976        0.000  950.528    0.000  950.528        0.000 1097.019    0.000 1097.019
817.00  1504.217  262.048    0.000  262.048       17.034  970.662    0.000  970.662        0.000 1220.071    0.000 1220.071
818.00  1584.973  264.043    0.000  264.043        5.576 1056.218    0.000 1056.218        0.000 1276.973    0.000 1276.973
819.00  1547.582  237.683    0.000  237.683       45.005 1010.437    0.000 1010.437        0.000 1287.731    0.000 1287.731
820.00  1499.986  294.307    0.000  294.307        0.000 1071.629    0.000 1071.629        0.000 1178.548    0.000 1178.548
821.00  1556.160  254.829    0.000  254.829        1.859  988.856    0.000  988.856        0.000 1058.413    0.000 1058.413
822.00  1537.901  197.603    0.000  197.603        0.000  970.220    0.000  970.220        0.000 1299.691    0.000 1299.691
823.00  1430.398  287.257    0.000  287.257       44.574  992.366    0.000  992.366        0.000 1179.555    0.000 1179.555
824.00  1478.247  272.849    0.000  272.849        0.000  949.049    0.000  949.049        0.000 1161.256    0.000 1161.256
825.00  1527.120  248.391    0.000  248.391      120.277  820.211    0.000  820.211        0.000 1041.020    0.000 1041.020
826.00  1481.542  303.537    0.000  303.537       74.709  897.088    0.000  897.088        0.000 1413.596    0.000 1413.596
827.00  1495.712  330.574    0.000  330.574      115.045  912.252    0.000  912.252        0.000 1192.822    0.000 1192.822
828.00  1599.467  257.808    0.000  257.808       90.227  921.286    0.000  921.286        0.000 1391.579    0.000 1391.579
829.00  1547.188  310.655    0.000  310.655       22.136  969.875    0.000  969.875        0.000 1241.682    0.000 1241.682
830.00  1468.912  166.583    0.000  166.583      108.431  735.946    0.000  735.946        0.000 1202.777    0.000 1202.777
831.00  1542.664  214.826    0.000  214.826      120.103  828.988    0.000  828.988        0.000 1147.585    0.000 1147.585
832.00  1580.290  261.279    0.000  261.279      102.551  959.627    0.000  959.627        0.000 1334.678    0.000 1334.678
833.00  1518.729  351.016    0.000  351.016      138.435  952.656    0.000  952.656        0.000 1454.010    0.000 1454.010
834.00  1442.976  287.185    0.000  287.185       63.682  871.177    0.000  871.177        0.000 1212.929    0.000 1212.929
835.00  1389.073  275.191    0.000  275.191      161.131  719.081    0.000  719.081        0.000 1243.292    0.000 1243.292
836.00  1611.143  213.938    0.000  213.938      217.595  769.753    0.000  769.753        0.000 1436.214    0.000 1436.214
837.00  1591.651  275.288    0.000  275.288       86.684  886.176    0.000  886.176        0.000 1249.924    0.000 1249.924
838.00  1601.023  217.736    0.000  217.736      134.587  837.497    0.000  837.497        0.000 1354.179    0.000 1354.179
839.00  1361.535  289.200    0.000  289.200      138.602  837.630    0.000  837.630        0.000 1322.512    0.000 1322.512
840.00  1369.323  245.654    0.000  245.654      150.712  713.806    0.000  713.806        0.000 1259.778    0.000 1259.778
841.00  1347.631  264.307    0.000  264.307       59.404  796.608    0.000  796.608        0.000 1076.407    0.000 1076.407
842.00  1612.104  176.656    0.000  176.656      135.881  803.773    0.000  803.773        0.000 1278.576    0.000 1278.576
843.00  1606.876  259.864    0.000  259.864      115.045  815.418    0.000  815.418        0.000 1280.288    0.000 1280.288
844.00  1577.075  222.128    0.000  222.128       22.655  990.850    0.000  990.850        0.000 1321.302    0.000 1321.302
845.00  1502.926  281.417    0.000  281.417      102.981  957.694    0.000  957.694        0.000 1206.998    0.000 1206.998
846.00  1576.093  227.117    0.000  227.117       90.488  959.469    0.000  959.469        0.000 1404.548    0.000 1404.548
847.00  1776.686  153.633    0.000  153.633       80.106 1064.162    0.000 1064.162        0.000 1418.114    0.000 1418.114
848.00  1769.377  158.304    0.000  158.304       69.215 1007.929    0.000 1007.929        0.000 1211.424    0.000 1211.424
849.00  1719.448  163.833    0.000  163.833      260.686  892.625    0.000  892.625        0.000 1381.724    0.000 1381.724
850.00  1686.637  219.817    0.000  219.817      199.906  878.355    0.000  878.355        0.000 1270.533    0.000 1270.533
851.00  1673.863  205.711    0.000  205.711      327.831  807.629    0.000  807.629       29.959 1340.103    0.000 1340.103
852.00  1578.753  189.393    0.000  189.393      212.228  878.488    0.000  878.488        0.000 1350.657    0.000 1350.657
853.00  1585.650  189.521    0.000  189.521      249.973  697.514    0.000  697.514       50.769 1271.336    0.000 1271.336
854.00  1635.924  158.130    0.000  158.130      252.474  743.989    0.000  743.989        0.000 1368.954    0.000 1368.954
855.00  1656.555  165.507    0.000  165.507      103.759  851.601    0.000  851.601        0.000 1238.264    0.000 1238.264
856.00  1624.336  243.687    0.000  243.687      131.691  833.078    0.000  833.078        0.000 1342.213    0.000 1342.213
857.00  1515.373  163.161    0.000  163.161       86.245  719.225    0.000  719.225        0.000 1159.947    0.000 1159.947
858.00  1482.626  230.442    0.000  230.442       54.863  781.819    0.000  781.819        0.000 1199.155    0.000 1199.155
859.00  1612.634  151.290    0.000  151.290      113.357  819.347    0.000  819.347        0.000 1240.275    0.000 1240.275
860.00  1633.775  161.526    0.000  161.526      184.089  722.594    0.000  722.594        0.000 1297.885    0.000 1297.885
861.00  1523.076  175.764    0.000  175.764      149.979  761.288    0.000  761.288        0.000 1346.439    0.000 1346.439
862.00  1556.899  152.922    0.000  152.922      153.953  880.181    0.000  880.181        0.000 1455.819    0.000 1455.819
863.00  1659.906  171.358    0.000  171.358      123.389  848.102    0.000  848.102        0.000 1407.262    0.000 1407.262
864.00  1608.151  263.681    0.000  263.681      200.988  745.895    0.000  745.895        0.000 1238.366    0.000 1238.366
865.00  1701.784  225.004    0.000  225.004      135.321  909.355    0.000  909.355        0.000 1399.116    0.000 1399.116
866.00  1636.376  216.652    0.000  216.652      109.468  857.348    0.000  857.348        0.000 1291.244    0.000 1291.244
867.00  1575.616  242.921    0.000  242.921      111.716  788.172    0.000  788.172        0.000 1210.817    0.000 1210.817
868.00  1692.488  245.425    0.000  245.425       67.402  954.099    0.000  954.099        0.000 1306.222    0.000 1306.222
869.00  1596.813  238.066    0.000  238.066       79.161  893.063    0.000  893.063        0.000 1306.727    0.000 1306.727
870.00  1632.720  258.681    0.000  258.681      122.395  865.827    0.000  865.827        0.000 1300.291    0.000 1300.291
871.00  1594.535  246.214    0.000  246.214      107.608  803.393    0.000  803.393        0.000 1258.771    0.000 1258.771
872.00  1545.270  250.082    0.000  250.082      102.594  843.248    0.000  843.248        0.000 1240.976    0.000 1240.976
873.00  1672.996  189.251    0.000  189.251      138.954  801.145    0.000  801.145        0.000 1421.935    0.000 1421.935
874.00  1615.220  260.449    0.000  260.449       51.103  933.167    0.000  933.167        0.000 1248.516    0.000 1248.516
875.00  1711.858  144.365    0.000  144.365      135.961  954.876    0.000  954.876        0.000 1370.060    0.000 1370.060
876.00  1647.630  180.879    0.000  180.879      138.818  861.272    0.000  861.272        0.000 1313.057    0.000 1313.057
877.00  1754.991  133.263    0.000  133.263      155.505  921.068    0.000  921.068        0.000 1380.318    0.000 1380.318
878.00  1599.803  248.871    0.000  248.871       68.740  908.740    0.000  908.740        0.000 1410.272    0.000 1410.272
879.00  1504.097  128.116    0.000  128.116      131.762  789.299    0.000  789.299        0.000 1328.741    0.000 1328.741
880.00  1656.757  188.137    0.000  188.137       85.985  932.186    0.000  932.186        0.000 1349.053    0.000 1349.053
881.00  1612.588  141.997    0.000  141.997      129.737  851.210    0.000  851.210        0.000 1347.140    0.000 1347.140
882.00  1485.725  205.585    0.000  205.585      162.341  750.393    0.000  750.393        0.000 1216.147    0.000 1216.147
883.00  1501.380  166.006    0.000  166.006      133.371  741.608    0.000  741.608        0.000 1270.130    0.000 1270.130
884.00  1453.341  139.430    0.000  139.430      158.013  712.346    0.000  712.346        0.000 1318.487    0.000 1318.487
885.00  1345.440  201.531    0.000  201.531       87.115  734.962    0.000  734.962        0.000 1135.621    0.000 1135.621
886.00  1362.853  215.152    0.000  215.152      143.276  644.341    0.000  644.341        0.000 1140.949    0.000 1140.949
887.00  1419.919  228.490    0.000  228.490      148.980  687.054    0.000  687.054        0.000 1248.116    0.000 1248.116
888.00  1378.587  238.297    0.000  238.297      176.654  752.423    0.000  752.423        0.000 1480.952    0.000 1480.952
889.00  1516.630  192.058    0.000  192.058      200.855  800.225    0.000  800.225        0.000 1487.886    0.000 1487.886
890.00  1527.884  161.870    0.000  161.870      289.179  762.619    0.000  762.619        0.000 1414.001    0.000 1414.001
891.00  1689.586  202.513    0.000  202.513      213.734  889.295    0.000  889.295        0.000 1364.337    0.000 1364.337
892.00  1603.056  193.571    0.000  193.571      139.680  842.040    0.000  842.040        0.000 1393.990    0.000 1393.990
893.00  1762.026  178.217    0.000  178.217      390.024  830.746    0.000  830.746        0.000 1644.813    0.000 1644.813
894.00  1785.273  196.124    0.000  196.124      304.609  877.878    0.000  877.878        0.000 1675.678    0.000 1675.678
895.00  1872.367  148.626    0.000  148.626      259.003  911.967    0.000  911.967       49.864 1617.469    0.000 1617.469
896.00  1762.619  152.702    0.000  152.702      242.358  835.006    0.000  835.006       29.858 1445.063    0.000 1445.063
897.00  1494.501  206.078    0.000  206.078       79.593  925.840    0.000  925.840        0.000 1256.463    0.000 1256.463
898.00  1781.983  157.825    0.000  157.825       97.059 1015.324    0.000 1015.324        0.000 1304.217    0.000 1304.217
899.00  1577.495  182.069    0.000  182.069      232.989  882.908    0.000  882.908        0.000 1342.323    0.000 1342.323
900.00  1630.307  154.839    0.000  154.839      179.462  809.672    0.000  809.672        0.000 1376.803    0.000 1376.803
901.00  1588.866  136.636    0.000  136.636      199.308  719.266    0.000  719.266        0.000 1264.708    0.000 1264.708
902.00  1608.791  145.569    0.000  145.569      167.962  733.544    0.000  733.544        0.000 1312.464    0.000 1312.464
903.00  1699.831  211.146    0.000  211.146      180.667  874.259    0.000  874.259        0.000 1451.694    0.000 1451.694
904.00  1663.626  107.458    0.000  107.458      294.891  781.828    0.000  781.828        0.000 1341.015    0.000 1341.015
905.00  1627.412  138.564    0.000  138.564      173.714  883.867    0.000  883.867        0.000 1416.818    0.000 1416.818
906.00  1698.205  135.141    0.000  135.141      315.644  830.812    0.000  830.812        0.000 1610.137    0.000 1610.137
907.00  1657.493  180.216    0.000  180.216      171.247  926.702    0.000  926.702        9.953 1435.311    0.000 1435.311
908.00  1616.801  164.290    0.000  164.290      111.414  893.842    0.000  893.842        0.000 1377.003    0.000 1377.003
909.00  1633.582  200.808    0.000  200.808      161.952  854.963    0.000  854.963        0.000 1326.432    0.000 1326.432
910.00  1635.332  158.458    0.000  158.458      171.508  865.519    0.000  865.519        0.000 1467.583    0.000 1467.583
911.00  1604.688  214.352    0.000  214.352       69.477  961.110    0.000  961.110        0.000 1380.520    0.000 1380.520
912.00  1574.026  240.076    0.000  240.076       96.930  964.479    0.000  964.479       29.858 1447.277    0.000 1447.277
913.00  1566.421  153.440    0.000  153.440      193.902  812.081    0.000  812.081        0.000 1185.890    0.000 1185.890
914.00  1613.598  188.734    0.000  188.734       92.258  876.727    0.000  876.727        0.000 1169.204    0.000 1169.204
915.00  1491.452  191.510    0.000  191.510       81.323  850.959    0.000  850.959        0.000 1237.466    0.000 1237.466
916.00  1556.695  179.456    0.000  179.456      193.385  786.144    0.000  786.144        0.000 1135.122    0.000 1135.122
917.00  1593.305  195.682    0.000  195.682      194.939  790.643    0.000  790.643        0.000 1287.130    0.000 1287.130
918.00  1465.100  195.072    0.000  195.072      161.176  776.545    0.000  776.545        0.000 1197.554    0.000 1197.554
919.00  1552.168  150.240    0.000  150.240      191.310  734.315    0.000  734.315        0.000 1275.066    0.000 1275.066
920.00  1504.202  172.209    0.000  172.209      195.678  725.929    0.000  725.929        0.000 1215.550    0.000 1215.550
921.00  1573.888  173.366    0.000  173.366      283.009  619.405    0.000  619.405        0.000 1266.117    0.000 1266.117
922.00  1545.147  203.888    0.000  203.888       79.292  863.841    0.000  863.841        0.000 1277.881    0.000 1277.881
923.00  1443.211  186.831    0.000  186.831      182.923  708.933    0.000  708.933        0.000 1127.683    0.000 1127.683
924.00  1449.672  172.081    0.000  172.081       95.548  801.492    0.000  801.492        0.000 1287.834    0.000 1287.834
925.00  1524.830  152.158    0.000  152.158      160.093  814.079    0.000  814.079        0.000 1195.442    0.000 1195.442
926.00  1432.663  244.701    0.000  244.701       65.845  941.265    0.000  941.265        0.000 1289.442    0.000 1289.442
927.00  1496.427  251.476    0.000  251.476      129.745  911.000    0.000  911.000        0.000 1314.876    0.000 1314.876
928.00  1575.767  237.700    0.000  237.700      102.376  929.721    0.000  929.721        0.000 1295.473    0.000 1295.473
929.00  1655.436  172.916    0.000  172.916      116.468  932.959    0.000  932.959        0.000 1361.020    0.000 1361.020
930.00  1545.186  179.275    0.000  179.275       96.234  981.108    0.000  981.108        0.000 1394.796    0.000 1394.796
931.00  1791.442  163.270    0.000  163.270       72.845 1061.209    0.000 1061.209        0.000 1588.719    0.000 1588.719
932.00  1734.024  148.039    0.000  148.039      267.658  779.306    0.000  779.306        0.000 1490.503    0.000 1490.503
933.00  1572.388  170.575    0.000  170.575      370.425  598.157    0.000  598.157        0.000 1439.532    0.000 1439.532
934.00  1593.813  146.588    0.000  146.588      285.903  673.729    0.000  673.729        0.000 1399.220    0.000 1399.220
935.00  1649.881  177.017    0.000  177.017      366.751  607.451    0.000  607.451        0.000 1326.235    0.000 1326.235
936.00  1595.422  141.579    0.000  141.579      117.550  908.771    0.000  908.771        0.000 1367.647    0.000 1367.647
937.00  1492.885  130.513    0.000  130.513      136.531  849.741    0.000  849.741        0.000 1198.556    0.000 1198.556
938.00  1511.276  129.127    0.000  129.127      317.338  643.819    0.000  643.819        0.000 1324.525    0.000 1324.525
939.00  1511.957  119.404    0.000  119.404      144.314  788.553    0.000  788.553        0.000  987.839    0.000  987.839
940.00  1651.724  129.641    0.000  129.641      174.362  832.180    0.000  832.180        0.000 1246.612    0.000 1246.612
941.00  1595.471  123.321    0.000  123.321      227.886  851.602    0.000  851.602        0.000 1418.827    0.000 1418.827
942.00  1705.816  131.950    0.000  131.950      258.405  769.621    0.000  769.621        0.000 1279.185    0.000 1279.185
943.00  1592.181  144.100    0.000  144.100      213.660  734.521    0.000  734.521        0.000 1192.321    0.000 1192.321
944.00  1578.159  128.260    0.000  128.260      188.412  804.155    0.000  804.155        0.000 1172.214    0.000 1172.214
945.00  1573.989  135.218    0.000  135.218      143.623  787.184    0.000  787.184        0.000 1329.250    0.000 1329.250
946.00  1648.048  137.687    0.000  137.687       46.261 1008.750    0.000 1008.750        0.000 1447.477    0.000 1447.477
947.00  1690.419  122.034    0.000  122.034       77.646 1010.948    0.000 1010.948        0.000 1417.015    0.000 1417.015
948.00  1594.189  154.714    0.000  154.714       18.632  883.758    0.000  883.758        0.000 1197.247    0.000 1197.247
949.00  1784.711  160.486    0.000  160.486      184.520  976.137    0.000  976.137        0.000 1552.226    0.000 1552.226
950.00  1573.317  141.420    0.000  141.420       91.871  823.069    0.000  823.069        0.000 1227.308    0.000 1227.308
951.00  1641.512  173.599    0.000  173.599       97.319  888.478    0.000  888.478        0.000 1319.499    0.000 1319.499
952.00  1655.478  109.643    0.000  109.643      144.528  877.747    0.000  877.747        0.000 1346.240    0.000 1346.240
953.00  1697.957  128.691    0.000  128.691      123.474  864.253    0.000  864.253        0.000 1264.402    0.000 1264.402
954.00  1714.680  118.934    0.000  118.934      119.972  840.271    0.000  840.271        0.000 1288.935    0.000 1288.935
955.00  1639.204  126.630    0.000  126.630      114.742  914.420    0.000  914.420        0.000 1298.688    0.000 1298.688
956.00  1594.053   94.615    0.000   94.615      233.804  804.031    0.000  804.031        0.000 1379.912    0.000 1379.912
957.00  1567.246  130.872    0.000  130.872       76.653  912.417    0.000  912.417        0.000 1369.559    0.000 1369.559
958.00  1505.680  190.804    0.000  190.804       97.967  891.668    0.000  891.668        0.000 1503.573    0.000 1503.573
959.00  1659.159  101.786    0.000  101.786      103.155  933.247    0.000  933.247        0.000 1403.738    0.000 1403.738
960.00  1634.217  128.443    0.000  128.443      173.658  853.353    0.000  853.353        0.000 1644.108    0.000 1644.108
961.00  1547.680  142.088    0.000  142.088      136.868  941.247    0.000  941.247        0.000 1330.655    0.000 1330.655
962.00  1705.736  120.712    0.000  120.712       98.350 1037.901    0.000 1037.901        0.000 1546.899    0.000 1546.899
963.00  1574.344  156.346    0.000  156.346      110.971  992.002    0.000  992.002        0.000 1505.784    0.000 1505.784
964.00  1588.631  237.821    0.000  237.821      221.826  871.125    0.000  871.125        0.000 1404.449    0.000 1404.449
965.00  1638.599  164.467    0.000  164.467      135.701 1027.099    0.000 1027.099        0.000 1568.813    0.000 1568.813
966.00  1590.863  119.314    0.000  119.314      215.345  770.994    0.000  770.994        0.000 1298.586    0.000 1298.586
967.00  1598.836  112.102    0.000  112.102      103.498  982.440    0.000  982.440        0.000 1381.422    0.000 1381.422
968.00  1653.333  122.707    0.000  122.707      193.289  890.334    0.000  890.334        0.000 1491.107    0.000 1491.107
969.00  1644.684  131.205    0.000  131.205      154.041  830.196    0.000  830.196        0.000 1360.813    0.000 1360.813
970.00  1722.543  115.190    0.000  115.190      276.785  964.058    0.000  964.058        0.000 1496.427    0.000 1496.427
971.00  1539.259  115.931    0.000  115.931      206.485  745.757    0.000  745.757        0.000 1315.779    0.000 1315.779
972.00  1546.419  137.568    0.000  137.568      226.587  749.218    0.000  749.218        0.000 1460.847    0.000 1460.847
973.00  1667.994  151.908    0.000  151.908      182.879  808.144    0.000  808.144        0.000 1466.176    0.000 1466.176
974.00  1683.432  111.493    0.000  111.493      422.262  712.811    0.000  712.811        0.000 1600.287    0.000 1600.287
975.00  1620.814  116.281    0.000  116.281      254.039  765.246    0.000  765.246        0.000 1409.976    0.000 1409.976
976.00  1614.327   92.835    0.000   92.835      322.610  645.450    0.000  645.450        0.000 1488.893    0.000 1488.893
977.00  1749.839   97.996    0.000   97.996      205.055  803.598    0.000  803.598        0.000 1350.156    0.000 1350.156
978.00  1639.236   93.436    0.000   93.436      298.049  748.134    0.000  748.134        0.000 1467.178    0.000 1467.178
979.00  1655.987  115.911    0.000  115.911      260.916  772.771    0.000  772.771        0.000 1480.548    0.000 1480.548
980.00  1450.794  168.407    0.000  168.407      235.278  753.899    0.000  753.899        0.000 1248.021    0.000 1248.021
981.00  1506.126  141.520    0.000  141.520      127.929  844.503    0.000  844.503        0.000 1360.214    0.000 1360.214
982.00  1601.388  156.245    0.000  156.245      140.078  850.043    0.000  850.043        0.000 1488.695    0.000 1488.695
983.00  1581.722  148.470    0.000  148.470      130.436  937.157    0.000  937.157       20.308 1390.677    0.000 1390.677
984.00  1581.986  100.435    0.000  100.435      138.045  792.841    0.000  792.841        0.000 1408.772    0.000 1408.772
985.00  1559.188  115.282    0.000  115.282      200.476  819.004    0.000  819.004        0.000 1459.338    0.000 1459.338
986.00  1510.283  143.320    0.000  143.320      101.945  854.062    0.000  854.062        0.000 1301.203    0.000 1301.203
987.00  1590.630  105.481    0.000  105.481      158.365  707.894    0.000  707.894        0.000 1350.162    0.000 1350.162
988.00  1527.503  137.576    0.000  137.576      136.230  814.029    0.000  814.029        0.000 1383.739    0.000 1383.739
989.00  1431.137  216.413    0.000  216.413      197.875  783.497    0.000  783.497       10.154 1241.078    0.000 1241.078
990.00  1547.510  111.453    0.000  111.453      144.141  804.505    0.000  804.505        0.000 1301.899    0.000 1301.899
991.00  1557.834  139.834    0.000  139.834      143.968  847.496    0.000  847.496        0.000 1438.629    0.000 1438.629
992.00  1483.676  157.797    0.000  157.797      272.284  595.354    0.000  595.354       30.462 1440.438    0.000 1440.438
993.00  1498.389  193.036    0.000  193.036      319.146  736.075    0.000  736.075       20.308 1507.896    0.000 1507.896
994.00  1485.126  151.821    0.000  151.821      228.707  719.248    0.000  719.248        0.000 1326.632    0.000 1326.632
995.00  1450.319  184.937    0.000  184.937      262.509  865.257    0.000  865.257        0.000 1683.728    0.000 1683.728
996.00  1533.800  253.018    0.000  253.018      230.434  864.907    0.000  864.907        0.000 1681.012    0.000 1681.012
997.00  1504.372  267.828    0.000  267.828      181.573  987.424    0.000  987.424        0.000 1531.723    0.000 1531.723
998.00  1511.329  177.518    0.000  177.518      229.997  859.188    0.000  859.188        0.000 1317.889    0.000 1317.889
999.00  1568.396  187.731    0.000  187.731      416.036  705.193    0.000  705.193       81.231 1446.071    0.000 1446.071
1000.00  1465.662  207.180    0.000  207.180      432.762  546.926    0.000  546.926       60.923 1298.085    0.000 1298.085
1001.00  1499.796  186.173    0.000  186.173      281.014  685.926    0.000  685.926       10.154 1308.040    0.000 1308.040
1002.00  1463.111  208.121    0.000  208.121      326.416  671.732    0.000  671.732       20.308 1392.786    0.000 1392.786
