# Supplementary material for: N-Glycans modulate tilting of HIV-1 envelope glycoprotein
Source: Nat Commun. 2026 Apr 15;17:5206. doi: 10.1038/s41467-026-71874-2 (PMC13254402; doi:10.1038/s41467-026-71874-2)
Supplement: Supplementary file 8 — Source Data [file 41467_2026_71874_MOESM8_ESM.zip › source_data/2_Supplementary_Figures/5_FigS9/source_data/V3/V3.A.3.txt]

#ASA ANALYSIS
#SIM_TIME  ASA1.4 TotOccl1.4 ShldMem1.4 ShldGly1.4   ASA7.2 TotOccl7.2 ShldMem7.2 ShldGly7.2   ASA18.6 TotOccl18.6 ShldMem18.6 ShldGly18.6

  0.00  1523.673  242.469    0.000  242.469      357.226  899.251    0.000  899.251      219.664 1555.954    0.000 1555.954
  1.00  1513.967  296.428    0.000  296.428      402.573  946.250    0.000  946.250      312.353 1438.229    0.000 1438.229
  2.00  1532.395  351.709    0.000  351.709      381.215  973.826    0.000  973.826      251.127 1379.015    0.000 1379.015
  3.00  1519.152  242.012    0.000  242.012      261.197  869.107    0.000  869.107      251.027 1078.217    0.000 1078.217
  4.00  1677.686  200.481    0.000  200.481      271.920  966.990    0.000  966.990      150.796 1313.164    0.000 1313.164
  5.00  1713.590  170.195    0.000  170.195      290.163  829.950    0.000  829.950      211.216 1070.174    0.000 1070.174
  6.00  1793.180  123.432    0.000  123.432      260.897 1063.364    0.000 1063.364      151.099 1374.791    0.000 1374.791
  7.00  1790.514  138.096    0.000  138.096      239.452  939.152    0.000  939.152      211.115 1112.598    0.000 1112.598
  8.00  1729.094  125.506    0.000  125.506      276.163  839.761    0.000  839.761       80.425 1073.293    0.000 1073.293
  9.00  1559.748  117.578    0.000  117.578      204.229  798.001    0.000  798.001       59.717 1036.699    0.000 1036.699
 10.00  1549.818  107.496    0.000  107.496      255.035  760.217    0.000  760.217       49.764  898.367    0.000  898.367
 11.00  1517.894  101.144    0.000  101.144      221.868  775.048    0.000  775.048      169.599  988.244    0.000  988.244
 12.00  1633.257  126.114    0.000  126.114      400.516  588.057    0.000  588.057      199.458 1001.210    0.000 1001.210
 13.00  1563.981  111.554    0.000  111.554      410.031  589.695    0.000  589.695      238.868  959.689    0.000  959.689
 14.00  1674.382  144.202    0.000  144.202      456.061  648.800    0.000  648.800      238.868  997.491    0.000  997.491
 15.00  1632.364  142.659    0.000  142.659      350.735  976.383    0.000  976.383      210.714 1492.920    0.000 1492.920
 16.00  1531.002  167.949    0.000  167.949      291.614  796.011    0.000  796.011      218.962 1083.044    0.000 1083.044
 17.00  1605.735   93.781    0.000   93.781      293.212  831.072    0.000  831.072      189.104 1131.201    0.000 1131.201
 18.00  1626.908  150.540    0.000  150.540      228.784  889.135    0.000  889.135      258.974 1361.722    0.000 1361.722
 19.00  1709.751  259.871    0.000  259.871      241.322 1083.868    0.000 1083.868        0.000 1702.123    0.000 1702.123
 20.00  1706.550  130.064    0.000  130.064      232.851  903.214    0.000  903.214       19.906 1351.066    0.000 1351.066
 21.00  1619.851  170.848    0.000  170.848      252.743  817.322    0.000  817.322      238.868 1170.810    0.000 1170.810
 22.00  1568.975  180.543    0.000  180.543      272.451  831.025    0.000  831.025      129.387 1198.556    0.000 1198.556
 23.00  1621.997  130.319    0.000  130.319      294.581  749.494    0.000  749.494      229.216 1129.291    0.000 1129.291
 24.00  1640.085  172.293    0.000  172.293      335.432  680.104    0.000  680.104       30.159 1071.379    0.000 1071.379
 25.00  1732.862  115.055    0.000  115.055      482.291  701.673    0.000  701.673      352.765 1110.689    0.000 1110.689
 26.00  1615.833  181.902    0.000  181.902      411.963  687.708    0.000  687.708      328.644  995.981    0.000  995.981
 27.00  1588.199  231.207    0.000  231.207      443.599  765.084    0.000  765.084      279.281 1248.519    0.000 1248.519
 28.00  1621.270  195.939    0.000  195.939      480.436  757.661    0.000  757.661      160.749 1239.977    0.000 1239.977
 29.00  1625.571  187.071    0.000  187.071      508.802  845.424    0.000  845.424      169.298 1458.636    0.000 1458.636
 30.00  1731.191  170.204    0.000  170.204      459.120  762.286    0.000  762.286      170.401 1358.606    0.000 1358.606
 31.00  1692.047  137.642    0.000  137.642      452.201  792.592    0.000  792.592      110.584 1528.606    0.000 1528.606
 32.00  1760.979  187.382    0.000  187.382      578.527  768.244    0.000  768.244      171.104 1681.213    0.000 1681.213
 33.00  1608.820  252.255    0.000  252.255      543.991  905.748    0.000  905.748      358.903 1415.303    0.000 1415.303
 34.00  1661.198  183.837    0.000  183.837      457.486  746.711    0.000  746.711      338.797  986.935    0.000  986.935
 35.00  1844.443  167.108    0.000  167.108      399.711  982.325    0.000  982.325      311.546 1182.171    0.000 1182.171
 36.00  1661.271  171.969    0.000  171.969      587.703  784.768    0.000  784.768      420.127 1021.018    0.000 1021.018
 37.00  1713.485  156.120    0.000  156.120      551.864  785.451    0.000  785.451      529.005 1047.155    0.000 1047.155
 38.00  1540.495  235.664    0.000  235.664      440.577  824.657    0.000  824.657      440.635 1108.680    0.000 1108.680
 39.00  1569.388  163.686    0.000  163.686      387.013  803.014    0.000  803.014      319.192 1231.632    0.000 1231.632
 40.00  1578.243  221.296    0.000  221.296      438.849  850.685    0.000  850.685      428.172 1285.816    0.000 1285.816
 41.00  1681.019  189.726    0.000  189.726      417.275  855.534    0.000  855.534      348.950 1146.179    0.000 1146.179
 42.00  1643.776  174.037    0.000  174.037      479.972  658.983    0.000  658.983      447.877  986.933    0.000  986.933
 43.00  1490.470  168.782    0.000  168.782      346.715  708.237    0.000  708.237      281.186 1078.620    0.000 1078.620
 44.00  1649.068  179.931    0.000  179.931      334.059  956.061    0.000  956.061      289.233 1525.995    0.000 1525.995
 45.00  1616.200  202.152    0.000  202.152      300.215  888.127    0.000  888.127      318.490 1363.330    0.000 1363.330
 46.00  1617.081  223.415    0.000  223.415      436.213  812.911    0.000  812.911      321.704 1284.111    0.000 1284.111
 47.00  1630.822  149.984    0.000  149.984      337.347  885.597    0.000  885.597      100.331 1589.434    0.000 1589.434
 48.00  1465.080  236.427    0.000  236.427      338.777  816.668    0.000  816.668      189.104 1402.240    0.000 1402.240
 49.00  1535.194  166.591    0.000  166.591      165.536 1035.094    0.000 1035.094        9.953 1546.404    0.000 1546.404
 50.00  1502.113  202.323    0.000  202.323      376.256  803.103    0.000  803.103      189.104 1343.529    0.000 1343.529
 51.00  1473.009  223.834    0.000  223.834      251.485  968.667    0.000  968.667      189.104 1662.217    0.000 1662.217
 52.00  1627.275  191.138    0.000  191.138      317.718  924.535    0.000  924.535      139.339 1622.611    0.000 1622.611
 53.00  1584.669  205.108    0.000  205.108      305.605  816.588    0.000  816.588       30.159 1430.487    0.000 1430.487
 54.00  1546.987  233.231    0.000  233.231      406.913  875.974    0.000  875.974      189.104 1757.120    0.000 1757.120
 55.00  1588.414  237.506    0.000  237.506      321.396  974.992    0.000  974.992      199.056 1365.244    0.000 1365.244
 56.00  1489.656  301.876    0.000  301.876      162.337  986.741    0.000  986.741        9.953 1260.588    0.000 1260.588
 57.00  1511.860  215.813    0.000  215.813      184.036  896.131    0.000  896.131       70.171 1253.147    0.000 1253.147
 58.00  1344.969  318.269    0.000  318.269      255.415  892.585    0.000  892.585      169.499 1300.698    0.000 1300.698
 59.00  1444.136  311.911    0.000  311.911      229.779  870.833    0.000  870.833      120.238 1221.880    0.000 1221.880
 60.00  1476.454  224.013    0.000  224.013      107.341  931.229    0.000  931.229        0.000 1272.848    0.000 1272.848
 61.00  1557.781  189.154    0.000  189.154      122.214  945.418    0.000  945.418        0.000 1238.772    0.000 1238.772
 62.00  1616.194  163.495    0.000  163.495      209.891  988.647    0.000  988.647       99.528 1524.183    0.000 1524.183
 63.00  1632.153  230.846    0.000  230.846      390.284  943.521    0.000  943.521      140.643 1401.731    0.000 1401.731
 64.00  1574.052  262.079    0.000  262.079      124.291 1068.416    0.000 1068.416       20.106 1577.569    0.000 1577.569
 65.00  1588.438  226.106    0.000  226.106      199.939 1046.189    0.000 1046.189        0.000 1633.965    0.000 1633.965
 66.00  1569.171  243.453    0.000  243.453      187.411  984.798    0.000  984.798        0.000 1387.159    0.000 1387.159
 67.00  1603.627  236.429    0.000  236.429      372.870  904.747    0.000  904.747      120.537 1586.907    0.000 1586.907
 68.00  1643.360  224.774    0.000  224.774      319.429  950.036    0.000  950.036      130.490 1605.214    0.000 1605.214
 69.00  1683.126  226.669    0.000  226.669      320.735  913.505    0.000  913.505      170.100 1416.212    0.000 1416.212
 70.00  1600.456  232.239    0.000  232.239      348.361  880.696    0.000  880.696      119.735 1390.374    0.000 1390.374
 71.00  1514.812  236.708    0.000  236.708      218.966  972.386    0.000  972.386       70.171 1626.523    0.000 1626.523
 72.00  1564.215  245.449    0.000  245.449      171.109  985.324    0.000  985.324        0.000 1485.178    0.000 1485.178
 73.00  1602.119  246.115    0.000  246.115       92.817 1110.394    0.000 1110.394        0.000 1413.998    0.000 1413.998
 74.00  1503.910  252.339    0.000  252.339       33.546 1134.331    0.000 1134.331        0.000 1515.838    0.000 1515.838
 75.00  1544.335  294.185    0.000  294.185      173.314 1037.388    0.000 1037.388        0.000 1466.776    0.000 1466.776
 76.00  1517.424  267.769    0.000  267.769      152.641 1090.667    0.000 1090.667        0.000 1557.860    0.000 1557.860
 77.00  1577.315  227.598    0.000  227.598      190.741 1023.095    0.000 1023.095        9.953 1466.478    0.000 1466.478
 78.00  1631.170  188.369    0.000  188.369      292.592  931.918    0.000  931.918      240.372 1395.202    0.000 1395.202
 79.00  1568.492  226.522    0.000  226.522      270.114  909.226    0.000  909.226      170.401 1350.865    0.000 1350.865
 80.00  1517.744  236.811    0.000  236.811      221.302  867.810    0.000  867.810      110.584 1123.054    0.000 1123.054
 81.00  1592.478  309.581    0.000  309.581      224.798 1004.242    0.000 1004.242       30.159 1598.269    0.000 1598.269
 82.00  1506.706  239.995    0.000  239.995      214.693  917.782    0.000  917.782      119.434 1499.050    0.000 1499.050
 83.00  1467.168  257.836    0.000  257.836      217.894  813.685    0.000  813.685      179.251 1139.744    0.000 1139.744
 84.00  1645.111  246.150    0.000  246.150      259.119 1002.644    0.000 1002.644      170.903 1460.945    0.000 1460.945
 85.00  1522.095  257.491    0.000  257.491      330.292  984.913    0.000  984.913       79.723 1533.635    0.000 1533.635
 86.00  1599.546  217.711    0.000  217.711      333.150  961.609    0.000  961.609      258.773 1615.263    0.000 1615.263
 87.00  1635.862  278.221    0.000  278.221      275.217 1012.034    0.000 1012.034       59.717 1560.176    0.000 1560.176
 88.00  1602.762  183.033    0.000  183.033      330.938  993.183    0.000  993.183       29.858 1558.568    0.000 1558.568
 89.00  1517.246  243.286    0.000  243.286      222.594  944.583    0.000  944.583       60.319 1476.831    0.000 1476.831
 90.00  1603.632  233.539    0.000  233.539      319.960  911.423    0.000  911.423       59.817 1329.854    0.000 1329.854
 91.00  1678.143  220.243    0.000  220.243      362.538  882.069    0.000  882.069      129.387 1258.072    0.000 1258.072
 92.00  1697.419  225.377    0.000  225.377      430.073  866.666    0.000  866.666       99.528 1231.230    0.000 1231.230
 93.00  1634.772  206.587    0.000  206.587      308.715  861.066    0.000  861.066        9.953 1227.611    0.000 1227.611
 94.00  1639.569  307.334    0.000  307.334      294.234 1016.670    0.000 1016.670      139.339 1311.149    0.000 1311.149
 95.00  1667.792  185.319    0.000  185.319      197.783 1055.858    0.000 1055.858        0.000 1580.576    0.000 1580.576
 96.00  1756.140  217.448    0.000  217.448      176.698 1059.456    0.000 1059.456       19.906 1391.079    0.000 1391.079
 97.00  1602.081  272.066    0.000  272.066      256.073 1058.418    0.000 1058.418       19.906 1318.997    0.000 1318.997
 98.00  1618.377  319.896    0.000  319.896      155.038 1078.650    0.000 1078.650        0.000 1321.914    0.000 1321.914
 99.00  1619.595  217.019    0.000  217.019      266.743  916.015    0.000  916.015        0.000 1354.586    0.000 1354.586
100.00  1610.927  151.138    0.000  151.138      244.013  928.345    0.000  928.345      169.198 1239.977    0.000 1239.977
101.00  1511.179  208.438    0.000  208.438      240.509  906.497    0.000  906.497       29.858 1309.848    0.000 1309.848
102.00  1667.661  182.677    0.000  182.677      320.701  803.989    0.000  803.989      109.481 1146.582    0.000 1146.582
103.00  1720.560  137.722    0.000  137.722      255.898  840.233    0.000  840.233       19.906 1239.274    0.000 1239.274
104.00  1762.105  207.001    0.000  207.001      256.576  941.405    0.000  941.405       70.372 1323.118    0.000 1323.118
105.00  1568.313  259.495    0.000  259.495      253.861  966.485    0.000  966.485      109.481 1369.063    0.000 1369.063
106.00  1496.205  265.661    0.000  265.661      246.429  883.610    0.000  883.610      149.292 1150.905    0.000 1150.905
107.00  1571.061  279.992    0.000  279.992      247.710 1032.415    0.000 1032.415      110.484 1342.924    0.000 1342.924
108.00  1713.594  273.123    0.000  273.123      335.947  973.264    0.000  973.264      231.021 1290.243    0.000 1290.243
109.00  1706.849  223.107    0.000  223.107      297.000  883.216    0.000  883.216      270.431 1027.550    0.000 1027.550
110.00  1655.143  193.125    0.000  193.125      265.746  927.380    0.000  927.380      210.914 1291.847    0.000 1291.847
111.00  1757.045  173.923    0.000  173.923      388.910  960.733    0.000  960.733      380.714 1455.723    0.000 1455.723
112.00  1582.570  283.983    0.000  283.983      383.341  890.570    0.000  890.570      169.298 1209.016    0.000 1209.016
113.00  1650.732  206.884    0.000  206.884      328.611  842.178    0.000  842.178      219.464 1324.421    0.000 1324.421
114.00  1609.981  214.147    0.000  214.147      384.640  831.671    0.000  831.671      350.056 1162.162    0.000 1162.162
115.00  1559.952  187.998    0.000  187.998      267.958  867.421    0.000  867.421      209.512 1101.138    0.000 1101.138
116.00  1629.586  191.687    0.000  191.687      304.315  837.328    0.000  837.328       89.876 1091.387    0.000 1091.387
117.00  1602.907  260.146    0.000  260.146      393.237  739.814    0.000  739.814      200.561  889.920    0.000  889.920
118.00  1625.350  228.920    0.000  228.920      391.505  796.491    0.000  796.491      250.726 1060.225    0.000 1060.225
119.00  1549.347  203.606    0.000  203.606      349.716  647.078    0.000  647.078       69.670  798.537    0.000  798.537
120.00  1615.421  209.524    0.000  209.524      468.337  667.783    0.000  667.783      319.292  968.237    0.000  968.237
121.00  1528.555  256.841    0.000  256.841      380.446  793.119    0.000  793.119      109.481 1272.351    0.000 1272.351
122.00  1627.693  289.804    0.000  289.804      350.442  794.027    0.000  794.027      170.201 1253.450    0.000 1253.450
123.00  1642.685  264.656    0.000  264.656      366.694  786.982    0.000  786.982      169.900 1031.171    0.000 1031.171
124.00  1649.949  195.087    0.000  195.087      422.209  782.220    0.000  782.220      279.882 1040.822    0.000 1040.822
125.00  1643.123  221.295    0.000  221.295      507.459  720.660    0.000  720.660      209.410 1220.776    0.000 1220.776
126.00  1606.034  255.897    0.000  255.897      258.441  880.479    0.000  880.479       99.829 1122.656    0.000 1122.656
127.00  1550.656  261.309    0.000  261.309      202.240  898.472    0.000  898.472       39.811 1224.698    0.000 1224.698
128.00  1740.960  229.129    0.000  229.129      277.418  869.721    0.000  869.721       50.265 1111.896    0.000 1111.896
129.00  1634.945  252.250    0.000  252.250      248.454  876.192    0.000  876.192      100.531 1183.975    0.000 1183.975
130.00  1555.065  278.491    0.000  278.491      364.800  780.744    0.000  780.744      180.156  981.809    0.000  981.809
131.00  1603.851  304.552    0.000  304.552      341.022  890.425    0.000  890.425      130.492 1174.830    0.000 1174.830
132.00  1676.337  304.668    0.000  304.668      273.562  880.060    0.000  880.060      271.434 1241.483    0.000 1241.483
133.00  1485.095  306.783    0.000  306.783      275.007  813.396    0.000  813.396      228.915 1011.768    0.000 1011.768
134.00  1573.172  314.078    0.000  314.078      281.042  977.162    0.000  977.162      281.487 1311.556    0.000 1311.556
135.00  1498.072  358.688    0.000  358.688      392.147  886.676    0.000  886.676      420.926 1364.338    0.000 1364.338
136.00  1516.515  329.998    0.000  329.998      280.503  924.420    0.000  924.420      228.915 1323.121    0.000 1323.121
137.00  1449.598  365.763    0.000  365.763      289.298 1003.015    0.000 1003.015      180.956 1617.480    0.000 1617.480
138.00  1484.419  292.960    0.000  292.960      247.508  964.196    0.000  964.196       79.723 1465.879    0.000 1465.879
139.00  1553.630  277.246    0.000  277.246      308.166  856.540    0.000  856.540      159.446 1342.222    0.000 1342.222
140.00  1545.469  262.986    0.000  262.986      357.796  848.244    0.000  848.244      228.915 1210.422    0.000 1210.422
141.00  1620.199  227.174    0.000  227.174      225.552  993.377    0.000  993.377      209.009 1213.238    0.000 1213.238
142.00  1771.221  182.708    0.000  182.708      398.176  795.372    0.000  795.372      199.056 1067.263    0.000 1067.263
143.00  1620.936  167.348    0.000  167.348      298.612  849.582    0.000  849.582      109.481 1031.071    0.000 1031.071
144.00  1588.589  157.043    0.000  157.043      311.717  761.606    0.000  761.606      179.151 1130.398    0.000 1130.398
145.00  1652.578  252.561    0.000  252.561      385.810  796.352    0.000  796.352      191.314 1140.854    0.000 1140.854
146.00  1727.106  207.623    0.000  207.623      381.612  810.824    0.000  810.824      110.384 1083.145    0.000 1083.145
147.00  1641.355  241.948    0.000  241.948      428.734  842.094    0.000  842.094      219.664 1172.522    0.000 1172.522
148.00  1614.274  291.761    0.000  291.761      312.139  840.193    0.000  840.193       59.817  800.246    0.000  800.246
149.00  1513.963  275.674    0.000  275.674      327.006  809.752    0.000  809.752      221.068 1030.668    0.000 1030.668
150.00  1425.999  287.244    0.000  287.244      277.116  892.972    0.000  892.972       50.165  998.396    0.000  998.396
151.00  1514.165  298.325    0.000  298.325      322.776  826.986    0.000  826.986       69.770  970.550    0.000  970.550
152.00  1483.560  311.343    0.000  311.343      249.624  851.082    0.000  851.082      169.398  888.010    0.000  888.010
153.00  1619.319  285.501    0.000  285.501      378.715  876.626    0.000  876.626       91.083 1063.744    0.000 1063.744
154.00  1514.934  322.550    0.000  322.550      368.299  850.702    0.000  850.702      141.147 1090.586    0.000 1090.586
155.00  1465.090  321.099    0.000  321.099      327.790  732.076    0.000  732.076       89.976  968.740    0.000  968.740
156.00  1341.345  336.602    0.000  336.602      211.190  758.881    0.000  758.881       49.864  890.425    0.000  890.425
157.00  1356.594  326.550    0.000  326.550      225.975  778.771    0.000  778.771       39.811 1016.995    0.000 1016.995
158.00  1364.888  324.025    0.000  324.025      238.257  844.178    0.000  844.178        0.000 1049.167    0.000 1049.167
159.00  1474.593  239.423    0.000  239.423      178.639  857.878    0.000  857.878        0.000 1030.065    0.000 1030.065
160.00  1462.933  276.682    0.000  276.682      205.924  948.835    0.000  948.835       29.858 1027.350    0.000 1027.350
161.00  1371.517  334.746    0.000  334.746      195.116  922.041    0.000  922.041        0.000 1109.588    0.000 1109.588
162.00  1286.965  415.706    0.000  415.706      187.375  893.964    0.000  893.964       20.308 1013.377    0.000 1013.377
163.00  1355.268  319.498    0.000  319.498      235.836  776.871    0.000  776.871       19.906  928.225    0.000  928.225
164.00  1401.957  326.981    0.000  326.981      231.900  818.145    0.000  818.145        0.000  859.559    0.000  859.559
165.00  1350.146  321.428    0.000  321.428      287.626  837.513    0.000  837.513       19.906  998.096    0.000  998.096
166.00  1453.470  379.027    0.000  379.027      349.275  877.012    0.000  877.012      160.851 1040.117    0.000 1040.117
167.00  1451.158  357.233    0.000  357.233      368.248  821.042    0.000  821.042      161.353  849.808    0.000  849.808
168.00  1425.459  361.421    0.000  361.421      331.291  874.563    0.000  874.563       69.971 1018.907    0.000 1018.907
169.00  1453.370  375.499    0.000  375.499      235.873  898.634    0.000  898.634       60.118 1070.876    0.000 1070.876
170.00  1494.782  363.669    0.000  363.669      352.734  953.970    0.000  953.970      139.640 1101.845    0.000 1101.845
171.00  1458.356  382.484    0.000  382.484      252.304  996.300    0.000  996.300       49.764 1130.296    0.000 1130.296
172.00  1653.520  236.329    0.000  236.329      250.142  925.652    0.000  925.652        0.000 1094.406    0.000 1094.406
173.00  1433.663  318.118    0.000  318.118      323.333  869.325    0.000  869.325       10.154 1205.596    0.000 1205.596
174.00  1496.790  265.965    0.000  265.965      225.980  932.013    0.000  932.013        0.000 1275.567    0.000 1275.567
175.00  1565.946  248.301    0.000  248.301      233.501  967.412    0.000  967.412       19.906  940.489    0.000  940.489
176.00  1474.585  221.760    0.000  221.760      204.882  867.418    0.000  867.418       19.906 1031.974    0.000 1031.974
177.00  1512.864  178.540    0.000  178.540      165.451  913.932    0.000  913.932        0.000  959.489    0.000  959.489
178.00  1615.142  142.987    0.000  142.987      169.000 1025.468    0.000 1025.468        0.000 1220.977    0.000 1220.977
179.00  1552.495  149.395    0.000  149.395      179.672  899.492    0.000  899.492       29.858 1019.506    0.000 1019.506
180.00  1519.975  114.935    0.000  114.935      283.302  801.756    0.000  801.756        0.000 1189.909    0.000 1189.909
181.00  1454.681  118.420    0.000  118.420      213.181  848.420    0.000  848.420        0.000 1338.292    0.000 1338.292
182.00  1571.682  121.955    0.000  121.955       61.825  961.405    0.000  961.405        0.000 1097.117    0.000 1097.117
183.00  1404.699  196.329    0.000  196.329      252.610  815.568    0.000  815.568        0.000  945.715    0.000  945.715
184.00  1431.500  214.308    0.000  214.308      200.430  831.530    0.000  831.530        0.000 1210.422    0.000 1210.422
185.00  1511.146  212.862    0.000  212.862      232.634  765.420    0.000  765.420        0.000 1142.460    0.000 1142.460
186.00  1605.757  167.297    0.000  167.297       88.793  978.701    0.000  978.701        0.000 1083.849    0.000 1083.849
187.00  1497.404  173.035    0.000  173.035      116.300  904.894    0.000  904.894        0.000 1211.024    0.000 1211.024
188.00  1599.756  191.129    0.000  191.129       78.728 1022.130    0.000 1022.130        0.000 1387.857    0.000 1387.857
189.00  1410.169  254.633    0.000  254.633      142.240  816.917    0.000  816.917        0.000  826.685    0.000  826.685
190.00  1395.709  242.048    0.000  242.048      210.415  796.989    0.000  796.989        0.000 1197.652    0.000 1197.652
191.00  1466.286  279.425    0.000  279.425      197.095  832.484    0.000  832.484        0.000 1126.677    0.000 1126.677
192.00  1437.842  206.398    0.000  206.398      198.438  885.044    0.000  885.044        0.000 1175.534    0.000 1175.534
193.00  1419.188  215.758    0.000  215.758       63.554  974.849    0.000  974.849        0.000 1186.191    0.000 1186.191
194.00  1387.427  251.668    0.000  251.668      201.850  772.213    0.000  772.213        0.000 1057.406    0.000 1057.406
195.00  1343.048  326.271    0.000  326.271      206.733  862.616    0.000  862.616        0.000 1265.008    0.000 1265.008
196.00  1370.981  289.410    0.000  289.410      199.816  817.044    0.000  817.044        0.000 1072.888    0.000 1072.888
197.00  1356.079  361.797    0.000  361.797      165.750  824.363    0.000  824.363       19.906  941.696    0.000  941.696
198.00  1463.997  292.852    0.000  292.852      213.777  804.353    0.000  804.353        9.953 1020.815    0.000 1020.815
199.00  1453.582  279.736    0.000  279.736      203.923  908.104    0.000  908.104       29.858 1191.117    0.000 1191.117
200.00  1354.599  307.712    0.000  307.712       88.542  909.188    0.000  909.188        0.000  861.771    0.000  861.771
201.00  1302.847  333.071    0.000  333.071      143.797  856.649    0.000  856.649        0.000 1137.331    0.000 1137.331
202.00  1295.673  325.347    0.000  325.347      156.979  752.254    0.000  752.254        0.000 1130.999    0.000 1130.999
203.00  1416.509  308.802    0.000  308.802      187.794  854.293    0.000  854.293        0.000 1212.834    0.000 1212.834
204.00  1347.836  321.197    0.000  321.197      253.381  826.609    0.000  826.609        0.000 1248.821    0.000 1248.821
205.00  1350.168  233.145    0.000  233.145      224.636  743.777    0.000  743.777       29.858 1116.522    0.000 1116.522
206.00  1302.714  281.426    0.000  281.426      119.362  906.377    0.000  906.377        0.000 1057.710    0.000 1057.710
207.00  1313.007  276.433    0.000  276.433       78.426  871.829    0.000  871.829        0.000 1025.537    0.000 1025.537
208.00  1349.058  307.265    0.000  307.265        1.816 1015.196    0.000 1015.196        0.000  989.450    0.000  989.450
209.00  1387.943  301.420    0.000  301.420       93.169  942.396    0.000  942.396        0.000 1197.957    0.000 1197.957
210.00  1284.215  322.233    0.000  322.233       86.813  902.098    0.000  902.098        0.000 1099.632    0.000 1099.632
211.00  1346.673  334.367    0.000  334.367      118.720  921.292    0.000  921.292        0.000 1291.450    0.000 1291.450
212.00  1294.421  360.573    0.000  360.573       61.998 1017.602    0.000 1017.602        0.000 1432.189    0.000 1432.189
213.00  1287.036  354.262    0.000  354.262       36.317  994.611    0.000  994.611        0.000 1200.870    0.000 1200.870
214.00  1333.996  296.179    0.000  296.179       42.413  909.054    0.000  909.054        0.000 1150.200    0.000 1150.200
215.00  1289.294  333.201    0.000  333.201       54.389 1074.113    0.000 1074.113        0.000 1280.894    0.000 1280.894
216.00  1183.326  327.848    0.000  327.848       63.985 1001.563    0.000 1001.563        0.000 1071.482    0.000 1071.482
217.00  1251.483  332.342    0.000  332.342       23.606 1069.311    0.000 1069.311        0.000 1191.517    0.000 1191.517
218.00  1318.849  338.316    0.000  338.316      110.593  843.294    0.000  843.294        0.000  980.702    0.000  980.702
219.00  1288.072  343.538    0.000  343.538      105.319  932.826    0.000  932.826        0.000 1239.171    0.000 1239.171
220.00  1196.859  406.028    0.000  406.028       80.199 1051.262    0.000 1051.262        0.000 1221.272    0.000 1221.272
221.00  1367.572  324.406    0.000  324.406       35.321 1001.702    0.000 1001.702        0.000 1091.591    0.000 1091.591
222.00  1347.945  251.914    0.000  251.914       63.554  918.307    0.000  918.307        0.000 1080.632    0.000 1080.632
223.00  1376.044  260.707    0.000  260.707       36.446 1048.221    0.000 1048.221        0.000 1192.423    0.000 1192.423
224.00  1360.021  247.996    0.000  247.996      105.578  946.313    0.000  946.313        0.000 1240.074    0.000 1240.074
225.00  1297.313  235.449    0.000  235.449       96.455  908.793    0.000  908.793        0.000 1349.557    0.000 1349.557
226.00  1321.144  260.304    0.000  260.304       54.994  974.592    0.000  974.592        0.000 1203.985    0.000 1203.985
227.00  1477.286  234.185    0.000  234.185      165.240  929.765    0.000  929.765        0.000 1151.005    0.000 1151.005
228.00  1455.009  298.204    0.000  298.204      105.750  882.546    0.000  882.546        0.000 1261.588    0.000 1261.588
229.00  1393.152  227.387    0.000  227.387      114.440  904.859    0.000  904.859        0.000 1168.598    0.000 1168.598
230.00  1294.285  240.838    0.000  240.838      119.627  853.505    0.000  853.505        0.000 1164.777    0.000 1164.777
231.00  1438.193  296.100    0.000  296.100       98.529  908.750    0.000  908.750        0.000 1441.241    0.000 1441.241
232.00  1289.939  290.825    0.000  290.825      145.568  916.922    0.000  916.922        0.000 1229.014    0.000 1229.014
233.00  1267.932  314.015    0.000  314.015       77.388  887.877    0.000  887.877        0.000 1045.343    0.000 1045.343
234.00  1341.726  280.228    0.000  280.228       89.840  999.067    0.000  999.067        0.000 1204.787    0.000 1204.787
235.00  1431.981  220.996    0.000  220.996      132.640  870.624    0.000  870.624        0.000 1157.337    0.000 1157.337
236.00  1485.867  181.691    0.000  181.691      152.829  878.024    0.000  878.024        0.000 1029.563    0.000 1029.563
237.00  1453.863  263.621    0.000  263.621      102.462  876.888    0.000  876.888        0.000 1060.523    0.000 1060.523
238.00  1572.524  194.096    0.000  194.096       36.317 1027.333    0.000 1027.333        0.000 1142.355    0.000 1142.355
239.00  1512.853  223.261    0.000  223.261       41.069  983.579    0.000  983.579        0.000  937.071    0.000  937.071
240.00  1431.141  288.059    0.000  288.059       71.250  965.003    0.000  965.003        0.000 1127.582    0.000 1127.582
241.00  1508.399  205.266    0.000  205.266       71.034  998.937    0.000  998.937        0.000 1025.941    0.000 1025.941
242.00  1407.557  349.598    0.000  349.598       45.742  997.452    0.000  997.452        0.000  975.671    0.000  975.671
243.00  1306.830  329.849    0.000  329.849        5.448 1044.367    0.000 1044.367        0.000  847.493    0.000  847.493
244.00  1324.286  277.198    0.000  277.198       12.711  995.398    0.000  995.398        0.000 1046.048    0.000 1046.048
245.00  1266.921  351.643    0.000  351.643       18.418  991.898    0.000  991.898        0.000  877.454    0.000  877.454
246.00  1229.054  353.293    0.000  353.293       16.687  909.489    0.000  909.489        0.000  830.102    0.000  830.102
247.00  1259.336  364.031    0.000  364.031       11.327  935.073    0.000  935.073        0.000  835.327    0.000  835.327
248.00  1434.917  286.860    0.000  286.860       49.114  962.927    0.000  962.927        0.000  966.929    0.000  966.929
249.00  1423.210  332.219    0.000  332.219       27.367 1010.480    0.000 1010.480        0.000  956.874    0.000  956.874
250.00  1255.106  411.373    0.000  411.373       40.900 1044.507    0.000 1044.507        0.000  995.884    0.000  995.884
251.00  1188.498  389.305    0.000  389.305       65.846  995.007    0.000  995.007        0.000  916.361    0.000  916.361
252.00  1249.682  340.375    0.000  340.375       58.799  898.337    0.000  898.337        0.000  907.616    0.000  907.616
253.00  1333.644  296.223    0.000  296.223       74.536  904.698    0.000  904.698        0.000  923.699    0.000  923.699
254.00  1286.674  309.327    0.000  309.327       25.941  971.575    0.000  971.575        0.000  686.943    0.000  686.943
255.00  1306.892  409.563    0.000  409.563       38.910  972.351    0.000  972.351        0.000  980.400    0.000  980.400
256.00  1350.034  338.061    0.000  338.061       27.324 1042.132    0.000 1042.132        0.000 1079.426    0.000 1079.426
257.00  1278.918  384.484    0.000  384.484       27.453  998.634    0.000  998.634        0.000 1108.578    0.000 1108.578
258.00  1243.107  443.375    0.000  443.375       16.602 1083.684    0.000 1083.684        0.000 1029.963    0.000 1029.963
259.00  1351.311  480.333    0.000  480.333        0.000 1129.903    0.000 1129.903        0.000 1072.791    0.000 1072.791
260.00  1365.883  421.632    0.000  421.632       29.313 1134.824    0.000 1134.824        0.000 1102.047    0.000 1102.047
261.00  1388.699  405.891    0.000  405.891       25.637 1018.831    0.000 1018.831        0.000 1030.063    0.000 1030.063
262.00  1363.005  402.292    0.000  402.292       19.974 1024.834    0.000 1024.834        0.000 1124.867    0.000 1124.867
263.00  1322.180  350.910    0.000  350.910       66.408  883.858    0.000  883.858        0.000 1035.593    0.000 1035.593
264.00  1308.090  393.862    0.000  393.862       57.932 1075.930    0.000 1075.930        0.000 1058.413    0.000 1058.413
265.00  1314.012  418.630    0.000  418.630       70.558 1050.293    0.000 1050.293        0.000 1194.537    0.000 1194.537
266.00  1139.294  451.773    0.000  451.773       61.605  963.759    0.000  963.759        0.000 1066.157    0.000 1066.157
267.00  1339.192  403.854    0.000  403.854      124.428 1040.362    0.000 1040.362        0.000 1201.173    0.000 1201.173
268.00  1235.369  506.383    0.000  506.383       52.182 1111.434    0.000 1111.434        0.000 1299.495    0.000 1299.495
269.00  1203.477  530.007    0.000  530.007       27.972  988.009    0.000  988.009        0.000 1183.479    0.000 1183.479
270.00  1225.115  461.565    0.000  461.565       43.579 1049.738    0.000 1049.738        0.000 1192.023    0.000 1192.023
271.00  1314.031  450.090    0.000  450.090       62.905 1013.383    0.000 1013.383        0.000 1318.995    0.000 1318.995
272.00  1261.000  457.508    0.000  457.508       66.278 1020.084    0.000 1020.084        0.000 1370.670    0.000 1370.670
273.00  1298.604  426.006    0.000  426.006       26.459 1012.266    0.000 1012.266        0.000 1160.255    0.000 1160.255
274.00  1288.747  396.462    0.000  396.462       14.656 1081.531    0.000 1081.531        0.000 1171.114    0.000 1171.114
275.00  1364.013  438.490    0.000  438.490        7.306 1169.716    0.000 1169.716        0.000 1241.888    0.000 1241.888
276.00  1222.784  483.808    0.000  483.808       16.688 1024.522    0.000 1024.522        0.000 1083.345    0.000 1083.345
277.00  1238.462  491.070    0.000  491.070       62.818  991.159    0.000  991.159        0.000 1061.231    0.000 1061.231
278.00  1283.102  473.436    0.000  473.436       34.673 1067.977    0.000 1067.977        0.000 1197.150    0.000 1197.150
279.00  1307.743  452.060    0.000  452.060       43.148 1083.195    0.000 1083.195        0.000 1310.953    0.000 1310.953
280.00  1227.099  443.858    0.000  443.858       29.398  959.039    0.000  959.039        0.000 1138.840    0.000 1138.840
281.00  1270.414  454.273    0.000  454.273       19.974 1093.670    0.000 1093.670        0.000 1345.337    0.000 1345.337
282.00  1212.357  450.895    0.000  450.895       49.027 1031.360    0.000 1031.360        0.000 1154.924    0.000 1154.924
283.00  1288.995  427.224    0.000  427.224      109.899  975.451    0.000  975.451        0.000 1025.641    0.000 1025.641
284.00  1318.436  396.633    0.000  396.633       81.580 1044.006    0.000 1044.006        0.000  978.085    0.000  978.085
285.00  1294.291  484.074    0.000  484.074       65.455 1060.182    0.000 1060.182        0.000 1108.578    0.000 1108.578
286.00  1335.265  436.929    0.000  436.929       72.240 1111.149    0.000 1111.149        0.000 1219.266    0.000 1219.266
287.00  1198.093  443.256    0.000  443.256       49.673  978.733    0.000  978.733        0.000 1205.896    0.000 1205.896
288.00  1366.986  445.519    0.000  445.519       31.171 1129.236    0.000 1129.236        0.000 1272.954    0.000 1272.954
289.00  1243.726  461.078    0.000  461.078       39.257 1083.227    0.000 1083.227        0.000 1356.293    0.000 1356.293
290.00  1220.965  470.840    0.000  470.840        9.079 1039.230    0.000 1039.230        0.000 1048.261    0.000 1048.261
291.00  1207.905  505.555    0.000  505.555        3.632 1085.443    0.000 1085.443        0.000 1118.228    0.000 1118.228
292.00  1260.146  484.448    0.000  484.448       23.952 1097.980    0.000 1097.980        0.000 1046.250    0.000 1046.250
293.00  1216.745  442.868    0.000  442.868        0.000 1075.109    0.000 1075.109        0.000 1245.103    0.000 1245.103
294.00  1183.710  531.958    0.000  531.958       20.407 1074.684    0.000 1074.684        0.000 1297.784    0.000 1297.784
295.00  1300.334  448.631    0.000  448.631       22.309 1068.896    0.000 1068.896        0.000 1327.342    0.000 1327.342
296.00  1385.533  384.431    0.000  384.431       79.810 1065.003    0.000 1065.003        0.000 1287.330    0.000 1287.330
297.00  1324.890  354.101    0.000  354.101       37.008  942.047    0.000  942.047        0.000 1007.342    0.000 1007.342
298.00  1305.968  428.038    0.000  428.038       61.220 1016.619    0.000 1016.619        0.000 1219.368    0.000 1219.368
299.00  1495.520  359.788    0.000  359.788       94.251  997.987    0.000  997.987        0.000 1187.598    0.000 1187.598
300.00  1466.198  339.034    0.000  339.034       20.752 1067.936    0.000 1067.936        0.000 1047.053    0.000 1047.053
301.00  1534.508  291.943    0.000  291.943       47.904 1043.510    0.000 1043.510        0.000 1340.707    0.000 1340.707
302.00  1266.236  439.135    0.000  439.135       33.031 1040.837    0.000 1040.837        0.000 1268.827    0.000 1268.827
303.00  1319.170  473.004    0.000  473.004       56.851 1145.925    0.000 1145.925        0.000 1368.857    0.000 1368.857
304.00  1187.985  533.887    0.000  533.887        3.718 1022.193    0.000 1022.193        0.000 1121.748    0.000 1121.748
305.00  1172.173  474.082    0.000  474.082       31.819 1073.956    0.000 1073.956        0.000 1197.854    0.000 1197.854
306.00  1242.681  427.045    0.000  427.045       50.238 1105.818    0.000 1105.818        0.000 1357.600    0.000 1357.600
307.00  1224.382  410.684    0.000  410.684        0.000  950.130    0.000  950.130        0.000  930.738    0.000  930.738
308.00  1134.117  430.975    0.000  430.975        0.000 1034.575    0.000 1034.575        0.000 1179.859    0.000 1179.859
309.00  1242.494  402.874    0.000  402.874       67.532 1026.912    0.000 1026.912        0.000 1257.568    0.000 1257.568
310.00  1181.400  462.465    0.000  462.465       25.766 1023.718    0.000 1023.718        0.000 1144.069    0.000 1144.069
311.00  1199.789  514.031    0.000  514.031       12.883  980.002    0.000  980.002        0.000  890.120    0.000  890.120
312.00  1108.263  546.373    0.000  546.373       18.158 1103.467    0.000 1103.467        0.000 1207.802    0.000 1207.802
313.00  1225.414  513.831    0.000  513.831       49.028 1074.294    0.000 1074.294        0.000 1208.912    0.000 1208.912
314.00  1347.824  530.842    0.000  530.842       55.511 1181.201    0.000 1181.201        0.000 1550.823    0.000 1550.823
315.00  1212.182  512.466    0.000  512.466       20.407 1145.932    0.000 1145.932        0.000 1347.044    0.000 1347.044
316.00  1150.112  495.341    0.000  495.341       14.959 1179.297    0.000 1179.297        0.000 1497.638    0.000 1497.638
317.00  1202.756  542.699    0.000  542.699        1.816 1148.531    0.000 1148.531        0.000 1534.337    0.000 1534.337
318.00  1231.718  565.875    0.000  565.875       38.133 1064.611    0.000 1064.611        0.000 1462.959    0.000 1462.959
319.00  1179.166  509.644    0.000  509.644       14.527 1043.515    0.000 1043.515        0.000 1298.985    0.000 1298.985
320.00  1271.953  512.984    0.000  512.984        0.000 1078.436    0.000 1078.436        0.000 1382.028    0.000 1382.028
321.00  1122.564  500.807    0.000  500.807       12.711  967.554    0.000  967.554        0.000 1200.162    0.000 1200.162
322.00  1238.011  534.236    0.000  534.236       52.746 1113.115    0.000 1113.115        0.000 1256.366    0.000 1256.366
323.00  1218.938  530.256    0.000  530.256       18.677 1103.692    0.000 1103.692        0.000 1223.891    0.000 1223.891
324.00  1219.578  491.887    0.000  491.887       33.331 1101.049    0.000 1101.049        0.000 1323.919    0.000 1323.919
325.00  1444.022  470.020    0.000  470.020       20.579 1147.909    0.000 1147.909        0.000 1270.737    0.000 1270.737
326.00  1533.538  355.465    0.000  355.465       16.602 1057.165    0.000 1057.165        0.000 1192.220    0.000 1192.220
327.00  1400.476  409.369    0.000  409.369       12.711  959.807    0.000  959.807        0.000 1101.238    0.000 1101.238
328.00  1286.720  493.425    0.000  493.425       47.212 1048.732    0.000 1048.732        0.000 1371.070    0.000 1371.070
329.00  1471.539  410.097    0.000  410.097        0.000 1132.001    0.000 1132.001        0.000 1322.513    0.000 1322.513
330.00  1348.805  413.330    0.000  413.330       70.731 1086.052    0.000 1086.052        0.000 1366.745    0.000 1366.745
331.00  1268.349  509.496    0.000  509.496        3.632 1039.959    0.000 1039.959        0.000 1272.345    0.000 1272.345
332.00  1239.425  419.693    0.000  419.693       14.527  977.797    0.000  977.797        0.000 1116.720    0.000 1116.720
333.00  1352.531  414.226    0.000  414.226       76.525 1023.400    0.000 1023.400        0.000 1415.602    0.000 1415.602
334.00  1249.981  396.744    0.000  396.744       42.456  985.003    0.000  985.003        0.000  986.123    0.000  986.123
335.00  1217.863  468.696    0.000  468.696       37.354 1023.178    0.000 1023.178        0.000 1138.632    0.000 1138.632
336.00  1278.947  477.001    0.000  477.001       65.456  995.866    0.000  995.866        0.000 1336.786    0.000 1336.786
337.00  1248.817  400.751    0.000  400.751       31.129  999.711    0.000  999.711        0.000 1165.578    0.000 1165.578
338.00  1365.723  391.335    0.000  391.335       49.200 1076.788    0.000 1076.788        0.000 1311.752    0.000 1311.752
339.00  1305.501  375.964    0.000  375.964       48.422  952.886    0.000  952.886        0.000 1099.425    0.000 1099.425
340.00  1336.328  354.412    0.000  354.412       37.441 1065.079    0.000 1065.079        0.000 1279.179    0.000 1279.179
341.00  1221.742  396.984    0.000  396.984       46.952 1072.938    0.000 1072.938        0.000 1507.590    0.000 1507.590
342.00  1450.529  297.051    0.000  297.051      149.287 1030.617    0.000 1030.617        0.000 1493.917    0.000 1493.917
343.00  1444.993  280.370    0.000  280.370       85.863 1131.442    0.000 1131.442        0.000 1449.583    0.000 1449.583
344.00  1496.655  261.281    0.000  261.281       83.398 1023.963    0.000 1023.963        0.000 1279.281    0.000 1279.281
345.00  1446.130  240.635    0.000  240.635       80.156 1083.624    0.000 1083.624        0.000 1269.728    0.000 1269.728
346.00  1420.142  268.732    0.000  268.732       78.686 1008.909    0.000 1008.909        0.000 1107.170    0.000 1107.170
347.00  1457.267  338.714    0.000  338.714      177.606  978.868    0.000  978.868        0.000 1379.512    0.000 1379.512
348.00  1258.812  371.712    0.000  371.712       74.968 1010.781    0.000 1010.781        0.000 1178.445    0.000 1178.445
349.00  1299.737  405.282    0.000  405.282       70.514 1022.667    0.000 1022.667        0.000 1265.107    0.000 1265.107
350.00  1249.897  412.347    0.000  412.347       92.823  924.618    0.000  924.618        0.000 1238.264    0.000 1238.264
351.00  1277.695  468.192    0.000  468.192       31.302  959.804    0.000  959.804        0.000  855.635    0.000  855.635
352.00  1269.632  464.743    0.000  464.743       96.282  972.126    0.000  972.126        0.000 1147.687    0.000 1147.687
353.00  1234.044  501.296    0.000  501.296      112.971 1005.318    0.000 1005.318        0.000 1298.983    0.000 1298.983
354.00  1305.061  420.986    0.000  420.986       86.987 1082.495    0.000 1082.495        0.000 1355.582    0.000 1355.582
355.00  1176.854  433.684    0.000  433.684       68.914  913.762    0.000  913.762        0.000 1107.467    0.000 1107.467
356.00  1156.418  491.661    0.000  491.661       80.416 1035.767    0.000 1035.767        9.953 1313.663    0.000 1313.663
357.00  1195.251  520.016    0.000  520.016       63.122 1126.683    0.000 1126.683        0.000 1353.577    0.000 1353.577
358.00  1203.091  472.597    0.000  472.597       77.994  947.786    0.000  947.786        0.000 1027.245    0.000 1027.245
359.00  1385.716  449.318    0.000  449.318       72.374  999.661    0.000  999.661        0.000 1379.307    0.000 1379.307
360.00  1232.463  528.828    0.000  528.828       82.404 1023.534    0.000 1023.534        0.000 1097.116    0.000 1097.116
361.00  1305.411  441.154    0.000  441.154       84.523 1018.875    0.000 1018.875        0.000 1296.875    0.000 1296.875
362.00  1402.189  395.599    0.000  395.599      125.984 1069.711    0.000 1069.711        9.953 1449.885    0.000 1449.885
363.00  1296.859  384.006    0.000  384.006      105.837 1016.957    0.000 1016.957       19.906 1303.005    0.000 1303.005
364.00  1328.833  429.266    0.000  429.266       58.971  948.045    0.000  948.045        0.000 1129.787    0.000 1129.787
365.00  1201.507  526.910    0.000  526.910       81.669  990.805    0.000  990.805        0.000 1098.825    0.000 1098.825
366.00  1244.971  441.976    0.000  441.976      107.307  969.573    0.000  969.573        0.000 1318.085    0.000 1318.085
367.00  1354.087  391.267    0.000  391.267      114.916 1022.500    0.000 1022.500       19.906 1336.587    0.000 1336.587
368.00  1328.969  428.666    0.000  428.666      146.477 1032.689    0.000 1032.689       99.729 1288.831    0.000 1288.831
369.00  1312.160  508.379    0.000  508.379      123.304 1044.229    0.000 1044.229       39.811 1512.416    0.000 1512.416
370.00  1305.689  436.703    0.000  436.703      102.551 1072.165    0.000 1072.165        0.000 1310.045    0.000 1310.045
371.00  1383.954  451.884    0.000  451.884       27.756 1128.761    0.000 1128.761        0.000 1269.029    0.000 1269.029
372.00  1396.833  329.958    0.000  329.958       96.498  937.199    0.000  937.199        0.000 1123.759    0.000 1123.759
373.00  1346.664  360.631    0.000  360.631       78.859 1013.647    0.000 1013.647        0.000 1224.795    0.000 1224.795
374.00  1335.560  426.590    0.000  426.590      110.420 1095.305    0.000 1095.305        0.000 1583.797    0.000 1583.797
375.00  1538.456  400.528    0.000  400.528      137.398 1060.880    0.000 1060.880        0.000 1405.448    0.000 1405.448
376.00  1423.441  447.831    0.000  447.831      163.078 1134.547    0.000 1134.547        0.000 1779.230    0.000 1779.230
377.00  1373.378  377.304    0.000  377.304      117.421 1045.492    0.000 1045.492        0.000 1406.658    0.000 1406.658
378.00  1535.237  400.761    0.000  400.761       99.266 1142.325    0.000 1142.325        0.000 1614.760    0.000 1614.760
379.00  1513.607  370.307    0.000  370.307       80.415 1079.986    0.000 1079.986        0.000 1448.778    0.000 1448.778
380.00  1652.390  361.770    0.000  361.770      116.127 1148.294    0.000 1148.294       29.858 1649.136    0.000 1649.136
381.00  1502.611  409.799    0.000  409.799       81.756 1075.980    0.000 1075.980        9.953 1518.552    0.000 1518.552
382.00  1319.221  428.057    0.000  428.057       81.367 1075.207    0.000 1075.207       19.906 1510.109    0.000 1510.109
383.00  1449.610  412.653    0.000  412.653       67.964 1190.795    0.000 1190.795        0.000 1690.058    0.000 1690.058
384.00  1424.321  384.268    0.000  384.268      119.153 1121.200    0.000 1121.200        0.000 1781.848    0.000 1781.848
385.00  1493.794  311.397    0.000  311.397       98.315 1028.415    0.000 1028.415        0.000 1561.883    0.000 1561.883
386.00  1562.030  240.241    0.000  240.241       77.301 1203.597    0.000 1203.597        0.000 1699.610    0.000 1699.610
387.00  1443.044  281.202    0.000  281.202       58.712 1067.729    0.000 1067.729        0.000 1421.942    0.000 1421.942
388.00  1656.361  255.720    0.000  255.720       57.890 1265.900    0.000 1265.900        0.000 1372.781    0.000 1372.781
389.00  1611.925  190.935    0.000  190.935      223.820  863.351    0.000  863.351        0.000 1073.990    0.000 1073.990
390.00  1628.718  189.115    0.000  189.115      156.507 1107.092    0.000 1107.092       19.906 1743.036    0.000 1743.036
391.00  1747.198  104.104    0.000  104.104      233.676  914.399    0.000  914.399        9.953 1240.071    0.000 1240.071
392.00  1710.828  107.984    0.000  107.984      204.795 1004.663    0.000 1004.663        9.953 1581.178    0.000 1581.178
393.00  1653.219   97.250    0.000   97.250      265.927  846.220    0.000  846.220        0.000 1210.918    0.000 1210.918
394.00  1632.416  121.748    0.000  121.748       60.829 1064.105    0.000 1064.105        0.000 1370.859    0.000 1370.859
395.00  1726.903  141.452    0.000  141.452      241.232  830.868    0.000  830.868        0.000 1239.866    0.000 1239.866
396.00  1650.216   91.475    0.000   91.475      130.866 1073.542    0.000 1073.542        0.000 1310.244    0.000 1310.244
397.00  1669.158  135.232    0.000  135.232      229.093  972.670    0.000  972.670        0.000 1099.929    0.000 1099.929
398.00  1671.045  138.917    0.000  138.917      159.224  924.254    0.000  924.254        9.953 1343.814    0.000 1343.814
399.00  1634.475  154.802    0.000  154.802      123.733  863.783    0.000  863.783        0.000 1065.948    0.000 1065.948
400.00  1721.884  117.095    0.000  117.095      326.580  902.208    0.000  902.208        0.000 1349.751    0.000 1349.751
401.00  1611.391  133.898    0.000  133.898      201.373  981.289    0.000  981.289        0.000 1379.004    0.000 1379.004
402.00  1591.496  247.018    0.000  247.018      155.248 1023.264    0.000 1023.264        0.000 1407.659    0.000 1407.659
403.00  1508.128  203.907    0.000  203.907      159.227  920.833    0.000  920.833        0.000 1207.995    0.000 1207.995
404.00  1642.330  294.716    0.000  294.716      158.667  989.493    0.000  989.493        0.000 1150.395    0.000 1150.395
405.00  1597.713  267.527    0.000  267.527      194.726 1048.453    0.000 1048.453        0.000 1516.233    0.000 1516.233
406.00  1566.582  245.391    0.000  245.391      139.818  969.183    0.000  969.183        0.000 1128.379    0.000 1128.379
407.00  1384.940  337.219    0.000  337.219      132.597  943.370    0.000  943.370        0.000 1126.768    0.000 1126.768
408.00  1297.747  309.158    0.000  309.158       73.711  915.096    0.000  915.096        0.000  918.266    0.000  918.266
409.00  1338.843  338.123    0.000  338.123       51.621 1094.775    0.000 1094.775        0.000 1318.384    0.000 1318.384
410.00  1412.902  292.493    0.000  292.493      123.992  912.856    0.000  912.856        0.000 1058.915    0.000 1058.915
411.00  1390.736  308.563    0.000  308.563       77.648  947.661    0.000  947.661        0.000 1028.653    0.000 1028.653
412.00  1443.988  317.547    0.000  317.547      115.605  918.991    0.000  918.991        0.000 1100.031    0.000 1100.031
413.00  1419.714  364.954    0.000  364.954      106.096 1015.240    0.000 1015.240        0.000 1188.504    0.000 1188.504
414.00  1404.960  363.864    0.000  363.864      110.463  963.053    0.000  963.053        0.000 1203.282    0.000 1203.282
415.00  1424.594  356.547    0.000  356.547      142.586  974.515    0.000  974.515        9.953 1271.645    0.000 1271.645
416.00  1463.700  333.426    0.000  333.426      180.588  992.749    0.000  992.749       69.670 1384.843    0.000 1384.843
417.00  1601.877  296.457    0.000  296.457      179.896  953.754    0.000  953.754       19.906 1359.108    0.000 1359.108
418.00  1541.018  265.168    0.000  265.168      187.420  881.569    0.000  881.569       49.764 1202.878    0.000 1202.878
419.00  1642.234  249.440    0.000  249.440      232.037  911.489    0.000  911.489       79.623 1417.014    0.000 1417.014
420.00  1688.401  311.636    0.000  311.636      256.507  980.572    0.000  980.572        0.000 1667.142    0.000 1667.142
421.00  1565.618  249.146    0.000  249.146      228.146  936.000    0.000  936.000        9.953 1489.702    0.000 1489.702
422.00  1458.034  298.129    0.000  298.129      104.713  918.956    0.000  918.956        0.000 1290.540    0.000 1290.540
423.00  1336.343  327.439    0.000  327.439      122.956  984.716    0.000  984.716        0.000 1261.589    0.000 1261.589
424.00  1539.013  325.118    0.000  325.118      193.255  876.632    0.000  876.632        9.953 1188.606    0.000 1188.606
425.00  1448.322  307.465    0.000  307.465       97.060  953.105    0.000  953.105        0.000 1143.760    0.000 1143.760
426.00  1389.316  369.145    0.000  369.145      105.016 1086.421    0.000 1086.421        0.000 1568.206    0.000 1568.206
427.00  1516.357  325.155    0.000  325.155       97.969  950.721    0.000  950.721        0.000 1037.497    0.000 1037.497
428.00  1477.283  324.373    0.000  324.373      112.625  943.718    0.000  943.718        0.000 1189.202    0.000 1189.202
429.00  1491.128  272.754    0.000  272.754      141.289  892.409    0.000  892.409        9.953 1267.822    0.000 1267.822
430.00  1399.724  327.078    0.000  327.078      136.188  895.880    0.000  895.880       19.906 1122.854    0.000 1122.854
431.00  1448.452  374.941    0.000  374.941      177.389  923.839    0.000  923.839       29.858 1206.193    0.000 1206.193
432.00  1515.329  278.890    0.000  278.890      162.732  926.958    0.000  926.958       49.764 1392.080    0.000 1392.080
433.00  1446.111  303.335    0.000  303.335      140.812  898.757    0.000  898.757        9.953 1343.520    0.000 1343.520
434.00  1434.531  314.348    0.000  314.348      183.182  973.775    0.000  973.775       49.764 1452.501    0.000 1452.501
435.00  1440.967  345.455    0.000  345.455      247.600  921.721    0.000  921.721      179.151 1434.704    0.000 1434.704
436.00  1555.659  278.412    0.000  278.412      149.504  983.633    0.000  983.633       69.670 1212.228    0.000 1212.228
437.00  1484.065  365.519    0.000  365.519      154.778  925.952    0.000  925.952       29.858 1114.105    0.000 1114.105
438.00  1540.372  263.748    0.000  263.748      159.359  888.424    0.000  888.424        9.953 1239.170    0.000 1239.170
439.00  1506.540  258.939    0.000  258.939       64.419  963.751    0.000  963.751        0.000 1063.339    0.000 1063.339
440.00  1494.983  187.394    0.000  187.394      150.843  913.247    0.000  913.247        0.000 1239.873    0.000 1239.873
441.00  1540.895  171.878    0.000  171.878      112.927  971.527    0.000  971.527       49.764 1282.500    0.000 1282.500
442.00  1479.686  156.342    0.000  156.342      247.685  815.893    0.000  815.893       49.764 1232.736    0.000 1232.736
443.00  1659.741  126.355    0.000  126.355      189.618  924.484    0.000  924.484       19.906 1113.501    0.000 1113.501
444.00  1568.999  179.851    0.000  179.851      224.730  930.360    0.000  930.360        0.000 1184.379    0.000 1184.379
445.00  1658.829  114.931    0.000  114.931      153.782  872.307    0.000  872.307       29.858 1263.400    0.000 1263.400
446.00  1514.010  158.745    0.000  158.745      146.130  872.565    0.000  872.565        0.000 1119.837    0.000 1119.837
447.00  1618.396  107.248    0.000  107.248      212.839  954.320    0.000  954.320       29.858 1500.855    0.000 1500.855
448.00  1669.091  192.039    0.000  192.039      238.304  992.851    0.000  992.851       49.764 1498.946    0.000 1498.946
449.00  1777.801  128.757    0.000  128.757      273.275 1030.752    0.000 1030.752       29.858 1390.670    0.000 1390.670
450.00  1706.365  162.321    0.000  162.321      187.549  979.989    0.000  979.989        9.953 1306.117    0.000 1306.117
451.00  1590.397  139.602    0.000  139.602      197.103  827.286    0.000  827.286       69.670 1102.442    0.000 1102.442
452.00  1724.377   82.869    0.000   82.869      335.580  776.834    0.000  776.834       69.670 1262.088    0.000 1262.088
453.00  1786.639  113.052    0.000  113.052      288.975  841.134    0.000  841.134       60.119 1308.940    0.000 1308.940
454.00  1671.263  125.742    0.000  125.742      111.241  968.528    0.000  968.528        0.000 1269.227    0.000 1269.227
455.00  1580.354  120.946    0.000  120.946      199.652  846.305    0.000  846.305       29.858 1093.895    0.000 1093.895
456.00  1624.706  128.218    0.000  128.218      226.890  905.861    0.000  905.861       59.717 1176.839    0.000 1176.839
457.00  1668.306  128.295    0.000  128.295      232.466  990.727    0.000  990.727      109.481 1433.096    0.000 1433.096
458.00  1503.929  133.541    0.000  133.541      129.913  870.173    0.000  870.173        0.000 1122.045    0.000 1122.045
459.00  1588.027  170.698    0.000  170.698      144.009  873.324    0.000  873.324        0.000 1038.802    0.000 1038.802
460.00  1534.744  276.709    0.000  276.709      188.621  948.036    0.000  948.036        0.000 1329.543    0.000 1329.543
461.00  1662.604  185.574    0.000  185.574      284.472  949.556    0.000  949.556       49.764 1464.258    0.000 1464.258
462.00  1462.039  258.968    0.000  258.968      292.604  874.636    0.000  874.636       39.811 1301.198    0.000 1301.198
463.00  1465.756  285.473    0.000  285.473      296.447 1007.833    0.000 1007.833       59.917 1515.231    0.000 1515.231
464.00  1469.978  336.489    0.000  336.489      352.564  953.495    0.000  953.495       49.764 1518.651    0.000 1518.651
465.00  1582.340  136.145    0.000  136.145      283.037  898.962    0.000  898.962       80.425 1472.296    0.000 1472.296
466.00  1511.959  257.474    0.000  257.474      229.308  885.654    0.000  885.654       29.858 1207.498    0.000 1207.498
467.00  1523.017  155.115    0.000  155.115      144.270 1010.088    0.000 1010.088        0.000 1169.803    0.000 1169.803
468.00  1643.225  108.998    0.000  108.998      286.636  882.390    0.000  882.390       49.764 1366.948    0.000 1366.948
469.00  1452.928  236.988    0.000  236.988      237.781  874.035    0.000  874.035        0.000 1232.636    0.000 1232.636
470.00  1381.558  299.786    0.000  299.786      179.766  885.922    0.000  885.922       19.906 1307.834    0.000 1307.834
471.00  1468.921  259.307    0.000  259.307      177.818  852.252    0.000  852.252        0.000 1154.320    0.000 1154.320
472.00  1413.193  266.929    0.000  266.929      131.602  912.208    0.000  912.208        0.000 1227.505    0.000 1227.505
473.00  1476.627  293.421    0.000  293.421      167.141  893.658    0.000  893.658       30.462 1408.968    0.000 1408.968
474.00  1554.178  264.354    0.000  264.354      276.912  921.532    0.000  921.532       89.575 1442.245    0.000 1442.245
475.00  1494.554  259.259    0.000  259.259      148.422  844.636    0.000  844.636        0.000 1194.531    0.000 1194.531
476.00  1471.350  321.032    0.000  321.032      105.491  940.529    0.000  940.529       19.906 1323.013    0.000 1323.013
477.00  1399.217  369.817    0.000  369.817      105.226 1052.881    0.000 1052.881        0.000 1468.181    0.000 1468.181
478.00  1422.101  282.044    0.000  282.044       94.205  959.155    0.000  959.155        0.000 1429.076    0.000 1429.076
479.00  1396.471  300.640    0.000  300.640       66.278  978.073    0.000  978.073        0.000 1457.220    0.000 1457.220
480.00  1431.500  263.803    0.000  263.803      116.082 1017.850    0.000 1017.850        0.000 1305.620    0.000 1305.620
481.00  1495.292  294.956    0.000  294.956      176.306  934.755    0.000  934.755       39.811 1430.278    0.000 1430.278
482.00  1455.038  363.619    0.000  363.619      225.545  995.445    0.000  995.445       49.764 1484.259    0.000 1484.259
483.00  1402.465  295.022    0.000  295.022      179.119  892.919    0.000  892.919       39.811 1223.684    0.000 1223.684
484.00  1315.119  308.997    0.000  308.997       49.546 1018.022    0.000 1018.022        0.000 1226.798    0.000 1226.798
485.00  1248.719  444.111    0.000  444.111       50.151 1011.588    0.000 1011.588        0.000 1147.276    0.000 1147.276
486.00  1301.098  430.944    0.000  430.944      122.568 1041.636    0.000 1041.636       19.906 1263.495    0.000 1263.495
487.00  1365.211  343.489    0.000  343.489      104.756 1040.595    0.000 1040.595        0.000 1386.751    0.000 1386.751
488.00  1295.677  311.208    0.000  311.208      102.379  942.600    0.000  942.600        0.000 1324.723    0.000 1324.723
489.00  1256.375  339.325    0.000  339.325       51.708 1117.073    0.000 1117.073        0.000 1347.941    0.000 1347.941
490.00  1283.622  305.163    0.000  305.163      116.991  987.641    0.000  987.641       19.906 1375.388    0.000 1375.388
491.00  1265.813  373.329    0.000  373.329      171.423  884.275    0.000  884.275       89.575 1194.532    0.000 1194.532
492.00  1501.741  244.189    0.000  244.189      151.881 1017.863    0.000 1017.863       49.764 1445.660    0.000 1445.660
493.00  1339.981  333.561    0.000  333.561       93.818  984.012    0.000  984.012        0.000 1166.785    0.000 1166.785
494.00  1251.594  397.893    0.000  397.893      101.817  943.982    0.000  943.982        0.000 1135.821    0.000 1135.821
495.00  1433.482  324.625    0.000  324.625      178.643  879.786    0.000  879.786        0.000 1232.335    0.000 1232.335
496.00  1321.818  326.703    0.000  326.703      192.132  907.231    0.000  907.231       99.528 1403.740    0.000 1403.740
497.00  1313.259  335.133    0.000  335.133      106.311  956.294    0.000  956.294        9.953 1407.959    0.000 1407.959
498.00  1403.007  330.777    0.000  330.777      263.591  910.647    0.000  910.647      129.387 1473.908    0.000 1473.908
499.00  1342.762  338.633    0.000  338.633      207.778  833.084    0.000  833.084       29.858 1235.651    0.000 1235.651
500.00  1333.437  397.109    0.000  397.109      319.236  894.617    0.000  894.617      338.396 1434.204    0.000 1434.204
501.00  1249.977  393.956    0.000  393.956      116.081  921.469    0.000  921.469        0.000 1186.589    0.000 1186.589
502.00  1330.578  342.437    0.000  342.437      131.644  967.639    0.000  967.639        9.953 1332.662    0.000 1332.662
503.00  1358.900  365.376    0.000  365.376      220.879  955.234    0.000  955.234       59.717 1494.321    0.000 1494.321
504.00  1312.318  353.542    0.000  353.542      164.934 1005.547    0.000 1005.547       29.858 1492.913    0.000 1492.913
505.00  1292.304  423.516    0.000  423.516      115.736 1002.212    0.000 1002.212        0.000 1233.940    0.000 1233.940
506.00  1279.057  402.197    0.000  402.197      110.114  995.252    0.000  995.252        9.953 1073.989    0.000 1073.989
507.00  1311.762  428.782    0.000  428.782      119.540 1049.378    0.000 1049.378        9.953 1155.824    0.000 1155.824
508.00  1416.325  336.495    0.000  336.495      212.577  969.011    0.000  969.011       49.764 1520.658    0.000 1520.658
509.00  1430.921  391.519    0.000  391.519      337.348  880.828    0.000  880.828      218.962 1304.717    0.000 1304.717
510.00  1641.965  344.878    0.000  344.878      338.510  998.401    0.000  998.401       49.764 1423.240    0.000 1423.240
511.00  1439.112  351.978    0.000  351.978      254.687 1046.258    0.000 1046.258       59.717 1432.291    0.000 1432.291
512.00  1491.580  318.588    0.000  318.588      144.876 1089.687    0.000 1089.687       49.764 1402.335    0.000 1402.335
513.00  1509.392  328.242    0.000  328.242      151.318 1076.802    0.000 1076.802        0.000 1218.360    0.000 1218.360
514.00  1590.698  298.837    0.000  298.837      209.986 1074.115    0.000 1074.115       20.308 1361.418    0.000 1361.418
515.00  1530.160  293.177    0.000  293.177      293.473  966.815    0.000  966.815       40.414 1595.159    0.000 1595.159
516.00  1609.123  313.448    0.000  313.448      183.872  965.828    0.000  965.828       19.906 1287.026    0.000 1287.026
517.00  1469.176  271.441    0.000  271.441      158.755  981.167    0.000  981.167        0.000 1241.884    0.000 1241.884
518.00  1625.339  167.348    0.000  167.348      144.488 1049.172    0.000 1049.172        0.000 1373.380    0.000 1373.380
519.00  1500.534  296.652    0.000  296.652      253.222 1041.351    0.000 1041.351       80.226 1456.323    0.000 1456.323
520.00  1471.733  313.880    0.000  313.880      187.764 1015.661    0.000 1015.661       29.858 1392.883    0.000 1392.883
521.00  1423.442  366.969    0.000  366.969      258.618  889.897    0.000  889.897       29.858 1313.861    0.000 1313.861
522.00  1343.441  385.707    0.000  385.707      226.672  830.151    0.000  830.151       29.858 1187.293    0.000 1187.293
523.00  1414.530  347.014    0.000  347.014      200.390  924.832    0.000  924.832       39.811 1521.866    0.000 1521.866
524.00  1405.104  362.854    0.000  362.854      258.364 1015.390    0.000 1015.390       69.670 1494.621    0.000 1494.621
525.00  1303.431  395.932    0.000  395.932      233.938  913.318    0.000  913.318       79.623 1373.076    0.000 1373.076
526.00  1434.791  353.831    0.000  353.831      162.561 1002.431    0.000 1002.431       29.858 1372.073    0.000 1372.073
527.00  1355.642  438.421    0.000  438.421      228.017  981.109    0.000  981.109       69.670 1339.802    0.000 1339.802
528.00  1342.119  438.404    0.000  438.404      166.279  987.643    0.000  987.643       29.858 1445.759    0.000 1445.759
529.00  1392.129  414.884    0.000  414.884      166.149  891.505    0.000  891.505        0.000 1223.083    0.000 1223.083
530.00  1438.095  378.686    0.000  378.686      171.985  936.287    0.000  936.287       19.906 1233.636    0.000 1233.636
531.00  1476.943  361.400    0.000  361.400      290.790  886.770    0.000  886.770       39.811 1502.261    0.000 1502.261
532.00  1395.757  387.830    0.000  387.830      219.025  827.459    0.000  827.459       49.764 1268.321    0.000 1268.321
533.00  1276.539  458.281    0.000  458.281      176.179  859.889    0.000  859.889        0.000 1094.600    0.000 1094.600
534.00  1291.359  495.288    0.000  495.288      247.515  969.788    0.000  969.788        0.000 1460.239    0.000 1460.239
535.00  1452.659  460.213    0.000  460.213      353.002  869.039    0.000  869.039       79.623 1353.071    0.000 1353.071
536.00  1499.351  367.893    0.000  367.893      246.175  919.648    0.000  919.648       19.906 1329.349    0.000 1329.349
537.00  1328.896  387.656    0.000  387.656      181.757  902.954    0.000  902.954        0.000 1541.470    0.000 1541.470
538.00  1351.019  375.767    0.000  375.767      183.269  969.060    0.000  969.060       49.965 1328.742    0.000 1328.742
539.00  1414.145  398.020    0.000  398.020      273.845  901.006    0.000  901.006      169.198 1362.119    0.000 1362.119
540.00  1400.677  445.483    0.000  445.483      338.477  922.057    0.000  922.057      130.995 1606.619    0.000 1606.619
541.00  1448.168  393.454    0.000  393.454      276.912  955.092    0.000  955.092       79.824 1302.304    0.000 1302.304
542.00  1460.403  364.778    0.000  364.778      261.433  885.529    0.000  885.529       69.670 1131.199    0.000 1131.199
543.00  1523.467  353.897    0.000  353.897      217.201 1075.313    0.000 1075.313        0.000 1555.543    0.000 1555.543
544.00  1350.233  392.733    0.000  392.733      149.502  950.591    0.000  950.591        0.000 1335.879    0.000 1335.879
545.00  1359.148  434.823    0.000  434.823      232.079  870.435    0.000  870.435       59.717 1166.784    0.000 1166.784
546.00  1221.658  365.709    0.000  365.709      208.733  876.015    0.000  876.015       59.717 1276.260    0.000 1276.260
547.00  1327.635  361.890    0.000  361.890      200.953  884.533    0.000  884.533       89.575 1124.156    0.000 1124.156
548.00  1347.412  403.698    0.000  403.698      216.992  909.005    0.000  909.005      119.434 1173.720    0.000 1173.720
549.00  1331.592  399.257    0.000  399.257      107.437  916.997    0.000  916.997        9.953 1033.877    0.000 1033.877
550.00  1393.640  377.506    0.000  377.506      169.173  905.397    0.000  905.397       19.906 1136.820    0.000 1136.820
551.00  1250.265  338.281    0.000  338.281       72.893  868.920    0.000  868.920        0.000  885.090    0.000  885.090
552.00  1251.568  431.832    0.000  431.832       47.558  926.635    0.000  926.635        0.000  966.720    0.000  966.720
553.00  1259.889  379.071    0.000  379.071      148.639  900.827    0.000  900.827       29.858 1122.049    0.000 1122.049
554.00  1224.091  353.655    0.000  353.655       51.750  854.652    0.000  854.652        0.000  864.578    0.000  864.578
555.00  1171.609  409.139    0.000  409.139       85.474  834.472    0.000  834.472       19.906  864.882    0.000  864.882
556.00  1223.832  351.299    0.000  351.299      123.823  813.499    0.000  813.499        9.953 1013.267    0.000 1013.267
557.00  1438.773  347.085    0.000  347.085      162.993  936.750    0.000  936.750       49.764 1312.454    0.000 1312.454
558.00  1555.062  367.439    0.000  367.439      168.828  977.906    0.000  977.906        0.000 1332.260    0.000 1332.260
559.00  1310.681  349.561    0.000  349.561      123.779  868.362    0.000  868.362       20.308 1148.986    0.000 1148.986
560.00  1367.971  351.416    0.000  351.416      162.042  926.859    0.000  926.859       99.528 1095.103    0.000 1095.103
561.00  1384.557  376.154    0.000  376.154      167.143  957.857    0.000  957.857       79.623 1124.158    0.000 1124.158
562.00  1347.859  358.916    0.000  358.916      112.711  999.616    0.000  999.616        0.000 1150.797    0.000 1150.797
563.00  1321.767  338.425    0.000  338.425      156.417  822.111    0.000  822.111       19.906 1047.048    0.000 1047.048
564.00  1321.113  329.651    0.000  329.651      101.772  845.541    0.000  845.541        0.000 1085.854    0.000 1085.854
565.00  1281.758  351.043    0.000  351.043      122.135  890.032    0.000  890.032        0.000 1110.788    0.000 1110.788
566.00  1332.919  331.213    0.000  331.213      202.724  927.809    0.000  927.809        9.953 1288.931    0.000 1288.931
567.00  1305.100  320.595    0.000  320.595      111.371  855.432    0.000  855.432        0.000  976.371    0.000  976.371
568.00  1292.951  345.275    0.000  345.275       98.660  841.697    0.000  841.697       19.906 1085.958    0.000 1085.958
569.00  1319.867  288.140    0.000  288.140      134.112  810.696    0.000  810.696        0.000 1095.607    0.000 1095.607
570.00  1526.791  250.455    0.000  250.455      166.838  944.397    0.000  944.397        9.953 1297.474    0.000 1297.474
571.00  1512.379  188.353    0.000  188.353      108.258  893.479    0.000  893.479        0.000  984.215    0.000  984.215
572.00  1381.425  278.823    0.000  278.823      149.499  852.539    0.000  852.539        0.000  936.261    0.000  936.261
573.00  1343.097  280.307    0.000  280.307       99.352  875.200    0.000  875.200        0.000 1147.179    0.000 1147.179
574.00  1405.824  264.639    0.000  264.639      153.999  977.903    0.000  977.903       19.906 1182.769    0.000 1182.769
575.00  1396.520  244.506    0.000  244.506      189.409  932.465    0.000  932.465       69.670 1444.655    0.000 1444.655
576.00  1464.386  294.276    0.000  294.276      187.247 1043.961    0.000 1043.961        9.953 1375.187    0.000 1375.187
577.00  1473.402  275.263    0.000  275.263      289.667  927.575    0.000  927.575      109.481 1297.070    0.000 1297.070
578.00  1514.307  273.122    0.000  273.122      246.472  896.141    0.000  896.141       39.811 1176.230    0.000 1176.230
579.00  1614.484  232.217    0.000  232.217      193.343  985.881    0.000  985.881       19.906 1146.271    0.000 1146.271
580.00  1518.940  301.305    0.000  301.305      236.878 1057.698    0.000 1057.698       69.670 1277.467    0.000 1277.467
581.00  1526.480  261.039    0.000  261.039      178.037  869.652    0.000  869.652        0.000 1128.481    0.000 1128.481
582.00  1447.247  329.016    0.000  329.016      250.452  950.451    0.000  950.451       49.764 1205.487    0.000 1205.487
583.00  1408.210  277.282    0.000  277.282      164.116  895.163    0.000  895.163       39.811 1345.629    0.000 1345.629
584.00  1402.669  322.510    0.000  322.510      248.552  850.629    0.000  850.629       99.528 1397.101    0.000 1397.101
585.00  1375.786  300.327    0.000  300.327      184.177  877.523    0.000  877.523       39.811 1193.123    0.000 1193.123
586.00  1380.735  345.819    0.000  345.819      243.840  881.630    0.000  881.630      119.434 1244.796    0.000 1244.796
587.00  1430.684  327.923    0.000  327.923      260.094  830.525    0.000  830.525      129.387 1395.594    0.000 1395.594
588.00  1391.144  349.993    0.000  349.993      225.726  874.283    0.000  874.283      139.339 1184.678    0.000 1184.678
589.00  1433.922  355.808    0.000  355.808      146.650  942.934    0.000  942.934        9.953 1417.611    0.000 1417.611
590.00  1439.041  279.482    0.000  279.482      145.440  981.585    0.000  981.585       59.717 1435.507    0.000 1435.507
591.00  1433.120  234.836    0.000  234.836      107.135  936.747    0.000  936.747        0.000 1164.874    0.000 1164.874
592.00  1352.265  315.345    0.000  315.345       95.287  957.405    0.000  957.405        0.000 1206.894    0.000 1206.894
593.00  1439.442  328.238    0.000  328.238      167.402 1058.449    0.000 1058.449       49.764 1525.286    0.000 1525.286
594.00  1468.470  289.894    0.000  289.894      151.061  995.931    0.000  995.931       29.858 1395.494    0.000 1395.494
595.00  1427.999  287.423    0.000  287.423       94.250  953.488    0.000  953.488        0.000 1171.508    0.000 1171.508
596.00  1473.382  332.863    0.000  332.863      213.619  938.015    0.000  938.015      119.434 1193.224    0.000 1193.224
597.00  1418.984  294.242    0.000  294.242      165.674  965.578    0.000  965.578       69.670 1343.417    0.000 1343.417
598.00  1588.696  264.562    0.000  264.562      195.198 1033.720    0.000 1033.720       29.858 1511.508    0.000 1511.508
599.00  1525.407  284.363    0.000  284.363      220.579  964.454    0.000  964.454       79.623 1384.735    0.000 1384.735
600.00  1502.038  303.718    0.000  303.718      164.758 1136.021    0.000 1136.021        9.953 1474.107    0.000 1474.107
601.00  1554.049  251.364    0.000  251.364      231.858 1076.674    0.000 1076.674       59.717 1568.806    0.000 1568.806
602.00  1297.130  342.041    0.000  342.041      146.563  967.271    0.000  967.271        0.000 1183.065    0.000 1183.065
603.00  1392.991  238.346    0.000  238.346      175.786  950.019    0.000  950.019        0.000 1456.216    0.000 1456.216
604.00  1426.391  212.446    0.000  212.446      171.552  966.068    0.000  966.068       29.858 1434.201    0.000 1434.201
605.00  1345.883  286.956    0.000  286.956      198.704  995.472    0.000  995.472       29.858 1445.562    0.000 1445.562
606.00  1497.591  191.421    0.000  191.421      188.285  855.098    0.000  855.098       29.858 1321.205    0.000 1321.205
607.00  1534.098  234.801    0.000  234.801      255.943  861.656    0.000  861.656       59.717 1187.793    0.000 1187.793
608.00  1498.775  172.322    0.000  172.322      242.800  940.293    0.000  940.293        0.000 1378.104    0.000 1378.104
609.00  1534.071  239.266    0.000  239.266      222.826 1023.478    0.000 1023.478       79.623 1655.575    0.000 1655.575
610.00  1604.144  225.485    0.000  225.485      289.883  939.527    0.000  939.527      109.481 1642.205    0.000 1642.205
611.00  1550.881  189.623    0.000  189.623      187.982  958.927    0.000  958.927        0.000 1377.199    0.000 1377.199
612.00  1451.706  228.647    0.000  228.647      118.289  946.354    0.000  946.354       19.906 1276.565    0.000 1276.565
613.00  1488.819  217.463    0.000  217.463      167.576  987.109    0.000  987.109       39.811 1424.650    0.000 1424.650
614.00  1539.832  188.472    0.000  188.472      229.617  947.385    0.000  947.385       99.528 1394.186    0.000 1394.186
615.00  1563.219  180.832    0.000  180.832      181.281 1031.936    0.000 1031.936        9.953 1518.245    0.000 1518.245
616.00  1595.941  239.038    0.000  239.038      325.331  926.592    0.000  926.592      218.962 1524.678    0.000 1524.678
617.00  1488.103  205.709    0.000  205.709      278.900  909.347    0.000  909.347      129.387 1462.352    0.000 1462.352
618.00  1527.048  191.964    0.000  191.964      286.166  830.064    0.000  830.064      218.962 1303.612    0.000 1303.612
619.00  1575.464  263.544    0.000  263.544      210.723 1018.739    0.000 1018.739      119.434 1554.342    0.000 1554.342
620.00  1496.895  299.314    0.000  299.314      293.428  865.300    0.000  865.300      199.056 1332.866    0.000 1332.866
621.00  1531.490  239.548    0.000  239.548      244.963  885.614    0.000  885.614       79.623 1195.939    0.000 1195.939
622.00  1658.581  162.715    0.000  162.715      339.559  854.273    0.000  854.273      189.104 1343.724    0.000 1343.724
623.00  1638.561  196.264    0.000  196.264      262.516  957.689    0.000  957.689      159.245 1552.130    0.000 1552.130
624.00  1647.073  250.549    0.000  250.549      381.064  898.071    0.000  898.071      189.104 1393.792    0.000 1393.792
625.00  1438.817  306.955    0.000  306.955      303.763  873.899    0.000  873.899       69.670 1244.195    0.000 1244.195
626.00  1463.312  256.581    0.000  256.581      263.293  975.691    0.000  975.691       29.858 1493.916    0.000 1493.916
627.00  1509.564  224.886    0.000  224.886      341.459  914.530    0.000  914.530      109.481 1486.175    0.000 1486.175
628.00  1492.962  259.457    0.000  259.457      249.545  847.692    0.000  847.692       59.918 1192.419    0.000 1192.419
629.00  1417.901  240.899    0.000  240.899      274.883  845.501    0.000  845.501       89.575 1353.673    0.000 1353.673
630.00  1416.921  238.554    0.000  238.554      291.569  911.857    0.000  911.857      129.387 1405.449    0.000 1405.449
631.00  1387.520  243.312    0.000  243.312      282.015  813.114    0.000  813.114       59.717 1357.191    0.000 1357.191
632.00  1486.013  178.834    0.000  178.834      277.385  830.150    0.000  830.150      109.481 1377.501    0.000 1377.501
633.00  1391.007  262.244    0.000  262.244      184.779  945.832    0.000  945.832       29.858 1515.529    0.000 1515.529
634.00  1412.741  206.003    0.000  206.003      215.737  895.731    0.000  895.731        9.953 1412.990    0.000 1412.990
635.00  1421.247  286.483    0.000  286.483      274.836  934.170    0.000  934.170      149.292 1505.477    0.000 1505.477
636.00  1440.767  289.130    0.000  289.130      252.226  930.800    0.000  930.800       59.717 1516.037    0.000 1516.037
637.00  1377.407  224.271    0.000  224.271      269.304  862.382    0.000  862.382       89.575 1355.282    0.000 1355.282
638.00  1479.186  164.842    0.000  164.842      218.935  970.037    0.000  970.037       29.858 1435.408    0.000 1435.408
639.00  1512.919  200.304    0.000  200.304      142.885 1048.731    0.000 1048.731        0.000 1517.542    0.000 1517.542
640.00  1632.077  144.861    0.000  144.861      285.642  966.530    0.000  966.530       59.717 1666.535    0.000 1666.535
641.00  1594.151  190.094    0.000  190.094      343.960  964.021    0.000  964.021      199.056 1611.942    0.000 1611.942
642.00  1495.752  247.076    0.000  247.076      247.596  933.244    0.000  933.244      100.735 1447.571    0.000 1447.571
643.00  1498.858  249.232    0.000  249.232      346.211  851.487    0.000  851.487      179.151 1432.289    0.000 1432.289
644.00  1597.143  170.634    0.000  170.634      351.747  828.468    0.000  828.468      129.387 1392.181    0.000 1392.181
645.00  1486.361  256.100    0.000  256.100      316.381  819.074    0.000  819.074       99.528 1299.286    0.000 1299.286
646.00  1557.274  166.945    0.000  166.945      287.288  978.433    0.000  978.433       89.575 1547.599    0.000 1547.599
647.00  1679.520  187.546    0.000  187.546      282.879 1002.596    0.000 1002.596      140.144 1549.613    0.000 1549.613
648.00  1494.297  233.101    0.000  233.101      277.996  913.758    0.000  913.758      199.056 1506.687    0.000 1506.687
649.00  1572.339  292.209    0.000  292.209      338.824  932.939    0.000  932.939      159.446 1422.940    0.000 1422.940
650.00  1531.935  290.783    0.000  290.783      142.196 1104.200    0.000 1104.200      109.481 1562.278    0.000 1562.278
651.00  1660.351  215.628    0.000  215.628      331.775  952.629    0.000  952.629       49.764 1492.311    0.000 1492.311
652.00  1519.270  272.919    0.000  272.919      205.362  974.154    0.000  974.154       99.528 1362.925    0.000 1362.925
653.00  1641.014  183.073    0.000  183.073      180.632 1018.414    0.000 1018.414        0.000 1492.911    0.000 1492.911
654.00  1565.576  197.127    0.000  197.127      149.848 1023.494    0.000 1023.494        0.000 1720.823    0.000 1720.823
655.00  1607.131  216.193    0.000  216.193      106.570 1005.744    0.000 1005.744        0.000 1437.618    0.000 1437.618
656.00  1661.448  249.836    0.000  249.836      142.499 1158.537    0.000 1158.537        0.000 1833.117    0.000 1833.117
657.00  1686.924  227.706    0.000  227.706      112.971  978.214    0.000  978.214        0.000 1295.161    0.000 1295.161
658.00  1673.597  221.004    0.000  221.004       84.047 1090.447    0.000 1090.447        0.000 1425.253    0.000 1425.253
659.00  1639.720  247.900    0.000  247.900      115.516 1057.313    0.000 1057.313        0.000 1264.495    0.000 1264.495
660.00  1604.216  257.049    0.000  257.049      123.043 1130.905    0.000 1130.905        0.000 1634.159    0.000 1634.159
661.00  1466.156  286.120    0.000  286.120      135.018 1017.429    0.000 1017.429        0.000 1424.548    0.000 1424.548
662.00  1572.383  255.389    0.000  255.389      270.860  927.466    0.000  927.466       19.906 1606.413    0.000 1606.413
663.00  1503.786  228.862    0.000  228.862      253.869  888.648    0.000  888.648       19.906 1664.724    0.000 1664.724
664.00  1569.331  224.777    0.000  224.777      240.596  949.689    0.000  949.689        0.000 1558.558    0.000 1558.558
665.00  1619.838  283.070    0.000  283.070      283.354 1012.033    0.000 1012.033       19.906 1650.146    0.000 1650.146
666.00  1695.689  197.580    0.000  197.580      292.648  843.386    0.000  843.386        9.953 1611.743    0.000 1611.743
667.00  1721.730  242.482    0.000  242.482      288.448 1019.029    0.000 1019.029        0.000 1786.163    0.000 1786.163
668.00  1568.496  283.009    0.000  283.009      145.910 1004.423    0.000 1004.423        0.000 1446.164    0.000 1446.164
669.00  1692.259  262.083    0.000  262.083      297.363 1054.365    0.000 1054.365       89.575 1656.976    0.000 1656.976
670.00  1535.061  313.457    0.000  313.457      135.278 1131.457    0.000 1131.457        0.000 1585.300    0.000 1585.300
671.00  1583.598  232.881    0.000  232.881      155.123 1017.941    0.000 1017.941        0.000 1435.001    0.000 1435.001
672.00  1564.310  307.389    0.000  307.389      140.770 1086.810    0.000 1086.810        0.000 1658.386    0.000 1658.386
673.00  1535.472  282.846    0.000  282.846      160.527 1037.866    0.000 1037.866        0.000 1457.321    0.000 1457.321
674.00  1519.647  294.506    0.000  294.506       48.509 1146.951    0.000 1146.951        0.000 1497.635    0.000 1497.635
675.00  1524.255  334.199    0.000  334.199       62.949 1206.386    0.000 1206.386        0.000 1517.843    0.000 1517.843
676.00  1518.225  251.197    0.000  251.197       51.362  955.681    0.000  955.681        0.000 1158.636    0.000 1158.636
677.00  1520.950  201.256    0.000  201.256      141.936  908.219    0.000  908.219        0.000 1276.762    0.000 1276.762
678.00  1483.185  185.032    0.000  185.032      109.642  838.271    0.000  838.271        0.000 1048.051    0.000 1048.051
679.00  1564.158  194.309    0.000  194.309      108.647  980.033    0.000  980.033        0.000 1578.261    0.000 1578.261
680.00  1595.439  250.900    0.000  250.900      111.846 1154.166    0.000 1154.166        0.000 1616.261    0.000 1616.261
681.00  1594.802  243.803    0.000  243.803       51.103 1095.968    0.000 1095.968        0.000 1391.869    0.000 1391.869
682.00  1470.157  297.152    0.000  297.152      156.075 1071.300    0.000 1071.300        0.000 1486.674    0.000 1486.674
683.00  1537.157  332.829    0.000  332.829      183.656  938.182    0.000  938.182        0.000 1298.776    0.000 1298.776
684.00  1745.965  245.313    0.000  245.313      127.584 1094.821    0.000 1094.821        0.000 1528.598    0.000 1528.598
685.00  1782.085  286.933    0.000  286.933      125.119 1098.609    0.000 1098.609        0.000 1369.453    0.000 1369.453
686.00  1585.638  322.704    0.000  322.704       46.606 1040.214    0.000 1040.214        0.000 1376.489    0.000 1376.489
687.00  1588.957  244.389    0.000  244.389      113.316 1015.291    0.000 1015.291        0.000 1414.089    0.000 1414.089
688.00  1519.663  314.744    0.000  314.744      157.498  929.389    0.000  929.389        0.000 1228.102    0.000 1228.102
689.00  1644.499  200.087    0.000  200.087       51.145 1039.215    0.000 1039.215        0.000 1295.961    0.000 1295.961
690.00  1491.962  266.552    0.000  266.552       92.130 1009.672    0.000 1009.672        0.000 1067.855    0.000 1067.855
691.00  1576.094  270.878    0.000  270.878      138.695 1055.686    0.000 1055.686        0.000 1506.883    0.000 1506.883
692.00  1675.318  335.262    0.000  335.262      151.492 1116.178    0.000 1116.178        0.000 1646.927    0.000 1646.927
693.00  1461.036  324.229    0.000  324.229       67.011 1117.992    0.000 1117.992        0.000 1384.337    0.000 1384.337
694.00  1486.429  244.646    0.000  244.646       75.270 1056.244    0.000 1056.244        0.000 1253.642    0.000 1253.642
695.00  1509.795  301.208    0.000  301.208       86.814 1099.138    0.000 1099.138        0.000 1407.454    0.000 1407.454
696.00  1501.626  309.766    0.000  309.766       24.643 1222.044    0.000 1222.044        0.000 1384.938    0.000 1384.938
697.00  1505.149  222.723    0.000  222.723       46.951 1118.370    0.000 1118.370        0.000 1384.134    0.000 1384.134
698.00  1652.003  292.791    0.000  292.791       15.218 1201.799    0.000 1201.799        0.000 1635.861    0.000 1635.861
699.00  1627.682  320.351    0.000  320.351       97.405 1122.396    0.000 1122.396        0.000 1404.436    0.000 1404.436
700.00  1485.112  407.440    0.000  407.440       29.140 1150.768    0.000 1150.768        0.000 1384.034    0.000 1384.034
701.00  1715.734  222.350    0.000  222.350       76.352 1237.286    0.000 1237.286        0.000 1754.995    0.000 1754.995
702.00  1611.418  289.630    0.000  289.630       41.851 1197.742    0.000 1197.742        0.000 1325.821    0.000 1325.821
703.00  1556.795  368.400    0.000  368.400       41.591 1235.225    0.000 1235.225        0.000 1527.894    0.000 1527.894
704.00  1547.993  338.566    0.000  338.566       35.625 1335.443    0.000 1335.443        0.000 1731.175    0.000 1731.175
705.00  1591.236  340.920    0.000  340.920       15.088 1287.183    0.000 1287.183        0.000 1569.104    0.000 1569.104
706.00  1557.948  311.899    0.000  311.899        0.000 1197.734    0.000 1197.734        0.000 1457.314    0.000 1457.314
707.00  1614.497  297.384    0.000  297.384        0.000 1183.424    0.000 1183.424        0.000 1617.064    0.000 1617.064
708.00  1712.676  378.395    0.000  378.395       14.613 1222.260    0.000 1222.260        0.000 1516.333    0.000 1516.333
709.00  1634.218  379.983    0.000  379.983       23.606 1214.394    0.000 1214.394        0.000 1521.965    0.000 1521.965
710.00  1654.945  310.809    0.000  310.809       21.790 1155.213    0.000 1155.213        0.000 1430.281    0.000 1430.281
711.00  1528.765  333.495    0.000  333.495       47.471 1117.587    0.000 1117.587        0.000 1315.970    0.000 1315.970
712.00  1539.107  364.464    0.000  364.464       25.422 1114.705    0.000 1114.705        0.000 1386.549    0.000 1386.549
713.00  1566.422  330.841    0.000  330.841       49.028 1031.624    0.000 1031.624        0.000 1051.978    0.000 1051.978
714.00  1780.350  262.639    0.000  262.639       51.795 1155.081    0.000 1155.081        0.000 1369.657    0.000 1369.657
715.00  1679.468  338.607    0.000  338.607       72.720 1213.771    0.000 1213.771        0.000 1378.000    0.000 1378.000
716.00  1582.696  378.597    0.000  378.597       44.791 1235.682    0.000 1235.682        0.000 1420.831    0.000 1420.831
717.00  1686.171  385.694    0.000  385.694        5.620 1374.017    0.000 1374.017        0.000 1468.684    0.000 1468.684
718.00  1662.608  298.711    0.000  298.711      137.872 1079.087    0.000 1079.087        0.000 1320.802    0.000 1320.802
719.00  1563.196  289.234    0.000  289.234       79.119 1044.715    0.000 1044.715        0.000 1107.069    0.000 1107.069
720.00  1580.167  336.150    0.000  336.150       77.993 1122.624    0.000 1122.624        0.000 1334.073    0.000 1334.073
721.00  1454.702  281.957    0.000  281.957       38.651  887.006    0.000  887.006        0.000  782.444    0.000  782.444
722.00  1467.399  291.156    0.000  291.156       82.491  905.649    0.000  905.649        0.000  991.155    0.000  991.155
723.00  1628.664  301.763    0.000  301.763       86.987 1108.838    0.000 1108.838        0.000 1595.459    0.000 1595.459
724.00  1558.390  258.660    0.000  258.660       78.773  894.275    0.000  894.275        0.000 1137.630    0.000 1137.630
725.00  1552.157  280.049    0.000  280.049       91.872 1005.940    0.000 1005.940        0.000 1285.921    0.000 1285.921
726.00  1652.427  187.496    0.000  187.496       78.815 1012.728    0.000 1012.728        0.000 1181.463    0.000 1181.463
727.00  1699.206  174.939    0.000  174.939      126.286  966.033    0.000  966.033        0.000 1282.299    0.000 1282.299
728.00  1656.045  196.843    0.000  196.843       60.139 1094.350    0.000 1094.350        0.000 1403.341    0.000 1403.341
729.00  1766.831  194.958    0.000  194.958      194.768  946.060    0.000  946.060        0.000 1162.264    0.000 1162.264
730.00  1765.622  161.459    0.000  161.459       83.917 1028.369    0.000 1028.369        0.000 1203.480    0.000 1203.480
731.00  1709.772  244.692    0.000  244.692      123.909 1036.409    0.000 1036.409        0.000 1429.480    0.000 1429.480
732.00  1595.171  282.939    0.000  282.939      104.280 1051.143    0.000 1051.143        0.000 1161.356    0.000 1161.356
733.00  1696.168  211.117    0.000  211.117       31.215 1021.066    0.000 1021.066        0.000 1112.901    0.000 1112.901
734.00  1809.192  159.595    0.000  159.595      173.369 1040.566    0.000 1040.566        0.000 1393.993    0.000 1393.993
735.00  1713.981  166.910    0.000  166.910      143.624 1036.754    0.000 1036.754        0.000 1647.436    0.000 1647.436
736.00  1599.156  282.803    0.000  282.803       89.667  989.987    0.000  989.987        0.000 1322.414    0.000 1322.414
737.00  1641.665  285.478    0.000  285.478      123.562 1018.894    0.000 1018.894        0.000 1385.544    0.000 1385.544
738.00  1549.969  187.507    0.000  187.507       70.991  867.761    0.000  867.761        0.000  933.248    0.000  933.248
739.00  1511.443  335.602    0.000  335.602      113.142  934.950    0.000  934.950        0.000 1122.656    0.000 1122.656
740.00  1400.209  351.352    0.000  351.352      119.758  850.381    0.000  850.381        0.000  803.058    0.000  803.058
741.00  1444.955  343.292    0.000  343.292      104.062  829.401    0.000  829.401        0.000  811.600    0.000  811.600
742.00  1474.335  311.892    0.000  311.892      145.180  917.129    0.000  917.129        0.000 1060.926    0.000 1060.926
743.00  1566.453  301.662    0.000  301.662      100.736  971.243    0.000  971.243        0.000  837.237    0.000  837.237
744.00  1671.348  210.452    0.000  210.452       83.528  952.760    0.000  952.760        0.000 1109.277    0.000 1109.277
745.00  1633.354  254.437    0.000  254.437      146.650  955.276    0.000  955.276        0.000 1139.543    0.000 1139.543
746.00  1650.095  257.188    0.000  257.188      112.928 1045.836    0.000 1045.836        0.000  887.809    0.000  887.809
747.00  1595.314  278.630    0.000  278.630      127.628  937.105    0.000  937.105        0.000  707.956    0.000  707.956
748.00  1698.492  244.814    0.000  244.814      109.685 1073.939    0.000 1073.939        0.000 1133.310    0.000 1133.310
749.00  1688.356  237.726    0.000  237.726       91.135  857.263    0.000  857.263        0.000  774.205    0.000  774.205
750.00  1675.712  245.599    0.000  245.599      153.568  966.635    0.000  966.635        0.000 1111.394    0.000 1111.394
751.00  1706.262  234.695    0.000  234.695      100.691  943.851    0.000  943.851        0.000  930.935    0.000  930.935
752.00  1738.371  207.084    0.000  207.084      178.470  899.796    0.000  899.796        0.000  995.578    0.000  995.578
753.00  1748.234  235.096    0.000  235.096      141.115 1067.331    0.000 1067.331        0.000 1203.177    0.000 1203.177
754.00  1679.291  183.974    0.000  183.974       96.368 1037.491    0.000 1037.491        0.000 1202.877    0.000 1202.877
755.00  1675.153  259.076    0.000  259.076      158.104  963.596    0.000  963.596        0.000 1030.962    0.000 1030.962
756.00  1636.221  235.534    0.000  235.534      167.567  984.572    0.000  984.572        0.000 1092.790    0.000 1092.790
757.00  1577.940  295.035    0.000  295.035      166.060  890.856    0.000  890.856        0.000  897.455    0.000  897.455
758.00  1553.857  295.191    0.000  295.191      127.712  897.724    0.000  897.724        0.000  959.183    0.000  959.183
759.00  1587.500  264.350    0.000  264.350      177.040  831.590    0.000  831.590        0.000 1053.283    0.000 1053.283
760.00  1617.845  262.506    0.000  262.506      141.933  918.867    0.000  918.867        0.000 1078.916    0.000 1078.916
761.00  1710.281  188.824    0.000  188.824      210.456  900.753    0.000  900.753        0.000 1175.930    0.000 1175.930
762.00  1642.957  227.482    0.000  227.482      149.452  965.686    0.000  965.686        0.000 1118.927    0.000 1118.927
763.00  1682.792  224.313    0.000  224.313      156.114  965.945    0.000  965.945        0.000 1075.902    0.000 1075.902
764.00  1878.214  139.682    0.000  139.682      108.559  971.124    0.000  971.124        0.000 1207.998    0.000 1207.998
765.00  1704.828  229.862    0.000  229.862      123.303  978.086    0.000  978.086        0.000 1227.205    0.000 1227.205
766.00  1807.173  200.705    0.000  200.705      156.464  851.518    0.000  851.518        0.000  885.395    0.000  885.395
767.00  1940.024  136.993    0.000  136.993      206.484  811.733    0.000  811.733        0.000 1028.452    0.000 1028.452
768.00  1839.594  174.217    0.000  174.217      184.306  971.725    0.000  971.725        0.000 1206.896    0.000 1206.896
769.00  1765.235  174.087    0.000  174.087      143.966  839.571    0.000  839.571        0.000  992.455    0.000  992.455
770.00  1663.719  221.191    0.000  221.191      123.861  849.611    0.000  849.611        0.000  725.444    0.000  725.444
771.00  1562.560  240.123    0.000  240.123      108.258  708.546    0.000  708.546        0.000 1003.623    0.000 1003.623
772.00  1690.557  190.087    0.000  190.087      150.185  823.922    0.000  823.922        0.000  752.589    0.000  752.589
773.00  1870.590  168.797    0.000  168.797      126.930  935.192    0.000  935.192        0.000 1191.712    0.000 1191.712
774.00  1743.941  201.631    0.000  201.631      316.247  861.237    0.000  861.237        0.000 1163.567    0.000 1163.567
775.00  1676.232  220.648    0.000  220.648      125.939  956.601    0.000  956.601        0.000  954.058    0.000  954.058
776.00  1660.878  212.349    0.000  212.349      226.064  850.818    0.000  850.818        0.000 1082.940    0.000 1082.940
777.00  1776.060  190.760    0.000  190.760      118.418 1006.632    0.000 1006.632        0.000 1306.825    0.000 1306.825
778.00  1676.516  206.077    0.000  206.077       93.990  888.643    0.000  888.643        0.000  902.883    0.000  902.883
779.00  1604.802  229.976    0.000  229.976      156.026  918.035    0.000  918.035        0.000 1167.179    0.000 1167.179
780.00  1654.015  192.566    0.000  192.566       95.634  919.940    0.000  919.940        0.000 1017.695    0.000 1017.695
781.00  1799.578  149.336    0.000  149.336       54.475 1031.558    0.000 1031.558        0.000 1353.568    0.000 1353.568
782.00  1666.900  184.902    0.000  184.902      130.394  825.352    0.000  825.352        0.000 1132.702    0.000 1132.702
783.00  1520.677  272.133    0.000  272.133       74.665  745.676    0.000  745.676        0.000  813.611    0.000  813.611
784.00  1694.695  274.584    0.000  274.584       46.519  900.617    0.000  900.617        0.000  756.509    0.000  756.509
785.00  1542.915  409.443    0.000  409.443      177.346  903.857    0.000  903.857        0.000 1015.383    0.000 1015.383
786.00  1500.632  277.280    0.000  277.280      113.705  798.289    0.000  798.289        0.000  846.186    0.000  846.186
787.00  1706.151  229.931    0.000  229.931      226.115  721.410    0.000  721.410        0.000  946.713    0.000  946.713
788.00  1662.887  301.103    0.000  301.103      195.418  883.963    0.000  883.963        0.000  847.287    0.000  847.287
789.00  1643.926  240.401    0.000  240.401      224.297  815.997    0.000  815.997        0.000  967.725    0.000  967.725
790.00  1653.495  275.708    0.000  275.708      245.479  894.117    0.000  894.117        0.000  927.413    0.000  927.413
791.00  1607.558  317.441    0.000  317.441      169.218  901.401    0.000  901.401        0.000  994.570    0.000  994.570
792.00  1557.680  317.293    0.000  317.293      127.714  945.441    0.000  945.441        0.000  885.593    0.000  885.593
793.00  1622.423  336.017    0.000  336.017      144.833  912.890    0.000  912.890        0.000  945.506    0.000  945.506
794.00  1576.239  319.452    0.000  319.452      148.465  943.141    0.000  943.141        0.000 1068.658    0.000 1068.658
795.00  1647.639  306.955    0.000  306.955      143.580  809.088    0.000  809.088        0.000 1037.995    0.000 1037.995
796.00  1580.913  357.052    0.000  357.052      145.655  887.984    0.000  887.984        0.000  976.475    0.000  976.475
797.00  1640.990  323.507    0.000  323.507      255.470  756.177    0.000  756.177        0.000  958.379    0.000  958.379
798.00  1509.626  318.391    0.000  318.391      163.598  681.898    0.000  681.898        0.000  706.241    0.000  706.241
799.00  1560.064  293.254    0.000  293.254      101.510  781.801    0.000  781.801        0.000  633.353    0.000  633.353
800.00  1543.897  317.407    0.000  317.407      273.109  710.082    0.000  710.082        0.000  908.414    0.000  908.414
801.00  1474.247  362.653    0.000  362.653      251.709  734.837    0.000  734.837        0.000  631.843    0.000  631.843
802.00  1496.742  338.933    0.000  338.933      195.159  936.395    0.000  936.395        0.000  927.310    0.000  927.310
803.00  1519.630  269.750    0.000  269.750      181.755  770.318    0.000  770.318        0.000  905.500    0.000  905.500
804.00  1470.235  346.183    0.000  346.183      156.983  898.292    0.000  898.292        0.000 1055.198    0.000 1055.198
805.00  1514.852  350.876    0.000  350.876      126.546  840.571    0.000  840.571        0.000  895.449    0.000  895.449
806.00  1615.218  319.689    0.000  319.689      252.400  864.083    0.000  864.083        0.000  958.883    0.000  958.883
807.00  1493.361  405.959    0.000  405.959      137.787  858.076    0.000  858.076        0.000  895.953    0.000  895.953
808.00  1558.064  406.386    0.000  406.386      104.237  905.164    0.000  905.164        0.000  908.117    0.000  908.117
809.00  1702.261  293.946    0.000  293.946      210.118  869.977    0.000  869.977        0.000 1093.300    0.000 1093.300
810.00  1621.403  337.552    0.000  337.552       61.563  984.457    0.000  984.457        0.000  769.080    0.000  769.080
811.00  1560.456  317.406    0.000  317.406      102.853  938.971    0.000  938.971        0.000  859.158    0.000  859.158
812.00  1630.620  360.437    0.000  360.437       56.031 1020.908    0.000 1020.908        0.000 1106.068    0.000 1106.068
813.00  1573.247  311.612    0.000  311.612       44.185 1006.160    0.000 1006.160        0.000 1017.696    0.000 1017.696
814.00  1498.865  361.700    0.000  361.700      141.203  896.079    0.000  896.079        0.000 1008.046    0.000 1008.046
815.00  1535.938  294.283    0.000  294.283      101.946  865.346    0.000  865.346        0.000  852.121    0.000  852.121
816.00  1725.922  280.544    0.000  280.544      184.783  995.170    0.000  995.170        0.000 1318.285    0.000 1318.285
817.00  1688.866  230.831    0.000  230.831      127.282 1029.927    0.000 1029.927        0.000 1313.156    0.000 1313.156
818.00  1688.962  111.913    0.000  111.913      241.937  747.316    0.000  747.316        0.000 1040.714    0.000 1040.714
819.00  1703.952  176.183    0.000  176.183      272.456  829.836    0.000  829.836        0.000  997.989    0.000  997.989
820.00  1711.349  144.337    0.000  144.337      267.749  806.476    0.000  806.476        0.000 1065.344    0.000 1065.344
821.00  1702.691  182.259    0.000  182.259      186.034  879.971    0.000  879.971        0.000 1105.147    0.000 1105.147
822.00  1760.894  258.561    0.000  258.561      300.173  924.584    0.000  924.584        0.000 1226.391    0.000 1226.391
823.00  1760.750  292.543    0.000  292.543      289.496  901.258    0.000  901.258        0.000 1334.668    0.000 1334.668
824.00  1684.213  221.082    0.000  221.082      230.784 1025.338    0.000 1025.338        0.000 1363.422    0.000 1363.422
825.00  1554.710  275.722    0.000  275.722      151.232  768.154    0.000  768.154        0.000  915.950    0.000  915.950
826.00  1620.571  258.876    0.000  258.876      132.641  946.785    0.000  946.785        0.000  774.505    0.000  774.505
827.00  1793.721  211.458    0.000  211.458      211.588  827.556    0.000  827.556        0.000  847.190    0.000  847.190
828.00  1761.842  186.734    0.000  186.734      200.521  938.684    0.000  938.684        0.000 1073.786    0.000 1073.786
829.00  1667.444  308.116    0.000  308.116      190.662  903.679    0.000  903.679        0.000  885.088    0.000  885.088
830.00  1699.636  254.110    0.000  254.110      191.829  810.566    0.000  810.566        0.000 1041.826    0.000 1041.826
831.00  1638.251  285.519    0.000  285.519      206.487  845.976    0.000  845.976        0.000  984.919    0.000  984.919
832.00  1717.917  188.652    0.000  188.652      171.899  905.251    0.000  905.251        0.000  961.298    0.000  961.298
833.00  1562.078  303.894    0.000  303.894      176.611  925.531    0.000  925.531        0.000 1160.959    0.000 1160.959
834.00  1616.537  234.652    0.000  234.652      162.690  858.946    0.000  858.946        0.000 1094.502    0.000 1094.502
835.00  1672.773  233.499    0.000  233.499      176.482  866.771    0.000  866.771        0.000  903.387    0.000  903.387
836.00  1568.886  273.114    0.000  273.114      129.270  903.868    0.000  903.868        0.000  891.928    0.000  891.928
837.00  1393.717  310.410    0.000  310.410      162.561  719.527    0.000  719.527        0.000  601.390    0.000  601.390
838.00  1551.901  284.462    0.000  284.462      230.006  835.548    0.000  835.548        0.000  913.439    0.000  913.439
839.00  1515.580  281.521    0.000  281.521      125.725  827.540    0.000  827.540        0.000  634.357    0.000  634.357
840.00  1578.945  297.560    0.000  297.560      257.718  865.334    0.000  865.334        0.000 1114.606    0.000 1114.606
841.00  1624.687  296.818    0.000  296.818      212.063  956.514    0.000  956.514        0.000 1270.032    0.000 1270.032
842.00  1486.212  376.676    0.000  376.676      277.432  808.746    0.000  808.746        0.000 1032.974    0.000 1032.974
843.00  1576.300  365.066    0.000  365.066      227.411  793.908    0.000  793.908        0.000  897.757    0.000  897.757
844.00  1421.918  344.510    0.000  344.510      154.302  906.352    0.000  906.352        0.000 1095.702    0.000 1095.702
845.00  1500.334  372.410    0.000  372.410      244.446  870.517    0.000  870.517        0.000 1099.725    0.000 1099.725
846.00  1520.026  318.324    0.000  318.324      180.502  903.091    0.000  903.091        0.000 1224.491    0.000 1224.491
847.00  1505.061  351.434    0.000  351.434      225.638  929.812    0.000  929.812        0.000 1217.152    0.000 1217.152
848.00  1551.545  297.124    0.000  297.124      268.051  891.799    0.000  891.799        0.000 1312.858    0.000 1312.858
849.00  1486.716  334.982    0.000  334.982      217.121  926.986    0.000  926.986        0.000 1282.597    0.000 1282.597
850.00  1524.921  326.804    0.000  326.804      173.107  973.592    0.000  973.592        0.000 1224.088    0.000 1224.088
851.00  1589.585  340.149    0.000  340.149      151.964  954.349    0.000  954.349        0.000  906.097    0.000  906.097
852.00  1497.302  342.685    0.000  342.685      170.598  918.235    0.000  918.235        0.000 1147.172    0.000 1147.172
853.00  1569.895  317.390    0.000  317.390      166.538  882.232    0.000  882.232        0.000 1105.552    0.000 1105.552
854.00  1529.991  342.069    0.000  342.069       79.119 1004.938    0.000 1004.938        0.000 1204.781    0.000 1204.781
855.00  1522.328  332.644    0.000  332.644      104.841  881.200    0.000  881.200        0.000  914.439    0.000  914.439
856.00  1563.279  392.245    0.000  392.245       68.137 1038.367    0.000 1038.367        0.000 1132.401    0.000 1132.401
857.00  1631.210  316.770    0.000  316.770      111.804 1028.710    0.000 1028.710        0.000  908.108    0.000  908.108
858.00  1599.801  309.979    0.000  309.979      109.382  985.600    0.000  985.600        0.000 1120.334    0.000 1120.334
859.00  1576.594  362.176    0.000  362.176      116.559  886.727    0.000  886.727        0.000  917.151    0.000  917.151
860.00  1706.022  351.190    0.000  351.190      129.485 1025.243    0.000 1025.243        0.000 1171.201    0.000 1171.201
861.00  1526.462  386.624    0.000  386.624      137.571  955.822    0.000  955.822        0.000 1122.246    0.000 1122.246
862.00  1478.453  370.305    0.000  370.305      109.728  945.669    0.000  945.669        0.000 1151.702    0.000 1151.702
863.00  1526.158  335.670    0.000  335.670      102.809  982.280    0.000  982.280        0.000 1213.127    0.000 1213.127
864.00  1518.215  359.409    0.000  359.409      160.312  851.582    0.000  851.582        0.000  953.547    0.000  953.547
865.00  1527.082  363.552    0.000  363.552      149.540  936.782    0.000  936.782        0.000 1084.736    0.000 1084.736
866.00  1575.566  344.937    0.000  344.937      130.951  894.548    0.000  894.548        0.000 1024.219    0.000 1024.219
867.00  1539.683  409.669    0.000  409.669      181.607  902.644    0.000  902.644        0.000  896.544    0.000  896.544
868.00  1477.969  357.811    0.000  357.811      139.725  994.300    0.000  994.300        0.000 1184.779    0.000 1184.779
869.00  1418.902  357.110    0.000  357.110       50.887  915.955    0.000  915.955        0.000  844.869    0.000  844.869
870.00  1454.775  364.014    0.000  364.014       25.422 1090.736    0.000 1090.736        0.000  951.542    0.000  951.542
871.00  1467.336  375.808    0.000  375.808      174.276  840.778    0.000  840.778        0.000  808.784    0.000  808.784
872.00  1460.710  360.594    0.000  360.594      197.352  756.041    0.000  756.041        0.000  776.311    0.000  776.311
873.00  1573.657  340.378    0.000  340.378      158.885  949.528    0.000  949.528        0.000 1145.964    0.000 1145.964
874.00  1782.913  285.803    0.000  285.803      207.218  987.614    0.000  987.614        0.000 1381.511    0.000 1381.511
875.00  1803.008  273.125    0.000  273.125      341.056  910.366    0.000  910.366        0.000 1442.735    0.000 1442.735
876.00  1631.314  293.464    0.000  293.464      181.103  935.194    0.000  935.194        0.000 1193.922    0.000 1193.922
877.00  1479.919  330.936    0.000  330.936       97.448  881.936    0.000  881.936        0.000 1094.795    0.000 1094.795
878.00  1573.738  325.399    0.000  325.399      155.808  814.494    0.000  814.494        0.000  983.508    0.000  983.508
879.00  1568.527  307.129    0.000  307.129      169.992  810.518    0.000  810.518        0.000 1054.287    0.000 1054.287
880.00  1587.218  287.135    0.000  287.135      115.993  869.359    0.000  869.359        0.000 1026.435    0.000 1026.435
881.00  1725.199  307.497    0.000  307.497      153.611  983.646    0.000  983.646        0.000 1075.793    0.000 1075.793
882.00  1638.193  282.383    0.000  282.383      194.975  946.083    0.000  946.083        0.000 1344.822    0.000 1344.822
883.00  1648.524  318.675    0.000  318.675      184.648  967.442    0.000  967.442        0.000 1156.423    0.000 1156.423
884.00  1879.510  255.394    0.000  255.394      283.742 1021.353    0.000 1021.353        0.000 1292.746    0.000 1292.746
885.00  1663.100  324.049    0.000  324.049      155.033  963.806    0.000  963.806        0.000 1045.837    0.000 1045.837
886.00  1862.360  330.818    0.000  330.818      190.307  965.714    0.000  965.714        0.000  955.051    0.000  955.051
887.00  1648.235  276.110    0.000  276.110      196.875  895.997    0.000  895.997        0.000 1035.490    0.000 1035.490
888.00  1553.307  349.393    0.000  349.393      106.437  944.550    0.000  944.550        0.000  976.474    0.000  976.474
889.00  1698.190  280.127    0.000  280.127      100.476  891.514    0.000  891.514        0.000  935.563    0.000  935.563
890.00  1706.897  255.672    0.000  255.672      148.026  945.812    0.000  945.812        0.000  985.828    0.000  985.828
891.00  1706.408  232.210    0.000  232.210      186.505  908.112    0.000  908.112        0.000  947.629    0.000  947.629
892.00  1676.831  229.598    0.000  229.598      258.573  792.940    0.000  792.940        0.000  865.894    0.000  865.894
893.00  1633.968  319.851    0.000  319.851      158.531  819.442    0.000  819.442        0.000  738.015    0.000  738.015
894.00  1664.489  240.318    0.000  240.318      113.878  862.676    0.000  862.676        0.000  864.586    0.000  864.586
895.00  1650.273  270.744    0.000  270.744       71.293  872.622    0.000  872.622        0.000  896.355    0.000  896.355
896.00  1501.565  366.472    0.000  366.472      149.235  864.706    0.000  864.706        0.000  846.991    0.000  846.991
897.00  1475.148  343.922    0.000  343.922      183.092  886.446    0.000  886.446        0.000  813.212    0.000  813.212
898.00  1586.764  365.997    0.000  365.997      199.086  883.945    0.000  883.945        0.000  930.637    0.000  930.637
899.00  1547.898  356.891    0.000  356.891      155.210  917.451    0.000  917.451        0.000  998.296    0.000  998.296
900.00  1623.682  284.067    0.000  284.067      196.963  954.238    0.000  954.238        0.000  892.435    0.000  892.435
901.00  1668.409  330.378    0.000  330.378       88.883  981.610    0.000  981.610        0.000 1122.757    0.000 1122.757
902.00  1639.432  432.431    0.000  432.431       98.917 1010.137    0.000 1010.137        0.000 1071.785    0.000 1071.785
903.00  1691.539  399.489    0.000  399.489      118.150 1005.631    0.000 1005.631        0.000  878.656    0.000  878.656
904.00  1511.848  393.955    0.000  393.955      131.678  943.510    0.000  943.510        0.000  805.671    0.000  805.671
905.00  1462.391  373.194    0.000  373.194      151.056  802.320    0.000  802.320        0.000  868.911    0.000  868.911
906.00  1607.449  389.283    0.000  389.283      203.010  915.378    0.000  915.378        0.000 1089.677    0.000 1089.677
907.00  1482.830  390.656    0.000  390.656      139.031  918.615    0.000  918.615        0.000  956.572    0.000  956.572
908.00  1617.813  395.128    0.000  395.128      188.616 1097.149    0.000 1097.149        0.000 1227.103    0.000 1227.103
909.00  1688.777  388.602    0.000  388.602       94.629 1070.624    0.000 1070.624        0.000  977.282    0.000  977.282
910.00  1606.050  426.390    0.000  426.390       62.340 1230.576    0.000 1230.576        0.000 1446.567    0.000 1446.567
911.00  1679.932  408.334    0.000  408.334      123.730 1135.725    0.000 1135.725        0.000 1245.604    0.000 1245.604
912.00  1805.620  319.331    0.000  319.331      171.333 1031.360    0.000 1031.360        0.000 1328.743    0.000 1328.743
913.00  1769.470  325.700    0.000  325.700      173.927 1025.996    0.000 1025.996        0.000 1243.494    0.000 1243.494
914.00  1613.960  361.544    0.000  361.544      191.568  922.324    0.000  922.324        0.000 1044.841    0.000 1044.841
915.00  1658.400  287.945    0.000  287.945      114.351 1007.243    0.000 1007.243        0.000 1224.794    0.000 1224.794
916.00  1738.966  256.575    0.000  256.575      180.496 1054.750    0.000 1054.750        0.000 1192.626    0.000 1192.626
917.00  1701.530  301.811    0.000  301.811      220.569  935.943    0.000  935.943        0.000 1224.691    0.000 1224.691
918.00  1789.861  258.941    0.000  258.941      217.200  967.076    0.000  967.076        0.000 1159.349    0.000 1159.349
919.00  1655.764  281.509    0.000  281.509       99.439  977.496    0.000  977.496        0.000 1359.108    0.000 1359.108
920.00  1742.831  255.378    0.000  255.378      135.360  987.660    0.000  987.660        0.000 1186.894    0.000 1186.894
921.00  1741.724  223.933    0.000  223.933      171.765  961.857    0.000  961.857        0.000 1257.971    0.000 1257.971
922.00  1622.336  293.592    0.000  293.592      196.103  965.569    0.000  965.569        0.000 1467.277    0.000 1467.277
923.00  1742.742  292.692    0.000  292.692      195.546 1064.357    0.000 1064.357        0.000 1330.354    0.000 1330.354
924.00  1614.714  336.542    0.000  336.542       91.828 1115.444    0.000 1115.444        0.000 1289.835    0.000 1289.835
925.00  1758.147  303.750    0.000  303.750       65.975 1068.940    0.000 1068.940        0.000 1386.955    0.000 1386.955
926.00  1734.851  339.812    0.000  339.812      176.040 1105.032    0.000 1105.032        0.000 1234.846    0.000 1234.846
927.00  1636.288  351.285    0.000  351.285      123.169 1103.957    0.000 1103.957        0.000 1389.366    0.000 1389.366
928.00  1716.799  303.615    0.000  303.615      151.649 1114.506    0.000 1114.506        0.000 1413.998    0.000 1413.998
929.00  1605.486  212.031    0.000  212.031      131.639  963.954    0.000  963.954        0.000 1159.848    0.000 1159.848
930.00  1837.139  198.016    0.000  198.016      245.042 1041.952    0.000 1041.952        0.000 1388.460    0.000 1388.460
931.00  1716.885  224.253    0.000  224.253      133.673 1064.838    0.000 1064.838        0.000 1358.708    0.000 1358.708
932.00  1717.175  264.639    0.000  264.639       74.795 1134.102    0.000 1134.102        0.000 1706.753    0.000 1706.753
933.00  1875.705  257.969    0.000  257.969      137.219 1265.607    0.000 1265.607        0.000 1727.862    0.000 1727.862
934.00  1658.235  265.587    0.000  265.587      156.983 1017.708    0.000 1017.708        0.000 1356.493    0.000 1356.493
935.00  1692.135  273.660    0.000  273.660       85.210 1132.530    0.000 1132.530        0.000 1461.751    0.000 1461.751
936.00  1762.715  299.909    0.000  299.909      165.370 1125.442    0.000 1125.442        0.000 1654.373    0.000 1654.373
937.00  1718.881  206.464    0.000  206.464      133.983 1027.039    0.000 1027.039        0.000 1552.733    0.000 1552.733
938.00  1721.469  193.201    0.000  193.201      108.213 1114.829    0.000 1114.829        0.000 1408.663    0.000 1408.663
939.00  1707.486  231.083    0.000  231.083      109.291 1136.977    0.000 1136.977        0.000 1555.245    0.000 1555.245
940.00  1746.421  202.160    0.000  202.160      128.447 1094.873    0.000 1094.873        0.000 1468.588    0.000 1468.588
941.00  1831.347  167.853    0.000  167.853      225.028  973.246    0.000  973.246        0.000 1424.149    0.000 1424.149
942.00  1801.362  141.074    0.000  141.074      108.820 1034.329    0.000 1034.329        0.000 1332.158    0.000 1332.158
943.00  1817.612  168.304    0.000  168.304      235.177  995.938    0.000  995.938       20.106 1475.615    0.000 1475.615
944.00  1800.465  171.076    0.000  171.076      153.167 1016.091    0.000 1016.091        0.000 1491.498    0.000 1491.498
945.00  1660.167  237.228    0.000  237.228      208.550 1099.100    0.000 1099.100        0.000 1435.509    0.000 1435.509
946.00  1728.964  244.122    0.000  244.122      208.506 1041.579    0.000 1041.579        0.000 1392.475    0.000 1392.475
947.00  1856.614  177.287    0.000  177.287      128.915 1085.523    0.000 1085.523        0.000 1364.529    0.000 1364.529
948.00  1891.347  162.284    0.000  162.284      202.023 1000.616    0.000 1000.616        0.000 1423.041    0.000 1423.041
949.00  1826.818  177.300    0.000  177.300      249.235  971.605    0.000  971.605        0.000 1482.151    0.000 1482.151
950.00  1890.195  187.332    0.000  187.332      288.705 1027.627    0.000 1027.627        0.000 1642.501    0.000 1642.501
951.00  1965.722  181.786    0.000  181.786      378.067 1041.667    0.000 1041.667       30.159 1613.443    0.000 1613.443
952.00  1949.096  197.835    0.000  197.835      166.740 1106.643    0.000 1106.643        0.000 1362.816    0.000 1362.816
953.00  1866.276  267.944    0.000  267.944      227.577 1150.660    0.000 1150.660        0.000 1713.479    0.000 1713.479
954.00  1942.997  244.049    0.000  244.049      185.077 1234.239    0.000 1234.239        0.000 1614.452    0.000 1614.452
955.00  1840.799  285.006    0.000  285.006      103.021 1186.095    0.000 1186.095        0.000 1569.821    0.000 1569.821
956.00  1709.425  258.720    0.000  258.720      161.133 1152.788    0.000 1152.788        0.000 1721.725    0.000 1721.725
957.00  1640.663  313.965    0.000  313.965      205.872 1150.961    0.000 1150.961        0.000 1673.563    0.000 1673.563
958.00  1480.904  381.805    0.000  381.805       79.376 1107.704    0.000 1107.704        0.000 1483.162    0.000 1483.162
959.00  1558.238  445.857    0.000  445.857      178.119 1159.849    0.000 1159.849        0.000 1624.312    0.000 1624.312
960.00  1399.768  474.320    0.000  474.320      126.849 1034.950    0.000 1034.950        0.000 1243.695    0.000 1243.695
961.00  1611.669  360.982    0.000  360.982      136.357  988.556    0.000  988.556        0.000 1171.610    0.000 1171.610
962.00  1531.251  420.908    0.000  420.908      145.223 1064.865    0.000 1064.865        0.000 1241.582    0.000 1241.582
963.00  1456.281  431.706    0.000  431.706      257.583 1020.860    0.000 1020.860       20.308 1680.510    0.000 1680.510
964.00  1549.122  444.419    0.000  444.419      108.518 1023.894    0.000 1023.894        0.000 1196.848    0.000 1196.848
965.00  1527.737  410.748    0.000  410.748      150.106  962.667    0.000  962.667        0.000 1175.531    0.000 1175.531
966.00  1510.769  488.706    0.000  488.706      127.368 1055.531    0.000 1055.531        0.000 1313.260    0.000 1313.260
967.00  1446.049  493.879    0.000  493.879      220.364  911.740    0.000  911.740        0.000 1319.394    0.000 1319.394
968.00  1463.071  469.753    0.000  469.753      154.733 1017.143    0.000 1017.143        0.000 1318.690    0.000 1318.690
969.00  1557.638  455.794    0.000  455.794      127.368 1154.252    0.000 1154.252        0.000 1391.985    0.000 1391.985
970.00  1541.710  474.785    0.000  474.785       94.250 1027.864    0.000 1027.864        0.000 1276.368    0.000 1276.368
971.00  1528.941  458.258    0.000  458.258      146.086  987.872    0.000  987.872        0.000 1263.095    0.000 1263.095
972.00  1547.358  393.930    0.000  393.930       98.098  987.745    0.000  987.745        0.000 1103.953    0.000 1103.953
973.00  1551.201  449.610    0.000  449.610      171.076  974.513    0.000  974.513        0.000 1188.300    0.000 1188.300
974.00  1416.109  520.613    0.000  520.613      167.227 1066.174    0.000 1066.174        0.000 1391.679    0.000 1391.679
975.00  1486.143  489.097    0.000  489.097      135.537 1152.248    0.000 1152.248        0.000 1415.102    0.000 1415.102
976.00  1552.936  448.186    0.000  448.186      173.575 1193.238    0.000 1193.238        0.000 1500.660    0.000 1500.660
977.00  1598.363  547.440    0.000  547.440      176.997 1099.721    0.000 1099.721        0.000 1401.932    0.000 1401.932
978.00  1481.662  514.363    0.000  514.363      115.349 1108.109    0.000 1108.109        0.000 1600.185    0.000 1600.185
979.00  1405.031  557.018    0.000  557.018       78.077 1209.913    0.000 1209.913        0.000 1514.730    0.000 1514.730
980.00  1472.785  528.290    0.000  528.290      111.099 1173.517    0.000 1173.517        0.000 1500.755    0.000 1500.755
981.00  1474.947  481.012    0.000  481.012       68.135 1071.317    0.000 1071.317        0.000 1227.104    0.000 1227.104
982.00  1524.581  497.567    0.000  497.567      184.473 1101.837    0.000 1101.837        0.000 1562.582    0.000 1562.582
983.00  1374.377  494.210    0.000  494.210      120.189 1022.245    0.000 1022.245        0.000 1473.312    0.000 1473.312
984.00  1350.924  544.847    0.000  544.847      123.605 1114.942    0.000 1114.942        0.000 1510.912    0.000 1510.912
985.00  1425.601  529.697    0.000  529.697      155.642 1045.633    0.000 1045.633        0.000 1383.032    0.000 1383.032
986.00  1424.078  558.895    0.000  558.895      163.511 1016.540    0.000 1016.540        0.000 1522.271    0.000 1522.271
987.00  1568.521  500.063    0.000  500.063      150.495 1117.017    0.000 1117.017        0.000 1502.267    0.000 1502.267
988.00  1571.874  488.194    0.000  488.194      137.741 1209.833    0.000 1209.833        0.000 1526.193    0.000 1526.193
989.00  1413.794  545.744    0.000  545.744      106.655 1074.077    0.000 1074.077        0.000 1307.733    0.000 1307.733
990.00  1488.539  512.453    0.000  512.453      119.585 1113.115    0.000 1113.115        0.000 1479.040    0.000 1479.040
991.00  1466.116  481.511    0.000  481.511      167.749 1054.446    0.000 1054.446        0.000 1186.083    0.000 1186.083
992.00  1409.333  521.897    0.000  521.897      132.729 1033.910    0.000 1033.910       10.154 1320.599    0.000 1320.599
993.00  1436.090  482.872    0.000  482.872      118.325 1089.770    0.000 1089.770        0.000 1437.422    0.000 1437.422
994.00  1518.707  526.233    0.000  526.233      146.127 1120.641    0.000 1120.641        0.000 1632.755    0.000 1632.755
995.00  1553.818  486.518    0.000  486.518      222.002 1073.373    0.000 1073.373        0.000 1408.262    0.000 1408.262
996.00  1452.712  539.690    0.000  539.690      203.700 1114.355    0.000 1114.355        0.000 1507.386    0.000 1507.386
997.00  1475.360  497.188    0.000  497.188      160.222 1039.100    0.000 1039.100        0.000 1345.833    0.000 1345.833
998.00  1417.951  537.915    0.000  537.915      192.125 1046.495    0.000 1046.495        0.000 1611.039    0.000 1611.039
999.00  1486.157  518.450    0.000  518.450      164.850 1115.365    0.000 1115.365        0.000 1474.617    0.000 1474.617
1000.00  1394.197  504.452    0.000  504.452      125.897 1058.815    0.000 1058.815        0.000 1439.531    0.000 1439.531
1001.00  1582.123  478.244    0.000  478.244      244.656  967.721    0.000  967.721        0.000 1388.260    0.000 1388.260
1002.00  1395.062  574.464    0.000  574.464      141.496 1045.157    0.000 1045.157        0.000 1233.939    0.000 1233.939
1003.00  1532.422  552.025    0.000  552.025      160.873 1078.755    0.000 1078.755        0.000 1586.511    0.000 1586.511
1004.00  1457.889  444.333    0.000  444.333       67.747  996.166    0.000  996.166        0.000 1155.926    0.000 1155.926
1005.00  1410.916  551.839    0.000  551.839       89.624 1044.767    0.000 1044.767        0.000 1196.539    0.000 1196.539
1006.00  1399.164  537.229    0.000  537.229      220.697 1065.898    0.000 1065.898        0.000 1346.837    0.000 1346.837
1007.00  1432.009  554.056    0.000  554.056       81.106 1102.358    0.000 1102.358        0.000 1305.219    0.000 1305.219
1008.00  1573.492  455.072    0.000  455.072      125.067 1100.880    0.000 1100.880        0.000 1230.119    0.000 1230.119
1009.00  1420.134  579.602    0.000  579.602      103.632  981.592    0.000  981.592        0.000 1075.901    0.000 1075.901
1010.00  1509.304  543.776    0.000  543.776      143.537 1129.465    0.000 1129.465        0.000 1463.256    0.000 1463.256
1011.00  1353.365  576.660    0.000  576.660      103.759  997.505    0.000  997.505        0.000 1084.749    0.000 1084.749
1012.00  1465.685  500.244    0.000  500.244      110.633 1074.691    0.000 1074.691        0.000 1317.685    0.000 1317.685
1013.00  1441.013  532.721    0.000  532.721      169.816  997.160    0.000  997.160        0.000 1237.359    0.000 1237.359
1014.00  1440.495  494.147    0.000  494.147      179.322 1008.674    0.000 1008.674        0.000 1195.739    0.000 1195.739
1015.00  1415.695  544.456    0.000  544.456      183.521 1016.875    0.000 1016.875        0.000 1215.844    0.000 1215.844
1016.00  1491.955  556.638    0.000  556.638      147.037 1139.268    0.000 1139.268        0.000 1480.949    0.000 1480.949
1017.00  1441.255  496.794    0.000  496.794      187.851 1064.696    0.000 1064.696        0.000 1366.644    0.000 1366.644
1018.00  1484.059  554.658    0.000  554.658      201.644  998.763    0.000  998.763       10.154 1445.361    0.000 1445.361
1019.00  1366.891  561.169    0.000  561.169      117.163  975.768    0.000  975.768        0.000 1465.367    0.000 1465.367
1020.00  1466.264  559.862    0.000  559.862      212.928 1038.885    0.000 1038.885       20.308 1679.606    0.000 1679.606
1021.00  1466.874  550.190    0.000  550.190      172.890  986.490    0.000  986.490        0.000 1593.550    0.000 1593.550
1022.00  1455.793  510.253    0.000  510.253      128.188 1036.081    0.000 1036.081        0.000 1367.449    0.000 1367.449
1023.00  1477.408  535.296    0.000  535.296      140.594  966.212    0.000  966.212        0.000 1338.193    0.000 1338.193
1024.00  1499.299  531.322    0.000  531.322      176.308  989.342    0.000  989.342       10.154 1368.452    0.000 1368.452
