# Supplementary material for: N-Glycans modulate tilting of HIV-1 envelope glycoprotein
Source: Nat Commun. 2026 Apr 15;17:5206. doi: 10.1038/s41467-026-71874-2 (PMC13254402; doi:10.1038/s41467-026-71874-2)
Supplement: Supplementary file 8 — Source Data [file 41467_2026_71874_MOESM8_ESM.zip › source_data/2_Supplementary_Figures/5_FigS9/source_data/V3/V3.A.2.txt]

#ASA ANALYSIS
#SIM_TIME  ASA1.4 TotOccl1.4 ShldMem1.4 ShldGly1.4   ASA7.2 TotOccl7.2 ShldMem7.2 ShldGly7.2   ASA18.6 TotOccl18.6 ShldMem18.6 ShldGly18.6

  0.00  1523.673  242.469    0.000  242.469      357.226  899.251    0.000  899.251      219.664 1555.954    0.000 1555.954
  1.00  1760.275   87.183    0.000   87.183      523.174  790.881    0.000  790.881      100.332 1416.406    0.000 1416.406
  2.00  1748.183   98.669    0.000   98.669      444.660  825.178    0.000  825.178       10.154 1545.287    0.000 1545.287
  3.00  1701.238  100.653    0.000  100.653      381.612  784.492    0.000  784.492        0.000 1347.739    0.000 1347.739
  4.00  1666.232   81.023    0.000   81.023      518.451  558.803    0.000  558.803       80.226 1187.894    0.000 1187.894
  5.00  1646.866  111.427    0.000  111.427      432.942  627.500    0.000  627.500        0.000 1061.522    0.000 1061.522
  6.00  1631.736   90.759    0.000   90.759      511.882  571.518    0.000  571.518      101.539 1076.905    0.000 1076.905
  7.00  1685.196   80.504    0.000   80.504      582.616  556.430    0.000  556.430      149.895 1335.577    0.000 1335.577
  8.00  1822.666   64.279    0.000   64.279      571.373  500.405    0.000  500.405       40.414 1110.787    0.000 1110.787
  9.00  1805.816   77.587    0.000   77.587      328.877  755.747    0.000  755.747        0.000 1240.973    0.000 1240.973
 10.00  1667.503   58.873    0.000   58.873      298.523  694.485    0.000  694.485        0.000 1066.951    0.000 1066.951
 11.00  1764.181   84.323    0.000   84.323      413.862  783.421    0.000  783.421       60.319 1494.117    0.000 1494.117
 12.00  1731.334   77.487    0.000   77.487      456.101  559.772    0.000  559.772        0.000 1202.476    0.000 1202.476
 13.00  1794.929   84.332    0.000   84.332      442.839  708.484    0.000  708.484        0.000 1321.201    0.000 1321.201
 14.00  1869.076   69.212    0.000   69.212      476.261  695.123    0.000  695.123      149.895 1411.782    0.000 1411.782
 15.00  1747.193   92.917    0.000   92.917      396.962  677.012    0.000  677.012      121.847 1100.432    0.000 1100.432
 16.00  1847.498   92.282    0.000   92.282      473.192  635.129    0.000  635.129      242.286 1070.376    0.000 1070.376
 17.00  1768.372   86.808    0.000   86.808      229.222  676.119    0.000  676.119        0.000  988.238    0.000  988.238
 18.00  1711.409  118.982    0.000  118.982      327.050  726.756    0.000  726.756      119.434 1145.070    0.000 1145.070
 19.00  1828.416  133.036    0.000  133.036      249.408  839.784    0.000  839.784       10.154 1218.759    0.000 1218.759
 20.00  1754.508   83.041    0.000   83.041      198.692  828.985    0.000  828.985       30.159 1223.886    0.000 1223.886
 21.00  1965.872   82.755    0.000   82.755      458.429  722.356    0.000  722.356        0.000 1330.644    0.000 1330.644
 22.00  1858.228   83.511    0.000   83.511      281.316  840.784    0.000  840.784        0.000 1431.582    0.000 1431.582
 23.00  1867.523  110.688    0.000  110.688      229.481  958.207    0.000  958.207        0.000 1401.923    0.000 1401.923
 24.00  1829.733   66.282    0.000   66.282      312.699  875.801    0.000  875.801       10.053 1451.884    0.000 1451.884
 25.00  1813.103  105.980    0.000  105.980      444.731  802.221    0.000  802.221      139.640 1480.135    0.000 1480.135
 26.00  1800.212   78.977    0.000   78.977      411.089  654.488    0.000  654.488       60.520  998.990    0.000  998.990
 27.00  1683.658   69.710    0.000   69.710      183.568  735.514    0.000  735.514        0.000 1058.704    0.000 1058.704
 28.00  1752.126   62.399    0.000   62.399      456.845  536.892    0.000  536.892        0.000 1131.393    0.000 1131.393
 29.00  1851.852   60.696    0.000   60.696      268.484  767.424    0.000  767.424        0.000 1243.187    0.000 1243.187
 30.00  1809.089   44.223    0.000   44.223      439.164  661.844    0.000  661.844        0.000 1258.269    0.000 1258.269
 31.00  1786.420   46.512    0.000   46.512      189.751  807.760    0.000  807.760        0.000 1268.422    0.000 1268.422
 32.00  1875.060   47.410    0.000   47.410      581.961  445.985    0.000  445.985       40.213 1159.745    0.000 1159.745
 33.00  1859.880   63.159    0.000   63.159      405.876  504.911    0.000  504.911        0.000  998.994    0.000  998.994
 34.00  1870.111  110.932    0.000  110.932      343.694  709.047    0.000  709.047        0.000 1332.355    0.000 1332.355
 35.00  1986.941   71.639    0.000   71.639      512.569  543.643    0.000  543.643        0.000 1219.658    0.000 1219.658
 36.00  1942.400   69.044    0.000   69.044      445.205  741.386    0.000  741.386       40.112 1288.626    0.000 1288.626
 37.00  1645.561   89.114    0.000   89.114      362.114  639.577    0.000  639.577        0.000 1349.041    0.000 1349.041
 38.00  1827.346   78.382    0.000   78.382      240.193  789.034    0.000  789.034        0.000 1250.922    0.000 1250.922
 39.00  1864.701   81.698    0.000   81.698      321.299  773.729    0.000  773.729        0.000 1210.712    0.000 1210.712
 40.00  1907.418   61.272    0.000   61.272      380.065  664.307    0.000  664.307        0.000 1229.211    0.000 1229.211
 41.00  1820.063   78.843    0.000   78.843      296.101  832.827    0.000  832.827        0.000 1280.687    0.000 1280.687
 42.00  1735.282  112.628    0.000  112.628      251.536  880.124    0.000  880.124        9.953 1310.343    0.000 1310.343
 43.00  1772.995   90.886    0.000   90.886      205.056  823.658    0.000  823.658        0.000 1180.855    0.000 1180.855
 44.00  1807.013   87.744    0.000   87.744      291.136  742.043    0.000  742.043        0.000 1090.481    0.000 1090.481
 45.00  1787.897   85.657    0.000   85.657      240.850  857.425    0.000  857.425       49.764 1187.996    0.000 1187.996
 46.00  1777.933   89.184    0.000   89.184      262.816  867.934    0.000  867.934        9.953 1369.756    0.000 1369.756
 47.00  1716.466  155.013    0.000  155.013      401.971  782.495    0.000  782.495       90.178 1209.705    0.000 1209.705
 48.00  1906.159  133.999    0.000  133.999      450.476  803.683    0.000  803.683      109.882 1331.351    0.000 1331.351
 49.00  1964.779  183.320    0.000  183.320      302.364 1069.242    0.000 1069.242       20.006 1318.680    0.000 1318.680
 50.00  2097.919   85.901    0.000   85.901      710.588  750.833    0.000  750.833      390.975 1290.235    0.000 1290.235
 51.00  1966.412  138.480    0.000  138.480      623.720  752.749    0.000  752.749      140.846 1518.245    0.000 1518.245
 52.00  1937.312  114.543    0.000  114.543      794.629  552.845    0.000  552.845      338.496 1445.866    0.000 1445.866
 53.00  1882.223   96.175    0.000   96.175      898.841  504.384    0.000  504.384      350.255 1419.423    0.000 1419.423
 54.00  1901.903   44.907    0.000   44.907      754.504  523.967    0.000  523.967      212.226 1307.731    0.000 1307.731
 55.00  1899.431   59.208    0.000   59.208      752.737  609.781    0.000  609.781      139.943 1718.003    0.000 1718.003
 56.00  1922.655  103.848    0.000  103.848      626.700  786.817    0.000  786.817      409.571 1681.706    0.000 1681.706
 57.00  1859.531  131.447    0.000  131.447      526.011  818.161    0.000  818.161      252.238 1468.684    0.000 1468.684
 58.00  1880.870  111.608    0.000  111.608      587.732  846.654    0.000  846.654      200.861 1462.550    0.000 1462.550
 59.00  1708.795  161.081    0.000  161.081      627.124  721.059    0.000  721.059      229.817 1426.563    0.000 1426.563
 60.00  1782.808  105.880    0.000  105.880      530.555  735.814    0.000  735.814      248.921 1430.586    0.000 1430.586
 61.00  1906.634  151.612    0.000  151.612      562.149  806.236    0.000  806.236      249.222 1453.610    0.000 1453.610
 62.00  1787.602  157.610    0.000  157.610      339.233  781.122    0.000  781.122        0.000 1393.485    0.000 1393.485
 63.00  1778.603  124.043    0.000  124.043      419.443  746.633    0.000  746.633        0.000 1402.538    0.000 1402.538
 64.00  1673.421  134.669    0.000  134.669      486.058  601.274    0.000  601.274        0.000 1349.651    0.000 1349.651
 65.00  1687.326  154.904    0.000  154.904      331.330  923.722    0.000  923.722       10.053 1470.400    0.000 1470.400
 66.00  1528.867  225.423    0.000  225.423      195.571  828.503    0.000  828.503        0.000 1171.808    0.000 1171.808
 67.00  1519.760  213.718    0.000  213.718      226.795  870.357    0.000  870.357        0.000 1184.480    0.000 1184.480
 68.00  1667.223  202.504    0.000  202.504      335.814  840.708    0.000  840.708       30.159 1239.469    0.000 1239.469
 69.00  1670.722  259.589    0.000  259.589      201.109 1011.824    0.000 1011.824        0.000 1305.320    0.000 1305.320
 70.00  1615.841  229.172    0.000  229.172      215.808  904.329    0.000  904.329        0.000 1232.029    0.000 1232.029
 71.00  1626.614  219.409    0.000  219.409      287.058 1018.075    0.000 1018.075       39.811 1483.260    0.000 1483.260
 72.00  1714.863  168.857    0.000  168.857      337.945  948.522    0.000  948.522       20.006 1563.491    0.000 1563.491
 73.00  1621.802  221.403    0.000  221.403      353.555  966.022    0.000  966.022      109.782 1343.421    0.000 1343.421
 74.00  1566.757  214.374    0.000  214.374      428.516  783.931    0.000  783.931      139.741 1222.079    0.000 1222.079
 75.00  1643.422  148.010    0.000  148.010      453.804  840.349    0.000  840.349      249.422 1162.966    0.000 1162.966
 76.00  1724.168  152.993    0.000  152.993      533.280  711.255    0.000  711.255      219.163 1328.744    0.000 1328.744
 77.00  1774.448  136.373    0.000  136.373      648.959  576.756    0.000  576.756      229.516 1386.748    0.000 1386.748
 78.00  1643.025  142.792    0.000  142.792      573.656  625.782    0.000  625.782      338.797 1166.785    0.000 1166.785
 79.00  1762.962  124.249    0.000  124.249      547.367  676.319    0.000  676.319      368.254 1364.527    0.000 1364.527
 80.00  1777.156   97.284    0.000   97.284      653.846  522.070    0.000  522.070      360.007 1259.879    0.000 1259.879
 81.00  1778.679  113.847    0.000  113.847      541.785  646.797    0.000  646.797      231.026 1344.628    0.000 1344.628
 82.00  1545.642  111.918    0.000  111.918      405.139  685.280    0.000  685.280      248.820 1128.987    0.000 1128.987
 83.00  1657.504  138.766    0.000  138.766      415.205  708.968    0.000  708.968      179.351 1300.093    0.000 1300.093
 84.00  1540.252  157.234    0.000  157.234      425.579  715.332    0.000  715.332      119.434 1479.647    0.000 1479.647
 85.00  1592.088  173.951    0.000  173.951      341.368  787.694    0.000  787.694       89.575 1216.149    0.000 1216.149
 86.00  1549.281  171.024    0.000  171.024      352.729  776.514    0.000  776.514       70.171 1314.873    0.000 1314.873
 87.00  1711.036  141.875    0.000  141.875      467.121  733.386    0.000  733.386       69.770 1203.982    0.000 1203.982
 88.00  1714.526  119.225    0.000  119.225      274.826  891.456    0.000  891.456       39.811 1403.641    0.000 1403.641
 89.00  1645.080  137.832    0.000  137.832      356.924  736.768    0.000  736.768       59.817 1119.536    0.000 1119.536
 90.00  1581.344  249.246    0.000  249.246      209.247  869.491    0.000  869.491       69.971 1273.150    0.000 1273.150
 91.00  1673.228  229.297    0.000  229.297      451.611  780.073    0.000  780.073      109.481 1343.122    0.000 1343.122
 92.00  1709.063  100.884    0.000  100.884      379.499  657.546    0.000  657.546       29.858 1169.598    0.000 1169.598
 93.00  1723.192  114.702    0.000  114.702      309.251  845.482    0.000  845.482       59.717 1271.842    0.000 1271.842
 94.00  1606.787  160.200    0.000  160.200      330.595  706.445    0.000  706.445       29.858  999.296    0.000  999.296
 95.00  1574.793  149.414    0.000  149.414      291.482  761.062    0.000  761.062        9.953 1080.632    0.000 1080.632
 96.00  1573.210  133.068    0.000  133.068      293.022  718.959    0.000  718.959        0.000  951.647    0.000  951.647
 97.00  1510.502  144.634    0.000  144.634      272.456  848.486    0.000  848.486       39.811 1111.597    0.000 1111.597
 98.00  1467.311  104.158    0.000  104.158      210.589  816.923    0.000  816.923        0.000 1102.245    0.000 1102.245
 99.00  1607.524  126.043    0.000  126.043      322.037  835.695    0.000  835.695       49.764 1316.583    0.000 1316.583
100.00  1617.629  123.749    0.000  123.749      251.096  812.174    0.000  812.174       19.906 1295.871    0.000 1295.871
101.00  1649.592  149.933    0.000  149.933      283.998  811.260    0.000  811.260        9.953 1162.664    0.000 1162.664
102.00  1648.969  117.090    0.000  117.090      275.263  808.281    0.000  808.281        0.000 1110.690    0.000 1110.690
103.00  1593.134  104.791    0.000  104.791      252.130  765.874    0.000  765.874        0.000 1253.445    0.000 1253.445
104.00  1641.005   89.027    0.000   89.027      378.024  796.994    0.000  796.994       19.906 1162.865    0.000 1162.865
105.00  1600.390  118.927    0.000  118.927      343.397  749.608    0.000  749.608       19.906 1313.064    0.000 1313.064
106.00  1594.858  143.719    0.000  143.719      168.042  821.040    0.000  821.040        0.000  932.244    0.000  932.244
107.00  1581.262  118.297    0.000  118.297      241.582  828.773    0.000  828.773        0.000  961.096    0.000  961.096
108.00  1709.796  154.832    0.000  154.832      306.082  873.000    0.000  873.000        9.953 1053.389    0.000 1053.389
109.00  1528.723  176.248    0.000  176.248      227.621  847.409    0.000  847.409       19.906 1081.638    0.000 1081.638
110.00  1703.334  145.009    0.000  145.009      248.115  812.781    0.000  812.781       19.906 1154.825    0.000 1154.825
111.00  1710.997  148.241    0.000  148.241      166.832  872.351    0.000  872.351        0.000  993.770    0.000  993.770
112.00  1562.558  124.793    0.000  124.793      204.181  801.348    0.000  801.348        0.000 1099.630    0.000 1099.630
113.00  1552.957  197.994    0.000  197.994       81.923  970.444    0.000  970.444        0.000 1204.787    0.000 1204.787
114.00  1646.623  149.979    0.000  149.979      164.029  953.614    0.000  953.614        0.000 1283.706    0.000 1283.706
115.00  1599.974  144.818    0.000  144.818      250.407  837.326    0.000  837.326       49.764 1310.651    0.000 1310.651
116.00  1633.546  173.571    0.000  173.571      313.732  795.389    0.000  795.389       29.858 1262.292    0.000 1262.292
117.00  1538.224  157.036    0.000  157.036      168.265  804.159    0.000  804.159       29.858 1194.031    0.000 1194.031
118.00  1500.640  112.271    0.000  112.271      106.698  794.944    0.000  794.944        0.000  988.031    0.000  988.031
119.00  1435.131  194.458    0.000  194.458      170.077  837.630    0.000  837.630        9.953 1230.323    0.000 1230.323
120.00  1672.721  155.059    0.000  155.059      180.803  889.107    0.000  889.107        0.000 1189.105    0.000 1189.105
121.00  1424.291  154.825    0.000  154.825      332.158  779.302    0.000  779.302        9.953 1457.727    0.000 1457.727
122.00  1596.707  155.720    0.000  155.720      352.172  839.609    0.000  839.609       59.817 1566.300    0.000 1566.300
123.00  1568.313  165.220    0.000  165.220      291.305  978.173    0.000  978.173       29.858 1566.305    0.000 1566.305
124.00  1599.905   88.494    0.000   88.494      313.354  829.666    0.000  829.666       99.528 1278.478    0.000 1278.478
125.00  1619.664  105.426    0.000  105.426      306.733  777.198    0.000  777.198       69.670 1321.305    0.000 1321.305
126.00  1510.900  129.852    0.000  129.852      239.989  739.011    0.000  739.011        0.000 1178.246    0.000 1178.246
127.00  1564.013  134.465    0.000  134.465      250.227  730.109    0.000  730.109        9.953 1028.854    0.000 1028.854
128.00  1597.327  119.107    0.000  119.107      261.080  751.820    0.000  751.820        0.000 1241.285    0.000 1241.285
129.00  1489.497  113.026    0.000  113.026      293.378  618.703    0.000  618.703       29.858 1222.480    0.000 1222.480
130.00  1506.603   99.173    0.000   99.173      189.538  706.129    0.000  706.129        0.000  927.217    0.000  927.217
131.00  1548.645   98.835    0.000   98.835      194.812  669.291    0.000  669.291        9.953  987.236    0.000  987.236
132.00  1395.537   93.357    0.000   93.357      243.927  540.322    0.000  540.322       79.623  899.770    0.000  899.770
133.00  1510.480  118.984    0.000  118.984      243.313  814.163    0.000  814.163        9.953 1210.114    0.000 1210.114
134.00  1601.165  108.554    0.000  108.554      173.059  800.612    0.000  800.612        0.000  948.326    0.000  948.326
135.00  1613.214  133.099    0.000  133.099      226.975  904.476    0.000  904.476       49.764 1151.003    0.000 1151.003
136.00  1446.114  123.262    0.000  123.262      256.804  628.216    0.000  628.216        9.953  956.573    0.000  956.573
137.00  1450.029  162.495    0.000  162.495      224.379  807.635    0.000  807.635        0.000 1114.410    0.000 1114.410
138.00  1478.971  114.273    0.000  114.273      221.660  737.125    0.000  737.125       79.623 1068.768    0.000 1068.768
139.00  1474.741  105.423    0.000  105.423      234.196  693.677    0.000  693.677       29.858 1029.157    0.000 1029.157
140.00  1530.383   94.483    0.000   94.483      293.495  732.487    0.000  732.487       70.372 1148.787    0.000 1148.787
141.00  1531.110   89.650    0.000   89.650      297.701  778.285    0.000  778.285       59.717 1281.999    0.000 1281.999
142.00  1571.832   98.605    0.000   98.605      425.195  619.493    0.000  619.493        0.000 1112.302    0.000 1112.302
143.00  1556.201  111.176    0.000  111.176      301.031  737.781    0.000  737.781        0.000 1111.900    0.000 1111.900
144.00  1508.566  122.443    0.000  122.443      289.744  763.548    0.000  763.548        0.000 1013.578    0.000 1013.578
145.00  1504.118  106.547    0.000  106.547      196.407  825.283    0.000  825.283        0.000 1105.164    0.000 1105.164
146.00  1570.076  110.592    0.000  110.592      272.633  801.227    0.000  801.227        0.000 1250.121    0.000 1250.121
147.00  1420.504  128.826    0.000  128.826      351.661  541.229    0.000  541.229        0.000  968.337    0.000  968.337
148.00  1433.737  126.807    0.000  126.807      312.106  623.550    0.000  623.550        0.000 1018.906    0.000 1018.906
149.00  1464.639  144.539    0.000  144.539      272.934  650.106    0.000  650.106        0.000 1057.914    0.000 1057.914
150.00  1544.439  131.064    0.000  131.064      357.630  672.661    0.000  672.661        0.000 1179.358    0.000 1179.358
151.00  1533.713  138.971    0.000  138.971      370.429  669.040    0.000  669.040        0.000 1260.790    0.000 1260.790
152.00  1483.294  182.378    0.000  182.378      288.967  750.495    0.000  750.495        0.000 1263.203    0.000 1263.203
153.00  1426.866  198.022    0.000  198.022      264.329  726.058    0.000  726.058        0.000 1108.782    0.000 1108.782
154.00  1529.701  167.551    0.000  167.551      218.019  945.369    0.000  945.369        0.000 1418.326    0.000 1418.326
155.00  1469.522  172.526    0.000  172.526      194.412  968.546    0.000  968.546        0.000 1221.381    0.000 1221.381
156.00  1578.950  121.371    0.000  121.371      377.278  885.021    0.000  885.021        0.000 1373.889    0.000 1373.889
157.00  1657.721  124.112    0.000  124.112      248.976  866.429    0.000  866.429        0.000 1041.023    0.000 1041.023
158.00  1578.539  170.770    0.000  170.770      199.220  726.480    0.000  726.480        0.000 1037.405    0.000 1037.405
159.00  1564.116  182.132    0.000  182.132      254.346  740.236    0.000  740.236        0.000 1237.768    0.000 1237.768
160.00  1574.261  104.676    0.000  104.676      446.736  534.701    0.000  534.701      101.539 1055.501    0.000 1055.501
161.00  1458.240  203.090    0.000  203.090       72.979  830.247    0.000  830.247        0.000  979.498    0.000  979.498
162.00  1647.403  147.771    0.000  147.771      210.376  854.230    0.000  854.230        0.000 1173.022    0.000 1173.022
163.00  1425.759  148.440    0.000  148.440      153.048  821.253    0.000  821.253        0.000 1030.769    0.000 1030.769
164.00  1430.240  188.639    0.000  188.639      293.210  744.852    0.000  744.852        0.000 1163.071    0.000 1163.071
165.00  1558.297  158.527    0.000  158.527      321.487  643.289    0.000  643.289        0.000 1042.728    0.000 1042.728
166.00  1488.805  165.634    0.000  165.634      307.307  594.957    0.000  594.957        0.000  877.856    0.000  877.856
167.00  1602.093  141.896    0.000  141.896      191.697  828.318    0.000  828.318        0.000 1071.481    0.000 1071.481
168.00  1437.193  160.802    0.000  160.802      335.149  537.084    0.000  537.084        0.000  900.780    0.000  900.780
169.00  1431.824  187.370    0.000  187.370      328.835  514.558    0.000  514.558        0.000  988.042    0.000  988.042
170.00  1524.357  155.417    0.000  155.417      435.711  495.572    0.000  495.572        0.000 1047.055    0.000 1047.055
171.00  1478.778  176.491    0.000  176.491      420.451  517.584    0.000  517.584        0.000  958.788    0.000  958.788
172.00  1601.168  162.692    0.000  162.692      467.140  505.906    0.000  505.906        0.000 1088.979    0.000 1088.979
173.00  1470.958  188.910    0.000  188.910      399.999  484.329    0.000  484.329        0.000  917.669    0.000  917.669
174.00  1410.881  212.293    0.000  212.293      310.161  535.570    0.000  535.570        0.000  868.609    0.000  868.609
175.00  1543.752  147.187    0.000  147.187      419.238  538.365    0.000  538.365       50.769  977.386    0.000  977.386
176.00  1545.310  156.029    0.000  156.029      416.602  570.626    0.000  570.626        0.000 1015.891    0.000 1015.891
177.00  1475.890  163.601    0.000  163.601      437.655  501.062    0.000  501.062       60.722  765.663    0.000  765.663
178.00  1450.673  218.871    0.000  218.871      388.804  597.126    0.000  597.126        0.000  977.286    0.000  977.286
179.00  1506.188  168.239    0.000  168.239      332.211  600.371    0.000  600.371        0.000  887.912    0.000  887.912
180.00  1544.295  137.661    0.000  137.661      363.597  586.921    0.000  586.921        0.000 1075.808    0.000 1075.808
181.00  1523.277  149.327    0.000  149.327      437.615  517.190    0.000  517.190        0.000  890.022    0.000  890.022
182.00  1489.935  199.806    0.000  199.806      277.126  634.435    0.000  634.435        0.000 1096.416    0.000 1096.416
183.00  1480.477  162.256    0.000  162.256      207.351  625.200    0.000  625.200        0.000  867.202    0.000  867.202
184.00  1414.856  166.803    0.000  166.803      339.509  613.864    0.000  613.864        0.000 1060.930    0.000 1060.930
185.00  1438.405  135.067    0.000  135.067      378.121  549.830    0.000  549.830       81.231  897.261    0.000  897.261
186.00  1345.169  167.239    0.000  167.239      409.251  508.632    0.000  508.632        0.000 1027.653    0.000 1027.653
187.00  1416.488  141.700    0.000  141.700      396.672  500.758    0.000  500.758       10.154 1088.677    0.000 1088.677
188.00  1517.771  152.837    0.000  152.837      338.304  565.833    0.000  565.833        0.000  996.488    0.000  996.488
189.00  1526.144  143.563    0.000  143.563      545.614  442.922    0.000  442.922      213.231 1000.811    0.000 1000.811
190.00  1456.295  144.995    0.000  144.995      435.020  426.283    0.000  426.283      111.693  847.296    0.000  847.296
191.00  1532.821  130.075    0.000  130.075      454.000  555.153    0.000  555.153        0.000 1121.853    0.000 1121.853
192.00  1580.650  134.550    0.000  134.550      351.360  599.299    0.000  599.299        0.000 1186.797    0.000 1186.797
193.00  1569.376  150.542    0.000  150.542      395.762  555.881    0.000  555.881       10.154 1001.514    0.000 1001.514
194.00  1597.699  159.173    0.000  159.173      571.898  531.403    0.000  531.403       20.308 1029.964    0.000 1029.964
195.00  1510.919  151.598    0.000  151.598      407.780  486.372    0.000  486.372       20.308  758.022    0.000  758.022
196.00  1482.738  111.473    0.000  111.473      390.963  405.051    0.000  405.051       10.154  889.318    0.000  889.318
197.00  1554.980  178.665    0.000  178.665      527.369  430.035    0.000  430.035      101.539 1018.605    0.000 1018.605
198.00  1564.315  187.618    0.000  187.618      469.738  432.376    0.000  432.376      101.539  970.248    0.000  970.248
199.00  1436.741  145.161    0.000  145.161      417.640  485.813    0.000  485.813       20.308 1057.110    0.000 1057.110
200.00  1461.460  173.077    0.000  173.077      381.756  514.217    0.000  514.217        0.000 1137.536    0.000 1137.536
201.00  1403.280  166.688    0.000  166.688      339.300  497.096    0.000  497.096        0.000  847.396    0.000  847.396
202.00  1422.645  193.963    0.000  193.963      314.441  605.696    0.000  605.696        0.000 1070.480    0.000 1070.480
203.00  1562.520  178.193    0.000  178.193      303.630  637.606    0.000  637.606        0.000 1121.953    0.000 1121.953
204.00  1532.665  187.149    0.000  187.149      375.616  515.293    0.000  515.293       10.154  971.656    0.000  971.656
205.00  1511.109  161.744    0.000  161.744       67.012  830.824    0.000  830.824        0.000 1101.746    0.000 1101.746
206.00  1530.916  111.422    0.000  111.422      131.129  845.050    0.000  845.050        0.000 1287.834    0.000 1287.834
207.00  1499.987  147.507    0.000  147.507      368.956  545.303    0.000  545.303        0.000 1096.921    0.000 1096.921
208.00  1501.503  119.081    0.000  119.081      432.254  508.853    0.000  508.853        0.000 1157.844    0.000 1157.844
209.00  1529.685  126.486    0.000  126.486      491.787  445.819    0.000  445.819       50.769  997.594    0.000  997.594
210.00  1575.562  118.388    0.000  118.388      391.780  552.256    0.000  552.256        0.000  848.402    0.000  848.402
211.00  1558.453  109.883    0.000  109.883      340.550  607.302    0.000  607.302        0.000  960.195    0.000  960.195
212.00  1570.775  108.719    0.000  108.719      363.894  500.338    0.000  500.338        0.000  963.714    0.000  963.714
213.00  1516.307  131.514    0.000  131.514      416.558  474.403    0.000  474.403        0.000 1142.161    0.000 1142.161
214.00  1594.852  116.174    0.000  116.174      391.742  507.902    0.000  507.902        0.000  818.242    0.000  818.242
215.00  1546.843  149.847    0.000  149.847      442.476  562.721    0.000  562.721       30.462 1093.902    0.000 1093.902
216.00  1593.316  132.263    0.000  132.263      517.808  428.483    0.000  428.483       71.077  936.469    0.000  936.469
217.00  1587.080  126.187    0.000  126.187      368.873  678.329    0.000  678.329        0.000 1284.315    0.000 1284.315
218.00  1511.673  120.464    0.000  120.464      264.765  667.825    0.000  667.825        0.000 1122.557    0.000 1122.557
219.00  1643.421  148.746    0.000  148.746      425.452  633.391    0.000  633.391       20.308 1165.782    0.000 1165.782
220.00  1667.002  114.676    0.000  114.676      395.225  507.727    0.000  507.727        0.000 1176.138    0.000 1176.138
221.00  1658.381  149.210    0.000  149.210      421.334  640.997    0.000  640.997        0.000 1117.224    0.000 1117.224
222.00  1542.236  128.095    0.000  128.095      571.832  525.225    0.000  525.225       10.154 1267.120    0.000 1267.120
223.00  1512.552  149.195    0.000  149.195      515.299  404.655    0.000  404.655        0.000  935.866    0.000  935.866
224.00  1506.883  116.937    0.000  116.937      509.124  410.837    0.000  410.837      121.847 1036.199    0.000 1036.199
225.00  1487.838  120.909    0.000  120.909      451.833  501.882    0.000  501.882        0.000 1148.492    0.000 1148.492
226.00  1661.765  117.139    0.000  117.139      376.827  651.114    0.000  651.114        0.000 1233.943    0.000 1233.943
227.00  1546.837  161.032    0.000  161.032      412.405  637.808    0.000  637.808        0.000 1207.005    0.000 1207.005
228.00  1547.242  117.497    0.000  117.497      363.846  665.531    0.000  665.531        0.000 1077.215    0.000 1077.215
229.00  1455.286  200.740    0.000  200.740      105.491  746.119    0.000  746.119        0.000  906.209    0.000  906.209
230.00  1526.138  162.807    0.000  162.807      250.755  623.032    0.000  623.032        0.000  965.221    0.000  965.221
231.00  1619.136  162.560    0.000  162.560      307.349  689.721    0.000  689.721        0.000  899.973    0.000  899.973
232.00  1569.148  150.047    0.000  150.047      398.225  541.828    0.000  541.828       20.308  925.411    0.000  925.411
233.00  1558.935  154.797    0.000  154.797      358.929  633.570    0.000  633.570        0.000 1048.061    0.000 1048.061
234.00  1646.033  178.984    0.000  178.984      404.799  560.756    0.000  560.756        0.000 1027.348    0.000 1027.348
235.00  1580.312  143.207    0.000  143.207      417.121  530.372    0.000  530.372        0.000  946.422    0.000  946.422
236.00  1497.668  171.911    0.000  171.911      443.062  556.483    0.000  556.483        0.000 1003.625    0.000 1003.625
237.00  1514.160  198.883    0.000  198.883      353.092  537.898    0.000  537.898        0.000  807.083    0.000  807.083
238.00  1550.187  181.301    0.000  181.301      295.591  686.371    0.000  686.371        0.000  957.380    0.000  957.380
239.00  1489.755  157.457    0.000  157.457      352.746  596.696    0.000  596.696        0.000  907.817    0.000  907.817
240.00  1476.741  142.572    0.000  142.572      415.046  490.211    0.000  490.211        0.000  918.071    0.000  918.071
241.00  1476.821  167.808    0.000  167.808      206.399  567.561    0.000  567.561        0.000  875.144    0.000  875.144
242.00  1448.448  179.306    0.000  179.306      316.559  719.904    0.000  719.904        0.000 1028.859    0.000 1028.859
243.00  1495.970  199.022    0.000  199.022      412.928  580.223    0.000  580.223        0.000  956.375    0.000  956.375
244.00  1563.530  139.195    0.000  139.195      409.552  652.981    0.000  652.981        0.000 1118.033    0.000 1118.033
245.00  1430.303  141.519    0.000  141.519      389.452  595.482    0.000  595.482        0.000 1144.071    0.000 1144.071
246.00  1438.580  166.911    0.000  166.911      464.157  565.700    0.000  565.700        0.000 1254.758    0.000 1254.758
247.00  1387.659  157.618    0.000  157.618      226.674  603.795    0.000  603.795        0.000 1036.601    0.000 1036.601
248.00  1478.133  179.654    0.000  179.654      230.258  778.710    0.000  778.710        0.000 1216.958    0.000 1216.958
249.00  1503.327  144.199    0.000  144.199      400.950  497.596    0.000  497.596        0.000 1067.764    0.000 1067.764
250.00  1497.143  142.613    0.000  142.613      363.467  486.974    0.000  486.974        0.000  944.211    0.000  944.211
251.00  1360.625  196.576    0.000  196.576      258.107  689.257    0.000  689.257        0.000 1065.553    0.000 1065.553
252.00  1566.467  131.882    0.000  131.882      445.354  607.382    0.000  607.382        0.000 1474.625    0.000 1474.625
253.00  1555.521  176.845    0.000  176.845      274.103  704.358    0.000  704.358        0.000  971.354    0.000  971.354
254.00  1710.815  109.305    0.000  109.305      394.376  782.856    0.000  782.856        0.000 1309.649    0.000 1309.649
255.00  1589.437  116.743    0.000  116.743      358.192  718.656    0.000  718.656        0.000 1112.805    0.000 1112.805
256.00  1710.413  144.069    0.000  144.069      309.510  733.925    0.000  733.925        0.000 1115.016    0.000 1115.016
257.00  1808.792  137.247    0.000  137.247      474.446  736.892    0.000  736.892       50.769 1153.018    0.000 1153.018
258.00  1808.886  115.075    0.000  115.075      454.045  711.007    0.000  711.007        0.000 1315.380    0.000 1315.380
259.00  1614.320  125.361    0.000  125.361      309.382  743.947    0.000  743.947       30.462 1174.231    0.000 1174.231
260.00  1608.432  121.448    0.000  121.448      139.688  874.681    0.000  874.681        0.000 1232.136    0.000 1232.136
261.00  1687.952  188.540    0.000  188.540      275.141  821.895    0.000  821.895        0.000 1073.093    0.000 1073.093
262.00  1668.187  129.456    0.000  129.456      272.113  799.752    0.000  799.752       19.906 1372.179    0.000 1372.179
263.00  1379.865  248.524    0.000  248.524      330.091  670.441    0.000  670.441       81.231 1022.425    0.000 1022.425
264.00  1590.634  130.488    0.000  130.488      428.533  717.749    0.000  717.749       30.462 1161.161    0.000 1161.161
265.00  1552.337  137.740    0.000  137.740      380.890  737.769    0.000  737.769        0.000 1092.397    0.000 1092.397
266.00  1507.274  146.342    0.000  146.342      389.017  578.375    0.000  578.375        0.000 1101.344    0.000 1101.344
267.00  1587.731  164.723    0.000  164.723      369.218  708.069    0.000  708.069        0.000 1108.884    0.000 1108.884
268.00  1607.086  148.286    0.000  148.286      381.321  599.725    0.000  599.725        0.000  799.542    0.000  799.542
269.00  1654.458  147.441    0.000  147.441      320.494  772.394    0.000  772.394        0.000 1056.707    0.000 1056.707
270.00  1755.710  137.054    0.000  137.054      266.794  699.947    0.000  699.947        0.000 1150.907    0.000 1150.907
271.00  1827.864  130.011    0.000  130.011      509.165  654.884    0.000  654.884        0.000 1239.676    0.000 1239.676
272.00  1697.651  151.693    0.000  151.693      445.911  713.973    0.000  713.973        0.000 1100.233    0.000 1100.233
273.00  1775.693  124.028    0.000  124.028      442.413  725.688    0.000  725.688       10.154 1270.537    0.000 1270.537
274.00  1596.262  117.329    0.000  117.329      433.890  557.578    0.000  557.578        0.000  840.963    0.000  840.963
275.00  1638.391  176.388    0.000  176.388      436.659  649.129    0.000  649.129       40.616 1124.465    0.000 1124.465
276.00  1759.986  117.964    0.000  117.964      455.455  820.319    0.000  820.319        0.000 1333.569    0.000 1333.569
277.00  1677.839  129.553    0.000  129.553      294.496  816.007    0.000  816.007        0.000 1199.157    0.000 1199.157
278.00  1711.179  142.375    0.000  142.375      214.350  816.751    0.000  816.751        0.000 1102.847    0.000 1102.847
279.00  1680.318  142.091    0.000  142.091      238.904  877.413    0.000  877.413        0.000 1123.054    0.000 1123.054
280.00  1647.357  116.432    0.000  116.432      298.181  742.916    0.000  742.916        0.000 1132.505    0.000 1132.505
281.00  1682.248  128.059    0.000  128.059      307.341  772.706    0.000  772.706        0.000 1173.022    0.000 1173.022
282.00  1573.374  109.088    0.000  109.088      268.176  749.194    0.000  749.194        0.000 1032.177    0.000 1032.177
283.00  1472.731  116.786    0.000  116.786      215.345  847.499    0.000  847.499        0.000 1254.251    0.000 1254.251
284.00  1580.165  106.191    0.000  106.191      211.106  873.788    0.000  873.788        0.000 1094.608    0.000 1094.608
285.00  1525.398  137.743    0.000  137.743      290.358  788.002    0.000  788.002        0.000 1195.841    0.000 1195.841
286.00  1673.635  134.319    0.000  134.319      347.552  805.260    0.000  805.260        0.000 1254.656    0.000 1254.656
287.00  1560.063  171.460    0.000  171.460      288.885  895.927    0.000  895.927        0.000 1352.979    0.000 1352.979
288.00  1596.952  182.897    0.000  182.897      231.562  919.274    0.000  919.274        0.000 1149.701    0.000 1149.701
289.00  1691.343  178.161    0.000  178.161      332.555  798.911    0.000  798.911        0.000 1161.664    0.000 1161.664
290.00  1767.285  205.111    0.000  205.111      350.576  841.487    0.000  841.487        0.000 1178.854    0.000 1178.854
291.00  1717.777  180.316    0.000  180.316      265.063  997.500    0.000  997.500        0.000 1181.364    0.000 1181.364
292.00  1619.506  201.359    0.000  201.359      300.514  940.666    0.000  940.666        0.000 1121.047    0.000 1121.047
293.00  1739.622  195.790    0.000  195.790      261.869  938.938    0.000  938.938        0.000 1290.144    0.000 1290.144
294.00  1673.656  193.236    0.000  193.236      327.624  979.136    0.000  979.136        0.000 1133.512    0.000 1133.512
295.00  1787.637  185.243    0.000  185.243      345.520  856.749    0.000  856.749        0.000 1189.911    0.000 1189.911
296.00  1581.914  194.361    0.000  194.361      362.340  747.685    0.000  747.685        0.000 1197.051    0.000 1197.051
297.00  1626.523  188.731    0.000  188.731      240.032  809.812    0.000  809.812        0.000 1208.010    0.000 1208.010
298.00  1553.137  168.449    0.000  168.449      218.764  704.151    0.000  704.151        0.000 1014.282    0.000 1014.282
299.00  1570.179  177.659    0.000  177.659      279.418  633.894    0.000  633.894        0.000  956.173    0.000  956.173
300.00  1522.220  170.723    0.000  170.723      370.386  687.895    0.000  687.895        0.000 1203.486    0.000 1203.486
301.00  1553.516  172.262    0.000  172.262      346.996  620.234    0.000  620.234        0.000  936.168    0.000  936.168
302.00  1605.184  195.000    0.000  195.000      384.306  575.964    0.000  575.964        0.000  926.215    0.000  926.215
303.00  1593.991  135.779    0.000  135.779      334.064  536.306    0.000  536.306        0.000  836.132    0.000  836.132
304.00  1709.784  149.528    0.000  149.528      315.122  731.326    0.000  731.326        0.000 1163.068    0.000 1163.068
305.00  1718.288  168.602    0.000  168.602      332.203  737.958    0.000  737.958        0.000 1271.749    0.000 1271.749
306.00  1720.774  141.328    0.000  141.328      382.569  724.145    0.000  724.145        0.000 1231.829    0.000 1231.829
307.00  1655.454  135.891    0.000  135.891      396.700  686.625    0.000  686.625        0.000  931.943    0.000  931.943
308.00  1776.435  108.675    0.000  108.675      444.229  685.937    0.000  685.937        0.000 1385.346    0.000 1385.346
309.00  1822.243  125.450    0.000  125.450      585.506  479.538    0.000  479.538        0.000 1090.480    0.000 1090.480
310.00  1883.019   96.915    0.000   96.915      717.809  713.592    0.000  713.592        0.000 1636.473    0.000 1636.473
311.00  1787.137  121.289    0.000  121.289      658.581  690.856    0.000  690.856        0.000 1341.515    0.000 1341.515
312.00  1772.749  115.789    0.000  115.789      601.384  569.159    0.000  569.159       60.119 1099.430    0.000 1099.430
313.00  1696.333  109.827    0.000  109.827      562.432  630.769    0.000  630.769       10.154 1288.031    0.000 1288.031
314.00  1720.559  120.544    0.000  120.544      527.845  620.647    0.000  620.647        0.000 1189.406    0.000 1189.406
315.00  1826.380  142.022    0.000  142.022      558.627  666.271    0.000  666.271       10.154 1278.684    0.000 1278.684
316.00  1754.787  127.932    0.000  127.932      603.158  670.373    0.000  670.373        0.000 1288.938    0.000 1288.938
317.00  1790.275  110.951    0.000  110.951      387.110  673.174    0.000  673.174        0.000 1293.054    0.000 1293.054
318.00  1747.957  109.300    0.000  109.300      601.207  586.149    0.000  586.149        0.000 1303.106    0.000 1303.106
319.00  1772.467   96.262    0.000   96.262      451.357  553.639    0.000  553.639        0.000 1092.994    0.000 1092.994
320.00  1769.505   83.698    0.000   83.698      442.629  756.871    0.000  756.871        0.000 1518.953    0.000 1518.953
321.00  1698.760  135.665    0.000  135.665      455.684  725.224    0.000  725.224        0.000 1357.701    0.000 1357.701
322.00  1676.182  150.421    0.000  150.421      371.639  771.018    0.000  771.018        0.000 1279.086    0.000 1279.086
323.00  1662.137  174.156    0.000  174.156      390.057  828.263    0.000  828.263        0.000 1338.800    0.000 1338.800
324.00  1836.953  134.245    0.000  134.245      514.180  794.746    0.000  794.746        0.000 1622.199    0.000 1622.199
325.00  1729.628  171.142    0.000  171.142      495.612  658.143    0.000  658.143        0.000 1324.829    0.000 1324.829
326.00  1608.294  137.507    0.000  137.507      381.882  529.085    0.000  529.085        0.000 1178.249    0.000 1178.249
327.00  1586.380  135.545    0.000  135.545      453.134  534.187    0.000  534.187        0.000 1327.442    0.000 1327.442
328.00  1602.402  130.641    0.000  130.641      513.058  556.711    0.000  556.711        0.000 1409.175    0.000 1409.175
329.00  1707.029  150.186    0.000  150.186      485.301  604.179    0.000  604.179       89.575 1357.701    0.000 1357.701
330.00  1748.254  150.453    0.000  150.453      532.773  708.281    0.000  708.281       20.107 1489.701    0.000 1489.701
331.00  1584.743  137.723    0.000  137.723      458.281  546.453    0.000  546.453        0.000 1131.397    0.000 1131.397
332.00  1540.913  140.383    0.000  140.383      487.809  509.457    0.000  509.457        0.000 1268.027    0.000 1268.027
333.00  1704.963  122.654    0.000  122.654      526.850  574.349    0.000  574.349        9.953 1267.725    0.000 1267.725
334.00  1702.072  137.938    0.000  137.938      676.388  520.571    0.000  520.571       50.367 1495.433    0.000 1495.433
335.00  1668.414  165.120    0.000  165.120      437.528  579.015    0.000  579.015        0.000 1258.476    0.000 1258.476
336.00  1692.705  180.741    0.000  180.741      512.494  570.090    0.000  570.090        0.000 1158.744    0.000 1158.744
337.00  1765.365  180.428    0.000  180.428      473.239  742.882    0.000  742.882       40.616 1080.326    0.000 1080.326
338.00  1737.356  145.288    0.000  145.288      605.268  529.152    0.000  529.152       40.616  754.999    0.000  754.999
339.00  1656.925  126.538    0.000  126.538      630.692  527.305    0.000  527.305      132.000 1119.537    0.000 1119.537
340.00  1881.943  122.940    0.000  122.940      568.438  805.531    0.000  805.531        0.000 1178.844    0.000 1178.844
341.00  1852.325   86.390    0.000   86.390      425.246  818.162    0.000  818.162      129.789 1340.802    0.000 1340.802
342.00  1880.903   86.487    0.000   86.487      494.940  962.079    0.000  962.079       99.528 1168.691    0.000 1168.691
343.00  1780.740  137.275    0.000  137.275      550.189  775.659    0.000  775.659      199.056 1338.089    0.000 1338.089
344.00  1832.497  139.817    0.000  139.817      348.465  914.491    0.000  914.491       19.906  917.666    0.000  917.666
345.00  1902.053  123.601    0.000  123.601      460.789  859.022    0.000  859.022       60.521 1169.502    0.000 1169.502
346.00  1837.330  167.301    0.000  167.301      325.120  954.745    0.000  954.745        0.000  949.534    0.000  949.534
347.00  1738.572  149.964    0.000  149.964      356.768  751.459    0.000  751.459       60.923 1058.410    0.000 1058.410
348.00  1890.465  169.428    0.000  169.428      261.609  837.230    0.000  837.230        0.000 1088.468    0.000 1088.468
349.00  1798.451  177.027    0.000  177.027      356.419  803.849    0.000  803.849       29.858 1097.418    0.000 1097.418
350.00  1897.148  159.983    0.000  159.983      352.527  877.864    0.000  877.864       49.764 1215.342    0.000 1215.342
351.00  1805.265  134.828    0.000  134.828      483.225  637.805    0.000  637.805      160.451  874.636    0.000  874.636
352.00  1810.829  194.443    0.000  194.443      482.321  738.762    0.000  738.762      119.434 1093.100    0.000 1093.100
353.00  1719.824  226.972    0.000  226.972      202.334  868.240    0.000  868.240       40.213 1029.658    0.000 1029.658
354.00  1847.815  191.532    0.000  191.532      389.751  931.361    0.000  931.361       50.769 1422.342    0.000 1422.342
355.00  1842.598  155.815    0.000  155.815      364.806  692.276    0.000  692.276        0.000 1137.629    0.000 1137.629
356.00  1701.365  154.075    0.000  154.075      380.409  608.669    0.000  608.669       50.769 1228.713    0.000 1228.713
357.00  1802.730  162.740    0.000  162.740      462.471  716.221    0.000  716.221        9.953 1229.016    0.000 1229.016
358.00  1871.466  192.845    0.000  192.845      330.001  797.407    0.000  797.407       29.858 1279.681    0.000 1279.681
359.00  1828.484  171.732    0.000  171.732      468.303  740.256    0.000  740.256       29.858 1260.378    0.000 1260.378
360.00  1813.016  170.609    0.000  170.609      500.817  763.348    0.000  763.348      120.640 1157.838    0.000 1157.838
361.00  1748.072  168.504    0.000  168.504      554.122  626.995    0.000  626.995      101.539 1239.166    0.000 1239.166
362.00  1787.596  147.737    0.000  147.737      395.068  710.129    0.000  710.129       40.616 1159.345    0.000 1159.345
363.00  1750.851  180.149    0.000  180.149      644.268  612.993    0.000  612.993      182.770 1197.453    0.000 1197.453
364.00  1647.958  153.687    0.000  153.687      476.396  621.514    0.000  621.514      182.770  960.898    0.000  960.898
365.00  1700.414  131.676    0.000  131.676      606.141  549.218    0.000  549.218      223.385 1111.998    0.000 1111.998
366.00  1681.407  146.407    0.000  146.407      517.599  514.245    0.000  514.245      132.000  923.499    0.000  923.499
367.00  1752.185  103.183    0.000  103.183      689.495  529.065    0.000  529.065      345.232 1045.346    0.000 1045.346
368.00  1832.531   84.688    0.000   84.688      617.729  577.024    0.000  577.024      264.001 1224.492    0.000 1224.492
369.00  1897.901  125.030    0.000  125.030      548.423  695.218    0.000  695.218      223.385 1093.600    0.000 1093.600
370.00  1788.426  117.316    0.000  117.316      579.553  636.632    0.000  636.632      203.078  882.077    0.000  882.077
371.00  1794.271  129.833    0.000  129.833      636.275  621.193    0.000  621.193      304.616 1185.587    0.000 1185.587
372.00  1866.416  101.481    0.000  101.481      762.218  557.432    0.000  557.432      191.516 1052.482    0.000 1052.482
373.00  1778.333  115.498    0.000  115.498      720.843  531.882    0.000  531.882      171.007 1473.614    0.000 1473.614
374.00  1736.117  143.023    0.000  143.023      655.385  565.745    0.000  565.745       30.060  997.693    0.000  997.693
375.00  1764.106  137.289    0.000  137.289      686.341  450.139    0.000  450.139       70.876 1215.450    0.000 1215.450
376.00  1799.200  119.249    0.000  119.249      658.454  563.270    0.000  563.270      231.328 1133.008    0.000 1133.008
377.00  1815.641  112.025    0.000  112.025      557.072  589.254    0.000  589.254        0.000 1206.399    0.000 1206.399
378.00  1739.565  172.920    0.000  172.920      447.991  739.411    0.000  739.411        0.000 1275.261    0.000 1275.261
379.00  1640.246  162.711    0.000  162.711      401.296  725.960    0.000  725.960        9.953 1203.179    0.000 1203.179
380.00  1710.946  137.770    0.000  137.770      449.893  682.123    0.000  682.123       50.769 1184.582    0.000 1184.582
381.00  1605.688  122.399    0.000  122.399      444.532  519.651    0.000  519.651       20.308 1214.640    0.000 1214.640
382.00  1487.546  227.976    0.000  227.976      431.737  731.666    0.000  731.666        0.000 1395.399    0.000 1395.399
383.00  1530.292  175.882    0.000  175.882      365.761  659.852    0.000  659.852        0.000 1265.711    0.000 1265.711
384.00  1624.192  157.945    0.000  157.945      404.887  637.843    0.000  637.843        0.000 1326.028    0.000 1326.028
385.00  1661.836  186.682    0.000  186.682      564.549  505.471    0.000  505.471       50.769 1113.604    0.000 1113.604
386.00  1625.928  188.615    0.000  188.615      572.159  485.846    0.000  485.846       40.616 1215.145    0.000 1215.145
387.00  1516.146  215.318    0.000  215.318      349.588  569.510    0.000  569.510        0.000 1164.478    0.000 1164.478
388.00  1636.949  155.466    0.000  155.466      373.063  893.282    0.000  893.282        0.000 1435.615    0.000 1435.615
389.00  1601.549  124.696    0.000  124.696      389.971  709.663    0.000  709.663        0.000 1427.770    0.000 1427.770
390.00  1690.827  133.967    0.000  133.967      522.095  644.558    0.000  644.558        0.000 1194.839    0.000 1194.839
391.00  1573.054  148.731    0.000  148.731      506.745  553.549    0.000  553.549        0.000 1194.636    0.000 1194.636
392.00  1528.511  149.811    0.000  149.811      596.760  436.779    0.000  436.779        0.000 1005.234    0.000 1005.234
393.00  1669.725  110.891    0.000  110.891      613.490  693.448    0.000  693.448      233.539 1185.788    0.000 1185.788
394.00  1666.679  129.909    0.000  129.909      652.271  470.721    0.000  470.721      355.386 1075.003    0.000 1075.003
395.00  1723.847  132.317    0.000  132.317      600.996  533.968    0.000  533.968       20.308 1187.903    0.000 1187.903
396.00  1835.590  114.033    0.000  114.033      635.317  502.012    0.000  502.012       60.923 1328.647    0.000 1328.647
397.00  1851.729  118.986    0.000  118.986      572.679  595.706    0.000  595.706      121.847 1315.277    0.000 1315.277
398.00  1718.652  161.436    0.000  161.436      500.910  614.000    0.000  614.000       20.308 1284.715    0.000 1284.715
399.00  1714.321  128.567    0.000  128.567      562.689  630.771    0.000  630.771       50.769 1476.232    0.000 1476.232
400.00  1758.563  209.291    0.000  209.291      428.189  693.156    0.000  693.156       81.231 1134.217    0.000 1134.217
401.00  1590.130  227.089    0.000  227.089      443.795  690.091    0.000  690.091       50.769 1183.178    0.000 1183.178
402.00  1638.592  189.897    0.000  189.897      650.587  503.792    0.000  503.792        9.953 1223.190    0.000 1223.190
403.00  1742.497  151.140    0.000  151.140      557.025  712.947    0.000  712.947        0.000 1387.257    0.000 1387.257
404.00  1771.993  139.638    0.000  139.638      452.962  612.219    0.000  612.219        0.000 1081.536    0.000 1081.536
405.00  1688.025  114.100    0.000  114.100      598.399  576.122    0.000  576.122       30.462 1304.820    0.000 1304.820
406.00  1654.608   95.436    0.000   95.436      457.497  649.350    0.000  649.350       91.385 1153.115    0.000 1153.115
407.00  1575.231  121.034    0.000  121.034      556.724  469.029    0.000  469.029       60.923 1043.335    0.000 1043.335
408.00  1588.635  117.392    0.000  117.392      528.015  578.714    0.000  578.714       20.308 1041.324    0.000 1041.324
409.00  1564.489  144.155    0.000  144.155      521.921  503.833    0.000  503.833        0.000  832.115    0.000  832.115
410.00  1614.346  165.113    0.000  165.113      478.299  567.432    0.000  567.432        0.000  890.123    0.000  890.123
411.00  1613.137  120.909    0.000  120.909      435.410  544.468    0.000  544.468        0.000  780.037    0.000  780.037
412.00  1612.241  113.567    0.000  113.567      543.364  546.494    0.000  546.494      192.522  900.674    0.000  900.674
413.00  1763.895  116.441    0.000  116.441      570.301  537.256    0.000  537.256      203.078  841.060    0.000  841.060
414.00  1714.025  144.854    0.000  144.854      447.470  618.877    0.000  618.877        0.000  878.761    0.000  878.761
415.00  1590.471  148.002    0.000  148.002      414.829  601.023    0.000  601.023       20.308 1051.879    0.000 1051.879
416.00  1676.719  166.677    0.000  166.677      592.392  528.131    0.000  528.131       81.231  859.662    0.000  859.662
417.00  1690.308  151.708    0.000  151.708      511.758  629.392    0.000  629.392        0.000 1070.579    0.000 1070.579
418.00  1831.107  172.956    0.000  172.956      526.546  639.889    0.000  639.889       60.722 1102.647    0.000 1102.647
419.00  1764.502  133.591    0.000  133.591      475.656  575.724    0.000  575.724       20.308  909.624    0.000  909.624
420.00  1814.701  144.119    0.000  144.119      464.073  657.809    0.000  657.809        0.000 1112.394    0.000 1112.394
421.00  1699.134  138.428    0.000  138.428      470.127  540.182    0.000  540.182       20.308  808.886    0.000  808.886
422.00  1729.542  164.728    0.000  164.728      596.500  511.570    0.000  511.570       81.231 1002.114    0.000 1002.114
423.00  1793.231  204.964    0.000  204.964      436.918  735.113    0.000  735.113       10.154 1141.952    0.000 1141.952
424.00  1804.923  159.577    0.000  159.577      475.440  698.142    0.000  698.142        0.000 1163.165    0.000 1163.165
425.00  1727.234  171.807    0.000  171.807      483.354  582.191    0.000  582.191        0.000  950.234    0.000  950.234
426.00  1726.917  138.380    0.000  138.380      535.277  586.738    0.000  586.738       40.616 1020.208    0.000 1020.208
427.00  1676.640  133.063    0.000  133.063      382.189  744.558    0.000  744.558        0.000 1131.703    0.000 1131.703
428.00  1711.447  153.634    0.000  153.634      662.691  505.039    0.000  505.039      172.616 1124.162    0.000 1124.162
429.00  1655.761  149.686    0.000  149.686      472.936  528.943    0.000  528.943      101.539  810.399    0.000  810.399
430.00  1667.120  191.139    0.000  191.139      470.773  670.663    0.000  670.663       50.769 1031.673    0.000 1031.673
431.00  1628.518  159.101    0.000  159.101      437.654  579.749    0.000  579.749       81.231  831.612    0.000  831.612
432.00  1777.863  151.554    0.000  151.554      507.871  660.943    0.000  660.943      152.308 1072.087    0.000 1072.087
433.00  1838.274  149.037    0.000  149.037      663.815  560.491    0.000  560.491      243.693  979.394    0.000  979.394
434.00  1785.814  165.900    0.000  165.900      447.558  687.791    0.000  687.791      132.000 1012.874    0.000 1012.874
435.00  1649.695  187.430    0.000  187.430      506.788  558.212    0.000  558.212      131.397 1059.920    0.000 1059.920
436.00  1682.095  171.507    0.000  171.507      587.244  568.591    0.000  568.591       50.769 1172.018    0.000 1172.018
437.00  1695.579  159.676    0.000  159.676      534.025  454.675    0.000  454.675       30.462  788.786    0.000  788.786
438.00  1677.186  199.344    0.000  199.344      508.170  604.857    0.000  604.857       40.213 1052.884    0.000 1052.884
439.00  1674.724  162.613    0.000  162.613      646.477  463.586    0.000  463.586      212.226 1019.710    0.000 1019.710
440.00  1623.036  153.181    0.000  153.181      455.169  622.296    0.000  622.296        0.000 1203.183    0.000 1203.183
441.00  1675.777  175.082    0.000  175.082      535.710  578.837    0.000  578.837        0.000 1193.229    0.000 1193.229
442.00  1713.346  189.840    0.000  189.840      595.893  540.188    0.000  540.188        0.000 1113.607    0.000 1113.607
443.00  1832.632  187.248    0.000  187.248      438.389  656.401    0.000  656.401        0.000 1094.608    0.000 1094.608
444.00  1680.647  165.384    0.000  165.384      632.335  537.767    0.000  537.767        0.000 1090.987    0.000 1090.987
445.00  1737.456  170.160    0.000  170.160      616.733  553.503    0.000  553.503        0.000 1093.904    0.000 1093.904
446.00  1818.630  204.653    0.000  204.653      495.332  648.485    0.000  648.485        0.000 1072.187    0.000 1072.187
447.00  1756.433  187.233    0.000  187.233      560.614  660.163    0.000  660.163        0.000 1343.629    0.000 1343.629
448.00  1695.310  198.232    0.000  198.232      460.484  630.534    0.000  630.534        0.000 1081.132    0.000 1081.132
449.00  1760.892  199.398    0.000  199.398      449.636  791.027    0.000  791.027       10.154 1052.383    0.000 1052.383
450.00  1647.874  219.022    0.000  219.022      418.849  595.567    0.000  595.567      162.462  739.121    0.000  739.121
451.00  1731.597  229.172    0.000  229.172      511.887  548.701    0.000  548.701       60.923  890.925    0.000  890.925
452.00  1802.311  216.734    0.000  216.734      552.220  513.768    0.000  513.768      203.078  739.122    0.000  739.122
453.00  1728.714  208.391    0.000  208.391      497.271  580.651    0.000  580.651       30.462  921.489    0.000  921.489
454.00  1774.944  181.399    0.000  181.399      501.776  744.685    0.000  744.685        0.000 1063.039    0.000 1063.039
455.00  1721.792  190.732    0.000  190.732      550.326  535.519    0.000  535.519      121.847  849.506    0.000  849.506
456.00  1757.852  168.078    0.000  168.078      452.702  604.255    0.000  604.255        0.000 1112.299    0.000 1112.299
457.00  1824.533  189.818    0.000  189.818      485.519  683.291    0.000  683.291        0.000 1061.632    0.000 1061.632
458.00  1646.437  190.277    0.000  190.277      516.727  577.149    0.000  577.149       40.616  950.845    0.000  950.845
459.00  1581.072  190.288    0.000  190.288      371.468  725.578    0.000  725.578        0.000 1221.982    0.000 1221.982
460.00  1755.950  195.043    0.000  195.043      412.321  624.530    0.000  624.530        0.000 1051.476    0.000 1051.476
461.00  1667.212  213.806    0.000  213.806      535.843  644.728    0.000  644.728       70.876 1201.172    0.000 1201.172
462.00  1619.526  214.503    0.000  214.503      273.628  857.270    0.000  857.270        0.000 1224.799    0.000 1224.799
463.00  1695.178  204.502    0.000  204.502      529.960  587.442    0.000  587.442      142.154 1051.076    0.000 1051.076
464.00  1684.925  205.118    0.000  205.118      515.304  545.335    0.000  545.335      132.000 1113.809    0.000 1113.809
465.00  1594.244  167.611    0.000  167.611      561.432  497.004    0.000  497.004      172.616 1080.031    0.000 1080.031
466.00  1741.231  204.852    0.000  204.852      439.602  642.393    0.000  642.393        0.000 1072.791    0.000 1072.791
467.00  1489.514  205.120    0.000  205.120      541.678  524.232    0.000  524.232       60.923 1110.288    0.000 1110.288
468.00  1517.281  237.891    0.000  237.891      589.408  491.031    0.000  491.031        0.000 1231.835    0.000 1231.835
469.00  1481.152  176.954    0.000  176.954      444.702  602.057    0.000  602.057        0.000 1091.391    0.000 1091.391
470.00  1556.198  181.369    0.000  181.369      446.175  614.939    0.000  614.939        0.000 1071.383    0.000 1071.383
471.00  1582.575  204.240    0.000  204.240      520.147  595.697    0.000  595.697       50.769 1111.596    0.000 1111.596
472.00  1626.349  226.426    0.000  226.426      290.663  797.388    0.000  797.388        0.000 1360.117    0.000 1360.117
473.00  1617.950  227.529    0.000  227.529      268.267  788.900    0.000  788.900       30.462 1012.370    0.000 1012.370
474.00  1704.621  208.108    0.000  208.108      454.518  594.360    0.000  594.360       20.308 1020.313    0.000 1020.313
475.00  1593.859  182.898    0.000  182.898      470.601  609.665    0.000  609.665       50.769  970.649    0.000  970.649
476.00  1624.348  210.542    0.000  210.542      493.172  602.055    0.000  602.055        0.000  950.039    0.000  950.039
477.00  1520.474  196.906    0.000  196.906      499.483  538.496    0.000  538.496        0.000 1042.329    0.000 1042.329
478.00  1529.478  181.457    0.000  181.457      510.421  529.639    0.000  529.639      223.385  746.762    0.000  746.762
479.00  1536.413  191.509    0.000  191.509      434.889  497.514    0.000  497.514       81.030  939.083    0.000  939.083
480.00  1539.639  195.175    0.000  195.175      472.115  552.894    0.000  552.894        9.953 1010.761    0.000 1010.761
481.00  1555.337  195.248    0.000  195.248      410.248  593.193    0.000  593.193        0.000 1050.070    0.000 1050.070
482.00  1502.124  188.728    0.000  188.728      518.245  594.615    0.000  594.615       30.462 1030.364    0.000 1030.364
483.00  1647.842  202.202    0.000  202.202      525.982  587.828    0.000  587.828      111.693 1096.718    0.000 1096.718
484.00  1579.166  197.365    0.000  197.365      488.242  652.801    0.000  652.801       30.462 1400.726    0.000 1400.726
485.00  1642.276  217.483    0.000  217.483      383.007  672.594    0.000  672.594        0.000  960.895    0.000  960.895
486.00  1582.688  223.437    0.000  223.437      531.304  556.101    0.000  556.101        0.000 1079.928    0.000 1079.928
487.00  1608.834  196.427    0.000  196.427      556.725  567.167    0.000  567.167        0.000 1100.839    0.000 1100.839
488.00  1571.661  209.610    0.000  209.610      444.356  538.632    0.000  538.632        0.000 1032.276    0.000 1032.276
489.00  1626.480  236.403    0.000  236.403      512.051  541.134    0.000  541.134       50.568  909.826    0.000  909.826
490.00  1597.264  228.769    0.000  228.769      431.932  691.367    0.000  691.367        0.000 1140.848    0.000 1140.848
491.00  1730.888  255.043    0.000  255.043      529.857  811.419    0.000  811.419      110.486  949.535    0.000  949.535
492.00  1459.325  244.558    0.000  244.558      466.836  587.659    0.000  587.659        0.000  830.203    0.000  830.203
493.00  1538.588  251.355    0.000  251.355      506.959  578.834    0.000  578.834       50.769 1050.774    0.000 1050.774
494.00  1502.385  247.418    0.000  247.418      429.526  663.102    0.000  663.102        0.000 1141.256    0.000 1141.256
495.00  1464.811  183.417    0.000  183.417      381.149  656.152    0.000  656.152        0.000 1083.851    0.000 1083.851
496.00  1414.569  193.821    0.000  193.821      442.069  588.662    0.000  588.662        0.000 1030.365    0.000 1030.365
497.00  1630.317  228.941    0.000  228.941      405.010  659.681    0.000  659.681       10.154 1064.244    0.000 1064.244
498.00  1529.290  184.686    0.000  184.686      390.870  645.580    0.000  645.580      152.308  838.145    0.000  838.145
499.00  1599.460  237.213    0.000  237.213      428.793  655.617    0.000  655.617        0.000 1012.171    0.000 1012.171
500.00  1639.123  243.302    0.000  243.302      334.368  803.122    0.000  803.122        0.000  931.943    0.000  931.943
501.00  1530.920  261.447    0.000  261.447      293.560  631.537    0.000  631.537        0.000  920.885    0.000  920.885
502.00  1626.267  233.702    0.000  233.702      270.038  687.440    0.000  687.440       30.462  841.163    0.000  841.163
503.00  1771.245  224.652    0.000  224.652      313.707  797.346    0.000  797.346       20.308 1073.093    0.000 1073.093
504.00  1668.025  230.978    0.000  230.978      365.492  772.086    0.000  772.086        0.000  921.185    0.000  921.185
505.00  1694.307  253.353    0.000  253.353      286.943  726.698    0.000  726.698        0.000 1000.808    0.000 1000.808
506.00  1597.307  239.935    0.000  239.935      312.227  702.964    0.000  702.964        0.000  887.808    0.000  887.808
507.00  1583.874  232.859    0.000  232.859      199.394  831.451    0.000  831.451        0.000  980.702    0.000  980.702
508.00  1674.864  247.717    0.000  247.717      195.798  870.364    0.000  870.364        0.000  881.476    0.000  881.476
509.00  1598.100  244.466    0.000  244.466      251.535  780.917    0.000  780.917        0.000  991.963    0.000  991.963
510.00  1755.278  252.521    0.000  252.521      364.407  756.433    0.000  756.433      101.539  820.251    0.000  820.251
511.00  1696.586  242.649    0.000  242.649      347.420  788.822    0.000  788.822        0.000  992.263    0.000  992.263
512.00  1677.647  242.889    0.000  242.889      327.842  692.502    0.000  692.502        0.000  969.945    0.000  969.945
513.00  1646.521  220.741    0.000  220.741      259.229  761.539    0.000  761.539        0.000 1010.358    0.000 1010.358
514.00  1596.711  252.517    0.000  252.517      219.065  672.710    0.000  672.710       10.154  901.281    0.000  901.281
515.00  1567.220  200.573    0.000  200.573      141.978  851.423    0.000  851.423        0.000  699.812    0.000  699.812
516.00  1603.942  211.157    0.000  211.157      297.233  714.767    0.000  714.767        0.000  871.121    0.000  871.121
517.00  1563.053  251.022    0.000  251.022      166.321  858.455    0.000  858.455        0.000 1001.006    0.000 1001.006
518.00  1654.535  193.109    0.000  193.109      219.238  858.721    0.000  858.721        0.000  749.574    0.000  749.574
519.00  1622.281  194.807    0.000  194.807      236.267  873.857    0.000  873.857        0.000  840.056    0.000  840.056
520.00  1696.107  232.359    0.000  232.359      208.084  979.567    0.000  979.567        0.000  932.548    0.000  932.548
521.00  1629.766  324.497    0.000  324.497      209.986  870.835    0.000  870.835        0.000  870.317    0.000  870.317
522.00  1426.906  366.276    0.000  366.276      158.669  756.013    0.000  756.013        0.000  828.998    0.000  828.998
523.00  1557.926  335.947    0.000  335.947      331.865  780.044    0.000  780.044       40.616  891.027    0.000  891.027
524.00  1455.323  391.587    0.000  391.587      231.515  850.684    0.000  850.684        0.000  729.972    0.000  729.972
525.00  1494.894  347.140    0.000  347.140      222.914  945.327    0.000  945.327        0.000 1019.609    0.000 1019.609
526.00  1424.358  368.210    0.000  368.210      183.052  935.250    0.000  935.250        0.000 1069.170    0.000 1069.170
527.00  1340.731  403.603    0.000  403.603      203.111  926.872    0.000  926.872        0.000 1039.817    0.000 1039.817
528.00  1417.725  384.319    0.000  384.319      222.607  794.613    0.000  794.613        0.000  769.984    0.000  769.984
529.00  1623.440  387.776    0.000  387.776      230.092 1051.098    0.000 1051.098        0.000 1279.483    0.000 1279.483
530.00  1560.773  454.747    0.000  454.747      251.578  974.757    0.000  974.757        0.000 1059.420    0.000 1059.420
531.00  1556.213  360.732    0.000  360.732      270.817  945.708    0.000  945.708        0.000 1124.667    0.000 1124.667
532.00  1601.685  429.271    0.000  429.271      106.399 1021.541    0.000 1021.541        0.000  948.332    0.000  948.332
533.00  1557.773  459.865    0.000  459.865      208.732 1066.062    0.000 1066.062        0.000 1155.831    0.000 1155.831
534.00  1604.457  418.129    0.000  418.129      329.959  920.106    0.000  920.106        0.000 1045.546    0.000 1045.546
535.00  1699.558  327.565    0.000  327.565      328.664  864.129    0.000  864.129        0.000 1013.878    0.000 1013.878
536.00  1572.717  380.045    0.000  380.045      119.455 1069.055    0.000 1069.055        0.000 1067.864    0.000 1067.864
537.00  1563.092  474.626    0.000  474.626       86.122 1065.028    0.000 1065.028        0.000  968.535    0.000  968.535
538.00  1578.591  359.477    0.000  359.477      154.692  994.133    0.000  994.133       10.154 1035.495    0.000 1035.495
539.00  1646.615  374.389    0.000  374.389      221.099  967.633    0.000  967.633        0.000 1067.059    0.000 1067.059
540.00  1573.885  425.460    0.000  425.460      187.982 1165.249    0.000 1165.249        0.000 1277.075    0.000 1277.075
541.00  1605.057  440.051    0.000  440.051      136.965 1031.274    0.000 1031.274       10.154 1188.706    0.000 1188.706
542.00  1536.941  406.946    0.000  406.946      238.738 1053.045    0.000 1053.045       10.154 1111.094    0.000 1111.094
543.00  1659.064  385.477    0.000  385.477      215.046 1044.890    0.000 1044.890       91.385 1205.395    0.000 1205.395
544.00  1589.770  362.008    0.000  362.008      212.451  986.389    0.000  986.389        0.000 1085.557    0.000 1085.557
545.00  1665.717  362.045    0.000  362.045       80.626 1060.408    0.000 1060.408        0.000  986.734    0.000  986.734
546.00  1570.912  398.514    0.000  398.514      160.829 1128.892    0.000 1128.892        0.000 1375.898    0.000 1375.898
547.00  1530.231  446.155    0.000  446.155      226.540 1095.376    0.000 1095.376        0.000 1207.102    0.000 1207.102
548.00  1621.600  345.171    0.000  345.171      248.460  986.915    0.000  986.915        0.000 1294.467    0.000 1294.467
549.00  1565.591  352.805    0.000  352.805      261.177  930.972    0.000  930.972        0.000 1214.542    0.000 1214.542
550.00  1459.869  398.005    0.000  398.005      254.600  896.156    0.000  896.156        0.000 1166.080    0.000 1166.080
551.00  1463.750  426.991    0.000  426.991      206.568  988.717    0.000  988.717        0.000 1204.989    0.000 1204.989
552.00  1527.271  463.512    0.000  463.512      252.181 1097.102    0.000 1097.102        0.000 1367.251    0.000 1367.251
553.00  1552.543  430.565    0.000  430.565      307.781  906.412    0.000  906.412       20.308 1326.539    0.000 1326.539
554.00  1601.718  362.877    0.000  362.877      331.302  943.974    0.000  943.974        0.000 1316.484    0.000 1316.484
555.00  1643.153  330.477    0.000  330.477      330.306  818.089    0.000  818.089        0.000 1237.365    0.000 1237.365
556.00  1695.687  247.468    0.000  247.468      267.879  937.200    0.000  937.200        0.000 1348.453    0.000 1348.453
557.00  1815.787  243.680    0.000  243.680      397.621  869.583    0.000  869.583       30.462 1098.831    0.000 1098.831
558.00  1809.844  236.930    0.000  236.930      362.513  899.013    0.000  899.013        0.000 1198.356    0.000 1198.356
559.00  1674.292  233.359    0.000  233.359      374.883  765.907    0.000  765.907       19.906 1043.336    0.000 1043.336
560.00  1629.233  305.705    0.000  305.705      363.984  860.462    0.000  860.462        0.000 1205.998    0.000 1205.998
561.00  1538.472  255.565    0.000  255.565      407.855  861.933    0.000  861.933        0.000 1468.488    0.000 1468.488
562.00  1614.640  266.589    0.000  266.589      565.541  740.525    0.000  740.525      253.445 1136.731    0.000 1136.731
563.00  1688.881  275.034    0.000  275.034      564.247  745.320    0.000  745.320      121.847 1148.192    0.000 1148.192
564.00  1608.622  332.040    0.000  332.040      551.526  775.376    0.000  775.376       71.077 1217.560    0.000 1217.560
565.00  1566.451  315.362    0.000  315.362      286.209  836.631    0.000  836.631       20.308 1239.673    0.000 1239.673
566.00  1482.333  335.833    0.000  335.833      283.140  787.924    0.000  787.924       50.769 1137.736    0.000 1137.736
567.00  1564.675  341.240    0.000  341.240      410.455  860.077    0.000  860.077       60.923 1189.912    0.000 1189.912
568.00  1447.011  342.658    0.000  342.658      280.762  834.133    0.000  834.133        0.000 1256.365    0.000 1256.365
569.00  1491.851  372.500    0.000  372.500      280.934  825.747    0.000  825.747        0.000 1118.332    0.000 1118.332
570.00  1572.457  397.354    0.000  397.354      438.220  814.061    0.000  814.061       70.876 1195.742    0.000 1195.742
571.00  1629.746  322.961    0.000  322.961      426.369  733.788    0.000  733.788        0.000  933.251    0.000  933.251
572.00  1603.224  387.691    0.000  387.691      297.405  826.437    0.000  826.437       30.462 1166.285    0.000 1166.285
573.00  1500.487  387.338    0.000  387.338      296.410  814.943    0.000  814.943        0.000 1193.531    0.000 1193.531
574.00  1534.833  348.773    0.000  348.773      264.849  748.918    0.000  748.918        0.000  984.924    0.000  984.924
575.00  1516.037  397.204    0.000  397.204      260.698  925.479    0.000  925.479       10.154 1096.412    0.000 1096.412
576.00  1420.082  329.545    0.000  329.545      265.800  810.711    0.000  810.711       10.154 1102.248    0.000 1102.248
577.00  1428.278  309.255    0.000  309.255      121.487  974.861    0.000  974.861        0.000  983.918    0.000  983.918
578.00  1590.901  329.859    0.000  329.859      347.603  788.179    0.000  788.179        0.000 1226.506    0.000 1226.506
579.00  1544.394  337.156    0.000  337.156      270.124  844.763    0.000  844.763        0.000 1054.293    0.000 1054.293
580.00  1586.221  333.714    0.000  333.714      347.252  885.623    0.000  885.623        0.000 1217.961    0.000 1217.961
581.00  1608.657  360.119    0.000  360.119      221.789  959.768    0.000  959.768        0.000 1087.467    0.000 1087.467
582.00  1693.973  264.599    0.000  264.599      368.006  728.422    0.000  728.422       40.616  926.514    0.000  926.514
583.00  1621.130  267.856    0.000  267.856      467.402  711.356    0.000  711.356       40.616 1198.056    0.000 1198.056
584.00  1522.499  285.447    0.000  285.447      357.628  604.005    0.000  604.005        0.000  883.686    0.000  883.686
585.00  1675.110  275.967    0.000  275.967      433.894  606.123    0.000  606.123      130.392 1025.943    0.000 1025.943
586.00  1674.163  287.607    0.000  287.607      426.329  712.339    0.000  712.339       50.568 1067.964    0.000 1067.964
587.00  1437.045  399.531    0.000  399.531      361.089  777.877    0.000  777.877        0.000 1238.167    0.000 1238.167
588.00  1584.444  332.890    0.000  332.890      234.284  893.146    0.000  893.146        0.000 1123.862    0.000 1123.862
589.00  1517.465  338.899    0.000  338.899      218.375  843.248    0.000  843.248        0.000 1015.786    0.000 1015.786
590.00  1580.480  315.258    0.000  315.258      379.681  695.864    0.000  695.864        0.000 1026.040    0.000 1026.040
591.00  1535.871  330.908    0.000  330.908      245.136  814.455    0.000  814.455        0.000  969.342    0.000  969.342
592.00  1401.227  405.525    0.000  405.525      315.604  865.647    0.000  865.647        0.000 1055.197    0.000 1055.197
593.00  1508.072  306.707    0.000  306.707      366.235  784.759    0.000  784.759        0.000 1164.880    0.000 1164.880
594.00  1425.158  319.044    0.000  319.044      317.677  699.977    0.000  699.977        0.000  926.714    0.000  926.714
595.00  1414.113  342.738    0.000  342.738      317.421  741.958    0.000  741.958        9.953 1045.646    0.000 1045.646
596.00  1493.278  313.439    0.000  313.439      296.280  709.174    0.000  709.174        0.000  956.973    0.000  956.973
597.00  1407.516  371.441    0.000  371.441      301.123  824.872    0.000  824.872        0.000 1067.561    0.000 1067.561
598.00  1428.954  366.711    0.000  366.711      314.787  757.651    0.000  757.651        0.000 1037.000    0.000 1037.000
599.00  1505.658  346.214    0.000  346.214      321.789  782.581    0.000  782.581       20.308 1005.634    0.000 1005.634
600.00  1479.974  366.319    0.000  366.319      390.187  705.554    0.000  705.554        0.000 1185.490    0.000 1185.490
601.00  1433.135  383.959    0.000  383.959      378.037  682.033    0.000  682.033       20.308 1137.029    0.000 1137.029
602.00  1438.780  278.175    0.000  278.175      434.842  683.552    0.000  683.552        0.000 1074.700    0.000 1074.700
603.00  1419.525  402.772    0.000  402.772      392.867  775.928    0.000  775.928        0.000 1328.039    0.000 1328.039
604.00  1628.938  344.760    0.000  344.760      509.895  761.742    0.000  761.742       30.462 1287.627    0.000 1287.627
605.00  1587.464  337.286    0.000  337.286      454.125  763.952    0.000  763.952       20.308 1387.756    0.000 1387.756
606.00  1485.475  330.964    0.000  330.964      300.562  702.572    0.000  702.572       19.906  963.613    0.000  963.613
607.00  1487.893  328.708    0.000  328.708      384.862  621.548    0.000  621.548       49.764  975.672    0.000  975.672
608.00  1611.657  314.635    0.000  314.635      365.108  714.802    0.000  714.802       71.077  866.596    0.000  866.596
609.00  1459.514  399.915    0.000  399.915      492.038  607.506    0.000  607.506       50.769  965.823    0.000  965.823
610.00  1472.617  321.921    0.000  321.921      427.238  643.512    0.000  643.512        0.000 1195.641    0.000 1195.641
611.00  1417.222  370.659    0.000  370.659      345.007  680.872    0.000  680.872        0.000 1010.759    0.000 1010.759
612.00  1581.321  288.718    0.000  288.718      347.081  773.813    0.000  773.813        0.000 1418.420    0.000 1418.420
613.00  1688.692  287.568    0.000  287.568      414.610  714.979    0.000  714.979       40.616 1108.179    0.000 1108.179
614.00  1633.795  276.576    0.000  276.576      294.721  831.439    0.000  831.439        0.000 1158.742    0.000 1158.742
615.00  1545.124  351.386    0.000  351.386      417.811  718.652    0.000  718.652       30.462 1297.581    0.000 1297.581
616.00  1559.108  278.412    0.000  278.412      426.458  736.546    0.000  736.546        9.953 1424.654    0.000 1424.654
617.00  1633.737  277.139    0.000  277.139      424.772  676.146    0.000  676.146        0.000 1205.691    0.000 1205.691
618.00  1523.512  295.363    0.000  295.363      441.201  634.734    0.000  634.734       29.858 1208.307    0.000 1208.307
619.00  1565.634  318.289    0.000  318.289      457.543  720.025    0.000  720.025       20.308 1257.565    0.000 1257.565
620.00  1566.532  353.443    0.000  353.443      511.155  679.779    0.000  679.779      182.368 1087.565    0.000 1087.565
621.00  1492.115  315.105    0.000  315.105      436.963  744.693    0.000  744.693        0.000 1396.706    0.000 1396.706
622.00  1460.783  334.463    0.000  334.463      378.773  795.135    0.000  795.135        0.000 1151.104    0.000 1151.104
623.00  1532.508  266.526    0.000  266.526      348.074  681.875    0.000  681.875        0.000 1236.860    0.000 1236.860
624.00  1540.491  298.007    0.000  298.007      413.660  726.571    0.000  726.571      121.444  943.605    0.000  943.605
625.00  1599.458  292.702    0.000  292.702      420.060  712.559    0.000  712.559       71.077 1154.122    0.000 1154.122
626.00  1568.665  338.207    0.000  338.207      438.259  787.959    0.000  787.959      132.000 1064.145    0.000 1064.145
627.00  1410.429  362.085    0.000  362.085      390.056  778.881    0.000  778.881       60.923 1113.909    0.000 1113.909
628.00  1456.486  343.924    0.000  343.924      232.599  907.284    0.000  907.284        0.000 1077.214    0.000 1077.214
629.00  1470.779  286.818    0.000  286.818      342.847  769.498    0.000  769.498        0.000 1294.970    0.000 1294.970
630.00  1502.427  342.321    0.000  342.321      249.288  817.876    0.000  817.876        0.000 1047.255    0.000 1047.255
631.00  1453.883  342.750    0.000  342.750      271.294  825.927    0.000  825.927        0.000  917.969    0.000  917.969
632.00  1500.766  356.871    0.000  356.871      246.521 1014.900    0.000 1014.900       59.717 1340.309    0.000 1340.309
633.00  1493.554  321.717    0.000  321.717      263.123  880.404    0.000  880.404       39.811 1159.551    0.000 1159.551
634.00  1467.922  268.634    0.000  268.634      306.789  780.926    0.000  780.926       80.829 1149.196    0.000 1149.196
635.00  1408.570  349.275    0.000  349.275      187.765  987.048    0.000  987.048        0.000 1028.154    0.000 1028.154
636.00  1573.491  291.076    0.000  291.076      348.114  948.368    0.000  948.368       29.858 1258.476    0.000 1258.476
637.00  1534.849  404.754    0.000  404.754      317.858  941.797    0.000  941.797       79.623 1224.294    0.000 1224.294
638.00  1523.144  323.532    0.000  323.532      263.037  846.847    0.000  846.847        0.000  908.719    0.000  908.719
639.00  1620.029  351.129    0.000  351.129      397.490  848.607    0.000  848.607       30.462  844.375    0.000  844.375
640.00  1498.503  348.099    0.000  348.099      246.089  946.706    0.000  946.706        9.953 1198.451    0.000 1198.451
641.00  1529.623  390.081    0.000  390.081      257.240 1005.811    0.000 1005.811       29.858 1128.984    0.000 1128.984
642.00  1455.167  400.811    0.000  400.811      271.506  916.095    0.000  916.095        9.953 1208.506    0.000 1208.506
643.00  1408.946  463.334    0.000  463.334      312.753 1013.060    0.000 1013.060       50.166 1155.626    0.000 1155.626
644.00  1379.495  488.905    0.000  488.905      318.634 1001.485    0.000 1001.485       91.184 1337.090    0.000 1337.090
645.00  1451.680  496.343    0.000  496.343      361.652  960.360    0.000  960.360      130.593 1407.559    0.000 1407.559
646.00  1540.156  386.566    0.000  386.566      384.476  991.292    0.000  991.292       40.616 1189.409    0.000 1189.409
647.00  1388.186  464.667    0.000  464.667      353.042  914.768    0.000  914.768       71.077 1117.326    0.000 1117.326
648.00  1380.433  505.539    0.000  505.539      321.614 1041.527    0.000 1041.527       70.876 1295.370    0.000 1295.370
649.00  1451.303  478.054    0.000  478.054      277.516  920.724    0.000  920.724       40.414 1037.200    0.000 1037.200
650.00  1395.640  441.451    0.000  441.451      368.482  961.412    0.000  961.412       70.876 1129.491    0.000 1129.491
651.00  1467.980  461.470    0.000  461.470      345.907 1049.894    0.000 1049.894       90.581 1376.998    0.000 1376.998
652.00  1518.717  399.594    0.000  399.594      341.882 1085.796    0.000 1085.796       30.462 1267.921    0.000 1267.921
653.00  1519.387  387.984    0.000  387.984      303.022 1012.556    0.000 1012.556       30.462 1337.993    0.000 1337.993
654.00  1514.828  432.255    0.000  432.255      351.652  982.503    0.000  982.503        0.000 1288.730    0.000 1288.730
655.00  1559.487  364.866    0.000  364.866      370.292  951.863    0.000  951.863       59.717 1233.644    0.000 1233.644
656.00  1540.842  395.234    0.000  395.234      348.197  914.031    0.000  914.031       19.906 1173.324    0.000 1173.324
657.00  1588.285  260.114    0.000  260.114      336.534  843.737    0.000  843.737       59.717 1194.134    0.000 1194.134
658.00  1651.974  282.416    0.000  282.416      319.665  877.155    0.000  877.155       19.906 1183.477    0.000 1183.477
659.00  1712.274  320.922    0.000  320.922      294.201  887.399    0.000  887.399       29.858 1175.536    0.000 1175.536
660.00  1545.822  395.565    0.000  395.565      204.884 1007.320    0.000 1007.320        0.000 1094.402    0.000 1094.402
661.00  1536.275  330.337    0.000  330.337      270.849  965.698    0.000  965.698        0.000 1162.364    0.000 1162.364
662.00  1555.230  331.010    0.000  331.010      299.217  925.476    0.000  925.476        0.000 1107.469    0.000 1107.469
663.00  1549.229  261.135    0.000  261.135      297.231  781.730    0.000  781.730        0.000  913.042    0.000  913.042
664.00  1756.465  250.964    0.000  250.964      296.311  960.506    0.000  960.506        0.000 1157.636    0.000 1157.636
665.00  1679.210  259.276    0.000  259.276      410.239  832.401    0.000  832.401       19.906 1174.629    0.000 1174.629
666.00  1654.165  242.539    0.000  242.539      217.290  902.660    0.000  902.660        0.000 1034.889    0.000 1034.889
667.00  1618.433  293.656    0.000  293.656      277.991  913.462    0.000  913.462        0.000 1004.827    0.000 1004.827
668.00  1610.978  299.575    0.000  299.575      321.524  870.055    0.000  870.055        9.953 1053.790    0.000 1053.790
669.00  1586.696  323.374    0.000  323.374      199.431  955.536    0.000  955.536        0.000 1002.418    0.000 1002.418
670.00  1558.871  335.645    0.000  335.645      235.495  974.499    0.000  974.499        0.000  930.934    0.000  930.934
671.00  1651.748  274.167    0.000  274.167      141.803 1076.452    0.000 1076.452        0.000  991.356    0.000  991.356
672.00  1522.341  302.989    0.000  302.989      220.397  989.938    0.000  989.938        0.000 1119.835    0.000 1119.835
673.00  1663.692  313.659    0.000  313.659      515.256  824.564    0.000  824.564        0.000 1352.471    0.000 1352.471
674.00  1687.258  275.909    0.000  275.909      350.920 1029.053    0.000 1029.053        0.000 1222.682    0.000 1222.682
675.00  1627.651  322.893    0.000  322.893      508.327  885.304    0.000  885.304       30.462 1452.099    0.000 1452.099
676.00  1547.159  358.453    0.000  358.453      314.605 1004.537    0.000 1004.537        0.000 1248.315    0.000 1248.315
677.00  1639.519  322.013    0.000  322.013      296.798  920.319    0.000  920.319        0.000 1210.616    0.000 1210.616
678.00  1729.253  320.811    0.000  320.811      376.902 1005.973    0.000 1005.973        0.000 1232.435    0.000 1232.435
679.00  1651.386  322.610    0.000  322.610      370.552  864.253    0.000  864.253        0.000 1040.717    0.000 1040.717
680.00  1746.027  323.744    0.000  323.744      228.827 1023.663    0.000 1023.663        0.000 1187.593    0.000 1187.593
681.00  1690.228  318.056    0.000  318.056      236.173 1095.548    0.000 1095.548        0.000 1151.100    0.000 1151.100
682.00  1553.300  375.964    0.000  375.964      195.879  967.556    0.000  967.556        0.000  918.372    0.000  918.372
683.00  1392.816  417.870    0.000  417.870       63.852 1007.796    0.000 1007.796        0.000  777.623    0.000  777.623
684.00  1432.793  309.109    0.000  309.109      247.117  831.451    0.000  831.451        0.000  867.601    0.000  867.601
685.00  1641.292  283.537    0.000  283.537      341.751  944.462    0.000  944.462        0.000  916.963    0.000  916.963
686.00  1559.660  313.728    0.000  313.728      332.280  888.171    0.000  888.171        0.000  819.445    0.000  819.445
687.00  1704.823  329.054    0.000  329.054      324.120  849.907    0.000  849.907        0.000  967.931    0.000  967.931
688.00  1688.285  288.466    0.000  288.466      269.689  990.061    0.000  990.061        0.000  996.481    0.000  996.481
689.00  1780.062  287.030    0.000  287.030      266.098 1036.295    0.000 1036.295        0.000 1117.628    0.000 1117.628
690.00  1588.765  261.291    0.000  261.291      287.147  925.662    0.000  925.662        0.000 1176.937    0.000 1176.937
691.00  1533.832  387.266    0.000  387.266      216.680 1007.321    0.000 1007.321        0.000 1112.297    0.000 1112.297
692.00  1546.552  368.274    0.000  368.274      243.272  991.636    0.000  991.636        0.000 1172.617    0.000 1172.617
693.00  1572.806  396.953    0.000  396.953      226.578 1043.292    0.000 1043.292        0.000  970.241    0.000  970.241
694.00  1554.811  366.111    0.000  366.111      277.472  960.721    0.000  960.721        0.000 1106.565    0.000 1106.565
695.00  1586.654  409.234    0.000  409.234      294.628 1069.320    0.000 1069.320       50.769 1078.719    0.000 1078.719
696.00  1640.730  434.704    0.000  434.704      318.667 1031.445    0.000 1031.445       30.462 1154.322    0.000 1154.322
697.00  1575.245  465.233    0.000  465.233      323.688 1020.165    0.000 1020.165        0.000 1211.928    0.000 1211.928
698.00  1728.854  448.804    0.000  448.804      361.214  989.212    0.000  989.212       30.261 1301.203    0.000 1301.203
699.00  1742.264  440.555    0.000  440.555      472.188  944.052    0.000  944.052       99.528 1326.333    0.000 1326.333
700.00  1645.260  375.756    0.000  375.756      304.744  966.197    0.000  966.197       40.012 1297.375    0.000 1297.375
701.00  1566.177  345.106    0.000  345.106      368.119  952.369    0.000  952.369        0.000 1109.180    0.000 1109.180
702.00  1457.767  365.713    0.000  365.713      287.504  929.678    0.000  929.678       89.575 1161.157    0.000 1161.157
703.00  1631.010  350.129    0.000  350.129      319.760 1144.546    0.000 1144.546       59.717 1257.269    0.000 1257.269
704.00  1570.763  353.034    0.000  353.034      339.688  938.574    0.000  938.574       19.906 1290.642    0.000 1290.642
705.00  1560.727  409.816    0.000  409.816      197.494 1113.035    0.000 1113.035        0.000 1178.349    0.000 1178.349
706.00  1565.180  424.090    0.000  424.090      377.946  905.471    0.000  905.471       19.906 1157.942    0.000 1157.942
707.00  1666.007  397.046    0.000  397.046      344.875 1004.307    0.000 1004.307        0.000 1380.220    0.000 1380.220
708.00  1660.358  368.044    0.000  368.044      296.925 1016.189    0.000 1016.189        0.000 1379.209    0.000 1379.209
709.00  1793.776  321.772    0.000  321.772      355.299 1024.975    0.000 1024.975        0.000 1309.044    0.000 1309.044
710.00  1666.760  383.118    0.000  383.118      193.126 1077.015    0.000 1077.015        0.000 1100.336    0.000 1100.336
711.00  1577.648  345.986    0.000  345.986      158.581 1070.188    0.000 1070.188        0.000 1019.502    0.000 1019.502
712.00  1611.824  385.688    0.000  385.688      276.345 1036.425    0.000 1036.425       30.059 1173.015    0.000 1173.015
713.00  1535.812  392.948    0.000  392.948      341.157  965.093    0.000  965.093       20.107 1441.644    0.000 1441.644
714.00  1555.424  378.688    0.000  378.688      218.630 1042.309    0.000 1042.309        0.000 1028.048    0.000 1028.048
715.00  1537.816  441.926    0.000  441.926      267.010 1111.132    0.000 1111.132       69.670 1278.779    0.000 1278.779
716.00  1489.793  378.223    0.000  378.223      264.420  935.056    0.000  935.056        0.000 1314.674    0.000 1314.674
717.00  1465.087  349.102    0.000  349.102      230.696  985.725    0.000  985.725        0.000 1175.235    0.000 1175.235
718.00  1574.845  309.475    0.000  309.475      355.858  869.506    0.000  869.506        0.000 1052.986    0.000 1052.986
719.00  1629.130  271.916    0.000  271.916      344.878  868.083    0.000  868.083       40.616 1113.105    0.000 1113.105
720.00  1551.538  296.228    0.000  296.228      357.200  871.412    0.000  871.412      121.847 1042.933    0.000 1042.933
721.00  1601.584  286.690    0.000  286.690      327.455  932.201    0.000  932.201       20.308 1324.124    0.000 1324.124
722.00  1692.107  303.336    0.000  303.336      453.697  953.769    0.000  953.769       71.077 1394.597    0.000 1394.597
723.00  1645.821  282.996    0.000  282.996      376.915  929.787    0.000  929.787        0.000 1353.480    0.000 1353.480
724.00  1557.513  230.787    0.000  230.787      468.225  747.382    0.000  747.382       20.308 1243.900    0.000 1243.900
725.00  1665.781  189.245    0.000  189.245      594.034  692.117    0.000  692.117        0.000 1305.123    0.000 1305.123
726.00  1563.781  254.807    0.000  254.807      292.436  960.860    0.000  960.860        0.000 1288.333    0.000 1288.333
727.00  1649.236  215.269    0.000  215.269      272.808 1063.411    0.000 1063.411        0.000 1332.466    0.000 1332.466
728.00  1477.326  283.548    0.000  283.548      370.300  804.989    0.000  804.989        0.000 1131.900    0.000 1131.900
729.00  1617.084  267.842    0.000  267.842      255.903 1004.609    0.000 1004.609        0.000 1282.901    0.000 1282.901
730.00  1605.649  257.786    0.000  257.786      358.930  860.379    0.000  860.379        0.000 1348.647    0.000 1348.647
731.00  1567.074  236.819    0.000  236.819      563.253  702.394    0.000  702.394        0.000 1161.958    0.000 1161.958
732.00  1561.628  240.488    0.000  240.488      246.173  888.561    0.000  888.561        0.000  940.283    0.000  940.283
733.00  1488.194  264.220    0.000  264.220      193.646  928.387    0.000  928.387       19.906  948.124    0.000  948.124
734.00  1523.231  231.696    0.000  231.696      292.736  816.804    0.000  816.804       19.906  967.831    0.000  967.831
735.00  1445.973  328.715    0.000  328.715      191.224  997.737    0.000  997.737       19.906  943.903    0.000  943.903
736.00  1479.600  382.728    0.000  382.728       88.111 1080.998    0.000 1080.998        0.000  837.839    0.000  837.839
737.00  1426.234  415.945    0.000  415.945       83.482 1139.802    0.000 1139.802        0.000  900.472    0.000  900.472
738.00  1397.653  449.426    0.000  449.426       87.549 1114.688    0.000 1114.688        0.000 1127.277    0.000 1127.277
739.00  1509.674  305.166    0.000  305.166      114.225 1111.438    0.000 1111.438        0.000 1120.034    0.000 1120.034
740.00  1613.027  289.452    0.000  289.452      109.685 1020.220    0.000 1020.220        0.000  857.846    0.000  857.846
741.00  1610.841  333.179    0.000  333.179      154.216  964.619    0.000  964.619        0.000  882.577    0.000  882.577
742.00  1674.354  316.958    0.000  316.958      165.715 1187.574    0.000 1187.574        0.000 1090.784    0.000 1090.784
743.00  1671.348  294.773    0.000  294.773      229.741 1188.162    0.000 1188.162        0.000 1054.283    0.000 1054.283
744.00  1582.562  253.858    0.000  253.858      118.936 1041.187    0.000 1041.187        0.000  837.339    0.000  837.339
745.00  1590.548  259.803    0.000  259.803      233.722  927.916    0.000  927.916        9.953  876.246    0.000  876.246
746.00  1522.345  324.360    0.000  324.360      276.871  950.691    0.000  950.691        0.000  889.314    0.000  889.314
747.00  1511.013  325.404    0.000  325.404      138.348 1061.675    0.000 1061.675        0.000  806.070    0.000  806.070
748.00  1471.062  302.307    0.000  302.307      156.032  953.249    0.000  953.249        0.000  748.368    0.000  748.368
749.00  1512.207  331.688    0.000  331.688       86.209 1089.484    0.000 1089.484        0.000 1129.588    0.000 1129.588
750.00  1502.575  408.782    0.000  408.782      164.289 1017.201    0.000 1017.201        0.000 1009.655    0.000 1009.655
751.00  1437.652  430.417    0.000  430.417      135.323 1074.100    0.000 1074.100        0.000 1048.161    0.000 1048.161
752.00  1396.899  371.375    0.000  371.375      187.550 1012.876    0.000 1012.876        0.000 1019.206    0.000 1019.206
753.00  1418.229  418.873    0.000  418.873      111.111 1002.327    0.000 1002.327        0.000 1102.546    0.000 1102.546
754.00  1526.630  302.016    0.000  302.016      225.984  974.738    0.000  974.738        0.000 1293.558    0.000 1293.558
755.00  1540.566  265.014    0.000  265.014      238.436  941.301    0.000  941.301        0.000 1011.359    0.000 1011.359
756.00  1563.231  337.857    0.000  337.857      316.431  934.794    0.000  934.794        0.000 1132.608    0.000 1132.608
757.00  1490.053  347.863    0.000  347.863      158.410 1032.155    0.000 1032.155        0.000 1210.019    0.000 1210.019
758.00  1503.552  339.956    0.000  339.956      231.130 1005.041    0.000 1005.041        0.000 1264.904    0.000 1264.904
759.00  1558.742  302.589    0.000  302.589      242.111 1047.366    0.000 1047.366        0.000 1149.091    0.000 1149.091
760.00  1527.498  383.178    0.000  383.178      201.904 1070.801    0.000 1070.801        0.000 1333.769    0.000 1333.769
761.00  1589.042  387.379    0.000  387.379      158.410 1109.368    0.000 1109.368        0.000 1219.866    0.000 1219.866
762.00  1577.174  326.364    0.000  326.364      128.924 1018.749    0.000 1018.749        0.000 1180.857    0.000 1180.857
763.00  1486.992  374.207    0.000  374.207       98.833 1062.671    0.000 1062.671        0.000 1249.821    0.000 1249.821
764.00  1404.946  358.973    0.000  358.973      115.003 1039.334    0.000 1039.334        0.000  944.205    0.000  944.205
765.00  1516.787  282.451    0.000  282.451      250.844  874.653    0.000  874.653        0.000  853.825    0.000  853.825
766.00  1621.994  295.401    0.000  295.401      532.167  758.907    0.000  758.907        0.000 1166.885    0.000 1166.885
767.00  1707.025  309.519    0.000  309.519      490.485  683.815    0.000  683.815        0.000 1240.977    0.000 1240.977
768.00  1714.817  280.156    0.000  280.156      515.177  660.770    0.000  660.770       50.166 1094.101    0.000 1094.101
769.00  1627.975  331.928    0.000  331.928      613.015  601.719    0.000  601.719       99.528 1228.615    0.000 1228.615
770.00  1586.430  293.671    0.000  293.671      463.470  765.967    0.000  765.967        0.000 1152.413    0.000 1152.413
771.00  1632.026  286.960    0.000  286.960      420.707  921.593    0.000  921.593        0.000 1444.660    0.000 1444.660
772.00  1514.488  282.094    0.000  282.094      448.334  685.941    0.000  685.941      162.462 1153.720    0.000 1153.720
773.00  1559.684  272.846    0.000  272.846      364.115  879.407    0.000  879.407       20.308 1558.864    0.000 1558.864
774.00  1562.032  314.604    0.000  314.604      512.622  825.593    0.000  825.593       20.308 1517.251    0.000 1517.251
775.00  1613.231  290.465    0.000  290.465      515.869  744.985    0.000  744.985       40.616 1452.703    0.000 1452.703
776.00  1564.423  351.607    0.000  351.607      528.190  804.742    0.000  804.742      406.155 1178.248    0.000 1178.248
777.00  1597.164  360.348    0.000  360.348      635.065  679.663    0.000  679.663      558.463 1271.241    0.000 1271.241
778.00  1521.761  362.508    0.000  362.508      479.638  743.566    0.000  743.566      426.262 1109.685    0.000 1109.685
779.00  1531.150  412.314    0.000  412.314      459.146  724.845    0.000  724.845       10.154 1171.011    0.000 1171.011
780.00  1408.183  429.415    0.000  429.415      389.625  634.486    0.000  634.486      264.001  905.903    0.000  905.903
781.00  1559.039  424.043    0.000  424.043      514.399  753.852    0.000  753.852      304.415 1038.504    0.000 1038.504
782.00  1472.004  396.048    0.000  396.048      519.025  768.169    0.000  768.169      402.536 1238.669    0.000 1238.669
783.00  1468.275  438.066    0.000  438.066      509.600  735.956    0.000  735.956      293.457 1025.236    0.000 1025.236
784.00  1373.062  288.645    0.000  288.645      395.246  673.962    0.000  673.962      300.997  919.776    0.000  919.776
785.00  1449.293  260.025    0.000  260.025      429.184  693.068    0.000  693.068      349.957 1110.385    0.000 1110.385
786.00  1501.469  231.546    0.000  231.546      407.655  703.138    0.000  703.138      269.530 1250.427    0.000 1250.427
787.00  1626.757  259.248    0.000  259.248      552.487  573.744    0.000  573.744      273.149  815.122    0.000  815.122
788.00  1489.158  272.750    0.000  272.750      509.551  623.324    0.000  623.324      252.238 1006.036    0.000 1006.036
789.00  1581.397  299.838    0.000  299.838      623.853  653.323    0.000  653.323      353.576  895.851    0.000  895.851
790.00  1622.765  299.503    0.000  299.503      578.860  686.878    0.000  686.878      423.045  934.555    0.000  934.555
791.00  1696.986  267.033    0.000  267.033      617.772  705.913    0.000  705.913      352.973 1204.491    0.000 1204.491
792.00  1579.957  280.287    0.000  280.287      498.660  641.575    0.000  641.575      101.338 1084.654    0.000 1084.654
793.00  1637.035  266.063    0.000  266.063      590.057  612.560    0.000  612.560      321.104  897.158    0.000  897.158
794.00  1475.870  279.252    0.000  279.252      525.424  693.936    0.000  693.936      301.600 1185.390    0.000 1185.390
795.00  1620.439  275.304    0.000  275.304      485.991  753.592    0.000  753.592      221.978 1048.862    0.000 1048.862
796.00  1426.871  308.598    0.000  308.598      534.936  648.195    0.000  648.195      251.032  937.171    0.000  937.171
797.00  1519.659  326.561    0.000  326.561      489.623  665.662    0.000  665.662      181.563  948.231    0.000  948.231
798.00  1475.511  325.036    0.000  325.036      403.763  756.535    0.000  756.535       79.824 1068.167    0.000 1068.167
799.00  1547.083  287.804    0.000  287.804      456.117  706.332    0.000  706.332      120.238 1269.632    0.000 1269.632
800.00  1699.418  205.453    0.000  205.453      478.599  834.173    0.000  834.173       81.030 1099.231    0.000 1099.231
801.00  1623.593  289.653    0.000  289.653      502.243  696.646    0.000  696.646      149.292 1067.461    0.000 1067.461
802.00  1558.305  283.393    0.000  283.393      505.830  746.368    0.000  746.368      230.724 1006.737    0.000 1006.737
803.00  1554.030  283.936    0.000  283.936      481.746  598.681    0.000  598.681      169.801 1037.098    0.000 1037.098
804.00  1571.375  292.080    0.000  292.080      400.216  576.333    0.000  576.333      139.943  717.606    0.000  717.606
805.00  1553.896  295.095    0.000  295.095      500.687  610.666    0.000  610.666       99.528  885.196    0.000  885.196
806.00  1570.030  271.508    0.000  271.508      429.607  705.388    0.000  705.388      120.238  815.723    0.000  815.723
807.00  1717.484  281.246    0.000  281.246      598.400  656.710    0.000  656.710      191.114 1071.483    0.000 1071.483
808.00  1706.264  247.771    0.000  247.771      575.131  684.289    0.000  684.289      161.256 1009.956    0.000 1009.956
809.00  1624.237  281.973    0.000  281.973      587.631  659.649    0.000  659.649      110.084 1271.642    0.000 1271.642
810.00  1700.759  293.590    0.000  293.590      507.174  699.856    0.000  699.856      151.102  939.886    0.000  939.886
811.00  1650.918  278.757    0.000  278.757      394.511  661.380    0.000  661.380        0.000  962.105    0.000  962.105
812.00  1470.467  298.505    0.000  298.505      379.076  672.322    0.000  672.322      261.387  914.148    0.000  914.148
813.00  1508.511  288.850    0.000  288.850      418.505  656.454    0.000  656.454      203.078  852.222    0.000  852.222
814.00  1493.093  272.117    0.000  272.117      388.198  575.078    0.000  575.078      192.321  646.329    0.000  646.329
815.00  1502.307  256.343    0.000  256.343      476.048  620.731    0.000  620.731      272.144  788.381    0.000  788.381
816.00  1541.437  267.581    0.000  267.581      485.646  659.824    0.000  659.824      212.628  999.904    0.000  999.904
817.00  1531.287  295.107    0.000  295.107      436.794  744.515    0.000  744.515        0.000 1392.788    0.000 1392.788
818.00  1406.030  268.125    0.000  268.125      411.977  847.160    0.000  847.160        0.000 1493.223    0.000 1493.223
819.00  1581.104  272.902    0.000  272.902      325.077  917.109    0.000  917.109       20.308 1474.623    0.000 1474.623
820.00  1466.667  279.709    0.000  279.709      283.097  840.710    0.000  840.710        0.000 1072.285    0.000 1072.285
821.00  1482.069  320.093    0.000  320.093      331.260  931.076    0.000  931.076        0.000 1344.533    0.000 1344.533
822.00  1526.269  246.208    0.000  246.208      488.760  697.133    0.000  697.133        0.000 1180.965    0.000 1180.965
823.00  1448.464  247.399    0.000  247.399      202.077  926.020    0.000  926.020        0.000 1212.532    0.000 1212.532
824.00  1522.853  324.291    0.000  324.291      212.626 1009.887    0.000 1009.887        0.000 1273.959    0.000 1273.959
825.00  1379.250  380.108    0.000  380.108      127.022 1075.689    0.000 1075.689        0.000 1238.469    0.000 1238.469
826.00  1425.724  379.244    0.000  379.244      101.773  932.028    0.000  932.028        0.000 1017.498    0.000 1017.498
827.00  1486.449  357.342    0.000  357.342       91.224 1032.460    0.000 1032.460        0.000 1204.087    0.000 1204.087
828.00  1473.236  396.258    0.000  396.258      144.835 1021.471    0.000 1021.471        0.000 1112.096    0.000 1112.096
829.00  1409.187  320.917    0.000  320.917      179.162  955.843    0.000  955.843        0.000 1240.879    0.000 1240.879
830.00  1429.719  331.265    0.000  331.265       88.803 1110.108    0.000 1110.108        0.000 1353.682    0.000 1353.682
831.00  1467.608  326.594    0.000  326.594      251.537  947.372    0.000  947.372        0.000 1130.497    0.000 1130.497
832.00  1423.389  335.157    0.000  335.157      294.511  934.012    0.000  934.012        0.000 1102.849    0.000 1102.849
833.00  1515.884  276.789    0.000  276.789      250.455  926.662    0.000  926.662        0.000 1092.998    0.000 1092.998
834.00  1520.440  385.387    0.000  385.387      160.745 1167.777    0.000 1167.777        0.000 1343.426    0.000 1343.426
835.00  1433.168  385.072    0.000  385.072      129.789 1051.694    0.000 1051.694       10.154 1133.410    0.000 1133.410
836.00  1468.795  366.776    0.000  366.776      123.131 1009.025    0.000 1009.025        0.000 1174.631    0.000 1174.631
837.00  1493.553  331.184    0.000  331.184      326.764  967.346    0.000  967.346       29.858 1481.055    0.000 1481.055
838.00  1631.927  275.578    0.000  275.578      189.366 1081.700    0.000 1081.700        0.000 1409.678    0.000 1409.678
839.00  1566.204  310.044    0.000  310.044       93.169 1155.459    0.000 1155.459        0.000 1297.483    0.000 1297.483
840.00  1542.672  265.632    0.000  265.632      279.248  995.446    0.000  995.446        0.000 1286.019    0.000 1286.019
841.00  1474.576  336.158    0.000  336.158      201.557  953.472    0.000  953.472        0.000 1207.708    0.000 1207.708
842.00  1402.143  356.345    0.000  356.345      224.731  931.893    0.000  931.893        0.000 1266.820    0.000 1266.820
843.00  1442.163  369.472    0.000  369.472      187.722 1003.280    0.000 1003.280        0.000 1267.626    0.000 1267.626
844.00  1532.890  330.309    0.000  330.309      205.708  928.570    0.000  928.570       30.462 1135.123    0.000 1135.123
845.00  1610.423  349.073    0.000  349.073      306.444  932.544    0.000  932.544       40.616 1256.568    0.000 1256.568
846.00  1500.943  363.572    0.000  363.572      236.664 1062.335    0.000 1062.335        0.000 1278.584    0.000 1278.584
847.00  1485.028  365.417    0.000  365.417      121.142 1010.361    0.000 1010.361        0.000 1144.871    0.000 1144.871
848.00  1508.698  413.603    0.000  413.603      201.212 1112.142    0.000 1112.142        0.000 1276.774    0.000 1276.774
849.00  1463.424  388.069    0.000  388.069      242.413  902.201    0.000  902.201        0.000 1420.537    0.000 1420.537
850.00  1411.038  346.204    0.000  346.204      154.346 1019.577    0.000 1019.577        0.000 1246.614    0.000 1246.614
851.00  1465.723  327.255    0.000  327.255      175.832  993.895    0.000  993.895        0.000 1124.867    0.000 1124.867
852.00  1413.438  332.459    0.000  332.459      155.816  981.968    0.000  981.968        0.000 1076.211    0.000 1076.211
853.00  1447.916  329.821    0.000  329.821      238.910  910.891    0.000  910.891        0.000 1022.825    0.000 1022.825
854.00  1500.553  300.109    0.000  300.109      189.580  898.950    0.000  898.950        0.000 1124.868    0.000 1124.868
855.00  1498.092  310.581    0.000  310.581      247.428  846.033    0.000  846.033        0.000  998.496    0.000  998.496
856.00  1513.315  359.573    0.000  359.573      166.711  966.523    0.000  966.523        0.000 1030.666    0.000 1030.666
857.00  1500.646  304.406    0.000  304.406      154.865 1060.384    0.000 1060.384        0.000 1174.028    0.000 1174.028
858.00  1497.527  292.823    0.000  292.823      108.128 1060.685    0.000 1060.685        0.000 1041.121    0.000 1041.121
859.00  1427.825  338.804    0.000  338.804      156.075  853.860    0.000  853.860        0.000  798.234    0.000  798.234
860.00  1470.240  367.325    0.000  367.325      204.843  969.987    0.000  969.987        0.000 1093.401    0.000 1093.401
861.00  1514.992  394.440    0.000  394.440      237.612  936.695    0.000  936.695        0.000 1113.104    0.000 1113.104
862.00  1596.542  336.379    0.000  336.379      344.272  911.255    0.000  911.255        9.953 1192.321    0.000 1192.321
863.00  1461.337  365.286    0.000  365.286      234.242  919.349    0.000  919.349        0.000 1051.172    0.000 1051.172
864.00  1615.629  240.223    0.000  240.223      266.408  790.000    0.000  790.000       20.308  869.613    0.000  869.613
865.00  1504.004  344.633    0.000  344.633      360.485  853.204    0.000  853.204       71.077 1022.623    0.000 1022.623
866.00  1548.471  275.146    0.000  275.146      323.561  998.776    0.000  998.776       71.077 1216.250    0.000 1216.250
867.00  1473.386  265.561    0.000  265.561      301.687  706.997    0.000  706.997       81.231  918.875    0.000  918.875
868.00  1512.789  282.079    0.000  282.079      414.269  769.036    0.000  769.036      132.000  918.372    0.000  918.372
869.00  1462.693  234.372    0.000  234.372      239.474  797.606    0.000  797.606        0.000  947.424    0.000  947.424
870.00  1492.554  210.681    0.000  210.681      351.406  731.506    0.000  731.506       30.462 1051.376    0.000 1051.376
871.00  1551.247  163.203    0.000  163.203      196.715  885.030    0.000  885.030        0.000 1060.524    0.000 1060.524
872.00  1460.054  220.622    0.000  220.622      246.174  832.679    0.000  832.679       10.154 1042.028    0.000 1042.028
873.00  1587.279  171.218    0.000  171.218      286.372  811.270    0.000  811.270        0.000  870.918    0.000  870.918
874.00  1476.672  295.714    0.000  295.714      136.312  932.929    0.000  932.929        0.000  889.618    0.000  889.618
875.00  1523.660  207.484    0.000  207.484      172.976  915.162    0.000  915.162        0.000 1051.674    0.000 1051.674
876.00  1506.115  310.232    0.000  310.232       67.011 1057.655    0.000 1057.655        0.000  982.613    0.000  982.613
877.00  1530.759  229.030    0.000  229.030      185.431 1022.859    0.000 1022.859        0.000 1154.220    0.000 1154.220
878.00  1458.202  326.494    0.000  326.494      310.676  900.762    0.000  900.762        0.000 1244.904    0.000 1244.904
879.00  1445.868  304.100    0.000  304.100      146.766 1010.409    0.000 1010.409        0.000  850.712    0.000  850.712
880.00  1386.464  264.739    0.000  264.739      207.429  869.505    0.000  869.505        0.000 1002.014    0.000 1002.014
881.00  1514.568  291.397    0.000  291.397      272.625  929.166    0.000  929.166        0.000  969.843    0.000  969.843
882.00  1492.192  285.253    0.000  285.253      228.838  883.815    0.000  883.815        0.000 1061.231    0.000 1061.231
883.00  1591.252  232.576    0.000  232.576      275.090  922.166    0.000  922.166        0.000 1122.149    0.000 1122.149
884.00  1488.504  288.808    0.000  288.808      143.487  988.657    0.000  988.657        0.000 1062.133    0.000 1062.133
885.00  1629.018  225.058    0.000  225.058      339.464  875.640    0.000  875.640       30.462 1213.235    0.000 1213.235
886.00  1526.163  249.561    0.000  249.561      225.071  936.478    0.000  936.478        0.000 1042.627    0.000 1042.627
887.00  1409.321  286.592    0.000  286.592      181.580  917.975    0.000  917.975        0.000  981.104    0.000  981.104
888.00  1425.854  266.874    0.000  266.874      214.479  870.941    0.000  870.941        0.000  901.985    0.000  901.985
889.00  1454.573  262.982    0.000  262.982      298.788  816.203    0.000  816.203       49.764 1112.902    0.000 1112.902
890.00  1586.577  238.314    0.000  238.314      233.290  853.034    0.000  853.034        0.000 1085.054    0.000 1085.054
891.00  1500.517  257.474    0.000  257.474      178.426  871.756    0.000  871.756        0.000 1002.516    0.000 1002.516
892.00  1492.508  277.879    0.000  277.879      169.217  929.383    0.000  929.383        0.000 1115.214    0.000 1115.214
893.00  1400.892  287.047    0.000  287.047      208.734  829.565    0.000  829.565        0.000  870.618    0.000  870.618
894.00  1532.126  244.016    0.000  244.016      229.562  937.685    0.000  937.685        0.000 1123.259    0.000 1123.259
895.00  1423.250  252.400    0.000  252.400      223.085  797.612    0.000  797.612        0.000  953.256    0.000  953.256
896.00  1556.840  241.686    0.000  241.686      355.813  788.181    0.000  788.181        0.000 1121.750    0.000 1121.750
897.00  1467.165  283.707    0.000  283.707      250.325  858.527    0.000  858.527        0.000 1037.905    0.000 1037.905
898.00  1474.258  257.561    0.000  257.561      241.971  905.734    0.000  905.734        0.000 1080.430    0.000 1080.430
899.00  1478.690  267.969    0.000  267.969      247.729  832.883    0.000  832.883        0.000 1029.357    0.000 1029.357
900.00  1546.549  256.282    0.000  256.282      171.986  929.952    0.000  929.952        0.000 1086.061    0.000 1086.061
901.00  1484.896  285.736    0.000  285.736      230.438  888.746    0.000  888.746        0.000 1100.334    0.000 1100.334
902.00  1508.592  237.628    0.000  237.628      174.360  832.627    0.000  832.627        0.000  927.718    0.000  927.718
903.00  1498.283  197.088    0.000  197.088      319.367  780.098    0.000  780.098        0.000 1268.728    0.000 1268.728
904.00  1563.002  205.721    0.000  205.721      215.219  797.955    0.000  797.955        0.000 1089.879    0.000 1089.879
905.00  1609.805  169.492    0.000  169.492      404.963  794.490    0.000  794.490      101.539 1101.740    0.000 1101.740
906.00  1513.017  170.513    0.000  170.513      312.489  752.425    0.000  752.425       30.462 1031.973    0.000 1031.973
907.00  1505.214  253.288    0.000  253.288      247.039  876.642    0.000  876.642       30.462 1100.334    0.000 1100.334
908.00  1419.293  263.095    0.000  263.095      351.962  766.309    0.000  766.309       50.769  982.010    0.000  982.010
909.00  1583.495  206.347    0.000  206.347      337.916  883.719    0.000  883.719      111.693 1003.017    0.000 1003.017
910.00  1532.193  246.356    0.000  246.356      348.767  881.485    0.000  881.485        0.000 1263.904    0.000 1263.904
911.00  1426.430  263.418    0.000  263.418      318.678  808.190    0.000  808.190       40.616 1040.415    0.000 1040.415
912.00  1446.657  278.295    0.000  278.295      339.558  864.872    0.000  864.872       40.616 1039.812    0.000 1039.812
913.00  1411.391  262.920    0.000  262.920      224.292  819.137    0.000  819.137        0.000  930.835    0.000  930.835
914.00  1517.603  221.336    0.000  221.336      325.850  845.127    0.000  845.127       30.462 1091.590    0.000 1091.590
915.00  1528.266  203.503    0.000  203.503      256.506  798.778    0.000  798.778       71.077  819.847    0.000  819.847
916.00  1606.672  217.112    0.000  217.112      343.316  799.899    0.000  799.899       91.385  982.512    0.000  982.512
917.00  1460.052  240.331    0.000  240.331      315.175  819.318    0.000  819.318       81.231 1071.684    0.000 1071.684
918.00  1554.090  224.567    0.000  224.567      346.950  837.418    0.000  837.418      162.462 1042.024    0.000 1042.024
919.00  1540.842  220.766    0.000  220.766      337.742  801.929    0.000  801.929        0.000 1091.588    0.000 1091.588
920.00  1569.362  200.633    0.000  200.633      286.036  895.707    0.000  895.707        0.000 1090.787    0.000 1090.787
921.00  1564.507  229.431    0.000  229.431      440.722  792.292    0.000  792.292       70.273 1138.840    0.000 1138.840
922.00  1611.161  223.228    0.000  223.228      407.903  745.387    0.000  745.387       71.077  980.401    0.000  980.401
923.00  1561.664  265.552    0.000  265.552      244.142  992.627    0.000  992.627        0.000 1219.661    0.000 1219.661
924.00  1544.861  301.148    0.000  301.148      193.817 1011.303    0.000 1011.303        0.000 1180.154    0.000 1180.154
925.00  1549.972  261.475    0.000  261.475      319.926  800.801    0.000  800.801        0.000 1141.351    0.000 1141.351
926.00  1427.312  276.275    0.000  276.275      298.611  914.170    0.000  914.170        0.000 1210.922    0.000 1210.922
927.00  1612.643  214.375    0.000  214.375      311.718  810.015    0.000  810.015        0.000 1240.580    0.000 1240.580
928.00  1547.336  238.851    0.000  238.851      321.748  825.276    0.000  825.276       10.154 1229.620    0.000 1229.620
929.00  1462.723  236.355    0.000  236.355      338.385  775.735    0.000  775.735        0.000 1263.703    0.000 1263.703
930.00  1524.306  250.569    0.000  250.569      372.891  797.861    0.000  797.861        0.000 1203.280    0.000 1203.280
931.00  1576.500  231.733    0.000  231.733      263.163  849.444    0.000  849.444        0.000 1262.693    0.000 1262.693
932.00  1490.564  245.111    0.000  245.111      326.850  830.121    0.000  830.121        0.000 1030.564    0.000 1030.564
933.00  1454.602  247.915    0.000  247.915      205.794  829.386    0.000  829.386       20.308 1014.281    0.000 1014.281
934.00  1506.740  252.405    0.000  252.405      400.347  769.718    0.000  769.718        0.000 1162.566    0.000 1162.566
935.00  1513.554  240.578    0.000  240.578      365.586  803.438    0.000  803.438        0.000 1203.684    0.000 1203.684
936.00  1528.227  287.228    0.000  287.228      245.180 1020.638    0.000 1020.638        0.000 1112.697    0.000 1112.697
937.00  1414.013  295.884    0.000  295.884       98.142 1059.719    0.000 1059.719        0.000 1132.404    0.000 1132.404
938.00  1475.849  279.430    0.000  279.430      164.419  875.853    0.000  875.853        0.000 1041.521    0.000 1041.521
939.00  1523.040  261.258    0.000  261.258      151.406  985.190    0.000  985.190        0.000 1102.045    0.000 1102.045
940.00  1535.312  238.615    0.000  238.615      400.867  751.387    0.000  751.387        0.000 1215.045    0.000 1215.045
941.00  1505.906  246.344    0.000  246.344      284.047  809.490    0.000  809.490        0.000 1152.005    0.000 1152.005
942.00  1646.161  204.238    0.000  204.238      306.573  951.679    0.000  951.679        0.000 1343.720    0.000 1343.720
943.00  1536.386  243.822    0.000  243.822      173.367  875.600    0.000  875.600        0.000  988.642    0.000  988.642
944.00  1480.628  263.560    0.000  263.560       90.402 1008.107    0.000 1008.107        0.000 1029.861    0.000 1029.861
945.00  1530.677  210.821    0.000  210.821      243.191  668.857    0.000  668.857        0.000  799.642    0.000  799.642
946.00  1507.292  206.649    0.000  206.649      212.409  745.463    0.000  745.463        0.000  809.490    0.000  809.490
947.00  1456.351  232.679    0.000  232.679      359.792  625.103    0.000  625.103       49.764  869.614    0.000  869.614
948.00  1574.683  213.054    0.000  213.054      331.300  836.436    0.000  836.436        0.000 1111.194    0.000 1111.194
949.00  1539.640  214.895    0.000  214.895      312.099  711.229    0.000  711.229        0.000  978.589    0.000  978.589
950.00  1525.674  195.676    0.000  195.676      259.912  730.379    0.000  730.379        0.000  939.885    0.000  939.885
951.00  1517.497  239.042    0.000  239.042      199.128  830.687    0.000  830.687        0.000  861.772    0.000  861.772
952.00  1540.797  204.752    0.000  204.752      282.228  715.297    0.000  715.297        0.000  827.689    0.000  827.689
953.00  1658.484  207.799    0.000  207.799      264.501  801.064    0.000  801.064        0.000  810.799    0.000  810.799
954.00  1564.403  181.665    0.000  181.665      439.040  598.647    0.000  598.647        0.000  931.039    0.000  931.039
955.00  1579.511  202.693    0.000  202.693      429.184  732.887    0.000  732.887       80.025 1093.802    0.000 1093.802
956.00  1458.903  185.890    0.000  185.890      492.342  547.413    0.000  547.413        0.000  901.078    0.000  901.078
957.00  1600.804  173.890    0.000  173.890      464.282  589.351    0.000  589.351      130.392  888.510    0.000  888.510
958.00  1462.808  250.907    0.000  250.907      305.917  827.872    0.000  827.872        0.000 1148.993    0.000 1148.993
959.00  1499.906  263.215    0.000  263.215      204.144  736.660    0.000  736.660        0.000 1086.362    0.000 1086.362
960.00  1421.151  223.664    0.000  223.664      326.063  647.586    0.000  647.586        0.000 1322.410    0.000 1322.410
961.00  1558.702  194.533    0.000  194.533      519.920  579.653    0.000  579.653       70.072 1059.816    0.000 1059.816
962.00  1541.400  242.953    0.000  242.953      476.857  604.569    0.000  604.569       49.764  799.439    0.000  799.439
963.00  1496.017  197.769    0.000  197.769      439.250  594.882    0.000  594.882       79.623  949.435    0.000  949.435
964.00  1464.551  232.748    0.000  232.748      342.364  714.553    0.000  714.553        0.000  850.309    0.000  850.309
965.00  1546.575  255.009    0.000  255.009      320.834  682.693    0.000  682.693        0.000  798.737    0.000  798.737
966.00  1560.793  197.139    0.000  197.139      410.369  688.479    0.000  688.479       39.811  785.364    0.000  785.364
967.00  1424.720  229.739    0.000  229.739      289.448  680.229    0.000  680.229        0.000  847.997    0.000  847.997
968.00  1473.390  209.412    0.000  209.412      286.332  706.820    0.000  706.820        0.000  849.707    0.000  849.707
969.00  1383.743  219.996    0.000  219.996      273.408  713.307    0.000  713.307        0.000 1018.705    0.000 1018.705
970.00  1464.334  198.676    0.000  198.676      325.592  709.879    0.000  709.879        0.000 1118.930    0.000 1118.930
971.00  1387.264  232.285    0.000  232.285      341.415  684.944    0.000  684.944        0.000 1276.671    0.000 1276.671
972.00  1456.112  214.332    0.000  214.332      190.528  825.110    0.000  825.110        0.000 1158.645    0.000 1158.645
973.00  1339.874  272.909    0.000  272.909      147.509  873.530    0.000  873.530        0.000 1119.640    0.000 1119.640
974.00  1457.286  252.769    0.000  252.769      264.066  762.508    0.000  762.508        0.000 1147.787    0.000 1147.787
975.00  1379.104  224.635    0.000  224.635      302.719  735.138    0.000  735.138        0.000 1119.941    0.000 1119.941
976.00  1450.169  196.857    0.000  196.857      392.692  598.432    0.000  598.432        9.953  897.059    0.000  897.059
977.00  1466.562  244.251    0.000  244.251      333.119  750.522    0.000  750.522        0.000  986.832    0.000  986.832
978.00  1413.325  238.390    0.000  238.390      310.936  735.047    0.000  735.047        0.000 1030.164    0.000 1030.164
979.00  1478.241  249.823    0.000  249.823      184.299  771.754    0.000  771.754        0.000  859.158    0.000  859.158
980.00  1470.005  295.462    0.000  295.462      183.689  920.835    0.000  920.835        0.000 1049.969    0.000 1049.969
981.00  1532.057  244.815    0.000  244.815      365.496  717.665    0.000  717.665        0.000  850.508    0.000  850.508
982.00  1482.779  251.104    0.000  251.104      345.435  797.136    0.000  797.136        0.000 1189.207    0.000 1189.207
983.00  1497.262  230.160    0.000  230.160      205.532  974.684    0.000  974.684        0.000 1352.069    0.000 1352.069
984.00  1507.101  228.087    0.000  228.087      384.779  725.452    0.000  725.452        0.000 1272.349    0.000 1272.349
985.00  1516.435  205.732    0.000  205.732      185.386  823.499    0.000  823.499        0.000 1102.141    0.000 1102.141
986.00  1504.130  204.521    0.000  204.521      275.871  870.019    0.000  870.019        0.000 1363.126    0.000 1363.126
987.00  1510.810  238.231    0.000  238.231      200.033  993.882    0.000  993.882        0.000 1363.729    0.000 1363.729
988.00  1555.735  205.363    0.000  205.363      221.173  894.613    0.000  894.613        0.000 1210.214    0.000 1210.214
989.00  1413.757  236.196    0.000  236.196      157.371  931.298    0.000  931.298        0.000 1202.581    0.000 1202.581
990.00  1594.927  156.428    0.000  156.428      317.117  741.314    0.000  741.314        0.000 1244.398    0.000 1244.398
991.00  1595.985  154.089    0.000  154.089      295.062  771.748    0.000  771.748        0.000 1040.918    0.000 1040.918
992.00  1568.434  210.975    0.000  210.975      395.024  772.568    0.000  772.568        0.000 1313.562    0.000 1313.562
993.00  1671.716  168.195    0.000  168.195      297.619  875.029    0.000  875.029        0.000 1396.400    0.000 1396.400
994.00  1739.612  199.346    0.000  199.346      204.535  947.502    0.000  947.502        0.000 1164.981    0.000 1164.981
995.00  1624.888  181.251    0.000  181.251      313.835  784.232    0.000  784.232        0.000 1101.844    0.000 1101.844
996.00  1690.350  184.594    0.000  184.594      273.883  941.435    0.000  941.435        0.000 1283.812    0.000 1283.812
997.00  1661.629  191.120    0.000  191.120      367.922  827.353    0.000  827.353        0.000 1192.928    0.000 1192.928
998.00  1680.453  221.390    0.000  221.390      411.107  907.882    0.000  907.882        0.000 1333.375    0.000 1333.375
999.00  1606.000  200.549    0.000  200.549      336.440  884.194    0.000  884.194        0.000 1313.059    0.000 1313.059
1000.00  1698.572  210.424    0.000  210.424      369.082  865.296    0.000  865.296        0.000 1354.988    0.000 1354.988
1001.00  1702.494  227.880    0.000  227.880      237.129  947.173    0.000  947.173        0.000 1052.781    0.000 1052.781
1002.00  1628.601  203.104    0.000  203.104      283.261 1012.086    0.000 1012.086        0.000 1330.458    0.000 1330.458
1003.00  1656.451  209.417    0.000  209.417      459.610  804.936    0.000  804.936        0.000 1205.596    0.000 1205.596
1004.00  1625.992  217.948    0.000  217.948      270.342  870.784    0.000  870.784        0.000 1033.685    0.000 1033.685
1005.00  1663.449  184.201    0.000  184.201      314.223  790.293    0.000  790.293        0.000  890.520    0.000  890.520
1006.00  1548.021  196.945    0.000  196.945      204.881  861.856    0.000  861.856        0.000  841.160    0.000  841.160
1007.00  1528.685  232.135    0.000  232.135      192.908  849.572    0.000  849.572        0.000 1020.813    0.000 1020.813
1008.00  1410.352  272.255    0.000  272.255      239.776  789.012    0.000  789.012        0.000  931.342    0.000  931.342
1009.00  1498.267  264.932    0.000  264.932      236.058  829.854    0.000  829.854       20.308  900.173    0.000  900.173
1010.00  1435.660  268.519    0.000  268.519      183.658  942.009    0.000  942.009        0.000  920.884    0.000  920.884
1011.00  1555.240  222.559    0.000  222.559      235.107  869.635    0.000  869.635        0.000  981.003    0.000  981.003
1012.00  1464.072  270.969    0.000  270.969      268.743  859.124    0.000  859.124       20.308 1031.571    0.000 1031.571
1013.00  1441.579  287.124    0.000  287.124      247.818  814.808    0.000  814.808       71.077  851.717    0.000  851.717
1014.00  1543.507  242.399    0.000  242.399      254.908  942.050    0.000  942.050        0.000 1151.609    0.000 1151.609
1015.00  1549.075  190.614    0.000  190.614      211.025  932.626    0.000  932.626        0.000 1002.616    0.000 1002.616
1016.00  1561.720  211.239    0.000  211.239      197.667  794.798    0.000  794.798        0.000  990.253    0.000  990.253
1017.00  1444.531  323.718    0.000  323.718      199.223  834.481    0.000  834.481        0.000  940.285    0.000  940.285
1018.00  1540.599  258.286    0.000  258.286      224.990  817.058    0.000  817.058        0.000  871.121    0.000  871.121
1019.00  1461.765  294.309    0.000  294.309      326.588  839.537    0.000  839.537       71.077  940.689    0.000  940.689
1020.00  1486.131  282.267    0.000  282.267      344.791  852.940    0.000  852.940       71.077 1022.221    0.000 1022.221
1021.00  1472.791  321.896    0.000  321.896      202.422  960.297    0.000  960.297        0.000 1021.717    0.000 1021.717
1022.00  1455.986  230.667    0.000  230.667      276.482  889.864    0.000  889.864        0.000  969.438    0.000  969.438
1023.00  1443.070  299.829    0.000  299.829      217.208  881.337    0.000  881.337        0.000  991.256    0.000  991.256
1024.00  1485.869  289.013    0.000  289.013      285.345  779.105    0.000  779.105       20.308  942.500    0.000  942.500
1025.00  1558.659  279.441    0.000  279.441      323.390  814.547    0.000  814.547       50.769  760.231    0.000  760.231
1026.00  1454.010  316.129    0.000  316.129      238.563  788.659    0.000  788.659        0.000  781.245    0.000  781.245
1027.00  1553.697  279.776    0.000  279.776      192.907  825.102    0.000  825.102        0.000  829.803    0.000  829.803
1028.00  1519.608  294.942    0.000  294.942      163.380  795.650    0.000  795.650        0.000  578.268    0.000  578.268
1029.00  1488.073  313.804    0.000  313.804      297.749  852.213    0.000  852.213        0.000 1001.110    0.000 1001.110
1030.00  1455.418  304.299    0.000  304.299      202.289  807.768    0.000  807.768        0.000  789.388    0.000  789.388
1031.00  1463.813  234.745    0.000  234.745       96.108  930.643    0.000  930.643        0.000  809.795    0.000  809.795
1032.00  1489.986  224.761    0.000  224.761       91.914  899.731    0.000  899.731        0.000  789.287    0.000  789.287
1033.00  1523.042  215.653    0.000  215.653      109.814  980.097    0.000  980.097        0.000  952.151    0.000  952.151
1034.00  1460.184  210.234    0.000  210.234      154.042  874.829    0.000  874.829        0.000  840.860    0.000  840.860
1035.00  1524.326  212.332    0.000  212.332      122.263  981.139    0.000  981.139        0.000 1161.460    0.000 1161.460
1036.00  1453.859  257.222    0.000  257.222      110.631  946.766    0.000  946.766        0.000  978.889    0.000  978.889
1037.00  1442.424  273.765    0.000  273.765       87.936 1033.277    0.000 1033.277        0.000 1021.416    0.000 1021.416
1038.00  1546.081  187.985    0.000  187.985      163.460  925.529    0.000  925.529        0.000 1090.579    0.000 1090.579
1039.00  1497.387  235.795    0.000  235.795      174.014  937.081    0.000  937.081        0.000 1029.357    0.000 1029.357
1040.00  1558.300  185.040    0.000  185.040      143.794  986.189    0.000  986.189        0.000  950.437    0.000  950.437
1041.00  1498.778  264.818    0.000  264.818      240.632  951.344    0.000  951.344        0.000 1072.584    0.000 1072.584
1042.00  1597.130  168.976    0.000  168.976      157.110  930.028    0.000  930.028        0.000 1071.379    0.000 1071.379
1043.00  1580.805  238.758    0.000  238.758      388.150  778.796    0.000  778.796        0.000 1199.959    0.000 1199.959
1044.00  1608.146  181.669    0.000  181.669      338.473  764.361    0.000  764.361        0.000 1160.953    0.000 1160.953
1045.00  1577.223  196.161    0.000  196.161      344.007  790.900    0.000  790.900        0.000 1073.189    0.000 1073.189
1046.00  1622.536  200.720    0.000  200.720      323.171  688.266    0.000  688.266        0.000  959.688    0.000  959.688
