# Supplementary material for: N-Glycans modulate tilting of HIV-1 envelope glycoprotein
Source: Nat Commun. 2026 Apr 15;17:5206. doi: 10.1038/s41467-026-71874-2 (PMC13254402; doi:10.1038/s41467-026-71874-2)
Supplement: Supplementary file 8 — Source Data [file 41467_2026_71874_MOESM8_ESM.zip › source_data/2_Supplementary_Figures/5_FigS9/source_data/V3/V3.C.2.txt]

#ASA ANALYSIS
#SIM_TIME  ASA1.4 TotOccl1.4 ShldMem1.4 ShldGly1.4   ASA7.2 TotOccl7.2 ShldMem7.2 ShldGly7.2   ASA18.6 TotOccl18.6 ShldMem18.6 ShldGly18.6

  0.00  1267.643  365.357    0.000  365.357      307.653  794.133    0.000  794.133      119.635 1042.933    0.000 1042.933
  1.00  1347.165  174.958    0.000  174.958        7.435  714.184    0.000  714.184        0.000  635.770    0.000  635.770
  2.00  1369.536  143.766    0.000  143.766       50.536  682.507    0.000  682.507        0.000  597.367    0.000  597.367
  3.00  1520.284  123.065    0.000  123.065      157.054  652.375    0.000  652.375        0.000  656.278    0.000  656.278
  4.00  1467.091   95.049    0.000   95.049      109.414  712.430    0.000  712.430        0.000  766.466    0.000  766.466
  5.00  1514.312  128.654    0.000  128.654      115.381  596.229    0.000  596.229        0.000  664.222    0.000  664.222
  6.00  1517.707  143.162    0.000  143.162       96.229  678.021    0.000  678.021        0.000  634.663    0.000  634.663
  7.00  1379.367  164.969    0.000  164.969      121.388  592.032    0.000  592.032        0.000  647.329    0.000  647.329
  8.00  1564.338  187.944    0.000  187.944      205.083  661.371    0.000  661.371       60.319  675.181    0.000  675.181
  9.00  1584.207  152.144    0.000  152.144      228.605  583.114    0.000  583.114       69.670  715.796    0.000  715.796
 10.00  1572.841  123.844    0.000  123.844      239.756  650.642    0.000  650.642       10.053  946.920    0.000  946.920
 11.00  1412.043  222.042    0.000  222.042      176.034  557.659    0.000  557.659       40.212  586.108    0.000  586.108
 12.00  1514.127  155.157    0.000  155.157      202.839  722.760    0.000  722.760       30.159  848.600    0.000  848.600
 13.00  1496.567  201.939    0.000  201.939      224.843  603.226    0.000  603.226       20.106  856.540    0.000  856.540
 14.00  1610.333  185.862    0.000  185.862      189.478  613.092    0.000  613.092       50.265  786.974    0.000  786.974
 15.00  1601.844  141.003    0.000  141.003      277.028  518.105    0.000  518.105      150.195  574.545    0.000  574.545
 16.00  1441.250  166.153    0.000  166.153      240.101  582.297    0.000  582.297       79.923  797.730    0.000  797.730
 17.00  1486.199  153.924    0.000  153.924      248.747  577.888    0.000  577.888       40.212  657.285    0.000  657.285
 18.00  1579.365  108.521    0.000  108.521      283.032  600.370    0.000  600.370        9.953  727.255    0.000  727.255
 19.00  1532.771  136.933    0.000  136.933      169.156  646.623    0.000  646.623        0.000  626.521    0.000  626.521
 20.00  1458.235  150.370    0.000  150.370      124.459  584.553    0.000  584.553        0.000  624.010    0.000  624.010
 21.00  1476.009  121.662    0.000  121.662      176.293  529.948    0.000  529.948       10.053  574.547    0.000  574.547
 22.00  1387.992  116.510    0.000  116.510      174.355  563.715    0.000  563.715        0.000  643.011    0.000  643.011
 23.00  1415.966  125.210    0.000  125.210      169.771  578.870    0.000  578.870        0.000  633.861    0.000  633.861
 24.00  1292.073  218.437    0.000  218.437      212.998  606.899    0.000  606.899        0.000  873.031    0.000  873.031
 25.00  1413.115  160.345    0.000  160.345      210.136  581.643    0.000  581.643       60.319  624.711    0.000  624.711
 26.00  1587.928  119.234    0.000  119.234      202.234  742.160    0.000  742.160       40.012  986.428    0.000  986.428
 27.00  1595.254  121.562    0.000  121.562      261.718  698.457    0.000  698.457       10.053  969.537    0.000  969.537
 28.00  1639.983  148.477    0.000  148.477      399.113  635.029    0.000  635.029      219.564  825.074    0.000  825.074
 29.00  1526.009  172.578    0.000  172.578      214.244  663.612    0.000  663.612      100.531  756.508    0.000  756.508
 30.00  1499.007  158.942    0.000  158.942      112.793  747.348    0.000  747.348        0.000  696.494    0.000  696.494
 31.00  1471.322  217.302    0.000  217.302      139.242  614.335    0.000  614.335       30.159  627.025    0.000  627.025
 32.00  1461.005  183.973    0.000  183.973      149.576  579.133    0.000  579.133       20.106  665.224    0.000  665.224
 33.00  1496.805  217.643    0.000  217.643      242.308  601.535    0.000  601.535       20.106  635.166    0.000  635.166
 34.00  1610.182  158.529    0.000  158.529      264.789  633.086    0.000  633.086       20.106  755.202    0.000  755.202
 35.00  1529.955  124.586    0.000  124.586      314.301  500.797    0.000  500.797       89.776  544.186    0.000  544.186
 36.00  1405.806  192.207    0.000  192.207      293.470  558.956    0.000  558.956       79.623  725.047    0.000  725.047
 37.00  1467.560  177.267    0.000  177.267      153.512  657.566    0.000  657.566        0.000  796.021    0.000  796.021
 38.00  1395.742  209.124    0.000  209.124      188.967  681.079    0.000  681.079       10.053  645.524    0.000  645.524
 39.00  1397.979  157.702    0.000  157.702      219.742  583.462    0.000  583.462       69.770  683.828    0.000  683.828
 40.00  1249.230  236.575    0.000  236.575      166.267  608.587    0.000  608.587        9.953  554.440    0.000  554.440
 41.00  1467.888  193.396    0.000  193.396      248.750  664.142    0.000  664.142      119.434  714.591    0.000  714.591
 42.00  1368.606  207.338    0.000  207.338      189.952  693.167    0.000  693.167        0.000  863.179    0.000  863.179
 43.00  1315.645  225.664    0.000  225.664      145.168  666.881    0.000  666.881        0.000  973.565    0.000  973.565
 44.00  1419.958  247.579    0.000  247.579      332.835  629.730    0.000  629.730      180.454  795.418    0.000  795.418
 45.00  1300.402  315.876    0.000  315.876      281.564  639.677    0.000  639.677      109.682  785.768    0.000  785.768
 46.00  1516.138  217.609    0.000  217.609      183.514  710.013    0.000  710.013        0.000  829.399    0.000  829.399
 47.00  1435.852  266.504    0.000  266.504      240.749  671.718    0.000  671.718       70.372  929.729    0.000  929.729
 48.00  1444.452  241.529    0.000  241.529      204.471  672.629    0.000  672.629       50.265 1085.356    0.000 1085.356
 49.00  1496.288  210.069    0.000  210.069      181.863  726.885    0.000  726.885        0.000 1085.256    0.000 1085.256
 50.00  1509.669  198.281    0.000  198.281      220.691  668.825    0.000  668.825       10.053 1056.602    0.000 1056.602
 51.00  1524.420  225.938    0.000  225.938      236.680  693.060    0.000  693.060       30.159  875.742    0.000  875.742
 52.00  1480.501  291.102    0.000  291.102      190.518  731.147    0.000  731.147       39.811 1042.227    0.000 1042.227
 53.00  1449.373  251.846    0.000  251.846      194.792  725.754    0.000  725.754       10.053  885.095    0.000  885.095
 54.00  1478.357  218.887    0.000  218.887      104.358  782.077    0.000  782.077        0.000  834.024    0.000  834.024
 55.00  1687.853  197.936    0.000  197.936      210.366  834.855    0.000  834.855       49.764  942.901    0.000  942.901
 56.00  1544.950  186.124    0.000  186.124      174.648  634.833    0.000  634.833       90.478  726.050    0.000  726.050
 57.00  1494.507  228.509    0.000  228.509      171.099  727.388    0.000  727.388       50.265  984.518    0.000  984.518
 58.00  1479.477  187.229    0.000  187.229      198.385  674.057    0.000  674.057       20.106  974.165    0.000  974.165
 59.00  1527.824  179.529    0.000  179.529      228.432  715.465    0.000  715.465      130.089 1002.215    0.000 1002.215
 60.00  1529.238  260.067    0.000  260.067      116.504  751.903    0.000  751.903       30.159  895.449    0.000  895.449
 61.00  1500.504  246.799    0.000  246.799      161.115  694.796    0.000  694.796       30.159  825.780    0.000  825.780
 62.00  1408.865  250.338    0.000  250.338      133.362  634.404    0.000  634.404       40.212  854.532    0.000  854.532
 63.00  1473.093  234.587    0.000  234.587      216.247  653.155    0.000  653.155      139.741  914.047    0.000  914.047
 64.00  1660.957  238.074    0.000  238.074      249.309  768.669    0.000  768.669      150.295 1033.581    0.000 1033.581
 65.00  1433.755  300.178    0.000  300.178      196.135  710.830    0.000  710.830      100.531 1005.330    0.000 1005.330
 66.00  1443.629  276.750    0.000  276.750      163.411  732.841    0.000  732.841       60.319 1041.423    0.000 1041.423
 67.00  1346.516  303.802    0.000  303.802       78.506  814.286    0.000  814.286        0.000 1109.182    0.000 1109.182
 68.00  1394.585  297.499    0.000  297.499      111.877  761.403    0.000  761.403       30.159 1078.014    0.000 1078.014
 69.00  1468.894  358.645    0.000  358.645       96.963  905.711    0.000  905.711       30.159 1196.642    0.000 1196.642
 70.00  1374.484  362.985    0.000  362.985       61.384  894.733    0.000  894.733        0.000 1147.984    0.000 1147.984
 71.00  1314.632  362.891    0.000  362.891       40.894  847.746    0.000  847.746        0.000 1257.568    0.000 1257.568
 72.00  1343.715  338.382    0.000  338.382        9.425  999.962    0.000  999.962        0.000 1506.586    0.000 1506.586
 73.00  1285.283  432.885    0.000  432.885        1.902  914.354    0.000  914.354        0.000 1341.710    0.000 1341.710
 74.00  1196.333  405.149    0.000  405.149       48.329  757.568    0.000  757.568        0.000 1214.639    0.000 1214.639
 75.00  1264.428  376.559    0.000  376.559       37.176  797.122    0.000  797.122        0.000 1166.787    0.000 1166.787
 76.00  1267.816  420.709    0.000  420.709       24.165  846.964    0.000  846.964        0.000 1248.013    0.000 1248.013
 77.00  1234.189  409.746    0.000  409.746       33.459  804.895    0.000  804.895        0.000 1158.738    0.000 1158.738
 78.00  1380.353  315.350    0.000  315.350       16.686  855.782    0.000  855.782        0.000 1341.908    0.000 1341.908
 79.00  1379.107  302.616    0.000  302.616      126.834  821.158    0.000  821.158        0.000 1365.738    0.000 1365.738
 80.00  1364.360  254.854    0.000  254.854      120.823  761.291    0.000  761.291        0.000 1276.165    0.000 1276.165
 81.00  1280.673  273.658    0.000  273.658      117.759  777.154    0.000  777.154        0.000 1259.173    0.000 1259.173
 82.00  1433.088  313.979    0.000  313.979      145.293  749.059    0.000  749.059        0.000 1226.702    0.000 1226.702
 83.00  1253.238  337.940    0.000  337.940       78.331  764.573    0.000  764.573        0.000 1197.445    0.000 1197.445
 84.00  1240.426  308.865    0.000  308.865       67.005  772.747    0.000  772.747        0.000 1168.092    0.000 1168.092
 85.00  1358.720  225.717    0.000  225.717       78.114  824.792    0.000  824.792        0.000 1277.470    0.000 1277.470
 86.00  1308.635  322.129    0.000  322.129       89.484  743.521    0.000  743.521        0.000 1060.220    0.000 1060.220
 87.00  1504.029  256.188    0.000  256.188       98.517  833.918    0.000  833.918        0.000 1311.045    0.000 1311.045
 88.00  1474.872  219.688    0.000  219.688       84.212  841.697    0.000  841.697        0.000 1207.298    0.000 1207.298
 89.00  1462.793  280.401    0.000  280.401      100.898  773.267    0.000  773.267        0.000 1104.253    0.000 1104.253
 90.00  1493.250  250.841    0.000  250.841       83.864  840.008    0.000  840.008        0.000 1319.088    0.000 1319.088
 91.00  1414.279  245.043    0.000  245.043       89.615  769.932    0.000  769.932        0.000 1117.019    0.000 1117.019
 92.00  1390.389  313.160    0.000  313.160      134.531  669.022    0.000  669.022        0.000 1018.395    0.000 1018.395
 93.00  1425.965  334.120    0.000  334.120      132.022  740.752    0.000  740.752        0.000 1178.344    0.000 1178.344
 94.00  1453.336  232.676    0.000  232.676      134.880  738.381    0.000  738.381        0.000  994.073    0.000  994.073
 95.00  1425.088  275.837    0.000  275.837      126.360  726.619    0.000  726.619        0.000  954.261    0.000  954.261
 96.00  1508.804  219.774    0.000  219.774      113.433  726.796    0.000  726.796       10.053  895.148    0.000  895.148
 97.00  1323.262  342.960    0.000  342.960      132.455  712.177    0.000  712.177       20.106  866.798    0.000  866.798
 98.00  1422.188  280.659    0.000  280.659      121.694  765.872    0.000  765.872        0.000 1026.444    0.000 1026.444
 99.00  1418.910  255.522    0.000  255.522      144.948  750.574    0.000  750.574       30.159 1015.286    0.000 1015.286
100.00  1331.319  288.469    0.000  288.469      146.460  778.674    0.000  778.674       10.053 1105.765    0.000 1105.765
101.00  1390.585  286.447    0.000  286.447      159.912  682.176    0.000  682.176        0.000 1073.093    0.000 1073.093
102.00  1391.140  279.344    0.000  279.344       78.070  713.184    0.000  713.184        0.000  935.261    0.000  935.261
103.00  1351.700  331.447    0.000  331.447       89.664  758.360    0.000  758.360        0.000  996.286    0.000  996.286
104.00  1387.859  271.700    0.000  271.700      109.932  694.549    0.000  694.549        0.000  945.314    0.000  945.314
105.00  1357.660  285.363    0.000  285.363       96.059  745.251    0.000  745.251       20.006  934.457    0.000  934.457
106.00  1448.416  265.010    0.000  265.010      113.389  756.538    0.000  756.538        0.000 1075.805    0.000 1075.805
107.00  1287.033  358.814    0.000  358.814       55.679  813.078    0.000  813.078        0.000  988.543    0.000  988.543
108.00  1389.586  296.183    0.000  296.183      146.601  711.179    0.000  711.179       39.811  914.452    0.000  914.452
109.00  1327.752  340.800    0.000  340.800      122.684  789.474    0.000  789.474        0.000 1105.863    0.000 1105.863
110.00  1428.283  263.383    0.000  263.383       95.104  830.617    0.000  830.617        0.000 1068.061    0.000 1068.061
111.00  1567.045  219.894    0.000  219.894      180.789  887.655    0.000  887.655        0.000 1124.663    0.000 1124.663
112.00  1421.066  233.209    0.000  233.209      114.040  838.068    0.000  838.068        0.000 1278.278    0.000 1278.278
113.00  1520.794  236.133    0.000  236.133       65.189  832.642    0.000  832.642        0.000 1419.419    0.000 1419.419
114.00  1556.202  225.881    0.000  225.881      124.499  817.089    0.000  817.089        0.000 1207.801    0.000 1207.801
115.00  1351.502  240.653    0.000  240.653      102.284  871.832    0.000  871.832        0.000 1267.220    0.000 1267.220
116.00  1418.761  269.540    0.000  269.540       70.635  822.631    0.000  822.631        0.000 1124.363    0.000 1124.363
117.00  1462.325  224.848    0.000  224.848      113.388  731.188    0.000  731.188        0.000 1025.134    0.000 1025.134
118.00  1262.759  260.663    0.000  260.663       70.939  781.100    0.000  781.100        0.000 1012.472    0.000 1012.472
119.00  1376.803  214.980    0.000  214.980       26.023  770.368    0.000  770.368        0.000 1135.221    0.000 1135.221
120.00  1310.520  270.157    0.000  270.157       24.339  745.901    0.000  745.901        0.000  996.587    0.000  996.587
121.00  1315.164  225.331    0.000  225.331       61.471  781.440    0.000  781.440        0.000 1115.417    0.000 1115.417
122.00  1262.794  278.286    0.000  278.286       48.329  753.858    0.000  753.858        0.000 1045.345    0.000 1045.345
123.00  1393.982  245.633    0.000  245.633       76.603  780.788    0.000  780.788        0.000 1045.143    0.000 1045.143
124.00  1614.295  198.462    0.000  198.462      194.842  701.026    0.000  701.026        0.000 1094.202    0.000 1094.202
125.00  1525.168  255.374    0.000  255.374       92.172  815.222    0.000  815.222        0.000  955.366    0.000  955.366
126.00  1606.781  240.286    0.000  240.286      162.108  660.810    0.000  660.810       10.053  947.021    0.000  947.021
127.00  1720.000  190.451    0.000  190.451      128.521  918.020    0.000  918.020        0.000 1099.225    0.000 1099.225
128.00  1580.475  199.263    0.000  199.263      120.141  781.784    0.000  781.784       10.053 1095.210    0.000 1095.210
129.00  1686.931  207.286    0.000  207.286      143.091  775.511    0.000  775.511        0.000  988.442    0.000  988.442
130.00  1687.234  185.252    0.000  185.252      157.920  808.508    0.000  808.508       20.106  998.897    0.000  998.897
131.00  1636.896  260.994    0.000  260.994      136.435  810.144    0.000  810.144       20.006 1103.150    0.000 1103.150
132.00  1671.603  219.816    0.000  219.816      198.261  758.261    0.000  758.261       59.717  924.405    0.000  924.405
133.00  1677.585  166.866    0.000  166.866      192.079  691.160    0.000  691.160        9.953 1007.042    0.000 1007.042
134.00  1654.459  138.202    0.000  138.202      163.802  725.361    0.000  725.361       10.053 1054.390    0.000 1054.390
135.00  1734.494  123.197    0.000  123.197      202.237  731.277    0.000  731.277       39.912 1177.242    0.000 1177.242
136.00  1787.318  106.657    0.000  106.657      239.160  741.427    0.000  741.427       19.906 1237.962    0.000 1237.962
137.00  1616.536  246.238    0.000  246.238      183.992  786.041    0.000  786.041       19.906 1108.776    0.000 1108.776
138.00  1763.624  122.726    0.000  122.726      257.275  668.120    0.000  668.120        0.000 1315.177    0.000 1315.177
139.00  1735.737   96.559    0.000   96.559      301.891  651.391    0.000  651.391        0.000 1194.434    0.000 1194.434
140.00  1653.539  142.571    0.000  142.571      157.706  765.898    0.000  765.898        0.000 1117.823    0.000 1117.823
141.00  1726.773  143.800    0.000  143.800      233.794  721.979    0.000  721.979       30.059 1103.148    0.000 1103.148
142.00  1771.238  122.582    0.000  122.582      210.234  802.811    0.000  802.811        0.000 1267.217    0.000 1267.217
143.00  1652.644  180.332    0.000  180.332      191.207  720.342    0.000  720.342       10.053 1047.955    0.000 1047.955
144.00  1555.030  184.145    0.000  184.145      142.914  778.615    0.000  778.615        0.000  989.242    0.000  989.242
145.00  1411.329  238.447    0.000  238.447       69.693  737.812    0.000  737.812        0.000  837.341    0.000  837.341
146.00  1698.132  157.289    0.000  157.289      102.154  864.526    0.000  864.526        0.000 1094.302    0.000 1094.302
147.00  1712.110  104.097    0.000  104.097      162.037  831.358    0.000  831.358        0.000 1075.806    0.000 1075.806
148.00  1589.881  181.230    0.000  181.230       71.379  944.722    0.000  944.722        0.000 1137.132    0.000 1137.132
149.00  1514.684  188.555    0.000  188.555       98.917  829.286    0.000  829.286        0.000 1164.375    0.000 1164.375
150.00  1639.841  155.488    0.000  155.488      156.589  825.614    0.000  825.614        0.000 1038.308    0.000 1038.308
151.00  1651.968  128.199    0.000  128.199      101.814  843.986    0.000  843.986        0.000 1029.661    0.000 1029.661
152.00  1589.204  187.011    0.000  187.011      102.595  902.617    0.000  902.617        0.000 1108.781    0.000 1108.781
153.00  1638.634  201.148    0.000  201.148       45.654  911.963    0.000  911.963        0.000 1201.072    0.000 1201.072
154.00  1607.557  236.752    0.000  236.752       73.708  978.790    0.000  978.790        0.000 1283.912    0.000 1283.912
155.00  1666.540  233.455    0.000  233.455       59.055  922.617    0.000  922.617        0.000 1095.912    0.000 1095.912
156.00  1458.614  233.618    0.000  233.618      154.854  799.598    0.000  799.598        0.000 1110.492    0.000 1110.492
157.00  1590.932  294.798    0.000  294.798       84.475  919.213    0.000  919.213        0.000 1123.056    0.000 1123.056
158.00  1620.952  238.568    0.000  238.568      187.622  870.471    0.000  870.471        0.000 1206.790    0.000 1206.790
159.00  1665.798  336.896    0.000  336.896      139.498  882.320    0.000  882.320       10.053 1178.844    0.000 1178.844
160.00  1590.370  336.764    0.000  336.764      165.876  847.363    0.000  847.363       29.858 1114.413    0.000 1114.413
161.00  1610.860  215.858    0.000  215.858      135.310  806.205    0.000  806.205        0.000  873.632    0.000  873.632
162.00  1656.638  289.680    0.000  289.680       94.717  905.410    0.000  905.410        0.000  965.219    0.000  965.219
163.00  1663.683  235.298    0.000  235.298      176.643  805.025    0.000  805.025       30.059  900.979    0.000  900.979
164.00  1490.745  304.415    0.000  304.415      137.470  794.735    0.000  794.735       20.106  780.638    0.000  780.638
165.00  1626.139  312.234    0.000  312.234      193.973  799.629    0.000  799.629       60.319  998.896    0.000  998.896
166.00  1627.509  264.922    0.000  264.922      183.423  751.079    0.000  751.079       20.106  910.430    0.000  910.430
167.00  1394.595  490.847    0.000  490.847      174.962  828.762    0.000  828.762       69.670  815.527    0.000  815.527
168.00  1466.876  357.421    0.000  357.421       68.093  917.662    0.000  917.662        0.000 1090.585    0.000 1090.585
169.00  1538.876  350.563    0.000  350.563       86.987  886.950    0.000  886.950        0.000  994.374    0.000  994.374
170.00  1521.220  313.019    0.000  313.019      179.064  750.130    0.000  750.130       19.906  927.318    0.000  927.318
171.00  1748.447  165.845    0.000  165.845      105.225  823.347    0.000  823.347        0.000  956.572    0.000  956.572
172.00  1648.376  214.447    0.000  214.447      244.036  743.734    0.000  743.734      100.130  835.530    0.000  835.530
173.00  1726.247  257.638    0.000  257.638      284.968  784.541    0.000  784.541       60.319 1027.745    0.000 1027.745
174.00  1616.345  255.076    0.000  255.076      183.858  753.936    0.000  753.936        0.000 1030.362    0.000 1030.362
175.00  1755.801  151.566    0.000  151.566      202.790  770.743    0.000  770.743       60.319  867.294    0.000  867.294
176.00  1755.044  169.935    0.000  169.935      276.635  796.649    0.000  796.649        0.000 1026.242    0.000 1026.242
177.00  1579.610  264.887    0.000  264.887      293.369  681.998    0.000  681.998       30.159  907.009    0.000  907.009
178.00  1622.581  224.438    0.000  224.438      294.103  724.004    0.000  724.004       30.159  908.113    0.000  908.113
179.00  1778.483  216.762    0.000  216.762      440.875  737.111    0.000  737.111       80.324 1205.793    0.000 1205.793
180.00  1802.352  117.582    0.000  117.582      306.159  742.946    0.000  742.946       70.372  804.766    0.000  804.766
181.00  1772.220  171.435    0.000  171.435      253.940  906.102    0.000  906.102       60.319 1168.792    0.000 1168.792
182.00  1634.756  216.072    0.000  216.072      286.276  772.708    0.000  772.708       59.717  975.371    0.000  975.371
183.00  1627.090  269.195    0.000  269.195      320.282  743.871    0.000  743.871      100.531 1188.095    0.000 1188.095
184.00  1706.208  221.101    0.000  221.101      180.570  880.283    0.000  880.283        0.000 1185.179    0.000 1185.179
185.00  1716.532  178.380    0.000  178.380      169.895  934.450    0.000  934.450       10.053 1136.618    0.000 1136.618
186.00  1625.694  240.428    0.000  240.428      182.004  971.338    0.000  971.338        0.000 1293.959    0.000 1293.959
187.00  1695.451  174.236    0.000  174.236      250.310  794.696    0.000  794.696       20.106 1010.959    0.000 1010.959
188.00  1593.420  279.871    0.000  279.871      151.353  840.396    0.000  840.396        0.000  848.498    0.000  848.498
189.00  1649.639  254.813    0.000  254.813      215.113  762.317    0.000  762.317       10.053  840.052    0.000  840.052
190.00  1642.858  273.204    0.000  273.204      244.211  845.144    0.000  845.144        0.000 1058.007    0.000 1058.007
191.00  1511.014  275.077    0.000  275.077      155.157  818.605    0.000  818.605        0.000  925.807    0.000  925.807
192.00  1673.103  225.825    0.000  225.825      134.060  861.276    0.000  861.276        0.000 1036.593    0.000 1036.593
193.00  1554.500  200.500    0.000  200.500      123.118  805.294    0.000  805.294       10.053  897.959    0.000  897.959
194.00  1570.213  188.674    0.000  188.674      178.623  689.125    0.000  689.125        0.000  896.446    0.000  896.446
195.00  1477.817  223.110    0.000  223.110      111.926  753.721    0.000  753.721        0.000  823.166    0.000  823.166
196.00  1634.531  234.022    0.000  234.022      214.038  834.087    0.000  834.087       10.053 1112.899    0.000 1112.899
197.00  1657.876  280.567    0.000  280.567      217.669  904.680    0.000  904.680       40.313 1230.016    0.000 1230.016
198.00  1529.040  225.086    0.000  225.086      155.026  736.467    0.000  736.467       20.106 1020.709    0.000 1020.709
199.00  1615.226  314.900    0.000  314.900      199.811  800.367    0.000  800.367       70.372 1156.627    0.000 1156.627
200.00  1536.242  332.840    0.000  332.840       91.909  864.597    0.000  864.597        0.000 1124.560    0.000 1124.560
201.00  1482.441  338.410    0.000  338.410      208.763  758.906    0.000  758.906        0.000  980.296    0.000  980.296
202.00  1558.802  271.493    0.000  271.493      173.611  716.025    0.000  716.025        0.000  987.129    0.000  987.129
203.00  1575.017  288.106    0.000  288.106      145.730  721.389    0.000  721.389       20.106 1034.181    0.000 1034.181
204.00  1442.036  354.882    0.000  354.882      120.523  858.559    0.000  858.559        0.000  999.999    0.000  999.999
205.00  1438.099  312.836    0.000  312.836      135.397  762.440    0.000  762.440        0.000 1040.710    0.000 1040.710
206.00  1559.761  268.509    0.000  268.509      118.277  856.946    0.000  856.946        0.000  935.153    0.000  935.153
207.00  1469.369  291.634    0.000  291.634      152.297  774.771    0.000  774.771        0.000  815.522    0.000  815.522
208.00  1493.040  276.044    0.000  276.044      113.824  768.335    0.000  768.335        0.000  779.730    0.000  779.730
209.00  1543.342  336.409    0.000  336.409      121.043  859.682    0.000  859.682        0.000  955.764    0.000  955.764
210.00  1528.980  310.713    0.000  310.713      137.729  844.816    0.000  844.816       40.212  976.678    0.000  976.678
211.00  1470.337  284.651    0.000  284.651      146.208  833.740    0.000  833.740       10.053 1100.530    0.000 1100.530
212.00  1483.519  371.790    0.000  371.790      155.460  786.751    0.000  786.751        0.000 1024.028    0.000 1024.028
213.00  1570.638  370.090    0.000  370.090      170.808  802.622    0.000  802.622        0.000 1033.881    0.000 1033.881
214.00  1471.748  301.555    0.000  301.555      186.063  770.536    0.000  770.536       10.053 1028.549    0.000 1028.549
215.00  1456.949  352.867    0.000  352.867      169.372  754.419    0.000  754.419        0.000 1075.199    0.000 1075.199
216.00  1382.717  341.745    0.000  341.745      128.960  810.658    0.000  810.658        0.000  945.311    0.000  945.311
217.00  1442.551  344.431    0.000  344.431      156.623  814.296    0.000  814.296        0.000 1082.438    0.000 1082.438
218.00  1379.207  346.110    0.000  346.110      116.682  795.007    0.000  795.007        0.000 1010.357    0.000 1010.357
219.00  1510.623  269.478    0.000  269.478      116.983  771.663    0.000  771.663        0.000  975.067    0.000  975.067
220.00  1445.099  257.216    0.000  257.216      152.258  784.802    0.000  784.802        0.000 1093.594    0.000 1093.594
221.00  1371.687  384.010    0.000  384.010      169.339  757.262    0.000  757.262        0.000 1073.289    0.000 1073.289
222.00  1389.881  419.017    0.000  419.017      123.775  874.033    0.000  874.033        0.000 1143.963    0.000 1143.963
223.00  1371.081  400.714    0.000  400.714      139.163  850.951    0.000  850.951        0.000 1156.030    0.000 1156.030
224.00  1449.702  345.977    0.000  345.977       63.895  923.972    0.000  923.972        0.000 1115.615    0.000 1115.615
225.00  1603.150  286.458    0.000  286.458      183.169  839.579    0.000  839.579        0.000 1180.254    0.000 1180.254
226.00  1642.468  277.758    0.000  277.758      170.501  980.951    0.000  980.951       60.319 1260.983    0.000 1260.983
227.00  1331.139  292.283    0.000  292.283      115.119  889.901    0.000  889.901       20.106 1078.921    0.000 1078.921
228.00  1369.714  324.028    0.000  324.028       97.442  759.040    0.000  759.040       30.159  918.167    0.000  918.167
229.00  1433.109  345.087    0.000  345.087       98.779  769.766    0.000  769.766       30.159 1052.781    0.000 1052.781
230.00  1503.494  275.616    0.000  275.616      123.726  769.029    0.000  769.029       10.053 1038.910    0.000 1038.910
231.00  1357.114  360.367    0.000  360.367      143.564  832.800    0.000  832.800      100.531  967.229    0.000  967.229
232.00  1565.195  310.929    0.000  310.929      102.452  926.979    0.000  926.979       30.159 1198.954    0.000 1198.954
233.00  1463.437  314.931    0.000  314.931       87.756  844.544    0.000  844.544       30.159 1031.570    0.000 1031.570
234.00  1478.653  385.336    0.000  385.336      130.422  923.574    0.000  923.574       80.425 1131.801    0.000 1131.801
235.00  1379.817  364.319    0.000  364.319       94.974  934.858    0.000  934.858       30.159 1082.034    0.000 1082.034
236.00  1423.740  334.569    0.000  334.569       95.191  912.945    0.000  912.945       50.265 1012.066    0.000 1012.066
237.00  1430.430  317.696    0.000  317.696      117.323  923.879    0.000  923.879       40.212 1119.938    0.000 1119.938
238.00  1550.985  231.339    0.000  231.339      132.499  948.829    0.000  948.829       10.053 1109.281    0.000 1109.281
239.00  1548.188  226.354    0.000  226.354      321.650  692.886    0.000  692.886        0.000 1072.085    0.000 1072.085
240.00  1516.614  220.818    0.000  220.818      202.242  871.790    0.000  871.790        0.000 1091.888    0.000 1091.888
241.00  1519.605  236.291    0.000  236.291      143.917  855.102    0.000  855.102        0.000 1102.143    0.000 1102.143
242.00  1633.867  189.629    0.000  189.629      291.470  862.823    0.000  862.823        0.000 1132.197    0.000 1132.197
243.00  1489.661  247.808    0.000  247.808      190.911  819.003    0.000  819.003        0.000 1133.106    0.000 1133.106
244.00  1534.281  274.177    0.000  274.177      134.062  859.521    0.000  859.521        0.000  970.347    0.000  970.347
245.00  1629.370  252.474    0.000  252.474      214.169  902.103    0.000  902.103        0.000 1243.290    0.000 1243.290
246.00  1556.983  278.386    0.000  278.386      157.107  785.982    0.000  785.982        0.000  894.042    0.000  894.042
247.00  1557.479  242.255    0.000  242.255      172.364  878.688    0.000  878.688        0.000 1202.873    0.000 1202.873
248.00  1530.236  249.753    0.000  249.753      235.142  893.694    0.000  893.694        0.000 1151.403    0.000 1151.403
249.00  1463.810  315.173    0.000  315.173      143.960  911.943    0.000  911.943        0.000 1072.084    0.000 1072.084
250.00  1504.817  285.920    0.000  285.920      247.670  833.515    0.000  833.515        0.000 1349.449    0.000 1349.449
251.00  1476.421  244.901    0.000  244.901      187.623  772.389    0.000  772.389        0.000 1076.003    0.000 1076.003
252.00  1512.983  295.020    0.000  295.020      119.147  974.281    0.000  974.281        0.000 1182.265    0.000 1182.265
253.00  1666.831  220.117    0.000  220.117      240.631  832.751    0.000  832.751        0.000 1218.056    0.000 1218.056
254.00  1629.910  321.377    0.000  321.377      175.125  991.578    0.000  991.578        0.000 1271.336    0.000 1271.336
255.00  1670.060  295.261    0.000  295.261      185.197  920.245    0.000  920.245        0.000 1109.880    0.000 1109.880
256.00  1540.271  297.334    0.000  297.334      155.806  927.720    0.000  927.720        0.000 1190.912    0.000 1190.912
257.00  1642.290  284.169    0.000  284.169      175.390 1033.540    0.000 1033.540        0.000 1312.454    0.000 1312.454
258.00  1621.046  276.135    0.000  276.135       84.039 1109.601    0.000 1109.601        0.000 1170.805    0.000 1170.805
259.00  1471.803  345.876    0.000  345.876      161.853 1044.539    0.000 1044.539        0.000 1303.203    0.000 1303.203
260.00  1633.028  228.638    0.000  228.638      121.130 1034.600    0.000 1034.600        0.000 1181.659    0.000 1181.659
261.00  1506.397  272.784    0.000  272.784      133.322  956.650    0.000  956.650        0.000 1238.867    0.000 1238.867
262.00  1545.941  194.269    0.000  194.269      210.498  827.826    0.000  827.826        0.000 1248.218    0.000 1248.218
263.00  1521.054  271.980    0.000  271.980       90.832  960.355    0.000  960.355        0.000 1138.232    0.000 1138.232
264.00  1473.160  281.974    0.000  281.974      102.283 1000.486    0.000 1000.486        0.000 1222.780    0.000 1222.780
265.00  1447.133  316.015    0.000  316.015      182.045  815.060    0.000  815.060        0.000 1239.467    0.000 1239.467
266.00  1453.736  336.280    0.000  336.280       81.704  886.087    0.000  886.087        0.000 1080.826    0.000 1080.826
267.00  1565.348  329.138    0.000  329.138       99.992  987.503    0.000  987.503        0.000 1120.940    0.000 1120.940
268.00  1575.630  263.322    0.000  263.322      158.224  872.940    0.000  872.940        0.000 1148.484    0.000 1148.484
269.00  1598.758  213.283    0.000  213.283      147.588  940.816    0.000  940.816        0.000 1320.897    0.000 1320.897
270.00  1624.166  260.981    0.000  260.981      181.100  871.461    0.000  871.461        0.000 1105.859    0.000 1105.859
271.00  1594.300  243.199    0.000  243.199       79.331 1042.323    0.000 1042.323        0.000 1106.162    0.000 1106.162
272.00  1515.207  279.306    0.000  279.306      101.464  934.761    0.000  934.761        0.000 1066.454    0.000 1066.454
273.00  1375.189  338.260    0.000  338.260      163.547  838.622    0.000  838.622        0.000 1015.380    0.000 1015.380
274.00  1397.780  300.450    0.000  300.450      109.720  879.736    0.000  879.736        0.000 1088.771    0.000 1088.771
275.00  1494.771  224.674    0.000  224.674      190.697  802.819    0.000  802.819        0.000 1171.909    0.000 1171.909
276.00  1620.984  309.263    0.000  309.263       93.419 1024.113    0.000 1024.113        0.000 1238.863    0.000 1238.863
277.00  1510.645  263.534    0.000  263.534      129.567 1035.234    0.000 1035.234        0.000 1252.232    0.000 1252.232
278.00  1536.340  300.373    0.000  300.373       67.657 1042.366    0.000 1042.366        0.000 1149.992    0.000 1149.992
279.00  1548.834  317.794    0.000  317.794      217.537  860.659    0.000  860.659        0.000 1195.933    0.000 1195.933
280.00  1517.815  302.286    0.000  302.286       43.448 1045.230    0.000 1045.230        0.000 1215.243    0.000 1215.243
281.00  1525.163  326.913    0.000  326.913       95.800 1044.778    0.000 1044.778        0.000 1289.029    0.000 1289.029
282.00  1489.855  313.131    0.000  313.131       37.047 1084.512    0.000 1084.512        0.000 1243.990    0.000 1243.990
283.00  1521.335  288.062    0.000  288.062       89.788  959.013    0.000  959.013        0.000 1105.558    0.000 1105.558
284.00  1701.542  276.075    0.000  276.075      158.175  867.846    0.000  867.846       10.053  987.233    0.000  987.233
285.00  1622.388  280.283    0.000  280.283      172.538  937.362    0.000  937.362       10.154 1137.328    0.000 1137.328
286.00  1645.108  226.975    0.000  226.975      133.751  952.157    0.000  952.157       20.106 1236.753    0.000 1236.753
287.00  1572.054  243.820    0.000  243.820      158.478  820.465    0.000  820.465        0.000  970.240    0.000  970.240
288.00  1705.907  258.627    0.000  258.627      199.982  939.007    0.000  939.007       20.106 1095.407    0.000 1095.407
289.00  1598.268  329.267    0.000  329.267      201.021  954.996    0.000  954.996       20.106 1247.008    0.000 1247.008
290.00  1549.693  336.516    0.000  336.516      274.467  834.863    0.000  834.863       50.265 1177.340    0.000 1177.340
291.00  1616.701  265.663    0.000  265.663      244.811  775.239    0.000  775.239       70.372  935.958    0.000  935.958
292.00  1609.707  332.404    0.000  332.404      116.117 1000.933    0.000 1000.933        0.000 1048.655    0.000 1048.655
293.00  1682.870  317.830    0.000  317.830      109.846 1110.100    0.000 1110.100       20.106 1267.111    0.000 1267.111
294.00  1644.581  318.473    0.000  318.473      240.067  843.667    0.000  843.667        0.000 1098.921    0.000 1098.921
295.00  1622.898  360.382    0.000  360.382      125.154 1002.071    0.000 1002.071       10.053 1034.786    0.000 1034.786
296.00  1636.830  343.532    0.000  343.532      124.160  931.914    0.000  931.914        0.000  956.872    0.000  956.872
297.00  1711.174  306.825    0.000  306.825      270.665  878.595    0.000  878.595      100.531 1066.148    0.000 1066.148
298.00  1651.266  352.009    0.000  352.009      292.456  790.275    0.000  790.275      139.941  975.673    0.000  975.673
299.00  1636.280  308.462    0.000  308.462      278.059  836.764    0.000  836.764       70.372 1019.101    0.000 1019.101
300.00  1661.458  310.487    0.000  310.487      232.662  886.429    0.000  886.429       90.478  967.526    0.000  967.526
301.00  1556.956  259.116    0.000  259.116      307.062  772.870    0.000  772.870      220.968  835.229    0.000  835.229
302.00  1598.490  314.375    0.000  314.375      256.921  976.969    0.000  976.969      160.549 1127.779    0.000 1127.779
303.00  1817.090  207.647    0.000  207.647      372.314  812.071    0.000  812.071      199.758 1045.841    0.000 1045.841
304.00  1741.071  214.132    0.000  214.132      355.358  806.853    0.000  806.853      210.914 1138.936    0.000 1138.936
305.00  1690.164  241.942    0.000  241.942      270.015  905.683    0.000  905.683      100.531 1086.057    0.000 1086.057
306.00  1781.187  242.494    0.000  242.494      404.522  798.111    0.000  798.111       90.077 1195.839    0.000 1195.839
307.00  1851.500  257.475    0.000  257.475      453.460  717.270    0.000  717.270      140.342 1186.192    0.000 1186.192
308.00  1712.928  228.200    0.000  228.200      347.406  819.766    0.000  819.766      129.387 1215.439    0.000 1215.439
309.00  1807.578  294.756    0.000  294.756      282.985 1017.644    0.000 1017.644      130.690 1486.878    0.000 1486.878
310.00  1896.672  174.833    0.000  174.833      467.032  747.480    0.000  747.480      349.351 1004.422    0.000 1004.422
311.00  1748.078  223.276    0.000  223.276      371.836  795.680    0.000  795.680      100.531 1109.276    0.000 1109.276
312.00  1839.901  222.660    0.000  222.660      449.447  755.570    0.000  755.570       89.976 1228.918    0.000 1228.918
313.00  1758.644  243.973    0.000  243.973      361.074  812.020    0.000  812.020      130.690 1100.033    0.000 1100.033
314.00  1794.215  258.687    0.000  258.687      374.310  848.388    0.000  848.388      179.452 1076.911    0.000 1076.911
315.00  1602.102  272.803    0.000  272.803      454.806  702.535    0.000  702.535      180.154 1075.805    0.000 1075.805
316.00  1643.307  309.689    0.000  309.689      298.041  832.055    0.000  832.055       80.425 1158.244    0.000 1158.244
317.00  1622.660  297.972    0.000  297.972      270.376  850.038    0.000  850.038       79.923 1087.667    0.000 1087.667
318.00  1758.089  286.767    0.000  286.767      320.389  898.667    0.000  898.667       99.829 1073.595    0.000 1073.595
319.00  1595.598  271.879    0.000  271.879      349.271  841.044    0.000  841.044      250.126 1093.198    0.000 1093.198
320.00  1727.077  226.018    0.000  226.018      351.902  764.179    0.000  764.179      120.336 1265.107    0.000 1265.107
321.00  1707.405  226.588    0.000  226.588      330.982  791.121    0.000  791.121      129.387 1218.862    0.000 1218.862
322.00  1465.436  303.395    0.000  303.395      167.308  960.234    0.000  960.234       39.811 1183.172    0.000 1183.172
323.00  1516.020  418.577    0.000  418.577      143.698 1015.274    0.000 1015.274        9.953 1366.141    0.000 1366.141
324.00  1744.121  206.242    0.000  206.242      318.148  869.104    0.000  869.104      129.789 1290.842    0.000 1290.842
325.00  1753.693  202.506    0.000  202.506      243.531  841.656    0.000  841.656      179.151  923.399    0.000  923.399
326.00  1627.814  228.976    0.000  228.976      283.734  810.740    0.000  810.740       69.670 1172.718    0.000 1172.718
327.00  1649.041  247.825    0.000  247.825      347.721  808.700    0.000  808.700      219.364 1192.221    0.000 1192.221
328.00  1735.127  247.764    0.000  247.764      338.595  837.325    0.000  837.325       79.623 1302.507    0.000 1302.507
329.00  1584.283  310.112    0.000  310.112      260.031  947.915    0.000  947.915       60.218 1373.482    0.000 1373.482
330.00  1557.174  302.999    0.000  302.999      155.984  898.379    0.000  898.379        9.953 1295.772    0.000 1295.772
331.00  1759.656  272.116    0.000  272.116      225.452  923.501    0.000  923.501       19.906 1448.177    0.000 1448.177
332.00  1621.314  283.958    0.000  283.958      231.158  816.961    0.000  816.961        9.953 1288.324    0.000 1288.324
333.00  1657.061  252.439    0.000  252.439      233.878  914.491    0.000  914.491       10.053 1432.092    0.000 1432.092
334.00  1669.352  301.222    0.000  301.222      277.507  855.530    0.000  855.530      119.935 1210.922    0.000 1210.922
335.00  1557.813  282.769    0.000  282.769      335.343  778.882    0.000  778.882      110.484 1383.031    0.000 1383.031
336.00  1645.526  324.733    0.000  324.733      356.908  796.996    0.000  796.996       60.319 1394.288    0.000 1394.288
337.00  1700.814  333.309    0.000  333.309      271.533  860.677    0.000  860.677      120.336 1117.026    0.000 1117.026
338.00  1680.374  299.966    0.000  299.966      254.232  925.213    0.000  925.213      130.690 1375.390    0.000 1375.390
339.00  1630.170  246.396    0.000  246.396      363.183  841.679    0.000  841.679      250.425 1303.908    0.000 1303.908
340.00  1787.118  284.166    0.000  284.166      467.462  849.289    0.000  849.289      240.272 1326.528    0.000 1326.528
341.00  1651.603  326.310    0.000  326.310      239.189  919.332    0.000  919.332       70.372 1236.958    0.000 1236.958
342.00  1611.434  347.679    0.000  347.679      161.331 1007.690    0.000 1007.690       30.159 1214.635    0.000 1214.635
343.00  1612.826  267.583    0.000  267.583      176.077  957.418    0.000  957.418        0.000 1455.011    0.000 1455.011
344.00  1619.055  335.084    0.000  335.084      177.807  971.824    0.000  971.824       40.212 1202.579    0.000 1202.579
345.00  1604.249  402.791    0.000  402.791      247.495  922.672    0.000  922.672       60.319 1391.478    0.000 1391.478
346.00  1647.018  364.136    0.000  364.136      227.647  918.616    0.000  918.616       50.265 1374.384    0.000 1374.384
347.00  1564.303  397.995    0.000  397.995      166.574 1056.128    0.000 1056.128       59.717 1333.168    0.000 1333.168
348.00  1586.087  380.888    0.000  380.888      201.451 1007.581    0.000 1007.581       70.071 1151.708    0.000 1151.708
349.00  1659.711  393.260    0.000  393.260      260.593  987.258    0.000  987.258       40.212 1304.516    0.000 1304.516
350.00  1648.288  417.186    0.000  417.186      154.761 1028.316    0.000 1028.316       10.053 1175.933    0.000 1175.933
351.00  1844.841  279.900    0.000  279.900      197.602 1164.460    0.000 1164.460       20.106 1553.934    0.000 1553.934
352.00  1686.743  302.473    0.000  302.473      194.406 1041.853    0.000 1041.853       50.265 1382.931    0.000 1382.931
353.00  1626.354  389.431    0.000  389.431      215.121 1039.137    0.000 1039.137        0.000 1363.228    0.000 1363.228
354.00  1652.782  316.827    0.000  316.827      221.598  984.568    0.000  984.568        0.000 1307.229    0.000 1307.229
355.00  1558.850  382.701    0.000  382.701      214.995 1004.237    0.000 1004.237        0.000 1354.280    0.000 1354.280
356.00  1488.195  429.119    0.000  429.119      106.485 1062.561    0.000 1062.561        0.000 1305.725    0.000 1305.725
357.00  1477.263  402.053    0.000  402.053      137.429 1044.146    0.000 1044.146        0.000 1383.635    0.000 1383.635
358.00  1604.044  312.358    0.000  312.358      131.031 1119.778    0.000 1119.778        0.000 1292.849    0.000 1292.849
359.00  1526.937  347.730    0.000  347.730      159.879  955.947    0.000  955.947        0.000 1185.585    0.000 1185.585
360.00  1516.180  399.956    0.000  399.956       58.712 1146.477    0.000 1146.477        0.000 1363.027    0.000 1363.027
361.00  1502.004  380.799    0.000  380.799       43.710 1096.275    0.000 1096.275        0.000 1142.758    0.000 1142.758
362.00  1503.412  407.925    0.000  407.925       56.936 1080.618    0.000 1080.618        0.000 1356.389    0.000 1356.389
363.00  1454.035  381.010    0.000  381.010      112.752  985.255    0.000  985.255        0.000 1166.183    0.000 1166.183
364.00  1590.167  314.349    0.000  314.349       78.727 1040.007    0.000 1040.007        0.000 1265.511    0.000 1265.511
365.00  1604.845  321.850    0.000  321.850       26.502 1171.041    0.000 1171.041        0.000 1476.229    0.000 1476.229
366.00  1631.343  214.643    0.000  214.643      235.449  952.322    0.000  952.322        0.000 1495.933    0.000 1495.933
367.00  1692.322  300.329    0.000  300.329       69.261 1098.838    0.000 1098.838        0.000 1331.763    0.000 1331.763
368.00  1503.850  377.670    0.000  377.670        5.534 1181.703    0.000 1181.703        0.000 1483.762    0.000 1483.762
369.00  1550.122  260.608    0.000  260.608       51.145 1070.134    0.000 1070.134        0.000 1280.592    0.000 1280.592
370.00  1595.660  261.430    0.000  261.430       65.103 1240.861    0.000 1240.861        0.000 1447.377    0.000 1447.377
371.00  1651.042  252.690    0.000  252.690      122.815  955.534    0.000  955.534        0.000 1186.996    0.000 1186.996
372.00  1495.847  356.220    0.000  356.220      146.766  932.229    0.000  932.229       60.218 1187.600    0.000 1187.600
373.00  1646.903  314.456    0.000  314.456      133.793 1019.586    0.000 1019.586       60.319 1258.970    0.000 1258.970
374.00  1488.265  336.606    0.000  336.606      223.850  882.948    0.000  882.948        0.000 1353.375    0.000 1353.375
375.00  1696.015  263.490    0.000  263.490      100.942 1026.552    0.000 1026.552        0.000 1268.023    0.000 1268.023
376.00  1668.054  369.396    0.000  369.396       98.228 1102.470    0.000 1102.470        0.000 1291.147    0.000 1291.147
377.00  1777.363  306.330    0.000  306.330      318.710  956.440    0.000  956.440        0.000 1398.012    0.000 1398.012
378.00  1827.849  320.655    0.000  320.655      175.737 1088.116    0.000 1088.116       50.065 1185.287    0.000 1185.287
379.00  1589.707  354.291    0.000  354.291      130.641 1056.828    0.000 1056.828        0.000 1128.081    0.000 1128.081
380.00  1669.989  385.752    0.000  385.752      115.250 1110.266    0.000 1110.266        0.000 1343.726    0.000 1343.726
381.00  1703.859  302.021    0.000  302.021      192.419  914.155    0.000  914.155       80.425 1296.776    0.000 1296.776
382.00  1830.564  219.886    0.000  219.886      218.233  937.533    0.000  937.533      140.242 1086.358    0.000 1086.358
383.00  1726.669  199.654    0.000  199.654      363.365  849.767    0.000  849.767      289.534 1192.419    0.000 1192.419
384.00  1608.760  261.431    0.000  261.431      199.506  823.893    0.000  823.893       60.319 1151.407    0.000 1151.407
385.00  1659.864  319.079    0.000  319.079      292.627  770.065    0.000  770.065      250.425 1053.187    0.000 1053.187
386.00  1604.830  255.500    0.000  255.500      291.505  735.176    0.000  735.176      120.537 1012.169    0.000 1012.169
387.00  1585.358  348.706    0.000  348.706      190.128  891.055    0.000  891.055      110.183 1062.937    0.000 1062.937
388.00  1604.265  319.689    0.000  319.689      181.824  870.733    0.000  870.733      150.696 1057.306    0.000 1057.306
389.00  1568.375  324.263    0.000  324.263      198.738  855.637    0.000  855.637      129.788 1017.998    0.000 1017.998
390.00  1664.999  311.655    0.000  311.655      328.311  766.845    0.000  766.845      191.013 1022.019    0.000 1022.019
391.00  1695.226  272.167    0.000  272.167      365.262  833.689    0.000  833.689      200.761 1256.764    0.000 1256.764
392.00  1780.317  281.515    0.000  281.515      272.010  919.975    0.000  919.975      159.947  995.578    0.000  995.578
393.00  1731.916  257.779    0.000  257.779      229.346  994.939    0.000  994.939      109.982 1310.847    0.000 1310.847
394.00  1756.634  324.904    0.000  324.904      273.358  919.246    0.000  919.246      119.634 1148.586    0.000 1148.586
395.00  1613.183  302.567    0.000  302.567      218.318  819.299    0.000  819.299       90.277 1125.569    0.000 1125.569
396.00  1590.702  336.102    0.000  336.102      212.871  779.308    0.000  779.308      120.035  928.624    0.000  928.624
397.00  1484.240  362.976    0.000  362.976      284.976  800.957    0.000  800.957      190.909  988.738    0.000  988.738
398.00  1475.352  483.191    0.000  483.191      218.583  872.854    0.000  872.854      129.387 1030.465    0.000 1030.465
399.00  1467.265  453.424    0.000  453.424      180.186  937.832    0.000  937.832       60.319 1167.591    0.000 1167.591
400.00  1650.698  263.404    0.000  263.404      146.896  898.578    0.000  898.578       30.159 1158.138    0.000 1158.138
401.00  1501.254  349.539    0.000  349.539      196.273  884.792    0.000  884.792       59.717 1264.707    0.000 1264.707
402.00  1609.321  324.341    0.000  324.341      211.133  964.907    0.000  964.907      130.590 1044.938    0.000 1044.938
403.00  1659.107  410.240    0.000  410.240      215.933  912.036    0.000  912.036       30.059 1256.055    0.000 1256.055
404.00  1760.528  247.452    0.000  247.452      252.348  945.335    0.000  945.335      169.398 1267.920    0.000 1267.920
405.00  1675.741  314.099    0.000  314.099      315.991  866.341    0.000  866.341       49.764 1247.012    0.000 1247.012
406.00  1821.600  274.482    0.000  274.482      162.344  936.423    0.000  936.423       99.528 1257.166    0.000 1257.166
407.00  1645.726  265.826    0.000  265.826      195.715  851.551    0.000  851.551       49.764 1206.896    0.000 1206.896
408.00  1548.442  312.626    0.000  312.626      143.190  915.147    0.000  915.147        0.000 1117.724    0.000 1117.724
409.00  1685.294  275.979    0.000  275.979      214.604  878.359    0.000  878.359      159.345 1257.161    0.000 1257.161
410.00  1654.312  319.347    0.000  319.347      206.815  852.120    0.000  852.120       90.478 1155.930    0.000 1155.930
411.00  1744.478  245.402    0.000  245.402      229.084  741.655    0.000  741.655       50.165 1067.858    0.000 1067.858
412.00  1705.184  297.374    0.000  297.374      251.384  840.659    0.000  840.659       40.212 1049.461    0.000 1049.461
413.00  1793.662  286.567    0.000  286.567      253.935  923.788    0.000  923.788       90.077 1270.230    0.000 1270.230
414.00  1698.174  305.053    0.000  305.053      178.886  962.532    0.000  962.532       20.106 1187.596    0.000 1187.596
415.00  1649.669  337.391    0.000  337.391      251.902  855.137    0.000  855.137       80.425 1178.745    0.000 1178.745
416.00  1668.552  351.103    0.000  351.103      307.808  803.871    0.000  803.871       60.319 1198.857    0.000 1198.857
417.00  1744.189  293.441    0.000  293.441      298.466  866.285    0.000  866.285       50.265 1216.947    0.000 1216.947
418.00  1635.992  258.232    0.000  258.232      246.022  843.855    0.000  843.855       40.212  977.983    0.000  977.983
419.00  1624.531  281.267    0.000  281.267      250.993  845.163    0.000  845.163       50.265 1175.533    0.000 1175.533
420.00  1619.961  229.550    0.000  229.550      174.392  936.579    0.000  936.579        0.000 1155.925    0.000 1155.925
421.00  1589.177  314.911    0.000  314.911      222.206  876.052    0.000  876.052        0.000 1276.564    0.000 1276.564
422.00  1561.811  264.027    0.000  264.027      294.751  825.176    0.000  825.176      130.994 1078.921    0.000 1078.921
423.00  1596.338  276.416    0.000  276.416      255.965  822.404    0.000  822.404       60.319 1068.162    0.000 1068.162
424.00  1742.946  163.618    0.000  163.618      353.586  756.729    0.000  756.729      130.690 1138.631    0.000 1138.631
425.00  1648.942  266.655    0.000  266.655      285.031  912.320    0.000  912.320       89.575 1308.230    0.000 1308.230
426.00  1655.263  257.113    0.000  257.113      297.051  871.652    0.000  871.652      149.593 1146.475    0.000 1146.475
427.00  1638.706  297.884    0.000  297.884      197.483  975.020    0.000  975.020       10.053 1291.345    0.000 1291.345
428.00  1552.243  337.126    0.000  337.126      190.829  925.088    0.000  925.088       10.053 1339.603    0.000 1339.603
429.00  1580.273  283.838    0.000  283.838      181.919  905.069    0.000  905.069       20.106 1149.091    0.000 1149.091
430.00  1688.138  284.079    0.000  284.079      182.830  965.157    0.000  965.157       29.858 1395.194    0.000 1395.194
431.00  1654.932  299.979    0.000  299.979      193.771  835.854    0.000  835.854        0.000 1170.004    0.000 1170.004
432.00  1559.398  364.346    0.000  364.346      210.714  848.008    0.000  848.008       70.574 1040.216    0.000 1040.216
433.00  1589.615  372.318    0.000  372.318      207.642  826.611    0.000  826.611       90.680 1060.422    0.000 1060.422
434.00  1593.378  355.230    0.000  355.230      147.288  884.627    0.000  884.627       50.467 1221.373    0.000 1221.373
435.00  1591.886  362.259    0.000  362.259      254.634  871.306    0.000  871.306      150.296 1211.324    0.000 1211.324
436.00  1532.922  333.439    0.000  333.439      360.731  746.314    0.000  746.314      110.787 1140.046    0.000 1140.046
437.00  1603.121  292.162    0.000  292.162      272.536  871.556    0.000  871.556      110.485 1150.194    0.000 1150.194
438.00  1647.761  274.606    0.000  274.606      238.854  829.799    0.000  829.799      160.449 1019.404    0.000 1019.404
439.00  1714.593  301.776    0.000  301.776      251.482  970.857    0.000  970.857      139.741 1239.366    0.000 1239.366
440.00  1726.674  267.929    0.000  267.929      209.116  866.544    0.000  866.544       59.717 1136.628    0.000 1136.628
441.00  1628.688  297.271    0.000  297.271      187.190  816.435    0.000  816.435       70.271  967.224    0.000  967.224
442.00  1733.521  254.153    0.000  254.153      262.939  798.801    0.000  798.801      179.452 1045.642    0.000 1045.642
443.00  1685.932  208.379    0.000  208.379      143.141  755.139    0.000  755.139      110.184  925.509    0.000  925.509
444.00  1678.151  257.663    0.000  257.663      232.933  805.083    0.000  805.083      130.492  955.971    0.000  955.971
445.00  1550.309  293.255    0.000  293.255      318.578  707.711    0.000  707.711      131.396 1028.251    0.000 1028.251
446.00  1566.573  282.351    0.000  282.351      271.887  828.639    0.000  828.639       79.623 1127.580    0.000 1127.580
447.00  1645.236  233.921    0.000  233.921      256.068  718.171    0.000  718.171      141.651 1009.655    0.000 1009.655
448.00  1636.808  221.340    0.000  221.340      288.362  758.811    0.000  758.811       69.871 1240.681    0.000 1240.681
449.00  1606.357  239.369    0.000  239.369      212.360  724.142    0.000  724.142      140.445  978.490    0.000  978.490
450.00  1641.546  214.194    0.000  214.194      329.864  759.940    0.000  759.940      190.710 1028.556    0.000 1028.556
451.00  1582.877  276.454    0.000  276.454      217.893  806.537    0.000  806.537      109.782 1047.455    0.000 1047.455
452.00  1654.400  219.772    0.000  219.772      254.853  745.973    0.000  745.973       80.425 1068.966    0.000 1068.966
453.00  1760.303  236.853    0.000  236.853      319.357  743.245    0.000  743.245      150.597 1044.037    0.000 1044.037
454.00  1768.341  307.922    0.000  307.922      263.233  990.089    0.000  990.089      181.360 1301.498    0.000 1301.498
455.00  1780.863  229.745    0.000  229.745      286.752  846.491    0.000  846.491      239.870 1028.651    0.000 1028.651
456.00  1875.754  208.192    0.000  208.192      302.706  899.132    0.000  899.132      211.620 1106.664    0.000 1106.664
457.00  1757.486  196.608    0.000  196.608      281.911  816.516    0.000  816.516      241.376 1049.761    0.000 1049.761
458.00  1639.519  307.757    0.000  307.757      256.883  779.602    0.000  779.602      100.030 1085.553    0.000 1085.553
459.00  1597.410  380.797    0.000  380.797      186.755  919.714    0.000  919.714       80.224 1140.042    0.000 1140.042
460.00  1708.779  274.910    0.000  274.910      227.019  867.671    0.000  867.671       69.670 1199.358    0.000 1199.358
461.00  1668.753  310.588    0.000  310.588      196.667  905.063    0.000  905.063       99.528 1208.410    0.000 1208.410
462.00  1769.585  296.698    0.000  296.698      239.972  932.163    0.000  932.163      120.336 1232.129    0.000 1232.129
463.00  1738.894  349.740    0.000  349.740      283.205  885.653    0.000  885.653       50.265 1282.197    0.000 1282.197
464.00  1682.153  355.514    0.000  355.514      257.790  865.502    0.000  865.502      110.283 1261.186    0.000 1261.186
465.00  1611.345  358.772    0.000  358.772      267.211  821.365    0.000  821.365      120.637 1322.009    0.000 1322.009
466.00  1605.846  348.347    0.000  348.347      239.544  930.006    0.000  930.006      140.543 1198.454    0.000 1198.454
467.00  1540.484  320.125    0.000  320.125      238.461  811.212    0.000  811.212      220.165 1215.443    0.000 1215.443
468.00  1676.545  340.930    0.000  340.930      242.482  762.881    0.000  762.881      100.531 1128.082    0.000 1128.082
469.00  1689.374  324.918    0.000  324.918      245.943  879.511    0.000  879.511       79.623 1175.736    0.000 1175.736
470.00  1612.376  320.405    0.000  320.405      206.000  857.251    0.000  857.251      129.788 1156.732    0.000 1156.732
471.00  1637.736  364.695    0.000  364.695      193.979  927.010    0.000  927.010       60.319 1127.474    0.000 1127.474
472.00  1553.713  331.762    0.000  331.762      165.185  850.245    0.000  850.245       10.053 1079.322    0.000 1079.322
473.00  1437.614  432.348    0.000  432.348      166.654  910.163    0.000  910.163      110.183  986.530    0.000  986.530
474.00  1437.367  373.633    0.000  373.633      195.921  922.454    0.000  922.454      210.112 1132.508    0.000 1132.508
475.00  1529.028  371.676    0.000  371.676      169.552  920.513    0.000  920.513       60.319 1135.925    0.000 1135.925
476.00  1526.653  378.884    0.000  378.884      166.266  855.827    0.000  855.827      129.988 1017.391    0.000 1017.391
477.00  1661.745  346.489    0.000  346.489      210.798  904.074    0.000  904.074       59.917 1277.171    0.000 1277.171
478.00  1464.798  407.859    0.000  407.859      140.712  906.882    0.000  906.882       60.319 1117.526    0.000 1117.526
479.00  1583.101  406.550    0.000  406.550      169.339  966.024    0.000  966.024       70.372 1225.394    0.000 1225.394
480.00  1634.836  325.888    0.000  325.888      196.320  835.723    0.000  835.723      129.587 1017.797    0.000 1017.797
481.00  1526.652  379.577    0.000  379.577      162.591  812.684    0.000  812.684       60.018 1127.477    0.000 1127.477
482.00  1607.570  371.393    0.000  371.393      211.485  783.761    0.000  783.761       80.425 1100.130    0.000 1100.130
483.00  1596.063  334.496    0.000  334.496      229.600  805.033    0.000  805.033       40.212 1158.442    0.000 1158.442
484.00  1569.168  354.825    0.000  354.825      176.390  850.127    0.000  850.127       59.717  955.569    0.000  955.569
485.00  1651.586  333.108    0.000  333.108      175.262 1000.426    0.000 1000.426       40.112 1307.832    0.000 1307.832
486.00  1516.004  333.327    0.000  333.327      157.232  889.808    0.000  889.808       80.324 1199.861    0.000 1199.861
487.00  1567.232  350.974    0.000  350.974      142.794  867.151    0.000  867.151       60.018 1259.376    0.000 1259.376
488.00  1585.964  307.791    0.000  307.791      207.516  894.157    0.000  894.157       79.823 1217.251    0.000 1217.251
489.00  1589.421  277.188    0.000  277.188      193.591  827.635    0.000  827.635       50.065 1188.503    0.000 1188.503
490.00  1641.724  335.994    0.000  335.994      255.589  928.565    0.000  928.565       19.906 1280.284    0.000 1280.284
491.00  1682.204  305.493    0.000  305.493      246.975  933.462    0.000  933.462       80.425 1079.318    0.000 1079.318
492.00  1531.307  372.647    0.000  372.647      209.667  924.474    0.000  924.474      100.531 1257.766    0.000 1257.766
493.00  1580.520  356.726    0.000  356.726      238.036  970.177    0.000  970.177       80.024 1229.517    0.000 1229.517
494.00  1565.374  438.565    0.000  438.565      159.178 1045.914    0.000 1045.914       59.917 1383.935    0.000 1383.935
495.00  1731.923  414.235    0.000  414.235      291.764 1000.727    0.000 1000.727      180.555 1311.552    0.000 1311.552
496.00  1604.103  329.638    0.000  329.638      248.371  950.504    0.000  950.504      109.782 1129.489    0.000 1129.489
497.00  1649.907  423.855    0.000  423.855      243.872  980.075    0.000  980.075      179.652 1038.608    0.000 1038.608
498.00  1652.163  418.115    0.000  418.115      251.951  920.112    0.000  920.112       50.366 1213.233    0.000 1213.233
499.00  1531.584  376.529    0.000  376.529      139.292 1020.273    0.000 1020.273       60.118 1372.375    0.000 1372.375
500.00  1597.075  402.046    0.000  402.046      219.010 1011.711    0.000 1011.711      110.083 1296.774    0.000 1296.774
501.00  1645.298  373.695    0.000  373.695      192.550 1069.978    0.000 1069.978      120.637 1582.985    0.000 1582.985
502.00  1581.979  402.094    0.000  402.094      195.624 1058.101    0.000 1058.101      140.041 1353.070    0.000 1353.070
503.00  1712.982  374.980    0.000  374.980      183.600 1044.825    0.000 1044.825      100.531 1281.090    0.000 1281.090
504.00  1544.432  400.002    0.000  400.002      193.195  923.691    0.000  923.691       80.425 1171.608    0.000 1171.608
505.00  1480.995  388.466    0.000  388.466      168.986  964.945    0.000  964.945       90.478 1259.777    0.000 1259.777
506.00  1609.453  405.882    0.000  405.882      199.248 1028.312    0.000 1028.312      110.584 1334.269    0.000 1334.269
507.00  1654.427  416.846    0.000  416.846      226.483 1010.501    0.000 1010.501       90.378 1341.408    0.000 1341.408
508.00  1653.242  349.843    0.000  349.843      203.788 1034.539    0.000 1034.539       80.425 1240.471    0.000 1240.471
509.00  1692.312  340.864    0.000  340.864      232.279  991.832    0.000  991.832      120.637 1382.226    0.000 1382.226
510.00  1596.832  346.181    0.000  346.181      196.231 1010.994    0.000 1010.994       39.912 1057.710    0.000 1057.710
511.00  1685.806  332.670    0.000  332.670      188.353  959.839    0.000  959.839       90.478 1150.597    0.000 1150.597
512.00  1569.351  336.623    0.000  336.623      205.209  904.555    0.000  904.555      120.637 1160.651    0.000 1160.651
513.00  1583.679  377.943    0.000  377.943      207.771 1051.840    0.000 1051.840       50.165 1332.865    0.000 1332.865
514.00  1501.697  394.037    0.000  394.037      247.890  888.478    0.000  888.478      169.398 1337.997    0.000 1337.997
515.00  1518.022  348.843    0.000  348.843      199.258  953.321    0.000  953.321       30.059 1409.073    0.000 1409.073
516.00  1568.932  336.354    0.000  336.354      227.170  925.392    0.000  925.392      150.796 1269.130    0.000 1269.130
517.00  1558.575  352.083    0.000  352.083      260.600  841.950    0.000  841.950      100.331 1058.814    0.000 1058.814
518.00  1563.505  297.390    0.000  297.390      287.096  887.821    0.000  887.821      120.537 1122.246    0.000 1122.246
519.00  1466.042  350.004    0.000  350.004      251.687  772.092    0.000  772.092       70.372 1138.833    0.000 1138.833
520.00  1464.220  436.205    0.000  436.205      193.113  884.535    0.000  884.535       60.319 1059.413    0.000 1059.413
521.00  1484.957  388.159    0.000  388.159      152.086  961.328    0.000  961.328       19.906 1411.182    0.000 1411.182
522.00  1530.149  401.254    0.000  401.254      208.632  922.681    0.000  922.681       40.012 1298.686    0.000 1298.686
523.00  1462.172  419.729    0.000  419.729      238.809  781.225    0.000  781.225       49.764 1279.283    0.000 1279.283
524.00  1454.564  360.840    0.000  360.840      273.480  778.969    0.000  778.969       89.575 1210.416    0.000 1210.416
525.00  1464.947  420.778    0.000  420.778      203.443  919.208    0.000  919.208       39.811 1230.924    0.000 1230.924
526.00  1440.459  347.443    0.000  347.443      180.314  853.024    0.000  853.024       70.271 1109.680    0.000 1109.680
527.00  1600.467  340.630    0.000  340.630      244.858  898.669    0.000  898.669      160.749 1126.773    0.000 1126.773
528.00  1515.344  373.894    0.000  373.894      238.194  893.135    0.000  893.135      241.274 1069.872    0.000 1069.872
529.00  1690.747  243.437    0.000  243.437      234.356  822.364    0.000  822.364      200.059  954.358    0.000  954.358
530.00  1744.368  277.014    0.000  277.014      305.375  929.870    0.000  929.870      371.162 1218.054    0.000 1218.054
531.00  1656.000  279.094    0.000  279.094      266.775  854.311    0.000  854.311      110.484 1187.694    0.000 1187.694
532.00  1729.259  282.473    0.000  282.473      392.414  831.191    0.000  831.191      250.124 1155.022    0.000 1155.022
533.00  1860.101  241.248    0.000  241.248      250.828  958.849    0.000  958.849      100.330 1345.130    0.000 1345.130
534.00  1655.734  271.484    0.000  271.484      219.529  816.670    0.000  816.670       40.212 1215.143    0.000 1215.143
535.00  1595.419  295.450    0.000  295.450      294.660  780.691    0.000  780.691      120.336 1077.006    0.000 1077.006
536.00  1736.826  312.769    0.000  312.769      293.104  882.677    0.000  882.677      180.956 1158.138    0.000 1158.138
537.00  1736.984  224.211    0.000  224.211      331.752  781.435    0.000  781.435      190.407 1138.638    0.000 1138.638
538.00  1648.132  280.955    0.000  280.955      300.459  717.920    0.000  717.920      220.065  946.319    0.000  946.319
539.00  1691.207  196.684    0.000  196.684      332.062  759.591    0.000  759.591      210.814 1135.421    0.000 1135.421
540.00  1846.028  228.716    0.000  228.716      399.161  759.153    0.000  759.153      160.248 1167.791    0.000 1167.791
541.00  1700.207  259.492    0.000  259.492      368.196  752.675    0.000  752.675      160.850 1198.454    0.000 1198.454
542.00  1687.778  325.045    0.000  325.045      286.628  774.730    0.000  774.730       39.811 1317.788    0.000 1317.788
543.00  1616.220  331.546    0.000  331.546      177.211  884.069    0.000  884.069       39.811 1198.152    0.000 1198.152
544.00  1651.056  315.791    0.000  315.791      313.128  769.461    0.000  769.461      159.245 1313.864    0.000 1313.864
545.00  1534.340  314.202    0.000  314.202      230.862  857.613    0.000  857.613       49.764 1325.733    0.000 1325.733
546.00  1528.321  307.443    0.000  307.443      370.544  738.845    0.000  738.845       40.113 1449.887    0.000 1449.887
547.00  1449.894  393.087    0.000  393.087      299.975  884.542    0.000  884.542       30.159 1298.886    0.000 1298.886
548.00  1372.159  320.535    0.000  320.535      356.055  734.568    0.000  734.568      222.176 1128.284    0.000 1128.284
549.00  1361.598  430.184    0.000  430.184      289.994  759.293    0.000  759.293       80.425 1040.818    0.000 1040.818
550.00  1599.092  394.483    0.000  394.483      284.639  948.218    0.000  948.218      101.438 1188.904    0.000 1188.904
551.00  1588.179  355.163    0.000  355.163      289.140  856.269    0.000  856.269      109.782 1270.035    0.000 1270.035
552.00  1493.328  378.843    0.000  378.843      274.738  896.608    0.000  896.608      149.894 1217.961    0.000 1217.961
553.00  1605.737  305.285    0.000  305.285      338.686  822.322    0.000  822.322      179.452 1355.388    0.000 1355.388
554.00  1581.705  297.038    0.000  297.038      238.420  900.191    0.000  900.191       80.224 1169.399    0.000 1169.399
555.00  1717.907  364.718    0.000  364.718      314.721  966.244    0.000  966.244      150.596 1130.391    0.000 1130.391
556.00  1584.584  307.531    0.000  307.531      194.152 1005.065    0.000 1005.065       39.912 1366.244    0.000 1366.244
557.00  1674.458  397.377    0.000  397.377      236.087  933.439    0.000  933.439       40.012 1452.506    0.000 1452.506
558.00  1562.127  429.758    0.000  429.758      219.446  903.689    0.000  903.689       70.271  992.765    0.000  992.765
559.00  1712.733  278.820    0.000  278.820      346.613  963.005    0.000  963.005      130.690 1375.693    0.000 1375.693
560.00  1523.520  366.948    0.000  366.948      261.893  818.775    0.000  818.775      120.437 1109.182    0.000 1109.182
561.00  1646.011  357.047    0.000  357.047      297.639  880.896    0.000  880.896      170.602 1109.384    0.000 1109.384
562.00  1648.411  299.820    0.000  299.820      320.977  863.223    0.000  863.223       30.159 1222.381    0.000 1222.381
563.00  1673.145  310.151    0.000  310.151      399.713  804.335    0.000  804.335      130.490 1243.091    0.000 1243.091
564.00  1694.324  327.536    0.000  327.536      332.695  928.628    0.000  928.628       60.319 1554.842    0.000 1554.842
565.00  1616.260  324.881    0.000  324.881      270.667  920.724    0.000  920.724       50.265 1422.844    0.000 1422.844
566.00  1496.622  395.573    0.000  395.573      295.225  893.134    0.000  893.134      160.348 1342.016    0.000 1342.016
567.00  1476.549  382.050    0.000  382.050      289.479  901.099    0.000  901.099      170.702 1513.326    0.000 1513.326
568.00  1509.385  377.623    0.000  377.623      250.874  973.212    0.000  973.212      169.800 1399.223    0.000 1399.223
569.00  1435.089  463.617    0.000  463.617      280.490  865.082    0.000  865.082      179.452 1354.585    0.000 1354.585
570.00  1451.207  508.583    0.000  508.583      221.599  936.239    0.000  936.239       90.478 1388.562    0.000 1388.562
571.00  1496.556  451.943    0.000  451.943      161.417 1004.241    0.000 1004.241       20.106 1468.180    0.000 1468.180
572.00  1427.517  452.692    0.000  452.692      283.252  945.627    0.000  945.627      100.230 1569.723    0.000 1569.723
573.00  1457.283  400.609    0.000  400.609      187.707  967.024    0.000  967.024       40.212 1461.147    0.000 1461.147
574.00  1474.413  359.608    0.000  359.608      247.803  949.987    0.000  949.987       70.171 1361.622    0.000 1361.622
575.00  1514.647  350.252    0.000  350.252      224.795 1006.921    0.000 1006.921       70.372 1494.118    0.000 1494.118
576.00  1538.801  379.290    0.000  379.290      197.439  962.738    0.000  962.738       30.159 1480.953    0.000 1480.953
577.00  1520.337  405.049    0.000  405.049      312.134  944.021    0.000  944.021      269.328 1292.051    0.000 1292.051
578.00  1484.394  462.938    0.000  462.938      238.545 1007.746    0.000 1007.746       70.372 1408.971    0.000 1408.971
579.00  1437.794  477.344    0.000  477.344      215.555 1020.845    0.000 1020.845       59.717 1421.638    0.000 1421.638
580.00  1435.525  522.928    0.000  522.928      288.437  879.910    0.000  879.910      270.130 1306.327    0.000 1306.327
581.00  1370.573  543.270    0.000  543.270      149.923 1043.497    0.000 1043.497      100.431 1292.555    0.000 1292.555
582.00  1304.096  556.881    0.000  556.881      170.886 1022.711    0.000 1022.711       20.106 1414.900    0.000 1414.900
583.00  1337.292  496.666    0.000  496.666      213.906  908.141    0.000  908.141       70.372 1273.553    0.000 1273.553
584.00  1569.304  476.125    0.000  476.125      291.845  936.021    0.000  936.021      130.690 1307.028    0.000 1307.028
585.00  1457.971  549.688    0.000  549.688      279.011  981.288    0.000  981.288      100.431 1257.063    0.000 1257.063
586.00  1399.405  516.994    0.000  516.994      264.572  955.262    0.000  955.262      100.230 1113.806    0.000 1113.806
587.00  1393.112  503.300    0.000  503.300      202.496  938.152    0.000  938.152       29.858 1116.522    0.000 1116.522
588.00  1418.201  465.781    0.000  465.781      170.122  971.851    0.000  971.851       39.811 1293.760    0.000 1293.760
589.00  1376.587  566.590    0.000  566.590      252.771 1014.792    0.000 1014.792      160.148 1294.466    0.000 1294.466
590.00  1282.740  532.061    0.000  532.061      224.892  902.176    0.000  902.176      109.481 1133.010    0.000 1133.010
591.00  1390.345  497.703    0.000  497.703      209.029  981.417    0.000  981.417       69.670 1479.750    0.000 1479.750
592.00  1349.896  555.708    0.000  555.708      153.082 1012.113    0.000 1012.113       20.106 1290.847    0.000 1290.847
593.00  1374.257  511.166    0.000  511.166      281.222  912.108    0.000  912.108      130.189 1225.097    0.000 1225.097
594.00  1413.139  466.184    0.000  466.184      198.944  980.208    0.000  980.208       40.212 1490.605    0.000 1490.605
595.00  1420.950  530.702    0.000  530.702      236.305  955.389    0.000  955.389       19.906 1351.970    0.000 1351.970
596.00  1550.521  440.883    0.000  440.883      261.892 1029.495    0.000 1029.495       59.917 1411.685    0.000 1411.685
597.00  1475.455  412.425    0.000  412.425      213.263 1039.691    0.000 1039.691       19.906 1389.469    0.000 1389.469
598.00  1502.919  468.050    0.000  468.050      245.501 1073.589    0.000 1073.589       70.372 1564.090    0.000 1564.090
599.00  1400.886  490.561    0.000  490.561      196.275 1085.911    0.000 1085.911       19.906 1471.101    0.000 1471.101
600.00  1319.718  536.707    0.000  536.707      167.655 1093.604    0.000 1093.604       19.906 1438.932    0.000 1438.932
601.00  1451.176  436.804    0.000  436.804      147.248 1021.894    0.000 1021.894        9.953 1510.110    0.000 1510.110
602.00  1420.596  502.838    0.000  502.838      183.425 1100.425    0.000 1100.425       40.212 1389.971    0.000 1389.971
603.00  1365.660  491.671    0.000  491.671      197.571  968.289    0.000  968.289       10.053 1460.045    0.000 1460.045
604.00  1583.045  426.074    0.000  426.074      240.071 1039.122    0.000 1039.122       89.575 1471.303    0.000 1471.303
605.00  1449.743  492.143    0.000  492.143      143.095 1090.313    0.000 1090.313        0.000 1368.961    0.000 1368.961
606.00  1481.176  452.997    0.000  452.997      180.150 1159.480    0.000 1159.480        0.000 1600.488    0.000 1600.488
607.00  1434.866  474.742    0.000  474.742      131.428 1113.058    0.000 1113.058        0.000 1461.653    0.000 1461.653
608.00  1493.198  541.651    0.000  541.651      131.732 1189.005    0.000 1189.005       19.906 1560.374    0.000 1560.374
609.00  1410.763  513.317    0.000  513.317       72.244 1163.508    0.000 1163.508        0.000 1492.917    0.000 1492.917
610.00  1481.254  433.786    0.000  433.786      145.439 1082.795    0.000 1082.795        0.000 1402.740    0.000 1402.740
611.00  1370.491  514.361    0.000  514.361       94.294 1098.702    0.000 1098.702        9.953 1362.931    0.000 1362.931
612.00  1390.458  548.563    0.000  548.563       84.263 1125.684    0.000 1125.684        0.000 1459.943    0.000 1459.943
613.00  1298.509  576.575    0.000  576.575       64.288 1126.591    0.000 1126.591        0.000 1549.720    0.000 1549.720
614.00  1354.637  538.509    0.000  538.509      183.132 1073.879    0.000 1073.879        0.000 1471.304    0.000 1471.304
615.00  1312.116  545.136    0.000  545.136      211.799  967.750    0.000  967.750       19.906 1461.051    0.000 1461.051
616.00  1335.459  566.080    0.000  566.080       85.255 1195.145    0.000 1195.145        0.000 1490.907    0.000 1490.907
617.00  1411.224  547.696    0.000  547.696      166.180 1099.264    0.000 1099.264       30.159 1531.824    0.000 1531.824
618.00  1330.887  553.837    0.000  553.837      138.300 1066.491    0.000 1066.491       29.858 1400.128    0.000 1400.128
619.00  1352.340  557.243    0.000  557.243      173.191 1048.900    0.000 1048.900        9.953 1468.591    0.000 1468.591
620.00  1282.183  564.217    0.000  564.217      145.911 1102.684    0.000 1102.684        0.000 1432.900    0.000 1432.900
621.00  1406.989  496.468    0.000  496.468      279.370  953.835    0.000  953.835       29.858 1491.211    0.000 1491.211
622.00  1385.744  504.396    0.000  504.396      219.958 1017.258    0.000 1017.258       50.265 1469.794    0.000 1469.794
623.00  1417.250  505.771    0.000  505.771      185.291 1067.662    0.000 1067.662       69.670 1559.269    0.000 1559.269
624.00  1497.929  497.579    0.000  497.579      228.263 1124.732    0.000 1124.732       69.971 1600.086    0.000 1600.086
625.00  1431.976  481.608    0.000  481.608      125.758 1126.119    0.000 1126.119        0.000 1393.189    0.000 1393.189
626.00  1439.603  481.295    0.000  481.295      167.561 1047.337    0.000 1047.337        0.000 1533.933    0.000 1533.933
627.00  1376.134  488.513    0.000  488.513      111.758 1029.099    0.000 1029.099        0.000 1352.273    0.000 1352.273
628.00  1281.466  497.827    0.000  497.827      103.279  983.708    0.000  983.708       49.965 1212.833    0.000 1212.833
629.00  1314.326  483.751    0.000  483.751      129.047 1026.338    0.000 1026.338       29.858 1330.356    0.000 1330.356
630.00  1367.547  515.686    0.000  515.686      132.291 1065.370    0.000 1065.370        0.000 1343.627    0.000 1343.627
631.00  1434.808  426.217    0.000  426.217      183.639  950.235    0.000  950.235       10.053 1217.656    0.000 1217.656
632.00  1429.896  487.191    0.000  487.191      136.611 1070.858    0.000 1070.858        0.000 1344.932    0.000 1344.932
633.00  1428.969  514.299    0.000  514.299      137.049 1122.920    0.000 1122.920       19.906 1258.878    0.000 1258.878
634.00  1295.242  538.324    0.000  538.324      220.099  998.800    0.000  998.800       89.575 1238.270    0.000 1238.270
635.00  1427.938  472.027    0.000  472.027      173.576 1056.814    0.000 1056.814       19.906 1280.693    0.000 1280.693
636.00  1306.471  554.397    0.000  554.397      154.255 1015.837    0.000 1015.837       49.764 1306.531    0.000 1306.531
637.00  1448.400  491.794    0.000  491.794      199.690  999.963    0.000  999.963       59.717 1364.034    0.000 1364.034
638.00  1306.492  553.910    0.000  553.910      252.810  904.846    0.000  904.846      120.637 1185.080    0.000 1185.080
639.00  1442.863  545.453    0.000  545.453      279.710  980.030    0.000  980.030      199.859 1314.067    0.000 1314.067
640.00  1495.814  490.366    0.000  490.366      277.415  993.033    0.000  993.033      120.537 1176.739    0.000 1176.739
641.00  1492.022  505.789    0.000  505.789      278.147 1013.405    0.000 1013.405      130.389 1464.160    0.000 1464.160
642.00  1441.679  580.222    0.000  580.222      173.617 1005.411    0.000 1005.411      100.130 1321.510    0.000 1321.510
643.00  1449.334  487.064    0.000  487.064      264.010  972.948    0.000  972.948      100.330 1414.498    0.000 1414.498
644.00  1427.229  514.929    0.000  514.929      275.946  996.021    0.000  996.021      120.437 1415.402    0.000 1415.402
645.00  1473.333  514.200    0.000  514.200      332.786  948.898    0.000  948.898      170.903 1264.503    0.000 1264.503
646.00  1485.921  538.816    0.000  538.816      320.606  876.703    0.000  876.703      200.561 1167.389    0.000 1167.389
647.00  1524.960  528.064    0.000  528.064      294.533  993.346    0.000  993.346      140.443 1406.155    0.000 1406.155
648.00  1578.250  500.982    0.000  500.982      241.227 1117.457    0.000 1117.457      210.112 1322.309    0.000 1322.309
649.00  1437.033  559.592    0.000  559.592      305.771  960.487    0.000  960.487      150.796 1265.709    0.000 1265.709
650.00  1579.180  531.215    0.000  531.215      300.801 1009.642    0.000 1009.642      130.490 1335.580    0.000 1335.580
651.00  1488.893  550.848    0.000  550.848      223.889  992.772    0.000  992.772       90.077 1337.891    0.000 1337.891
652.00  1424.223  587.980    0.000  587.980      218.442  963.825    0.000  963.825      140.443 1366.442    0.000 1366.442
653.00  1418.934  547.186    0.000  547.186      324.275  896.285    0.000  896.285      100.230 1266.513    0.000 1266.513
654.00  1439.478  585.072    0.000  585.072      230.459  989.198    0.000  989.198      140.743 1358.397    0.000 1358.397
655.00  1459.378  579.665    0.000  579.665      220.734 1022.786    0.000 1022.786      130.690 1287.223    0.000 1287.223
656.00  1543.633  539.094    0.000  539.094      297.988 1011.288    0.000 1011.288      120.637 1345.632    0.000 1345.632
657.00  1438.390  557.002    0.000  557.002      185.674 1006.787    0.000 1006.787       80.425 1237.459    0.000 1237.459
658.00  1444.510  532.742    0.000  532.742      294.830  953.321    0.000  953.321      221.068 1286.119    0.000 1286.119
659.00  1394.584  597.118    0.000  597.118      261.983  923.319    0.000  923.319      129.687 1304.616    0.000 1304.616
660.00  1511.768  562.976    0.000  562.976      284.507  934.896    0.000  934.896      170.301 1177.240    0.000 1177.240
661.00  1352.364  601.534    0.000  601.534      205.225  926.861    0.000  926.861       89.575 1303.211    0.000 1303.211
662.00  1506.931  597.347    0.000  597.347      269.164  998.873    0.000  998.873      129.587 1306.324    0.000 1306.324
663.00  1433.158  594.274    0.000  594.274      179.366  978.083    0.000  978.083       30.059 1278.174    0.000 1278.174
664.00  1401.743  569.031    0.000  569.031      257.048  825.305    0.000  825.305      120.437 1077.411    0.000 1077.411
665.00  1505.729  544.541    0.000  544.541      270.192  905.982    0.000  905.982      200.962 1237.662    0.000 1237.662
666.00  1474.598  550.218    0.000  550.218      231.802  912.286    0.000  912.286      140.543 1336.988    0.000 1336.988
667.00  1410.474  594.193    0.000  594.193      238.027  965.339    0.000  965.339      150.796 1388.359    0.000 1388.359
668.00  1427.418  565.875    0.000  565.875      185.508  933.482    0.000  933.482       20.006 1346.340    0.000 1346.340
669.00  1350.547  581.588    0.000  581.588      255.417  888.070    0.000  888.070      149.292 1179.453    0.000 1179.453
670.00  1453.782  566.747    0.000  566.747      206.346  945.804    0.000  945.804      129.788 1346.341    0.000 1346.341
671.00  1512.747  589.863    0.000  589.863      259.687  956.256    0.000  956.256      130.590 1397.006    0.000 1397.006
672.00  1290.798  591.795    0.000  591.795      220.865  996.665    0.000  996.665      120.637 1324.317    0.000 1324.317
673.00  1500.913  634.732    0.000  634.732      186.840 1021.352    0.000 1021.352       19.906 1469.689    0.000 1469.689
674.00  1413.358  622.467    0.000  622.467      184.979  971.426    0.000  971.426      130.690 1187.997    0.000 1187.997
675.00  1374.387  574.667    0.000  574.667      232.057  930.316    0.000  930.316      160.850 1256.660    0.000 1256.660
676.00  1396.630  553.034    0.000  553.034      235.301 1014.666    0.000 1014.666      160.850 1353.775    0.000 1353.775
677.00  1341.609  671.164    0.000  671.164      164.142 1052.750    0.000 1052.750       90.478 1258.472    0.000 1258.472
678.00  1391.112  609.345    0.000  609.345      245.765  918.477    0.000  918.477      170.903 1276.870    0.000 1276.870
679.00  1478.321  546.670    0.000  546.670      246.756  860.636    0.000  860.636      191.009 1155.124    0.000 1155.124
680.00  1466.643  592.332    0.000  592.332      226.441 1010.306    0.000 1010.306      110.584 1368.858    0.000 1368.858
681.00  1422.664  575.942    0.000  575.942      152.641  966.288    0.000  966.288      130.690 1233.538    0.000 1233.538
682.00  1381.113  597.258    0.000  597.258      182.862  963.570    0.000  963.570       70.372 1233.136    0.000 1233.136
683.00  1440.959  576.711    0.000  576.711      131.682 1018.001    0.000 1018.001       60.018 1337.293    0.000 1337.293
684.00  1384.551  609.514    0.000  609.514      213.860  977.303    0.000  977.303      110.584 1287.725    0.000 1287.725
685.00  1369.298  598.806    0.000  598.806      206.471 1036.059    0.000 1036.059      130.490 1515.433    0.000 1515.433
686.00  1384.449  610.617    0.000  610.617      272.352  865.079    0.000  865.079      140.743 1146.579    0.000 1146.579
687.00  1456.085  562.817    0.000  562.817      208.585 1066.230    0.000 1066.230      120.637 1315.070    0.000 1315.070
688.00  1351.688  568.535    0.000  568.535      139.201 1007.360    0.000 1007.360       10.053 1337.589    0.000 1337.589
689.00  1298.394  642.104    0.000  642.104      117.498 1002.988    0.000 1002.988       20.106 1165.678    0.000 1165.678
690.00  1354.416  596.542    0.000  596.542      225.704  983.738    0.000  983.738       90.478 1303.809    0.000 1303.809
691.00  1389.419  622.829    0.000  622.829      235.775 1011.644    0.000 1011.644      100.531 1189.003    0.000 1189.003
692.00  1359.295  576.771    0.000  576.771      143.045 1002.807    0.000 1002.807       20.106 1422.942    0.000 1422.942
693.00  1408.722  582.318    0.000  582.318      230.503  981.267    0.000  981.267       70.372 1355.182    0.000 1355.182
694.00  1347.477  563.508    0.000  563.508      223.764  862.365    0.000  862.365      110.484 1254.050    0.000 1254.050
695.00  1388.391  598.664    0.000  598.664      207.294 1038.155    0.000 1038.155       90.277 1315.272    0.000 1315.272
696.00  1382.510  563.409    0.000  563.409      264.009  964.383    0.000  964.383      211.115 1264.606    0.000 1264.606
697.00  1346.557  548.256    0.000  548.256      271.791  884.061    0.000  884.061      221.168 1185.384    0.000 1185.384
698.00  1444.344  561.857    0.000  561.857      195.185 1055.728    0.000 1055.728       10.053 1497.935    0.000 1497.935
699.00  1436.223  574.703    0.000  574.703      164.274 1114.476    0.000 1114.476       70.372 1347.542    0.000 1347.542
700.00  1474.932  549.095    0.000  549.095      222.376 1001.905    0.000 1001.905      110.584 1394.593    0.000 1394.593
701.00  1350.030  575.225    0.000  575.225      185.548  953.302    0.000  953.302       90.177 1276.767    0.000 1276.767
702.00  1445.768  567.265    0.000  567.265      170.887 1070.863    0.000 1070.863       30.159 1344.523    0.000 1344.523
703.00  1394.201  553.694    0.000  553.694      146.592 1132.723    0.000 1132.723       30.159 1452.095    0.000 1452.095
704.00  1291.366  554.057    0.000  554.057      118.280 1047.823    0.000 1047.823        0.000 1293.057    0.000 1293.057
705.00  1358.131  542.347    0.000  542.347      197.175 1011.505    0.000 1011.505       99.829 1352.268    0.000 1352.268
706.00  1423.607  595.631    0.000  595.631      111.972 1083.096    0.000 1083.096       29.858 1312.761    0.000 1312.761
707.00  1416.314  573.638    0.000  573.638      217.934  969.828    0.000  969.828       49.965 1286.823    0.000 1286.823
708.00  1373.023  599.649    0.000  599.649      122.557 1068.797    0.000 1068.797       40.212 1366.545    0.000 1366.545
709.00  1492.536  522.213    0.000  522.213      197.005 1062.096    0.000 1062.096      109.782 1396.704    0.000 1396.704
710.00  1326.571  587.253    0.000  587.253      141.144 1007.322    0.000 1007.322       60.319 1345.128    0.000 1345.128
711.00  1407.397  585.828    0.000  585.828      173.524 1053.531    0.000 1053.531       40.212 1309.439    0.000 1309.439
712.00  1348.445  590.286    0.000  590.286      191.683 1100.188    0.000 1100.188       90.478 1289.536    0.000 1289.536
713.00  1339.530  634.431    0.000  634.431      155.238 1019.548    0.000 1019.548       50.265 1118.629    0.000 1118.629
714.00  1483.828  575.088    0.000  575.088      238.112 1017.081    0.000 1017.081      100.431 1208.602    0.000 1208.602
715.00  1437.547  557.734    0.000  557.734      215.854  999.117    0.000  999.117      120.136 1346.536    0.000 1346.536
716.00  1352.206  623.225    0.000  623.225      146.417  955.822    0.000  955.822       60.319 1218.862    0.000 1218.862
717.00  1481.983  503.634    0.000  503.634      222.991  936.848    0.000  936.848      109.882 1134.619    0.000 1134.619
718.00  1422.382  556.866    0.000  556.866      165.005 1065.147    0.000 1065.147      130.690 1238.364    0.000 1238.364
719.00  1561.028  451.846    0.000  451.846      146.202  982.670    0.000  982.670      110.584 1285.915    0.000 1285.915
720.00  1508.028  426.593    0.000  426.593      192.243 1003.689    0.000 1003.689       70.372 1223.488    0.000 1223.488
721.00  1480.533  397.513    0.000  397.513      208.492  943.976    0.000  943.976      120.637 1194.326    0.000 1194.326
722.00  1561.387  448.591    0.000  448.591      153.511  944.549    0.000  944.549        0.000 1246.106    0.000 1246.106
723.00  1547.512  346.554    0.000  346.554      146.293  994.614    0.000  994.614       29.858 1190.816    0.000 1190.816
724.00  1432.082  395.806    0.000  395.806       83.220  931.189    0.000  931.189        0.000 1003.822    0.000 1003.822
725.00  1441.211  359.665    0.000  359.665      138.554  895.877    0.000  895.877        0.000 1224.997    0.000 1224.997
726.00  1543.896  420.851    0.000  420.851      261.539  968.936    0.000  968.936      170.903 1355.184    0.000 1355.184
727.00  1422.771  464.139    0.000  464.139      177.632  862.619    0.000  862.619      120.637 1127.377    0.000 1127.377
728.00  1392.173  577.280    0.000  577.280      200.154  966.718    0.000  966.718      221.168 1205.292    0.000 1205.292
729.00  1375.668  506.539    0.000  506.539      159.905  876.242    0.000  876.242       70.372 1123.556    0.000 1123.556
730.00  1466.043  456.983    0.000  456.983      166.093  972.215    0.000  972.215       89.876 1266.414    0.000 1266.414
731.00  1409.189  415.236    0.000  415.236      166.308  896.135    0.000  896.135      100.130 1182.573    0.000 1182.573
732.00  1417.157  483.731    0.000  483.731      204.089  867.000    0.000  867.000      160.749 1106.066    0.000 1106.066
733.00  1365.930  506.049    0.000  506.049      186.882  984.115    0.000  984.115      120.637 1322.616    0.000 1322.616
734.00  1391.136  424.425    0.000  424.425      206.643  860.642    0.000  860.642      130.189 1142.359    0.000 1142.359
735.00  1429.977  479.517    0.000  479.517      194.367  899.077    0.000  899.077      100.431 1177.345    0.000 1177.345
736.00  1374.920  477.527    0.000  477.527      170.542  957.988    0.000  957.988       20.106 1314.769    0.000 1314.769
737.00  1334.867  542.280    0.000  542.280      196.699  890.000    0.000  890.000       39.912 1263.300    0.000 1263.300
738.00  1425.533  500.175    0.000  500.175      202.967 1044.164    0.000 1044.164      110.083 1317.688    0.000 1317.688
739.00  1518.620  459.299    0.000  459.299       85.551 1077.178    0.000 1077.178        0.000 1507.390    0.000 1507.390
740.00  1595.588  336.445    0.000  336.445       89.398 1057.807    0.000 1057.807        0.000 1484.167    0.000 1484.167
741.00  1577.109  345.841    0.000  345.841       46.256 1189.537    0.000 1189.537        0.000 1428.371    0.000 1428.371
742.00  1576.072  341.316    0.000  341.316      171.108  971.137    0.000  971.137       59.717 1272.347    0.000 1272.347
743.00  1426.429  419.294    0.000  419.294      140.972 1000.628    0.000 1000.628        0.000 1242.891    0.000 1242.891
744.00  1444.899  434.125    0.000  434.125      223.153  940.045    0.000  940.045        0.000 1464.765    0.000 1464.765
745.00  1514.407  449.302    0.000  449.302      166.527 1042.645    0.000 1042.645        9.953 1426.160    0.000 1426.160
746.00  1423.315  444.273    0.000  444.273      126.630 1027.321    0.000 1027.321       29.858 1455.719    0.000 1455.719
747.00  1529.733  375.305    0.000  375.305      159.053 1058.065    0.000 1058.065       39.811 1273.752    0.000 1273.752
748.00  1470.343  429.107    0.000  429.107       93.642 1095.167    0.000 1095.167       39.811 1392.184    0.000 1392.184
749.00  1477.271  472.386    0.000  472.386      134.749 1069.788    0.000 1069.788       20.106 1405.250    0.000 1405.250
750.00  1462.922  481.967    0.000  481.967       79.072 1088.679    0.000 1088.679        0.000 1422.741    0.000 1422.741
751.00  1468.857  443.692    0.000  443.692      195.748 1000.614    0.000 1000.614       19.906 1542.377    0.000 1542.377
752.00  1491.251  380.516    0.000  380.516      163.933 1052.999    0.000 1052.999       49.864 1494.018    0.000 1494.018
753.00  1513.599  468.803    0.000  468.803      109.681 1126.144    0.000 1126.144       39.811 1422.744    0.000 1422.744
754.00  1379.876  569.019    0.000  569.019       91.437 1104.439    0.000 1104.439        0.000 1263.700    0.000 1263.700
755.00  1426.741  432.605    0.000  432.605      123.170 1027.415    0.000 1027.415        0.000 1405.656    0.000 1405.656
756.00  1313.925  463.522    0.000  463.522       87.678 1030.706    0.000 1030.706        0.000 1219.167    0.000 1219.167
757.00  1320.020  424.958    0.000  424.958      102.594 1005.934    0.000 1005.934        9.953 1241.385    0.000 1241.385
758.00  1346.462  396.549    0.000  396.549      123.557  909.361    0.000  909.361       19.906 1234.146    0.000 1234.146
759.00  1279.324  513.711    0.000  513.711       94.855 1063.519    0.000 1063.519       39.811 1322.113    0.000 1322.113
760.00  1374.640  497.852    0.000  497.852      130.432 1049.811    0.000 1049.811       29.858 1343.728    0.000 1343.728
761.00  1481.857  452.027    0.000  452.027      141.372 1088.587    0.000 1088.587       29.858 1382.735    0.000 1382.735
762.00  1418.999  424.185    0.000  424.185      102.807 1005.585    0.000 1005.585        9.953 1293.662    0.000 1293.662
763.00  1439.066  440.423    0.000  440.423       69.434 1055.469    0.000 1055.469        0.000 1473.516    0.000 1473.516
764.00  1403.698  422.442    0.000  422.442      146.948  958.425    0.000  958.425       29.858 1176.138    0.000 1176.138
765.00  1454.798  441.979    0.000  441.979      120.404 1012.378    0.000 1012.378       29.858 1213.939    0.000 1213.939
766.00  1334.476  442.963    0.000  442.963      123.725  978.132    0.000  978.132       60.118 1223.489    0.000 1223.489
767.00  1365.979  479.818    0.000  479.818      172.796  945.634    0.000  945.634       40.112 1193.029    0.000 1193.029
768.00  1437.290  443.050    0.000  443.050      245.072  972.131    0.000  972.131       70.372 1388.463    0.000 1388.463
769.00  1447.953  497.730    0.000  497.730      140.545  992.899    0.000  992.899       49.764 1298.782    0.000 1298.782
770.00  1531.683  518.806    0.000  518.806      172.440 1071.933    0.000 1071.933      100.531 1287.220    0.000 1287.220
771.00  1409.745  537.235    0.000  537.235      133.287  957.106    0.000  957.106        9.953 1214.440    0.000 1214.440
772.00  1399.540  512.790    0.000  512.790      122.042 1036.352    0.000 1036.352       20.006 1168.294    0.000 1168.294
773.00  1446.321  445.460    0.000  445.460      172.486  941.775    0.000  941.775      140.743 1202.778    0.000 1202.778
774.00  1520.178  403.054    0.000  403.054      106.214 1074.078    0.000 1074.078        0.000 1456.218    0.000 1456.218
775.00  1426.075  403.965    0.000  403.965      200.329  891.581    0.000  891.581       20.106 1224.090    0.000 1224.090
776.00  1511.039  429.935    0.000  429.935      174.093  982.705    0.000  982.705       60.118 1105.764    0.000 1105.764
777.00  1557.909  463.865    0.000  463.865      153.345 1121.380    0.000 1121.380       39.811 1375.184    0.000 1375.184
778.00  1502.005  500.800    0.000  500.800      169.939 1088.909    0.000 1088.909        9.953 1347.534    0.000 1347.534
779.00  1425.921  400.769    0.000  400.769      245.427  988.166    0.000  988.166       89.575 1493.518    0.000 1493.518
780.00  1468.361  412.536    0.000  412.536      134.843 1079.340    0.000 1079.340       29.858 1493.116    0.000 1493.116
781.00  1449.213  463.071    0.000  463.071      116.291 1049.504    0.000 1049.504       29.858 1202.773    0.000 1202.773
782.00  1460.225  440.461    0.000  440.461      129.730 1056.865    0.000 1056.865        0.000 1382.931    0.000 1382.931
783.00  1575.409  414.363    0.000  414.363      139.027 1037.128    0.000 1037.128       30.159 1265.807    0.000 1265.807
784.00  1397.330  473.063    0.000  473.063      149.963 1023.654    0.000 1023.654       50.265 1344.223    0.000 1344.223
785.00  1451.712  399.308    0.000  399.308      179.839 1016.615    0.000 1016.615       80.124 1322.713    0.000 1322.713
786.00  1435.727  475.738    0.000  475.738      107.254 1035.645    0.000 1035.645       20.106 1153.015    0.000 1153.015
787.00  1419.357  488.677    0.000  488.677      153.862  998.110    0.000  998.110        9.953 1296.273    0.000 1296.273
788.00  1328.614  532.438    0.000  532.438      161.777 1013.624    0.000 1013.624       59.717 1253.347    0.000 1253.347
789.00  1420.345  503.118    0.000  503.118      202.593 1126.626    0.000 1126.626      109.481 1424.453    0.000 1424.453
790.00  1395.715  476.954    0.000  476.954      175.744  985.260    0.000  985.260       69.670 1143.064    0.000 1143.064
791.00  1419.976  510.626    0.000  510.626      177.763 1052.997    0.000 1052.997       80.425 1285.009    0.000 1285.009
792.00  1438.160  409.308    0.000  409.308      171.928 1056.407    0.000 1056.407       60.018 1184.878    0.000 1184.878
793.00  1699.394  418.617    0.000  418.617      190.647 1076.518    0.000 1076.518      100.431 1353.376    0.000 1353.376
794.00  1534.136  416.803    0.000  416.803      158.746 1085.263    0.000 1085.263       39.811 1417.815    0.000 1417.815
795.00  1522.665  430.486    0.000  430.486      197.820 1058.843    0.000 1058.843      130.690 1252.139    0.000 1252.139
796.00  1473.840  498.511    0.000  498.511      154.726 1050.997    0.000 1050.997       59.917 1215.740    0.000 1215.740
797.00  1365.450  629.729    0.000  629.729      151.521 1126.868    0.000 1126.868        0.000 1395.291    0.000 1395.291
798.00  1482.330  538.150    0.000  538.150      115.121 1179.011    0.000 1179.011       10.053 1446.160    0.000 1446.160
799.00  1512.906  498.943    0.000  498.943      129.730 1200.583    0.000 1200.583       50.265 1505.777    0.000 1505.777
800.00  1478.676  441.627    0.000  441.627      197.046 1063.988    0.000 1063.988        9.953 1535.237    0.000 1535.237
801.00  1555.837  415.794    0.000  415.794      193.585 1062.461    0.000 1062.461        0.000 1596.352    0.000 1596.352
802.00  1652.440  421.344    0.000  421.344      291.461 1123.451    0.000 1123.451        9.953 1456.211    0.000 1456.211
803.00  1510.903  406.608    0.000  406.608      202.321 1053.391    0.000 1053.391       40.212 1334.669    0.000 1334.669
804.00  1656.496  383.354    0.000  383.354       74.010 1200.568    0.000 1200.568        0.000 1384.237    0.000 1384.237
805.00  1459.125  423.630    0.000  423.630       31.819 1136.091    0.000 1136.091        0.000 1356.690    0.000 1356.690
806.00  1532.793  442.825    0.000  442.825       24.556 1220.317    0.000 1220.317        0.000 1354.578    0.000 1354.578
807.00  1607.757  530.995    0.000  530.995      108.508 1237.751    0.000 1237.751        0.000 1496.522    0.000 1496.522
808.00  1578.879  490.388    0.000  490.388      159.567 1166.164    0.000 1166.164        0.000 1507.684    0.000 1507.684
809.00  1476.327  405.470    0.000  405.470      176.039 1024.500    0.000 1024.500       59.717 1395.389    0.000 1395.389
810.00  1454.817  508.464    0.000  508.464      172.576 1170.781    0.000 1170.781       70.271 1428.360    0.000 1428.360
811.00  1369.648  574.049    0.000  574.049      115.816 1129.160    0.000 1129.160       29.858 1307.123    0.000 1307.123
812.00  1411.901  593.502    0.000  593.502      178.627 1144.067    0.000 1144.067       50.265 1408.556    0.000 1408.556
813.00  1534.086  583.022    0.000  583.022      169.071 1197.581    0.000 1197.581       50.265 1439.217    0.000 1439.217
814.00  1541.731  508.921    0.000  508.921      202.056 1186.687    0.000 1186.687       90.478 1436.807    0.000 1436.807
815.00  1511.204  584.064    0.000  584.064      163.890 1205.201    0.000 1205.201       39.811 1610.524    0.000 1610.524
816.00  1606.497  463.113    0.000  463.113      137.866 1202.786    0.000 1202.786       39.811 1345.925    0.000 1345.925
817.00  1325.366  646.111    0.000  646.111       77.642 1202.224    0.000 1202.224        0.000 1369.350    0.000 1369.350
818.00  1550.831  528.924    0.000  528.924      130.947 1213.066    0.000 1213.066        0.000 1436.104    0.000 1436.104
819.00  1496.564  560.816    0.000  560.816      197.690 1197.022    0.000 1197.022      100.230 1485.867    0.000 1485.867
820.00  1522.741  571.110    0.000  571.110      138.466 1206.370    0.000 1206.370        9.953 1558.953    0.000 1558.953
821.00  1597.973  465.319    0.000  465.319       95.972 1173.212    0.000 1173.212        0.000 1405.641    0.000 1405.641
822.00  1573.678  426.958    0.000  426.958      122.083 1090.084    0.000 1090.084       60.319 1236.248    0.000 1236.248
823.00  1512.081  407.797    0.000  407.797      109.415 1013.486    0.000 1013.486        0.000 1287.021    0.000 1287.021
824.00  1449.349  423.602    0.000  423.602      120.183  979.292    0.000  979.292        0.000 1144.668    0.000 1144.668
825.00  1503.971  425.535    0.000  425.535      113.480 1138.455    0.000 1138.455        0.000 1376.087    0.000 1376.087
826.00  1562.400  456.593    0.000  456.593       75.997 1050.621    0.000 1050.621        0.000 1494.721    0.000 1494.721
827.00  1559.394  408.433    0.000  408.433      174.600 1023.407    0.000 1023.407      100.531 1244.496    0.000 1244.496
828.00  1459.452  547.984    0.000  547.984      134.013 1101.390    0.000 1101.390       20.106 1402.231    0.000 1402.231
829.00  1470.987  469.321    0.000  469.321      139.376  954.437    0.000  954.437       30.159 1404.746    0.000 1404.746
830.00  1415.277  496.232    0.000  496.232      136.087 1039.575    0.000 1039.575       50.265 1106.567    0.000 1106.567
831.00  1317.836  517.747    0.000  517.747      114.259  917.359    0.000  917.359       39.912 1271.142    0.000 1271.142
832.00  1412.767  484.801    0.000  484.801      162.931  997.854    0.000  997.854      100.531 1147.684    0.000 1147.684
833.00  1453.905  497.766    0.000  497.766      166.952 1017.046    0.000 1017.046       60.319 1257.969    0.000 1257.969
834.00  1360.435  441.868    0.000  441.868      139.197  982.335    0.000  982.335       80.425 1195.135    0.000 1195.135
835.00  1424.283  495.865    0.000  495.865      166.998 1006.150    0.000 1006.150       40.212 1187.091    0.000 1187.091
836.00  1469.983  472.203    0.000  472.203      162.976 1020.863    0.000 1020.863       60.319 1187.294    0.000 1187.294
837.00  1467.363  435.569    0.000  435.569      149.060  969.890    0.000  969.890       59.717 1297.075    0.000 1297.075
838.00  1511.407  486.740    0.000  486.740      235.692 1020.628    0.000 1020.628       30.159 1434.201    0.000 1434.201
839.00  1507.557  449.371    0.000  449.371      155.637 1016.476    0.000 1016.476       39.811 1166.787    0.000 1166.787
840.00  1381.529  497.837    0.000  497.837      135.094 1058.248    0.000 1058.248       40.212 1211.524    0.000 1211.524
841.00  1417.447  495.386    0.000  495.386      192.762 1002.916    0.000 1002.916       60.319 1455.614    0.000 1455.614
842.00  1344.342  518.661    0.000  518.661      167.126  978.015    0.000  978.015       50.265 1243.392    0.000 1243.392
843.00  1458.569  477.998    0.000  477.998      188.569 1063.660    0.000 1063.660       90.378 1441.141    0.000 1441.141
844.00  1408.786  526.262    0.000  526.262      175.729 1019.201    0.000 1019.201      120.437 1202.375    0.000 1202.375
845.00  1379.785  531.896    0.000  531.896      143.744  975.550    0.000  975.550       80.124 1257.671    0.000 1257.671
846.00  1532.857  539.710    0.000  539.710      184.808 1064.447    0.000 1064.447       80.425 1367.847    0.000 1367.847
847.00  1324.641  544.574    0.000  544.574      142.271  992.747    0.000  992.747       10.053 1365.440    0.000 1365.440
848.00  1436.883  542.876    0.000  542.876      174.525  980.547    0.000  980.547       50.165 1264.404    0.000 1264.404
849.00  1416.531  500.850    0.000  500.850      158.956 1046.578    0.000 1046.578       30.059 1304.821    0.000 1304.821
850.00  1524.023  516.689    0.000  516.689      238.196 1083.311    0.000 1083.311      110.584 1327.134    0.000 1327.134
851.00  1375.023  496.439    0.000  496.439      108.811 1090.754    0.000 1090.754        0.000 1422.844    0.000 1422.844
852.00  1299.488  567.124    0.000  567.124      143.398 1055.726    0.000 1055.726       29.858 1403.541    0.000 1403.541
853.00  1356.748  501.685    0.000  501.685      147.116 1036.983    0.000 1036.983       19.906 1491.710    0.000 1491.710
854.00  1393.017  506.636    0.000  506.636      174.089 1059.664    0.000 1059.664       19.906 1384.741    0.000 1384.741
855.00  1396.636  488.874    0.000  488.874      162.504 1000.709    0.000 1000.709       10.053 1484.168    0.000 1484.168
856.00  1323.158  503.731    0.000  503.731      187.272 1050.605    0.000 1050.605       30.059 1494.122    0.000 1494.122
857.00  1432.253  463.734    0.000  463.734      153.853 1052.583    0.000 1052.583       30.159 1418.116    0.000 1418.116
858.00  1500.335  385.233    0.000  385.233      216.279 1022.141    0.000 1022.141      110.384 1403.943    0.000 1403.943
859.00  1402.361  428.508    0.000  428.508      188.919  997.289    0.000  997.289       19.906 1275.461    0.000 1275.461
860.00  1548.934  421.414    0.000  421.414      257.743 1017.563    0.000 1017.563        9.953 1395.298    0.000 1395.298
861.00  1396.403  427.158    0.000  427.158      150.446 1043.251    0.000 1043.251       49.764 1493.318    0.000 1493.318
862.00  1327.234  496.301    0.000  496.301      158.148 1056.318    0.000 1056.318       39.811 1255.560    0.000 1255.560
863.00  1487.154  461.164    0.000  461.164      140.805 1084.534    0.000 1084.534       19.906 1494.525    0.000 1494.525
864.00  1388.490  446.470    0.000  446.470      191.652 1020.081    0.000 1020.081       89.575 1262.397    0.000 1262.397
865.00  1323.891  498.024    0.000  498.024      160.216 1069.349    0.000 1069.349       69.670 1345.534    0.000 1345.534
866.00  1404.540  423.026    0.000  423.026      284.586  920.476    0.000  920.476       89.575 1242.289    0.000 1242.289
867.00  1570.274  377.406    0.000  377.406      291.201  961.581    0.000  961.581       80.024 1293.761    0.000 1293.761
868.00  1419.309  391.921    0.000  391.921      256.749  924.055    0.000  924.055       39.811 1355.989    0.000 1355.989
869.00  1339.849  468.843    0.000  468.843      150.706  992.882    0.000  992.882       39.811 1354.280    0.000 1354.280
870.00  1366.570  554.736    0.000  554.736      131.247 1007.449    0.000 1007.449       80.324 1354.183    0.000 1354.183
871.00  1340.104  535.702    0.000  535.702      179.100 1032.904    0.000 1032.904       80.425 1193.326    0.000 1193.326
872.00  1291.731  535.695    0.000  535.695      120.786 1011.046    0.000 1011.046       20.106 1224.697    0.000 1224.697
873.00  1303.078  536.427    0.000  536.427      152.776  988.385    0.000  988.385       50.265 1344.428    0.000 1344.428
874.00  1367.922  535.567    0.000  535.567      200.936  960.060    0.000  960.060        0.000 1266.815    0.000 1266.815
875.00  1370.570  535.592    0.000  535.592      212.776  979.646    0.000  979.646      140.342 1291.247    0.000 1291.247
876.00  1515.774  501.991    0.000  501.991      157.742 1085.389    0.000 1085.389       30.159 1289.234    0.000 1289.234
877.00  1439.108  460.956    0.000  460.956      202.665  942.127    0.000  942.127       60.118 1136.424    0.000 1136.424
878.00  1408.569  481.539    0.000  481.539      154.162  950.465    0.000  950.465        0.000 1445.966    0.000 1445.966
879.00  1370.577  481.758    0.000  481.758      187.236  930.536    0.000  930.536       39.811 1235.956    0.000 1235.956
880.00  1425.241  493.159    0.000  493.159      228.692  907.762    0.000  907.762       40.112 1117.629    0.000 1117.629
881.00  1493.279  464.576    0.000  464.576      303.832  859.774    0.000  859.774       59.717 1451.398    0.000 1451.398
882.00  1420.883  452.082    0.000  452.082      223.374  911.659    0.000  911.659       39.811 1247.215    0.000 1247.215
883.00  1460.260  485.523    0.000  485.523      181.565  997.153    0.000  997.153       70.372 1376.296    0.000 1376.296
884.00  1415.543  437.125    0.000  437.125      152.568 1038.023    0.000 1038.023       49.764 1343.831    0.000 1343.831
885.00  1460.411  434.526    0.000  434.526      254.297  884.808    0.000  884.808       69.670 1242.996    0.000 1242.996
886.00  1513.073  496.602    0.000  496.602      233.242  965.987    0.000  965.987       59.717 1274.362    0.000 1274.362
887.00  1518.836  480.931    0.000  480.931      202.451 1024.572    0.000 1024.572       59.817 1473.717    0.000 1473.717
888.00  1412.267  509.768    0.000  509.768      178.851 1010.139    0.000 1010.139       99.829 1291.855    0.000 1291.855
889.00  1403.667  472.352    0.000  472.352      190.312 1049.548    0.000 1049.548       69.670 1259.280    0.000 1259.280
890.00  1419.634  406.345    0.000  406.345      108.345  966.522    0.000  966.522       19.906 1323.523    0.000 1323.523
891.00  1373.049  502.224    0.000  502.224      139.770  965.682    0.000  965.682       29.858 1252.244    0.000 1252.244
892.00  1342.837  439.722    0.000  439.722      146.245  917.819    0.000  917.819        0.000 1303.408    0.000 1303.408
893.00  1440.225  453.910    0.000  453.910      191.942  922.704    0.000  922.704       30.159 1266.916    0.000 1266.916
894.00  1485.589  481.656    0.000  481.656      145.121 1061.435    0.000 1061.435       20.106 1322.610    0.000 1322.610
895.00  1371.551  538.241    0.000  538.241       58.017 1085.738    0.000 1085.738        0.000 1190.011    0.000 1190.011
896.00  1387.209  515.276    0.000  515.276      179.798 1014.139    0.000 1014.139        9.953 1455.114    0.000 1455.114
897.00  1550.869  516.332    0.000  516.332      171.105 1072.459    0.000 1072.459       10.053 1336.384    0.000 1336.384
898.00  1409.395  473.010    0.000  473.010      153.986  953.415    0.000  953.415       20.106 1283.908    0.000 1283.908
899.00  1445.461  374.158    0.000  374.158       69.390 1040.573    0.000 1040.573        0.000 1362.025    0.000 1362.025
900.00  1405.804  489.390    0.000  489.390       83.436 1065.761    0.000 1065.761        0.000 1482.662    0.000 1482.662
901.00  1426.333  507.278    0.000  507.278      103.842 1043.710    0.000 1043.710        0.000 1413.695    0.000 1413.695
902.00  1437.156  437.449    0.000  437.449       99.480 1048.654    0.000 1048.654        0.000 1572.038    0.000 1572.038
903.00  1355.373  449.892    0.000  449.892      142.448  950.644    0.000  950.644        0.000 1451.901    0.000 1451.901
904.00  1264.090  464.571    0.000  464.571      219.107  926.904    0.000  926.904        9.953 1352.173    0.000 1352.173
905.00  1391.785  461.816    0.000  461.816      157.872 1009.994    0.000 1009.994        0.000 1350.961    0.000 1350.961
906.00  1407.365  517.540    0.000  517.540      178.149 1022.568    0.000 1022.568       30.159 1332.966    0.000 1332.966
907.00  1426.304  492.771    0.000  492.771      198.897  919.865    0.000  919.865       50.265 1255.658    0.000 1255.658
908.00  1279.350  560.442    0.000  560.442      150.012  891.293    0.000  891.293        0.000 1305.324    0.000 1305.324
909.00  1413.654  530.792    0.000  530.792      226.783  963.046    0.000  963.046       80.425 1344.326    0.000 1344.326
910.00  1467.960  511.420    0.000  511.420      170.586  967.164    0.000  967.164       70.372 1252.845    0.000 1252.845
911.00  1276.541  515.414    0.000  515.414      150.437  978.996    0.000  978.996       20.106 1554.740    0.000 1554.740
912.00  1401.451  555.758    0.000  555.758      156.017  995.988    0.000  995.988       40.212 1426.058    0.000 1426.058
913.00  1530.626  390.415    0.000  390.415      206.295  986.224    0.000  986.224       10.053 1545.493    0.000 1545.493
914.00  1491.114  415.623    0.000  415.623       64.973 1147.938    0.000 1147.938        0.000 1576.753    0.000 1576.753
915.00  1524.986  380.070    0.000  380.070      154.546 1052.184    0.000 1052.184       10.053 1487.080    0.000 1487.080
916.00  1507.784  356.349    0.000  356.349      189.269  951.735    0.000  951.735       20.006 1409.175    0.000 1409.175
917.00  1644.251  383.732    0.000  383.732      124.029 1025.899    0.000 1025.899       30.159 1386.955    0.000 1386.955
918.00  1526.420  424.183    0.000  424.183      200.674 1028.836    0.000 1028.836       40.212 1339.296    0.000 1339.296
919.00  1568.476  434.730    0.000  434.730      139.328 1058.240    0.000 1058.240       10.053 1336.482    0.000 1336.482
920.00  1608.667  329.859    0.000  329.859      290.779  932.532    0.000  932.532       20.106 1376.700    0.000 1376.700
921.00  1602.915  384.293    0.000  384.293      138.819 1070.178    0.000 1070.178        0.000 1427.970    0.000 1427.970
922.00  1525.420  491.252    0.000  491.252      156.584  931.966    0.000  931.966        0.000 1318.993    0.000 1318.993
923.00  1423.590  487.256    0.000  487.256      113.175 1021.893    0.000 1021.893       10.053 1550.016    0.000 1550.016
924.00  1333.300  557.120    0.000  557.120      158.391  976.243    0.000  976.243       30.159 1297.177    0.000 1297.177
925.00  1446.107  437.042    0.000  437.042       85.119 1065.807    0.000 1065.807        0.000 1591.435    0.000 1591.435
926.00  1403.635  511.784    0.000  511.784       45.351 1079.950    0.000 1079.950        0.000 1319.193    0.000 1319.193
927.00  1511.957  435.681    0.000  435.681       85.810 1036.290    0.000 1036.290        0.000 1344.126    0.000 1344.126
928.00  1432.173  485.801    0.000  485.801       46.517 1119.011    0.000 1119.011        0.000 1365.244    0.000 1365.244
929.00  1477.884  472.189    0.000  472.189       46.775 1111.372    0.000 1111.372        0.000 1426.361    0.000 1426.361
930.00  1583.984  438.102    0.000  438.102        7.435 1241.756    0.000 1241.756        0.000 1398.009    0.000 1398.009
931.00  1430.473  490.106    0.000  490.106       55.465 1090.531    0.000 1090.531        0.000 1308.235    0.000 1308.235
932.00  1543.367  413.344    0.000  413.344        7.306 1153.472    0.000 1153.472        0.000 1357.795    0.000 1357.795
933.00  1494.346  428.240    0.000  428.240       72.153 1094.855    0.000 1094.855        0.000 1327.736    0.000 1327.736
934.00  1445.828  418.857    0.000  418.857       22.394 1139.222    0.000 1139.222        0.000 1286.724    0.000 1286.724
935.00  1445.845  442.240    0.000  442.240       44.570 1024.036    0.000 1024.036        0.000 1276.366    0.000 1276.366
936.00  1617.000  351.480    0.000  351.480       74.701 1115.984    0.000 1115.984        0.000 1478.229    0.000 1478.229
937.00  1620.648  250.915    0.000  250.915       31.861 1112.850    0.000 1112.850        0.000 1374.185    0.000 1374.185
938.00  1530.909  337.212    0.000  337.212       41.024 1103.255    0.000 1103.255        0.000 1302.909    0.000 1302.909
939.00  1503.644  359.522    0.000  359.522      148.968  938.878    0.000  938.878        0.000 1244.898    0.000 1244.898
940.00  1513.654  343.884    0.000  343.884      274.702  870.188    0.000  870.188       29.858 1422.844    0.000 1422.844
941.00  1540.655  378.013    0.000  378.013      137.045  990.547    0.000  990.547        0.000 1142.658    0.000 1142.658
942.00  1501.590  354.074    0.000  354.074      155.374  949.689    0.000  949.689        0.000 1203.382    0.000 1203.382
943.00  1434.382  427.527    0.000  427.527      122.558 1000.884    0.000 1000.884       60.319 1233.946    0.000 1233.946
944.00  1499.315  439.636    0.000  439.636      159.091  987.353    0.000  987.353       39.912 1304.720    0.000 1304.720
945.00  1237.654  535.075    0.000  535.075      131.077  979.695    0.000  979.695       19.906 1190.616    0.000 1190.616
946.00  1366.324  477.100    0.000  477.100      129.562  999.667    0.000  999.667       70.071 1232.939    0.000 1232.939
947.00  1329.243  488.221    0.000  488.221       84.905 1035.983    0.000 1035.983        0.000 1233.946    0.000 1233.946
948.00  1353.111  502.665    0.000  502.665      134.756 1024.699    0.000 1024.699       59.717 1305.927    0.000 1305.927
949.00  1478.255  459.748    0.000  459.748      121.572 1062.318    0.000 1062.318       29.858 1414.103    0.000 1414.103
950.00  1473.098  456.444    0.000  456.444      124.894 1035.204    0.000 1035.204        0.000 1427.870    0.000 1427.870
951.00  1315.408  530.817    0.000  530.817      123.250 1073.115    0.000 1073.115       20.106 1603.801    0.000 1603.801
952.00  1460.520  495.045    0.000  495.045      148.672 1059.365    0.000 1059.365       30.159 1307.834    0.000 1307.834
953.00  1494.939  456.270    0.000  456.270      153.126 1132.938    0.000 1132.938       69.870 1362.724    0.000 1362.724
954.00  1407.240  489.693    0.000  489.693      118.623 1041.910    0.000 1041.910       30.159 1341.213    0.000 1341.213
955.00  1548.026  431.853    0.000  431.853      245.379  996.242    0.000  996.242       69.870 1296.072    0.000 1296.072
956.00  1545.501  416.146    0.000  416.146      292.340  949.249    0.000  949.249       99.528 1482.660    0.000 1482.660
957.00  1652.950  325.662    0.000  325.662      304.661  960.926    0.000  960.926      209.109 1381.025    0.000 1381.025
958.00  1579.515  334.179    0.000  334.179      344.907  971.740    0.000  971.740      209.009 1329.048    0.000 1329.048
959.00  1450.326  467.907    0.000  467.907      227.877  986.848    0.000  986.848       20.107 1446.164    0.000 1446.164
960.00  1583.175  418.558    0.000  418.558      249.920 1025.631    0.000 1025.631      219.865 1354.378    0.000 1354.378
961.00  1498.493  415.267    0.000  415.267      222.865  937.611    0.000  937.611      109.481 1243.292    0.000 1243.292
962.00  1599.647  454.190    0.000  454.190      240.539 1006.302    0.000 1006.302       80.024 1386.146    0.000 1386.146
963.00  1539.878  436.440    0.000  436.440      160.992 1017.509    0.000 1017.509       40.112 1334.072    0.000 1334.072
964.00  1537.178  406.942    0.000  406.942      156.100 1052.081    0.000 1052.081       20.106 1435.102    0.000 1435.102
965.00  1462.696  456.913    0.000  456.913      184.207 1054.164    0.000 1054.164        0.000 1472.906    0.000 1472.906
966.00  1383.950  473.658    0.000  473.658       86.337 1099.918    0.000 1099.918        0.000 1359.409    0.000 1359.409
967.00  1497.670  394.536    0.000  394.536      122.297 1025.034    0.000 1025.034        0.000 1504.778    0.000 1504.778
968.00  1420.147  409.882    0.000  409.882       96.708 1023.491    0.000 1023.491        0.000 1412.088    0.000 1412.088
969.00  1475.489  422.826    0.000  422.826      212.827 1050.412    0.000 1050.412      140.041 1392.685    0.000 1392.685
970.00  1532.234  395.154    0.000  395.154      220.817  965.600    0.000  965.600        0.000 1360.411    0.000 1360.411
971.00  1505.399  390.896    0.000  390.896      166.778 1008.866    0.000 1008.866        0.000 1415.198    0.000 1415.198
972.00  1474.093  430.663    0.000  430.663      191.166  964.697    0.000  964.697       50.265 1214.643    0.000 1214.643
973.00  1457.071  469.567    0.000  469.567      208.065 1020.056    0.000 1020.056       80.425 1312.055    0.000 1312.055
974.00  1338.899  460.543    0.000  460.543      101.848 1076.499    0.000 1076.499        0.000 1413.798    0.000 1413.798
975.00  1410.692  420.082    0.000  420.082      110.242 1027.894    0.000 1027.894        0.000 1389.169    0.000 1389.169
976.00  1526.657  366.427    0.000  366.427      154.413 1041.872    0.000 1041.872       40.212 1481.455    0.000 1481.455
977.00  1576.688  371.921    0.000  371.921      150.786 1064.910    0.000 1064.910       30.159 1412.588    0.000 1412.588
978.00  1476.173  486.133    0.000  486.133      131.768 1087.341    0.000 1087.341        0.000 1338.293    0.000 1338.293
979.00  1510.666  360.345    0.000  360.345      151.219 1092.189    0.000 1092.189       20.106 1501.863    0.000 1501.863
980.00  1513.622  399.288    0.000  399.288       96.620 1101.213    0.000 1101.213        0.000 1595.658    0.000 1595.658
981.00  1519.801  364.532    0.000  364.532      175.429 1039.959    0.000 1039.959        0.000 1353.275    0.000 1353.275
982.00  1672.811  396.880    0.000  396.880      107.469 1208.040    0.000 1208.040       10.053 1633.961    0.000 1633.961
983.00  1476.319  488.083    0.000  488.083      139.854 1090.749    0.000 1090.749        0.000 1434.707    0.000 1434.707
984.00  1555.815  452.396    0.000  452.396       51.880 1105.905    0.000 1105.905        0.000 1413.393    0.000 1413.393
985.00  1577.940  447.850    0.000  447.850       44.569 1155.880    0.000 1155.880        0.000 1396.801    0.000 1396.801
986.00  1479.344  434.097    0.000  434.097       65.061 1135.317    0.000 1135.317        0.000 1431.086    0.000 1431.086
987.00  1556.542  508.952    0.000  508.952       89.485 1295.934    0.000 1295.934        0.000 1536.632    0.000 1536.632
988.00  1687.726  438.563    0.000  438.563      124.770 1196.971    0.000 1196.971        0.000 1388.250    0.000 1388.250
989.00  1482.623  521.946    0.000  521.946       96.877 1184.450    0.000 1184.450        0.000 1421.024    0.000 1421.024
990.00  1496.729  410.168    0.000  410.168      120.567 1102.327    0.000 1102.327        0.000 1548.807    0.000 1548.807
991.00  1472.909  518.986    0.000  518.986       59.354 1149.960    0.000 1149.960        0.000 1337.487    0.000 1337.487
992.00  1476.382  455.973    0.000  455.973      126.104 1012.673    0.000 1012.673       40.112 1266.818    0.000 1266.818
993.00  1456.085  431.769    0.000  431.769      146.506 1101.672    0.000 1101.672       30.159 1633.556    0.000 1633.556
994.00  1454.849  430.523    0.000  430.523      164.790 1008.427    0.000 1008.427       90.478 1443.551    0.000 1443.551
995.00  1536.377  425.521    0.000  425.521      161.762  931.139    0.000  931.139       30.159 1177.340    0.000 1177.340
996.00  1405.873  378.843    0.000  378.843       52.136 1000.045    0.000 1000.045        0.000 1142.355    0.000 1142.355
997.00  1366.374  471.853    0.000  471.853       74.528 1042.717    0.000 1042.717        0.000 1160.553    0.000 1160.553
998.00  1408.753  441.299    0.000  441.299       41.155 1043.879    0.000 1043.879        0.000 1215.243    0.000 1215.243
999.00  1428.190  384.428    0.000  384.428      121.435  978.170    0.000  978.170        0.000 1384.537    0.000 1384.537
1000.00  1457.208  386.243    0.000  386.243      169.243  947.785    0.000  947.785       90.478 1111.896    0.000 1111.896
1001.00  1491.110  358.223    0.000  358.223      165.914  976.877    0.000  976.877       40.212 1183.376    0.000 1183.376
1002.00  1483.809  367.255    0.000  367.255      122.900  974.333    0.000  974.333       20.106 1124.158    0.000 1124.158
1003.00  1652.090  346.902    0.000  346.902      107.475  994.682    0.000  994.682        0.000 1052.984    0.000 1052.984
1004.00  1449.264  418.568    0.000  418.568      242.909  949.736    0.000  949.736       70.071 1283.605    0.000 1283.605
1005.00  1542.617  398.474    0.000  398.474      172.657  918.424    0.000  918.424       60.319 1144.666    0.000 1144.666
1006.00  1444.554  392.037    0.000  392.037      114.344  968.095    0.000  968.095        0.000 1091.388    0.000 1091.388
1007.00  1436.574  424.906    0.000  424.906       88.536 1022.311    0.000 1022.311        0.000 1093.397    0.000 1093.397
1008.00  1479.164  384.717    0.000  384.717      125.284 1022.916    0.000 1022.916        0.000 1315.775    0.000 1315.775
1009.00  1396.750  484.112    0.000  484.112      171.013  965.862    0.000  965.862       30.159 1127.076    0.000 1127.076
1010.00  1386.002  343.493    0.000  343.493      152.821  960.312    0.000  960.312        0.000 1293.154    0.000 1293.154
1011.00  1586.913  309.615    0.000  309.615       94.803  947.568    0.000  947.568        0.000 1064.745    0.000 1064.745
1012.00  1416.357  395.395    0.000  395.395       39.079 1073.677    0.000 1073.677        0.000 1313.665    0.000 1313.665
1013.00  1401.244  501.655    0.000  501.655       16.643 1088.196    0.000 1088.196        0.000 1363.933    0.000 1363.933
1014.00  1530.299  381.436    0.000  381.436      155.754  979.173    0.000  979.173       20.106 1156.329    0.000 1156.329
1015.00  1437.057  430.729    0.000  430.729      130.033  981.848    0.000  981.848        0.000 1376.896    0.000 1376.896
1016.00  1486.731  439.825    0.000  439.825      115.422 1098.953    0.000 1098.953       10.053 1325.926    0.000 1325.926
1017.00  1468.046  418.865    0.000  418.865       83.561 1108.786    0.000 1108.786       20.106 1181.063    0.000 1181.063
1018.00  1480.106  380.165    0.000  380.165      102.235 1156.859    0.000 1156.859       40.212 1234.745    0.000 1234.745
1019.00  1458.692  399.116    0.000  399.116       85.726 1083.228    0.000 1083.228        0.000 1504.370    0.000 1504.370
1020.00  1435.360  479.677    0.000  479.677       52.004 1204.854    0.000 1204.854        0.000 1429.479    0.000 1429.479
1021.00  1608.059  320.170    0.000  320.170      155.848 1077.601    0.000 1077.601        0.000 1314.167    0.000 1314.167
1022.00  1443.776  386.446    0.000  386.446      109.976 1022.488    0.000 1022.488       10.053 1275.259    0.000 1275.259
1023.00  1554.660  399.155    0.000  399.155      118.879 1031.314    0.000 1031.314       40.212 1177.141    0.000 1177.141
1024.00  1542.478  382.948    0.000  382.948      110.062  984.663    0.000  984.663        0.000 1326.733    0.000 1326.733
1025.00  1517.499  402.720    0.000  402.720      204.566  954.534    0.000  954.534       40.212 1325.226    0.000 1325.226
1026.00  1599.413  360.647    0.000  360.647      169.417 1002.983    0.000 1002.983       90.478 1274.856    0.000 1274.856
1027.00  1618.943  418.508    0.000  418.508      166.995 1009.001    0.000 1009.001       80.425 1256.963    0.000 1256.963
1028.00  1566.088  364.768    0.000  364.768      238.934  901.960    0.000  901.960      140.242 1215.743    0.000 1215.743
1029.00  1657.571  417.240    0.000  417.240      229.482  913.582    0.000  913.582        9.953 1297.883    0.000 1297.883
1030.00  1554.979  421.117    0.000  421.117      186.550  973.034    0.000  973.034       19.906 1409.273    0.000 1409.273
1031.00  1461.245  409.450    0.000  409.450       98.010 1054.704    0.000 1054.704        0.000 1356.595    0.000 1356.595
1032.00  1740.342  353.790    0.000  353.790      124.545 1071.520    0.000 1071.520        0.000 1226.703    0.000 1226.703
1033.00  1582.653  365.170    0.000  365.170       74.269 1080.557    0.000 1080.557        0.000 1318.186    0.000 1318.186
1034.00  1659.553  395.796    0.000  395.796      167.516 1027.202    0.000 1027.202        0.000 1198.151    0.000 1198.151
1035.00  1580.973  419.608    0.000  419.608      109.161 1060.185    0.000 1060.185        0.000 1229.117    0.000 1229.117
1036.00  1552.279  360.177    0.000  360.177      304.514  904.824    0.000  904.824       10.053 1217.553    0.000 1217.553
1037.00  1644.036  403.184    0.000  403.184      243.435  939.403    0.000  939.403        0.000 1298.082    0.000 1298.082
1038.00  1552.986  405.797    0.000  405.797      171.499 1104.140    0.000 1104.140       19.906 1387.554    0.000 1387.554
1039.00  1626.950  383.609    0.000  383.609      210.361 1133.541    0.000 1133.541       39.811 1459.335    0.000 1459.335
1040.00  1633.198  419.321    0.000  419.321      153.466 1120.951    0.000 1120.951       19.906 1420.327    0.000 1420.327
1041.00  1684.222  366.410    0.000  366.410      110.843 1060.048    0.000 1060.048        0.000 1398.211    0.000 1398.211
1042.00  1561.446  368.986    0.000  368.986       92.383 1229.381    0.000 1229.381        0.000 1559.262    0.000 1559.262
1043.00  1511.965  433.463    0.000  433.463      148.492 1078.462    0.000 1078.462       60.319 1318.283    0.000 1318.283
1044.00  1409.350  464.610    0.000  464.610      165.440 1045.404    0.000 1045.404       80.425 1290.639    0.000 1290.639
1045.00  1408.604  486.813    0.000  486.813       77.340 1113.639    0.000 1113.639        0.000 1389.465    0.000 1389.465
1046.00  1519.187  417.921    0.000  417.921      144.774 1052.842    0.000 1052.842       20.106 1281.089    0.000 1281.089
