# Supplementary material for: N-Glycans modulate tilting of HIV-1 envelope glycoprotein
Source: Nat Commun. 2026 Apr 15;17:5206. doi: 10.1038/s41467-026-71874-2 (PMC13254402; doi:10.1038/s41467-026-71874-2)
Supplement: Supplementary file 8 — Source Data [file 41467_2026_71874_MOESM8_ESM.zip › source_data/2_Supplementary_Figures/5_FigS9/source_data/V3/V3.A.1.txt]

#ASA ANALYSIS
#SIM_TIME  ASA1.4 TotOccl1.4 ShldMem1.4 ShldGly1.4   ASA7.2 TotOccl7.2 ShldMem7.2 ShldGly7.2   ASA18.6 TotOccl18.6 ShldMem18.6 ShldGly18.6

  0.00  1523.673  242.469    0.000  242.469      357.226  899.251    0.000  899.251      219.664 1555.954    0.000 1555.954
  1.00  1515.477  231.252    0.000  231.252      460.207  891.232    0.000  891.232      229.617 1389.771    0.000 1389.771
  2.00  1444.134  267.710    0.000  267.710      375.048  853.537    0.000  853.537      169.398 1369.059    0.000 1369.059
  3.00  1444.489  269.730    0.000  269.730      438.074  809.010    0.000  809.010      288.832 1308.840    0.000 1308.840
  4.00  1496.266  272.120    0.000  272.120      330.065  957.292    0.000  957.292      230.620 1528.504    0.000 1528.504
  5.00  1359.843  257.276    0.000  257.276      229.860  837.764    0.000  837.764      150.094 1169.000    0.000 1169.000
  6.00  1377.310  279.375    0.000  279.375      294.889  787.482    0.000  787.482      199.357 1189.710    0.000 1189.710
  7.00  1317.129  306.071    0.000  306.071      291.112  832.503    0.000  832.503      150.596 1249.127    0.000 1249.127
  8.00  1396.913  276.597    0.000  276.597      270.456  818.480    0.000  818.480      180.354 1269.030    0.000 1269.030
  9.00  1424.521  284.748    0.000  284.748      278.450  795.227    0.000  795.227      159.746 1117.427    0.000 1117.427
 10.00  1453.895  281.557    0.000  281.557      332.026  839.429    0.000  839.429      258.974 1159.041    0.000 1159.041
 11.00  1402.910  250.288    0.000  250.288      320.733  868.565    0.000  868.565      129.587 1216.747    0.000 1216.747
 12.00  1390.216  264.367    0.000  264.367      276.210  894.053    0.000  894.053       50.065 1399.320    0.000 1399.320
 13.00  1385.993  276.115    0.000  276.115      190.999  909.784    0.000  909.784       99.528 1230.026    0.000 1230.026
 14.00  1456.234  260.635    0.000  260.635      240.669  910.179    0.000  910.179       99.829 1211.628    0.000 1211.628
 15.00  1400.397  280.455    0.000  280.455      269.557  831.449    0.000  831.449      189.104 1118.132    0.000 1118.132
 16.00  1430.669  246.994    0.000  246.994      318.838  911.337    0.000  911.337      139.339 1336.789    0.000 1336.789
 17.00  1471.978  234.820    0.000  234.820      230.591  899.058    0.000  899.058       50.265 1249.825    0.000 1249.825
 18.00  1454.414  230.691    0.000  230.691      274.077  961.919    0.000  961.919       50.265 1199.858    0.000 1199.858
 19.00  1638.824  289.011    0.000  289.011      299.413  990.143    0.000  990.143      110.584 1118.632    0.000 1118.632
 20.00  1751.713  107.993    0.000  107.993      412.459  950.021    0.000  950.021      221.370 1359.301    0.000 1359.301
 21.00  1659.419  158.474    0.000  158.474      374.385  807.358    0.000  807.358      139.540 1198.452    0.000 1198.452
 22.00  1698.244  106.666    0.000  106.666      330.680  812.472    0.000  812.472      169.298 1231.230    0.000 1231.230
 23.00  1655.119  190.243    0.000  190.243      325.656  974.753    0.000  974.753       90.277 1716.797    0.000 1716.797
 24.00  1747.321  131.334    0.000  131.334      537.222  869.998    0.000  869.998       30.059 2086.548    0.000 2086.548
 25.00  1604.327  139.110    0.000  139.110      610.212  735.000    0.000  735.000       39.811 1934.756    0.000 1934.756
 26.00  1718.399  197.912    0.000  197.912      396.204 1023.109    0.000 1023.109       70.372 1949.032    0.000 1949.032
 27.00  1572.054  172.075    0.000  172.075      325.058  902.392    0.000  902.392       60.319 1611.946    0.000 1611.946
 28.00  1656.772  181.132    0.000  181.132      307.585  992.461    0.000  992.461        0.000 1829.381    0.000 1829.381
 29.00  1672.650  174.856    0.000  174.856      328.024  786.526    0.000  786.526       40.212 1348.439    0.000 1348.439
 30.00  1595.612  201.766    0.000  201.766      223.069  928.521    0.000  928.521       10.053 1138.225    0.000 1138.225
 31.00  1593.064  232.596    0.000  232.596      240.701  954.627    0.000  954.627       40.212 1315.074    0.000 1315.074
 32.00  1651.396  205.853    0.000  205.853      271.491  984.275    0.000  984.275        0.000 1448.675    0.000 1448.675
 33.00  1688.084  128.830    0.000  128.830      394.478  857.011    0.000  857.011       40.212 1490.297    0.000 1490.297
 34.00  1823.939  139.852    0.000  139.852      192.932 1235.379    0.000 1235.379        0.000 1916.855    0.000 1916.855
 35.00  1736.022  123.631    0.000  123.631      174.992 1027.794    0.000 1027.794        0.000 1505.580    0.000 1505.580
 36.00  1811.739  138.404    0.000  138.404      188.921 1136.096    0.000 1136.096        0.000 1545.995    0.000 1545.995
 37.00  1842.599  161.528    0.000  161.528      245.154 1217.523    0.000 1217.523        0.000 1929.014    0.000 1929.014
 38.00  1804.505  143.539    0.000  143.539      212.995 1089.966    0.000 1089.966        0.000 1375.990    0.000 1375.990
 39.00  1758.191  168.624    0.000  168.624      404.024  974.413    0.000  974.413       80.425 1617.270    0.000 1617.270
 40.00  1619.751  274.220    0.000  274.220      251.637 1147.506    0.000 1147.506        0.000 1596.161    0.000 1596.161
 41.00  1688.150  196.127    0.000  196.127      278.054  966.058    0.000  966.058        0.000 1450.081    0.000 1450.081
 42.00  1478.145  253.790    0.000  253.790      173.000  942.158    0.000  942.158        0.000 1195.234    0.000 1195.234
 43.00  1499.002  252.372    0.000  252.372      192.024  915.872    0.000  915.872        0.000 1229.915    0.000 1229.915
 44.00  1554.229  221.210    0.000  221.210      235.081 1017.140    0.000 1017.140        0.000 1768.271    0.000 1768.271
 45.00  1572.705  280.630    0.000  280.630      144.825 1047.729    0.000 1047.729        0.000 1546.697    0.000 1546.697
 46.00  1577.063  238.959    0.000  238.959       82.614 1067.235    0.000 1067.235        0.000 1544.387    0.000 1544.387
 47.00  1580.916  245.739    0.000  245.739      147.718 1055.032    0.000 1055.032        0.000 1465.566    0.000 1465.566
 48.00  1469.235  297.594    0.000  297.594      105.703 1039.399    0.000 1039.399        0.000 1285.516    0.000 1285.516
 49.00  1535.381  314.613    0.000  314.613      202.231 1138.909    0.000 1138.909        0.000 1483.966    0.000 1483.966
 50.00  1473.485  315.008    0.000  315.008      196.046  977.514    0.000  977.514        0.000 1347.033    0.000 1347.033
 51.00  1369.860  248.219    0.000  248.219      111.573 1080.792    0.000 1080.792        0.000 1546.790    0.000 1546.790
 52.00  1416.896  256.176    0.000  256.176      195.741  939.865    0.000  939.865        0.000 1456.815    0.000 1456.815
 53.00  1360.662  363.275    0.000  363.275      156.706  933.631    0.000  933.631        0.000 1554.533    0.000 1554.533
 54.00  1387.408  387.769    0.000  387.769      143.999  971.171    0.000  971.171        0.000 1379.712    0.000 1379.712
 55.00  1400.980  391.382    0.000  391.382      141.402 1028.532    0.000 1028.532        0.000 1359.803    0.000 1359.803
 56.00  1406.314  391.107    0.000  391.107      204.134 1099.206    0.000 1099.206        0.000 1430.078    0.000 1430.078
 57.00  1516.897  408.963    0.000  408.963      182.251 1066.145    0.000 1066.145        0.000 1386.247    0.000 1386.247
 58.00  1578.568  375.477    0.000  375.477       83.647 1075.262    0.000 1075.262        0.000 1065.749    0.000 1065.749
 59.00  1444.726  405.336    0.000  405.336      118.926 1089.739    0.000 1089.739        0.000 1237.258    0.000 1237.258
 60.00  1286.959  409.343    0.000  409.343       57.841 1147.341    0.000 1147.341        0.000 1119.628    0.000 1119.628
 61.00  1433.109  392.278    0.000  392.278      124.628 1172.087    0.000 1172.087        0.000 1410.873    0.000 1410.873
 62.00  1373.713  382.188    0.000  382.188      154.282 1034.302    0.000 1034.302       10.053 1348.343    0.000 1348.343
 63.00  1289.640  468.165    0.000  468.165      204.515 1044.258    0.000 1044.258        0.000 1370.156    0.000 1370.156
 64.00  1289.750  477.592    0.000  477.592      152.860 1099.383    0.000 1099.383        0.000 1127.178    0.000 1127.178
 65.00  1372.257  441.473    0.000  441.473      255.622  902.864    0.000  902.864        0.000 1125.469    0.000 1125.469
 66.00  1285.370  398.958    0.000  398.958      167.826  888.200    0.000  888.200        0.000  886.803    0.000  886.803
 67.00  1577.938  324.173    0.000  324.173      196.405 1035.139    0.000 1035.139        0.000 1065.850    0.000 1065.850
 68.00  1457.024  324.129    0.000  324.129      249.402  883.973    0.000  883.973        0.000 1025.741    0.000 1025.741
 69.00  1364.486  341.632    0.000  341.632       93.426  917.898    0.000  917.898        0.000 1110.688    0.000 1110.688
 70.00  1490.199  342.698    0.000  342.698      274.768  988.572    0.000  988.572        0.000 1129.276    0.000 1129.276
 71.00  1453.750  332.811    0.000  332.811      436.771  826.922    0.000  826.922       50.166 1246.702    0.000 1246.702
 72.00  1567.222  324.326    0.000  324.326      369.017  900.248    0.000  900.248        0.000 1045.032    0.000 1045.032
 73.00  1558.022  286.249    0.000  286.249      227.927  886.416    0.000  886.416        0.000 1154.213    0.000 1154.213
 74.00  1650.455  267.289    0.000  267.289      204.182  892.535    0.000  892.535       10.053 1235.652    0.000 1235.652
 75.00  1749.101  262.897    0.000  262.897      321.734  965.150    0.000  965.150        0.000 1305.017    0.000 1305.017
 76.00  1659.553  272.607    0.000  272.607      220.780  935.154    0.000  935.154        0.000 1264.304    0.000 1264.304
 77.00  1684.214  303.404    0.000  303.404      122.866  872.818    0.000  872.818        0.000 1055.394    0.000 1055.394
 78.00  1653.912  343.175    0.000  343.175      124.633 1105.489    0.000 1105.489        0.000 1268.422    0.000 1268.422
 79.00  1700.543  395.383    0.000  395.383      195.181 1091.133    0.000 1091.133        0.000 1531.914    0.000 1531.914
 80.00  1662.146  315.730    0.000  315.730      296.427 1004.102    0.000 1004.102       20.106 1190.199    0.000 1190.199
 81.00  1740.771  319.264    0.000  319.264      285.800 1017.899    0.000 1017.899       30.159 1538.850    0.000 1538.850
 82.00  1699.288  352.002    0.000  352.002      208.503 1044.181    0.000 1044.181        0.000 1278.369    0.000 1278.369
 83.00  1823.913  321.250    0.000  321.250      244.082 1006.442    0.000 1006.442        0.000 1328.838    0.000 1328.838
 84.00  1611.379  337.100    0.000  337.100      168.083 1076.562    0.000 1076.562        0.000 1398.306    0.000 1398.306
 85.00  1535.320  410.835    0.000  410.835      214.245 1099.282    0.000 1099.282        0.000 1383.223    0.000 1383.223
 86.00  1572.636  367.539    0.000  367.539      237.296  964.144    0.000  964.144        0.000 1326.218    0.000 1326.218
 87.00  1629.739  301.329    0.000  301.329      305.549  937.700    0.000  937.700        0.000 1313.957    0.000 1313.957
 88.00  1544.972  305.126    0.000  305.126      230.636  920.489    0.000  920.489        0.000 1070.771    0.000 1070.771
 89.00  1800.234  319.758    0.000  319.758      314.806 1019.950    0.000 1019.950        0.000 1231.822    0.000 1231.822
 90.00  1591.902  316.524    0.000  316.524      203.313 1069.435    0.000 1069.435        0.000 1197.348    0.000 1197.348
 91.00  1624.775  404.754    0.000  404.754      164.454 1143.189    0.000 1143.189        0.000 1144.668    0.000 1144.668
 92.00  1616.554  440.452    0.000  440.452       95.714 1210.580    0.000 1210.580        0.000 1317.984    0.000 1317.984
 93.00  1693.935  397.745    0.000  397.745      127.576 1202.418    0.000 1202.418        0.000 1368.759    0.000 1368.759
 94.00  1601.891  337.702    0.000  337.702      285.505  946.677    0.000  946.677        0.000 1184.075    0.000 1184.075
 95.00  1495.296  348.448    0.000  348.448      198.298 1028.774    0.000 1028.774        0.000 1196.335    0.000 1196.335
 96.00  1504.365  379.800    0.000  379.800      132.020 1148.406    0.000 1148.406        0.000 1443.344    0.000 1443.344
 97.00  1465.030  377.874    0.000  377.874      102.887  970.054    0.000  970.054        0.000 1129.580    0.000 1129.580
 98.00  1380.729  474.956    0.000  474.956      170.811  976.588    0.000  976.588       10.053  794.712    0.000  794.712
 99.00  1424.867  463.702    0.000  463.702      302.832  919.921    0.000  919.921      150.295  796.120    0.000  796.120
100.00  1428.942  385.169    0.000  385.169      211.533  902.580    0.000  902.580       69.770  824.571    0.000  824.571
101.00  1377.773  347.269    0.000  347.269      223.682  833.238    0.000  833.238      109.481  885.293    0.000  885.293
102.00  1416.081  378.355    0.000  378.355      394.271  771.574    0.000  771.574       90.077 1424.553    0.000 1424.553
103.00  1448.797  364.075    0.000  364.075      322.368  848.002    0.000  848.002       90.478 1096.213    0.000 1096.213
104.00  1452.194  344.167    0.000  344.167      359.246  816.358    0.000  816.358      130.189 1066.053    0.000 1066.053
105.00  1396.935  340.240    0.000  340.240      447.795  780.658    0.000  780.658      209.410 1076.407    0.000 1076.407
106.00  1533.326  263.766    0.000  263.766      335.477  783.620    0.000  783.620      159.947 1056.603    0.000 1056.603
107.00  1453.641  335.679    0.000  335.679      355.659  850.547    0.000  850.547      350.755 1138.737    0.000 1138.737
108.00  1364.707  415.926    0.000  415.926      297.961  833.587    0.000  833.587      218.962 1126.571    0.000 1126.571
109.00  1489.169  404.064    0.000  404.064      447.478  929.050    0.000  929.050      271.333 1297.977    0.000 1297.977
110.00  1472.408  301.834    0.000  301.834      356.561  814.532    0.000  814.532      120.637 1237.758    0.000 1237.758
111.00  1672.678  347.957    0.000  347.957      438.024  953.258    0.000  953.258      149.292 1178.647    0.000 1178.647
112.00  1535.964  346.364    0.000  346.364      436.847  925.167    0.000  925.167      201.062 1139.341    0.000 1139.341
113.00  1580.401  321.582    0.000  321.582      307.080  919.620    0.000  919.620      189.204  977.381    0.000  977.381
114.00  1611.499  324.851    0.000  324.851      340.446 1113.707    0.000 1113.707      140.443 1428.776    0.000 1428.776
115.00  1464.023  350.250    0.000  350.250      280.275  895.469    0.000  895.469      199.558 1177.544    0.000 1177.544
116.00  1628.543  292.007    0.000  292.007      378.548  916.775    0.000  916.775      408.065  986.629    0.000  986.629
117.00  1600.596  236.931    0.000  236.931      392.668  928.757    0.000  928.757      290.336 1261.286    0.000 1261.286
118.00  1648.194  231.506    0.000  231.506      345.855  844.972    0.000  844.972      169.398 1025.033    0.000 1025.033
119.00  1739.434  245.198    0.000  245.198      345.897  816.384    0.000  816.384      400.419 1076.202    0.000 1076.202
120.00  1704.022  202.851    0.000  202.851      388.215  804.681    0.000  804.681      290.336 1003.117    0.000 1003.117
121.00  1717.564  236.769    0.000  236.769      353.298  906.155    0.000  906.155      329.546 1054.591    0.000 1054.591
122.00  1726.620  256.881    0.000  256.881      309.028  899.839    0.000  899.839      288.832 1254.244    0.000 1254.244
123.00  1768.426  233.646    0.000  233.646      380.009  976.847    0.000  976.847      250.124 1292.655    0.000 1292.655
124.00  1642.959  292.555    0.000  292.555      366.470  880.095    0.000  880.095      159.847 1211.022    0.000 1211.022
125.00  1655.337  226.513    0.000  226.513      422.680  891.062    0.000  891.062      209.310 1449.984    0.000 1449.984
126.00  1529.010  327.347    0.000  327.347      287.095  832.047    0.000  832.047      210.814 1103.746    0.000 1103.746
127.00  1512.343  398.283    0.000  398.283      318.782  900.641    0.000  900.641      370.160 1102.435    0.000 1102.435
128.00  1549.288  360.919    0.000  360.919      412.524  843.495    0.000  843.495      418.219 1074.287    0.000 1074.287
129.00  1548.914  386.295    0.000  386.295      468.429  846.441    0.000  846.441      408.366  990.150    0.000  990.150
130.00  1525.202  374.088    0.000  374.088      329.857  902.581    0.000  902.581      129.487 1092.180    0.000 1092.180
131.00  1704.237  356.309    0.000  356.309      366.610  887.073    0.000  887.073      129.687 1163.063    0.000 1163.063
132.00  1645.718  335.017    0.000  335.017      357.527  827.962    0.000  827.962      189.906  974.961    0.000  974.961
133.00  1661.277  321.444    0.000  321.444      252.170 1025.323    0.000 1025.323       49.764 1282.091    0.000 1282.091
134.00  1768.292  325.599    0.000  325.599      520.808  979.546    0.000  979.546      210.213 1321.205    0.000 1321.205
135.00  1730.371  284.240    0.000  284.240      361.772  949.182    0.000  949.182      139.440 1291.840    0.000 1291.840
136.00  1645.815  269.421    0.000  269.421      225.456 1104.533    0.000 1104.533        0.000 1581.777    0.000 1581.777
137.00  1546.347  265.212    0.000  265.212      297.826  823.837    0.000  823.837       49.764 1312.553    0.000 1312.553
138.00  1620.721  280.458    0.000  280.458      227.053 1014.061    0.000 1014.061        0.000 1493.211    0.000 1493.211
139.00  1480.411  284.899    0.000  284.899      199.554 1062.006    0.000 1062.006        0.000 1735.490    0.000 1735.490
140.00  1496.413  300.706    0.000  300.706      248.534  879.124    0.000  879.124       10.053 1213.725    0.000 1213.725
141.00  1492.192  276.918    0.000  276.918      308.337 1041.426    0.000 1041.426        0.000 1702.117    0.000 1702.117
142.00  1422.183  308.171    0.000  308.171      286.406  914.709    0.000  914.709       50.265 1418.210    0.000 1418.210
143.00  1520.440  290.179    0.000  290.179      324.848  864.299    0.000  864.299      179.853 1255.956    0.000 1255.956
144.00  1448.955  216.032    0.000  216.032      285.714  805.466    0.000  805.466       60.218  985.927    0.000  985.927
145.00  1479.957  203.893    0.000  203.893      242.617  936.328    0.000  936.328       39.811 1427.564    0.000 1427.564
146.00  1457.934  266.259    0.000  266.259      307.988  868.800    0.000  868.800       10.053 1188.099    0.000 1188.099
147.00  1498.486  294.891    0.000  294.891      438.159  756.403    0.000  756.403      119.935 1317.988    0.000 1317.988
148.00  1413.312  238.406    0.000  238.406      260.297  879.792    0.000  879.792       50.065 1377.704    0.000 1377.704
149.00  1562.087  249.667    0.000  249.667      341.999  910.178    0.000  910.178       40.212 1478.134    0.000 1478.134
150.00  1630.015  263.178    0.000  263.178      312.610  907.839    0.000  907.839       30.159 1317.988    0.000 1317.988
151.00  1712.576  147.242    0.000  147.242      215.933 1012.847    0.000 1012.847       40.212 1570.121    0.000 1570.121
152.00  1691.287  148.221    0.000  148.221      295.347  861.744    0.000  861.744      120.537 1175.628    0.000 1175.628
153.00  1689.879  187.196    0.000  187.196      291.291  909.348    0.000  909.348       60.319 1506.182    0.000 1506.182
154.00  1591.478  180.651    0.000  180.651      297.266  954.356    0.000  954.356      159.245 1374.989    0.000 1374.989
155.00  1654.544  218.987    0.000  218.987      288.261  991.064    0.000  991.064        0.000 1767.667    0.000 1767.667
156.00  1561.169  183.261    0.000  183.261      214.302  860.336    0.000  860.336       19.906 1098.022    0.000 1098.022
157.00  1498.825  205.767    0.000  205.767      263.969  925.389    0.000  925.389       10.053 1166.280    0.000 1166.280
158.00  1556.413  194.639    0.000  194.639      368.340  878.436    0.000  878.436       90.378 1506.384    0.000 1506.384
159.00  1460.984  197.528    0.000  197.528      435.391  784.285    0.000  784.285      160.549 1234.546    0.000 1234.546
160.00  1501.759  228.900    0.000  228.900      213.056  919.563    0.000  919.563       59.717 1376.901    0.000 1376.901
161.00  1453.226  252.229    0.000  252.229      249.523  903.731    0.000  903.731      110.584 1224.992    0.000 1224.992
162.00  1542.505  251.952    0.000  251.952      402.171  870.447    0.000  870.447      231.121 1275.159    0.000 1275.159
163.00  1502.932  282.138    0.000  282.138      327.745  942.253    0.000  942.253      159.847 1495.630    0.000 1495.630
164.00  1484.183  287.724    0.000  287.724      398.465  983.571    0.000  983.571      289.334 1523.374    0.000 1523.374
165.00  1692.129  147.058    0.000  147.058      226.146 1024.053    0.000 1024.053       10.053 1438.928    0.000 1438.928
166.00  1614.215  223.810    0.000  223.810      315.615  931.567    0.000  931.567      150.796 1329.037    0.000 1329.037
167.00  1624.889  263.502    0.000  263.502      235.264  944.331    0.000  944.331        0.000 1279.181    0.000 1279.181
168.00  1559.983  198.013    0.000  198.013      136.960  930.068    0.000  930.068        0.000 1243.393    0.000 1243.393
169.00  1617.898  244.497    0.000  244.497      201.582 1068.794    0.000 1068.794        0.000 1356.388    0.000 1356.388
170.00  1631.540  211.134    0.000  211.134      196.971  989.985    0.000  989.985        9.953 1456.322    0.000 1456.322
171.00  1645.825  280.356    0.000  280.356      283.175  876.412    0.000  876.412      119.534 1475.318    0.000 1475.318
172.00  1543.383  299.148    0.000  299.148      356.239  873.865    0.000  873.865      109.481 1292.953    0.000 1292.953
173.00  1600.170  286.021    0.000  286.021      281.452  915.103    0.000  915.103      159.245 1600.886    0.000 1600.886
174.00  1726.249  180.125    0.000  180.125      245.088  954.015    0.000  954.015       39.811 1624.510    0.000 1624.510
175.00  1660.026  226.313    0.000  226.313      240.662  969.945    0.000  969.945       60.319 1313.959    0.000 1313.959
176.00  1724.858  283.832    0.000  283.832      238.674  928.145    0.000  928.145       40.212 1253.040    0.000 1253.040
177.00  1683.007  290.258    0.000  290.258      303.355  900.601    0.000  900.601      130.490 1120.138    0.000 1120.138
178.00  1643.782  291.312    0.000  291.312      366.822  805.638    0.000  805.638      190.808 1111.897    0.000 1111.897
179.00  1772.478  253.798    0.000  253.798      294.280  871.897    0.000  871.897      149.393 1253.839    0.000 1253.839
180.00  1594.641  297.768    0.000  297.768      344.376  837.669    0.000  837.669      130.690 1213.933    0.000 1213.933
181.00  1539.939  302.539    0.000  302.539      419.644  809.654    0.000  809.654      351.357 1121.447    0.000 1121.447
182.00  1536.254  306.098    0.000  306.098      317.013  846.362    0.000  846.362      160.850 1170.505    0.000 1170.505
183.00  1670.406  299.963    0.000  299.963      278.367  874.643    0.000  874.643      100.531 1327.131    0.000 1327.131
184.00  1609.726  290.112    0.000  290.112      422.785  795.092    0.000  795.092      291.339 1178.145    0.000 1178.145
185.00  1614.335  294.341    0.000  294.341      410.340  945.442    0.000  945.442      200.460 1391.570    0.000 1391.570
186.00  1688.048  302.686    0.000  302.686      342.910  820.370    0.000  820.370      271.033 1173.009    0.000 1173.009
187.00  1627.923  280.645    0.000  280.645      308.581  839.403    0.000  839.403      271.333 1153.006    0.000 1153.006
188.00  1630.326  349.334    0.000  349.334      289.341  950.159    0.000  950.159      200.962 1552.018    0.000 1552.018
189.00  1723.010  272.190    0.000  272.190      462.863  811.509    0.000  811.509      290.938 1273.746    0.000 1273.746
190.00  1518.157  356.616    0.000  356.616      315.706  745.066    0.000  745.066       90.478 1166.577    0.000 1166.577
191.00  1582.111  365.639    0.000  365.639      327.226  968.146    0.000  968.146       50.065 1433.999    0.000 1433.999
192.00  1558.036  363.713    0.000  363.713      274.650  925.398    0.000  925.398       70.271 1286.614    0.000 1286.614
193.00  1619.226  246.823    0.000  246.823      251.313  828.734    0.000  828.734       40.212 1231.534    0.000 1231.534
194.00  1630.753  356.337    0.000  356.337      293.667  994.815    0.000  994.815      130.389 1443.346    0.000 1443.346
195.00  1563.822  323.748    0.000  323.748      458.670 1053.097    0.000 1053.097      321.699 1883.377    0.000 1883.377
196.00  1621.308  256.538    0.000  256.538      392.009  882.678    0.000  882.678      371.965 1214.329    0.000 1214.329
197.00  1683.625  241.401    0.000  241.401      450.805  847.853    0.000  847.853      361.611 1112.890    0.000 1112.890
198.00  1631.490  293.824    0.000  293.824      400.951  932.052    0.000  932.052      331.752 1393.989    0.000 1393.989
199.00  1526.989  361.204    0.000  361.204      236.086 1027.068    0.000 1027.068       10.053 1574.444    0.000 1574.444
200.00  1563.385  284.773    0.000  284.773      372.476  858.451    0.000  858.451      160.850 1453.999    0.000 1453.999
201.00  1625.219  328.739    0.000  328.739      390.210  816.620    0.000  816.620      190.207 1181.463    0.000 1181.463
202.00  1672.533  284.495    0.000  284.495      503.686  801.127    0.000  801.127      419.823 1312.147    0.000 1312.147
203.00  1836.074  242.167    0.000  242.167      339.377  828.056    0.000  828.056      209.310 1101.633    0.000 1101.633
204.00  1641.196  242.829    0.000  242.829      395.953  892.689    0.000  892.689      200.460 1352.055    0.000 1352.055
205.00  1684.735  263.653    0.000  263.653      306.728  972.559    0.000  972.559       70.372 1571.430    0.000 1571.430
206.00  1752.030  192.611    0.000  192.611      468.501  779.305    0.000  779.305      150.295 1428.875    0.000 1428.875
207.00  1542.542  337.012    0.000  337.012      385.179  811.720    0.000  811.720      310.944 1182.159    0.000 1182.159
208.00  1636.181  284.119    0.000  284.119      479.991  869.395    0.000  869.395      321.198 1260.977    0.000 1260.977
209.00  1653.498  232.007    0.000  232.007      466.763  832.566    0.000  832.566      230.118 1269.627    0.000 1269.627
210.00  1638.681  241.996    0.000  241.996      351.895  768.587    0.000  768.587      180.655 1388.963    0.000 1388.963
211.00  1521.193  278.609    0.000  278.609      389.378  809.572    0.000  809.572      120.437 1460.442    0.000 1460.442
212.00  1661.830  185.926    0.000  185.926      398.983  795.693    0.000  795.693      259.977 1239.270    0.000 1239.270
213.00  1589.519  276.012    0.000  276.012      327.646  859.042    0.000  859.042       99.829 1351.362    0.000 1351.362
214.00  1540.731  272.600    0.000  272.600      404.719  857.479    0.000  857.479      190.708 1490.401    0.000 1490.401
215.00  1697.014  264.487    0.000  264.487      402.962  791.891    0.000  791.891      199.157 1453.001    0.000 1453.001
216.00  1685.408  264.843    0.000  264.843      404.306  849.136    0.000  849.136      308.638 1438.628    0.000 1438.628
217.00  1646.522  284.531    0.000  284.531      370.185  779.694    0.000  779.694      270.531 1233.027    0.000 1233.027
218.00  1617.464  295.790    0.000  295.790      403.867  750.073    0.000  750.073      320.095 1105.952    0.000 1105.952
219.00  1342.272  424.642    0.000  424.642      372.653  696.911    0.000  696.911      270.030 1153.106    0.000 1153.106
220.00  1546.463  368.783    0.000  368.783      347.236  784.919    0.000  784.919      229.617 1242.178    0.000 1242.178
221.00  1454.171  372.536    0.000  372.536      386.915  909.647    0.000  909.647       90.077 1673.365    0.000 1673.365
222.00  1492.588  310.774    0.000  310.774      211.397  985.185    0.000  985.185       50.265 1591.334    0.000 1591.334
223.00  1554.238  387.055    0.000  387.055      269.683  969.766    0.000  969.766       80.124 1528.301    0.000 1528.301
224.00  1648.005  417.591    0.000  417.591      247.707 1062.211    0.000 1062.211      191.009 1486.066    0.000 1486.066
225.00  1607.067  390.294    0.000  390.294      303.599 1077.099    0.000 1077.099      100.531 1466.270    0.000 1466.270
226.00  1546.700  350.864    0.000  350.864      291.293  975.197    0.000  975.197       69.971 1613.143    0.000 1613.143
227.00  1573.474  205.489    0.000  205.489      385.811  927.121    0.000  927.121      169.198 1470.690    0.000 1470.690
228.00  1765.946  185.170    0.000  185.170      399.498 1003.152    0.000 1003.152      360.808 1353.367    0.000 1353.367
229.00  1851.921  190.271    0.000  190.271      543.629  937.392    0.000  937.392      379.812 1292.945    0.000 1292.945
230.00  1749.165  186.443    0.000  186.443      474.519  857.000    0.000  857.000      318.891 1413.993    0.000 1413.993
231.00  1708.499  209.264    0.000  209.264      376.365  871.992    0.000  871.992      260.578 1164.465    0.000 1164.465
232.00  1537.390  272.003    0.000  272.003      403.649  860.483    0.000  860.483      450.484 1273.238    0.000 1273.238
233.00  1738.257  269.638    0.000  269.638      581.015  905.766    0.000  905.766      531.310 1432.393    0.000 1432.393
234.00  1669.741  354.108    0.000  354.108      559.683  899.883    0.000  899.883      499.546 1322.506    0.000 1322.506
235.00  1677.461  279.714    0.000  279.714      589.541  856.196    0.000  856.196      570.520 1252.938    0.000 1252.938
236.00  1658.148  261.399    0.000  261.399      457.050  768.615    0.000  768.615      579.971 1163.359    0.000 1163.359
237.00  1613.244  285.195    0.000  285.195      441.043  884.696    0.000  884.696      300.690 1134.102    0.000 1134.102
238.00  1707.312  245.452    0.000  245.452      358.870  846.707    0.000  846.707      209.711 1361.814    0.000 1361.814
239.00  1620.408  290.010    0.000  290.010      502.946  885.475    0.000  885.475      510.803 1306.115    0.000 1306.115
240.00  1687.438  318.041    0.000  318.041      490.719  883.259    0.000  883.259      410.372 1201.360    0.000 1201.360
241.00  1594.287  313.031    0.000  313.031      384.500  900.611    0.000  900.611      220.767 1472.198    0.000 1472.198
242.00  1470.941  288.892    0.000  288.892      404.479  740.400    0.000  740.400      380.614 1121.137    0.000 1121.137
243.00  1573.651  321.012    0.000  321.012      408.096  747.616    0.000  747.616      281.286 1101.732    0.000 1101.732
244.00  1642.746  288.717    0.000  288.717      489.628  896.504    0.000  896.504      410.974 1274.650    0.000 1274.650
245.00  1617.819  285.544    0.000  285.544      411.647  866.974    0.000  866.974      169.800 1226.291    0.000 1226.291
246.00  1513.571  312.810    0.000  312.810      378.905  903.770    0.000  903.770      301.593 1321.097    0.000 1321.097
247.00  1479.018  348.782    0.000  348.782      358.384  889.878    0.000  889.878      139.339 1063.731    0.000 1063.731
248.00  1700.762  324.538    0.000  324.538      367.718  977.314    0.000  977.314      140.342 1458.828    0.000 1458.828
249.00  1543.180  422.388    0.000  422.388      286.670 1002.561    0.000 1002.561       30.260 1334.171    0.000 1334.171
250.00  1522.545  471.354    0.000  471.354      374.243 1135.300    0.000 1135.300      201.062 1539.146    0.000 1539.146
251.00  1492.072  456.969    0.000  456.969      147.546 1109.804    0.000 1109.804       10.053 1636.369    0.000 1636.369
252.00  1490.725  498.963    0.000  498.963      251.996 1031.469    0.000 1031.469       60.319 1693.973    0.000 1693.973
253.00  1421.853  480.422    0.000  480.422      252.552  989.576    0.000  989.576      140.543 1167.881    0.000 1167.881
254.00  1568.131  431.650    0.000  431.650      266.651 1015.131    0.000 1015.131      199.658 1538.850    0.000 1538.850
255.00  1605.388  435.301    0.000  435.301      256.007 1027.754    0.000 1027.754      160.649 1539.753    0.000 1539.753
256.00  1582.532  427.735    0.000  427.735      270.107 1027.360    0.000 1027.360      190.006 1669.942    0.000 1669.942
257.00  1505.360  497.231    0.000  497.231      271.750  901.573    0.000  901.573      180.053 1308.233    0.000 1308.233
258.00  1389.090  466.279    0.000  466.279      248.616  867.775    0.000  867.775      160.850 1401.715    0.000 1401.715
259.00  1517.384  438.077    0.000  438.077      293.658  970.371    0.000  970.371      160.850 1571.914    0.000 1571.914
260.00  1601.216  450.499    0.000  450.499      297.542  985.733    0.000  985.733      160.850 1421.321    0.000 1421.321
261.00  1716.440  385.225    0.000  385.225      278.277  999.656    0.000  999.656       10.053 1451.183    0.000 1451.183
262.00  1617.098  383.132    0.000  383.132      256.094 1029.095    0.000 1029.095       30.159 1421.427    0.000 1421.427
263.00  1605.592  393.680    0.000  393.680      289.904  973.552    0.000  973.552      220.266 1359.601    0.000 1359.601
264.00  1591.818  408.117    0.000  408.117      377.882  937.628    0.000  937.628      229.817 1428.066    0.000 1428.066
265.00  1615.187  392.675    0.000  392.675      309.704  938.003    0.000  938.003      240.272 1544.076    0.000 1544.076
266.00  1557.276  366.186    0.000  366.186      291.935 1000.127    0.000 1000.127      291.038 1697.187    0.000 1697.187
267.00  1576.615  358.465    0.000  358.465      287.318  960.022    0.000  960.022      179.853 1325.120    0.000 1325.120
268.00  1621.528  360.990    0.000  360.990      368.022 1022.826    0.000 1022.826      411.274 1416.098    0.000 1416.098
269.00  1731.393  295.956    0.000  295.956      308.405 1037.960    0.000 1037.960      200.761 1408.152    0.000 1408.152
270.00  1667.242  336.139    0.000  336.139      357.037  851.029    0.000  851.029      280.785 1224.785    0.000 1224.785
271.00  1669.273  360.713    0.000  360.713      320.517 1038.906    0.000 1038.906      220.166 1726.241    0.000 1726.241
272.00  1552.599  435.460    0.000  435.460      399.625  905.325    0.000  905.325      290.036 1513.213    0.000 1513.213
273.00  1489.840  447.860    0.000  447.860      418.301  893.824    0.000  893.824      300.089 1417.103    0.000 1417.103
274.00  1644.719  429.956    0.000  429.956      342.912  957.199    0.000  957.199      329.747 1405.444    0.000 1405.444
275.00  1387.098  379.605    0.000  379.605      340.137  833.813    0.000  833.813      200.561 1142.447    0.000 1142.447
276.00  1539.349  332.408    0.000  332.408      239.965  968.064    0.000  968.064       70.372 1631.538    0.000 1631.538
277.00  1508.870  371.294    0.000  371.294      387.954  876.660    0.000  876.660      190.507 1382.216    0.000 1382.216
278.00  1560.117  340.340    0.000  340.340      397.381  936.602    0.000  936.602      310.443 1285.096    0.000 1285.096
279.00  1448.665  316.887    0.000  316.887      423.015  832.111    0.000  832.111      340.903 1173.406    0.000 1173.406
280.00  1610.511  317.859    0.000  317.859      345.899  920.663    0.000  920.663      180.956 1461.738    0.000 1461.738
281.00  1643.583  324.389    0.000  324.389      372.942  928.273    0.000  928.273      221.168 1364.824    0.000 1364.824
282.00  1512.090  368.343    0.000  368.343      276.339  918.984    0.000  918.984       80.324 1573.532    0.000 1573.532
283.00  1752.685  276.954    0.000  276.954      401.098  968.369    0.000  968.369      170.101 1635.970    0.000 1635.970
284.00  1517.379  318.537    0.000  318.537      507.924  626.997    0.000  626.997      410.272  871.620    0.000  871.620
285.00  1498.411  306.507    0.000  306.507      397.546  711.015    0.000  711.015      281.487 1183.070    0.000 1183.070
286.00  1562.196  355.075    0.000  355.075      531.876  705.721    0.000  705.721      500.951 1071.775    0.000 1071.775
287.00  1510.601  313.524    0.000  313.524      477.801  770.565    0.000  770.565      399.818 1142.752    0.000 1142.752
288.00  1595.883  345.180    0.000  345.180      494.909  763.955    0.000  763.955      460.637 1142.252    0.000 1142.252
289.00  1463.627  343.408    0.000  343.408      408.854  618.730    0.000  618.730      447.877  981.396    0.000  981.396
290.00  1462.180  358.631    0.000  358.631      403.011  668.344    0.000  668.344      358.703  960.895    0.000  960.895
291.00  1543.883  372.124    0.000  372.124      613.048  688.188    0.000  688.188      601.782  903.190    0.000  903.190
292.00  1442.240  363.378    0.000  363.378      452.101  641.973    0.000  641.973      422.230  909.522    0.000  909.522
293.00  1459.351  359.386    0.000  359.386      402.998  690.829    0.000  690.829      381.115 1081.235    0.000 1081.235
294.00  1573.759  379.750    0.000  379.750      493.875  698.651    0.000  698.651      420.926 1149.699    0.000 1149.699
295.00  1520.209  346.752    0.000  346.752      371.785  750.294    0.000  750.294      331.451 1054.983    0.000 1054.983
296.00  1618.963  371.930    0.000  371.930      394.404  779.589    0.000  779.589      339.198 1129.392    0.000 1129.392
297.00  1589.839  325.073    0.000  325.073      501.581  770.719    0.000  770.719      429.275 1060.725    0.000 1060.725
298.00  1547.387  348.484    0.000  348.484      457.557  746.319    0.000  746.319      350.655 1113.495    0.000 1113.495
299.00  1562.912  320.483    0.000  320.483      448.529  773.678    0.000  773.678      419.623 1131.088    0.000 1131.088
300.00  1525.570  335.901    0.000  335.901      479.989  745.623    0.000  745.623      421.027  982.302    0.000  982.302
301.00  1460.841  404.130    0.000  404.130      429.312  818.333    0.000  818.333      281.286 1143.451    0.000 1143.451
302.00  1514.652  364.148    0.000  364.148      363.146  738.674    0.000  738.674      368.956 1081.533    0.000 1081.533
303.00  1548.701  313.855    0.000  313.855      389.871  702.648    0.000  702.648      219.463 1212.021    0.000 1212.021
304.00  1568.783  337.856    0.000  337.856      354.204  824.234    0.000  824.234      308.838 1181.361    0.000 1181.361
305.00  1507.816  352.300    0.000  352.300      292.946  706.561    0.000  706.561      219.062  870.116    0.000  870.116
306.00  1454.788  367.634    0.000  367.634      455.520  706.074    0.000  706.074      341.103  981.100    0.000  981.100
307.00  1515.057  402.665    0.000  402.665      467.714  738.242    0.000  738.242      389.865 1039.709    0.000 1039.709
308.00  1614.864  362.358    0.000  362.358      382.596  814.839    0.000  814.839      119.434 1378.600    0.000 1378.600
309.00  1509.456  368.086    0.000  368.086      386.567  811.572    0.000  811.572      331.151 1283.703    0.000 1283.703
310.00  1558.944  371.307    0.000  371.307      341.094  893.881    0.000  893.881      189.404 1348.747    0.000 1348.747
311.00  1560.849  355.718    0.000  355.718      445.659  808.441    0.000  808.441      311.646 1275.255    0.000 1275.255
312.00  1452.980  419.176    0.000  419.176      458.189  733.096    0.000  733.096      421.628 1144.260    0.000 1144.260
313.00  1456.043  365.047    0.000  365.047      475.408  689.772    0.000  689.772      561.068 1054.583    0.000 1054.583
314.00  1564.298  300.626    0.000  300.626      462.397  786.740    0.000  786.740      510.702 1032.362    0.000 1032.362
315.00  1511.590  332.868    0.000  332.868      401.826  706.833    0.000  706.833      270.631 1173.910    0.000 1173.910
316.00  1560.835  285.838    0.000  285.838      333.067  881.849    0.000  881.849      119.434 1310.244    0.000 1310.244
317.00  1549.138  371.892    0.000  371.892      369.500  846.397    0.000  846.397      340.502 1283.298    0.000 1283.298
318.00  1515.446  333.319    0.000  333.319      371.579  773.779    0.000  773.779      299.086 1271.936    0.000 1271.936
319.00  1614.422  334.973    0.000  334.973      370.147  799.318    0.000  799.318      420.425 1034.981    0.000 1034.981
320.00  1481.791  375.941    0.000  375.941      258.599  879.857    0.000  879.857      180.956 1286.606    0.000 1286.606
321.00  1599.907  397.429    0.000  397.429      306.894 1002.302    0.000 1002.302      310.944 1139.640    0.000 1139.640
322.00  1406.104  505.918    0.000  505.918      322.982  959.941    0.000  959.941      389.664 1021.710    0.000 1021.710
323.00  1423.817  447.595    0.000  447.595      325.743  961.413    0.000  961.413      360.508 1148.688    0.000 1148.688
324.00  1498.111  405.581    0.000  405.581      365.096  851.972    0.000  851.972      238.968 1049.861    0.000 1049.861
325.00  1436.589  400.975    0.000  400.975      300.929  903.631    0.000  903.631       40.112 1232.522    0.000 1232.522
326.00  1501.464  418.005    0.000  418.005      136.316 1079.080    0.000 1079.080        0.000 1035.488    0.000 1035.488
327.00  1612.126  264.241    0.000  264.241      298.422  902.387    0.000  902.387       80.425 1267.708    0.000 1267.708
328.00  1471.120  356.231    0.000  356.231      193.628  996.672    0.000  996.672       40.212 1342.604    0.000 1342.604
329.00  1477.786  354.083    0.000  354.083      163.672 1023.429    0.000 1023.429       10.053 1422.028    0.000 1422.028
330.00  1506.164  393.418    0.000  393.418      102.502 1137.429    0.000 1137.429        0.000 1501.049    0.000 1501.049
331.00  1425.286  388.342    0.000  388.342      234.661  913.240    0.000  913.240        0.000 1391.871    0.000 1391.871
332.00  1510.213  382.746    0.000  382.746      199.461  987.255    0.000  987.255        0.000 1384.327    0.000 1384.327
333.00  1677.723  374.133    0.000  374.133      125.290 1185.391    0.000 1185.391        0.000 1587.109    0.000 1587.109
334.00  1648.533  352.684    0.000  352.684      137.000 1080.167    0.000 1080.167        0.000 1746.454    0.000 1746.454
335.00  1778.307  285.538    0.000  285.538      367.197  942.848    0.000  942.848      180.956 1438.111    0.000 1438.111
336.00  1658.481  341.175    0.000  341.175      344.435 1032.352    0.000 1032.352       19.906 1608.824    0.000 1608.824
337.00  1636.569  280.081    0.000  280.081      254.796  975.059    0.000  975.059      100.531 1396.389    0.000 1396.389
338.00  1591.411  316.404    0.000  316.404      260.295  919.023    0.000  919.023       70.372 1478.627    0.000 1478.627
339.00  1693.364  297.787    0.000  297.787      244.512  875.843    0.000  875.843        0.000 1394.784    0.000 1394.784
340.00  1631.981  372.436    0.000  372.436      153.472 1031.613    0.000 1031.613        0.000 1592.033    0.000 1592.033
341.00  1504.010  355.771    0.000  355.771      134.843  969.543    0.000  969.543        0.000 1471.800    0.000 1471.800
342.00  1454.690  337.768    0.000  337.768      114.092  859.027    0.000  859.027        0.000 1181.458    0.000 1181.458
343.00  1573.806  358.685    0.000  358.685      286.451 1015.556    0.000 1015.556       90.478 1572.022    0.000 1572.022
344.00  1499.166  354.051    0.000  354.051      254.063  979.934    0.000  979.934       70.372 1548.298    0.000 1548.298
345.00  1458.588  364.618    0.000  364.618      303.141  866.851    0.000  866.851      220.366 1198.150    0.000 1198.150
346.00  1534.571  372.877    0.000  372.877      239.495  951.972    0.000  951.972      150.796 1010.954    0.000 1010.954
347.00  1502.343  355.759    0.000  355.759      219.951  952.648    0.000  952.648      221.168 1342.706    0.000 1342.706
348.00  1348.682  353.764    0.000  353.764      239.408  892.446    0.000  892.446       90.478 1162.859    0.000 1162.859
349.00  1467.947  342.862    0.000  342.862      219.221  876.616    0.000  876.616       60.319  959.682    0.000  959.682
350.00  1337.769  314.002    0.000  314.002      203.187  820.161    0.000  820.161       20.106 1169.795    0.000 1169.795
351.00  1381.201  322.436    0.000  322.436      232.714  817.611    0.000  817.611       20.106  888.306    0.000  888.306
352.00  1364.279  341.677    0.000  341.677      160.523  950.499    0.000  950.499        0.000 1108.977    0.000 1108.977
353.00  1375.506  392.625    0.000  392.625      239.850  872.346    0.000  872.346       69.971 1245.506    0.000 1245.506
354.00  1406.017  256.173    0.000  256.173      166.014  757.345    0.000  757.345        0.000  796.725    0.000  796.725
355.00  1453.286  295.781    0.000  295.781      255.072  756.246    0.000  756.246       19.906  943.901    0.000  943.901
356.00  1385.819  331.677    0.000  331.677      230.775  838.445    0.000  838.445       49.764 1127.981    0.000 1127.981
357.00  1460.724  326.705    0.000  326.705      266.227  851.508    0.000  851.508       39.811 1389.469    0.000 1389.469
358.00  1370.740  375.757    0.000  375.757      194.549  809.829    0.000  809.829        0.000 1136.124    0.000 1136.124
359.00  1348.018  344.561    0.000  344.561      215.421  789.256    0.000  789.256      110.384 1419.722    0.000 1419.722
360.00  1521.623  321.447    0.000  321.447      432.514  922.736    0.000  922.736      341.805 1510.499    0.000 1510.499
361.00  1319.182  410.245    0.000  410.245      269.720  798.635    0.000  798.635        0.000 1186.389    0.000 1186.389
362.00  1333.168  365.902    0.000  365.902      217.100  814.410    0.000  814.410       60.319 1338.894    0.000 1338.894
363.00  1282.351  367.827    0.000  367.827      161.213  893.961    0.000  893.961        0.000 1216.546    0.000 1216.546
364.00  1312.699  401.336    0.000  401.336       86.077  876.650    0.000  876.650        9.953 1067.052    0.000 1067.052
365.00  1269.662  426.033    0.000  426.033      160.309  856.042    0.000  856.042        0.000 1267.114    0.000 1267.114
366.00  1339.376  443.040    0.000  443.040      273.560  791.983    0.000  791.983        0.000 1491.605    0.000 1491.605
367.00  1345.162  392.531    0.000  392.531      152.262  860.459    0.000  860.459        0.000 1277.271    0.000 1277.271
368.00  1151.574  442.998    0.000  442.998       49.157  943.234    0.000  943.234        0.000 1370.660    0.000 1370.660
369.00  1254.282  466.779    0.000  466.779      155.937  821.970    0.000  821.970        0.000 1449.174    0.000 1449.174
370.00  1208.153  507.935    0.000  507.935       74.098  873.371    0.000  873.371        0.000 1156.421    0.000 1156.421
371.00  1208.990  509.901    0.000  509.901      109.638  751.504    0.000  751.504        0.000 1024.626    0.000 1024.626
372.00  1137.866  516.480    0.000  516.480      213.343  711.561    0.000  711.561       50.265 1126.970    0.000 1126.970
373.00  1133.708  474.456    0.000  474.456      149.448  785.356    0.000  785.356       20.006 1137.727    0.000 1137.727
374.00  1241.333  451.020    0.000  451.020      157.231  789.542    0.000  789.542        9.953 1227.398    0.000 1227.398
375.00  1536.248  409.459    0.000  409.459      197.777 1003.194    0.000 1003.194        0.000 1401.820    0.000 1401.820
376.00  1516.362  414.140    0.000  414.140      144.263 1038.904    0.000 1038.904        0.000 1411.172    0.000 1411.172
377.00  1439.832  483.410    0.000  483.410      129.521 1066.361    0.000 1066.361        0.000 1500.344    0.000 1500.344
378.00  1383.466  513.877    0.000  513.877      128.524 1031.700    0.000 1031.700        0.000 1619.679    0.000 1619.679
379.00  1502.783  430.991    0.000  430.991      162.374 1018.337    0.000 1018.337        0.000 1758.211    0.000 1758.211
380.00  1458.741  469.821    0.000  469.821      122.683  929.103    0.000  929.103        0.000 1298.377    0.000 1298.377
381.00  1417.113  523.773    0.000  523.773      116.418  944.575    0.000  944.575        0.000 1536.738    0.000 1536.738
382.00  1302.631  458.844    0.000  458.844      146.506  912.558    0.000  912.558       10.053 1425.353    0.000 1425.353
383.00  1451.633  380.082    0.000  380.082      100.390 1060.338    0.000 1060.338       19.906 1366.135    0.000 1366.135
384.00  1592.123  281.376    0.000  281.376      161.037  962.562    0.000  962.562        0.000  977.373    0.000  977.373
385.00  1448.359  303.938    0.000  303.938      184.086  882.719    0.000  882.719        0.000 1389.262    0.000 1389.262
386.00  1476.615  339.857    0.000  339.857      105.059 1030.447    0.000 1030.447        0.000 1207.802    0.000 1207.802
387.00  1428.971  343.449    0.000  343.449      212.180  894.262    0.000  894.262        0.000 1379.208    0.000 1379.208
388.00  1411.113  354.329    0.000  354.329      117.201  975.450    0.000  975.450        0.000 1307.531    0.000 1307.531
389.00  1464.455  352.082    0.000  352.082      166.261  950.122    0.000  950.122        0.000 1390.971    0.000 1390.971
390.00  1447.735  342.305    0.000  342.305      253.852  925.438    0.000  925.438       10.053 1498.539    0.000 1498.539
391.00  1439.821  440.188    0.000  440.188      295.857  860.275    0.000  860.275      140.743 1524.169    0.000 1524.169
392.00  1540.431  392.458    0.000  392.458      385.733  984.835    0.000  984.835       70.372 1893.423    0.000 1893.423
393.00  1522.583  325.715    0.000  325.715      431.693  936.721    0.000  936.721      230.519 1579.667    0.000 1579.667
394.00  1327.623  451.990    0.000  451.990      235.304  910.774    0.000  910.774      180.956 1460.033    0.000 1460.033
395.00  1286.113  437.834    0.000  437.834      256.174  908.878    0.000  908.878       20.106 1672.558    0.000 1672.558
396.00  1473.894  406.311    0.000  406.311      299.713  973.340    0.000  973.340       60.319 1861.259    0.000 1861.259
397.00  1385.280  433.447    0.000  433.447      196.352  991.751    0.000  991.751       40.212 1738.611    0.000 1738.611
398.00  1422.258  393.658    0.000  393.658      232.837  843.072    0.000  843.072      120.637 1261.176    0.000 1261.176
399.00  1326.420  425.226    0.000  425.226      214.432  918.546    0.000  918.546       29.858 1570.818    0.000 1570.818
400.00  1355.389  418.991    0.000  418.991      147.254  977.272    0.000  977.272        0.000 1469.387    0.000 1469.387
401.00  1368.143  460.460    0.000  460.460      211.613 1065.661    0.000 1065.661        0.000 1803.043    0.000 1803.043
402.00  1411.161  434.296    0.000  434.296      215.671 1073.425    0.000 1073.425       20.106 1710.060    0.000 1710.060
403.00  1325.607  493.012    0.000  493.012      212.777 1084.278    0.000 1084.278       70.372 1633.856    0.000 1633.856
404.00  1458.684  471.095    0.000  471.095      301.785 1007.146    0.000 1007.146       60.319 1600.980    0.000 1600.980
405.00  1367.160  448.955    0.000  448.955      188.005 1068.153    0.000 1068.153        0.000 1582.788    0.000 1582.788
406.00  1425.924  403.776    0.000  403.776      335.377  952.096    0.000  952.096        0.000 1638.577    0.000 1638.577
407.00  1581.115  438.362    0.000  438.362      295.002  953.793    0.000  953.793        0.000 1509.086    0.000 1509.086
408.00  1416.036  491.409    0.000  491.409      215.846 1165.673    0.000 1165.673        0.000 1729.660    0.000 1729.660
409.00  1526.556  428.667    0.000  428.667      193.540 1023.181    0.000 1023.181        0.000 1348.943    0.000 1348.943
410.00  1409.029  504.496    0.000  504.496      206.691 1037.613    0.000 1037.613        0.000 1538.147    0.000 1538.147
411.00  1336.423  496.246    0.000  496.246      173.697 1051.710    0.000 1051.710        0.000 1531.008    0.000 1531.008
412.00  1314.855  464.378    0.000  464.378      105.352 1109.080    0.000 1109.080        0.000 1582.480    0.000 1582.480
413.00  1287.661  500.050    0.000  500.050       64.761 1017.983    0.000 1017.983        0.000 1331.449    0.000 1331.449
414.00  1387.449  485.858    0.000  485.858       70.421 1130.444    0.000 1130.444        0.000 1416.908    0.000 1416.908
415.00  1258.881  495.031    0.000  495.031       20.447 1094.350    0.000 1094.350        0.000 1187.796    0.000 1187.796
416.00  1305.481  499.815    0.000  499.815       86.032 1069.896    0.000 1069.896        0.000 1368.346    0.000 1368.346
417.00  1473.710  443.236    0.000  443.236      156.675 1023.786    0.000 1023.786        0.000 1328.241    0.000 1328.241
418.00  1460.286  425.111    0.000  425.111       82.403 1117.787    0.000 1117.787        0.000 1407.462    0.000 1407.462
419.00  1488.276  438.904    0.000  438.904      123.638 1128.837    0.000 1128.837        0.000 1319.792    0.000 1319.792
420.00  1402.064  409.479    0.000  409.479       79.889 1162.389    0.000 1162.389        0.000 1655.668    0.000 1655.668
421.00  1396.766  394.785    0.000  394.785      169.895 1030.574    0.000 1030.574        0.000 1349.852    0.000 1349.852
422.00  1479.889  445.074    0.000  445.074      291.418  954.058    0.000  954.058       20.106 1386.447    0.000 1386.447
423.00  1489.698  397.402    0.000  397.402      242.603  973.111    0.000  973.111        0.000 1403.125    0.000 1403.125
424.00  1556.848  413.046    0.000  413.046      257.430 1007.313    0.000 1007.313        0.000 1552.416    0.000 1552.416
425.00  1485.504  401.092    0.000  401.092       99.346 1150.843    0.000 1150.843        0.000 1739.414    0.000 1739.414
426.00  1562.165  396.250    0.000  396.250      186.149 1124.512    0.000 1124.512        0.000 1571.924    0.000 1571.924
427.00  1584.774  351.699    0.000  351.699      301.670  897.979    0.000  897.979        0.000 1359.599    0.000 1359.599
428.00  1327.547  369.135    0.000  369.135      184.035  903.482    0.000  903.482        0.000 1186.091    0.000 1186.091
429.00  1348.711  372.330    0.000  372.330      224.548 1005.514    0.000 1005.514        0.000 1438.731    0.000 1438.731
430.00  1428.971  342.380    0.000  342.380      216.156  909.387    0.000  909.387       10.053 1381.116    0.000 1381.116
431.00  1379.143  375.529    0.000  375.529       77.814 1008.833    0.000 1008.833        0.000 1170.406    0.000 1170.406
432.00  1489.963  354.401    0.000  354.401       81.788 1173.002    0.000 1173.002       10.053 1510.798    0.000 1510.798
433.00  1474.535  377.529    0.000  377.529      143.217 1076.438    0.000 1076.438        0.000 1684.217    0.000 1684.217
434.00  1380.547  379.233    0.000  379.233      146.890 1011.713    0.000 1011.713        0.000 1372.668    0.000 1372.668
435.00  1381.197  326.362    0.000  326.362      125.019  989.277    0.000  989.277        0.000 1353.064    0.000 1353.064
436.00  1403.291  343.397    0.000  343.397      200.497 1039.546    0.000 1039.546        0.000 1451.580    0.000 1451.580
437.00  1544.980  339.040    0.000  339.040      146.719 1061.439    0.000 1061.439        0.000 1729.259    0.000 1729.259
438.00  1567.548  262.041    0.000  262.041      132.021 1048.895    0.000 1048.895        0.000 1621.788    0.000 1621.788
439.00  1526.695  265.330    0.000  265.330      141.318  966.249    0.000  966.249        0.000 1269.424    0.000 1269.424
440.00  1396.337  332.446    0.000  332.446      112.660  978.432    0.000  978.432        0.000 1178.945    0.000 1178.945
441.00  1641.887  206.750    0.000  206.750      115.378  967.004    0.000  967.004        0.000 1261.479    0.000 1261.479
442.00  1689.027  166.922    0.000  166.922      167.613  992.684    0.000  992.684        0.000 1210.205    0.000 1210.205
443.00  1588.589  250.583    0.000  250.583      112.919 1017.505    0.000 1017.505        0.000 1292.547    0.000 1292.547
444.00  1532.979  267.974    0.000  267.974      100.552  979.115    0.000  979.115        0.000 1420.825    0.000 1420.825
445.00  1603.039  377.095    0.000  377.095      138.939 1054.836    0.000 1054.836        0.000 1409.572    0.000 1409.572
446.00  1565.089  330.882    0.000  330.882      123.810  983.272    0.000  983.272        0.000 1361.010    0.000 1361.010
447.00  1727.812  302.321    0.000  302.321       63.287 1108.745    0.000 1108.745        0.000 1643.310    0.000 1643.310
448.00  1540.517  405.097    0.000  405.097       98.649 1103.933    0.000 1103.933        0.000 1439.927    0.000 1439.927
449.00  1629.803  274.831    0.000  274.831       79.329 1091.777    0.000 1091.777        0.000 1409.770    0.000 1409.770
450.00  1648.421  297.733    0.000  297.733      139.946 1076.774    0.000 1076.774        0.000 1388.655    0.000 1388.655
451.00  1566.612  326.242    0.000  326.242      181.908 1012.305    0.000 1012.305        0.000 1248.805    0.000 1248.805
452.00  1534.812  304.803    0.000  304.803      114.307 1082.211    0.000 1082.211        0.000 1258.157    0.000 1258.157
453.00  1571.309  356.939    0.000  356.939      189.783 1058.230    0.000 1058.230        0.000 1580.270    0.000 1580.270
454.00  1552.667  344.838    0.000  344.838      164.105 1018.902    0.000 1018.902        0.000 1422.434    0.000 1422.434
455.00  1300.920  414.216    0.000  414.216       62.944  949.953    0.000  949.953        0.000 1191.115    0.000 1191.115
456.00  1161.847  419.755    0.000  419.755       98.133  960.066    0.000  960.066        0.000 1192.522    0.000 1192.522
457.00  1234.914  424.607    0.000  424.607       57.109 1029.531    0.000 1029.531        0.000 1179.953    0.000 1179.953
458.00  1269.747  411.124    0.000  411.124      135.178  961.305    0.000  961.305        0.000 1201.865    0.000 1201.865
459.00  1216.425  404.592    0.000  404.592       92.512  898.182    0.000  898.182        0.000 1212.419    0.000 1212.419
460.00  1438.301  337.689    0.000  337.689       77.641  973.327    0.000  973.327        0.000 1421.332    0.000 1421.332
461.00  1480.734  417.826    0.000  417.826      158.312 1118.583    0.000 1118.583        0.000 1742.531    0.000 1742.531
462.00  1420.121  406.597    0.000  406.597      150.575 1115.985    0.000 1115.985        0.000 1672.658    0.000 1672.658
463.00  1445.789  479.260    0.000  479.260       65.887 1255.670    0.000 1255.670        0.000 1943.298    0.000 1943.298
464.00  1405.968  522.017    0.000  522.017       30.956 1132.028    0.000 1132.028        0.000 1705.535    0.000 1705.535
465.00  1399.152  538.760    0.000  538.760       57.627 1240.871    0.000 1240.871        0.000 1604.091    0.000 1604.091
466.00  1475.177  490.606    0.000  490.606       35.103 1281.416    0.000 1281.416        0.000 1645.510    0.000 1645.510
467.00  1519.591  320.949    0.000  320.949       27.324 1144.086    0.000 1144.086        0.000 1641.792    0.000 1641.792
468.00  1403.870  436.992    0.000  436.992       31.170 1076.508    0.000 1076.508        0.000 1372.367    0.000 1372.367
469.00  1539.478  422.850    0.000  422.850       22.306 1166.133    0.000 1166.133        0.000 1442.839    0.000 1442.839
470.00  1374.941  436.793    0.000  436.793       18.588 1164.673    0.000 1164.673        0.000 1394.788    0.000 1394.788
471.00  1394.090  419.669    0.000  419.669       69.947 1032.205    0.000 1032.205        0.000 1237.256    0.000 1237.256
472.00  1391.529  378.049    0.000  378.049       61.782 1028.136    0.000 1028.136        0.000 1239.565    0.000 1239.565
473.00  1510.204  219.165    0.000  219.165       26.200 1018.060    0.000 1018.060        0.000 1076.603    0.000 1076.603
474.00  1467.222  299.982    0.000  299.982       81.623 1013.418    0.000 1013.418        0.000 1283.704    0.000 1283.704
475.00  1530.753  335.790    0.000  335.790       37.525 1154.130    0.000 1154.130        0.000 1520.456    0.000 1520.456
476.00  1545.964  314.074    0.000  314.074      247.148  929.626    0.000  929.626        0.000 1247.209    0.000 1247.209
477.00  1521.219  330.670    0.000  330.670       92.898  915.740    0.000  915.740        0.000 1219.761    0.000 1219.761
478.00  1392.649  377.325    0.000  377.325      101.977 1040.729    0.000 1040.729        0.000 1362.822    0.000 1362.822
479.00  1549.672  299.362    0.000  299.362       40.894 1150.194    0.000 1150.194        0.000 1419.720    0.000 1419.720
480.00  1511.398  412.688    0.000  412.688       20.275 1084.991    0.000 1084.991        0.000 1472.194    0.000 1472.194
481.00  1527.600  396.161    0.000  396.161      108.166 1168.603    0.000 1168.603        0.000 1680.603    0.000 1680.603
482.00  1465.330  383.885    0.000  383.885       31.600 1069.948    0.000 1069.948        0.000 1532.316    0.000 1532.316
483.00  1585.873  259.154    0.000  259.154       58.365 1159.187    0.000 1159.187        0.000 1792.600    0.000 1792.600
484.00  1502.265  233.739    0.000  233.739       55.034 1007.181    0.000 1007.181        0.000 1219.057    0.000 1219.057
485.00  1610.056  205.513    0.000  205.513        5.576  980.485    0.000  980.485        0.000 1039.400    0.000 1039.400
486.00  1616.385  197.614    0.000  197.614       49.931  955.207    0.000  955.207        0.000 1029.854    0.000 1029.854
487.00  1679.252  215.112    0.000  215.112       66.493 1165.314    0.000 1165.314        0.000 1573.027    0.000 1573.027
488.00  1524.291  226.908    0.000  226.908      110.290 1002.522    0.000 1002.522        0.000 1266.010    0.000 1266.010
489.00  1604.920  220.316    0.000  220.316       66.963 1063.165    0.000 1063.165        0.000 1151.497    0.000 1151.497
490.00  1586.805  350.232    0.000  350.232      105.739 1101.093    0.000 1101.093        0.000 1258.669    0.000 1258.669
491.00  1523.778  303.638    0.000  303.638       44.354 1059.276    0.000 1059.276        0.000 1215.036    0.000 1215.036
492.00  1559.185  284.138    0.000  284.138       99.646  974.118    0.000  974.118        0.000 1147.785    0.000 1147.785
493.00  1363.085  410.385    0.000  410.385       93.031  896.168    0.000  896.168        0.000 1015.481    0.000 1015.481
494.00  1284.151  411.236    0.000  411.236       72.494 1043.452    0.000 1043.452        0.000 1258.265    0.000 1258.265
495.00  1425.032  337.361    0.000  337.361       36.576 1056.520    0.000 1056.520        0.000 1298.887    0.000 1298.887
496.00  1473.603  351.784    0.000  351.784      121.479 1033.529    0.000 1033.529        0.000 1308.135    0.000 1308.135
497.00  1477.403  279.898    0.000  279.898       77.512 1022.585    0.000 1022.585        0.000 1164.675    0.000 1164.675
498.00  1497.377  263.007    0.000  263.007       73.665 1060.798    0.000 1060.798        0.000 1041.619    0.000 1041.619
499.00  1377.678  280.426    0.000  280.426       64.115 1013.018    0.000 1013.018        0.000 1147.782    0.000 1147.782
500.00  1437.902  255.206    0.000  255.206      137.093 1009.253    0.000 1009.253        0.000 1335.779    0.000 1335.779
501.00  1507.503  268.497    0.000  268.497       63.509 1064.555    0.000 1064.555        0.000 1128.081    0.000 1128.081
502.00  1506.336  185.855    0.000  185.855      107.780 1040.521    0.000 1040.521        0.000 1269.835    0.000 1269.835
503.00  1441.649  213.441    0.000  213.441      135.873  936.553    0.000  936.553        0.000 1071.380    0.000 1071.380
504.00  1421.886  222.708    0.000  222.708      113.522 1025.263    0.000 1025.263        0.000 1091.486    0.000 1091.486
505.00  1632.640  210.773    0.000  210.773       95.457 1080.557    0.000 1080.557        0.000 1389.568    0.000 1389.568
506.00  1375.738  270.305    0.000  270.305       82.269 1008.840    0.000 1008.840        0.000 1349.355    0.000 1349.355
507.00  1374.119  305.972    0.000  305.972      107.255 1112.387    0.000 1112.387        0.000 1418.525    0.000 1418.525
508.00  1478.881  284.637    0.000  284.637      155.116 1066.464    0.000 1066.464        0.000 1569.923    0.000 1569.923
509.00  1525.315  278.668    0.000  278.668       99.431 1085.866    0.000 1085.866        0.000 1510.001    0.000 1510.001
510.00  1455.536  355.443    0.000  355.443       79.027 1164.824    0.000 1164.824        0.000 1510.813    0.000 1510.813
511.00  1590.220  328.898    0.000  328.898      114.957 1111.990    0.000 1111.990        0.000 1588.823    0.000 1588.823
512.00  1488.477  308.978    0.000  308.978      102.333 1087.046    0.000 1087.046        0.000 1418.925    0.000 1418.925
513.00  1758.179  262.392    0.000  262.392      106.483 1153.917    0.000 1153.917        0.000 1590.836    0.000 1590.836
514.00  1466.385  308.540    0.000  308.540      114.613  970.796    0.000  970.796        0.000 1289.844    0.000 1289.844
515.00  1619.572  263.937    0.000  263.937      183.479 1034.116    0.000 1034.116        0.000 1316.375    0.000 1316.375
516.00  1622.044  289.158    0.000  289.158      144.699 1143.508    0.000 1143.508        0.000 1466.676    0.000 1466.676
517.00  1599.244  329.281    0.000  329.281      157.140 1087.306    0.000 1087.306        0.000 1409.768    0.000 1409.768
518.00  1604.485  297.566    0.000  297.566      155.282 1067.760    0.000 1067.760        0.000 1560.570    0.000 1560.570
519.00  1559.119  330.716    0.000  330.716       95.584 1107.455    0.000 1107.455        0.000 1387.557    0.000 1387.557
520.00  1489.568  349.322    0.000  349.322      102.418 1155.027    0.000 1155.027        0.000 1368.752    0.000 1368.752
521.00  1391.943  359.770    0.000  359.770       88.063 1047.223    0.000 1047.223        0.000 1206.395    0.000 1206.395
522.00  1503.446  390.687    0.000  390.687      138.305 1131.231    0.000 1131.231        0.000 1496.738    0.000 1496.738
523.00  1691.836  308.541    0.000  308.541      133.330 1170.032    0.000 1170.032        0.000 1671.960    0.000 1671.960
524.00  1667.090  282.908    0.000  282.908      186.291 1119.664    0.000 1119.664        9.953 1750.475    0.000 1750.475
525.00  1616.409  345.787    0.000  345.787      163.974 1048.384    0.000 1048.384        0.000 1570.823    0.000 1570.823
526.00  1448.576  324.439    0.000  324.439      102.235 1003.673    0.000 1003.673        0.000 1382.518    0.000 1382.518
527.00  1518.994  342.605    0.000  342.605       96.143 1054.395    0.000 1054.395        0.000 1378.102    0.000 1378.102
528.00  1635.546  307.561    0.000  307.561       89.094 1070.089    0.000 1070.089        0.000 1300.091    0.000 1300.091
529.00  1401.918  365.861    0.000  365.861       90.138  960.364    0.000  960.364        0.000 1409.171    0.000 1409.171
530.00  1420.542  368.041    0.000  368.041       83.219  929.408    0.000  929.408        0.000 1215.742    0.000 1215.742
531.00  1414.990  333.638    0.000  333.638       52.788 1002.178    0.000 1002.178        0.000 1339.809    0.000 1339.809
532.00  1416.321  394.845    0.000  394.845       61.995  938.369    0.000  938.369        0.000 1088.573    0.000 1088.573
533.00  1438.280  378.033    0.000  378.033      115.344  984.496    0.000  984.496        0.000 1357.199    0.000 1357.199
534.00  1453.049  360.406    0.000  360.406       62.598 1144.448    0.000 1144.448        0.000 1269.129    0.000 1269.129
535.00  1382.808  389.228    0.000  389.228       31.256  989.118    0.000  989.118        0.000 1198.256    0.000 1198.256
536.00  1382.498  409.544    0.000  409.544        0.000 1052.098    0.000 1052.098        0.000 1308.235    0.000 1308.235
537.00  1416.223  363.753    0.000  363.753       61.825  976.963    0.000  976.963        0.000 1123.958    0.000 1123.958
538.00  1668.386  260.271    0.000  260.271      122.651 1208.504    0.000 1208.504        0.000 1738.109    0.000 1738.109
539.00  1520.855  259.577    0.000  259.577       87.719 1051.631    0.000 1051.631        0.000 1184.078    0.000 1184.078
540.00  1544.927  283.245    0.000  283.245      142.840  972.811    0.000  972.811        0.000 1053.083    0.000 1053.083
541.00  1515.946  257.872    0.000  257.872      159.912  875.111    0.000  875.111        0.000 1102.845    0.000 1102.845
542.00  1593.535  244.093    0.000  244.093      298.079  895.685    0.000  895.685        0.000 1301.698    0.000 1301.698
543.00  1610.326  243.219    0.000  243.219      239.366  917.084    0.000  917.084        0.000 1404.335    0.000 1404.335
544.00  1628.208  231.659    0.000  231.659      313.685  875.239    0.000  875.239        0.000 1413.588    0.000 1413.588
545.00  1608.828  262.366    0.000  262.366      229.124  921.333    0.000  921.333        0.000 1453.101    0.000 1453.101
546.00  1476.608  309.393    0.000  309.393      147.631  953.244    0.000  953.244        0.000 1313.564    0.000 1313.564
547.00  1428.077  262.261    0.000  262.261      100.731 1040.831    0.000 1040.831        0.000 1082.442    0.000 1082.442
548.00  1374.508  287.971    0.000  287.971      179.976 1037.110    0.000 1037.110       19.906 1473.617    0.000 1473.617
549.00  1505.245  246.481    0.000  246.481      161.076  903.873    0.000  903.873        0.000 1225.799    0.000 1225.799
550.00  1462.859  217.919    0.000  217.919      190.685  878.881    0.000  878.881       10.053 1323.814    0.000 1323.814
551.00  1563.370  254.434    0.000  254.434      234.482  890.377    0.000  890.377        0.000 1293.354    0.000 1293.354
552.00  1533.758  249.397    0.000  249.397      209.376  877.187    0.000  877.187        9.953 1210.115    0.000 1210.115
553.00  1510.883  246.334    0.000  246.334      218.966  868.848    0.000  868.848       39.811 1331.157    0.000 1331.157
554.00  1496.716  240.335    0.000  240.335      261.546  941.698    0.000  941.698       50.265 1385.339    0.000 1385.339
555.00  1448.303  289.382    0.000  289.382      166.479  859.123    0.000  859.123       40.212 1241.582    0.000 1241.582
556.00  1459.819  240.963    0.000  240.963      200.334  885.505    0.000  885.505       10.053 1230.122    0.000 1230.122
557.00  1439.787  245.802    0.000  245.802      201.813  888.829    0.000  888.829       49.764 1193.728    0.000 1193.728
558.00  1496.187  238.360    0.000  238.360      189.954  899.378    0.000  899.378        9.953 1152.508    0.000 1152.508
559.00  1487.591  256.540    0.000  256.540      282.516  816.366    0.000  816.366       69.670 1250.426    0.000 1250.426
560.00  1498.834  260.151    0.000  260.151      184.033  896.639    0.000  896.639       10.053 1154.715    0.000 1154.715
561.00  1548.346  253.194    0.000  253.194      334.816  886.443    0.000  886.443      150.796 1373.881    0.000 1373.881
562.00  1467.341  250.663    0.000  250.663      258.866  844.073    0.000  844.073      110.584 1084.347    0.000 1084.347
563.00  1510.617  263.639    0.000  263.639      312.294  927.973    0.000  927.973      170.903 1525.380    0.000 1525.380
564.00  1526.772  251.880    0.000  251.880      385.701  887.563    0.000  887.563       70.071 1393.982    0.000 1393.982
565.00  1551.435  264.001    0.000  264.001      342.392  851.394    0.000  851.394      130.189 1082.741    0.000 1082.741
566.00  1533.127  223.324    0.000  223.324      386.494  821.302    0.000  821.302      160.047 1121.950    0.000 1121.950
567.00  1629.742  253.147    0.000  253.147      301.485  947.792    0.000  947.792      130.690 1380.311    0.000 1380.311
568.00  1531.619  278.018    0.000  278.018      216.590  925.101    0.000  925.101        0.000 1413.094    0.000 1413.094
569.00  1513.756  311.363    0.000  311.363      302.448  918.952    0.000  918.952       19.906 1414.899    0.000 1414.899
570.00  1440.054  262.782    0.000  262.782      217.198  972.058    0.000  972.058        0.000 1314.273    0.000 1314.273
571.00  1516.853  295.777    0.000  295.777      266.474  888.003    0.000  888.003        0.000 1302.707    0.000 1302.707
572.00  1396.864  277.245    0.000  277.245      206.816  839.285    0.000  839.285        0.000 1202.171    0.000 1202.171
573.00  1450.362  252.737    0.000  252.737      245.901  789.522    0.000  789.522        0.000 1102.443    0.000 1102.443
574.00  1459.792  300.696    0.000  300.696      307.364  851.772    0.000  851.772       50.265 1287.214    0.000 1287.214
575.00  1359.063  318.788    0.000  318.788      291.161  841.051    0.000  841.051       59.917 1376.391    0.000 1376.391
576.00  1324.539  378.961    0.000  378.961      273.567  867.556    0.000  867.556       59.717 1304.718    0.000 1304.718
577.00  1397.028  332.592    0.000  332.592      285.968  869.593    0.000  869.593        0.000 1255.254    0.000 1255.254
578.00  1335.541  335.465    0.000  335.465      252.289  826.781    0.000  826.781        0.000 1105.556    0.000 1105.556
579.00  1223.394  404.779    0.000  404.779      281.350  774.697    0.000  774.697       89.575 1051.576    0.000 1051.576
580.00  1386.273  367.016    0.000  367.016      323.405  887.229    0.000  887.229       40.012 1263.193    0.000 1263.193
581.00  1337.619  422.006    0.000  422.006      307.586  897.903    0.000  897.903       29.959 1185.178    0.000 1185.178
582.00  1385.902  383.314    0.000  383.314      279.200  852.633    0.000  852.633      149.292 1093.596    0.000 1093.596
583.00  1329.263  389.041    0.000  389.041      228.037  929.810    0.000  929.810      100.531 1235.647    0.000 1235.647
584.00  1265.977  395.759    0.000  395.759      280.782  933.600    0.000  933.600        0.000 1476.921    0.000 1476.921
585.00  1267.620  468.510    0.000  468.510      335.387  778.622    0.000  778.622       70.071 1314.264    0.000 1314.264
586.00  1302.015  427.686    0.000  427.686      335.832  903.180    0.000  903.180        0.000 1251.438    0.000 1251.438
587.00  1399.263  381.300    0.000  381.300      298.988  801.836    0.000  801.836        0.000 1236.855    0.000 1236.855
588.00  1361.026  375.763    0.000  375.763      369.701  899.241    0.000  899.241       80.324 1355.077    0.000 1355.077
589.00  1305.214  390.435    0.000  390.435      346.369  820.300    0.000  820.300      149.593 1185.285    0.000 1185.285
590.00  1385.183  405.197    0.000  405.197      342.945  946.402    0.000  946.402      160.850 1155.523    0.000 1155.523
591.00  1286.430  362.739    0.000  362.739      300.427  790.864    0.000  790.864       99.528 1001.612    0.000 1001.612
592.00  1314.900  377.285    0.000  377.285      359.736  829.623    0.000  829.623       39.811 1271.341    0.000 1271.341
593.00  1296.952  395.140    0.000  395.140      281.563  935.477    0.000  935.477        0.000 1378.210    0.000 1378.210
594.00  1319.712  383.913    0.000  383.913      234.475  915.015    0.000  915.015        0.000 1204.079    0.000 1204.079
595.00  1354.137  387.897    0.000  387.897      220.048  924.994    0.000  924.994        0.000 1284.404    0.000 1284.404
596.00  1362.806  399.311    0.000  399.311      212.125  990.797    0.000  990.797        0.000 1193.223    0.000 1193.223
597.00  1393.891  387.797    0.000  387.797      219.169 1063.033    0.000 1063.033        0.000 1665.521    0.000 1665.521
598.00  1396.198  396.263    0.000  396.263      334.117  914.804    0.000  914.804        0.000 1465.964    0.000 1465.964
599.00  1349.677  388.483    0.000  388.483      153.564  881.423    0.000  881.423       29.858 1129.593    0.000 1129.593
600.00  1436.617  373.410    0.000  373.410      242.484  995.650    0.000  995.650        9.953 1494.023    0.000 1494.023
601.00  1592.496  379.471    0.000  379.471      281.085 1017.734    0.000 1017.734        0.000 1774.504    0.000 1774.504
602.00  1519.685  368.328    0.000  368.328      418.078  964.820    0.000  964.820        0.000 1606.207    0.000 1606.207
603.00  1455.453  386.296    0.000  386.296      313.477  868.240    0.000  868.240        0.000 1376.297    0.000 1376.297
604.00  1545.538  376.068    0.000  376.068      324.572 1147.315    0.000 1147.315        0.000 1754.900    0.000 1754.900
605.00  1417.948  432.491    0.000  432.491      320.942  961.694    0.000  961.694       19.906 1579.665    0.000 1579.665
606.00  1655.686  364.570    0.000  364.570      457.596  844.202    0.000  844.202        9.953 1365.329    0.000 1365.329
607.00  1431.307  382.864    0.000  382.864      434.593  845.924    0.000  845.924      140.342 1317.173    0.000 1317.173
608.00  1379.505  386.298    0.000  386.298      392.622  907.314    0.000  907.314       19.906 1325.119    0.000 1325.119
609.00  1421.907  376.115    0.000  376.115      236.689  976.913    0.000  976.913        0.000 1473.706    0.000 1473.706
610.00  1417.687  382.450    0.000  382.450      248.751  874.070    0.000  874.070        0.000 1224.886    0.000 1224.886
611.00  1384.272  394.615    0.000  394.615      259.983  852.976    0.000  852.976        0.000 1246.297    0.000 1246.297
612.00  1333.629  369.440    0.000  369.440      373.777  874.594    0.000  874.594       10.053 1413.786    0.000 1413.786
613.00  1383.964  348.082    0.000  348.082      160.526  977.743    0.000  977.743        9.953 1352.669    0.000 1352.669
614.00  1331.849  404.738    0.000  404.738      349.257  934.970    0.000  934.970        9.953 1567.894    0.000 1567.894
615.00  1351.905  373.327    0.000  373.327      301.791  773.390    0.000  773.390        9.953 1193.224    0.000 1193.224
616.00  1357.905  396.722    0.000  396.722      327.263  776.671    0.000  776.671       20.106 1214.636    0.000 1214.636
617.00  1438.718  371.430    0.000  371.430      304.208  842.952    0.000  842.952        0.000 1438.117    0.000 1438.117
618.00  1380.549  427.738    0.000  427.738      355.745  808.922    0.000  808.922        0.000 1405.443    0.000 1405.443
619.00  1319.480  397.276    0.000  397.276      281.993  856.305    0.000  856.305        0.000 1398.404    0.000 1398.404
620.00  1361.293  426.866    0.000  426.866      278.197  854.765    0.000  854.765       49.764 1447.674    0.000 1447.674
621.00  1360.251  382.564    0.000  382.564      306.854  815.468    0.000  815.468        0.000 1438.122    0.000 1438.122
622.00  1255.634  410.340    0.000  410.340      267.385  938.412    0.000  938.412       30.159 1589.325    0.000 1589.325
623.00  1259.687  419.491    0.000  419.491      302.534  901.534    0.000  901.534      160.749 1309.640    0.000 1309.640
624.00  1422.583  389.663    0.000  389.663      312.246  859.417    0.000  859.417       50.265 1157.830    0.000 1157.830
625.00  1522.100  391.220    0.000  391.220      334.258 1028.128    0.000 1028.128        0.000 1662.511    0.000 1662.511
626.00  1271.442  435.854    0.000  435.854      372.700  886.493    0.000  886.493       19.906 1216.351    0.000 1216.351
627.00  1298.186  365.475    0.000  365.475      247.191  875.296    0.000  875.296        0.000 1268.218    0.000 1268.218
628.00  1247.671  404.019    0.000  404.019      173.266  888.392    0.000  888.392       30.159 1044.839    0.000 1044.839
629.00  1442.844  439.488    0.000  439.488      298.540  891.375    0.000  891.375      281.487 1301.196    0.000 1301.196
630.00  1326.054  379.999    0.000  379.999      256.348  767.470    0.000  767.470       20.106 1004.417    0.000 1004.417
631.00  1307.487  441.359    0.000  441.359      284.208  841.568    0.000  841.568        0.000 1335.075    0.000 1335.075
632.00  1242.180  394.907    0.000  394.907      234.218  796.907    0.000  796.907       20.106 1254.645    0.000 1254.645
633.00  1249.281  432.393    0.000  432.393      233.179  947.258    0.000  947.258        0.000 1398.808    0.000 1398.808
634.00  1286.372  431.637    0.000  431.637      230.411  924.471    0.000  924.471        0.000 1445.757    0.000 1445.757
635.00  1338.112  387.728    0.000  387.728      244.986  838.621    0.000  838.621       40.212 1346.134    0.000 1346.134
636.00  1363.639  298.583    0.000  298.583      225.712  884.235    0.000  884.235        0.000 1337.286    0.000 1337.286
637.00  1467.999  391.600    0.000  391.600      302.496  996.845    0.000  996.845        0.000 1431.686    0.000 1431.686
638.00  1434.096  391.509    0.000  391.509      385.442  971.255    0.000  971.255       20.006 1612.841    0.000 1612.841
639.00  1327.630  457.045    0.000  457.045      322.279  988.368    0.000  988.368        0.000 1655.869    0.000 1655.869
640.00  1267.094  398.575    0.000  398.575      310.923  798.291    0.000  798.291        0.000 1513.019    0.000 1513.019
641.00  1293.904  493.234    0.000  493.234      338.022  826.435    0.000  826.435       19.906 1386.245    0.000 1386.245
642.00  1353.910  467.072    0.000  467.072      479.082  756.998    0.000  756.998       89.876 1405.239    0.000 1405.239
643.00  1385.090  458.045    0.000  458.045      386.923  827.684    0.000  827.684        0.000 1426.461    0.000 1426.461
644.00  1221.230  585.639    0.000  585.639      368.150  767.774    0.000  767.774       20.106 1426.655    0.000 1426.655
645.00  1343.371  487.509    0.000  487.509      219.005  995.719    0.000  995.719        0.000 1500.042    0.000 1500.042
646.00  1557.110  416.428    0.000  416.428      228.432 1060.267    0.000 1060.267        0.000 1657.686    0.000 1657.686
647.00  1468.175  389.019    0.000  389.019      267.114 1027.111    0.000 1027.111        0.000 1349.247    0.000 1349.247
648.00  1243.081  512.526    0.000  512.526      401.953  872.942    0.000  872.942        0.000 1428.562    0.000 1428.562
649.00  1370.526  501.823    0.000  501.823      184.294 1122.530    0.000 1122.530        0.000 1418.514    0.000 1418.514
650.00  1331.361  472.780    0.000  472.780      261.201  946.322    0.000  946.322        0.000 1351.257    0.000 1351.257
651.00  1453.118  428.040    0.000  428.040      298.032  842.770    0.000  842.770       30.159 1176.129    0.000 1176.129
652.00  1345.972  402.052    0.000  402.052      335.157  864.781    0.000  864.781       20.106 1156.420    0.000 1156.420
653.00  1466.156  219.921    0.000  219.921      378.997  771.744    0.000  771.744      140.743 1238.458    0.000 1238.458
654.00  1512.423  247.524    0.000  247.524      411.459  796.425    0.000  796.425      200.962 1254.239    0.000 1254.239
655.00  1599.461  192.926    0.000  192.926      344.499  965.625    0.000  965.625        0.000 1405.738    0.000 1405.738
656.00  1474.293  248.013    0.000  248.013      221.687  989.373    0.000  989.373        0.000 1374.784    0.000 1374.784
657.00  1485.939  199.083    0.000  199.083      312.822  824.486    0.000  824.486       59.717 1093.294    0.000 1093.294
658.00  1560.634  175.707    0.000  175.707      301.797  787.225    0.000  787.225        0.000 1145.167    0.000 1145.167
659.00  1544.238  238.431    0.000  238.431      241.916  904.693    0.000  904.693       10.053 1206.492    0.000 1206.492
660.00  1545.471  203.966    0.000  203.966      295.261  831.278    0.000  831.278        0.000 1115.107    0.000 1115.107
661.00  1556.783  213.750    0.000  213.750      337.368  787.924    0.000  787.924        0.000 1105.151    0.000 1105.151
662.00  1601.786  219.221    0.000  219.221      283.284  988.085    0.000  988.085       30.159 1447.669    0.000 1447.669
663.00  1546.872  212.149    0.000  212.149      318.209  855.283    0.000  855.283        0.000 1381.012    0.000 1381.012
664.00  1560.297  259.942    0.000  259.942      232.531  866.080    0.000  866.080        0.000 1286.915    0.000 1286.915
665.00  1473.089  219.428    0.000  219.428      318.260  911.908    0.000  911.908       90.277 1175.228    0.000 1175.228
666.00  1474.950  242.726    0.000  242.726      325.447  785.755    0.000  785.755       19.906 1324.016    0.000 1324.016
667.00  1544.194  210.917    0.000  210.917      287.055  892.538    0.000  892.538       69.670 1388.662    0.000 1388.662
668.00  1545.672  154.025    0.000  154.025      279.273  868.242    0.000  868.242        0.000 1440.136    0.000 1440.136
669.00  1552.956  202.115    0.000  202.115      443.178  679.489    0.000  679.489      150.197 1241.784    0.000 1241.784
670.00  1582.673  151.112    0.000  151.112      611.963  663.192    0.000  663.192      280.690 1441.948    0.000 1441.948
671.00  1546.745  175.190    0.000  175.190      389.656  866.727    0.000  866.727       20.308 1494.322    0.000 1494.322
672.00  1685.240  162.760    0.000  162.760      372.144  960.753    0.000  960.753       30.462 1616.669    0.000 1616.669
673.00  1626.022  120.108    0.000  120.108      408.720  799.849    0.000  799.849        0.000 1384.238    0.000 1384.238
674.00  1640.038  200.502    0.000  200.502      386.921  700.313    0.000  700.313       29.959  875.740    0.000  875.740
675.00  1691.390  140.643    0.000  140.643      296.012  831.132    0.000  831.132        0.000 1234.340    0.000 1234.340
676.00  1764.036  122.203    0.000  122.203      315.550  908.504    0.000  908.504        9.953 1486.066    0.000 1486.066
677.00  1733.706  109.455    0.000  109.455      345.641  812.197    0.000  812.197        0.000 1287.719    0.000 1287.719
678.00  1777.743  178.366    0.000  178.366      205.569 1066.586    0.000 1066.586        0.000 1323.115    0.000 1323.115
679.00  1661.390  182.254    0.000  182.254      324.792  836.067    0.000  836.067      180.855 1114.404    0.000 1114.404
680.00  1705.331  171.661    0.000  171.661      324.620  885.614    0.000  885.614        0.000 1249.212    0.000 1249.212
681.00  1772.711  187.361    0.000  187.361      378.518  782.983    0.000  782.983       40.212 1118.721    0.000 1118.721
682.00  1542.922  187.993    0.000  187.993      333.440  711.777    0.000  711.777      191.110  737.909    0.000  737.909
683.00  1549.439  187.634    0.000  187.634      285.359  692.665    0.000  692.665      180.956  877.848    0.000  877.848
684.00  1515.370  228.476    0.000  228.476      415.224  696.131    0.000  696.131      120.637  948.321    0.000  948.321
685.00  1535.960  211.689    0.000  211.689      407.837  726.303    0.000  726.303      452.089  604.097    0.000  604.097
686.00  1649.237  246.828    0.000  246.828      430.529  856.945    0.000  856.945       40.212 1477.724    0.000 1477.724
687.00  1674.654  209.300    0.000  209.300      497.361  744.335    0.000  744.335      160.448 1215.736    0.000 1215.736
688.00  1598.951  199.518    0.000  199.518      293.098  811.606    0.000  811.606        0.000 1157.329    0.000 1157.329
689.00  1686.572  202.956    0.000  202.956      359.082  687.833    0.000  687.833       19.906 1142.556    0.000 1142.556
690.00  1592.115  304.451    0.000  304.451      169.347 1049.512    0.000 1049.512        0.000 1192.626    0.000 1192.626
691.00  1589.781  237.360    0.000  237.360      239.385  904.079    0.000  904.079        0.000  991.557    0.000  991.557
692.00  1597.272  266.125    0.000  266.125      112.625  991.099    0.000  991.099        0.000 1073.692    0.000 1073.692
693.00  1486.276  209.666    0.000  209.666      266.093  794.703    0.000  794.703       69.670 1113.803    0.000 1113.803
694.00  1649.706  223.144    0.000  223.144      318.561  877.459    0.000  877.459      180.755 1243.589    0.000 1243.589
695.00  1631.677  206.178    0.000  206.178      327.942  777.369    0.000  777.369      221.168  866.589    0.000  866.589
696.00  1614.172  187.078    0.000  187.078      336.806  757.358    0.000  757.358      221.168 1016.285    0.000 1016.285
697.00  1417.728  248.946    0.000  248.946      332.263  774.351    0.000  774.351       50.265 1038.096    0.000 1038.096
698.00  1523.184  207.365    0.000  207.365      404.566  642.054    0.000  642.054       59.717  913.947    0.000  913.947
699.00  1562.857  212.054    0.000  212.054      256.792  892.499    0.000  892.499       90.378 1094.194    0.000 1094.194
700.00  1697.991  224.258    0.000  224.258      335.346  875.503    0.000  875.503       49.764 1284.404    0.000 1284.404
701.00  1490.216  266.862    0.000  266.862      361.245  666.692    0.000  666.692      170.100  916.155    0.000  916.155
702.00  1575.482  279.738    0.000  279.738      366.950  547.802    0.000  547.802       30.059  795.618    0.000  795.618
703.00  1608.929  264.074    0.000  264.074      360.380  717.495    0.000  717.495      238.968  716.801    0.000  716.801
704.00  1680.290  233.573    0.000  233.573      362.663  681.142    0.000  681.142      160.148  917.765    0.000  917.765
705.00  1542.046  215.697    0.000  215.697      306.642  691.517    0.000  691.517      119.935  684.025    0.000  684.025
706.00  1580.934  207.508    0.000  207.508      205.689  903.778    0.000  903.778        0.000  903.587    0.000  903.587
707.00  1430.555  343.420    0.000  343.420      242.698  838.540    0.000  838.540       20.106  974.363    0.000  974.363
708.00  1376.931  308.216    0.000  308.216      285.370  773.521    0.000  773.521       19.906 1004.827    0.000 1004.827
709.00  1450.477  308.130    0.000  308.130      228.906  861.155    0.000  861.155        0.000  904.695    0.000  904.695
710.00  1548.110  200.574    0.000  200.574      298.781  787.021    0.000  787.021        0.000 1166.889    0.000 1166.889
711.00  1712.519  134.622    0.000  134.622      252.938  943.993    0.000  943.993        0.000 1337.587    0.000 1337.587
712.00  1713.292  205.019    0.000  205.019      343.636  869.756    0.000  869.756       30.159 1156.026    0.000 1156.026
713.00  1643.111  225.068    0.000  225.068      226.789  780.452    0.000  780.452        0.000  853.827    0.000  853.827
714.00  1570.492  238.362    0.000  238.362      282.946  790.595    0.000  790.595       30.059  945.108    0.000  945.108
715.00  1611.883  170.823    0.000  170.823      296.042  724.720    0.000  724.720       70.071  802.353    0.000  802.353
716.00  1517.302  220.595    0.000  220.595      244.732  825.878    0.000  825.878        0.000  915.956    0.000  915.956
717.00  1518.751  215.726    0.000  215.726      250.644  838.406    0.000  838.406       20.106 1057.498    0.000 1057.498
718.00  1494.314  200.788    0.000  200.788      325.523  777.666    0.000  777.666       30.059 1017.488    0.000 1017.488
719.00  1510.347  217.795    0.000  217.795      310.350  811.350    0.000  811.350        0.000  985.019    0.000  985.019
720.00  1552.401  162.836    0.000  162.836      296.126  742.603    0.000  742.603       60.319 1245.995    0.000 1245.995
721.00  1620.018  178.553    0.000  178.553      306.726  810.311    0.000  810.311      130.892 1025.734    0.000 1025.734
722.00  1753.060  193.804    0.000  193.804      307.852  779.487    0.000  779.487       20.006  987.233    0.000  987.233
723.00  1595.180  180.705    0.000  180.705      253.682  838.198    0.000  838.198       40.212  978.688    0.000  978.688
724.00  1579.909  224.957    0.000  224.957      225.098  964.678    0.000  964.678        0.000 1415.992    0.000 1415.992
725.00  1622.799  220.046    0.000  220.046      212.008  893.832    0.000  893.832       19.906 1216.445    0.000 1216.445
726.00  1589.125  219.360    0.000  219.360      263.501  815.666    0.000  815.666       39.811 1124.561    0.000 1124.561
727.00  1683.046  246.206    0.000  246.206      342.140  902.135    0.000  902.135      119.434 1214.234    0.000 1214.234
728.00  1653.121  240.722    0.000  240.722      280.658  944.403    0.000  944.403       40.212 1275.756    0.000 1275.756
729.00  1629.299  219.331    0.000  219.331      262.939  904.245    0.000  904.245       29.858 1184.674    0.000 1184.674
730.00  1653.937  249.337    0.000  249.337      317.758  893.043    0.000  893.043       29.858 1293.050    0.000 1293.050
731.00  1510.650  323.988    0.000  323.988      163.240  974.549    0.000  974.549        0.000  756.209    0.000  756.209
732.00  1564.145  275.071    0.000  275.071      133.711 1025.685    0.000 1025.685        0.000 1026.937    0.000 1026.937
733.00  1449.493  301.152    0.000  301.152      186.416  912.209    0.000  912.209        0.000  947.017    0.000  947.017
734.00  1566.359  242.716    0.000  242.716      147.677  866.161    0.000  866.161        0.000  847.692    0.000  847.692
735.00  1564.083  285.408    0.000  285.408      231.247  768.587    0.000  768.587        0.000  875.238    0.000  875.238
736.00  1603.396  265.259    0.000  265.259      189.272  878.359    0.000  878.359        0.000  957.677    0.000  957.677
737.00  1575.624  254.194    0.000  254.194      215.155  948.871    0.000  948.871        0.000 1168.693    0.000 1168.693
738.00  1514.711  298.193    0.000  298.193      198.993  873.782    0.000  873.782        0.000  883.384    0.000  883.384
739.00  1621.699  279.061    0.000  279.061      209.065  937.245    0.000  937.245        0.000 1085.354    0.000 1085.354
740.00  1594.704  230.942    0.000  230.942      366.960  704.908    0.000  704.908       19.906 1063.941    0.000 1063.941
741.00  1725.362  214.164    0.000  214.164      326.224  903.519    0.000  903.519       50.265 1096.710    0.000 1096.710
742.00  1785.029  222.125    0.000  222.125      279.882  843.543    0.000  843.543        0.000 1205.288    0.000 1205.288
743.00  1559.257  242.487    0.000  242.487      284.594  865.953    0.000  865.953       60.118  952.247    0.000  952.247
744.00  1580.264  253.256    0.000  253.256      286.793  750.398    0.000  750.398       70.372  785.563    0.000  785.563
745.00  1475.627  241.683    0.000  241.683      272.356  831.319    0.000  831.319        0.000 1146.371    0.000 1146.371
746.00  1561.034  248.425    0.000  248.425      274.043  744.895    0.000  744.895       30.159 1007.839    0.000 1007.839
747.00  1595.919  265.788    0.000  265.788      350.128  826.864    0.000  826.864       10.053 1105.553    0.000 1105.553
748.00  1627.318  257.977    0.000  257.977      263.277  948.440    0.000  948.440       90.478 1074.694    0.000 1074.694
749.00  1564.330  252.808    0.000  252.808      300.062  727.044    0.000  727.044       70.271  896.650    0.000  896.650
750.00  1655.861  199.357    0.000  199.357      210.841  941.350    0.000  941.350       10.053 1184.880    0.000 1184.880
751.00  1514.428  253.146    0.000  253.146      159.995  796.176    0.000  796.176        0.000  798.229    0.000  798.229
752.00  1525.655  251.037    0.000  251.037      206.463  916.576    0.000  916.576        0.000 1156.024    0.000 1156.024
753.00  1474.396  262.287    0.000  262.287      207.503  801.781    0.000  801.781        0.000 1016.783    0.000 1016.783
754.00  1435.939  284.978    0.000  284.978      210.703  789.038    0.000  789.038        0.000  796.417    0.000  796.417
755.00  1468.854  294.821    0.000  294.821      144.907  847.273    0.000  847.273        0.000  826.680    0.000  826.680
756.00  1463.167  261.940    0.000  261.940      176.814  844.730    0.000  844.730        0.000  925.707    0.000  925.707
757.00  1443.582  339.868    0.000  339.868       90.617 1157.850    0.000 1157.850        0.000 1228.007    0.000 1228.007
758.00  1626.132  275.541    0.000  275.541      266.301  973.173    0.000  973.173        0.000 1088.566    0.000 1088.566
759.00  1430.523  295.434    0.000  295.434      226.055  824.143    0.000  824.143        0.000 1004.925    0.000 1004.925
760.00  1535.581  260.848    0.000  260.848      251.049  831.364    0.000  831.364        0.000 1014.982    0.000 1014.982
761.00  1463.152  246.364    0.000  246.364      244.348  913.417    0.000  913.417        0.000 1075.999    0.000 1075.999
762.00  1602.821  279.409    0.000  279.409      164.452  807.915    0.000  807.915        0.000 1045.232    0.000 1045.232
763.00  1625.950  291.263    0.000  291.263       78.855 1105.824    0.000 1105.824        0.000 1287.315    0.000 1287.315
764.00  1716.168  251.486    0.000  251.486       38.476 1219.791    0.000 1219.791        0.000 1362.820    0.000 1362.820
765.00  1599.284  209.105    0.000  209.105       82.486 1037.473    0.000 1037.473        0.000 1186.682    0.000 1186.682
766.00  1681.252  212.495    0.000  212.495       40.595 1108.377    0.000 1108.377        0.000 1189.496    0.000 1189.496
767.00  1600.562  276.663    0.000  276.663       68.779 1215.443    0.000 1215.443        0.000 1433.095    0.000 1433.095
768.00  1521.911  259.104    0.000  259.104        3.718 1012.837    0.000 1012.837        0.000 1129.176    0.000 1129.176
769.00  1642.901  185.076    0.000  185.076       83.311 1052.835    0.000 1052.835        0.000 1289.932    0.000 1289.932
770.00  1624.723  236.231    0.000  236.231       56.983  921.746    0.000  921.746        0.000 1036.286    0.000 1036.286
771.00  1517.235  246.369    0.000  246.369       65.801 1091.044    0.000 1091.044        0.000 1075.293    0.000 1075.293
772.00  1549.549  259.329    0.000  259.329       80.323 1116.517    0.000 1116.517        0.000 1127.976    0.000 1127.976
773.00  1537.718  213.289    0.000  213.289       66.537  991.584    0.000  991.584        0.000 1167.588    0.000 1167.588
774.00  1609.252  228.765    0.000  228.765       61.130 1022.794    0.000 1022.794        0.000 1029.056    0.000 1029.056
775.00  1660.609  249.828    0.000  249.828       84.082 1063.557    0.000 1063.557        0.000 1058.703    0.000 1058.703
776.00  1559.865  237.922    0.000  237.922        9.468 1075.321    0.000 1075.321        0.000 1014.177    0.000 1014.177
777.00  1622.713  260.948    0.000  260.948       70.853 1133.094    0.000 1133.094        0.000  989.348    0.000  989.348
778.00  1747.589  188.192    0.000  188.192       85.552 1036.507    0.000 1036.507        0.000 1008.043    0.000 1008.043
779.00  1678.490  243.885    0.000  243.885       46.427 1116.068    0.000 1116.068        0.000 1117.620    0.000 1117.620
780.00  1695.959  191.441    0.000  191.441      165.322  930.586    0.000  930.586        0.000  985.626    0.000  985.626
781.00  1574.446  170.004    0.000  170.004      140.332  959.070    0.000  959.070        0.000 1084.749    0.000 1084.749
782.00  1560.564  242.192    0.000  242.192       53.264 1047.215    0.000 1047.215        0.000 1205.286    0.000 1205.286
783.00  1432.843  323.746    0.000  323.746       56.069 1054.046    0.000 1054.046        0.000 1095.199    0.000 1095.199
784.00  1697.251  294.571    0.000  294.571      179.748  981.030    0.000  981.030        0.000 1407.449    0.000 1407.449
785.00  1589.104  285.672    0.000  285.672      155.626  977.827    0.000  977.827        0.000 1367.036    0.000 1367.036
786.00  1523.277  344.845    0.000  344.845      197.735  987.047    0.000  987.047        0.000 1257.257    0.000 1257.257
787.00  1574.077  334.562    0.000  334.562      159.561 1024.092    0.000 1024.092        0.000 1176.532    0.000 1176.532
788.00  1594.476  332.410    0.000  332.410      313.124  900.625    0.000  900.625       10.053 1258.870    0.000 1258.870
789.00  1568.103  297.880    0.000  297.880      256.578 1060.325    0.000 1060.325        0.000 1207.698    0.000 1207.698
790.00  1579.698  305.825    0.000  305.825       75.137 1046.234    0.000 1046.234        0.000 1104.852    0.000 1104.852
791.00  1515.561  327.777    0.000  327.777       25.852 1105.626    0.000 1105.626        0.000 1298.477    0.000 1298.477
792.00  1641.585  255.382    0.000  255.382      226.654  960.244    0.000  960.244        0.000 1500.342    0.000 1500.342
793.00  1664.731  214.621    0.000  214.621      227.921  928.749    0.000  928.749        0.000 1127.978    0.000 1127.978
794.00  1720.875  217.065    0.000  217.065      190.651 1056.393    0.000 1056.393        0.000 1487.980    0.000 1487.980
795.00  1656.426  171.711    0.000  171.711      199.073 1042.164    0.000 1042.164        0.000 1425.849    0.000 1425.849
796.00  1566.180  198.727    0.000  198.727       75.959 1069.861    0.000 1069.861        0.000 1380.918    0.000 1380.918
797.00  1590.848  243.334    0.000  243.334       29.397 1051.394    0.000 1051.394        0.000 1107.864    0.000 1107.864
798.00  1664.540  208.103    0.000  208.103       51.620 1106.867    0.000 1106.867        0.000 1215.238    0.000 1215.238
799.00  1705.374  172.152    0.000  172.152      234.102 1007.135    0.000 1007.135        0.000 1445.956    0.000 1445.956
800.00  1657.864  208.652    0.000  208.652      200.289  965.416    0.000  965.416       60.319 1250.523    0.000 1250.523
801.00  1506.796  244.850    0.000  244.850      211.358  860.545    0.000  860.545        9.953  914.247    0.000  914.247
802.00  1592.262  178.755    0.000  178.755      274.351  813.889    0.000  813.889       49.864 1006.630    0.000 1006.630
803.00  1539.052  243.022    0.000  243.022      217.190  970.311    0.000  970.311        0.000 1186.381    0.000 1186.381
804.00  1616.799  295.660    0.000  295.660      328.431  899.717    0.000  899.717        0.000 1472.706    0.000 1472.706
805.00  1611.173  327.881    0.000  327.881      223.371 1030.367    0.000 1030.367       50.265 1319.689    0.000 1319.689
806.00  1621.778  348.279    0.000  348.279      324.966 1127.329    0.000 1127.329        0.000 1473.808    0.000 1473.808
807.00  1557.123  266.619    0.000  266.619      267.125  873.740    0.000  873.740      140.142 1033.478    0.000 1033.478
808.00  1574.128  367.168    0.000  367.168      211.965 1073.820    0.000 1073.820      149.794 1165.682    0.000 1165.682
809.00  1442.663  305.933    0.000  305.933      179.107  966.263    0.000  966.263       89.976 1322.611    0.000 1322.611
810.00  1506.210  273.640    0.000  273.640      230.942  942.654    0.000  942.654       70.271 1125.162    0.000 1125.162
811.00  1541.570  289.429    0.000  289.429      295.182  847.660    0.000  847.660      140.743 1064.632    0.000 1064.632
812.00  1552.263  321.096    0.000  321.096      301.195  968.933    0.000  968.933        0.000 1348.243    0.000 1348.243
813.00  1438.909  365.171    0.000  365.171      274.616  861.192    0.000  861.192       19.906 1097.516    0.000 1097.516
814.00  1432.771  385.695    0.000  385.695      287.396  941.527    0.000  941.527       60.118 1198.347    0.000 1198.347
815.00  1487.963  300.229    0.000  300.229      165.497  986.829    0.000  986.829       19.906 1267.821    0.000 1267.821
816.00  1720.786  268.205    0.000  268.205      234.443 1055.827    0.000 1055.827        0.000 1305.211    0.000 1305.211
817.00  1665.275  317.694    0.000  317.694      243.858 1004.340    0.000 1004.340       40.212 1409.461    0.000 1409.461
818.00  1676.399  323.057    0.000  323.057      253.338 1056.641    0.000 1056.641        0.000 1308.434    0.000 1308.434
819.00  1546.528  347.903    0.000  347.903      249.404 1031.718    0.000 1031.718       39.811 1450.388    0.000 1450.388
820.00  1529.648  319.794    0.000  319.794      294.996 1001.369    0.000 1001.369        0.000 1479.536    0.000 1479.536
821.00  1441.665  359.270    0.000  359.270      238.904  900.597    0.000  900.597      109.481 1183.479    0.000 1183.479
822.00  1470.069  375.877    0.000  375.877      285.883  849.407    0.000  849.407        0.000 1208.097    0.000 1208.097
823.00  1534.810  391.487    0.000  391.487      262.717 1014.500    0.000 1014.500        0.000 1480.241    0.000 1480.241
824.00  1465.517  319.198    0.000  319.198      263.582  904.385    0.000  904.385        0.000 1387.754    0.000 1387.754
825.00  1472.239  294.410    0.000  294.410      264.238  778.787    0.000  778.787        9.953 1223.278    0.000 1223.278
826.00  1533.494  350.439    0.000  350.439      200.683 1028.111    0.000 1028.111        0.000 1369.049    0.000 1369.049
827.00  1565.808  334.315    0.000  334.315      248.845  863.915    0.000  863.915        0.000 1274.851    0.000 1274.851
828.00  1506.983  313.969    0.000  313.969      252.768  915.237    0.000  915.237       90.478 1291.537    0.000 1291.537
829.00  1543.289  374.991    0.000  374.991      323.852  866.085    0.000  866.085       90.478 1205.688    0.000 1205.688
830.00  1621.058  287.902    0.000  287.902      348.607 1050.688    0.000 1050.688        0.000 1533.621    0.000 1533.621
831.00  1532.005  267.295    0.000  267.295      333.348  807.543    0.000  807.543       30.159 1106.561    0.000 1106.561
832.00  1445.021  379.639    0.000  379.639      308.196  855.519    0.000  855.519        9.953 1346.127    0.000 1346.127
833.00  1518.840  346.941    0.000  346.941      311.392  927.066    0.000  927.066        0.000 1347.035    0.000 1347.035
834.00  1418.209  373.349    0.000  373.349      310.657  797.553    0.000  797.553        0.000 1306.618    0.000 1306.618
835.00  1482.337  412.119    0.000  412.119      264.270  890.144    0.000  890.144        0.000 1417.202    0.000 1417.202
836.00  1581.916  351.474    0.000  351.474      325.484  784.103    0.000  784.103       80.425 1268.011    0.000 1268.011
837.00  1520.642  340.892    0.000  340.892      293.404  871.915    0.000  871.915        0.000 1331.446    0.000 1331.446
838.00  1485.832  346.684    0.000  346.684      155.846 1042.515    0.000 1042.515        0.000 1249.719    0.000 1249.719
839.00  1369.539  290.603    0.000  290.603      201.497  741.647    0.000  741.647        0.000  996.474    0.000  996.474
840.00  1432.141  361.680    0.000  361.680      232.748  746.064    0.000  746.064       40.212 1188.994    0.000 1188.994
841.00  1409.883  358.235    0.000  358.235      296.006  805.071    0.000  805.071      100.330 1176.227    0.000 1176.227
842.00  1479.676  316.800    0.000  316.800      283.843  836.204    0.000  836.204      120.637 1288.519    0.000 1288.519
843.00  1420.370  365.190    0.000  365.190      250.862  857.561    0.000  857.561      160.850 1329.338    0.000 1329.338
844.00  1561.219  301.160    0.000  301.160      228.425  829.497    0.000  829.497       50.265 1187.286    0.000 1187.286
845.00  1350.405  374.401    0.000  374.401      309.145  768.410    0.000  768.410      110.584  967.720    0.000  967.720
846.00  1329.626  409.416    0.000  409.416      236.078  760.196    0.000  760.196       80.425 1106.955    0.000 1106.955
847.00  1404.388  477.052    0.000  477.052      216.148  886.442    0.000  886.442      110.584 1178.738    0.000 1178.738
848.00  1387.831  404.472    0.000  404.472      220.812  808.056    0.000  808.056        0.000 1168.684    0.000 1168.684
849.00  1539.601  225.816    0.000  225.816      288.998  827.853    0.000  827.853       70.372 1168.582    0.000 1168.582
850.00  1340.676  333.436    0.000  333.436      217.537  768.579    0.000  768.579       40.212 1176.422    0.000 1176.422
851.00  1328.081  360.175    0.000  360.175      237.514  821.801    0.000  821.801       80.425 1114.697    0.000 1114.697
852.00  1440.260  301.039    0.000  301.039      247.628  804.638    0.000  804.638        0.000 1136.614    0.000 1136.614
853.00  1488.921  337.691    0.000  337.691      194.322  817.347    0.000  817.347        0.000 1145.664    0.000 1145.664
854.00  1522.053  251.744    0.000  251.744      275.245  811.253    0.000  811.253       50.265 1196.430    0.000 1196.430
855.00  1647.072  257.581    0.000  257.581      341.570  767.463    0.000  767.463      100.531 1139.333    0.000 1139.333
856.00  1653.305  241.524    0.000  241.524      355.223  761.103    0.000  761.103      130.690 1247.702    0.000 1247.702
857.00  1599.083  219.541    0.000  219.541      294.971  759.713    0.000  759.713       20.106 1107.360    0.000 1107.360
858.00  1641.462  268.573    0.000  268.573      251.387  841.333    0.000  841.333        0.000 1090.877    0.000 1090.877
859.00  1469.515  340.297    0.000  340.297      287.741  744.584    0.000  744.584       10.053 1105.649    0.000 1105.649
860.00  1525.332  325.246    0.000  325.246      293.495  738.966    0.000  738.966      100.531 1096.097    0.000 1096.097
861.00  1381.683  315.076    0.000  315.076      370.154  714.673    0.000  714.673       60.621  988.132    0.000  988.132
862.00  1440.545  286.100    0.000  286.100      300.065  719.167    0.000  719.167      100.531  974.656    0.000  974.656
863.00  1530.386  224.854    0.000  224.854      324.286  746.349    0.000  746.349       10.053  916.550    0.000  916.550
864.00  1582.884  211.416    0.000  211.416      305.909  796.769    0.000  796.769       30.159  935.250    0.000  935.250
865.00  1506.661  296.308    0.000  296.308      194.578  853.886    0.000  853.886       40.212 1166.571    0.000 1166.571
866.00  1476.501  258.843    0.000  258.843      245.987  725.046    0.000  725.046       20.006  923.486    0.000  923.486
867.00  1511.659  295.672    0.000  295.672      238.724  863.226    0.000  863.226       20.106 1038.394    0.000 1038.394
868.00  1419.001  377.085    0.000  377.085      174.956  878.227    0.000  878.227       20.106  905.996    0.000  905.996
869.00  1472.346  307.506    0.000  307.506      116.943  839.138    0.000  839.138        0.000  973.754    0.000  973.754
870.00  1364.206  288.053    0.000  288.053      125.804  778.272    0.000  778.272        0.000 1122.850    0.000 1122.850
871.00  1404.778  302.539    0.000  302.539      228.874  786.969    0.000  786.969        0.000 1082.338    0.000 1082.338
872.00  1438.298  326.714    0.000  326.714      226.488  782.951    0.000  782.951       30.159  943.197    0.000  943.197
873.00  1508.811  304.631    0.000  304.631      235.703  847.438    0.000  847.438       30.159  983.814    0.000  983.814
874.00  1559.802  269.892    0.000  269.892      182.648  856.904    0.000  856.904       40.212 1056.187    0.000 1056.187
875.00  1461.523  279.464    0.000  279.464      299.766  729.844    0.000  729.844       80.425 1017.383    0.000 1017.383
876.00  1526.460  288.471    0.000  288.471      165.311  862.953    0.000  862.953       20.106 1068.654    0.000 1068.654
877.00  1471.496  285.509    0.000  285.509      284.464  795.608    0.000  795.608       59.917 1194.828    0.000 1194.828
878.00  1487.806  275.429    0.000  275.429      264.974  747.184    0.000  747.184       40.112  914.340    0.000  914.340
879.00  1435.201  249.151    0.000  249.151      290.388  818.082    0.000  818.082        0.000 1177.532    0.000 1177.532
880.00  1414.251  323.059    0.000  323.059      245.772  768.840    0.000  768.840       60.319 1047.746    0.000 1047.746
881.00  1474.588  318.975    0.000  318.975      317.881  858.157    0.000  858.157       40.212 1012.758    0.000 1012.758
882.00  1478.805  285.854    0.000  285.854      303.960  847.779    0.000  847.779       60.319 1217.751    0.000 1217.751
883.00  1381.969  310.938    0.000  310.938      247.758  776.619    0.000  776.619       70.372 1044.426    0.000 1044.426
884.00  1544.082  253.318    0.000  253.318      276.203  781.381    0.000  781.381      120.336 1005.823    0.000 1005.823
885.00  1492.600  306.694    0.000  306.694      238.419  916.177    0.000  916.177       40.212  985.013    0.000  985.013
886.00  1462.790  296.026    0.000  296.026      272.315  872.040    0.000  872.040       40.212 1076.598    0.000 1076.598
887.00  1466.491  267.647    0.000  267.647      316.068  752.072    0.000  752.072       30.059 1086.856    0.000 1086.856
888.00  1426.617  259.536    0.000  259.536      232.071  784.173    0.000  784.173       20.106  926.300    0.000  926.300
889.00  1512.816  260.204    0.000  260.204      317.360  826.425    0.000  826.425       49.965 1117.413    0.000 1117.413
890.00  1506.902  238.170    0.000  238.170      321.482  882.362    0.000  882.362       89.575 1034.274    0.000 1034.274
891.00  1555.722  295.369    0.000  295.369      283.049  859.423    0.000  859.423       30.261 1240.172    0.000 1240.172
892.00  1461.680  301.116    0.000  301.116      326.071  886.036    0.000  886.036       39.811 1085.550    0.000 1085.550
893.00  1459.979  314.415    0.000  314.415      240.854  889.887    0.000  889.887       29.858  936.257    0.000  936.257
894.00  1487.953  265.124    0.000  265.124      257.978  870.315    0.000  870.315       20.308 1139.737    0.000 1139.737
895.00  1542.047  270.394    0.000  270.394      314.130  811.292    0.000  811.292       89.575 1116.112    0.000 1116.112
896.00  1514.325  251.824    0.000  251.824      262.554  842.454    0.000  842.454       39.811 1245.091    0.000 1245.091
897.00  1625.406  199.643    0.000  199.643      271.065  879.735    0.000  879.735        0.000 1368.550    0.000 1368.550
898.00  1577.970  359.699    0.000  359.699      313.346  884.484    0.000  884.484       40.012 1226.895    0.000 1226.895
899.00  1556.465  289.411    0.000  289.411      229.046  976.479    0.000  976.479        0.000 1365.127    0.000 1365.127
900.00  1497.588  245.556    0.000  245.556      188.323  775.277    0.000  775.277        9.953 1085.446    0.000 1085.446
901.00  1441.641  285.605    0.000  285.605      277.375  722.363    0.000  722.363       10.053 1066.747    0.000 1066.747
902.00  1476.677  317.667    0.000  317.667      178.585  933.384    0.000  933.384        0.000 1025.735    0.000 1025.735
903.00  1529.257  294.486    0.000  294.486      336.337  920.452    0.000  920.452       50.265 1522.058    0.000 1522.058
904.00  1454.212  328.148    0.000  328.148      184.852  961.629    0.000  961.629        0.000 1309.436    0.000 1309.436
905.00  1435.221  366.162    0.000  366.162      185.503  865.043    0.000  865.043       10.053 1000.701    0.000 1000.701
906.00  1503.516  295.167    0.000  295.167      271.879  766.251    0.000  766.251       90.478 1209.604    0.000 1209.604
907.00  1580.091  285.239    0.000  285.239      290.116  784.280    0.000  784.280       49.965 1105.756    0.000 1105.756
908.00  1442.264  320.091    0.000  320.091      328.824  725.538    0.000  725.538       30.361  866.795    0.000  866.795
909.00  1524.018  315.844    0.000  315.844      219.473  806.315    0.000  806.315       80.425  997.275    0.000  997.275
910.00  1639.371  324.826    0.000  324.826      249.314  987.815    0.000  987.815       40.212 1110.380    0.000 1110.380
911.00  1490.143  297.110    0.000  297.110      230.728  853.889    0.000  853.889       20.106  928.618    0.000  928.618
912.00  1571.911  342.112    0.000  342.112      320.095  872.125    0.000  872.125       59.717 1126.874    0.000 1126.874
913.00  1472.433  282.536    0.000  282.536      214.519  877.444    0.000  877.444       90.078 1215.837    0.000 1215.837
914.00  1669.839  343.147    0.000  343.147      348.375  987.790    0.000  987.790      228.915 1235.240    0.000 1235.240
915.00  1543.590  316.242    0.000  316.242      312.483  889.459    0.000  889.459      150.094 1197.843    0.000 1197.843
916.00  1688.628  265.911    0.000  265.911      275.861  914.580    0.000  914.580       49.764 1126.769    0.000 1126.769
917.00  1655.084  200.239    0.000  200.239      289.996  903.517    0.000  903.517       40.212 1320.795    0.000 1320.795
918.00  1587.054  338.696    0.000  338.696      339.709  847.566    0.000  847.566      200.460 1028.348    0.000 1028.348
919.00  1642.136  311.177    0.000  311.177      333.103  848.647    0.000  848.647      129.988 1097.614    0.000 1097.614
920.00  1701.551  285.506    0.000  285.506      278.716  907.657    0.000  907.657       90.277 1209.103    0.000 1209.103
921.00  1587.559  284.757    0.000  284.757      301.064  907.358    0.000  907.358       69.870 1196.035    0.000 1196.035
922.00  1551.903  382.948    0.000  382.948      243.095  971.945    0.000  971.945        9.953 1255.755    0.000 1255.755
923.00  1653.056  332.945    0.000  332.945      287.833  875.791    0.000  875.791       79.923 1299.076    0.000 1299.076
924.00  1606.055  351.480    0.000  351.480      235.655  950.725    0.000  950.725        0.000 1500.849    0.000 1500.849
925.00  1698.556  303.215    0.000  303.215      311.792  966.291    0.000  966.291       69.870 1369.458    0.000 1369.458
926.00  1580.447  298.200    0.000  298.200      306.552  870.352    0.000  870.352      120.637 1401.622    0.000 1401.622
927.00  1544.285  283.963    0.000  283.963      310.582  860.805    0.000  860.805       90.077 1351.865    0.000 1351.865
928.00  1639.008  339.126    0.000  339.126      337.303 1039.480    0.000 1039.480      129.387 1630.040    0.000 1630.040
929.00  1512.604  298.116    0.000  298.116      227.272 1042.896    0.000 1042.896        0.000 1377.397    0.000 1377.397
930.00  1511.144  348.149    0.000  348.149      284.681 1080.638    0.000 1080.638       60.018 1558.054    0.000 1558.054
931.00  1541.028  310.133    0.000  310.133      383.165  948.122    0.000  948.122       50.265 1459.330    0.000 1459.330
932.00  1602.462  331.028    0.000  331.028      260.161 1041.772    0.000 1041.772        0.000 1619.776    0.000 1619.776
933.00  1605.586  363.590    0.000  363.590      272.832  953.884    0.000  953.884        0.000 1410.470    0.000 1410.470
934.00  1361.801  388.800    0.000  388.800      161.946 1092.575    0.000 1092.575       49.764 1305.214    0.000 1305.214
935.00  1472.838  330.312    0.000  330.312      158.612 1068.534    0.000 1068.534       50.265 1479.836    0.000 1479.836
936.00  1459.232  404.547    0.000  404.547      215.824  955.353    0.000  955.353       49.764 1368.049    0.000 1368.049
937.00  1489.988  390.134    0.000  390.134      191.686  933.305    0.000  933.305        0.000 1188.500    0.000 1188.500
938.00  1363.104  385.385    0.000  385.385      199.436  842.035    0.000  842.035       59.717 1164.166    0.000 1164.166
939.00  1435.261  371.657    0.000  371.657      201.771  960.095    0.000  960.095       59.717 1375.386    0.000 1375.386
940.00  1499.086  302.072    0.000  302.072      169.478  933.055    0.000  933.055        0.000 1296.672    0.000 1296.672
941.00  1535.219  374.705    0.000  374.705      234.757 1012.455    0.000 1012.455       29.858 1207.699    0.000 1207.699
942.00  1415.016  394.629    0.000  394.629      258.485  821.544    0.000  821.544       79.623 1175.827    0.000 1175.827
943.00  1534.076  352.746    0.000  352.746      352.946  769.428    0.000  769.428      179.552  985.625    0.000  985.625
944.00  1559.187  358.809    0.000  358.809      357.185  896.572    0.000  896.572       39.811 1461.250    0.000 1461.250
945.00  1472.373  358.963    0.000  358.963      312.312  982.304    0.000  982.304       30.260 1545.698    0.000 1545.698
946.00  1538.701  343.690    0.000  343.690      224.415  978.938    0.000  978.938       50.265 1509.306    0.000 1509.306
947.00  1526.634  384.708    0.000  384.708      320.246  916.546    0.000  916.546      150.796 1364.132    0.000 1364.132
948.00  1542.600  323.897    0.000  323.897      281.304  998.839    0.000  998.839       90.277 1435.800    0.000 1435.800
949.00  1585.792  376.612    0.000  376.612      255.454 1150.552    0.000 1150.552       59.817 1741.024    0.000 1741.024
950.00  1545.681  289.069    0.000  289.069      310.572  966.551    0.000  966.551       99.729 1554.931    0.000 1554.931
951.00  1640.758  287.957    0.000  287.957      258.092 1007.186    0.000 1007.186       40.212 1593.537    0.000 1593.537
952.00  1546.771  317.799    0.000  317.799      253.336  970.362    0.000  970.362       40.212 1463.853    0.000 1463.853
953.00  1596.163  326.263    0.000  326.263      250.221  903.472    0.000  903.472       50.265 1521.657    0.000 1521.657
954.00  1534.204  313.655    0.000  313.655      232.582  931.316    0.000  931.316       70.171 1528.589    0.000 1528.589
955.00  1452.847  364.482    0.000  364.482      191.203 1014.209    0.000 1014.209       60.319 1503.363    0.000 1503.363
956.00  1561.362  318.627    0.000  318.627      226.004  958.602    0.000  958.602       60.319 1376.792    0.000 1376.792
957.00  1505.467  351.164    0.000  351.164      251.732 1032.425    0.000 1032.425       20.006 1679.806    0.000 1679.806
958.00  1529.056  324.037    0.000  324.037      152.473 1036.043    0.000 1036.043        0.000 1215.544    0.000 1215.544
959.00  1461.984  337.389    0.000  337.389      174.521 1064.693    0.000 1064.693       30.159 1732.573    0.000 1732.573
960.00  1583.379  336.537    0.000  336.537      209.339 1072.989    0.000 1072.989      109.481 1338.797    0.000 1338.797
961.00  1560.907  293.292    0.000  293.292      286.804  996.593    0.000  996.593       30.060 1400.418    0.000 1400.418
962.00  1413.863  302.310    0.000  302.310      331.803  844.940    0.000  844.940       90.478 1327.430    0.000 1327.430
963.00  1478.307  354.509    0.000  354.509      254.940  979.177    0.000  979.177       19.906 1348.447    0.000 1348.447
964.00  1549.995  349.812    0.000  349.812      255.409 1058.784    0.000 1058.784        0.000 1649.243    0.000 1649.243
965.00  1571.601  312.949    0.000  312.949      318.180 1013.168    0.000 1013.168       60.319 1530.713    0.000 1530.713
966.00  1580.572  354.838    0.000  354.838      294.712 1099.599    0.000 1099.599       10.154 1582.495    0.000 1582.495
967.00  1709.362  301.505    0.000  301.505      275.343 1077.107    0.000 1077.107        0.000 1660.302    0.000 1660.302
968.00  1582.248  286.393    0.000  286.393      312.007  967.584    0.000  967.584        0.000 1467.269    0.000 1467.269
969.00  1703.309  293.011    0.000  293.011      348.845 1030.666    0.000 1030.666        0.000 1575.249    0.000 1575.249
970.00  1569.723  308.868    0.000  308.868      204.401 1166.632    0.000 1166.632        0.000 1639.289    0.000 1639.289
971.00  1508.386  326.640    0.000  326.640      200.994 1166.281    0.000 1166.281        0.000 1744.245    0.000 1744.245
972.00  1575.733  327.625    0.000  327.625      163.547 1099.876    0.000 1099.876        0.000 1389.962    0.000 1389.962
973.00  1637.409  265.810    0.000  265.810      152.223 1099.756    0.000 1099.756        0.000 1397.409    0.000 1397.409
974.00  1652.959  247.551    0.000  247.551      222.771  987.782    0.000  987.782        0.000 1412.583    0.000 1412.583
975.00  1622.963  250.484    0.000  250.484      292.812  958.812    0.000  958.812        0.000 1484.266    0.000 1484.266
976.00  1702.740  205.526    0.000  205.526      147.851 1051.977    0.000 1051.977        0.000 1469.384    0.000 1469.384
977.00  1701.117  198.464    0.000  198.464      240.024 1069.657    0.000 1069.657        0.000 1382.024    0.000 1382.024
978.00  1646.966  274.387    0.000  274.387      273.266  964.388    0.000  964.388        0.000 1460.937    0.000 1460.937
979.00  1620.519  285.872    0.000  285.872      306.780 1054.703    0.000 1054.703        0.000 1609.831    0.000 1609.831
980.00  1626.356  286.434    0.000  286.434       97.793 1169.815    0.000 1169.815        0.000 1294.659    0.000 1294.659
981.00  1660.977  245.224    0.000  245.224      244.091 1064.907    0.000 1064.907        0.000 1624.712    0.000 1624.712
982.00  1590.525  335.044    0.000  335.044      183.481 1092.666    0.000 1092.666        0.000 1741.228    0.000 1741.228
983.00  1483.520  377.667    0.000  377.667      182.915 1068.190    0.000 1068.190        0.000 1569.417    0.000 1569.417
984.00  1576.376  368.237    0.000  368.237      260.214 1060.487    0.000 1060.487        0.000 1871.108    0.000 1871.108
985.00  1380.564  351.234    0.000  351.234      208.897  974.637    0.000  974.637        0.000 1379.513    0.000 1379.513
986.00  1564.852  381.861    0.000  381.861      280.392  970.309    0.000  970.309       20.106 1660.594    0.000 1660.594
987.00  1595.468  371.490    0.000  371.490      217.287 1195.187    0.000 1195.187        0.000 1976.682    0.000 1976.682
988.00  1533.573  338.080    0.000  338.080      102.246 1094.308    0.000 1094.308        0.000 1898.256    0.000 1898.256
989.00  1550.856  285.937    0.000  285.937      126.977 1094.388    0.000 1094.388        0.000 1711.569    0.000 1711.569
990.00  1551.936  343.314    0.000  343.314      114.526 1258.152    0.000 1258.152        0.000 1655.268    0.000 1655.268
991.00  1593.166  343.318    0.000  343.318      172.415 1206.010    0.000 1206.010        0.000 1770.479    0.000 1770.479
992.00  1594.086  316.303    0.000  316.303      136.576 1090.025    0.000 1090.025        0.000 1629.435    0.000 1629.435
993.00  1620.967  263.104    0.000  263.104      175.093 1097.289    0.000 1097.289        0.000 1628.429    0.000 1628.429
994.00  1572.235  331.393    0.000  331.393      175.615 1185.174    0.000 1185.174        0.000 1873.525    0.000 1873.525
995.00  1522.427  276.563    0.000  276.563      103.629 1194.091    0.000 1194.091        0.000 1589.125    0.000 1589.125
996.00  1489.313  341.209    0.000  341.209       44.099 1268.771    0.000 1268.771        0.000 1690.748    0.000 1690.748
997.00  1536.544  299.946    0.000  299.946       19.974 1299.867    0.000 1299.867        0.000 1911.823    0.000 1911.823
998.00  1615.379  320.651    0.000  320.651      217.839 1091.367    0.000 1091.367        0.000 1642.800    0.000 1642.800
999.00  1537.981  297.006    0.000  297.006      228.777 1015.796    0.000 1015.796        0.000 1702.814    0.000 1702.814
1000.00  1698.717  272.891    0.000  272.891      272.358 1050.467    0.000 1050.467        0.000 1699.298    0.000 1699.298
1001.00  1662.686  267.504    0.000  267.504      184.471 1056.427    0.000 1056.427        0.000 1487.877    0.000 1487.877
1002.00  1531.548  273.571    0.000  273.571      193.974 1078.693    0.000 1078.693        0.000 1488.379    0.000 1488.379
