# Supplementary material for: N-Glycans modulate tilting of HIV-1 envelope glycoprotein
Source: Nat Commun. 2026 Apr 15;17:5206. doi: 10.1038/s41467-026-71874-2 (PMC13254402; doi:10.1038/s41467-026-71874-2)
Supplement: Supplementary file 8 — Source Data [file 41467_2026_71874_MOESM8_ESM.zip › source_data/2_Supplementary_Figures/5_FigS9/source_data/V3/V3.C.3.txt]

#ASA ANALYSIS
#SIM_TIME  ASA1.4 TotOccl1.4 ShldMem1.4 ShldGly1.4   ASA7.2 TotOccl7.2 ShldMem7.2 ShldGly7.2   ASA18.6 TotOccl18.6 ShldMem18.6 ShldGly18.6

  0.00  1267.643  365.357    0.000  365.357      307.653  794.133    0.000  794.133      119.635 1042.933    0.000 1042.933
  1.00  1753.020  192.198    0.000  192.198      108.777  963.572    0.000  963.572        0.000 1275.162    0.000 1275.162
  2.00  1651.850  198.470    0.000  198.470       62.859  977.018    0.000  977.018        0.000 1565.197    0.000 1565.197
  3.00  1644.211  224.434    0.000  224.434       51.145  956.862    0.000  956.862        0.000 1169.195    0.000 1169.195
  4.00  1510.809  222.727    0.000  222.727       97.489 1020.045    0.000 1020.045        0.000 1540.054    0.000 1540.054
  5.00  1570.932  233.784    0.000  233.784       74.490  981.969    0.000  981.969        0.000 1447.869    0.000 1447.869
  6.00  1501.441  264.733    0.000  264.733       96.965  959.148    0.000  959.148        0.000 1255.852    0.000 1255.852
  7.00  1524.630  257.468    0.000  257.468       88.623  984.300    0.000  984.300        0.000 1290.441    0.000 1290.441
  8.00  1643.385  247.021    0.000  247.021      199.424  986.779    0.000  986.779       30.159 1542.373    0.000 1542.373
  9.00  1614.582  192.584    0.000  192.584       84.082 1011.159    0.000 1011.159       10.053 1743.433    0.000 1743.433
 10.00  1701.797  234.232    0.000  234.232      163.796  961.542    0.000  961.542      110.584 1408.362    0.000 1408.362
 11.00  1553.825  250.453    0.000  250.453      144.730  966.933    0.000  966.933       30.159 1372.772    0.000 1372.772
 12.00  1742.872  172.517    0.000  172.517       55.765 1049.928    0.000 1049.928        0.000 1422.735    0.000 1422.735
 13.00  1596.644  195.248    0.000  195.248      174.577  850.283    0.000  850.283        0.000 1225.190    0.000 1225.190
 14.00  1608.605  219.051    0.000  219.051      185.553  888.893    0.000  888.893        0.000 1282.291    0.000 1282.291
 15.00  1590.869  244.527    0.000  244.527       63.594  910.982    0.000  910.982        0.000 1184.976    0.000 1184.976
 16.00  1597.218  216.440    0.000  216.440       35.580  947.567    0.000  947.567        0.000 1257.460    0.000 1257.460
 17.00  1597.467  205.113    0.000  205.113       58.452  955.772    0.000  955.772        0.000 1196.739    0.000 1196.739
 18.00  1493.141  291.867    0.000  291.867       83.914  939.343    0.000  939.343        0.000 1296.767    0.000 1296.767
 19.00  1565.405  289.455    0.000  289.455      112.792  922.132    0.000  922.132        0.000 1356.887    0.000 1356.887
 20.00  1496.702  250.059    0.000  250.059       39.296  900.900    0.000  900.900        0.000 1018.494    0.000 1018.494
 21.00  1462.497  358.428    0.000  358.428       67.528  978.911    0.000  978.911        0.000 1241.881    0.000 1241.881
 22.00  1424.871  343.081    0.000  343.081       52.482 1023.300    0.000 1023.300        0.000 1372.269    0.000 1372.269
 23.00  1337.225  335.330    0.000  335.330       52.222  972.204    0.000  972.204        0.000 1386.647    0.000 1386.647
 24.00  1346.492  303.793    0.000  303.793       63.722  930.491    0.000  930.491        0.000 1348.748    0.000 1348.748
 25.00  1277.838  351.950    0.000  351.950       73.065  878.660    0.000  878.660        0.000 1018.499    0.000 1018.499
 26.00  1348.296  263.855    0.000  263.855       86.942  869.718    0.000  869.718        0.000 1261.888    0.000 1261.888
 27.00  1426.812  261.513    0.000  261.513       92.345  916.317    0.000  916.317        0.000 1127.476    0.000 1127.476
 28.00  1415.249  286.157    0.000  286.157       62.818  975.847    0.000  975.847        0.000 1359.207    0.000 1359.207
 29.00  1582.862  254.742    0.000  254.742      129.915  954.141    0.000  954.141        0.000 1472.004    0.000 1472.004
 30.00  1612.199  248.276    0.000  248.276      105.008  945.730    0.000  945.730       40.212 1459.127    0.000 1459.127
 31.00  1472.644  294.280    0.000  294.280      129.049  923.801    0.000  923.801        0.000 1306.126    0.000 1306.126
 32.00  1446.560  300.441    0.000  300.441      115.256  911.733    0.000  911.733        0.000 1373.879    0.000 1373.879
 33.00  1582.290  272.603    0.000  272.603      170.548  910.742    0.000  910.742      110.183 1356.291    0.000 1356.291
 34.00  1524.280  280.827    0.000  280.827      118.930  973.475    0.000  973.475       59.917 1339.101    0.000 1339.101
 35.00  1487.261  309.592    0.000  309.592       89.490  957.434    0.000  957.434       50.065 1248.420    0.000 1248.420
 36.00  1602.703  243.097    0.000  243.097      190.686  927.523    0.000  927.523       60.319 1241.782    0.000 1241.782
 37.00  1535.099  285.869    0.000  285.869      155.152  962.281    0.000  962.281       90.478 1249.523    0.000 1249.523
 38.00  1555.232  212.346    0.000  212.346       78.332  838.931    0.000  838.931       10.053 1102.042    0.000 1102.042
 39.00  1712.039  210.517    0.000  210.517      158.130  832.128    0.000  832.128        0.000 1079.715    0.000 1079.715
 40.00  1621.372  262.431    0.000  262.431      172.268  788.870    0.000  788.870       40.212 1015.683    0.000 1015.683
 41.00  1667.196  193.528    0.000  193.528      135.695  792.698    0.000  792.698       40.212  928.115    0.000  928.115
 42.00  1590.444  190.620    0.000  190.620      238.596  716.319    0.000  716.319       30.059 1065.646    0.000 1065.646
 43.00  1536.551  229.404    0.000  229.404      187.404  771.104    0.000  771.104       40.212 1106.667    0.000 1106.667
 44.00  1595.656  245.798    0.000  245.798      172.186  816.189    0.000  816.189       20.106 1055.696    0.000 1055.696
 45.00  1568.471  278.162    0.000  278.162      187.882  754.662    0.000  754.662       79.823  966.325    0.000  966.325
 46.00  1531.387  298.349    0.000  298.349      205.641  807.037    0.000  807.037       60.319 1195.539    0.000 1195.539
 47.00  1632.013  156.408    0.000  156.408      176.893  763.352    0.000  763.352       70.372 1010.150    0.000 1010.150
 48.00  1515.433  178.693    0.000  178.693      220.525  714.164    0.000  714.164       19.906  935.657    0.000  935.657
 49.00  1535.706  245.024    0.000  245.024      178.666  825.945    0.000  825.945       60.319  916.457    0.000  916.457
 50.00  1492.806  307.438    0.000  307.438      203.048  743.900    0.000  743.900      100.531 1112.294    0.000 1112.294
 51.00  1608.757  272.992    0.000  272.992      217.586  693.367    0.000  693.367       69.670  995.279    0.000  995.279
 52.00  1455.456  319.447    0.000  319.447      237.847  712.353    0.000  712.353      100.531 1239.464    0.000 1239.464
 53.00  1512.392  263.573    0.000  263.573      155.673  840.828    0.000  840.828       10.053 1240.973    0.000 1240.973
 54.00  1326.380  407.536    0.000  407.536       39.557  937.494    0.000  937.494        0.000 1178.344    0.000 1178.344
 55.00  1558.604  351.641    0.000  351.641       78.946  833.383    0.000  833.383        0.000 1104.052    0.000 1104.052
 56.00  1522.273  335.025    0.000  335.025      139.371  891.449    0.000  891.449        0.000 1218.253    0.000 1218.253
 57.00  1466.139  385.036    0.000  385.036       65.146  891.656    0.000  891.656        0.000 1035.481    0.000 1035.481
 58.00  1507.208  282.152    0.000  282.152      102.235  850.850    0.000  850.850       40.212  943.999    0.000  943.999
 59.00  1513.748  244.053    0.000  244.053      236.728  671.621    0.000  671.621      120.637  892.429    0.000  892.429
 60.00  1392.123  362.838    0.000  362.838      135.999  805.109    0.000  805.109       40.212  914.141    0.000  914.141
 61.00  1367.845  384.044    0.000  384.044       76.040  924.090    0.000  924.090        0.000 1163.060    0.000 1163.060
 62.00  1315.102  363.843    0.000  363.843      122.512  856.433    0.000  856.433       30.159 1143.354    0.000 1143.354
 63.00  1304.673  412.019    0.000  412.019       67.048  920.185    0.000  920.185        0.000 1224.983    0.000 1224.983
 64.00  1490.926  260.536    0.000  260.536      113.302  934.591    0.000  934.591       10.053 1228.603    0.000 1228.603
 65.00  1483.456  253.666    0.000  253.666      147.630  728.503    0.000  728.503        0.000  775.102    0.000  775.102
 66.00  1506.027  242.358    0.000  242.358      102.713  880.507    0.000  880.507        0.000 1018.493    0.000 1018.493
 67.00  1461.065  270.071    0.000  270.071      115.511  924.645    0.000  924.645        0.000  892.730    0.000  892.730
 68.00  1445.927  328.810    0.000  328.810       81.624  876.908    0.000  876.908       19.906 1094.998    0.000 1094.998
 69.00  1463.906  306.641    0.000  306.641       48.679  983.301    0.000  983.301        0.000  986.623    0.000  986.623
 70.00  1448.649  258.400    0.000  258.400       49.888  882.190    0.000  882.190        0.000  854.929    0.000  854.929
 71.00  1506.179  336.000    0.000  336.000       36.749  872.543    0.000  872.543        0.000  866.994    0.000  866.994
 72.00  1451.097  336.896    0.000  336.896      162.816  857.935    0.000  857.935       99.528  993.163    0.000  993.163
 73.00  1432.705  374.836    0.000  374.836       90.273  882.623    0.000  882.623        0.000  831.907    0.000  831.907
 74.00  1266.198  448.448    0.000  448.448       37.873  933.978    0.000  933.978        0.000  956.969    0.000  956.969
 75.00  1322.152  385.123    0.000  385.123        3.718 1043.054    0.000 1043.054        0.000 1154.515    0.000 1154.515
 76.00  1204.321  443.231    0.000  443.231       22.784  999.788    0.000  999.788        0.000 1077.208    0.000 1077.208
 77.00  1302.197  401.652    0.000  401.652       24.254 1028.717    0.000 1028.717        0.000  992.060    0.000  992.060
 78.00  1250.219  435.993    0.000  435.993       31.993  960.884    0.000  960.884        0.000  865.287    0.000  865.287
 79.00  1345.511  435.291    0.000  435.291       14.871 1139.418    0.000 1139.418        0.000 1407.353    0.000 1407.353
 80.00  1451.753  346.881    0.000  346.881       14.786 1044.917    0.000 1044.917        0.000 1036.795    0.000 1036.795
 81.00  1373.965  349.903    0.000  349.903       11.327  998.829    0.000  998.829        0.000 1136.519    0.000 1136.519
 82.00  1465.638  293.965    0.000  293.965        0.000 1070.946    0.000 1070.946        0.000 1027.545    0.000 1027.545
 83.00  1550.123  205.839    0.000  205.839      128.274  903.347    0.000  903.347        9.953 1052.784    0.000 1052.784
 84.00  1436.485  252.936    0.000  252.936      111.621  950.032    0.000  950.032        0.000  968.534    0.000  968.534
 85.00  1449.725  211.172    0.000  211.172      161.850  896.623    0.000  896.623       10.053 1299.180    0.000 1299.180
 86.00  1546.900  243.619    0.000  243.619      215.196  913.410    0.000  913.410       50.265 1207.196    0.000 1207.196
 87.00  1344.449  255.595    0.000  255.595      113.783  818.924    0.000  818.924        0.000  856.439    0.000  856.439
 88.00  1381.619  270.011    0.000  270.011      143.695  883.753    0.000  883.753        0.000 1168.586    0.000 1168.586
 89.00  1421.565  234.440    0.000  234.440      130.509  903.380    0.000  903.380        0.000  945.105    0.000  945.105
 90.00  1533.472  263.121    0.000  263.121       96.965 1041.368    0.000 1041.368        0.000 1279.274    0.000 1279.274
 91.00  1474.933  321.390    0.000  321.390        9.294 1058.639    0.000 1058.639        0.000 1226.602    0.000 1226.602
 92.00  1461.651  283.015    0.000  283.015       64.543 1008.350    0.000 1008.350        0.000 1159.341    0.000 1159.341
 93.00  1296.011  327.558    0.000  327.558       31.299  904.374    0.000  904.374        0.000 1035.892    0.000 1035.892
 94.00  1358.189  301.819    0.000  301.819       48.329  874.452    0.000  874.452        0.000 1078.312    0.000 1078.312
 95.00  1357.113  359.712    0.000  359.712        7.609 1018.466    0.000 1018.466        0.000 1148.486    0.000 1148.486
 96.00  1305.309  330.886    0.000  330.886       83.432  965.937    0.000  965.937        0.000 1118.625    0.000 1118.625
 97.00  1440.942  245.870    0.000  245.870       26.023 1030.699    0.000 1030.699        0.000 1258.165    0.000 1258.165
 98.00  1369.373  363.200    0.000  363.200        5.448 1029.016    0.000 1029.016        0.000 1207.799    0.000 1207.799
 99.00  1408.627  318.925    0.000  318.925       63.330  981.411    0.000  981.411        0.000 1239.261    0.000 1239.261
100.00  1301.113  300.445    0.000  300.445       57.623  950.668    0.000  950.668        0.000 1227.801    0.000 1227.801
101.00  1327.615  291.283    0.000  291.283       30.176  976.905    0.000  976.905        0.000 1047.544    0.000 1047.544
102.00  1360.916  294.259    0.000  294.259       46.213  993.083    0.000  993.083        0.000 1349.747    0.000 1349.747
103.00  1281.277  347.865    0.000  347.865        1.859 1051.097    0.000 1051.097        0.000 1249.116    0.000 1249.116
104.00  1350.608  393.036    0.000  393.036       12.884 1028.226    0.000 1028.226        0.000 1208.603    0.000 1208.603
105.00  1423.251  422.579    0.000  422.579        1.902 1066.875    0.000 1066.875        0.000 1242.781    0.000 1242.781
106.00  1468.150  314.307    0.000  314.307        0.000 1018.993    0.000 1018.993        0.000 1079.218    0.000 1079.218
107.00  1439.479  379.338    0.000  379.338        3.805 1034.760    0.000 1034.760        0.000 1039.005    0.000 1039.005
108.00  1500.684  400.495    0.000  400.495       73.495 1105.968    0.000 1105.968        0.000 1353.473    0.000 1353.473
109.00  1358.589  407.978    0.000  407.978       11.110  984.618    0.000  984.618        0.000  951.848    0.000  951.848
110.00  1344.488  380.158    0.000  380.158       84.775  969.355    0.000  969.355        0.000 1029.957    0.000 1029.957
111.00  1331.902  373.643    0.000  373.643       93.641  939.699    0.000  939.699        0.000 1181.158    0.000 1181.158
112.00  1384.691  330.462    0.000  330.462       54.298  914.012    0.000  914.012        0.000 1121.342    0.000 1121.342
113.00  1427.742  315.556    0.000  315.556       25.937  976.306    0.000  976.306        0.000 1191.211    0.000 1191.211
114.00  1375.553  420.182    0.000  420.182       25.637 1107.396    0.000 1107.396        0.000 1261.384    0.000 1261.384
115.00  1306.857  399.324    0.000  399.324       12.840 1028.360    0.000 1028.360        0.000 1200.156    0.000 1200.156
116.00  1258.042  399.593    0.000  399.593       18.590  937.928    0.000  937.928        0.000  958.378    0.000  958.378
117.00  1337.150  414.896    0.000  414.896       29.613 1036.230    0.000 1036.230        0.000 1181.054    0.000 1181.054
118.00  1343.555  387.334    0.000  387.334        9.079 1028.182    0.000 1028.182        0.000 1100.126    0.000 1100.126
119.00  1294.304  422.175    0.000  422.175      100.463  968.701    0.000  968.701        0.000 1261.581    0.000 1261.581
120.00  1622.928  322.161    0.000  322.161      150.019  966.988    0.000  966.988        0.000 1343.726    0.000 1343.726
121.00  1529.325  277.334    0.000  277.334      138.727  839.786    0.000  839.786        0.000 1110.683    0.000 1110.683
122.00  1661.240  314.467    0.000  314.467      117.113 1026.850    0.000 1026.850        0.000 1410.871    0.000 1410.871
123.00  1682.521  327.087    0.000  327.087      127.927 1054.811    0.000 1054.811        0.000 1440.125    0.000 1440.125
124.00  1680.525  273.771    0.000  273.771      199.554  864.263    0.000  864.263        0.000 1159.043    0.000 1159.043
125.00  1526.954  212.289    0.000  212.289      128.737  892.887    0.000  892.887        0.000 1219.163    0.000 1219.163
126.00  1626.384  243.697    0.000  243.697       67.658 1010.542    0.000 1010.542        0.000 1271.030    0.000 1271.030
127.00  1504.174  217.571    0.000  217.571       70.635  944.623    0.000  944.623       10.053 1170.402    0.000 1170.402
128.00  1497.313  316.024    0.000  316.024       69.172  914.741    0.000  914.741        0.000 1259.974    0.000 1259.974
129.00  1554.386  316.250    0.000  316.250       74.058  971.123    0.000  971.123        0.000 1208.506    0.000 1208.506
130.00  1425.057  353.329    0.000  353.329       80.150  887.614    0.000  887.614        0.000  998.897    0.000  998.897
131.00  1566.214  268.419    0.000  268.419      279.487  832.865    0.000  832.865       70.372 1159.842    0.000 1159.842
132.00  1340.977  361.137    0.000  361.137      140.030  756.919    0.000  756.919       19.906 1018.200    0.000 1018.200
133.00  1362.295  305.987    0.000  305.987      179.713  743.374    0.000  743.374       10.053 1129.581    0.000 1129.581
134.00  1279.020  404.142    0.000  404.142      138.553  773.218    0.000  773.218        0.000  950.540    0.000  950.540
135.00  1351.387  315.006    0.000  315.006      133.841  775.720    0.000  775.720        0.000  960.492    0.000  960.492
136.00  1352.757  305.629    0.000  305.629      141.581  738.589    0.000  738.589       10.053 1079.823    0.000 1079.823
137.00  1372.314  243.930    0.000  243.930      105.141  753.640    0.000  753.640       10.053 1007.746    0.000 1007.746
138.00  1406.620  235.252    0.000  235.252       59.833  764.812    0.000  764.812        0.000 1088.063    0.000 1088.063
139.00  1394.469  249.098    0.000  249.098      128.264  721.681    0.000  721.681        0.000  909.722    0.000  909.722
140.00  1420.930  189.604    0.000  189.604      159.867  745.575    0.000  745.575       30.159  969.235    0.000  969.235
141.00  1612.083  199.397    0.000  199.397      139.163  713.841    0.000  713.841       30.159 1032.171    0.000 1032.171
142.00  1625.744  233.176    0.000  233.176      227.350  678.170    0.000  678.170      110.383 1025.137    0.000 1025.137
143.00  1528.902  251.714    0.000  251.714      190.989  748.164    0.000  748.164       50.265  985.323    0.000  985.323
144.00  1606.895  207.229    0.000  207.229      134.400  844.836    0.000  844.836       20.106 1090.177    0.000 1090.177
145.00  1471.131  271.021    0.000  271.021      182.222  763.502    0.000  763.502        0.000 1029.152    0.000 1029.152
146.00  1392.673  249.677    0.000  249.677      102.329  803.823    0.000  803.823        0.000  888.612    0.000  888.612
147.00  1441.051  246.637    0.000  246.637       75.137  840.299    0.000  840.299        0.000  938.575    0.000  938.575
148.00  1447.617  274.587    0.000  274.587      223.935  763.171    0.000  763.171       10.053 1020.207    0.000 1020.207
149.00  1483.627  246.552    0.000  246.552      146.000  768.362    0.000  768.362        0.000 1016.190    0.000 1016.190
150.00  1468.086  236.833    0.000  236.833      168.562  795.027    0.000  795.027       19.906  935.057    0.000  935.057
151.00  1357.121  244.551    0.000  244.551      166.837  798.672    0.000  798.672       39.811 1047.054    0.000 1047.054
152.00  1383.598  229.297    0.000  229.297      165.927  736.157    0.000  736.157        0.000 1090.181    0.000 1090.181
153.00  1367.262  239.175    0.000  239.175      175.654  711.217    0.000  711.217        9.953  919.075    0.000  919.075
154.00  1380.521  242.520    0.000  242.520      159.268  722.846    0.000  722.846        0.000  940.386    0.000  940.386
155.00  1397.772  297.799    0.000  297.799      206.001  801.145    0.000  801.145        0.000 1249.223    0.000 1249.223
156.00  1360.987  265.420    0.000  265.420      172.660  786.844    0.000  786.844       20.106 1125.868    0.000 1125.868
157.00  1530.983  271.120    0.000  271.120      282.036  763.717    0.000  763.717       90.478 1184.281    0.000 1184.281
158.00  1364.849  272.925    0.000  272.925      274.138  775.606    0.000  775.606       19.906 1165.182    0.000 1165.182
159.00  1427.946  265.997    0.000  265.997      166.484  802.826    0.000  802.826       50.065 1135.522    0.000 1135.522
160.00  1392.667  267.407    0.000  267.407      204.007  735.915    0.000  735.915       40.112 1167.292    0.000 1167.292
161.00  1374.370  283.104    0.000  283.104      203.880  747.193    0.000  747.193       30.159 1096.517    0.000 1096.517
162.00  1327.328  282.321    0.000  282.321      204.055  735.956    0.000  735.956        0.000 1115.517    0.000 1115.517
163.00  1351.860  241.390    0.000  241.390      203.495  744.473    0.000  744.473       29.959  985.529    0.000  985.529
164.00  1384.923  274.197    0.000  274.197      219.017  719.703    0.000  719.703        0.000  984.925    0.000  984.925
165.00  1465.093  270.998    0.000  270.998      151.963  751.091    0.000  751.091        0.000  995.985    0.000  995.985
166.00  1433.911  287.281    0.000  287.281      159.780  834.170    0.000  834.170       10.053 1156.733    0.000 1156.733
167.00  1432.270  240.715    0.000  240.715      250.392  669.637    0.000  669.637        0.000 1005.434    0.000 1005.434
168.00  1513.633  266.974    0.000  266.974      211.495  752.109    0.000  752.109       19.906  985.325    0.000  985.325
169.00  1388.057  261.828    0.000  261.828      114.221  843.708    0.000  843.708        0.000 1114.911    0.000 1114.911
170.00  1461.176  225.766    0.000  225.766      122.263  722.240    0.000  722.240       19.906 1016.592    0.000 1016.592
171.00  1452.676  212.913    0.000  212.913      104.665  737.020    0.000  737.020        0.000 1106.567    0.000 1106.567
172.00  1524.666  191.271    0.000  191.271      107.862  777.791    0.000  777.791        0.000  953.858    0.000  953.858
173.00  1590.457  235.500    0.000  235.500      144.304  771.778    0.000  771.778        0.000  905.702    0.000  905.702
174.00  1610.839  221.713    0.000  221.713      162.030  801.412    0.000  801.412        0.000 1054.695    0.000 1054.695
175.00  1587.382  224.985    0.000  224.985      179.798  802.585    0.000  802.585        0.000 1125.967    0.000 1125.967
176.00  1447.149  319.830    0.000  319.830      145.040  844.577    0.000  844.577        0.000 1065.248    0.000 1065.248
177.00  1483.813  275.216    0.000  275.216      178.148  791.588    0.000  791.588       40.212  915.354    0.000  915.354
178.00  1523.091  286.528    0.000  286.528      120.876  852.570    0.000  852.570        0.000 1017.896    0.000 1017.896
179.00  1573.416  255.632    0.000  255.632      222.639  776.615    0.000  776.615        0.000 1015.685    0.000 1015.685
180.00  1553.232  295.975    0.000  295.975      193.200  830.256    0.000  830.256        0.000 1067.258    0.000 1067.258
181.00  1529.725  281.269    0.000  281.269      133.368  771.873    0.000  771.873        0.000  946.019    0.000  946.019
182.00  1444.094  252.281    0.000  252.281      190.477  667.025    0.000  667.025        0.000  915.556    0.000  915.556
183.00  1607.251  243.268    0.000  243.268      145.211  765.502    0.000  765.502        0.000  986.529    0.000  986.529
184.00  1574.073  274.427    0.000  274.427      172.579  805.754    0.000  805.754        0.000 1055.595    0.000 1055.595
185.00  1630.985  256.296    0.000  256.296      182.484  824.653    0.000  824.653        0.000 1016.289    0.000 1016.289
186.00  1578.688  297.084    0.000  297.084      136.051  820.064    0.000  820.064        0.000 1166.685    0.000 1166.685
187.00  1482.419  285.857    0.000  285.857      183.907  792.309    0.000  792.309        0.000 1056.903    0.000 1056.903
188.00  1590.974  238.937    0.000  238.937      115.341  778.581    0.000  778.581        0.000 1076.410    0.000 1076.410
189.00  1627.130  260.961    0.000  260.961      134.448  891.402    0.000  891.402        0.000  917.064    0.000  917.064
190.00  1535.174  267.894    0.000  267.894      115.558  869.144    0.000  869.144        0.000 1016.492    0.000 1016.492
191.00  1600.000  219.112    0.000  219.112      165.578  763.944    0.000  763.944        0.000 1226.398    0.000 1226.398
192.00  1517.537  242.795    0.000  242.795      242.914  751.893    0.000  751.893        0.000 1095.709    0.000 1095.709
193.00  1570.704  224.204    0.000  224.204      251.302  745.309    0.000  745.309        0.000 1178.345    0.000 1178.345
194.00  1546.074  253.354    0.000  253.354      178.636  911.290    0.000  911.290        0.000 1116.421    0.000 1116.421
195.00  1634.085  246.245    0.000  246.245      247.147  782.276    0.000  782.276        0.000 1085.151    0.000 1085.151
196.00  1415.406  236.586    0.000  236.586      179.112  754.884    0.000  754.884        0.000 1075.705    0.000 1075.705
197.00  1512.833  247.444    0.000  247.444      220.517  767.718    0.000  767.718        0.000 1233.840    0.000 1233.840
198.00  1435.039  286.624    0.000  286.624      167.392  811.253    0.000  811.253        0.000 1108.578    0.000 1108.578
199.00  1494.157  248.084    0.000  248.084      265.872  789.900    0.000  789.900        0.000 1176.640    0.000 1176.640
200.00  1455.381  232.724    0.000  232.724      207.166  774.557    0.000  774.557        0.000 1186.293    0.000 1186.293
201.00  1482.359  240.860    0.000  240.860      218.539  718.962    0.000  718.962        0.000 1187.398    0.000 1187.398
202.00  1440.366  312.005    0.000  312.005      109.980  850.988    0.000  850.988        0.000 1117.627    0.000 1117.627
203.00  1406.805  298.648    0.000  298.648      167.778  779.306    0.000  779.306        0.000 1125.064    0.000 1125.064
204.00  1324.965  284.765    0.000  284.765      128.651  776.192    0.000  776.192        0.000  915.556    0.000  915.556
205.00  1432.319  267.364    0.000  267.364      170.071  830.362    0.000  830.362        0.000 1117.424    0.000 1117.424
206.00  1447.922  252.920    0.000  252.920      164.367  762.324    0.000  762.324        0.000 1025.438    0.000 1025.438
207.00  1469.047  260.939    0.000  260.939      139.334  785.790    0.000  785.790        0.000  955.967    0.000  955.967
208.00  1388.873  301.762    0.000  301.762      145.565  731.191    0.000  731.191        0.000 1114.610    0.000 1114.610
209.00  1428.406  275.899    0.000  275.899      161.512  764.447    0.000  764.447        0.000  863.480    0.000  863.480
210.00  1427.570  270.240    0.000  270.240      105.616  751.084    0.000  751.084        0.000  906.205    0.000  906.205
211.00  1435.400  296.961    0.000  296.961      141.416  782.031    0.000  782.031        0.000  986.330    0.000  986.330
212.00  1349.049  269.825    0.000  269.825      171.547  704.564    0.000  704.564        0.000 1132.505    0.000 1132.505
213.00  1439.464  270.972    0.000  270.972      160.778  780.642    0.000  780.642        0.000 1197.145    0.000 1197.145
214.00  1481.187  238.187    0.000  238.187      191.217  706.335    0.000  706.335        0.000 1103.952    0.000 1103.952
215.00  1419.115  281.889    0.000  281.889       87.675  875.542    0.000  875.542        0.000 1093.499    0.000 1093.499
216.00  1588.105  245.822    0.000  245.822      102.329  763.225    0.000  763.225        0.000 1074.498    0.000 1074.498
217.00  1622.392  192.029    0.000  192.029      147.203  813.773    0.000  813.773        0.000 1226.004    0.000 1226.004
218.00  1561.452  261.776    0.000  261.776      162.982  787.099    0.000  787.099        9.953 1208.309    0.000 1208.309
219.00  1460.285  277.798    0.000  277.798      112.921  824.836    0.000  824.836        0.000 1125.367    0.000 1125.367
220.00  1513.480  260.415    0.000  260.415       92.430  766.129    0.000  766.129        0.000 1006.236    0.000 1006.236
221.00  1402.303  266.185    0.000  266.185      139.249  721.294    0.000  721.294        0.000 1008.952    0.000 1008.952
222.00  1388.780  327.167    0.000  327.167       98.610  736.267    0.000  736.267        0.000 1059.420    0.000 1059.420
223.00  1612.747  204.722    0.000  204.722      130.908  721.113    0.000  721.113        0.000 1128.183    0.000 1128.183
224.00  1549.700  237.989    0.000  237.989      212.916  708.672    0.000  708.672        0.000 1019.205    0.000 1019.205
225.00  1537.474  221.642    0.000  221.642      115.211  753.334    0.000  753.334        0.000 1027.751    0.000 1027.751
226.00  1474.100  225.590    0.000  225.590      159.094  722.846    0.000  722.846        0.000 1034.786    0.000 1034.786
227.00  1639.490  237.564    0.000  237.564      124.720  805.635    0.000  805.635        0.000 1042.929    0.000 1042.929
228.00  1553.194  231.377    0.000  231.377      211.578  829.639    0.000  829.639        0.000 1242.286    0.000 1242.286
229.00  1662.110  194.590    0.000  194.590      190.567  751.860    0.000  751.860        0.000 1031.570    0.000 1031.570
230.00  1581.994  256.024    0.000  256.024      128.522  867.472    0.000  867.472        0.000 1083.947    0.000 1083.947
231.00  1606.943  200.751    0.000  200.751      185.379  784.379    0.000  784.379        9.953 1073.892    0.000 1073.892
232.00  1486.682  211.578    0.000  211.578      170.420  686.498    0.000  686.498        0.000  993.466    0.000  993.466
233.00  1485.595  235.937    0.000  235.937      161.211  733.270    0.000  733.270        0.000 1013.272    0.000 1013.272
234.00  1488.591  196.062    0.000  196.062      130.256  700.498    0.000  700.498        0.000 1024.226    0.000 1024.226
235.00  1506.997  229.215    0.000  229.215      128.394  772.003    0.000  772.003        0.000 1145.872    0.000 1145.872
236.00  1516.573  258.038    0.000  258.038      120.827  789.996    0.000  789.996        0.000  953.453    0.000  953.453
237.00  1647.871  234.381    0.000  234.381      213.911  755.411    0.000  755.411        0.000 1270.033    0.000 1270.033
238.00  1539.191  243.302    0.000  243.302      195.237  772.272    0.000  772.272        0.000 1111.293    0.000 1111.293
239.00  1666.320  247.261    0.000  247.261      184.208  751.088    0.000  751.088       29.858 1130.795    0.000 1130.795
240.00  1792.297  237.222    0.000  237.222      228.727  824.891    0.000  824.891       50.265 1185.283    0.000 1185.283
241.00  1685.392  233.145    0.000  233.145      181.269  848.577    0.000  848.577        0.000 1151.911    0.000 1151.911
242.00  1664.760  308.254    0.000  308.254      285.333  737.036    0.000  737.036       40.012 1254.754    0.000 1254.754
243.00  1681.411  244.523    0.000  244.523      226.269  812.435    0.000  812.435        0.000 1105.459    0.000 1105.459
244.00  1880.905  227.855    0.000  227.855      161.765  806.079    0.000  806.079        0.000 1285.617    0.000 1285.617
245.00  1766.851  216.066    0.000  216.066      203.360  771.919    0.000  771.919        0.000 1184.581    0.000 1184.581
246.00  1607.728  223.449    0.000  223.449      103.926  809.276    0.000  809.276        0.000 1116.622    0.000 1116.622
247.00  1630.649  239.774    0.000  239.774      174.262  867.217    0.000  867.217       19.906 1124.366    0.000 1124.366
248.00  1552.519  193.681    0.000  193.681      119.360  857.668    0.000  857.668        0.000 1204.190    0.000 1204.190
249.00  1605.914  217.615    0.000  217.615      138.946  840.283    0.000  840.283        0.000 1196.851    0.000 1196.851
250.00  1450.544  237.721    0.000  237.721      140.895  791.043    0.000  791.043        0.000  973.365    0.000  973.365
251.00  1539.822  182.767    0.000  182.767      106.048  833.417    0.000  833.417        0.000  962.105    0.000  962.105
252.00  1474.305  192.053    0.000  192.053      163.283  788.972    0.000  788.972       10.053 1054.696    0.000 1054.696
253.00  1573.526  196.233    0.000  196.233      245.521  842.443    0.000  842.443       39.811 1262.297    0.000 1262.297
254.00  1543.540  235.872    0.000  235.872      224.501  708.601    0.000  708.601       20.106 1072.389    0.000 1072.389
255.00  1643.859  210.708    0.000  210.708      193.496  770.557    0.000  770.557       10.053 1030.969    0.000 1030.969
256.00  1616.184  177.019    0.000  177.019      236.568  765.884    0.000  765.884       39.811 1100.539    0.000 1100.539
257.00  1609.882  258.112    0.000  258.112      126.544  841.528    0.000  841.528        0.000 1141.253    0.000 1141.253
258.00  1547.027  276.986    0.000  276.986      219.879  747.666    0.000  747.666       29.858 1171.412    0.000 1171.412
259.00  1562.333  196.065    0.000  196.065      212.127  734.620    0.000  734.620       20.106 1232.937    0.000 1232.937
260.00  1599.601  239.911    0.000  239.911      218.868  874.297    0.000  874.297       10.053 1411.381    0.000 1411.381
261.00  1544.073  190.174    0.000  190.174      227.824  717.935    0.000  717.935       60.118 1122.959    0.000 1122.959
262.00  1619.541  211.134    0.000  211.134      211.692  811.473    0.000  811.473       10.053 1201.671    0.000 1201.671
263.00  1563.464  241.143    0.000  241.143      250.096  775.159    0.000  775.159       39.811 1032.978    0.000 1032.978
264.00  1647.913  166.059    0.000  166.059      325.516  654.716    0.000  654.716       60.319 1004.824    0.000 1004.824
265.00  1448.834  216.254    0.000  216.254      204.214  626.145    0.000  626.145       80.425  714.988    0.000  714.988
266.00  1548.321  202.208    0.000  202.208      140.237  738.023    0.000  738.023        0.000  804.765    0.000  804.765
267.00  1500.153  214.426    0.000  214.426      190.734  752.414    0.000  752.414        0.000  716.899    0.000  716.899
268.00  1640.480  208.756    0.000  208.756      200.581  836.717    0.000  836.717       10.053 1036.089    0.000 1036.089
269.00  1504.475  224.522    0.000  224.522      195.064  732.154    0.000  732.154        0.000  942.601    0.000  942.601
270.00  1497.241  261.524    0.000  261.524      162.718  764.755    0.000  764.755       10.053  841.966    0.000  841.966
271.00  1450.362  253.973    0.000  253.973      165.010  735.992    0.000  735.992        0.000  793.909    0.000  793.909
272.00  1545.433  284.887    0.000  284.887      255.749  800.746    0.000  800.746       10.053  976.071    0.000  976.071
273.00  1539.415  230.545    0.000  230.545      228.380  710.112    0.000  710.112       40.212  964.918    0.000  964.918
274.00  1550.868  245.295    0.000  245.295      212.297  724.011    0.000  724.011       20.106 1063.333    0.000 1063.333
275.00  1489.872  243.511    0.000  243.511      247.181  625.053    0.000  625.053       40.212  937.160    0.000  937.160
276.00  1567.729  272.704    0.000  272.704      201.496  779.212    0.000  779.212        0.000  947.415    0.000  947.415
277.00  1502.040  268.977    0.000  268.977      188.524  776.403    0.000  776.403        0.000 1029.953    0.000 1029.953
278.00  1520.635  337.608    0.000  337.608      288.304  774.974    0.000  774.974        0.000 1025.932    0.000 1025.932
279.00  1516.569  302.335    0.000  302.335      135.826  855.922    0.000  855.922        0.000 1133.809    0.000 1133.809
280.00  1432.622  359.701    0.000  359.701      214.334  839.046    0.000  839.046       20.106  964.108    0.000  964.108
281.00  1408.475  358.513    0.000  358.513      143.912  836.069    0.000  836.069        0.000  856.540    0.000  856.540
282.00  1488.212  326.272    0.000  326.272      115.251  930.973    0.000  930.973        0.000  817.536    0.000  817.536
283.00  1483.984  339.097    0.000  339.097      151.003  886.368    0.000  886.368        0.000  866.899    0.000  866.899
284.00  1481.734  293.557    0.000  293.557      214.678  779.137    0.000  779.137        0.000  957.673    0.000  957.673
285.00  1718.497  335.107    0.000  335.107      206.503  867.093    0.000  867.093        0.000 1058.803    0.000 1058.803
286.00  1628.435  311.776    0.000  311.776      224.104  853.348    0.000  853.348       50.265 1083.140    0.000 1083.140
287.00  1670.883  333.799    0.000  333.799      224.064  954.930    0.000  954.930       40.212 1004.320    0.000 1004.320
288.00  1587.670  305.092    0.000  305.092      130.335  925.497    0.000  925.497        0.000 1005.223    0.000 1005.223
289.00  1488.233  302.787    0.000  302.787      204.176  849.934    0.000  849.934        0.000 1087.556    0.000 1087.556
290.00  1643.364  235.265    0.000  235.265      188.827  923.127    0.000  923.127       60.319 1078.209    0.000 1078.209
291.00  1596.628  339.983    0.000  339.983      221.592  861.626    0.000  861.626        0.000 1198.748    0.000 1198.748
292.00  1516.945  333.538    0.000  333.538      177.977  894.133    0.000  894.133        0.000  936.263    0.000  936.263
293.00  1617.461  314.851    0.000  314.851      173.828  856.344    0.000  856.344        0.000  977.275    0.000  977.275
294.00  1559.399  376.710    0.000  376.710      158.392  995.901    0.000  995.901       20.106  953.956    0.000  953.956
295.00  1609.420  347.478    0.000  347.478      139.806  928.002    0.000  928.002        0.000 1022.415    0.000 1022.415
296.00  1594.508  370.653    0.000  370.653      202.974  992.056    0.000  992.056        0.000 1202.072    0.000 1202.072
297.00  1490.267  355.236    0.000  355.236      144.565  878.389    0.000  878.389        0.000  941.290    0.000  941.290
298.00  1491.309  333.006    0.000  333.006      163.280  867.467    0.000  867.467        0.000  992.565    0.000  992.565
299.00  1551.024  328.280    0.000  328.280      185.761  818.016    0.000  818.016        0.000  882.883    0.000  882.883
300.00  1487.324  272.886    0.000  272.886      170.803  816.762    0.000  816.762        0.000  921.991    0.000  921.991
301.00  1547.927  349.541    0.000  349.541      202.192  910.047    0.000  910.047        0.000 1190.713    0.000 1190.713
302.00  1441.970  329.471    0.000  329.471      168.818  812.747    0.000  812.747        0.000 1080.532    0.000 1080.532
303.00  1499.503  328.027    0.000  328.027      170.893  840.353    0.000  840.353        0.000  961.200    0.000  961.200
304.00  1594.156  312.018    0.000  312.018       90.009  930.998    0.000  930.998        0.000  922.889    0.000  922.889
305.00  1453.120  408.583    0.000  408.583      161.432  903.844    0.000  903.844        0.000 1209.512    0.000 1209.512
306.00  1573.852  301.627    0.000  301.627      217.615  775.674    0.000  775.674        0.000 1103.750    0.000 1103.750
307.00  1546.446  374.065    0.000  374.065       67.917  967.095    0.000  967.095        0.000  964.812    0.000  964.812
308.00  1521.175  318.355    0.000  318.355      121.650  868.791    0.000  868.791        0.000  962.904    0.000  962.904
309.00  1613.522  297.855    0.000  297.855       83.647  907.105    0.000  907.105        0.000  926.097    0.000  926.097
310.00  1567.388  335.724    0.000  335.724      154.631  963.714    0.000  963.714        0.000  945.305    0.000  945.305
311.00  1606.606  299.154    0.000  299.154      167.430  901.103    0.000  901.103        0.000  975.973    0.000  975.973
312.00  1556.377  320.321    0.000  320.321       40.121  881.166    0.000  881.166        0.000  693.480    0.000  693.480
313.00  1617.316  368.172    0.000  368.172      127.400  953.447    0.000  953.447        0.000  933.449    0.000  933.449
314.00  1630.356  354.045    0.000  354.045      117.590  928.536    0.000  928.536        0.000  961.098    0.000  961.098
315.00  1650.829  368.869    0.000  368.869      140.456  936.566    0.000  936.566        0.000 1111.691    0.000 1111.691
316.00  1646.001  323.365    0.000  323.365      179.145  923.303    0.000  923.303       30.159 1130.489    0.000 1130.489
317.00  1581.706  369.472    0.000  369.472       96.970  894.546    0.000  894.546        0.000  951.140    0.000  951.140
318.00  1470.235  358.685    0.000  358.685       59.960  868.850    0.000  868.850        0.000  704.739    0.000  704.739
319.00  1501.957  375.206    0.000  375.206       44.270  945.738    0.000  945.738        0.000  944.507    0.000  944.507
320.00  1431.072  377.315    0.000  377.315       82.874  986.958    0.000  986.958        0.000 1031.373    0.000 1031.373
321.00  1438.303  387.550    0.000  387.550      174.139  863.546    0.000  863.546       49.764  968.841    0.000  968.841
322.00  1517.502  358.002    0.000  358.002      215.430  901.473    0.000  901.473       49.764 1059.617    0.000 1059.617
323.00  1530.693  413.428    0.000  413.428      148.021  949.682    0.000  949.682        0.000 1121.947    0.000 1121.947
324.00  1599.493  319.916    0.000  319.916      190.781  894.349    0.000  894.349       19.906 1100.938    0.000 1100.938
325.00  1501.207  284.775    0.000  284.775       94.585  888.763    0.000  888.763        0.000  894.139    0.000  894.139
326.00  1564.106  327.623    0.000  327.623      154.123  846.741    0.000  846.741        0.000  862.172    0.000  862.172
327.00  1541.802  318.708    0.000  318.708      113.701  947.182    0.000  947.182        0.000  850.411    0.000  850.411
328.00  1508.723  328.311    0.000  328.311       48.330  945.306    0.000  945.306        0.000  834.520    0.000  834.520
329.00  1471.061  365.770    0.000  365.770       66.574  905.964    0.000  905.964        0.000  884.082    0.000  884.082
330.00  1489.594  297.166    0.000  297.166       27.882  947.393    0.000  947.393        0.000  823.564    0.000  823.564
331.00  1578.293  310.718    0.000  310.718       94.939  916.860    0.000  916.860        9.953 1067.756    0.000 1067.756
332.00  1535.208  334.507    0.000  334.507       61.169 1056.885    0.000 1056.885        0.000 1078.312    0.000 1078.312
333.00  1514.425  307.737    0.000  307.737      135.781  968.466    0.000  968.466       20.106 1148.278    0.000 1148.278
334.00  1507.358  359.349    0.000  359.349       31.600 1047.597    0.000 1047.597        0.000  907.610    0.000  907.610
335.00  1670.729  272.438    0.000  272.438       35.318 1057.845    0.000 1057.845        0.000 1114.501    0.000 1114.501
336.00  1659.131  313.089    0.000  313.089       11.153 1003.090    0.000 1003.090        0.000 1075.091    0.000 1075.091
337.00  1669.713  255.198    0.000  255.198       72.631 1037.854    0.000 1037.854        0.000 1062.336    0.000 1062.336
338.00  1713.326  212.918    0.000  212.918      148.417  915.482    0.000  915.482       19.906  895.852    0.000  895.852
339.00  1518.122  286.386    0.000  286.386       52.438 1108.845    0.000 1108.845        0.000  875.235    0.000  875.235
340.00  1524.833  341.944    0.000  341.944       99.131  944.082    0.000  944.082        0.000  795.512    0.000  795.512
341.00  1517.348  307.314    0.000  307.314       72.844  951.322    0.000  951.322        0.000  945.409    0.000  945.409
342.00  1505.693  324.673    0.000  324.673       82.532  976.399    0.000  976.399        0.000 1173.922    0.000 1173.922
343.00  1622.355  195.881    0.000  195.881      139.813  869.322    0.000  869.322        0.000 1035.693    0.000 1035.693
344.00  1555.261  322.372    0.000  322.372      161.777  856.651    0.000  856.651       19.906 1203.683    0.000 1203.683
345.00  1596.032  304.069    0.000  304.069      143.751  995.325    0.000  995.325       19.906 1380.215    0.000 1380.215
346.00  1448.493  307.095    0.000  307.095      133.108  855.515    0.000  855.515        0.000  846.383    0.000  846.383
347.00  1596.790  286.150    0.000  286.150      150.706  886.231    0.000  886.231        0.000  867.896    0.000  867.896
348.00  1500.332  263.119    0.000  263.119       84.603  916.630    0.000  916.630        0.000  885.990    0.000  885.990
349.00  1674.528  250.444    0.000  250.444      130.041  933.963    0.000  933.963        0.000  956.967    0.000  956.967
350.00  1640.997  234.653    0.000  234.653      167.353  892.781    0.000  892.781        0.000  825.175    0.000  825.175
351.00  1729.172  234.671    0.000  234.671      251.524  911.413    0.000  911.413       40.113 1034.988    0.000 1034.988
352.00  1716.429  208.070    0.000  208.070      259.271  818.948    0.000  818.948       99.528 1081.939    0.000 1081.939
353.00  1640.624  223.460    0.000  223.460      208.980  779.290    0.000  779.290       10.053  902.882    0.000  902.882
354.00  1583.120  263.370    0.000  263.370      167.177  842.145    0.000  842.145       20.106  815.422    0.000  815.422
355.00  1544.254  236.388    0.000  236.388      197.142  810.157    0.000  810.157        9.953  763.146    0.000  763.146
356.00  1582.719  224.976    0.000  224.976      196.195  832.517    0.000  832.517       29.858  873.032    0.000  873.032
357.00  1511.950  301.835    0.000  301.835      107.737  878.117    0.000  878.117        0.000  595.157    0.000  595.157
358.00  1495.152  254.285    0.000  254.285      128.487  771.137    0.000  771.137       19.906  653.467    0.000  653.467
359.00  1582.979  272.373    0.000  272.373      177.000  851.803    0.000  851.803       19.906  780.039    0.000  780.039
360.00  1511.459  255.450    0.000  255.450      123.303  813.449    0.000  813.449        0.000  611.342    0.000  611.342
361.00  1536.509  285.404    0.000  285.404      156.767  861.957    0.000  861.957       59.717  691.971    0.000  691.971
362.00  1675.993  202.645    0.000  202.645       64.805  928.191    0.000  928.191        0.000  876.748    0.000  876.748
363.00  1759.879  134.391    0.000  134.391      157.021  968.276    0.000  968.276        0.000 1135.722    0.000 1135.722
364.00  1608.263  261.826    0.000  261.826      201.545  894.296    0.000  894.296        0.000 1034.487    0.000 1034.487
365.00  1832.355  221.479    0.000  221.479      164.319 1010.204    0.000 1010.204        0.000 1134.917    0.000 1134.917
366.00  1690.551  252.057    0.000  252.057      163.880  922.178    0.000  922.178        0.000  918.163    0.000  918.163
367.00  1645.490  223.397    0.000  223.397      125.106  956.545    0.000  956.545        0.000  985.722    0.000  985.722
368.00  1536.694  271.525    0.000  271.525      117.802  948.936    0.000  948.936        0.000 1104.653    0.000 1104.653
369.00  1638.478  235.882    0.000  235.882      182.338  893.302    0.000  893.302       60.319 1166.780    0.000 1166.780
370.00  1619.382  282.510    0.000  282.510      143.784  991.597    0.000  991.597        0.000 1178.238    0.000 1178.238
371.00  1577.751  331.404    0.000  331.404       94.888 1072.847    0.000 1072.847        0.000 1277.872    0.000 1277.872
372.00  1583.620  286.640    0.000  286.640      105.867 1010.107    0.000 1010.107        0.000 1116.714    0.000 1116.714
373.00  1721.014  311.107    0.000  311.107      131.720 1073.087    0.000 1073.087        0.000 1215.941    0.000 1215.941
374.00  1661.382  245.423    0.000  245.423      134.096  917.017    0.000  917.017       10.053 1114.806    0.000 1114.806
375.00  1596.098  283.491    0.000  283.491       99.083  997.724    0.000  997.724        0.000 1016.281    0.000 1016.281
376.00  1592.589  307.793    0.000  307.793      126.834  893.186    0.000  893.186        0.000  936.462    0.000  936.462
377.00  1559.868  351.570    0.000  351.570      119.052  896.203    0.000  896.203        0.000  873.429    0.000  873.429
378.00  1566.117  322.927    0.000  322.927       77.297  937.099    0.000  937.099        0.000 1050.269    0.000 1050.269
379.00  1532.321  304.182    0.000  304.182      102.936  911.125    0.000  911.125        0.000  893.842    0.000  893.842
380.00  1504.543  273.648    0.000  273.648      131.646  790.342    0.000  790.342        0.000  895.653    0.000  895.653
381.00  1555.503  344.409    0.000  344.409      106.483  995.992    0.000  995.992        0.000 1083.148    0.000 1083.148
382.00  1565.128  302.262    0.000  302.262      126.151  859.667    0.000  859.667        0.000  772.799    0.000  772.799
383.00  1568.967  355.205    0.000  355.205       88.065  924.383    0.000  924.383        0.000  944.410    0.000  944.410
384.00  1489.064  403.266    0.000  403.266      109.371  945.824    0.000  945.824       10.053 1066.148    0.000 1066.148
385.00  1490.075  343.383    0.000  343.383      116.678  937.782    0.000  937.782        0.000 1104.349    0.000 1104.349
386.00  1494.001  328.272    0.000  328.272      118.277  900.829    0.000  900.829        0.000  971.953    0.000  971.953
387.00  1410.958  412.811    0.000  412.811      148.109  901.042    0.000  901.042        0.000  973.360    0.000  973.360
388.00  1569.011  387.675    0.000  387.675       96.229 1057.933    0.000 1057.933        0.000 1190.412    0.000 1190.412
389.00  1572.573  383.523    0.000  383.523      261.206  833.166    0.000  833.166       49.965 1111.089    0.000 1111.089
390.00  1587.464  291.159    0.000  291.159      239.502  800.283    0.000  800.283       99.628  941.492    0.000  941.492
391.00  1586.711  296.280    0.000  296.280      224.882  843.885    0.000  843.885       90.478 1122.747    0.000 1122.747
392.00  1581.847  339.142    0.000  339.142      163.629  888.977    0.000  888.977       20.106 1153.512    0.000 1153.512
393.00  1530.207  303.114    0.000  303.114      221.855  960.355    0.000  960.355       90.478 1109.578    0.000 1109.578
394.00  1589.559  271.844    0.000  271.844      240.843  862.768    0.000  862.768       90.077 1052.176    0.000 1052.176
395.00  1659.186  248.077    0.000  248.077      199.640  887.465    0.000  887.465       60.218 1031.869    0.000 1031.869
396.00  1634.632  253.255    0.000  253.255      202.155  826.738    0.000  826.738       29.858  992.665    0.000  992.665
397.00  1433.591  354.788    0.000  354.788      105.867  874.457    0.000  874.457       10.053  942.694    0.000  942.694
398.00  1575.859  323.683    0.000  323.683      158.485  930.823    0.000  930.823        0.000 1180.459    0.000 1180.459
399.00  1432.487  341.755    0.000  341.755       85.379  881.085    0.000  881.085        0.000  915.554    0.000  915.554
400.00  1551.478  337.643    0.000  337.643      150.223  894.914    0.000  894.914        0.000 1077.711    0.000 1077.711
401.00  1494.952  360.228    0.000  360.228      132.411  864.482    0.000  864.482        0.000  876.643    0.000  876.643
402.00  1581.611  333.513    0.000  333.513      115.727  970.035    0.000  970.035        0.000 1138.030    0.000 1138.030
403.00  1435.258  352.712    0.000  352.712      156.664  844.536    0.000  844.536       40.212 1058.002    0.000 1058.002
404.00  1493.754  363.687    0.000  363.687      169.328  880.423    0.000  880.423       10.053 1125.867    0.000 1125.867
405.00  1482.407  349.597    0.000  349.597      154.415  888.463    0.000  888.463       20.106 1046.243    0.000 1046.243
406.00  1514.566  304.981    0.000  304.981       90.955  886.808    0.000  886.808        0.000  996.580    0.000  996.580
407.00  1583.903  313.116    0.000  313.116      162.065  896.845    0.000  896.845       10.053  955.761    0.000  955.761
408.00  1608.091  315.788    0.000  315.788      162.196  910.764    0.000  910.764        0.000 1127.670    0.000 1127.670
409.00  1481.613  321.279    0.000  321.279      108.116  903.347    0.000  903.347        0.000 1147.282    0.000 1147.282
410.00  1503.656  389.937    0.000  389.937      168.941  875.547    0.000  875.547        0.000 1266.210    0.000 1266.210
411.00  1588.626  274.031    0.000  274.031      143.305  798.546    0.000  798.546        0.000  824.870    0.000  824.870
412.00  1494.458  296.445    0.000  296.445      126.574  829.248    0.000  829.248        0.000 1044.435    0.000 1044.435
413.00  1485.578  309.352    0.000  309.352      129.861  850.910    0.000  850.910        0.000  974.562    0.000  974.562
414.00  1526.603  342.628    0.000  342.628      135.956  973.072    0.000  973.072        0.000  925.805    0.000  925.805
415.00  1416.878  383.145    0.000  383.145      135.697  878.000    0.000  878.000        0.000  894.840    0.000  894.840
416.00  1421.907  367.438    0.000  367.438      109.326  927.150    0.000  927.150        0.000  984.214    0.000  984.214
417.00  1451.704  339.356    0.000  339.356      173.045  863.867    0.000  863.867       30.159  824.066    0.000  824.066
418.00  1438.469  316.610    0.000  316.610      136.085  881.307    0.000  881.307        0.000  863.577    0.000  863.577
419.00  1495.402  299.376    0.000  299.376      172.485  883.196    0.000  883.196        0.000  925.905    0.000  925.905
420.00  1553.064  362.704    0.000  362.704      164.014  906.805    0.000  906.805        0.000 1036.592    0.000 1036.592
421.00  1534.452  345.266    0.000  345.266      202.530  852.506    0.000  852.506        0.000 1035.286    0.000 1035.286
422.00  1496.530  265.928    0.000  265.928      176.201  837.332    0.000  837.332        0.000  933.146    0.000  933.146
423.00  1568.005  252.924    0.000  252.924      175.387  857.392    0.000  857.392        0.000 1139.443    0.000 1139.443
424.00  1551.827  302.879    0.000  302.879      186.323  952.501    0.000  952.501        0.000 1033.479    0.000 1033.479
425.00  1584.208  285.138    0.000  285.138      188.786  814.892    0.000  814.892        0.000  854.731    0.000  854.731
426.00  1414.460  338.560    0.000  338.560      114.946  887.830    0.000  887.830        0.000  953.653    0.000  953.653
427.00  1449.769  300.649    0.000  300.649      140.883  838.625    0.000  838.625        0.000 1085.852    0.000 1085.852
428.00  1494.210  307.660    0.000  307.660      185.111  832.785    0.000  832.785        0.000 1114.305    0.000 1114.305
429.00  1454.277  285.251    0.000  285.251      199.764  829.455    0.000  829.455       20.106 1034.984    0.000 1034.984
430.00  1517.780  274.873    0.000  274.873      208.364  800.244    0.000  800.244       10.053 1106.263    0.000 1106.263
431.00  1457.982  251.298    0.000  251.298      180.527  793.664    0.000  793.664        0.000  982.407    0.000  982.407
432.00  1487.452  272.352    0.000  272.352      219.515  847.272    0.000  847.272       70.372 1194.930    0.000 1194.930
433.00  1537.488  277.918    0.000  277.918      206.642  752.851    0.000  752.851        0.000 1014.477    0.000 1014.477
434.00  1565.602  273.250    0.000  273.250      203.743  845.154    0.000  845.154        0.000 1073.688    0.000 1073.688
435.00  1523.186  261.448    0.000  261.448      225.056  757.018    0.000  757.018        0.000  864.482    0.000  864.482
436.00  1506.400  254.625    0.000  254.625      169.285  818.606    0.000  818.606       20.106  914.948    0.000  914.948
437.00  1516.380  273.871    0.000  273.871      194.750  847.007    0.000  847.007       10.053 1093.393    0.000 1093.393
438.00  1518.880  247.700    0.000  247.700      195.440  787.014    0.000  787.014       20.106  986.728    0.000  986.728
439.00  1465.871  366.985    0.000  366.985      129.991  924.189    0.000  924.189        0.000 1122.852    0.000 1122.852
440.00  1373.221  345.547    0.000  345.547      144.914  832.048    0.000  832.048        0.000 1065.048    0.000 1065.048
441.00  1369.299  337.192    0.000  337.192      195.712  856.020    0.000  856.020        0.000 1140.550    0.000 1140.550
442.00  1407.349  317.496    0.000  317.496      187.874  810.137    0.000  810.137        0.000  945.609    0.000  945.609
443.00  1421.369  334.728    0.000  334.728      135.748  889.558    0.000  889.558       19.906  973.863    0.000  973.863
444.00  1472.077  301.427    0.000  301.427      315.278  668.464    0.000  668.464      120.035 1042.225    0.000 1042.225
445.00  1512.923  312.638    0.000  312.638      252.071  895.896    0.000  895.896       80.425 1284.206    0.000 1284.206
446.00  1402.689  307.387    0.000  307.387      154.414  878.766    0.000  878.766       10.053 1006.429    0.000 1006.429
447.00  1407.813  354.949    0.000  354.949      156.143  923.343    0.000  923.343       30.159 1125.360    0.000 1125.360
448.00  1446.525  344.756    0.000  344.756      105.998  903.724    0.000  903.724        0.000  992.458    0.000  992.458
449.00  1486.318  316.526    0.000  316.526      194.360  700.160    0.000  700.160       10.053  842.667    0.000  842.667
450.00  1448.938  299.928    0.000  299.928      168.509  793.809    0.000  793.809        0.000  904.997    0.000  904.997
451.00  1404.620  330.856    0.000  330.856      153.769  900.660    0.000  900.660        0.000 1201.870    0.000 1201.870
452.00  1505.622  276.049    0.000  276.049      188.914  803.433    0.000  803.433       20.106 1010.960    0.000 1010.960
453.00  1473.370  256.982    0.000  256.982      223.973  751.216    0.000  751.216       20.106  824.666    0.000  824.666
454.00  1502.724  263.665    0.000  263.665      204.560  893.825    0.000  893.825        0.000 1098.013    0.000 1098.013
455.00  1420.491  320.687    0.000  320.687      132.020  935.807    0.000  935.807       10.053  866.892    0.000  866.892
456.00  1465.129  255.390    0.000  255.390      210.096  790.648    0.000  790.648       10.053 1015.784    0.000 1015.784
457.00  1507.943  209.143    0.000  209.143      202.355  848.106    0.000  848.106       50.265 1093.593    0.000 1093.593
458.00  1495.303  225.564    0.000  225.564      187.527  775.646    0.000  775.646       40.212  974.766    0.000  974.766
459.00  1403.249  208.519    0.000  208.519      167.685  795.441    0.000  795.441        0.000 1035.688    0.000 1035.688
460.00  1497.040  216.576    0.000  216.576      200.195  789.875    0.000  789.875       20.106 1015.582    0.000 1015.582
461.00  1552.224  192.611    0.000  192.611      174.346  891.941    0.000  891.941        0.000 1172.816    0.000 1172.816
462.00  1547.114  215.031    0.000  215.031      206.248  826.097    0.000  826.097        0.000 1006.030    0.000 1006.030
463.00  1541.644  225.873    0.000  225.873      178.709  783.290    0.000  783.290        0.000  894.942    0.000  894.942
464.00  1582.996  222.850    0.000  222.850      159.862  850.636    0.000  850.636        0.000  975.567    0.000  975.567
465.00  1466.641  267.674    0.000  267.674      158.088  810.481    0.000  810.481       10.053  875.338    0.000  875.338
466.00  1438.413  281.027    0.000  281.027      171.620  873.694    0.000  873.694        0.000  944.905    0.000  944.905
467.00  1489.468  245.573    0.000  245.573      202.531  814.840    0.000  814.840        0.000 1043.931    0.000 1043.931
468.00  1538.627  252.444    0.000  252.444      196.528  868.590    0.000  868.590        0.000 1110.187    0.000 1110.187
469.00  1612.637  257.357    0.000  257.357      172.571  859.845    0.000  859.845        0.000  963.805    0.000  963.805
470.00  1518.268  259.327    0.000  259.327      157.615  815.229    0.000  815.229        0.000  884.887    0.000  884.887
471.00  1601.107  222.298    0.000  222.298      177.501  811.661    0.000  811.661       10.053  784.760    0.000  784.760
472.00  1411.859  232.639    0.000  232.639      150.785  691.851    0.000  691.851        0.000  724.739    0.000  724.739
473.00  1542.167  218.525    0.000  218.525      144.562  854.014    0.000  854.014        0.000  864.277    0.000  864.277
474.00  1536.443  212.501    0.000  212.501      173.132  771.443    0.000  771.443       20.106  834.519    0.000  834.519
475.00  1672.073  200.559    0.000  200.559      213.209  833.429    0.000  833.429        0.000 1113.000    0.000 1113.000
476.00  1532.706  240.436    0.000  240.436      138.640  886.061    0.000  886.061        0.000  992.764    0.000  992.764
477.00  1583.373  202.876    0.000  202.876       87.065  916.525    0.000  916.525        0.000  745.447    0.000  745.447
478.00  1565.767  241.162    0.000  241.162      163.538  991.094    0.000  991.094       20.106  991.753    0.000  991.753
479.00  1488.049  253.726    0.000  253.726      197.046  859.677    0.000  859.677       10.053 1089.778    0.000 1089.778
480.00  1502.598  279.496    0.000  279.496      252.682  838.980    0.000  838.980       50.265 1072.989    0.000 1072.989
481.00  1453.360  266.420    0.000  266.420      214.295  800.409    0.000  800.409        0.000  834.121    0.000  834.121
482.00  1536.220  257.426    0.000  257.426      248.448  724.835    0.000  724.835       20.106  764.249    0.000  764.249
483.00  1524.759  211.227    0.000  211.227      302.792  743.910    0.000  743.910      149.493  923.395    0.000  923.395
484.00  1649.829  223.117    0.000  223.117      252.771  678.837    0.000  678.837       69.870  974.364    0.000  974.364
485.00  1527.440  241.584    0.000  241.584      201.283  749.015    0.000  749.015        0.000  922.793    0.000  922.793
486.00  1575.249  197.186    0.000  197.186      226.434  869.058    0.000  869.058       70.372  951.341    0.000  951.341
487.00  1546.905  211.162    0.000  211.162      201.377  861.816    0.000  861.816        0.000 1030.065    0.000 1030.065
488.00  1537.925  231.549    0.000  231.549      131.209  824.337    0.000  824.337        0.000  811.807    0.000  811.807
489.00  1533.204  225.645    0.000  225.645      153.037  839.334    0.000  839.334        0.000  991.660    0.000  991.660
490.00  1498.753  228.654    0.000  228.654       98.996  862.415    0.000  862.415        0.000  955.062    0.000  955.062
491.00  1472.074  202.445    0.000  202.445      141.836  833.360    0.000  833.360        0.000  886.599    0.000  886.599
492.00  1475.101  224.167    0.000  224.167      164.055  938.377    0.000  938.377        0.000  994.972    0.000  994.972
493.00  1619.326  223.415    0.000  223.415      202.924  884.077    0.000  884.077       80.124  951.445    0.000  951.445
494.00  1563.203  210.921    0.000  210.921      131.634  889.955    0.000  889.955        0.000  864.180    0.000  864.180
495.00  1449.551  214.058    0.000  214.058      188.007  851.173    0.000  851.173        0.000  895.946    0.000  895.946
496.00  1469.154  222.248    0.000  222.248      142.961  828.390    0.000  828.390        0.000  733.786    0.000  733.786
497.00  1530.167  222.686    0.000  222.686      174.819  832.418    0.000  832.418        0.000 1042.627    0.000 1042.627
498.00  1487.474  265.945    0.000  265.945      147.157  918.096    0.000  918.096       10.053  804.866    0.000  804.866
499.00  1502.199  234.628    0.000  234.628      221.679  796.053    0.000  796.053       20.106  783.851    0.000  783.851
500.00  1530.055  234.358    0.000  234.358      208.066  765.738    0.000  765.738       60.218  974.064    0.000  974.064
501.00  1471.665  205.040    0.000  205.040      152.816  866.764    0.000  866.764        0.000  945.107    0.000  945.107
502.00  1529.950  239.389    0.000  239.389      159.389  932.341    0.000  932.341        0.000 1093.797    0.000 1093.797
503.00  1513.891  265.407    0.000  265.407      216.071  762.359    0.000  762.359       29.858 1125.467    0.000 1125.467
504.00  1564.554  211.210    0.000  211.210      171.579  901.826    0.000  901.826        0.000 1048.051    0.000 1048.051
505.00  1470.326  192.131    0.000  192.131      154.678  822.293    0.000  822.293        0.000  765.257    0.000  765.257
506.00  1460.906  267.837    0.000  267.837      149.184  906.729    0.000  906.729        0.000 1036.289    0.000 1036.289
507.00  1570.232  171.409    0.000  171.409      278.611  719.363    0.000  719.363       90.478  968.228    0.000  968.228
508.00  1528.113  184.740    0.000  184.740      173.786  731.324    0.000  731.324       30.159  943.702    0.000  943.702
509.00  1618.735  137.984    0.000  137.984      153.165  868.758    0.000  868.758       20.106 1053.886    0.000 1053.886
510.00  1575.786  208.750    0.000  208.750      204.992  829.284    0.000  829.284        0.000  985.016    0.000  985.016
511.00  1721.301  132.916    0.000  132.916      211.566  804.869    0.000  804.869        0.000 1083.545    0.000 1083.545
512.00  1553.771  162.586    0.000  162.586      264.828  687.386    0.000  687.386      150.596  844.774    0.000  844.774
513.00  1606.946  186.329    0.000  186.329      282.125  823.487    0.000  823.487      140.643  923.293    0.000  923.293
514.00  1514.888  245.849    0.000  245.849      244.953  751.607    0.000  751.607       79.823  864.084    0.000  864.084
515.00  1561.155  244.837    0.000  244.837      198.268  815.835    0.000  815.835       49.764  972.459    0.000  972.459
516.00  1464.999  228.353    0.000  228.353      264.400  774.377    0.000  774.377       50.165 1082.435    0.000 1082.435
517.00  1492.621  218.866    0.000  218.866      268.123  741.008    0.000  741.008       89.976  933.750    0.000  933.750
518.00  1546.723  181.503    0.000  181.503      238.635  661.210    0.000  661.210       60.319  815.623    0.000  815.623
519.00  1599.925  234.478    0.000  234.478      309.832  751.332    0.000  751.332      110.384 1033.979    0.000 1033.979
520.00  1575.450  220.569    0.000  220.569      151.044 1001.514    0.000 1001.514       30.159 1116.412    0.000 1116.412
521.00  1649.126  183.149    0.000  183.149      236.033  813.335    0.000  813.335      110.584  902.887    0.000  902.887
522.00  1568.879  173.776    0.000  173.776      274.263  744.168    0.000  744.168      109.682 1059.519    0.000 1059.519
523.00  1578.944  149.410    0.000  149.410      385.717  678.139    0.000  678.139      209.511 1001.107    0.000 1001.107
524.00  1586.012  189.711    0.000  189.711      255.106  777.964    0.000  777.964      110.283 1194.028    0.000 1194.028
525.00  1635.755  156.092    0.000  156.092      252.378  736.981    0.000  736.981       80.425  942.494    0.000  942.494
526.00  1619.039  182.433    0.000  182.433      310.010  796.421    0.000  796.421      179.953 1050.267    0.000 1050.267
527.00  1437.438  205.146    0.000  205.146      240.801  732.709    0.000  732.709       59.717  941.594    0.000  941.594
528.00  1494.101  227.289    0.000  227.289      184.418  812.512    0.000  812.512       20.106  901.477    0.000  901.477
529.00  1425.399  237.785    0.000  237.785      197.310  799.892    0.000  799.892       20.106 1030.667    0.000 1030.667
530.00  1535.547  190.573    0.000  190.573      295.826  678.188    0.000  678.188      120.537  721.023    0.000  721.023
531.00  1448.130  192.229    0.000  192.229      156.581  802.705    0.000  802.705        0.000 1001.712    0.000 1001.712
532.00  1530.683  143.545    0.000  143.545      268.853  685.071    0.000  685.071        0.000 1021.015    0.000 1021.015
533.00  1583.031  244.251    0.000  244.251      222.809  772.824    0.000  772.824       20.106 1003.616    0.000 1003.616
534.00  1563.915  185.876    0.000  185.876      172.798  776.114    0.000  776.114        0.000  952.249    0.000  952.249
535.00  1647.355  223.321    0.000  223.321      192.545  779.005    0.000  779.005       50.265  964.109    0.000  964.109
536.00  1552.436  214.299    0.000  214.299      190.437  795.393    0.000  795.393       40.212  826.483    0.000  826.483
537.00  1582.971  206.676    0.000  206.676      253.678  829.846    0.000  829.846       60.319  948.626    0.000  948.626
538.00  1559.849  241.652    0.000  241.652      197.692  779.693    0.000  779.693       10.053  975.668    0.000  975.668
539.00  1507.523  235.733    0.000  235.733      250.170  743.299    0.000  743.299       60.319 1015.981    0.000 1015.981
540.00  1634.934  206.045    0.000  206.045      228.615  871.941    0.000  871.941        0.000 1120.140    0.000 1120.140
541.00  1554.901  183.215    0.000  183.215      238.763  784.969    0.000  784.969       90.277  991.254    0.000  991.254
542.00  1554.722  217.747    0.000  217.747      282.380  767.590    0.000  767.590      100.431 1093.899    0.000 1093.899
543.00  1601.774  201.559    0.000  201.559      262.993  801.093    0.000  801.093       39.811 1210.117    0.000 1210.117
544.00  1628.228  218.681    0.000  218.681      136.693  911.904    0.000  911.904       10.053 1140.949    0.000 1140.949
545.00  1455.121  269.013    0.000  269.013      115.379  923.924    0.000  923.924        0.000  955.563    0.000  955.563
546.00  1463.730  283.547    0.000  283.547      158.046  964.779    0.000  964.779        0.000 1256.153    0.000 1256.153
547.00  1560.976  226.653    0.000  226.653      113.736  856.737    0.000  856.737        0.000  954.556    0.000  954.556
548.00  1504.178  295.798    0.000  295.798      152.382  977.740    0.000  977.740       10.053 1145.767    0.000 1145.767
549.00  1596.995  254.232    0.000  254.232       96.834  878.822    0.000  878.822        0.000 1005.328    0.000 1005.328
550.00  1571.138  209.553    0.000  209.553       91.214  815.755    0.000  815.755        0.000  894.945    0.000  894.945
551.00  1625.494  213.664    0.000  213.664      169.067  830.144    0.000  830.144        0.000 1004.821    0.000 1004.821
552.00  1692.846  180.085    0.000  180.085      131.937  891.102    0.000  891.102        0.000 1125.763    0.000 1125.763
553.00  1555.143  224.132    0.000  224.132      134.617  791.548    0.000  791.548        0.000  975.570    0.000  975.570
554.00  1482.052  213.122    0.000  213.122      119.273  893.049    0.000  893.049        0.000 1185.885    0.000 1185.885
555.00  1488.094  221.977    0.000  221.977      148.840  761.891    0.000  761.891        0.000 1075.298    0.000 1075.298
556.00  1524.762  197.969    0.000  197.969      128.349  878.001    0.000  878.001        0.000  965.213    0.000  965.213
557.00  1456.891  245.428    0.000  245.428      149.315  899.842    0.000  899.842        0.000 1045.939    0.000 1045.939
558.00  1539.117  218.056    0.000  218.056      187.960  880.099    0.000  880.099       40.212 1155.827    0.000 1155.827
559.00  1562.704  187.615    0.000  187.615      131.807  900.401    0.000  900.401        0.000 1114.709    0.000 1114.709
560.00  1511.982  235.293    0.000  235.293       91.386  896.475    0.000  896.475       10.053 1006.734    0.000 1006.734
561.00  1491.864  221.485    0.000  221.485      135.916  864.882    0.000  864.882       20.106 1154.421    0.000 1154.421
562.00  1429.185  287.361    0.000  287.361      134.104  837.076    0.000  837.076        0.000 1153.718    0.000 1153.718
563.00  1516.496  281.284    0.000  281.284      129.093  868.547    0.000  868.547        0.000 1115.412    0.000 1115.412
564.00  1459.240  348.786    0.000  348.786      107.773  842.793    0.000  842.793        0.000 1004.832    0.000 1004.832
565.00  1440.257  250.477    0.000  250.477      173.009  822.385    0.000  822.385        0.000  942.898    0.000  942.898
566.00  1484.382  232.371    0.000  232.371      185.845  765.832    0.000  765.832       40.112  883.785    0.000  883.785
567.00  1506.378  218.915    0.000  218.915      136.217  888.566    0.000  888.566        0.000 1103.952    0.000 1103.952
568.00  1411.595  248.268    0.000  248.268      155.367  842.879    0.000  842.879        0.000 1201.974    0.000 1201.974
569.00  1522.046  228.523    0.000  228.523      117.149  886.666    0.000  886.666       30.159 1186.487    0.000 1186.487
570.00  1366.213  231.982    0.000  231.982      171.968  755.148    0.000  755.148       10.053  885.387    0.000  885.387
571.00  1468.001  276.395    0.000  276.395      159.820  832.194    0.000  832.194        0.000 1005.228    0.000 1005.228
572.00  1491.242  259.025    0.000  259.025      119.576  905.207    0.000  905.207        0.000  998.088    0.000  998.088
573.00  1355.802  296.458    0.000  296.458      188.263  794.972    0.000  794.972        0.000 1344.926    0.000 1344.926
574.00  1504.572  251.946    0.000  251.946      129.989  907.931    0.000  907.931        0.000 1264.098    0.000 1264.098
575.00  1481.627  229.682    0.000  229.682      100.376  805.128    0.000  805.128        0.000 1054.992    0.000 1054.992
576.00  1429.611  212.473    0.000  212.473       57.623  873.554    0.000  873.554       10.053 1066.550    0.000 1066.550
577.00  1423.383  257.962    0.000  257.962       94.887  884.585    0.000  884.585        0.000  985.724    0.000  985.724
578.00  1419.350  362.319    0.000  362.319      106.257  900.528    0.000  900.528        0.000  985.819    0.000  985.819
579.00  1421.913  304.917    0.000  304.917      124.455  877.707    0.000  877.707        0.000 1076.002    0.000 1076.002
580.00  1463.117  306.429    0.000  306.429      111.659  903.566    0.000  903.566       10.053  844.174    0.000  844.174
581.00  1535.885  235.246    0.000  235.246      109.931  900.885    0.000  900.885       10.053  965.417    0.000  965.417
582.00  1481.964  262.607    0.000  262.607      111.790  895.817    0.000  895.817       10.053 1087.558    0.000 1087.558
583.00  1520.882  220.591    0.000  220.591      167.209  818.261    0.000  818.261       80.425 1015.078    0.000 1015.078
584.00  1534.464  248.727    0.000  248.727      165.785  864.971    0.000  864.971       30.159 1156.631    0.000 1156.631
585.00  1496.059  227.076    0.000  227.076      112.703  897.806    0.000  897.806        0.000 1192.020    0.000 1192.020
586.00  1467.490  290.812    0.000  290.812       85.507  896.091    0.000  896.091        0.000 1064.443    0.000 1064.443
587.00  1394.119  317.258    0.000  317.258      123.074  895.090    0.000  895.090        0.000 1106.560    0.000 1106.560
588.00  1400.866  251.841    0.000  251.841       31.643  850.730    0.000  850.730        0.000  746.454    0.000  746.454
589.00  1440.317  248.779    0.000  248.779       22.263  930.449    0.000  930.449        0.000  915.952    0.000  915.952
590.00  1470.721  242.943    0.000  242.943       80.671  818.388    0.000  818.388        0.000  895.545    0.000  895.545
591.00  1425.885  269.300    0.000  269.300       93.380  908.957    0.000  908.957        0.000  966.720    0.000  966.720
592.00  1325.651  278.115    0.000  278.115       84.042  872.557    0.000  872.557        0.000  816.628    0.000  816.628
593.00  1398.362  279.597    0.000  279.597       45.826  937.754    0.000  937.754        0.000  955.866    0.000  955.866
594.00  1432.397  279.483    0.000  279.483       72.109  878.401    0.000  878.401        0.000  965.315    0.000  965.315
595.00  1364.837  289.291    0.000  289.291       57.065  876.547    0.000  876.547        0.000  855.033    0.000  855.033
596.00  1500.545  205.476    0.000  205.476       63.592  921.203    0.000  921.203        0.000  835.732    0.000  835.732
597.00  1516.053  193.852    0.000  193.852       59.616  926.941    0.000  926.941        0.000  895.643    0.000  895.643
598.00  1443.763  212.660    0.000  212.660       83.696  880.858    0.000  880.858        0.000  876.542    0.000  876.542
599.00  1393.783  306.272    0.000  306.272       42.887  962.700    0.000  962.700        0.000  816.224    0.000  816.224
600.00  1319.415  384.709    0.000  384.709       96.702  836.636    0.000  836.636        0.000  957.272    0.000  957.272
601.00  1545.805  246.072    0.000  246.072       67.657  839.842    0.000  839.842        0.000  775.915    0.000  775.915
602.00  1450.120  307.807    0.000  307.807      146.163  859.230    0.000  859.230        0.000 1028.748    0.000 1028.748
603.00  1411.672  230.430    0.000  230.430       89.441  913.595    0.000  913.595        0.000  594.550    0.000  594.550
604.00  1421.179  350.210    0.000  350.210       46.299  956.475    0.000  956.475        0.000  802.552    0.000  802.552
605.00  1425.133  342.760    0.000  342.760       93.073  940.289    0.000  940.289        0.000  845.076    0.000  845.076
606.00  1393.759  335.928    0.000  335.928       29.741  938.011    0.000  938.011        0.000  812.408    0.000  812.408
607.00  1372.644  361.879    0.000  361.879        0.000 1014.871    0.000 1014.871        0.000  873.428    0.000  873.428
608.00  1381.249  338.607    0.000  338.607        5.576 1009.808    0.000 1009.808        0.000  714.785    0.000  714.785
609.00  1517.619  329.086    0.000  329.086       16.643 1039.765    0.000 1039.765        0.000  884.185    0.000  884.185
610.00  1427.691  252.088    0.000  252.088       18.588 1010.587    0.000 1010.587        0.000  752.789    0.000  752.789
611.00  1356.943  308.046    0.000  308.046       44.959  975.716    0.000  975.716        0.000  665.326    0.000  665.326
612.00  1320.781  311.745    0.000  311.745       16.729 1014.947    0.000 1014.947        0.000  826.679    0.000  826.679
613.00  1478.357  281.052    0.000  281.052       14.871 1029.576    0.000 1029.576        0.000  926.008    0.000  926.008
614.00  1451.946  326.541    0.000  326.541       12.711 1020.487    0.000 1020.487        0.000  887.000    0.000  887.000
615.00  1538.474  239.438    0.000  239.438        1.902 1055.329    0.000 1055.329        0.000  933.849    0.000  933.849
616.00  1676.869  245.596    0.000  245.596      124.510 1099.605    0.000 1099.605        0.000 1382.127    0.000 1382.127
617.00  1644.827  202.957    0.000  202.957      156.680  981.116    0.000  981.116        9.953 1274.859    0.000 1274.859
618.00  1773.985  200.775    0.000  200.775      107.173  999.690    0.000  999.690        0.000 1202.072    0.000 1202.072
619.00  1647.580  183.087    0.000  183.087      126.921  892.183    0.000  892.183        0.000  936.563    0.000  936.563
620.00  1402.096  275.242    0.000  275.242       85.725  843.863    0.000  843.863        0.000  637.179    0.000  637.179
621.00  1585.433  209.553    0.000  209.553      175.776  826.204    0.000  826.204        0.000  825.574    0.000  825.574
622.00  1553.156  172.678    0.000  172.678      292.455  671.410    0.000  671.410       40.212 1084.449    0.000 1084.449
623.00  1551.351  217.438    0.000  217.438      420.507  583.658    0.000  583.658        0.000 1142.760    0.000 1142.760
624.00  1660.229  141.241    0.000  141.241      342.628  689.088    0.000  689.088        0.000 1239.374    0.000 1239.374
625.00  1668.329  119.865    0.000  119.865      466.208  585.157    0.000  585.157        0.000 1209.111    0.000 1209.111
626.00  1566.524  178.680    0.000  178.680      317.844  715.709    0.000  715.709        0.000 1183.171    0.000 1183.171
627.00  1642.975  161.786    0.000  161.786      557.042  530.128    0.000  530.128      129.387 1074.396    0.000 1074.396
628.00  1620.758  201.017    0.000  201.017      464.712  651.179    0.000  651.179       29.858 1340.815    0.000 1340.815
629.00  1599.439  179.340    0.000  179.340      399.904  676.074    0.000  676.074      179.652 1000.506    0.000 1000.506
630.00  1542.171  155.223    0.000  155.223      346.284  625.197    0.000  625.197        9.953  931.241    0.000  931.241
631.00  1486.856  177.717    0.000  177.717      226.910  767.812    0.000  767.812        0.000  982.409    0.000  982.409
632.00  1561.434  162.889    0.000  162.889      334.708  688.180    0.000  688.180        0.000 1142.059    0.000 1142.059
633.00  1648.764  165.599    0.000  165.599      433.611  659.429    0.000  659.429        0.000 1251.739    0.000 1251.739
634.00  1566.815  188.271    0.000  188.271      272.108  755.416    0.000  755.416        9.953  950.142    0.000  950.142
635.00  1590.461  190.458    0.000  190.458      298.568  752.907    0.000  752.907        0.000 1120.747    0.000 1120.747
636.00  1617.772   94.393    0.000   94.393      503.657  579.022    0.000  579.022        0.000 1201.775    0.000 1201.775
637.00  1622.463  138.571    0.000  138.571      445.559  672.837    0.000  672.837      109.581 1210.218    0.000 1210.218
638.00  1668.460  121.775    0.000  121.775      283.257  780.487    0.000  780.487        0.000 1217.962    0.000 1217.962
639.00  1585.213  132.525    0.000  132.525      346.372  609.555    0.000  609.555       59.817  962.104    0.000  962.104
640.00  1548.415  144.275    0.000  144.275      254.636  739.542    0.000  739.542        0.000 1063.440    0.000 1063.440
641.00  1613.868  124.470    0.000  124.470      301.723  644.398    0.000  644.398        9.953  861.572    0.000  861.572
642.00  1629.570  108.004    0.000  108.004      357.488  736.481    0.000  736.481        9.953 1180.162    0.000 1180.162
643.00  1617.019  172.761    0.000  172.761      316.154  710.527    0.000  710.527       19.906  794.110    0.000  794.110
644.00  1638.302  150.457    0.000  150.457      376.553  619.492    0.000  619.492       79.623  901.081    0.000  901.081
645.00  1598.499  125.586    0.000  125.586      233.871  749.877    0.000  749.877        0.000  924.400    0.000  924.400
646.00  1628.049  205.353    0.000  205.353      209.841  706.341    0.000  706.341       10.053  845.080    0.000  845.080
647.00  1684.810  133.123    0.000  133.123      164.845  875.892    0.000  875.892        0.000 1036.296    0.000 1036.296
648.00  1614.360  197.774    0.000  197.774      240.628  883.194    0.000  883.194        0.000 1061.629    0.000 1061.629
649.00  1698.443  126.669    0.000  126.669      264.909  813.597    0.000  813.597       10.053 1101.439    0.000 1101.439
650.00  1726.277  132.845    0.000  132.845      334.475  690.257    0.000  690.257       40.212 1092.590    0.000 1092.590
651.00  1700.621  101.340    0.000  101.340      329.245  769.455    0.000  769.455       30.159 1011.965    0.000 1011.965
652.00  1748.473  108.358    0.000  108.358      299.364  817.444    0.000  817.444        0.000 1311.651    0.000 1311.651
653.00  1585.422  153.265    0.000  153.265      197.780  881.169    0.000  881.169        0.000  964.112    0.000  964.112
654.00  1565.318  114.005    0.000  114.005       92.257  838.628    0.000  838.628        0.000  786.068    0.000  786.068
655.00  1541.021  152.314    0.000  152.314       99.520  899.652    0.000  899.652        0.000  925.101    0.000  925.101
656.00  1463.765  213.955    0.000  213.955       76.608  951.238    0.000  951.238        0.000  926.108    0.000  926.108
657.00  1588.354  133.915    0.000  133.915      158.783  893.361    0.000  893.361        0.000  954.761    0.000  954.761
658.00  1518.645  145.006    0.000  145.006      155.417  803.574    0.000  803.574        0.000  924.604    0.000  924.604
659.00  1461.576  155.075    0.000  155.075      176.264  647.249    0.000  647.249        0.000  662.214    0.000  662.214
660.00  1564.199  117.524    0.000  117.524      147.598  799.810    0.000  799.810        0.000  814.721    0.000  814.721
661.00  1456.301  140.409    0.000  140.409      155.466  754.591    0.000  754.591        0.000  864.586    0.000  864.586
662.00  1494.691  150.305    0.000  150.305      243.220  640.156    0.000  640.156        0.000  854.633    0.000  854.633
663.00  1542.298  110.670    0.000  110.670      171.843  776.172    0.000  776.172        0.000  841.566    0.000  841.566
664.00  1498.323  131.187    0.000  131.187      228.135  722.519    0.000  722.519        0.000  891.931    0.000  891.931
665.00  1475.210  170.459    0.000  170.459      182.835  685.295    0.000  685.295        0.000  873.635    0.000  873.635
666.00  1471.075  201.052    0.000  201.052      246.428  673.106    0.000  673.106        0.000  792.203    0.000  792.203
667.00  1412.515  221.272    0.000  221.272      268.292  646.260    0.000  646.260        9.953  701.120    0.000  701.120
668.00  1462.481  217.572    0.000  217.572      288.965  704.667    0.000  704.667       89.575 1030.367    0.000 1030.367
669.00  1570.035  257.016    0.000  257.016      314.973  653.602    0.000  653.602      150.295  871.821    0.000  871.821
670.00  1369.808  226.520    0.000  226.520      234.320  682.918    0.000  682.918       29.858  713.083    0.000  713.083
671.00  1560.294  180.163    0.000  180.163      333.555  639.510    0.000  639.510      170.903  693.775    0.000  693.775
672.00  1530.906  236.995    0.000  236.995      347.092  669.907    0.000  669.907      120.637  732.883    0.000  732.883
673.00  1495.863  230.497    0.000  230.497      387.859  649.544    0.000  649.544      251.327  943.501    0.000  943.501
674.00  1481.626  233.068    0.000  233.068      249.212  680.321    0.000  680.321      180.956  733.486    0.000  733.486
675.00  1534.753  238.904    0.000  238.904      335.155  701.984    0.000  701.984      191.009  904.592    0.000  904.592
676.00  1475.583  225.181    0.000  225.181      332.757  702.850    0.000  702.850       99.729 1051.981    0.000 1051.981
677.00  1602.588  146.148    0.000  146.148      335.009  661.994    0.000  661.994      159.245  820.454    0.000  820.454
678.00  1639.687  112.769    0.000  112.769      291.609  711.450    0.000  711.450       29.858  992.566    0.000  992.566
679.00  1685.260   98.207    0.000   98.207      407.163  653.220    0.000  653.220       10.053 1070.078    0.000 1070.078
680.00  1669.326  107.106    0.000  107.106      345.031  599.222    0.000  599.222       80.425  885.697    0.000  885.697
681.00  1636.867  153.267    0.000  153.267      241.570  623.468    0.000  623.468        0.000  605.008    0.000  605.008
682.00  1606.818  154.957    0.000  154.957      312.211  616.474    0.000  616.474       10.053  964.816    0.000  964.816
683.00  1516.491  178.442    0.000  178.442      279.955  777.670    0.000  777.670       10.053 1073.689    0.000 1073.689
684.00  1599.333  169.375    0.000  169.375      324.391  656.447    0.000  656.447       10.053  855.631    0.000  855.631
685.00  1690.945  121.516    0.000  121.516      534.200  569.940    0.000  569.940      221.168  967.326    0.000  967.326
686.00  1611.576  144.485    0.000  144.485      363.993  681.685    0.000  681.685       50.265  958.574    0.000  958.574
687.00  1586.257  120.126    0.000  120.126      275.635  621.381    0.000  621.381       30.159  867.193    0.000  867.193
688.00  1492.766  252.981    0.000  252.981      202.883  809.327    0.000  809.327        0.000  945.210    0.000  945.210
689.00  1454.509  215.941    0.000  215.941      105.355  851.636    0.000  851.636        0.000  774.603    0.000  774.603
690.00  1575.401  114.761    0.000  114.761      127.791  886.227    0.000  886.227        0.000 1082.037    0.000 1082.037
691.00  1578.614  165.041    0.000  165.041      247.325  843.173    0.000  843.173       10.053  932.039    0.000  932.039
692.00  1499.784  295.278    0.000  295.278      225.141  803.903    0.000  803.903       50.265  976.772    0.000  976.772
693.00  1292.651  370.591    0.000  370.591      195.219  832.744    0.000  832.744       40.212  988.736    0.000  988.736
694.00  1492.827  265.471    0.000  265.471      180.699  848.280    0.000  848.280        0.000 1035.189    0.000 1035.189
695.00  1432.212  327.859    0.000  327.859      159.953  865.724    0.000  865.724        0.000  907.706    0.000  907.706
696.00  1491.211  222.607    0.000  222.607       92.943  909.046    0.000  909.046        0.000  848.596    0.000  848.596
697.00  1542.687  275.065    0.000  275.065      122.043  920.246    0.000  920.246        0.000 1125.562    0.000 1125.562
698.00  1465.887  269.432    0.000  269.432      216.579  829.939    0.000  829.939       70.372  916.957    0.000  916.957
699.00  1422.573  285.125    0.000  285.125      153.467  867.883    0.000  867.883        0.000 1006.630    0.000 1006.630
700.00  1564.467  298.812    0.000  298.812      192.328  950.523    0.000  950.523       20.106 1272.141    0.000 1272.141
701.00  1507.140  331.251    0.000  331.251      243.132  855.795    0.000  855.795        0.000 1252.538    0.000 1252.538
702.00  1425.302  313.233    0.000  313.233      226.183  842.126    0.000  842.126       40.212  997.685    0.000  997.685
703.00  1451.806  380.893    0.000  380.893      265.095  873.131    0.000  873.131       50.265  938.571    0.000  938.571
704.00  1507.081  270.025    0.000  270.025      204.611  867.204    0.000  867.204        0.000 1037.495    0.000 1037.495
705.00  1407.690  344.009    0.000  344.009      247.833  816.141    0.000  816.141       50.265 1109.272    0.000 1109.272
706.00  1432.785  293.272    0.000  293.272      198.166  894.171    0.000  894.171        0.000 1114.306    0.000 1114.306
707.00  1424.009  314.393    0.000  314.393      183.555  886.487    0.000  886.487       20.106 1146.276    0.000 1146.276
708.00  1436.725  337.235    0.000  337.235      232.710  817.521    0.000  817.521        0.000 1105.057    0.000 1105.057
709.00  1386.009  304.548    0.000  304.548      164.750  856.655    0.000  856.655        0.000 1086.658    0.000 1086.658
710.00  1479.220  345.892    0.000  345.892      189.905  785.395    0.000  785.395        0.000 1165.772    0.000 1165.772
711.00  1485.439  289.578    0.000  289.578      211.399  838.844    0.000  838.844       10.053 1034.682    0.000 1034.682
712.00  1532.315  319.184    0.000  319.184      213.079  913.757    0.000  913.757        0.000 1297.271    0.000 1297.271
713.00  1489.717  303.189    0.000  303.189      236.983  844.637    0.000  844.637       10.053 1186.287    0.000 1186.287
714.00  1437.319  294.302    0.000  294.302      157.529  872.353    0.000  872.353        0.000 1127.372    0.000 1127.372
715.00  1538.286  260.690    0.000  260.690      209.973  968.661    0.000  968.661       40.313 1280.279    0.000 1280.279
716.00  1435.378  303.074    0.000  303.074      234.182  868.454    0.000  868.454       10.053 1277.265    0.000 1277.265
717.00  1481.483  279.524    0.000  279.524      182.305  914.358    0.000  914.358        0.000 1305.716    0.000 1305.716
718.00  1448.239  247.210    0.000  247.210      182.046  896.295    0.000  896.295       20.207 1025.630    0.000 1025.630
719.00  1517.095  324.469    0.000  324.469      329.337  816.570    0.000  816.570       20.207 1207.700    0.000 1207.700
720.00  1532.309  302.419    0.000  302.419      279.302  852.668    0.000  852.668        0.000 1311.949    0.000 1311.949
721.00  1476.271  284.710    0.000  284.710      333.911  776.403    0.000  776.403       40.213 1136.421    0.000 1136.421
722.00  1465.726  308.403    0.000  308.403      195.241  903.482    0.000  903.482       20.308 1094.807    0.000 1094.807
723.00  1531.515  266.745    0.000  266.745      297.563  774.986    0.000  774.986       90.479 1155.124    0.000 1155.124
724.00  1515.881  257.571    0.000  257.571      198.553  967.531    0.000  967.531       30.159 1263.697    0.000 1263.697
725.00  1464.299  260.607    0.000  260.607      144.523  923.054    0.000  923.054        0.000 1195.838    0.000 1195.838
726.00  1483.387  314.328    0.000  314.328      199.287  802.579    0.000  802.579       10.053 1097.517    0.000 1097.517
727.00  1443.723  392.036    0.000  392.036      151.825  876.057    0.000  876.057        0.000 1187.594    0.000 1187.594
728.00  1477.088  285.586    0.000  285.586      172.056  840.883    0.000  840.883        0.000 1082.542    0.000 1082.542
729.00  1417.126  325.809    0.000  325.809      219.702  769.889    0.000  769.889        0.000 1019.103    0.000 1019.103
730.00  1431.524  341.861    0.000  341.861      180.318  861.761    0.000  861.761        0.000  964.918    0.000  964.918
731.00  1447.172  270.605    0.000  270.605      181.906  824.282    0.000  824.282       20.106  925.403    0.000  925.403
732.00  1429.262  317.916    0.000  317.916      159.609  828.516    0.000  828.516        0.000  903.790    0.000  903.790
733.00  1390.177  302.019    0.000  302.019      143.706  846.984    0.000  846.984        0.000  782.550    0.000  782.550
734.00  1443.552  310.506    0.000  310.506      193.295  838.020    0.000  838.020        0.000  760.835    0.000  760.835
735.00  1470.480  340.458    0.000  340.458       86.812  994.183    0.000  994.183        0.000  947.625    0.000  947.625
736.00  1437.043  361.762    0.000  361.762       94.289 1006.968    0.000 1006.968        0.000 1278.775    0.000 1278.775
737.00  1506.762  272.712    0.000  272.712      123.342  923.965    0.000  923.965        0.000 1073.592    0.000 1073.592
738.00  1406.589  263.271    0.000  263.271      159.831  908.138    0.000  908.138        0.000 1174.327    0.000 1174.327
739.00  1436.169  320.641    0.000  320.641      187.232  900.108    0.000  900.108       20.207 1325.824    0.000 1325.824
740.00  1419.359  331.333    0.000  331.333      212.047  865.999    0.000  865.999        0.000 1312.354    0.000 1312.354
741.00  1415.170  288.344    0.000  288.344      299.203  745.602    0.000  745.602        0.000 1083.346    0.000 1083.346
742.00  1456.473  340.284    0.000  340.284      285.760  788.610    0.000  788.610       29.858 1031.066    0.000 1031.066
743.00  1457.774  330.091    0.000  330.091      310.872  799.205    0.000  799.205       50.467 1089.879    0.000 1089.879
744.00  1438.289  336.053    0.000  336.053      292.280  867.824    0.000  867.824       90.478 1101.339    0.000 1101.339
745.00  1447.745  301.906    0.000  301.906      294.403  843.832    0.000  843.832       80.626 1114.405    0.000 1114.405
746.00  1487.616  285.500    0.000  285.500      274.591  866.050    0.000  866.050       60.319 1172.516    0.000 1172.516
747.00  1537.840  303.918    0.000  303.918      293.145  853.721    0.000  853.721       20.106 1168.393    0.000 1168.393
748.00  1475.163  313.504    0.000  313.504      227.793  889.180    0.000  889.180        0.000 1178.956    0.000 1178.956
749.00  1525.401  295.439    0.000  295.439      251.780  884.159    0.000  884.159       10.053 1074.901    0.000 1074.901
750.00  1434.249  335.468    0.000  335.468      230.034  882.592    0.000  882.592       20.308 1165.074    0.000 1165.074
751.00  1493.898  312.186    0.000  312.186      211.438  856.562    0.000  856.562       50.265  955.661    0.000  955.661
752.00  1496.352  300.105    0.000  300.105      240.023  769.847    0.000  769.847       90.881  965.417    0.000  965.417
753.00  1572.008  284.609    0.000  284.609      202.841  886.917    0.000  886.917       30.159 1125.965    0.000 1125.965
754.00  1409.016  378.825    0.000  378.825      130.988  922.269    0.000  922.269        0.000 1208.101    0.000 1208.101
755.00  1489.661  257.780    0.000  257.780      215.725  821.588    0.000  821.588       20.308 1035.488    0.000 1035.488
756.00  1467.881  316.820    0.000  316.820      259.772  841.704    0.000  841.704       50.265 1064.642    0.000 1064.642
757.00  1457.744  301.367    0.000  301.367      202.757  905.723    0.000  905.723       10.053 1195.637    0.000 1195.637
758.00  1485.125  317.539    0.000  317.539      206.122  854.270    0.000  854.270        0.000 1115.912    0.000 1115.912
759.00  1388.418  341.767    0.000  341.767      148.544  893.407    0.000  893.407       50.669 1122.551    0.000 1122.551
760.00  1553.304  296.344    0.000  296.344      305.891  822.063    0.000  822.063      140.743 1075.597    0.000 1075.597
761.00  1385.961  337.700    0.000  337.700      173.392  781.398    0.000  781.398       10.053  786.470    0.000  786.470
762.00  1520.903  284.287    0.000  284.287      183.562  872.429    0.000  872.429        9.953  973.362    0.000  973.362
763.00  1502.633  315.493    0.000  315.493      161.561  898.046    0.000  898.046        0.000  959.492    0.000  959.492
764.00  1468.113  369.105    0.000  369.105      176.987  896.298    0.000  896.298        0.000  756.812    0.000  756.812
765.00  1438.693  261.855    0.000  261.855      171.162  830.037    0.000  830.037        0.000  835.835    0.000  835.835
766.00  1507.300  336.380    0.000  336.380      193.799  949.100    0.000  949.100        0.000 1120.847    0.000 1120.847
767.00  1508.086  345.950    0.000  345.950      129.476  915.768    0.000  915.768        0.000  994.074    0.000  994.074
768.00  1536.094  294.589    0.000  294.589      269.172  768.434    0.000  768.434       81.231 1124.065    0.000 1124.065
769.00  1441.319  318.048    0.000  318.048      212.319  807.554    0.000  807.554       20.308  993.370    0.000  993.370
770.00  1524.165  343.926    0.000  343.926      186.118  827.920    0.000  827.920        9.953  946.925    0.000  946.925
771.00  1399.792  335.333    0.000  335.333      157.153  832.920    0.000  832.920       20.308  883.685    0.000  883.685
772.00  1366.219  379.131    0.000  379.131      162.334  851.998    0.000  851.998        0.000  894.041    0.000  894.041
773.00  1407.950  351.887    0.000  351.887      216.932  741.755    0.000  741.755       50.265  913.445    0.000  913.445
774.00  1484.631  272.820    0.000  272.820      212.005  792.634    0.000  792.634       20.106  884.283    0.000  884.283
775.00  1561.462  313.892    0.000  313.892      228.087  824.452    0.000  824.452        0.000 1196.241    0.000 1196.241
776.00  1483.567  333.192    0.000  333.192      206.653  762.116    0.000  762.116        0.000 1045.143    0.000 1045.143
777.00  1502.513  288.975    0.000  288.975      295.220  773.950    0.000  773.950       10.154 1166.181    0.000 1166.181
778.00  1502.980  296.776    0.000  296.776      277.881  716.325    0.000  716.325        0.000 1024.128    0.000 1024.128
779.00  1437.543  312.328    0.000  312.328      234.876  756.817    0.000  756.817        0.000 1065.844    0.000 1065.844
780.00  1358.780  309.248    0.000  309.248      305.585  734.393    0.000  734.393       30.159 1155.620    0.000 1155.620
781.00  1455.644  334.065    0.000  334.065      299.726  757.207    0.000  757.207       19.906 1086.760    0.000 1086.760
782.00  1538.547  339.851    0.000  339.851      277.975  762.541    0.000  762.541        0.000 1082.339    0.000 1082.339
783.00  1377.103  370.815    0.000  370.815      165.925  824.262    0.000  824.262        0.000  986.829    0.000  986.829
784.00  1383.888  334.149    0.000  334.149      197.476  751.292    0.000  751.292        0.000 1016.386    0.000 1016.386
785.00  1251.756  401.226    0.000  401.226      194.188  717.389    0.000  717.389        0.000  903.783    0.000  903.783
786.00  1419.227  336.054    0.000  336.054      244.984  713.810    0.000  713.810       40.515  974.861    0.000  974.861
787.00  1421.986  342.300    0.000  342.300      259.901  843.206    0.000  843.206       20.106 1054.287    0.000 1054.287
788.00  1408.607  351.082    0.000  351.082      201.885  733.820    0.000  733.820        0.000  964.810    0.000  964.810
789.00  1540.470  293.292    0.000  293.292      255.658  787.432    0.000  787.432       10.053 1117.919    0.000 1117.919
790.00  1557.854  254.213    0.000  254.213      326.209  752.772    0.000  752.772       60.319  936.864    0.000  936.864
791.00  1564.644  321.846    0.000  321.846      119.367  888.128    0.000  888.128        0.000 1110.693    0.000 1110.693
792.00  1377.395  319.154    0.000  319.154      130.862  849.316    0.000  849.316        0.000  924.707    0.000  924.707
793.00  1481.854  320.410    0.000  320.410      133.807  831.895    0.000  831.895        0.000 1063.443    0.000 1063.443
794.00  1389.744  355.359    0.000  355.359      170.164  790.435    0.000  790.435        0.000  943.104    0.000  943.104
795.00  1493.411  378.646    0.000  378.646      160.565  898.116    0.000  898.116        0.000  855.438    0.000  855.438
796.00  1440.349  313.559    0.000  313.559      113.744  830.931    0.000  830.931        0.000  824.775    0.000  824.775
797.00  1474.052  346.527    0.000  346.527       78.380  893.311    0.000  893.311        0.000  873.735    0.000  873.735
798.00  1499.863  322.236    0.000  322.236       58.712  930.420    0.000  930.420        0.000 1014.482    0.000 1014.482
799.00  1396.211  362.855    0.000  362.855      174.313  794.576    0.000  794.576        0.000  975.978    0.000  975.978
800.00  1529.384  333.557    0.000  333.557      203.844  824.840    0.000  824.840       29.858 1209.820    0.000 1209.820
801.00  1466.564  307.050    0.000  307.050       92.304  947.660    0.000  947.660        0.000 1090.988    0.000 1090.988
802.00  1441.122  392.567    0.000  392.567      199.782  783.854    0.000  783.854       49.764 1220.977    0.000 1220.977
803.00  1418.394  351.743    0.000  351.743      267.737  787.832    0.000  787.832        0.000 1430.085    0.000 1430.085
804.00  1356.731  328.248    0.000  328.248      267.347  773.911    0.000  773.911        0.000 1089.681    0.000 1089.681
805.00  1492.988  309.221    0.000  309.221      239.538  722.168    0.000  722.168        0.000 1112.198    0.000 1112.198
806.00  1405.594  300.605    0.000  300.605      137.001  785.497    0.000  785.497       10.053  874.537    0.000  874.537
807.00  1407.249  364.273    0.000  364.273      135.911  878.525    0.000  878.525        0.000  962.703    0.000  962.703
808.00  1344.277  330.731    0.000  330.731      134.195  755.311    0.000  755.311        0.000  736.001    0.000  736.001
809.00  1300.656  327.918    0.000  327.918      116.686  780.138    0.000  780.138        0.000  732.685    0.000  732.685
810.00  1339.498  276.501    0.000  276.501       95.800  779.445    0.000  779.445        0.000  722.130    0.000  722.130
811.00  1340.317  291.881    0.000  291.881      109.809  786.323    0.000  786.323        0.000  961.501    0.000  961.501
812.00  1451.757  257.313    0.000  257.313      240.627  680.013    0.000  680.013       60.822 1000.910    0.000 1000.910
813.00  1317.707  371.119    0.000  371.119      107.257  874.679    0.000  874.679        0.000  961.599    0.000  961.599
814.00  1370.231  358.979    0.000  358.979      155.930  835.165    0.000  835.165        0.000 1045.439    0.000 1045.439
815.00  1393.835  316.553    0.000  316.553      202.318  768.723    0.000  768.723        0.000 1037.698    0.000 1037.698
816.00  1343.372  372.269    0.000  372.269      124.247  800.748    0.000  800.748        0.000 1025.937    0.000 1025.937
817.00  1382.893  382.792    0.000  382.792      205.687  791.590    0.000  791.590       30.159 1219.461    0.000 1219.461
818.00  1392.562  365.220    0.000  365.220      201.813  826.087    0.000  826.087        0.000 1073.897    0.000 1073.897
819.00  1483.359  347.886    0.000  347.886      266.293  817.565    0.000  817.565        0.000 1054.589    0.000 1054.589
820.00  1630.883  288.022    0.000  288.022      397.813  699.379    0.000  699.379      160.951  951.347    0.000  951.347
821.00  1465.600  313.131    0.000  313.131      214.207  742.132    0.000  742.132       10.154  944.707    0.000  944.707
822.00  1582.531  298.510    0.000  298.510      249.231  774.460    0.000  774.460       10.154  995.775    0.000  995.775
823.00  1422.425  369.900    0.000  369.900      144.694  818.177    0.000  818.177        0.000  796.423    0.000  796.423
824.00  1582.156  363.854    0.000  363.854      194.206  851.260    0.000  851.260        9.953 1199.766    0.000 1199.766
825.00  1404.838  336.587    0.000  336.587      148.162  816.241    0.000  816.241        0.000  755.203    0.000  755.203
826.00  1534.390  349.223    0.000  349.223      139.377  820.122    0.000  820.122        0.000  885.893    0.000  885.893
827.00  1539.952  247.750    0.000  247.750      178.161  792.365    0.000  792.365        0.000  952.852    0.000  952.852
828.00  1591.198  235.485    0.000  235.485      315.886  700.145    0.000  700.145       80.425 1023.926    0.000 1023.926
829.00  1523.703  259.927    0.000  259.927      269.420  804.720    0.000  804.720       50.366 1051.972    0.000 1051.972
830.00  1576.669  145.143    0.000  145.143      368.451  649.273    0.000  649.273      100.632 1022.518    0.000 1022.518
831.00  1582.646  254.866    0.000  254.866      370.323  765.254    0.000  765.254       99.729 1079.424    0.000 1079.424
832.00  1610.601  179.456    0.000  179.456      324.664  743.216    0.000  743.216       80.425 1192.821    0.000 1192.821
833.00  1678.247  148.565    0.000  148.565      231.189  845.629    0.000  845.629       10.053 1122.250    0.000 1122.250
834.00  1479.480  274.884    0.000  274.884      125.373  941.176    0.000  941.176        0.000 1102.445    0.000 1102.445
835.00  1629.098  161.153    0.000  161.153      265.302  856.140    0.000  856.140       30.159 1204.180    0.000 1204.180
836.00  1559.635  209.755    0.000  209.755      262.540  787.134    0.000  787.134        0.000 1028.252    0.000 1028.252
837.00  1601.531  158.215    0.000  158.215      262.410  702.710    0.000  702.710       10.053 1046.545    0.000 1046.545
838.00  1604.924  143.447    0.000  143.447      284.586  695.403    0.000  695.403       10.053 1006.132    0.000 1006.132
839.00  1704.001  135.789    0.000  135.789      247.627  776.615    0.000  776.615       30.159 1045.336    0.000 1045.336
840.00  1657.672  150.765    0.000  150.765      275.464  656.357    0.000  656.357       80.425  864.880    0.000  864.880
841.00  1603.716  235.725    0.000  235.725      368.663  626.414    0.000  626.414      190.909 1020.615    0.000 1020.615
842.00  1620.947  226.098    0.000  226.098      321.112  580.417    0.000  580.417      160.850  883.486    0.000  883.486
843.00  1538.378  185.062    0.000  185.062      320.811  619.580    0.000  619.580      160.850  614.557    0.000  614.557
844.00  1493.566  262.330    0.000  262.330      403.342  522.387    0.000  522.387      281.386  650.953    0.000  650.953
845.00  1442.209  288.130    0.000  288.130      365.429  620.180    0.000  620.180      300.991  631.349    0.000  631.349
846.00  1499.170  193.286    0.000  193.286      298.886  624.818    0.000  624.818      201.062  741.835    0.000  741.835
847.00  1542.463  191.548    0.000  191.548      220.773  759.044    0.000  759.044      100.531  880.268    0.000  880.268
848.00  1514.324  321.984    0.000  321.984      302.915  692.116    0.000  692.116      160.850  863.779    0.000  863.779
849.00  1503.127  217.985    0.000  217.985      264.699  666.321    0.000  666.321      130.690  850.812    0.000  850.812
850.00  1488.380  253.802    0.000  253.802      252.034  714.227    0.000  714.227      130.389  792.604    0.000  792.604
851.00  1631.253  247.911    0.000  247.911      314.543  688.620    0.000  688.620      170.903  840.658    0.000  840.658
852.00  1528.224  264.623    0.000  264.623      270.100  704.740    0.000  704.740       70.372  892.733    0.000  892.733
853.00  1413.267  279.340    0.000  279.340      270.493  645.502    0.000  645.502      190.909  741.933    0.000  741.933
854.00  1550.339  262.580    0.000  262.580      328.294  673.429    0.000  673.429      241.274  793.001    0.000  793.001
855.00  1461.543  244.014    0.000  244.014      300.109  626.090    0.000  626.090      120.437  771.891    0.000  771.891
856.00  1465.032  352.594    0.000  352.594      361.404  697.898    0.000  697.898      261.280  882.475    0.000  882.475
857.00  1459.937  324.189    0.000  324.189      334.470  648.360    0.000  648.360      180.855  823.867    0.000  823.867
858.00  1485.314  309.121    0.000  309.121      292.929  701.106    0.000  701.106       90.478  832.009    0.000  832.009
859.00  1493.090  281.302    0.000  281.302      220.687  747.322    0.000  747.322       80.425  742.938    0.000  742.938
860.00  1412.277  337.965    0.000  337.965      254.623  688.605    0.000  688.605       60.319  892.933    0.000  892.933
861.00  1554.760  231.302    0.000  231.302      304.902  734.730    0.000  734.730      110.584  751.082    0.000  751.082
862.00  1486.232  208.457    0.000  208.457      345.454  634.607    0.000  634.607      180.956  722.528    0.000  722.528
863.00  1519.686  215.405    0.000  215.405      352.809  657.264    0.000  657.264      221.168  651.856    0.000  651.856
864.00  1505.691  182.715    0.000  182.715      360.938  565.824    0.000  565.824      230.920  712.679    0.000  712.679
865.00  1489.965  234.502    0.000  234.502      393.480  600.983    0.000  600.983      261.381  586.005    0.000  586.005
866.00  1445.376  260.586    0.000  260.586      416.872  530.165    0.000  530.165      341.003  571.532    0.000  571.532
867.00  1518.394  167.154    0.000  167.154      383.021  563.022    0.000  563.022      201.062  773.099    0.000  773.099
868.00  1508.526  240.333    0.000  240.333      374.594  573.958    0.000  573.958      270.732  641.403    0.000  641.403
869.00  1559.494  276.473    0.000  276.473      436.983  522.985    0.000  522.985      389.865  553.235    0.000  553.235
870.00  1580.087  143.791    0.000  143.791      408.699  563.717    0.000  563.717      180.956  754.799    0.000  754.799
871.00  1588.193  173.406    0.000  173.406      366.987  590.474    0.000  590.474       60.218  704.935    0.000  704.935
872.00  1649.646   98.787    0.000   98.787      399.026  532.330    0.000  532.330      310.142  655.778    0.000  655.778
873.00  1574.221  208.908    0.000  208.908      413.121  478.023    0.000  478.023      278.779  621.597    0.000  621.597
874.00  1512.700  170.304    0.000  170.304      300.194  516.721    0.000  516.721       90.378  611.041    0.000  611.041
875.00  1509.251  165.763    0.000  165.763      441.863  492.650    0.000  492.650      290.637  661.912    0.000  661.912
876.00  1587.934  178.965    0.000  178.965      404.183  484.388    0.000  484.388      139.339  701.523    0.000  701.523
877.00  1660.663  168.627    0.000  168.627      420.325  542.189    0.000  542.189      191.009  801.449    0.000  801.449
878.00  1604.246  188.850    0.000  188.850      368.974  600.075    0.000  600.075      150.796  761.235    0.000  761.235
879.00  1660.896  108.158    0.000  108.158      317.960  657.659    0.000  657.659       40.212  823.764    0.000  823.764
880.00  1618.377  121.178    0.000  121.178      264.533  653.902    0.000  653.902       10.053  863.979    0.000  863.979
881.00  1550.384  147.671    0.000  147.671      344.764  508.854    0.000  508.854       70.372  636.268    0.000  636.268
882.00  1550.704  171.967    0.000  171.967      270.710  627.946    0.000  627.946       10.053  756.404    0.000  756.404
883.00  1714.294  140.872    0.000  140.872      318.827  651.671    0.000  651.671       10.053  785.356    0.000  785.356
884.00  1667.531  115.094    0.000  115.094      308.364  734.469    0.000  734.469        0.000  785.159    0.000  785.159
885.00  1575.868  162.857    0.000  162.857      344.373  617.063    0.000  617.063       90.478  775.108    0.000  775.108
886.00  1637.817  229.496    0.000  229.496      379.092  656.653    0.000  656.653      130.690  832.313    0.000  832.313
887.00  1561.813  196.416    0.000  196.416      344.320  731.460    0.000  731.460      191.009  833.718    0.000  833.718
888.00  1558.517  269.986    0.000  269.986      295.741  783.500    0.000  783.500      100.130  964.008    0.000  964.008
889.00  1629.728  165.259    0.000  165.259      215.156  693.015    0.000  693.015       40.212  833.715    0.000  833.715
890.00  1536.929  204.313    0.000  204.313      225.137  726.008    0.000  726.008       30.159  823.462    0.000  823.462
891.00  1439.478  253.896    0.000  253.896      180.880  717.524    0.000  717.524        0.000  565.093    0.000  565.093
892.00  1540.507  210.306    0.000  210.306      244.896  646.107    0.000  646.107        0.000  684.928    0.000  684.928
893.00  1717.590  153.443    0.000  153.443      328.897  659.646    0.000  659.646       10.053  861.867    0.000  861.867
894.00  1578.328  168.363    0.000  168.363      243.940  672.650    0.000  672.650       60.319  725.341    0.000  725.341
895.00  1610.538  169.932    0.000  169.932      187.188  749.226    0.000  749.226        0.000  747.361    0.000  747.361
896.00  1524.453  173.764    0.000  173.764      117.714  712.256    0.000  712.256        0.000  838.443    0.000  838.443
897.00  1642.029  209.517    0.000  209.517      176.892  776.239    0.000  776.239        0.000 1127.071    0.000 1127.071
898.00  1575.767  235.835    0.000  235.835      167.903  771.656    0.000  771.656       10.053  969.637    0.000  969.637
899.00  1706.666  125.167    0.000  125.167      173.957  769.635    0.000  769.635        0.000 1004.124    0.000 1004.124
900.00  1622.600  183.780    0.000  183.780      195.057  742.964    0.000  742.964       10.053  851.818    0.000  851.818
901.00  1645.059  172.181    0.000  172.181      216.937  753.461    0.000  753.461        0.000  970.047    0.000  970.047
902.00  1628.990  260.769    0.000  260.769      175.564  768.555    0.000  768.555        0.000  793.309    0.000  793.309
903.00  1593.796  235.322    0.000  235.322      237.896  765.872    0.000  765.872       10.053  763.347    0.000  763.347
904.00  1500.798  198.190    0.000  198.190      187.758  651.399    0.000  651.399        0.000  605.010    0.000  605.010
905.00  1632.014  153.705    0.000  153.705      277.324  662.763    0.000  662.763       10.053  746.353    0.000  746.353
906.00  1624.933  131.245    0.000  131.245      235.792  683.602    0.000  683.602        9.953  854.633    0.000  854.633
907.00  1635.497  188.046    0.000  188.046      322.305  785.696    0.000  785.696       29.858  916.964    0.000  916.964
908.00  1704.126  142.146    0.000  142.146      305.307  771.266    0.000  771.266        0.000 1080.432    0.000 1080.432
909.00  1794.580  128.010    0.000  128.010      388.355  637.646    0.000  637.646       89.876  781.546    0.000  781.546
910.00  1626.045  194.445    0.000  194.445      299.553  608.853    0.000  608.853        0.000  616.370    0.000  616.370
911.00  1677.550  187.747    0.000  187.747      335.260  661.337    0.000  661.337        9.953  775.612    0.000  775.612
912.00  1828.634  130.526    0.000  130.526      471.848  570.488    0.000  570.488      238.868  726.148    0.000  726.148
913.00  1753.491  139.210    0.000  139.210      414.906  688.015    0.000  688.015      139.339  901.684    0.000  901.684
914.00  1787.387  158.468    0.000  158.468      407.941  709.585    0.000  709.585       69.670 1060.827    0.000 1060.827
915.00  1579.486  203.995    0.000  203.995      272.538  713.953    0.000  713.953        0.000 1061.632    0.000 1061.632
916.00  1597.937  198.648    0.000  198.648      315.534  633.589    0.000  633.589       80.425  783.955    0.000  783.955
917.00  1596.556  167.782    0.000  167.782      347.702  618.541    0.000  618.541       60.218  892.232    0.000  892.232
918.00  1654.764  190.664    0.000  190.664      325.305  657.199    0.000  657.199      170.903  841.764    0.000  841.764
919.00  1637.279  203.268    0.000  203.268      303.047  671.285    0.000  671.285       90.378  863.177    0.000  863.177
920.00  1684.183  162.574    0.000  162.574      406.655  643.348    0.000  643.348      221.168  824.770    0.000  824.770
921.00  1604.841  195.870    0.000  195.870      301.230  708.798    0.000  708.798      120.637  887.302    0.000  887.302
922.00  1652.214  180.816    0.000  180.816      346.106  594.666    0.000  594.666      130.690  806.777    0.000  806.777
923.00  1509.019  214.056    0.000  214.056      265.559  605.167    0.000  605.167       80.425  686.033    0.000  686.033
924.00  1545.826  174.770    0.000  174.770      391.885  553.206    0.000  553.206      110.584  684.329    0.000  684.329
925.00  1543.762  177.922    0.000  177.922      264.910  593.295    0.000  593.295      100.531  763.548    0.000  763.548
926.00  1789.514  130.970    0.000  130.970      500.744  539.809    0.000  539.809      210.614  812.707    0.000  812.707
927.00  1672.828  183.665    0.000  183.665      398.503  652.805    0.000  652.805      170.301  842.666    0.000  842.666
928.00  1558.085  196.803    0.000  196.803      288.351  645.637    0.000  645.637       79.623  602.496    0.000  602.496
929.00  1654.558  203.531    0.000  203.531      320.507  655.005    0.000  655.005       90.478  744.947    0.000  744.947
930.00  1538.089  228.202    0.000  228.202      255.922  608.812    0.000  608.812       30.159  773.101    0.000  773.101
931.00  1591.322  174.199    0.000  174.199      261.602  646.030    0.000  646.030       59.717  711.375    0.000  711.375
932.00  1572.017  198.570    0.000  198.570      338.731  604.664    0.000  604.664        0.000  760.133    0.000  760.133
933.00  1589.103  211.340    0.000  211.340      200.559  658.354    0.000  658.354       39.811  662.315    0.000  662.315
934.00  1655.276  168.194    0.000  168.194      303.744  728.745    0.000  728.745       49.764  761.138    0.000  761.138
935.00  1596.228  199.615    0.000  199.615      275.383  727.614    0.000  727.614       29.959  895.044    0.000  895.044
936.00  1643.679  197.158    0.000  197.158      385.117  588.483    0.000  588.483      119.434  736.807    0.000  736.807
937.00  1635.408  249.836    0.000  249.836      412.770  675.214    0.000  675.214      160.950  894.240    0.000  894.240
938.00  1543.304  202.720    0.000  202.720      326.382  723.973    0.000  723.973       80.425  898.963    0.000  898.963
939.00  1606.917  186.448    0.000  186.448      302.575  614.088    0.000  614.088      149.292  882.885    0.000  882.885
940.00  1557.458  169.592    0.000  169.592      243.954  642.195    0.000  642.195       30.260  861.873    0.000  861.873
941.00  1585.510  123.264    0.000  123.264      265.788  642.449    0.000  642.449        0.000  825.781    0.000  825.781
942.00  1667.166   87.404    0.000   87.404      274.526  652.254    0.000  652.254        9.953  908.620    0.000  908.620
943.00  1598.388  117.626    0.000  117.626      229.428  758.613    0.000  758.613        0.000 1030.768    0.000 1030.768
944.00  1552.765  172.895    0.000  172.895      160.737  771.891    0.000  771.891        0.000  891.028    0.000  891.028
945.00  1665.172  134.580    0.000  134.580      317.399  632.287    0.000  632.287        0.000  933.246    0.000  933.246
946.00  1464.557  200.036    0.000  200.036      201.665  768.724    0.000  768.724        0.000  974.564    0.000  974.564
947.00  1547.099  183.947    0.000  183.947      222.636  678.762    0.000  678.762        0.000  703.231    0.000  703.231
948.00  1503.049  208.170    0.000  208.170      335.339  617.262    0.000  617.262        0.000  563.584    0.000  563.584
949.00  1548.524  230.392    0.000  230.392      322.543  527.923    0.000  527.923       50.265  544.686    0.000  544.686
950.00  1569.682  183.131    0.000  183.131      352.495  562.030    0.000  562.030      110.584  602.193    0.000  602.193
951.00  1779.511  139.968    0.000  139.968      543.825  530.552    0.000  530.552      378.408  675.282    0.000  675.282
952.00  1827.997  135.692    0.000  135.692      507.533  593.847    0.000  593.847      361.911  686.437    0.000  686.437
953.00  1781.787  170.523    0.000  170.523      527.295  614.461    0.000  614.461      240.171  873.030    0.000  873.030
954.00  1694.151  159.959    0.000  159.959      433.733  554.149    0.000  554.149      250.726  524.181    0.000  524.181
955.00  1720.548  130.183    0.000  130.183      535.980  543.967    0.000  543.967      420.124  602.596    0.000  602.596
956.00  1742.193  139.723    0.000  139.723      374.847  666.227    0.000  666.227      180.956  704.334    0.000  704.334
957.00  1618.459  241.991    0.000  241.991      383.758  667.549    0.000  667.549        0.000  885.390    0.000  885.390
958.00  1491.042  253.218    0.000  253.218      288.823  682.859    0.000  682.859       40.212  713.785    0.000  713.785
959.00  1644.447  171.613    0.000  171.613      259.513  667.617    0.000  667.617       90.478  661.910    0.000  661.910
960.00  1560.157  204.660    0.000  204.660      287.439  651.791    0.000  651.791       90.478  753.296    0.000  753.296
961.00  1588.080  215.002    0.000  215.002      319.388  680.840    0.000  680.840       50.265  681.513    0.000  681.513
962.00  1601.845  180.980    0.000  180.980      276.890  573.958    0.000  573.958       50.265  484.669    0.000  484.669
963.00  1573.589  218.505    0.000  218.505      332.059  613.704    0.000  613.704      150.696  663.218    0.000  663.218
964.00  1488.386  195.091    0.000  195.091      258.039  656.157    0.000  656.157       50.265  655.877    0.000  655.877
965.00  1487.458  260.437    0.000  260.437      262.531  755.673    0.000  755.673       90.478  772.496    0.000  772.496
966.00  1515.150  273.507    0.000  273.507      311.124  729.348    0.000  729.348       40.212  932.444    0.000  932.444
967.00  1518.188  291.896    0.000  291.896      383.360  619.925    0.000  619.925      221.168  713.882    0.000  713.882
968.00  1541.117  299.678    0.000  299.678      336.645  573.754    0.000  573.754       99.528  680.510    0.000  680.510
969.00  1418.071  282.781    0.000  282.781      229.265  574.266    0.000  574.266       29.858  494.021    0.000  494.021
970.00  1460.135  273.266    0.000  273.266      326.018  585.641    0.000  585.641      119.434  534.335    0.000  534.335
971.00  1516.426  296.305    0.000  296.305      286.225  619.749    0.000  619.749      120.236  592.141    0.000  592.141
972.00  1511.186  256.250    0.000  256.250      293.708  620.014    0.000  620.014      110.584  571.833    0.000  571.833
973.00  1496.685  265.958    0.000  265.958      257.606  611.112    0.000  611.112       80.425  623.003    0.000  623.003
974.00  1480.115  315.405    0.000  315.405      265.093  600.293    0.000  600.293       70.372  613.652    0.000  613.652
975.00  1392.660  270.885    0.000  270.885      238.758  640.856    0.000  640.856       70.372  741.633    0.000  741.633
976.00  1463.002  284.802    0.000  284.802      251.125  623.032    0.000  623.032       80.425  494.718    0.000  494.718
977.00  1531.919  316.614    0.000  316.614      290.845  707.464    0.000  707.464      120.637  935.256    0.000  935.256
978.00  1510.781  264.716    0.000  264.716      269.758  686.104    0.000  686.104       20.106  714.988    0.000  714.988
979.00  1476.208  329.684    0.000  329.684      345.550  636.945    0.000  636.945      110.183  765.657    0.000  765.657
980.00  1623.457  325.466    0.000  325.466      323.547  713.423    0.000  713.423       19.906  864.683    0.000  864.683
981.00  1527.446  229.967    0.000  229.967      416.911  622.683    0.000  622.683      140.743  696.990    0.000  696.990
982.00  1389.598  313.285    0.000  313.285      251.638  696.009    0.000  696.009      130.690  635.767    0.000  635.767
983.00  1524.810  320.857    0.000  320.857      346.444  790.176    0.000  790.176      150.796  783.151    0.000  783.151
984.00  1562.129  248.231    0.000  248.231      325.009  680.703    0.000  680.703       80.324  672.366    0.000  672.366
985.00  1457.918  284.529    0.000  284.529      353.135  711.794    0.000  711.794      120.637  682.919    0.000  682.919
986.00  1481.353  301.401    0.000  301.401      288.909  662.722    0.000  662.722      120.437  750.782    0.000  750.782
987.00  1397.683  332.375    0.000  332.375      343.425  644.915    0.000  644.915       90.478  733.488    0.000  733.488
988.00  1417.757  318.077    0.000  318.077      330.312  612.227    0.000  612.227       90.478  771.791    0.000  771.791
989.00  1365.828  253.292    0.000  253.292      280.518  665.223    0.000  665.223       90.478  695.482    0.000  695.482
990.00  1496.220  281.673    0.000  281.673      327.475  732.978    0.000  732.978      100.531  874.335    0.000  874.335
991.00  1550.746  215.085    0.000  215.085      349.439  611.192    0.000  611.192      100.230  662.413    0.000  662.413
992.00  1584.751  188.667    0.000  188.667      271.785  702.762    0.000  702.762       50.265  793.106    0.000  793.106
993.00  1699.610  185.593    0.000  185.593      276.883  844.254    0.000  844.254       40.212  964.212    0.000  964.212
994.00  1726.968  198.815    0.000  198.815      388.551  708.551    0.000  708.551       50.265 1053.081    0.000 1053.081
995.00  1634.129  202.640    0.000  202.640      268.587  775.990    0.000  775.990       10.053  992.762    0.000  992.762
996.00  1561.754  261.819    0.000  261.819      360.666  650.531    0.000  650.531       40.212  862.771    0.000  862.771
997.00  1598.459  245.124    0.000  245.124      378.692  589.363    0.000  589.363       70.372  823.367    0.000  823.367
998.00  1681.517  150.485    0.000  150.485      482.102  611.225    0.000  611.225      170.903  761.840    0.000  761.840
999.00  1543.592  214.520    0.000  214.520      346.959  628.901    0.000  628.901        0.000  716.995    0.000  716.995
1000.00  1579.416  225.906    0.000  225.906      329.503  573.230    0.000  573.230      120.637  626.517    0.000  626.517
1001.00  1623.436  196.090    0.000  196.090      338.529  576.728    0.000  576.728       20.106  756.504    0.000  756.504
1002.00  1590.780  183.973    0.000  183.973      237.680  644.461    0.000  644.461        0.000  706.539    0.000  706.539
1003.00  1563.257  244.431    0.000  244.431      229.548  696.949    0.000  696.949       40.212  716.392    0.000  716.392
1004.00  1509.765  277.536    0.000  277.536      222.724  679.797    0.000  679.797        0.000  665.226    0.000  665.226
1005.00  1447.632  315.971    0.000  315.971      166.435  755.857    0.000  755.857        0.000  837.733    0.000  837.733
1006.00  1364.398  391.018    0.000  391.018      199.984  772.989    0.000  772.989        0.000  958.375    0.000  958.375
1007.00  1410.294  332.615    0.000  332.615      225.882  680.143    0.000  680.143       40.112  695.887    0.000  695.887
1008.00  1379.915  427.151    0.000  427.151      173.264  762.235    0.000  762.235        0.000  857.640    0.000  857.640
1009.00  1462.389  380.435    0.000  380.435      259.811  756.486    0.000  756.486       60.319  978.482    0.000  978.482
1010.00  1508.825  286.289    0.000  286.289      251.376  741.663    0.000  741.663       80.425  805.664    0.000  805.664
1011.00  1421.458  320.112    0.000  320.112      241.185  703.612    0.000  703.612        0.000  987.731    0.000  987.731
1012.00  1411.244  405.640    0.000  405.640      228.692  776.979    0.000  776.979        0.000  887.002    0.000  887.002
1013.00  1283.546  379.011    0.000  379.011      140.802  795.046    0.000  795.046        0.000  909.617    0.000  909.617
1014.00  1441.766  339.082    0.000  339.082      204.047  759.808    0.000  759.808        0.000  877.746    0.000  877.746
1015.00  1393.193  357.382    0.000  357.382      118.454  819.915    0.000  819.915        0.000  861.771    0.000  861.771
1016.00  1363.284  401.087    0.000  401.087      151.001  777.160    0.000  777.160        0.000  950.341    0.000  950.341
1017.00  1349.849  380.547    0.000  380.547      111.703  737.037    0.000  737.037        0.000  861.670    0.000  861.670
1018.00  1401.391  317.279    0.000  317.279      190.382  720.133    0.000  720.133       20.106  932.240    0.000  932.240
1019.00  1355.727  376.904    0.000  376.904      149.534  775.513    0.000  775.513        0.000  931.840    0.000  931.840
1020.00  1469.444  287.895    0.000  287.895      135.955  827.568    0.000  827.568        0.000 1062.432    0.000 1062.432
1021.00  1459.191  344.750    0.000  344.750      172.272  857.742    0.000  857.742        0.000  992.259    0.000  992.259
1022.00  1477.330  240.612    0.000  240.612      123.160  804.783    0.000  804.783        0.000  972.453    0.000  972.453
1023.00  1500.694  268.510    0.000  268.510      205.387  731.037    0.000  731.037        0.000  983.819    0.000  983.819
1024.00  1561.061  228.197    0.000  228.197      227.613  775.610    0.000  775.610        0.000 1070.980    0.000 1070.980
