# Supplementary material for: N-Glycans modulate tilting of HIV-1 envelope glycoprotein
Source: Nat Commun. 2026 Apr 15;17:5206. doi: 10.1038/s41467-026-71874-2 (PMC13254402; doi:10.1038/s41467-026-71874-2)
Supplement: Supplementary file 8 — Source Data [file 41467_2026_71874_MOESM8_ESM.zip › source_data/2_Supplementary_Figures/5_FigS9/source_data/V1V2/V1V2.C.2.txt]

#ASA ANALYSIS
#SIM_TIME  ASA1.4 TotOccl1.4 ShldMem1.4 ShldGly1.4   ASA7.2 TotOccl7.2 ShldMem7.2 ShldGly7.2   ASA18.6 TotOccl18.6 ShldMem18.6 ShldGly18.6

  0.00  3530.170 1155.490    0.000 1155.490      432.748 3441.137    0.000 3441.137      100.030 4995.337    0.000 4995.337
  1.00  3999.614 1108.545    0.000 1108.545      635.738 3695.544    0.000 3695.544      161.658 6006.797    0.000 6006.797
  2.00  3946.782 1117.014    0.000 1117.014      908.209 3540.377    0.000 3540.377      360.308 6030.219    0.000 6030.219
  3.00  3997.318 1052.593    0.000 1052.593      952.280 3436.966    0.000 3436.966      429.378 5981.777    0.000 5981.777
  4.00  3984.646 1023.699    0.000 1023.699      933.908 3622.046    0.000 3622.046      429.779 6150.157    0.000 6150.157
  5.00  3970.212 1064.645    0.000 1064.645      825.044 3449.575    0.000 3449.575      759.924 5813.976    0.000 5813.976
  6.00  3979.172 1150.387    0.000 1150.387     1023.735 3377.164    0.000 3377.164      992.454 5507.258    0.000 5507.258
  7.00  3877.965 1082.281    0.000 1082.281     1122.912 3214.095    0.000 3214.095     1054.788 5417.690    0.000 5417.690
  8.00  3828.929 1106.248    0.000 1106.248      919.346 3211.971    0.000 3211.971      765.357 5238.140    0.000 5238.140
  9.00  4129.749  989.648    0.000  989.648      951.840 3507.411    0.000 3507.411      835.926 5598.942    0.000 5598.942
 10.00  4032.381 1206.568    0.000 1206.568      925.159 3377.627    0.000 3377.627      606.512 5489.729    0.000 5489.729
 11.00  4144.165  940.995    0.000  940.995      842.808 3673.634    0.000 3673.634      300.391 5494.667    0.000 5494.667
 12.00  3807.207 1316.004    0.000 1316.004      954.406 3338.943    0.000 3338.943      512.317 5520.433    0.000 5520.433
 13.00  3603.851 1316.022    0.000 1316.022      702.453 3407.497    0.000 3407.497      450.692 5302.482    0.000 5302.482
 14.00  3827.763 1237.789    0.000 1237.789      703.410 3406.472    0.000 3406.472      249.826 5696.054    0.000 5696.054
 15.00  3719.387 1281.725    0.000 1281.725      775.010 3376.149    0.000 3376.149      394.192 5496.255    0.000 5496.255
 16.00  3729.815 1166.896    0.000 1166.896      591.688 3377.416    0.000 3377.416      333.872 5439.295    0.000 5439.295
 17.00  3731.954 1171.187    0.000 1171.187      812.753 3161.244    0.000 3161.244      523.879 5240.268    0.000 5240.268
 18.00  4003.907 1051.797    0.000 1051.797      882.887 3232.319    0.000 3232.319      573.533 5546.954    0.000 5546.954
 19.00  3771.540 1203.443    0.000 1203.443      756.123 3329.061    0.000 3329.061      310.644 5667.308    0.000 5667.308
 20.00  3820.791 1346.537    0.000 1346.537      583.259 3511.990    0.000 3511.990      109.782 5578.142    0.000 5578.142
 21.00  3584.896 1354.005    0.000 1354.005      994.679 3226.047    0.000 3226.047      802.548 5463.817    0.000 5463.817
 22.00  3664.786 1298.172    0.000 1298.172      997.999 3119.097    0.000 3119.097      583.388 5773.888    0.000 5773.888
 23.00  3683.316 1121.600    0.000 1121.600     1076.520 3100.725    0.000 3100.725      791.793 5458.992    0.000 5458.992
 24.00  3747.706 1118.078    0.000 1118.078      975.414 3011.143    0.000 3011.143      530.307 4957.056    0.000 4957.056
 25.00  3938.171 1161.650    0.000 1161.650      545.948 3792.009    0.000 3792.009       60.119 5991.614    0.000 5991.614
 26.00  3893.740 1178.886    0.000 1178.886      877.509 3190.120    0.000 3190.120      592.642 5305.688    0.000 5305.688
 27.00  3949.100 1195.421    0.000 1195.421     1124.549 3134.595    0.000 3134.595      904.389 5413.459    0.000 5413.459
 28.00  3977.936 1233.967    0.000 1233.967      953.452 3193.908    0.000 3193.908      788.881 5315.532    0.000 5315.532
 29.00  4100.683 1080.175    0.000 1080.175      746.416 3408.349    0.000 3408.349      412.087 5610.593    0.000 5610.593
 30.00  3878.053 1121.545    0.000 1121.545      648.824 3382.731    0.000 3382.731       59.917 5775.100    0.000 5775.100
 31.00  3909.129 1015.115    0.000 1015.115      804.529 3224.241    0.000 3224.241      300.792 5551.500    0.000 5551.500
 32.00  4030.087 1121.217    0.000 1121.217      669.476 3663.635    0.000 3663.635      228.915 5756.481    0.000 5756.481
 33.00  3781.239 1182.552    0.000 1182.552      565.276 3517.912    0.000 3517.912      169.198 5957.950    0.000 5957.950
 34.00  3687.314 1221.830    0.000 1221.830      864.924 3210.688    0.000 3210.688      455.517 5586.556    0.000 5586.556
 35.00  3817.938 1246.974    0.000 1246.974      789.454 3383.508    0.000 3383.508      202.675 5919.192    0.000 5919.192
 36.00  3795.535 1163.604    0.000 1163.604      900.280 3322.838    0.000 3322.838      192.522 6304.778    0.000 6304.778
 37.00  3514.065 1204.437    0.000 1204.437      869.932 3143.667    0.000 3143.667      290.842 5636.344    0.000 5636.344
 38.00  3802.555 1180.630    0.000 1180.630      857.392 3287.358    0.000 3287.358      454.110 5800.505    0.000 5800.505
 39.00  3529.917 1340.010    0.000 1340.010      974.046 3042.785    0.000 3042.785      556.151 5494.306    0.000 5494.306
 40.00  3601.364 1285.006    0.000 1285.006      714.604 3061.954    0.000 3061.954      223.184 5344.196    0.000 5344.196
 41.00  3624.866 1356.150    0.000 1356.150      937.504 2917.997    0.000 2917.997      393.085 5291.310    0.000 5291.310
 42.00  3627.777 1294.453    0.000 1294.453      782.734 3159.102    0.000 3159.102      292.050 5691.431    0.000 5691.431
 43.00  3773.274 1002.501    0.000 1002.501     1151.944 2944.646    0.000 2944.646      866.192 5401.694    0.000 5401.694
 44.00  3709.636 1168.587    0.000 1168.587     1022.842 2809.402    0.000 2809.402      887.705 4884.456    0.000 4884.456
 45.00  3790.259 1182.084    0.000 1182.084     1045.543 3015.269    0.000 3015.269      696.997 5279.341    0.000 5279.341
 46.00  4021.562 1140.044    0.000 1140.044      879.685 3317.474    0.000 3317.474      554.841 5519.707    0.000 5519.707
 47.00  3930.629 1281.538    0.000 1281.538      848.187 3261.022    0.000 3261.022      692.069 5423.425    0.000 5423.425
 48.00  3729.153 1457.295    0.000 1457.295      894.130 3395.890    0.000 3395.890      582.884 5399.091    0.000 5399.091
 49.00  3939.899 1270.094    0.000 1270.094      914.021 3154.209    0.000 3154.209      595.552 5224.048    0.000 5224.048
 50.00  3755.139 1362.871    0.000 1362.871      848.355 3221.573    0.000 3221.573      553.332 5833.178    0.000 5833.178
 51.00  3786.764 1199.120    0.000 1199.120      885.453 3207.488    0.000 3207.488      642.709 5612.202    0.000 5612.202
 52.00  3693.181 1283.655    0.000 1283.655      488.793 3641.609    0.000 3641.609       59.717 5769.040    0.000 5769.040
 53.00  3805.119 1232.935    0.000 1232.935      740.048 3350.784    0.000 3350.784      433.199 5381.832    0.000 5381.832
 54.00  3598.499 1383.446    0.000 1383.446      813.950 3493.297    0.000 3493.297      432.796 5449.850    0.000 5449.850
 55.00  3864.567 1328.269    0.000 1328.269      593.416 3624.653    0.000 3624.653      333.671 5437.780    0.000 5437.780
 56.00  3641.407 1388.776    0.000 1388.776      646.638 3669.833    0.000 3669.833      473.613 5534.686    0.000 5534.686
 57.00  3615.911 1392.089    0.000 1392.089      724.417 3383.715    0.000 3383.715      546.499 5151.277    0.000 5151.277
 58.00  3581.092 1433.682    0.000 1433.682      756.870 3451.941    0.000 3451.941      514.026 5410.640    0.000 5410.640
 59.00  3553.304 1446.692    0.000 1446.692      709.063 3633.659    0.000 3633.659      584.904 5199.434    0.000 5199.434
 60.00  3459.930 1605.684    0.000 1605.684      782.856 3614.112    0.000 3614.112      513.424 5554.694    0.000 5554.694
 61.00  3477.667 1448.407    0.000 1448.407      557.609 3532.507    0.000 3532.507        0.000 5956.429    0.000 5956.429
 62.00  3600.959 1416.428    0.000 1416.428      491.898 3810.225    0.000 3810.225      149.393 5943.466    0.000 5943.466
 63.00  3448.847 1466.086    0.000 1466.086      513.569 3485.037    0.000 3485.037      365.540 5461.318    0.000 5461.318
 64.00  3448.951 1263.025    0.000 1263.025      525.983 3102.277    0.000 3102.277      375.694 5138.709    0.000 5138.709
 65.00  3539.393 1343.497    0.000 1343.497      496.968 3522.678    0.000 3522.678      172.616 5628.732    0.000 5628.732
 66.00  3595.686 1249.076    0.000 1249.076      593.375 3316.981    0.000 3316.981      261.789 5544.155    0.000 5544.155
 67.00  3526.670 1271.933    0.000 1271.933      702.101 3117.224    0.000 3117.224      464.063 5309.910    0.000 5309.910
 68.00  3613.932 1290.890    0.000 1290.890      634.835 3326.366    0.000 3326.366      512.017 5311.889    0.000 5311.889
 69.00  3471.657 1258.902    0.000 1258.902      463.120 3437.129    0.000 3437.129      169.198 5248.401    0.000 5248.401
 70.00  3603.653 1311.784    0.000 1311.784      402.979 3394.530    0.000 3394.530      179.352 4987.909    0.000 4987.909
 71.00  3313.215 1456.379    0.000 1456.379      370.820 3442.636    0.000 3442.636      199.056 5089.465    0.000 5089.465
 72.00  3486.521 1262.968    0.000 1262.968      361.824 3519.889    0.000 3519.889      139.339 5029.121    0.000 5029.121
 73.00  3466.006 1390.987    0.000 1390.987      510.330 3529.575    0.000 3529.575      270.130 5382.211    0.000 5382.211
 74.00  3439.320 1293.494    0.000 1293.494      664.985 3353.436    0.000 3353.436      299.488 4913.944    0.000 4913.944
 75.00  3429.611 1282.243    0.000 1282.243      558.613 3299.494    0.000 3299.494       89.575 5220.764    0.000 5220.764
 76.00  3370.423 1281.803    0.000 1281.803      443.219 3560.551    0.000 3560.551       99.528 5209.779    0.000 5209.779
 77.00  3493.202 1289.729    0.000 1289.729      583.644 3457.199    0.000 3457.199      190.006 5176.370    0.000 5176.370
 78.00  3613.546 1214.198    0.000 1214.198      603.382 3407.456    0.000 3407.456      220.065 5407.018    0.000 5407.018
 79.00  3421.819 1319.735    0.000 1319.735      495.312 3383.742    0.000 3383.742      231.325 4972.928    0.000 4972.928
 80.00  3516.742 1227.643    0.000 1227.643      603.707 3387.297    0.000 3387.297      361.210 4819.543    0.000 4819.543
 81.00  3565.257 1303.745    0.000 1303.745      651.105 3454.713    0.000 3454.713      512.106 4745.021    0.000 4745.021
 82.00  3611.283 1100.219    0.000 1100.219      589.213 3183.942    0.000 3183.942      230.419 4870.780    0.000 4870.780
 83.00  3236.152 1271.918    0.000 1271.918      563.573 3398.146    0.000 3398.146      190.912 5082.208    0.000 5082.208
 84.00  3259.866 1357.193    0.000 1357.193      443.135 3561.132    0.000 3561.132       69.670 5102.316    0.000 5102.316
 85.00  3332.889 1293.043    0.000 1293.043      705.977 3178.602    0.000 3178.602      653.659 4638.260    0.000 4638.260
 86.00  3368.271 1277.972    0.000 1277.972      569.597 3233.850    0.000 3233.850      312.050 4873.201    0.000 4873.201
 87.00  3477.297 1363.056    0.000 1363.056      636.128 3376.191    0.000 3376.191      201.066 5117.639    0.000 5117.639
 88.00  3464.441 1430.161    0.000 1430.161      617.480 3324.528    0.000 3324.528      260.880 5208.405    0.000 5208.405
 89.00  3365.009 1363.485    0.000 1363.485      716.995 3133.232    0.000 3133.232      290.938 4999.464    0.000 4999.464
 90.00  3420.380 1412.094    0.000 1412.094      729.825 3454.251    0.000 3454.251      351.862 5311.045    0.000 5311.045
 91.00  3494.352 1311.218    0.000 1311.218      561.622 3588.600    0.000 3588.600      150.598 5404.006    0.000 5404.006
 92.00  3343.888 1323.418    0.000 1323.418      653.617 3269.059    0.000 3269.059      311.547 5374.549    0.000 5374.549
 93.00  3524.954 1239.710    0.000 1239.710      835.072 3258.031    0.000 3258.031      541.965 4929.895    0.000 4929.895
 94.00  3480.747 1117.021    0.000 1117.021      654.323 3147.968    0.000 3147.968      252.638 5157.202    0.000 5157.202
 95.00  3473.544 1279.542    0.000 1279.542      670.114 3350.535    0.000 3350.535      404.646 5317.647    0.000 5317.647
 96.00  3381.616 1347.957    0.000 1347.957      539.847 3617.056    0.000 3617.056      241.682 5565.562    0.000 5565.562
 97.00  3384.680 1269.747    0.000 1269.747      506.126 3337.735    0.000 3337.735       20.308 5502.333    0.000 5502.333
 98.00  3601.243 1318.918    0.000 1318.918      476.460 3473.095    0.000 3473.095      272.441 5452.863    0.000 5452.863
 99.00  3625.123 1230.000    0.000 1230.000      481.257 3799.417    0.000 3799.417       70.574 5454.689    0.000 5454.689
100.00  3579.438 1166.174    0.000 1166.174      660.188 3649.662    0.000 3649.662      382.422 5200.733    0.000 5200.733
101.00  3645.678 1186.993    0.000 1186.993      571.879 3585.329    0.000 3585.329      109.782 5507.463    0.000 5507.463
102.00  3609.110 1222.077    0.000 1222.077      470.577 3776.056    0.000 3776.056      130.289 5238.134    0.000 5238.134
103.00  3359.840 1341.910    0.000 1341.910      305.440 3510.674    0.000 3510.674       39.912 5154.083    0.000 5154.083
104.00  3547.823 1273.279    0.000 1273.279      435.791 3694.035    0.000 3694.035      152.207 5203.847    0.000 5203.847
105.00  3552.426 1206.415    0.000 1206.415      609.205 3366.390    0.000 3366.390      535.743 4843.960    0.000 4843.960
106.00  3426.017 1391.483    0.000 1391.483      491.215 3527.855    0.000 3527.855      129.789 5308.214    0.000 5308.214
107.00  3502.738 1372.021    0.000 1372.021      612.572 3499.852    0.000 3499.852      555.447 4785.442    0.000 4785.442
108.00  3443.389 1474.858    0.000 1474.858      648.115 3406.733    0.000 3406.733      573.037 5096.177    0.000 5096.177
109.00  3486.082 1309.438    0.000 1309.438      655.054 3451.601    0.000 3451.601      403.338 5390.535    0.000 5390.535
110.00  3255.579 1410.701    0.000 1410.701      777.523 3136.455    0.000 3136.455      913.432 4920.659    0.000 4920.659
111.00  3445.473 1386.973    0.000 1386.973      441.065 3380.467    0.000 3380.467      180.558 5147.952    0.000 5147.952
112.00  3525.500 1249.149    0.000 1249.149      484.156 3224.066    0.000 3224.066       89.877 5224.467    0.000 5224.467
113.00  3502.689 1289.215    0.000 1289.215      658.880 3088.161    0.000 3088.161      281.289 4840.536    0.000 4840.536
114.00  3468.338 1331.838    0.000 1331.838      649.631 3426.785    0.000 3426.785      270.936 5118.298    0.000 5118.298
115.00  3668.334 1271.532    0.000 1271.532      636.344 3555.839    0.000 3555.839      209.813 5281.265    0.000 5281.265
116.00  3506.474 1317.030    0.000 1317.030      598.507 3407.949    0.000 3407.949      331.867 5231.217    0.000 5231.217
117.00  3476.872 1383.329    0.000 1383.329      613.026 3480.140    0.000 3480.140      344.627 5015.049    0.000 5015.049
118.00  3349.216 1457.168    0.000 1457.168      745.186 3289.531    0.000 3289.531      413.616 4907.488    0.000 4907.488
119.00  3658.093 1305.316    0.000 1305.316      796.073 3360.342    0.000 3360.342      431.280 5237.328    0.000 5237.328
120.00  3596.859 1269.202    0.000 1269.202      575.539 3445.830    0.000 3445.830      440.632 4945.573    0.000 4945.573
121.00  3816.791 1106.598    0.000 1106.598      572.488 3716.672    0.000 3716.672      130.390 5546.593    0.000 5546.593
122.00  3703.581 1186.455    0.000 1186.455      597.156 3708.001    0.000 3708.001      160.048 5510.682    0.000 5510.682
123.00  3646.167 1236.328    0.000 1236.328      599.067 3609.832    0.000 3609.832      290.236 5393.056    0.000 5393.056
124.00  3835.979 1329.677    0.000 1329.677      651.070 3586.167    0.000 3586.167      431.481 5276.548    0.000 5276.548
125.00  3796.470 1292.354    0.000 1292.354      921.607 3447.156    0.000 3447.156      735.698 5164.552    0.000 5164.552
126.00  3880.521 1264.285    0.000 1264.285      875.763 3457.555    0.000 3457.555      673.068 5207.682    0.000 5207.682
127.00  3790.494 1241.806    0.000 1241.806      878.107 3345.204    0.000 3345.204      657.688 5314.449    0.000 5314.449
128.00  3750.660 1247.403    0.000 1247.403      792.420 3400.164    0.000 3400.164      399.820 5618.256    0.000 5618.256
129.00  3911.549 1204.746    0.000 1204.746      658.604 3659.244    0.000 3659.244      199.457 5623.184    0.000 5623.184
130.00  3737.655 1402.511    0.000 1402.511      605.548 3689.981    0.000 3689.981       80.332 5978.010    0.000 5978.010
131.00  3505.002 1485.342    0.000 1485.342      391.608 3840.900    0.000 3840.900      100.936 5739.093    0.000 5739.093
132.00  3722.804 1415.162    0.000 1415.162      534.830 3935.858    0.000 3935.858      110.184 5937.326    0.000 5937.326
133.00  3812.354 1410.983    0.000 1410.983      351.257 4035.102    0.000 4035.102       20.106 5973.831    0.000 5973.831
134.00  3723.777 1354.254    0.000 1354.254      443.891 3902.491    0.000 3902.491        0.000 6002.685    0.000 6002.685
135.00  3710.922 1314.697    0.000 1314.697      300.080 4152.658    0.000 4152.658        0.000 5749.053    0.000 5749.053
136.00  3832.361 1195.341    0.000 1195.341      494.888 3822.555    0.000 3822.555      121.645 5529.283    0.000 5529.283
137.00  3824.698 1189.311    0.000 1189.311      663.925 3397.366    0.000 3397.366      493.115 5175.709    0.000 5175.709
138.00  3964.669 1144.436    0.000 1144.436      545.099 3784.977    0.000 3784.977      200.863 5354.359    0.000 5354.359
139.00  3767.157 1283.873    0.000 1283.873      607.883 3704.808    0.000 3704.808      234.284 5812.182    0.000 5812.182
140.00  3877.875 1118.049    0.000 1118.049      519.825 3723.945    0.000 3723.945       19.906 5881.737    0.000 5881.737
141.00  3720.083 1192.434    0.000 1192.434      206.702 3915.078    0.000 3915.078        0.000 5845.741    0.000 5845.741
142.00  3627.311 1294.138    0.000 1294.138      383.962 3685.443    0.000 3685.443      132.000 5635.032    0.000 5635.032
143.00  3588.979 1398.638    0.000 1398.638      437.763 3762.996    0.000 3762.996       89.977 5720.340    0.000 5720.340
144.00  3452.808 1268.279    0.000 1268.279      477.718 3626.868    0.000 3626.868      212.628 5557.031    0.000 5557.031
145.00  3358.031 1459.567    0.000 1459.567      418.722 3842.491    0.000 3842.491      303.209 5649.516    0.000 5649.516
146.00  3574.012 1329.548    0.000 1329.548      467.186 4037.110    0.000 4037.110       80.226 6077.187    0.000 6077.187
147.00  3494.231 1406.703    0.000 1406.703      604.104 3665.038    0.000 3665.038      150.700 5723.450    0.000 5723.450
148.00  3745.522 1218.787    0.000 1218.787      414.609 3856.706    0.000 3856.706       71.077 5501.250    0.000 5501.250
149.00  3770.539 1298.854    0.000 1298.854      414.566 3632.791    0.000 3632.791       40.616 5283.790    0.000 5283.790
150.00  3667.198 1056.149    0.000 1056.149      321.012 3582.847    0.000 3582.847        0.000 5135.310    0.000 5135.310
151.00  3540.113 1313.202    0.000 1313.202      335.126 3885.753    0.000 3885.753       20.308 5284.571    0.000 5284.571
152.00  3498.335 1256.067    0.000 1256.067      276.440 3610.219    0.000 3610.219       19.906 5116.707    0.000 5116.707
153.00  3681.666 1176.626    0.000 1176.626      309.894 3781.408    0.000 3781.408        0.000 5527.879    0.000 5527.879
154.00  3648.258 1242.830    0.000 1242.830      363.465 3724.014    0.000 3724.014        0.000 5396.978    0.000 5396.978
155.00  3709.823 1175.885    0.000 1175.885      571.248 3561.786    0.000 3561.786      233.539 5474.091    0.000 5474.091
156.00  3704.665 1186.644    0.000 1186.644      316.170 3711.374    0.000 3711.374       19.906 5691.591    0.000 5691.591
157.00  3483.265 1204.317    0.000 1204.317      654.610 3290.558    0.000 3290.558      526.192 5233.207    0.000 5233.207
158.00  3542.370 1232.126    0.000 1232.126      381.669 3464.106    0.000 3464.106       50.166 5125.773    0.000 5125.773
159.00  3534.815 1190.914    0.000 1190.914      504.437 3589.748    0.000 3589.748      303.611 5167.557    0.000 5167.557
160.00  3596.003 1261.565    0.000 1261.565      495.634 3546.007    0.000 3546.007      273.351 5223.357    0.000 5223.357
161.00  3417.805 1296.964    0.000 1296.964      581.755 3438.365    0.000 3438.365      253.847 5489.246    0.000 5489.246
162.00  3671.569 1237.018    0.000 1237.018      523.072 3485.457    0.000 3485.457      456.925 5510.682    0.000 5510.682
163.00  3564.673 1203.088    0.000 1203.088      435.154 3685.428    0.000 3685.428      333.268 4921.362    0.000 4921.362
164.00  3578.534 1276.699    0.000 1276.699      426.285 3627.145    0.000 3627.145       70.072 5806.442    0.000 5806.442
165.00  3580.756 1267.913    0.000 1267.913      522.397 3495.532    0.000 3495.532      132.000 5843.944    0.000 5843.944
166.00  3560.842 1351.179    0.000 1351.179      349.287 3570.312    0.000 3570.312        0.000 5534.315    0.000 5534.315
167.00  3387.345 1330.000    0.000 1330.000      322.482 3397.145    0.000 3397.145      213.030 5392.856    0.000 5392.856
168.00  3673.865 1172.929    0.000 1172.929      478.254 3448.070    0.000 3448.070      232.936 5589.205    0.000 5589.205
169.00  3719.036 1252.987    0.000 1252.987      765.690 3301.089    0.000 3301.089      446.468 5247.224    0.000 5247.224
170.00  4080.281 1253.602    0.000 1253.602      631.246 3764.034    0.000 3764.034      514.028 5874.401    0.000 5874.401
171.00  3782.209 1324.148    0.000 1324.148      555.213 3583.238    0.000 3583.238      413.393 5795.503    0.000 5795.503
172.00  3901.070 1269.498    0.000 1269.498      718.054 3602.930    0.000 3602.930      484.873 5473.268    0.000 5473.268
173.00  3844.978 1354.599    0.000 1354.599      600.521 3570.921    0.000 3570.921      476.227 5278.848    0.000 5278.848
174.00  3355.070 1491.720    0.000 1491.720      447.387 3743.574    0.000 3743.574      323.517 5676.049    0.000 5676.049
175.00  3636.147 1442.661    0.000 1442.661      526.160 3706.984    0.000 3706.984      343.623 5200.930    0.000 5200.930
176.00  3779.157 1318.056    0.000 1318.056      492.175 3783.385    0.000 3783.385      222.179 5154.417    0.000 5154.417
177.00  3866.803 1312.448    0.000 1312.448      579.679 3592.142    0.000 3592.142      294.060 5718.314    0.000 5718.314
178.00  3912.693 1330.286    0.000 1330.286      714.506 3484.445    0.000 3484.445      747.567 5100.627    0.000 5100.627
179.00  3907.019 1266.606    0.000 1266.606      722.053 3403.939    0.000 3403.939      607.222 5152.683    0.000 5152.683
180.00  3907.384 1292.443    0.000 1292.443      537.789 3707.831    0.000 3707.831      474.216 5312.928    0.000 5312.928
181.00  3809.887 1306.314    0.000 1306.314      491.562 3640.005    0.000 3640.005      284.309 5230.120    0.000 5230.120
182.00  3831.647 1068.228    0.000 1068.228      563.640 3552.032    0.000 3552.032      445.363 5261.351    0.000 5261.351
183.00  3868.845 1137.505    0.000 1137.505      624.385 3644.714    0.000 3644.714      354.582 5827.873    0.000 5827.873
184.00  3717.710 1248.610    0.000 1248.610      544.184 3713.904    0.000 3713.904      353.174 5831.077    0.000 5831.077
185.00  3915.323 1219.830    0.000 1219.830      633.938 3562.061    0.000 3562.061      454.713 5549.718    0.000 5549.718
186.00  3686.013 1239.080    0.000 1239.080      397.451 3719.671    0.000 3719.671      140.747 5837.538    0.000 5837.538
187.00  3928.098 1234.551    0.000 1234.551      558.929 3943.307    0.000 3943.307      273.954 5739.195    0.000 5739.195
188.00  3844.339 1203.479    0.000 1203.479      537.406 3794.262    0.000 3794.262      402.536 5480.149    0.000 5480.149
189.00  3817.074 1363.667    0.000 1363.667      522.869 3964.392    0.000 3964.392      200.665 5784.242    0.000 5784.242
190.00  3563.120 1438.134    0.000 1438.134      372.287 3881.631    0.000 3881.631      191.114 5807.162    0.000 5807.162
191.00  3652.772 1294.203    0.000 1294.203      507.915 3749.145    0.000 3749.145      476.830 5394.605    0.000 5394.605
192.00  3814.566 1166.320    0.000 1166.320      570.603 3675.912    0.000 3675.912      577.364 5407.837    0.000 5407.837
193.00  3596.158 1416.648    0.000 1416.648      467.793 3750.502    0.000 3750.502      454.713 5620.587    0.000 5620.587
194.00  3706.857 1405.196    0.000 1405.196      531.434 3596.154    0.000 3596.154      364.936 5486.861    0.000 5486.861
195.00  3513.981 1509.616    0.000 1509.616      397.063 3890.072    0.000 3890.072      202.877 5650.120    0.000 5650.120
196.00  3502.682 1380.853    0.000 1380.853      422.741 3933.138    0.000 3933.138      396.001 5429.466    0.000 5429.466
197.00  3517.540 1383.045    0.000 1383.045      456.941 3823.393    0.000 3823.393      396.001 5731.862    0.000 5731.862
198.00  3635.219 1232.068    0.000 1232.068      523.257 3953.955    0.000 3953.955      395.197 5680.776    0.000 5680.776
199.00  3429.510 1372.793    0.000 1372.793      422.699 3777.078    0.000 3777.078      445.162 5586.000    0.000 5586.000
200.00  3497.380 1334.093    0.000 1334.093      400.217 3748.698    0.000 3748.698      141.551 5937.860    0.000 5937.860
201.00  3531.778 1316.709    0.000 1316.709      491.306 3695.977    0.000 3695.977      140.747 6118.732    0.000 6118.732
202.00  3426.202 1404.742    0.000 1404.742      519.629 3763.783    0.000 3763.783      343.221 5664.713    0.000 5664.713
203.00  3547.501 1307.316    0.000 1307.316      557.498 3802.262    0.000 3802.262      323.718 6085.842    0.000 6085.842
204.00  3512.860 1355.163    0.000 1355.163      427.107 3822.754    0.000 3822.754      370.667 5835.409    0.000 5835.409
205.00  3689.042 1250.500    0.000 1250.500      300.649 4142.595    0.000 4142.595       19.906 5935.350    0.000 5935.350
206.00  3444.438 1424.932    0.000 1424.932      489.582 3800.037    0.000 3800.037      485.778 5457.717    0.000 5457.717
207.00  3559.397 1327.645    0.000 1327.645      586.066 3811.109    0.000 3811.109      342.819 5874.801    0.000 5874.801
208.00  3274.025 1569.201    0.000 1569.201      407.610 3911.022    0.000 3911.022      223.385 5888.183    0.000 5888.183
209.00  3227.447 1520.831    0.000 1520.831      577.216 3746.347    0.000 3746.347      527.600 5427.741    0.000 5427.741
210.00  3339.811 1580.472    0.000 1580.472      497.579 3742.680    0.000 3742.680      251.032 5667.224    0.000 5667.224
211.00  3445.806 1526.204    0.000 1526.204      709.469 3785.058    0.000 3785.058      707.153 5549.013    0.000 5549.013
212.00  3567.827 1342.956    0.000 1342.956      588.585 3860.200    0.000 3860.200      403.944 5384.399    0.000 5384.399
213.00  3276.170 1529.561    0.000 1529.561      545.830 3703.132    0.000 3703.132      291.447 5693.546    0.000 5693.546
214.00  3387.814 1518.816    0.000 1518.816      478.685 3765.889    0.000 3765.889      222.179 5856.810    0.000 5856.810
215.00  3502.640 1430.299    0.000 1430.299      551.924 3653.354    0.000 3653.354      362.122 5412.065    0.000 5412.065
216.00  3364.767 1528.406    0.000 1528.406      525.071 3683.591    0.000 3683.591      190.511 5982.335    0.000 5982.335
217.00  3426.583 1544.697    0.000 1544.697      457.411 4062.747    0.000 4062.747      231.529 6349.759    0.000 6349.759
218.00  3376.936 1502.950    0.000 1502.950      497.016 3832.790    0.000 3832.790      362.926 6101.990    0.000 6101.990
219.00  3064.199 1707.542    0.000 1707.542      398.013 4020.149    0.000 4020.149      313.564 5743.643    0.000 5743.643
220.00  3219.261 1629.461    0.000 1629.461      436.665 3886.481    0.000 3886.481      261.186 5993.651    0.000 5993.651
221.00  3460.300 1431.745    0.000 1431.745      387.464 3875.840    0.000 3875.840      162.060 5768.250    0.000 5768.250
222.00  3202.932 1705.292    0.000 1705.292      446.695 3762.707    0.000 3762.707      312.559 5516.422    0.000 5516.422
223.00  3500.375 1529.207    0.000 1529.207      460.998 3933.359    0.000 3933.359      160.653 5866.570    0.000 5866.570
224.00  3425.550 1481.111    0.000 1481.111      662.941 3759.365    0.000 3759.365      353.576 5837.305    0.000 5837.305
225.00  3566.801 1381.365    0.000 1381.365      477.034 4090.206    0.000 4090.206      130.995 6266.379    0.000 6266.379
226.00  3517.439 1515.859    0.000 1515.859      555.552 3918.889    0.000 3918.889      568.014 5576.516    0.000 5576.516
227.00  3329.747 1542.327    0.000 1542.327      474.926 3820.987    0.000 3820.987      629.541 5416.783    0.000 5416.783
228.00  3318.244 1608.500    0.000 1608.500      463.081 3798.534    0.000 3798.534      484.772 5578.337    0.000 5578.337
229.00  3112.458 1708.087    0.000 1708.087      477.521 3574.093    0.000 3574.093      578.168 5440.604    0.000 5440.604
230.00  3291.906 1552.177    0.000 1552.177      551.013 3652.784    0.000 3652.784      524.785 5706.223    0.000 5706.223
231.00  3291.613 1530.102    0.000 1530.102      520.537 3784.372    0.000 3784.372      606.418 5736.479    0.000 5736.479
232.00  3429.640 1470.870    0.000 1470.870      474.317 3791.635    0.000 3791.635      731.079 5588.292    0.000 5588.292
233.00  3352.403 1494.450    0.000 1494.450      512.449 3825.598    0.000 3825.598      445.564 5804.341    0.000 5804.341
234.00  3241.960 1605.402    0.000 1605.402      600.559 3747.456    0.000 3747.456      598.074 5389.231    0.000 5389.231
235.00  3252.777 1520.290    0.000 1520.290      610.846 3725.675    0.000 3725.675      689.157 5420.594    0.000 5420.594
236.00  3405.960 1510.794    0.000 1510.794      567.269 3943.651    0.000 3943.651      587.920 5752.043    0.000 5752.043
237.00  3422.005 1436.250    0.000 1436.250      751.904 3597.573    0.000 3597.573      838.849 5369.726    0.000 5369.726
238.00  3398.858 1495.105    0.000 1495.105      643.874 3847.788    0.000 3847.788      789.791 5558.127    0.000 5558.127
239.00  3458.703 1580.447    0.000 1580.447      570.197 3841.348    0.000 3841.348      281.092 5918.347    0.000 5918.347
240.00  3386.162 1456.340    0.000 1456.340      671.973 3708.050    0.000 3708.050      647.838 5652.539    0.000 5652.539
241.00  3346.507 1567.567    0.000 1567.567      587.416 3577.196    0.000 3577.196      373.683 5603.471    0.000 5603.471
242.00  3552.691 1488.769    0.000 1488.769      597.787 3867.971    0.000 3867.971      394.393 5788.155    0.000 5788.155
243.00  3250.562 1567.014    0.000 1567.014      439.864 3696.259    0.000 3696.259      264.001 5695.970    0.000 5695.970
244.00  3547.069 1400.107    0.000 1400.107      450.624 3802.812    0.000 3802.812      294.463 5806.456    0.000 5806.456
245.00  3460.225 1497.637    0.000 1497.637      492.909 3676.296    0.000 3676.296      496.535 5583.778    0.000 5583.778
246.00  3495.688 1378.779    0.000 1378.779      622.906 3785.527    0.000 3785.527      649.848 5665.895    0.000 5665.895
247.00  3475.460 1463.954    0.000 1463.954      447.598 3861.549    0.000 3861.549      558.463 5742.364    0.000 5742.364
248.00  3451.571 1605.321    0.000 1605.321      346.693 4033.450    0.000 4033.450      436.617 5878.037    0.000 5878.037
249.00  3187.319 1657.988    0.000 1657.988      494.855 3714.296    0.000 3714.296      485.376 5696.271    0.000 5696.271
250.00  3309.387 1520.870    0.000 1520.870      510.765 3715.101    0.000 3715.101      588.724 5503.052    0.000 5503.052
251.00  3354.453 1569.347    0.000 1569.347      447.819 3818.518    0.000 3818.518      516.440 5868.082    0.000 5868.082
252.00  3241.687 1478.368    0.000 1478.368      511.114 3940.281    0.000 3940.281      536.949 5836.007    0.000 5836.007
253.00  3420.900 1496.509    0.000 1496.509      374.621 4087.311    0.000 4087.311      304.616 6178.418    0.000 6178.418
254.00  3397.053 1538.208    0.000 1538.208      290.358 4030.936    0.000 4030.936      406.155 5850.183    0.000 5850.183
255.00  3312.360 1626.075    0.000 1626.075      434.287 3891.951    0.000 3891.951      456.120 5922.077    0.000 5922.077
256.00  3297.903 1604.922    0.000 1604.922      454.087 3886.716    0.000 3886.716      444.358 5410.556    0.000 5410.556
257.00  3334.474 1636.791    0.000 1636.791      481.497 3766.074    0.000 3766.074      597.068 5451.184    0.000 5451.184
258.00  3273.345 1523.295    0.000 1523.295      472.593 3759.266    0.000 3759.266      555.850 5625.093    0.000 5625.093
259.00  3081.485 1628.762    0.000 1628.762      488.285 3875.035    0.000 3875.035      546.701 5130.173    0.000 5130.173
260.00  3186.525 1616.265    0.000 1616.265      479.120 3904.184    0.000 3904.184      504.075 5904.775    0.000 5904.775
261.00  3272.592 1572.666    0.000 1572.666      496.197 3858.776    0.000 3858.776      464.465 6124.248    0.000 6124.248
262.00  2897.593 1815.538    0.000 1815.538      351.667 4031.930    0.000 4031.930      210.216 5835.815    0.000 5835.815
263.00  2999.061 1719.933    0.000 1719.933      463.339 3935.368    0.000 3935.368      477.232 5872.206    0.000 5872.206
264.00  3074.197 1728.828    0.000 1728.828      394.209 4021.305    0.000 4021.305       60.923 6239.133    0.000 6239.133
265.00  3163.626 1635.424    0.000 1635.424      338.522 4215.188    0.000 4215.188       81.030 6331.318    0.000 6331.318
266.00  3100.968 1727.098    0.000 1727.098      546.564 3947.287    0.000 3947.287      515.234 6008.624    0.000 6008.624
267.00  3184.263 1665.380    0.000 1665.380      448.294 3860.487    0.000 3860.487      334.676 5901.188    0.000 5901.188
268.00  3000.191 1764.553    0.000 1764.553      426.284 3964.110    0.000 3964.110      335.078 5841.039    0.000 5841.039
269.00  3077.488 1820.558    0.000 1820.558      342.067 3974.288    0.000 3974.288       30.462 6231.516    0.000 6231.516
270.00  3104.904 1749.407    0.000 1749.407      388.112 4049.796    0.000 4049.796      211.623 6305.388    0.000 6305.388
271.00  3312.340 1680.564    0.000 1680.564      596.967 4029.510    0.000 4029.510      716.904 5844.955    0.000 5844.955
272.00  3056.825 1677.674    0.000 1677.674      470.599 3964.155    0.000 3964.155      394.393 5908.094    0.000 5908.094
273.00  2967.582 1722.177    0.000 1722.177      468.655 4017.086    0.000 4017.086      383.837 6109.458    0.000 6109.458
274.00  3065.227 1776.898    0.000 1776.898      527.411 4117.188    0.000 4117.188      504.879 6254.613    0.000 6254.613
275.00  3115.430 1780.495    0.000 1780.495      432.643 4179.232    0.000 4179.232      342.417 5953.327    0.000 5953.327
276.00  3189.512 1758.481    0.000 1758.481      522.526 3976.606    0.000 3976.606      515.636 6373.045    0.000 6373.045
277.00  3130.955 1796.112    0.000 1796.112      499.476 3986.624    0.000 3986.624      200.464 6284.381    0.000 6284.381
278.00  3101.949 1721.694    0.000 1721.694      444.527 4230.213    0.000 4230.213      273.351 6384.059    0.000 6384.059
279.00  3143.984 1777.905    0.000 1777.905      609.077 4116.963    0.000 4116.963      473.814 6277.944    0.000 6277.944
280.00  3000.652 1752.666    0.000 1752.666      516.553 4023.256    0.000 4023.256      313.363 6083.417    0.000 6083.417
281.00  3084.812 1769.754    0.000 1769.754      514.865 3938.175    0.000 3938.175      240.878 6218.934    0.000 6218.934
282.00  3186.169 1688.023    0.000 1688.023      664.720 3892.018    0.000 3892.018      402.134 6210.191    0.000 6210.191
283.00  3130.483 1769.797    0.000 1769.797      590.875 3967.103    0.000 3967.103      313.162 6044.101    0.000 6044.101
284.00  3269.373 1680.817    0.000 1680.817      528.702 4036.906    0.000 4036.906      242.286 6629.004    0.000 6629.004
285.00  3117.864 1690.917    0.000 1690.917      452.704 3968.377    0.000 3968.377      355.185 5838.220    0.000 5838.220
286.00  3290.042 1756.225    0.000 1756.225      508.649 3902.313    0.000 3902.313      526.393 5926.076    0.000 5926.076
287.00  3067.553 1798.350    0.000 1798.350      565.758 3935.370    0.000 3935.370      473.814 5870.387    0.000 5870.387
288.00  3103.223 1813.760    0.000 1813.760      590.658 3860.349    0.000 3860.349      587.719 5956.434    0.000 5956.434
289.00  3123.511 1867.302    0.000 1867.302      674.273 4054.258    0.000 4054.258      821.459 5830.361    0.000 5830.361
290.00  3139.494 1814.416    0.000 1814.416      613.664 3889.898    0.000 3889.898      735.402 5699.972    0.000 5699.972
291.00  3212.353 1825.294    0.000 1825.294      574.190 3955.219    0.000 3955.219      605.614 6143.722    0.000 6143.722
292.00  3185.805 1897.804    0.000 1897.804      627.536 3947.626    0.000 3947.626      677.294 6170.273    0.000 6170.273
293.00  3212.303 1853.124    0.000 1853.124      644.534 3964.611    0.000 3964.611      667.743 6000.280    0.000 6000.280
294.00  3143.402 1853.150    0.000 1853.150      634.545 3906.203    0.000 3906.203      677.294 5844.456    0.000 5844.456
295.00  3070.829 1875.715    0.000 1875.715      608.557 3910.406    0.000 3910.406      566.205 5908.804    0.000 5908.804
296.00  3113.057 1806.664    0.000 1806.664      550.027 3983.299    0.000 3983.299      536.949 5875.727    0.000 5875.727
297.00  3304.899 1856.971    0.000 1856.971      570.258 4194.795    0.000 4194.795      666.738 6059.799    0.000 6059.799
298.00  3210.795 1908.812    0.000 1908.812      559.669 4036.096    0.000 4036.096      697.200 5668.205    0.000 5668.205
299.00  3230.096 1884.811    0.000 1884.811      602.125 4018.929    0.000 4018.929      646.631 5855.202    0.000 5855.202
300.00  3284.678 1795.072    0.000 1795.072      631.605 3961.469    0.000 3961.469      402.938 5987.505    0.000 5987.505
301.00  3152.174 1794.330    0.000 1794.330      490.877 4005.174    0.000 4005.174      434.003 6315.125    0.000 6315.125
302.00  3066.664 1949.374    0.000 1949.374      494.512 3933.867    0.000 3933.867      384.641 6096.479    0.000 6096.479
303.00  3129.821 1792.667    0.000 1792.667      423.960 4067.028    0.000 4067.028      273.149 5702.035    0.000 5702.035
304.00  3113.252 1829.752    0.000 1829.752      537.087 3922.865    0.000 3922.865      191.315 6162.228    0.000 6162.228
305.00  3141.479 1781.273    0.000 1781.273      554.995 3891.983    0.000 3891.983      342.015 6117.399    0.000 6117.399
306.00  3173.595 1822.679    0.000 1822.679      435.454 4079.123    0.000 4079.123      161.859 6332.030    0.000 6332.030
307.00  3116.207 1915.993    0.000 1915.993      454.215 3937.638    0.000 3937.638      192.924 5947.696    0.000 5947.696
308.00  3177.106 1772.436    0.000 1772.436      438.134 4051.718    0.000 4051.718      516.239 5643.588    0.000 5643.588
309.00  3189.089 1713.174    0.000 1713.174      654.647 3813.737    0.000 3813.737      669.352 5985.702    0.000 5985.702
310.00  3279.696 1822.719    0.000 1822.719      526.672 4049.021    0.000 4049.021      467.078 5728.738    0.000 5728.738
311.00  3398.858 1711.635    0.000 1711.635      425.639 4260.865    0.000 4260.865      264.001 6184.150    0.000 6184.150
312.00  3429.189 1810.080    0.000 1810.080      478.947 4133.396    0.000 4133.396      191.315 6000.579    0.000 6000.579
313.00  3380.071 1751.521    0.000 1751.521      544.185 3995.440    0.000 3995.440      332.866 6009.142    0.000 6009.142
314.00  3429.277 1641.530    0.000 1641.530      658.446 4023.155    0.000 4023.155      465.872 5624.200    0.000 5624.200
315.00  3267.508 1787.434    0.000 1787.434      455.512 4288.047    0.000 4288.047      426.463 6484.921    0.000 6484.921
316.00  3087.374 1909.023    0.000 1909.023      566.972 4070.909    0.000 4070.909      423.849 6325.480    0.000 6325.480
317.00  3306.417 1779.828    0.000 1779.828      570.475 4020.652    0.000 4020.652      535.341 6277.868    0.000 6277.868
318.00  3225.135 1880.345    0.000 1880.345      608.954 4019.874    0.000 4019.874      475.222 6410.429    0.000 6410.429
319.00  3320.798 1832.799    0.000 1832.799      566.228 4036.940    0.000 4036.940      243.693 6175.788    0.000 6175.788
320.00  3214.752 1838.575    0.000 1838.575      486.548 4080.215    0.000 4080.215      211.623 6175.786    0.000 6175.786
321.00  3137.299 1897.401    0.000 1897.401      391.957 4255.203    0.000 4255.203      335.078 6370.625    0.000 6370.625
322.00  3055.086 1929.869    0.000 1929.869      423.736 4033.234    0.000 4033.234      608.227 5796.073    0.000 5796.073
323.00  3268.839 1825.099    0.000 1825.099      351.791 4018.008    0.000 4018.008      294.463 5805.527    0.000 5805.527
324.00  3341.285 1851.379    0.000 1851.379      377.084 4179.243    0.000 4179.243      192.522 6167.227    0.000 6167.227
325.00  3370.583 1848.911    0.000 1848.911      510.382 4328.289    0.000 4328.289      415.706 6164.936    0.000 6164.936
326.00  3259.959 1867.156    0.000 1867.156      461.307 4222.704    0.000 4222.704      619.387 6483.220    0.000 6483.220
327.00  3242.983 1722.953    0.000 1722.953      402.637 4146.596    0.000 4146.596      436.617 5975.740    0.000 5975.740
328.00  3249.153 1732.772    0.000 1732.772      426.933 3983.774    0.000 3983.774      416.309 6062.684    0.000 6062.684
329.00  2979.570 1847.319    0.000 1847.319      463.426 3932.853    0.000 3932.853      445.765 5594.116    0.000 5594.116
330.00  3204.117 1784.814    0.000 1784.814      414.270 4016.817    0.000 4016.817      384.239 5909.988    0.000 5909.988
331.00  3341.747 1783.987    0.000 1783.987      510.418 4012.372    0.000 4012.372      374.688 6240.966    0.000 6240.966
332.00  3183.957 1824.440    0.000 1824.440      520.749 4127.947    0.000 4127.947      517.446 6064.303    0.000 6064.303
333.00  3238.643 1842.493    0.000 1842.493      491.482 4083.822    0.000 4083.822      404.949 6149.854    0.000 6149.854
334.00  3372.130 1875.473    0.000 1875.473      522.959 4077.685    0.000 4077.685      404.145 6305.992    0.000 6305.992
335.00  3296.622 1851.175    0.000 1851.175      539.127 3976.564    0.000 3976.564      454.713 5788.193    0.000 5788.193
336.00  3197.577 1879.580    0.000 1879.580      508.513 4040.287    0.000 4040.287      496.937 6235.915    0.000 6235.915
337.00  3238.440 1984.508    0.000 1984.508      523.993 4006.006    0.000 4006.006      533.732 6118.788    0.000 6118.788
338.00  3242.945 1880.842    0.000 1880.842      543.018 3976.833    0.000 3976.833      646.229 5984.683    0.000 5984.683
339.00  3246.896 1886.913    0.000 1886.913      452.955 3883.847    0.000 3883.847      141.551 5968.912    0.000 5968.912
340.00  3188.035 1862.610    0.000 1862.610      437.048 4047.009    0.000 4047.009      212.427 6064.921    0.000 6064.921
341.00  3141.910 1879.332    0.000 1879.332      547.036 4001.762    0.000 4001.762      597.068 5897.534    0.000 5897.534
342.00  3119.879 1852.705    0.000 1852.705      581.529 3762.935    0.000 3762.935      565.601 5912.912    0.000 5912.912
343.00  3277.285 1875.545    0.000 1875.545      270.987 4131.444    0.000 4131.444       20.308 6364.901    0.000 6364.901
344.00  3188.052 1803.732    0.000 1803.732      372.028 3968.581    0.000 3968.581      252.037 6138.505    0.000 6138.505
345.00  3005.522 1824.097    0.000 1824.097      363.945 4001.891    0.000 4001.891      222.782 6176.812    0.000 6176.812
346.00  3139.175 1755.788    0.000 1755.788      374.104 4040.535    0.000 4040.535      272.144 6343.103    0.000 6343.103
347.00  2995.052 1819.127    0.000 1819.127      553.393 3963.552    0.000 3963.552      658.594 6092.064    0.000 6092.064
348.00  3216.097 1776.824    0.000 1776.824      403.498 4052.862    0.000 4052.862      212.326 6689.520    0.000 6689.520
349.00  3255.412 1720.917    0.000 1720.917      513.229 3946.378    0.000 3946.378      446.570 5986.090    0.000 5986.090
350.00  3266.883 1657.973    0.000 1657.973      632.594 4013.763    0.000 4013.763      596.465 5988.397    0.000 5988.397
351.00  3273.109 1694.968    0.000 1694.968      497.577 4068.695    0.000 4068.695      385.847 6372.953    0.000 6372.953
352.00  3047.241 1781.530    0.000 1781.530      479.939 3916.142    0.000 3916.142      344.428 6060.390    0.000 6060.390
353.00  3214.432 1788.886    0.000 1788.886      587.890 3796.589    0.000 3796.589      435.008 5823.942    0.000 5823.942
354.00  3316.613 1645.212    0.000 1645.212      425.683 4024.059    0.000 4024.059      467.078 6118.499    0.000 6118.499
355.00  3261.157 1785.558    0.000 1785.558      444.749 4046.008    0.000 4046.008      466.676 6039.073    0.000 6039.073
356.00  3185.768 1886.209    0.000 1886.209      497.448 4172.783    0.000 4172.783      385.847 6276.329    0.000 6276.329
357.00  3324.175 1798.060    0.000 1798.060      514.225 4078.177    0.000 4078.177      639.694 6121.708    0.000 6121.708
358.00  3230.468 1864.214    0.000 1864.214      574.579 3923.991    0.000 3923.991      588.523 5897.025    0.000 5897.025
359.00  3354.331 1771.448    0.000 1771.448      579.075 4035.033    0.000 4035.033      477.232 6266.080    0.000 6266.080
360.00  3538.001 1561.971    0.000 1561.971      710.163 3705.282    0.000 3705.282      802.156 5643.883    0.000 5643.883
361.00  3313.305 1773.213    0.000 1773.213      482.189 3914.790    0.000 3914.790      475.825 5947.003    0.000 5947.003
362.00  3295.446 1722.974    0.000 1722.974      500.651 3711.812    0.000 3711.812      527.801 5800.330    0.000 5800.330
363.00  3175.621 1877.244    0.000 1877.244      497.884 3941.059    0.000 3941.059      548.310 5644.106    0.000 5644.106
364.00  3129.247 1860.994    0.000 1860.994      479.812 3798.622    0.000 3798.622      487.386 5870.500    0.000 5870.500
365.00  3214.979 1859.429    0.000 1859.429      520.366 3753.666    0.000 3753.666      466.877 5503.567    0.000 5503.567
366.00  3110.660 1912.719    0.000 1912.719      241.851 4113.694    0.000 4113.694        0.000 6326.216    0.000 6326.216
367.00  3340.861 1867.180    0.000 1867.180      447.031 3797.091    0.000 3797.091      141.752 5911.218    0.000 5911.218
368.00  3380.276 1754.636    0.000 1754.636      434.330 3850.538    0.000 3850.538      375.694 6040.496    0.000 6040.496
369.00  3269.465 1805.833    0.000 1805.833      295.981 4019.324    0.000 4019.324      191.516 6057.081    0.000 6057.081
370.00  3374.143 1795.771    0.000 1795.771      321.098 3908.128    0.000 3908.128       90.983 5672.348    0.000 5672.348
371.00  3517.292 1595.965    0.000 1595.965      401.206 3913.791    0.000 3913.791      342.015 6005.509    0.000 6005.509
372.00  3397.792 1676.476    0.000 1676.476      450.278 3916.615    0.000 3916.615      474.919 5901.252    0.000 5901.252
373.00  3382.325 1658.273    0.000 1658.273      424.472 3825.162    0.000 3825.162      109.682 6050.551    0.000 6050.551
374.00  3334.625 1824.376    0.000 1824.376      531.900 3896.534    0.000 3896.534      261.990 6319.278    0.000 6319.278
375.00  3321.803 1822.217    0.000 1822.217      435.970 3760.858    0.000 3760.858      230.724 6059.703    0.000 6059.703
376.00  3203.391 1910.099    0.000 1910.099      491.482 3799.114    0.000 3799.114      364.936 5745.538    0.000 5745.538
377.00  3426.393 1606.456    0.000 1606.456      425.077 3950.644    0.000 3950.644      301.600 5875.713    0.000 5875.713
378.00  3290.777 1766.915    0.000 1766.915      411.219 3944.487    0.000 3944.487      149.895 6232.628    0.000 6232.628
379.00  3401.864 1653.204    0.000 1653.204      542.973 3775.335    0.000 3775.335      608.630 5761.219    0.000 5761.219
380.00  3409.512 1697.131    0.000 1697.131      504.499 3880.223    0.000 3880.223      547.505 5739.107    0.000 5739.107
381.00  3446.328 1618.609    0.000 1618.609      398.273 3802.413    0.000 3802.413      354.783 5858.744    0.000 5858.744
382.00  3332.234 1597.313    0.000 1597.313      389.626 3886.190    0.000 3886.190      284.309 5997.196    0.000 5997.196
383.00  3415.900 1636.615    0.000 1636.615      372.979 4057.290    0.000 4057.290      152.308 6094.665    0.000 6094.665
384.00  3434.310 1539.580    0.000 1539.580      413.403 3792.821    0.000 3792.821      466.877 6011.324    0.000 6011.324
385.00  3505.618 1623.042    0.000 1623.042      542.191 3922.185    0.000 3922.185      646.229 5709.620    0.000 5709.620
386.00  3453.000 1678.895    0.000 1678.895      377.173 4255.220    0.000 4255.220      432.596 5890.981    0.000 5890.981
387.00  3533.336 1591.201    0.000 1591.201      574.099 3845.772    0.000 3845.772      728.264 5630.621    0.000 5630.621
388.00  3563.997 1509.527    0.000 1509.527      475.785 3979.698    0.000 3979.698      690.062 5829.866    0.000 5829.866
389.00  3384.693 1673.619    0.000 1673.619      435.624 3826.124    0.000 3826.124      627.329 5891.333    0.000 5891.333
390.00  3399.299 1638.748    0.000 1638.748      451.618 3805.744    0.000 3805.744      527.399 5843.849    0.000 5843.849
391.00  3478.703 1721.241    0.000 1721.241      440.506 3730.841    0.000 3730.841      517.647 5545.660    0.000 5545.660
392.00  3265.438 1762.668    0.000 1762.668      469.517 3883.871    0.000 3883.871      465.470 5886.968    0.000 5886.968
393.00  3255.793 1789.168    0.000 1789.168      483.960 3817.670    0.000 3817.670      547.505 5525.470    0.000 5525.470
394.00  3293.831 1847.435    0.000 1847.435      445.652 3694.769    0.000 3694.769      446.771 5557.827    0.000 5557.827
395.00  3115.451 1977.335    0.000 1977.335      440.815 3792.155    0.000 3792.155      587.518 5344.091    0.000 5344.091
396.00  3031.091 1964.721    0.000 1964.721      479.768 3760.398    0.000 3760.398      637.885 5434.480    0.000 5434.480
397.00  3232.963 1817.781    0.000 1817.781      600.650 3568.138    0.000 3568.138      892.134 5052.356    0.000 5052.356
398.00  3100.978 1887.068    0.000 1887.068      556.596 3486.147    0.000 3486.147      739.424 5122.026    0.000 5122.026
399.00  3069.061 1943.576    0.000 1943.576      558.930 3417.764    0.000 3417.764      758.726 5041.801    0.000 5041.801
400.00  3078.807 1904.057    0.000 1904.057      396.975 3679.832    0.000 3679.832      383.435 5500.131    0.000 5500.131
401.00  3079.991 1871.177    0.000 1871.177      533.249 3503.454    0.000 3503.454      688.051 5146.351    0.000 5146.351
402.00  3020.823 1822.906    0.000 1822.906      608.735 3516.227    0.000 3516.227      810.501 5259.141    0.000 5259.141
403.00  3044.040 1837.732    0.000 1837.732      446.651 3699.745    0.000 3699.745      617.979 5247.285    0.000 5247.285
404.00  2833.821 1900.778    0.000 1900.778      505.666 3535.740    0.000 3535.740      699.813 5075.685    0.000 5075.685
405.00  3052.855 1825.851    0.000 1825.851      471.598 3583.118    0.000 3583.118      548.310 5238.743    0.000 5238.743
406.00  3008.357 1823.608    0.000 1823.608      370.949 3651.682    0.000 3651.682      304.616 5498.517    0.000 5498.517
407.00  3018.711 1818.194    0.000 1818.194      369.047 3632.718    0.000 3632.718      221.978 5529.491    0.000 5529.491
408.00  3170.971 1945.160    0.000 1945.160      366.279 3756.111    0.000 3756.111      262.996 5551.506    0.000 5551.506
409.00  3236.970 1735.817    0.000 1735.817      443.580 3800.022    0.000 3800.022      385.646 5648.676    0.000 5648.676
410.00  3312.354 1722.827    0.000 1722.827      411.713 3693.614    0.000 3693.614      274.155 5719.273    0.000 5719.273
411.00  3324.929 1658.931    0.000 1658.931      387.896 3887.453    0.000 3887.453      436.617 5813.390    0.000 5813.390
412.00  3299.380 1592.198    0.000 1592.198      534.110 3656.648    0.000 3656.648      494.926 5658.761    0.000 5658.761
413.00  3280.996 1530.550    0.000 1530.550      541.680 3581.219    0.000 3581.219      423.849 5442.128    0.000 5442.128
414.00  3066.519 1685.214    0.000 1685.214      534.201 3566.525    0.000 3566.525      532.325 5583.582    0.000 5583.582
415.00  3080.229 1727.606    0.000 1727.606      543.018 3627.557    0.000 3627.557      332.464 5722.805    0.000 5722.805
416.00  3285.919 1688.037    0.000 1688.037      630.825 3644.126    0.000 3644.126      645.425 5604.972    0.000 5604.972
417.00  3305.282 1549.949    0.000 1549.949      512.883 3649.151    0.000 3649.151      160.854 5747.555    0.000 5747.555
418.00  3192.625 1717.858    0.000 1717.858      476.650 3705.260    0.000 3705.260      314.770 5983.602    0.000 5983.602
419.00  3148.358 1718.438    0.000 1718.438      609.468 3535.108    0.000 3535.108      564.998 5402.625    0.000 5402.625
420.00  3303.155 1626.897    0.000 1626.897      432.505 3690.707    0.000 3690.707        9.953 6081.206    0.000 6081.206
421.00  3237.850 1764.950    0.000 1764.950      524.334 3761.832    0.000 3761.832      436.416 6051.958    0.000 6051.958
422.00  3319.674 1751.416    0.000 1751.416      501.374 3673.055    0.000 3673.055      291.447 5820.541    0.000 5820.541
423.00  3446.339 1605.950    0.000 1605.950      599.612 3734.803    0.000 3734.803      555.850 5668.025    0.000 5668.025
424.00  3410.647 1704.732    0.000 1704.732      568.261 3734.795    0.000 3734.795      283.504 5863.961    0.000 5863.961
425.00  3455.593 1697.293    0.000 1697.293      554.643 3713.628    0.000 3713.628      253.043 5784.033    0.000 5784.033
426.00  3265.962 1589.119    0.000 1589.119      508.816 3698.168    0.000 3698.168      222.983 6030.535    0.000 6030.535
427.00  3286.830 1606.430    0.000 1606.430      462.388 3724.557    0.000 3724.557      294.060 5638.763    0.000 5638.763
428.00  3319.489 1666.478    0.000 1666.478      503.412 3894.431    0.000 3894.431      344.227 6108.796    0.000 6108.796
429.00  3404.825 1664.048    0.000 1664.048      665.673 3768.661    0.000 3768.661      445.162 6032.739    0.000 6032.739
430.00  3259.132 1663.152    0.000 1663.152      615.651 3637.066    0.000 3637.066      445.966 6039.178    0.000 6039.178
431.00  3397.962 1636.127    0.000 1636.127      658.883 3728.825    0.000 3728.825      476.026 6106.540    0.000 6106.540
432.00  3405.964 1681.882    0.000 1681.882      597.712 3687.028    0.000 3687.028      495.530 5621.481    0.000 5621.481
433.00  3299.810 1716.328    0.000 1716.328      521.401 3674.501    0.000 3674.501      375.694 5750.359    0.000 5750.359
434.00  3295.445 1703.232    0.000 1703.232      604.672 3529.485    0.000 3529.485      313.765 5822.832    0.000 5822.832
435.00  3231.890 1807.757    0.000 1807.757      421.659 3774.482    0.000 3774.482      345.031 5815.395    0.000 5815.395
436.00  3388.970 1737.760    0.000 1737.760      397.363 3844.109    0.000 3844.109      345.031 5575.427    0.000 5575.427
437.00  3648.653 1494.447    0.000 1494.447      435.445 3998.399    0.000 3998.399      223.385 5977.250    0.000 5977.250
438.00  3410.799 1694.915    0.000 1694.915      429.433 4000.114    0.000 4000.114      243.693 5999.652    0.000 5999.652
439.00  3428.868 1689.531    0.000 1689.531      411.795 3893.102    0.000 3893.102      355.386 5708.414    0.000 5708.414
440.00  3585.593 1616.824    0.000 1616.824      462.466 4012.171    0.000 4012.171      375.694 5893.910    0.000 5893.910
441.00  3577.688 1655.021    0.000 1655.021      448.888 3832.152    0.000 3832.152      345.232 5722.908    0.000 5722.908
442.00  3227.527 1815.076    0.000 1815.076      367.317 3746.338    0.000 3746.338      131.598 5822.165    0.000 5822.165
443.00  3449.742 1758.980    0.000 1758.980      507.395 3779.264    0.000 3779.264      344.830 5504.673    0.000 5504.673
444.00  3335.892 1742.271    0.000 1742.271      440.596 3954.589    0.000 3954.589      284.309 6107.351    0.000 6107.351
445.00  3275.100 1670.658    0.000 1670.658      435.496 3875.133    0.000 3875.133      345.232 6207.380    0.000 6207.380
446.00  3488.120 1616.617    0.000 1616.617      636.744 3741.805    0.000 3741.805      435.612 5786.546    0.000 5786.546
447.00  3482.558 1538.559    0.000 1538.559      618.880 3808.181    0.000 3808.181      608.529 5526.910    0.000 5526.910
448.00  3605.156 1470.170    0.000 1470.170      451.451 4006.513    0.000 4006.513      487.185 5695.752    0.000 5695.752
449.00  3529.255 1583.833    0.000 1583.833      485.382 4087.915    0.000 4087.915      547.304 6210.168    0.000 6210.168
450.00  3545.825 1624.914    0.000 1624.914      411.498 4021.943    0.000 4021.943      314.569 6042.597    0.000 6042.597
451.00  3383.349 1602.797    0.000 1602.797      638.782 3632.966    0.000 3632.966      465.470 5851.690    0.000 5851.690
452.00  3351.257 1649.814    0.000 1649.814      391.177 3842.717    0.000 3842.717      353.777 5762.648    0.000 5762.648
453.00  3506.283 1671.507    0.000 1671.507      445.486 4025.104    0.000 4025.104      405.150 6433.183    0.000 6433.183
454.00  3420.615 1656.632    0.000 1656.632      391.828 3847.224    0.000 3847.224      446.771 5549.591    0.000 5549.591
455.00  3348.267 1822.925    0.000 1822.925      480.504 3876.181    0.000 3876.181      496.334 5872.007    0.000 5872.007
456.00  3442.699 1684.406    0.000 1684.406      424.336 3912.868    0.000 3912.868      486.180 5829.568    0.000 5829.568
457.00  3368.484 1659.771    0.000 1659.771      400.132 3780.598    0.000 3780.598      365.540 5697.184    0.000 5697.184
458.00  3304.072 1736.628    0.000 1736.628      440.638 3703.786    0.000 3703.786      455.919 5777.311    0.000 5777.311
459.00  3322.753 1803.755    0.000 1803.755      494.770 3681.870    0.000 3681.870      466.475 5666.419    0.000 5666.419
460.00  3549.303 1753.457    0.000 1753.457      498.826 3856.602    0.000 3856.602      486.783 6203.666    0.000 6203.666
461.00  3477.044 1784.350    0.000 1784.350      352.658 4016.865    0.000 4016.865      497.540 5566.693    0.000 5566.693
462.00  3228.484 1775.754    0.000 1775.754      508.648 3686.167    0.000 3686.167      629.541 5273.232    0.000 5273.232
463.00  3417.480 1817.088    0.000 1817.088      557.323 3647.656    0.000 3647.656      547.907 5134.902    0.000 5134.902
464.00  3422.771 1711.123    0.000 1711.123      539.469 3765.187    0.000 3765.187      649.044 5641.275    0.000 5641.275
465.00  3442.462 1610.806    0.000 1610.806      454.041 3906.942    0.000 3906.942      436.014 5559.729    0.000 5559.729
466.00  3433.441 1663.435    0.000 1663.435      635.187 3676.421    0.000 3676.421      616.773 5529.181    0.000 5529.181
467.00  3449.004 1584.510    0.000 1584.510      644.903 3641.065    0.000 3641.065      477.232 5592.713    0.000 5592.713
468.00  3678.560 1580.505    0.000 1580.505      705.126 3654.977    0.000 3654.977      587.919 5761.703    0.000 5761.703
469.00  3329.414 1571.906    0.000 1571.906      582.473 3650.102    0.000 3650.102      578.369 5394.155    0.000 5394.155
470.00  3442.379 1665.251    0.000 1665.251      589.957 3723.867    0.000 3723.867      558.463 5625.484    0.000 5625.484
471.00  3513.264 1743.019    0.000 1743.019      431.165 4057.435    0.000 4057.435      558.463 5691.572    0.000 5691.572
472.00  3382.311 1725.622    0.000 1725.622      562.284 4058.854    0.000 4058.854      497.540 5883.063    0.000 5883.063
473.00  3762.688 1526.510    0.000 1526.510      854.488 3864.512    0.000 3864.512      881.374 5943.273    0.000 5943.273
474.00  3500.764 1631.332    0.000 1631.332      810.945 3676.936    0.000 3676.936      708.756 5729.840    0.000 5729.840
475.00  3561.975 1683.979    0.000 1683.979      827.123 3788.314    0.000 3788.314      931.234 5635.438    0.000 5635.438
476.00  3420.210 1770.354    0.000 1770.354      721.167 3737.395    0.000 3737.395      517.848 5955.718    0.000 5955.718
477.00  3433.006 1885.460    0.000 1885.460      796.725 3747.305    0.000 3747.305      608.023 5902.458    0.000 5902.458
478.00  3549.801 1703.581    0.000 1703.581      903.602 3573.724    0.000 3573.724      710.167 5882.345    0.000 5882.345
479.00  3556.154 1694.207    0.000 1694.207      551.441 4013.105    0.000 4013.105      548.310 6224.650    0.000 6224.650
480.00  3541.541 1722.569    0.000 1722.569      460.641 3902.735    0.000 3902.735      446.771 6065.405    0.000 6065.405
481.00  3274.393 1798.204    0.000 1798.204      515.730 3720.133    0.000 3720.133      436.617 5882.415    0.000 5882.415
482.00  3495.886 1703.159    0.000 1703.159      473.525 3837.957    0.000 3837.957      446.771 5677.260    0.000 5677.260
483.00  3488.833 1708.378    0.000 1708.378      534.184 3870.802    0.000 3870.802      639.091 6039.186    0.000 6039.186
484.00  3379.029 1684.048    0.000 1684.048      554.342 3659.240    0.000 3659.240      546.701 6035.665    0.000 6035.665
485.00  3205.880 1804.039    0.000 1804.039      535.839 3813.942    0.000 3813.942      487.386 6195.222    0.000 6195.222
486.00  3280.167 1768.135    0.000 1768.135      537.561 3741.711    0.000 3741.711      416.309 5603.728    0.000 5603.728
487.00  3532.651 1725.923    0.000 1725.923      661.292 3689.250    0.000 3689.250      547.505 5636.046    0.000 5636.046
488.00  3271.217 1780.800    0.000 1780.800      544.609 3719.583    0.000 3719.583      639.694 5567.860    0.000 5567.860
489.00  3015.448 1972.146    0.000 1972.146      315.387 3699.216    0.000 3699.216      426.463 5502.744    0.000 5502.744
490.00  3229.452 1736.923    0.000 1736.923      438.306 3855.961    0.000 3855.961      599.079 5835.807    0.000 5835.807
491.00  3413.658 1686.665    0.000 1686.665      441.807 3882.886    0.000 3882.886      548.310 5870.299    0.000 5870.299
492.00  3457.282 1725.852    0.000 1725.852      696.313 3724.775    0.000 3724.775      619.186 5849.402    0.000 5849.402
493.00  3322.347 1713.393    0.000 1713.393      521.450 3836.325    0.000 3836.325      588.925 5796.881    0.000 5796.881
494.00  3279.558 1694.353    0.000 1694.353      644.734 3615.990    0.000 3615.990      456.925 5997.154    0.000 5997.154
495.00  3305.193 1759.984    0.000 1759.984      493.208 3722.036    0.000 3722.036      528.002 5501.633    0.000 5501.633
496.00  3458.972 1651.075    0.000 1651.075      650.269 3661.633    0.000 3661.633      466.676 5668.419    0.000 5668.419
497.00  3347.219 1706.052    0.000 1706.052      482.662 3656.262    0.000 3656.262      568.617 5250.407    0.000 5250.407
498.00  3575.840 1666.353    0.000 1666.353      432.512 3867.887    0.000 3867.887      548.310 5444.546    0.000 5444.546
499.00  3426.621 1766.750    0.000 1766.750      601.947 3633.604    0.000 3633.604      719.920 5587.481    0.000 5587.481
500.00  3211.647 1779.151    0.000 1779.151      494.594 3691.523    0.000 3691.523      578.771 5394.866    0.000 5394.866
501.00  3301.395 1759.134    0.000 1759.134      364.161 3851.487    0.000 3851.487      445.564 5638.356    0.000 5638.356
502.00  3412.450 1654.958    0.000 1654.958      555.547 3845.968    0.000 3845.968      639.694 5850.890    0.000 5850.890
503.00  3419.836 1636.249    0.000 1636.249      406.527 3920.096    0.000 3920.096      528.002 5634.502    0.000 5634.502
504.00  3306.929 1654.273    0.000 1654.273      366.186 3866.188    0.000 3866.188      365.540 5809.666    0.000 5809.666
505.00  3341.597 1727.331    0.000 1727.331      421.950 3857.746    0.000 3857.746      334.977 5616.149    0.000 5616.149
506.00  3328.060 1678.319    0.000 1678.319      611.446 3657.181    0.000 3657.181      374.085 5403.000    0.000 5403.000
507.00  3450.576 1629.215    0.000 1629.215      847.163 3455.615    0.000 3455.615      648.441 5502.952    0.000 5502.952
508.00  3498.212 1699.346    0.000 1699.346      793.724 3637.565    0.000 3637.565      779.034 5722.879    0.000 5722.879
509.00  3333.777 1700.026    0.000 1700.026      655.130 3567.649    0.000 3567.649      486.783 5912.602    0.000 5912.602
510.00  3289.540 1695.991    0.000 1695.991      572.196 3798.196    0.000 3798.196      526.996 6076.172    0.000 6076.172
511.00  3340.481 1766.391    0.000 1766.391      576.872 3863.052    0.000 3863.052      486.381 6051.976    0.000 6051.976
512.00  3384.508 1692.211    0.000 1692.211      635.410 3781.927    0.000 3781.927      517.848 6127.969    0.000 6127.969
513.00  3411.677 1641.313    0.000 1641.313      583.740 3678.780    0.000 3678.780      527.801 5919.454    0.000 5919.454
514.00  3357.871 1631.765    0.000 1631.765      556.634 3673.373    0.000 3673.373      548.310 5641.998    0.000 5641.998
515.00  3367.628 1685.020    0.000 1685.020      466.363 4005.627    0.000 4005.627      374.688 6171.393    0.000 6171.393
516.00  3398.661 1724.773    0.000 1724.773      394.900 3895.740    0.000 3895.740      436.617 5718.582    0.000 5718.582
517.00  3322.562 1805.993    0.000 1805.993      622.091 3732.071    0.000 3732.071      515.636 6022.098    0.000 6022.098
518.00  3251.310 1701.385    0.000 1701.385      549.506 4101.001    0.000 4101.001      698.607 5722.000    0.000 5722.000
519.00  3275.920 1687.599    0.000 1687.599      517.554 4017.766    0.000 4017.766      467.078 5912.615    0.000 5912.615
520.00  3327.793 1674.196    0.000 1674.196      648.633 3712.551    0.000 3712.551      476.629 5751.352    0.000 5751.352
521.00  3307.462 1831.353    0.000 1831.353      497.488 3909.463    0.000 3909.463      477.232 5900.282    0.000 5900.282
522.00  3462.555 1627.155    0.000 1627.155      478.168 4079.710    0.000 4079.710      466.073 6253.422    0.000 6253.422
523.00  3417.778 1602.001    0.000 1602.001      606.049 3740.622    0.000 3740.622      487.386 6303.392    0.000 6303.392
524.00  3195.440 1671.387    0.000 1671.387      607.134 3711.663    0.000 3711.663      760.737 5696.678    0.000 5696.678
525.00  3274.456 1703.060    0.000 1703.060      612.554 3618.548    0.000 3618.548      506.287 5666.826    0.000 5666.826
526.00  3410.438 1611.410    0.000 1611.410      435.968 4032.160    0.000 4032.160      477.232 6392.559    0.000 6392.559
527.00  3424.246 1744.841    0.000 1744.841      365.716 4117.033    0.000 4117.033      396.001 5974.344    0.000 5974.344
528.00  3448.404 1596.210    0.000 1596.210      357.237 3980.557    0.000 3980.557      436.617 6088.695    0.000 6088.695
529.00  3587.326 1674.107    0.000 1674.107      515.383 3894.672    0.000 3894.672      406.155 6322.990    0.000 6322.990
530.00  3405.618 1674.435    0.000 1674.435      422.131 4025.090    0.000 4025.090      385.847 6034.963    0.000 6034.963
531.00  3448.389 1626.992    0.000 1626.992      436.186 4007.969    0.000 4007.969      182.167 6490.291    0.000 6490.291
532.00  3336.220 1726.048    0.000 1726.048      400.432 4069.314    0.000 4069.314      293.055 6176.529    0.000 6176.529
533.00  3784.337 1501.517    0.000 1501.517      524.260 3881.508    0.000 3881.508      222.581 6060.528    0.000 6060.528
534.00  3521.044 1641.173    0.000 1641.173      383.876 4108.157    0.000 4108.157      213.030 6318.182    0.000 6318.182
535.00  3472.580 1591.212    0.000 1591.212      347.727 4122.629    0.000 4122.629      162.462 6458.810    0.000 6458.810
536.00  3430.368 1522.132    0.000 1522.132      509.377 3874.100    0.000 3874.100      416.309 5893.119    0.000 5893.119
537.00  3460.492 1482.354    0.000 1482.354      612.093 3868.303    0.000 3868.303      274.155 6467.063    0.000 6467.063
538.00  3598.144 1575.928    0.000 1575.928      484.253 4060.718    0.000 4060.718      293.658 6691.253    0.000 6691.253
539.00  3494.990 1632.248    0.000 1632.248      397.881 4010.316    0.000 4010.316      294.463 5882.367    0.000 5882.367
540.00  3684.694 1432.085    0.000 1432.085      688.406 3744.857    0.000 3744.857      313.162 6235.638    0.000 6235.638
541.00  3500.244 1530.321    0.000 1530.321      623.773 3751.641    0.000 3751.641      313.765 6314.057    0.000 6314.057
542.00  3623.423 1521.694    0.000 1521.694      777.124 3825.270    0.000 3825.270      596.465 6078.650    0.000 6078.650
543.00  3372.567 1647.141    0.000 1647.141      546.902 4016.718    0.000 4016.718      477.031 5847.087    0.000 5847.087
544.00  3585.601 1546.523    0.000 1546.523      646.214 3903.323    0.000 3903.323      536.748 5747.053    0.000 5747.053
545.00  3608.647 1604.886    0.000 1604.886      848.577 3522.936    0.000 3522.936      668.646 5725.429    0.000 5725.429
546.00  3498.908 1620.062    0.000 1620.062      709.725 3926.412    0.000 3926.412      516.843 6152.012    0.000 6152.012
547.00  3492.697 1672.083    0.000 1672.083      792.204 3772.865    0.000 3772.865      405.954 6167.671    0.000 6167.671
548.00  3463.141 1425.746    0.000 1425.746      566.521 3981.647    0.000 3981.647      273.752 6574.126    0.000 6574.126
549.00  3698.717 1497.376    0.000 1497.376      557.528 4118.449    0.000 4118.449      497.439 6189.583    0.000 6189.583
550.00  3629.507 1492.242    0.000 1492.242      677.088 3770.821    0.000 3770.821      344.830 5974.653    0.000 5974.653
551.00  3505.189 1509.752    0.000 1509.752      660.462 3932.066    0.000 3932.066      321.302 6408.451    0.000 6408.451
552.00  3430.060 1594.811    0.000 1594.811      867.975 3565.629    0.000 3565.629      685.531 5788.165    0.000 5788.165
553.00  3525.455 1673.120    0.000 1673.120      809.709 3826.753    0.000 3826.753      362.926 6152.696    0.000 6152.696
554.00  3658.644 1420.624    0.000 1420.624      804.606 3729.369    0.000 3729.369      253.847 6825.941    0.000 6825.941
555.00  3704.639 1399.353    0.000 1399.353      772.843 3614.495    0.000 3614.495      130.090 6436.785    0.000 6436.785
556.00  3663.082 1310.108    0.000 1310.108      769.329 3574.903    0.000 3574.903      170.404 6419.575    0.000 6419.575
557.00  3652.317 1408.936    0.000 1408.936      612.264 3759.552    0.000 3759.552       39.811 6478.996    0.000 6478.996
558.00  3798.476 1319.318    0.000 1319.318      762.152 3652.417    0.000 3652.417      180.053 6252.730    0.000 6252.730
559.00  3649.181 1498.350    0.000 1498.350      598.037 3877.432    0.000 3877.432      151.302 6514.701    0.000 6514.701
560.00  3847.706 1346.466    0.000 1346.466      699.779 3772.229    0.000 3772.229      426.061 6129.879    0.000 6129.879
561.00  3793.821 1297.871    0.000 1297.871      553.440 3784.973    0.000 3784.973      396.001 6059.918    0.000 6059.918
562.00  3704.054 1438.894    0.000 1438.894      726.971 3916.948    0.000 3916.948      200.665 6513.795    0.000 6513.795
563.00  3731.980 1480.124    0.000 1480.124      710.948 3649.473    0.000 3649.473       39.811 6365.704    0.000 6365.704
564.00  3617.605 1462.053    0.000 1462.053      618.765 3738.269    0.000 3738.269      151.102 6220.466    0.000 6220.466
565.00  3658.884 1511.186    0.000 1511.186      727.628 3792.205    0.000 3792.205      151.504 6476.409    0.000 6476.409
566.00  3661.732 1498.152    0.000 1498.152      805.821 3622.193    0.000 3622.193      445.966 5716.774    0.000 5716.774
567.00  3582.788 1527.188    0.000 1527.188      864.701 3692.962    0.000 3692.962      181.362 6176.215    0.000 6176.215
568.00  3470.291 1558.427    0.000 1558.427      729.092 3713.705    0.000 3713.705      483.254 6027.927    0.000 6027.927
569.00  3583.238 1509.465    0.000 1509.465      793.550 3800.928    0.000 3800.928      396.001 6396.176    0.000 6396.176
570.00  3747.107 1452.771    0.000 1452.771      897.595 3562.723    0.000 3562.723      486.582 6208.079    0.000 6208.079
571.00  3441.976 1458.719    0.000 1458.719      835.906 3527.328    0.000 3527.328      495.529 6171.989    0.000 6171.989
572.00  3493.492 1491.590    0.000 1491.590      678.365 3620.579    0.000 3620.579      293.959 5657.460    0.000 5657.460
573.00  3535.097 1464.623    0.000 1464.623      750.639 3664.002    0.000 3664.002      486.279 6054.046    0.000 6054.046
574.00  3422.164 1546.672    0.000 1546.672      757.007 3701.421    0.000 3701.421      262.392 6611.831    0.000 6611.831
575.00  3292.804 1562.463    0.000 1562.463      729.389 3668.184    0.000 3668.184      192.924 6441.724    0.000 6441.724
576.00  3377.153 1584.146    0.000 1584.146      811.154 3707.279    0.000 3707.279      364.936 6020.202    0.000 6020.202
577.00  3212.368 1629.904    0.000 1629.904      742.284 3625.942    0.000 3625.942      446.369 5641.101    0.000 5641.101
578.00  3297.901 1622.186    0.000 1622.186      669.435 3640.387    0.000 3640.387       99.930 5850.394    0.000 5850.394
579.00  3407.227 1561.776    0.000 1561.776      621.685 3812.632    0.000 3812.632      212.025 6315.757    0.000 6315.757
580.00  3513.181 1496.167    0.000 1496.167      572.615 3825.970    0.000 3825.970       81.030 6227.579    0.000 6227.579
581.00  3429.621 1499.536    0.000 1499.536      890.027 3670.376    0.000 3670.376      516.540 6218.642    0.000 6218.642
582.00  3535.887 1517.362    0.000 1517.362      751.945 3885.384    0.000 3885.384      385.445 6180.927    0.000 6180.927
583.00  3607.769 1480.941    0.000 1480.941      693.244 3862.195    0.000 3862.195      354.783 6147.057    0.000 6147.057
584.00  3649.755 1454.080    0.000 1454.080      665.993 3845.512    0.000 3845.512      333.268 6299.960    0.000 6299.960
585.00  3466.524 1650.553    0.000 1650.553      739.020 3652.934    0.000 3652.934      648.538 5674.396    0.000 5674.396
586.00  3542.754 1552.685    0.000 1552.685      878.178 3704.057    0.000 3704.057      527.498 6242.250    0.000 6242.250
587.00  3478.563 1588.180    0.000 1588.180      961.586 3786.104    0.000 3786.104      588.623 6472.803    0.000 6472.803
588.00  3464.138 1595.051    0.000 1595.051      711.279 3898.511    0.000 3898.511      588.724 6043.928    0.000 6043.928
589.00  3456.045 1585.553    0.000 1585.553      883.823 3556.606    0.000 3556.606      598.677 5699.597    0.000 5699.597
590.00  3540.927 1595.613    0.000 1595.613      601.678 3983.779    0.000 3983.779      130.090 6490.381    0.000 6490.381
591.00  3612.246 1585.686    0.000 1585.686      741.638 3836.176    0.000 3836.176      482.448 6142.637    0.000 6142.637
592.00  3512.161 1567.856    0.000 1567.856      466.397 3888.466    0.000 3888.466        9.953 6225.779    0.000 6225.779
593.00  3615.323 1461.727    0.000 1461.727      709.098 3791.233    0.000 3791.233      140.947 6346.714    0.000 6346.714
594.00  3687.748 1500.224    0.000 1500.224      515.816 3960.595    0.000 3960.595       29.858 6542.557    0.000 6542.557
595.00  3635.682 1400.493    0.000 1400.493      584.165 4020.955    0.000 4020.955      121.444 6500.231    0.000 6500.231
596.00  3657.477 1402.717    0.000 1402.717      613.687 3800.597    0.000 3800.597       69.870 6410.045    0.000 6410.045
597.00  3581.464 1384.918    0.000 1384.918      617.745 3949.747    0.000 3949.747       69.770 6610.213    0.000 6610.213
598.00  3573.107 1439.251    0.000 1439.251      684.239 3817.141    0.000 3817.141      344.426 6231.403    0.000 6231.403
599.00  3646.368 1423.839    0.000 1423.839      770.585 3827.158    0.000 3827.158      507.291 5905.170    0.000 5905.170
600.00  3542.568 1533.494    0.000 1533.494      608.636 3873.292    0.000 3873.292      152.308 6450.459    0.000 6450.459
601.00  3589.104 1429.513    0.000 1429.513      683.174 3709.016    0.000 3709.016      477.232 5887.073    0.000 5887.073
602.00  3525.244 1460.324    0.000 1460.324      639.902 3737.521    0.000 3737.521      375.090 5885.261    0.000 5885.261
603.00  3620.943 1512.032    0.000 1512.032      734.783 3830.968    0.000 3830.968      243.391 6434.478    0.000 6434.478
604.00  3765.057 1379.723    0.000 1379.723      670.481 3687.760    0.000 3687.760      241.375 6274.730    0.000 6274.730
605.00  3526.156 1477.866    0.000 1477.866      652.737 3717.127    0.000 3717.127      191.315 6128.442    0.000 6128.442
606.00  3677.028 1462.674    0.000 1462.674      639.626 3927.286    0.000 3927.286      192.924 6401.006    0.000 6401.006
607.00  3603.373 1456.296    0.000 1456.296      688.546 3571.392    0.000 3571.392      345.232 5896.339    0.000 5896.339
608.00  3711.591 1460.032    0.000 1460.032      730.138 3677.836    0.000 3677.836      345.232 6348.036    0.000 6348.036
609.00  3794.916 1459.260    0.000 1459.260      829.098 3778.759    0.000 3778.759      555.843 6076.988    0.000 6076.988
610.00  3550.862 1623.342    0.000 1623.342      657.145 4004.429    0.000 4004.429      304.616 6459.629    0.000 6459.629
611.00  3493.578 1629.773    0.000 1629.773      644.035 4040.876    0.000 4040.876      213.231 6350.038    0.000 6350.038
612.00  3691.079 1571.566    0.000 1571.566      843.963 3902.428    0.000 3902.428     1037.283 5440.212    0.000 5440.212
613.00  3618.988 1529.868    0.000 1529.868      690.374 3763.742    0.000 3763.742      364.129 6021.177    0.000 6021.177
614.00  3566.362 1550.104    0.000 1550.104      417.409 4000.740    0.000 4000.740      152.308 5886.584    0.000 5886.584
615.00  3666.206 1429.590    0.000 1429.590      520.430 3842.007    0.000 3842.007      324.118 5766.537    0.000 5766.537
616.00  3674.577 1459.850    0.000 1459.850      499.086 3760.785    0.000 3760.785      243.693 6200.640    0.000 6200.640
617.00  3548.902 1546.770    0.000 1546.770      553.565 3773.172    0.000 3773.172      314.770 6090.957    0.000 6090.957
618.00  3540.996 1569.098    0.000 1569.098      467.614 3883.746    0.000 3883.746      406.155 6076.785    0.000 6076.785
619.00  3439.721 1597.927    0.000 1597.927      608.068 3890.631    0.000 3890.631      375.694 6074.067    0.000 6074.067
620.00  3566.785 1473.592    0.000 1473.592      463.200 4079.579    0.000 4079.579      324.924 6096.591    0.000 6096.591
621.00  3669.903 1490.830    0.000 1490.830      488.227 3994.984    0.000 3994.984      192.924 5873.821    0.000 5873.821
622.00  3577.663 1479.101    0.000 1479.101      424.720 3966.195    0.000 3966.195       30.462 6246.897    0.000 6246.897
623.00  3488.272 1581.658    0.000 1581.658      574.394 3775.078    0.000 3775.078      396.001 5857.743    0.000 5857.743
624.00  3420.849 1543.094    0.000 1543.094      481.973 3825.838    0.000 3825.838      324.924 5980.792    0.000 5980.792
625.00  3335.600 1714.546    0.000 1714.546      461.564 3836.588    0.000 3836.588      213.231 6083.853    0.000 6083.853
626.00  3347.200 1631.556    0.000 1631.556      457.232 3912.641    0.000 3912.641      274.155 5988.636    0.000 5988.636
627.00  3360.514 1630.542    0.000 1630.542      468.951 3851.482    0.000 3851.482      345.232 5835.502    0.000 5835.502
628.00  3513.906 1643.222    0.000 1643.222      732.751 3880.768    0.000 3880.768      456.925 5897.948    0.000 5897.948
629.00  3273.184 1672.914    0.000 1672.914      852.284 3844.815    0.000 3844.815      707.348 5477.421    0.000 5477.421
630.00  3470.932 1587.621    0.000 1587.621      988.066 3706.502    0.000 3706.502     1148.677 5408.145    0.000 5408.145
631.00  3319.687 1590.965    0.000 1590.965      780.946 3854.526    0.000 3854.526      585.299 5870.310    0.000 5870.310
632.00  3316.309 1681.501    0.000 1681.501      810.225 3772.469    0.000 3772.469      567.811 5682.520    0.000 5682.520
633.00  3207.412 1764.111    0.000 1764.111      810.870 3749.740    0.000 3749.740      556.854 5686.031    0.000 5686.031
634.00  3087.132 1793.684    0.000 1793.684      790.727 3662.865    0.000 3662.865      616.371 5583.878    0.000 5583.878
635.00  3510.913 1641.808    0.000 1641.808      891.198 3847.055    0.000 3847.055      727.657 5802.601    0.000 5802.601
636.00  3391.413 1660.654    0.000 1660.654     1176.449 3539.783    0.000 3539.783     1584.990 5020.633    0.000 5020.633
637.00  3370.263 1722.025    0.000 1722.025     1019.548 3833.013    0.000 3833.013      727.352 5809.061    0.000 5809.061
638.00  3317.535 1777.020    0.000 1777.020      891.397 3729.898    0.000 3729.898      979.385 5514.994    0.000 5514.994
639.00  3336.506 1685.649    0.000 1685.649      763.912 3741.652    0.000 3741.652      645.616 5684.612    0.000 5684.612
640.00  3598.968 1596.242    0.000 1596.242      922.752 3725.559    0.000 3725.559      505.781 5862.756    0.000 5862.756
641.00  3401.514 1697.058    0.000 1697.058      886.687 3603.033    0.000 3603.033      906.896 5433.187    0.000 5433.187
642.00  3249.310 1814.476    0.000 1814.476      907.136 3581.429    0.000 3581.429      493.005 5807.964    0.000 5807.964
643.00  3287.438 1740.326    0.000 1740.326      805.501 3644.262    0.000 3644.262      595.652 5656.676    0.000 5656.676
644.00  3188.540 1686.204    0.000 1686.204      696.616 3730.545    0.000 3730.545      151.906 5806.074    0.000 5806.074
645.00  3300.706 1751.694    0.000 1751.694      634.149 3895.021    0.000 3895.021      162.060 5727.158    0.000 5727.158
646.00  3305.483 1739.131    0.000 1739.131      901.229 3590.260    0.000 3590.260      483.963 5703.128    0.000 5703.128
647.00  3127.569 1756.453    0.000 1756.453      717.551 3600.457    0.000 3600.457      139.943 5740.334    0.000 5740.334
648.00  3334.706 1697.665    0.000 1697.665      715.595 3639.371    0.000 3639.371      160.853 5687.648    0.000 5687.648
649.00  3409.765 1758.370    0.000 1758.370      723.860 3694.125    0.000 3694.125      344.026 5959.898    0.000 5959.898
650.00  3352.732 1725.342    0.000 1725.342      635.495 3881.901    0.000 3881.901       79.824 5704.847    0.000 5704.847
651.00  3393.909 1702.876    0.000 1702.876      685.202 3756.101    0.000 3756.101      382.524 5537.358    0.000 5537.358
652.00  3380.755 1668.713    0.000 1668.713      579.749 3766.490    0.000 3766.490      170.301 5567.093    0.000 5567.093
653.00  3335.648 1720.946    0.000 1720.946      755.391 3682.836    0.000 3682.836      703.518 5627.946    0.000 5627.946
654.00  3375.998 1639.613    0.000 1639.613      875.113 3449.241    0.000 3449.241      603.792 5376.301    0.000 5376.301
655.00  3357.370 1633.106    0.000 1633.106      787.409 3589.728    0.000 3589.728      544.887 5674.260    0.000 5674.260
656.00  3457.841 1542.634    0.000 1542.634      731.490 3680.361    0.000 3680.361      403.335 5938.052    0.000 5938.052
657.00  3195.340 1662.258    0.000 1662.258      636.654 3608.295    0.000 3608.295      283.805 5967.110    0.000 5967.110
658.00  3271.600 1731.464    0.000 1731.464      572.602 3780.198    0.000 3780.198      151.504 6177.450    0.000 6177.450
659.00  3303.626 1671.096    0.000 1671.096      693.345 3512.289    0.000 3512.289      269.128 5715.600    0.000 5715.600
660.00  3358.584 1673.750    0.000 1673.750      803.823 3881.689    0.000 3881.689      363.525 5728.443    0.000 5728.443
661.00  3348.188 1673.425    0.000 1673.425      842.801 3642.578    0.000 3642.578      643.902 5607.297    0.000 5607.297
662.00  3494.967 1680.530    0.000 1680.530      783.143 3714.854    0.000 3714.854      413.890 5782.932    0.000 5782.932
663.00  3371.356 1657.434    0.000 1657.434      791.529 3715.122    0.000 3715.122      626.115 5771.655    0.000 5771.655
664.00  3357.679 1663.585    0.000 1663.585      890.230 3694.372    0.000 3694.372      775.403 6186.984    0.000 6186.984
665.00  3284.865 1759.808    0.000 1759.808      698.976 3681.892    0.000 3681.892      514.221 5805.907    0.000 5805.907
666.00  3412.638 1683.956    0.000 1683.956      823.633 3698.662    0.000 3698.662      828.083 5690.732    0.000 5690.732
667.00  3279.808 1683.901    0.000 1683.901      677.094 3812.055    0.000 3812.055      482.851 5743.597    0.000 5743.597
668.00  3376.448 1574.273    0.000 1574.273      808.036 3726.440    0.000 3726.440      814.805 5537.219    0.000 5537.219
669.00  3399.980 1648.770    0.000 1648.770      806.541 3772.131    0.000 3772.131      675.674 5992.042    0.000 5992.042
670.00  3527.593 1589.633    0.000 1589.633      770.308 3986.782    0.000 3986.782      534.326 5945.188    0.000 5945.188
671.00  3417.536 1562.944    0.000 1562.944      714.405 3780.327    0.000 3780.327      372.671 5938.453    0.000 5938.453
672.00  3336.394 1635.077    0.000 1635.077      848.390 3621.780    0.000 3621.780      807.072 5669.817    0.000 5669.817
673.00  3409.304 1603.455    0.000 1603.455      597.037 3996.657    0.000 3996.657      150.295 6270.011    0.000 6270.011
674.00  3378.680 1650.208    0.000 1650.208      714.158 3778.430    0.000 3778.430      445.161 5806.245    0.000 5806.245
675.00  3319.299 1628.387    0.000 1628.387      701.402 3809.607    0.000 3809.607      506.990 5697.383    0.000 5697.383
676.00  3346.123 1612.406    0.000 1612.406      935.539 3757.964    0.000 3757.964     1141.042 5483.347    0.000 5483.347
677.00  3369.368 1632.324    0.000 1632.324      872.989 3688.178    0.000 3688.178      808.885 5537.824    0.000 5537.824
678.00  3261.535 1633.609    0.000 1633.609      780.174 3551.379    0.000 3551.379      687.746 5580.461    0.000 5580.461
679.00  3527.718 1524.516    0.000 1524.516      922.223 3663.229    0.000 3663.229     1147.676 5669.129    0.000 5669.129
680.00  3376.979 1456.875    0.000 1456.875      818.223 3596.928    0.000 3596.928      638.083 5622.679    0.000 5622.679
681.00  3362.823 1565.537    0.000 1565.537      958.713 3594.567    0.000 3594.567     1098.316 5439.309    0.000 5439.309
682.00  3361.956 1593.064    0.000 1593.064      944.556 3569.926    0.000 3569.926      583.285 5767.659    0.000 5767.659
683.00  3403.344 1603.936    0.000 1603.936      823.637 3649.847    0.000 3649.847      465.068 5481.947    0.000 5481.947
684.00  3474.934 1609.623    0.000 1609.623      812.599 3547.243    0.000 3547.243      513.720 5900.036    0.000 5900.036
685.00  3285.602 1661.532    0.000 1661.532      850.525 3581.817    0.000 3581.817      423.647 5965.292    0.000 5965.292
686.00  3384.052 1702.921    0.000 1702.921      813.265 3726.749    0.000 3726.749      504.276 5719.602    0.000 5719.602
687.00  3665.083 1445.083    0.000 1445.083     1063.201 3668.670    0.000 3668.670     1189.493 5258.853    0.000 5258.853
688.00  3711.791 1470.849    0.000 1470.849      906.506 3709.460    0.000 3709.460      616.165 5995.955    0.000 5995.955
689.00  3514.972 1537.847    0.000 1537.847      920.235 3625.469    0.000 3625.469      684.523 5808.765    0.000 5808.765
690.00  3541.597 1578.944    0.000 1578.944      847.657 3637.872    0.000 3637.872      888.006 5535.717    0.000 5535.717
691.00  3683.250 1469.297    0.000 1469.297     1050.840 3547.682    0.000 3547.682     1210.707 5272.228    0.000 5272.228
692.00  3676.500 1511.108    0.000 1511.108     1000.501 3597.376    0.000 3597.376      875.327 5676.563    0.000 5676.563
693.00  3675.481 1467.613    0.000 1467.613     1075.351 3470.581    0.000 3470.581     1116.505 5410.363    0.000 5410.363
694.00  3669.119 1502.141    0.000 1502.141     1000.696 3411.679    0.000 3411.679     1064.736 5035.262    0.000 5035.262
695.00  3665.183 1446.232    0.000 1446.232      986.597 3448.161    0.000 3448.161      927.710 5313.338    0.000 5313.338
696.00  3522.355 1639.715    0.000 1639.715      974.620 3462.419    0.000 3462.419      686.443 5657.494    0.000 5657.494
697.00  3210.031 1694.618    0.000 1694.618      916.657 3448.101    0.000 3448.101      836.126 5659.185    0.000 5659.185
698.00  3352.568 1658.468    0.000 1658.468      987.977 3429.122    0.000 3429.122      503.371 5771.788    0.000 5771.788
699.00  3451.923 1622.107    0.000 1622.107      812.449 3541.094    0.000 3541.094      201.469 6046.354    0.000 6046.354
700.00  3507.683 1608.802    0.000 1608.802      681.002 3689.328    0.000 3689.328      341.709 6033.361    0.000 6033.361
701.00  3491.503 1515.204    0.000 1515.204      851.134 3507.173    0.000 3507.173      535.742 5926.599    0.000 5926.599
702.00  3480.086 1592.381    0.000 1592.381     1025.596 3483.828    0.000 3483.828      914.838 5723.214    0.000 5723.214
703.00  3598.232 1539.825    0.000 1539.825     1005.542 3446.359    0.000 3446.359      763.539 5572.719    0.000 5572.719
704.00  3321.862 1559.983    0.000 1559.983      867.384 3551.725    0.000 3551.725      412.685 6099.607    0.000 6099.607
705.00  3531.816 1637.791    0.000 1637.791      840.237 3691.451    0.000 3691.451      442.545 5569.905    0.000 5569.905
706.00  3310.942 1665.686    0.000 1665.686      908.099 3386.791    0.000 3386.791      563.985 5175.925    0.000 5175.925
707.00  3245.748 1692.532    0.000 1692.532      826.179 3595.966    0.000 3595.966      241.983 5600.983    0.000 5600.983
708.00  3222.111 1681.241    0.000 1681.241      841.100 3526.971    0.000 3526.971      394.996 5683.409    0.000 5683.409
709.00  3134.419 1675.470    0.000 1675.470      776.172 3625.600    0.000 3625.600      354.783 5528.590    0.000 5528.590
710.00  3215.317 1849.387    0.000 1849.387      687.969 3748.469    0.000 3748.469      181.765 5607.612    0.000 5607.612
711.00  3173.339 1820.009    0.000 1820.009      629.872 3613.740    0.000 3613.740      243.090 5640.299    0.000 5640.299
712.00  3320.913 1701.752    0.000 1701.752      843.700 3583.227    0.000 3583.227      211.020 5701.424    0.000 5701.424
713.00  3392.858 1634.810    0.000 1634.810      834.926 3605.772    0.000 3605.772      483.767 5690.454    0.000 5690.454
714.00  3401.028 1604.669    0.000 1604.669      787.068 3589.784    0.000 3589.784      404.346 5485.980    0.000 5485.980
715.00  3413.455 1586.326    0.000 1586.326      675.953 3804.645    0.000 3804.645      181.966 5841.559    0.000 5841.559
716.00  3172.402 1688.441    0.000 1688.441      508.476 3905.599    0.000 3905.599       80.025 5792.805    0.000 5792.805
717.00  3276.284 1785.915    0.000 1785.915      888.646 3712.645    0.000 3712.645      503.570 5745.842    0.000 5745.842
718.00  3223.107 1696.221    0.000 1696.221      760.761 3748.315    0.000 3748.315      331.956 5899.644    0.000 5899.644
719.00  3287.251 1665.893    0.000 1665.893      670.932 3697.447    0.000 3697.447      312.759 5703.511    0.000 5703.511
720.00  3418.412 1637.272    0.000 1637.272      879.607 3600.297    0.000 3600.297      899.366 5611.026    0.000 5611.026
721.00  3378.913 1594.610    0.000 1594.610      814.453 3653.918    0.000 3653.918      595.056 6039.380    0.000 6039.380
722.00  3449.959 1629.757    0.000 1629.757      804.175 3706.379    0.000 3706.379      512.819 6049.536    0.000 6049.536
723.00  3393.489 1629.568    0.000 1629.568      740.580 3839.844    0.000 3839.844      544.388 5814.400    0.000 5814.400
724.00  3425.530 1628.037    0.000 1628.037      879.804 3794.818    0.000 3794.818      925.801 6129.458    0.000 6129.458
725.00  3419.296 1537.281    0.000 1537.281      780.903 3760.261    0.000 3760.261      525.187 6007.586    0.000 6007.586
726.00  3457.745 1570.686    0.000 1570.686      883.156 3603.729    0.000 3603.729      837.336 4981.898    0.000 4981.898
727.00  3390.756 1568.360    0.000 1568.360      799.630 3629.348    0.000 3629.348      543.080 6203.152    0.000 6203.152
728.00  3525.022 1464.418    0.000 1464.418      751.557 3717.751    0.000 3717.751      393.386 6123.123    0.000 6123.123
729.00  3400.181 1507.400    0.000 1507.400      722.272 3797.677    0.000 3797.677      533.624 5308.209    0.000 5308.209
730.00  3378.497 1489.270    0.000 1489.270      771.430 3826.966    0.000 3826.966      785.661 5684.292    0.000 5684.292
731.00  3205.226 1744.424    0.000 1744.424      779.275 3782.562    0.000 3782.562      697.399 5450.364    0.000 5450.364
732.00  3484.589 1577.305    0.000 1577.305      911.956 3687.863    0.000 3687.863      695.390 5900.857    0.000 5900.857
733.00  3398.673 1552.970    0.000 1552.970      897.892 3515.038    0.000 3515.038      853.822 5233.423    0.000 5233.423
734.00  3262.172 1656.968    0.000 1656.968      714.584 3846.609    0.000 3846.609      646.528 5381.606    0.000 5381.606
735.00  3317.734 1710.954    0.000 1710.954      827.762 3740.498    0.000 3740.498      694.677 5447.748    0.000 5447.748
736.00  3246.417 1617.079    0.000 1617.079      890.817 3602.737    0.000 3602.737      795.512 5317.686    0.000 5317.686
737.00  3276.555 1686.857    0.000 1686.857      878.111 3742.767    0.000 3742.767      726.151 5253.944    0.000 5253.944
738.00  3324.443 1666.483    0.000 1666.483      871.770 3691.711    0.000 3691.711      522.063 5523.756    0.000 5523.756
739.00  3308.369 1656.371    0.000 1656.371      732.788 3818.974    0.000 3818.974      510.201 5563.265    0.000 5563.265
740.00  3393.136 1660.576    0.000 1660.576      896.690 3695.430    0.000 3695.430      735.193 5244.188    0.000 5244.188
741.00  3231.309 1567.885    0.000 1567.885      832.077 3600.068    0.000 3600.068      533.732 5744.747    0.000 5744.747
742.00  3286.396 1559.010    0.000 1559.010      784.084 3619.909    0.000 3619.909      585.105 5364.625    0.000 5364.625
743.00  3236.509 1594.497    0.000 1594.497      634.753 3738.545    0.000 3738.545      170.605 6134.506    0.000 6134.506
744.00  3375.454 1656.269    0.000 1656.269      984.787 3470.228    0.000 3470.228      868.300 5185.764    0.000 5185.764
745.00  3250.731 1703.196    0.000 1703.196      827.727 3693.262    0.000 3693.262      737.609 5456.100    0.000 5456.100
746.00  3122.874 1631.849    0.000 1631.849      790.304 3588.922    0.000 3588.922      596.264 5652.549    0.000 5652.549
747.00  3170.184 1619.238    0.000 1619.238      703.921 3741.401    0.000 3741.401      565.098 5667.523    0.000 5667.523
748.00  3280.180 1669.493    0.000 1669.493     1040.677 3565.185    0.000 3565.185      816.522 5630.829    0.000 5630.829
749.00  3378.777 1541.694    0.000 1541.694      923.983 3659.165    0.000 3659.165      607.825 5373.669    0.000 5373.669
750.00  3308.042 1568.227    0.000 1568.227     1042.191 3472.761    0.000 3472.761      759.329 5404.747    0.000 5404.747
751.00  3429.553 1519.528    0.000 1519.528      941.274 3528.591    0.000 3528.591      716.901 5274.349    0.000 5274.349
752.00  3350.298 1551.097    0.000 1551.097      827.977 3674.178    0.000 3674.178      718.714 5490.207    0.000 5490.207
753.00  3407.545 1548.191    0.000 1548.191      852.577 3477.807    0.000 3477.807      444.358 5396.000    0.000 5396.000
754.00  3470.061 1519.089    0.000 1519.089     1008.949 3388.790    0.000 3388.790      677.897 5492.217    0.000 5492.217
755.00  3467.132 1544.702    0.000 1544.702      805.884 3507.444    0.000 3507.444      484.571 5613.349    0.000 5613.349
756.00  3426.913 1536.417    0.000 1536.417      824.518 3630.086    0.000 3630.086      271.139 6069.568    0.000 6069.568
757.00  3490.574 1493.113    0.000 1493.113      932.516 3465.559    0.000 3465.559      772.888 5848.379    0.000 5848.379
758.00  3410.679 1570.336    0.000 1570.336      955.342 3553.251    0.000 3553.251      653.052 5318.673    0.000 5318.673
759.00  3481.032 1450.921    0.000 1450.921      966.777 3534.239    0.000 3534.239      530.710 5653.255    0.000 5653.255
760.00  3705.264 1400.954    0.000 1400.954     1087.891 3509.861    0.000 3509.861     1067.853 5330.235    0.000 5330.235
761.00  3579.840 1384.010    0.000 1384.010      949.690 3571.691    0.000 3571.691      847.789 5576.952    0.000 5576.952
762.00  3287.875 1523.886    0.000 1523.886      930.908 3625.896    0.000 3625.896      945.901 5602.878    0.000 5602.878
763.00  3342.973 1584.059    0.000 1584.059      896.374 3642.731    0.000 3642.731      632.646 5901.164    0.000 5901.164
764.00  3406.195 1567.993    0.000 1567.993      873.470 3772.334    0.000 3772.334      584.896 5772.990    0.000 5772.990
765.00  3323.164 1626.700    0.000 1626.700      687.966 3885.966    0.000 3885.966      170.604 5990.341    0.000 5990.341
766.00  3380.920 1499.240    0.000 1499.240      730.863 3794.280    0.000 3794.280      475.021 5701.998    0.000 5701.998
767.00  3378.274 1491.925    0.000 1491.925      664.437 3810.891    0.000 3810.891      515.634 5846.047    0.000 5846.047
768.00  3383.252 1463.494    0.000 1463.494      621.270 3843.134    0.000 3843.134      334.475 5936.338    0.000 5936.338
769.00  3456.790 1379.033    0.000 1379.033      787.924 3544.204    0.000 3544.204      576.157 5869.583    0.000 5869.583
770.00  3709.240 1414.053    0.000 1414.053      904.046 3646.434    0.000 3646.434      665.830 6027.934    0.000 6027.934
771.00  3718.585 1439.384    0.000 1439.384      860.716 3681.525    0.000 3681.525      552.727 5940.855    0.000 5940.855
772.00  3546.719 1440.171    0.000 1440.171      814.277 3815.369    0.000 3815.369      623.904 6296.133    0.000 6296.133
773.00  3397.392 1480.135    0.000 1480.135      903.953 3719.231    0.000 3719.231      757.213 5763.322    0.000 5763.322
774.00  3383.248 1350.318    0.000 1350.318      782.819 3765.467    0.000 3765.467      504.375 5962.489    0.000 5962.489
775.00  3466.932 1461.966    0.000 1461.966      806.123 3707.092    0.000 3707.092      493.820 6190.680    0.000 6190.680
776.00  3404.061 1418.939    0.000 1418.939      591.741 3889.138    0.000 3889.138      282.901 6234.442    0.000 6234.442
777.00  3359.426 1570.408    0.000 1570.408      641.893 3861.867    0.000 3861.867      413.695 6130.895    0.000 6130.895
778.00  3517.360 1440.771    0.000 1440.771      730.995 3684.191    0.000 3684.191      281.695 5927.203    0.000 5927.203
779.00  3235.933 1580.891    0.000 1580.891      709.727 3626.096    0.000 3626.096      271.340 5919.665    0.000 5919.665
780.00  3284.247 1601.565    0.000 1601.565      609.339 3819.701    0.000 3819.701      394.795 5773.486    0.000 5773.486
781.00  3457.660 1440.361    0.000 1440.361      679.853 3741.948    0.000 3741.948      384.641 5634.265    0.000 5634.265
782.00  3413.213 1495.159    0.000 1495.159      869.823 3550.503    0.000 3550.503      484.772 5596.256    0.000 5596.256
783.00  3498.733 1476.469    0.000 1476.469      901.268 3645.923    0.000 3645.923      404.242 5851.988    0.000 5851.988
784.00  3574.148 1410.699    0.000 1410.699      951.418 3744.005    0.000 3744.005      445.765 6164.553    0.000 6164.553
785.00  3518.604 1330.743    0.000 1330.743      886.232 3736.713    0.000 3736.713      618.280 5704.313    0.000 5704.313
786.00  3451.446 1375.167    0.000 1375.167      865.290 3692.076    0.000 3692.076      293.557 6325.403    0.000 6325.403
787.00  3465.493 1460.716    0.000 1460.716      715.507 3868.664    0.000 3868.664      304.013 6206.073    0.000 6206.073
788.00  3316.618 1454.501    0.000 1454.501      727.696 3677.994    0.000 3677.994      303.611 5795.892    0.000 5795.892
789.00  3447.419 1387.127    0.000 1387.127      714.510 3757.626    0.000 3757.626      374.085 5860.837    0.000 5860.837
790.00  3535.249 1375.446    0.000 1375.446      639.560 3623.361    0.000 3623.361      423.246 5656.174    0.000 5656.174
791.00  3446.317 1416.084    0.000 1416.084      761.439 3582.572    0.000 3582.572      544.288 5705.238    0.000 5705.238
792.00  3516.935 1381.618    0.000 1381.618      680.069 3644.942    0.000 3644.942      424.251 5860.846    0.000 5860.846
793.00  3645.346 1231.069    0.000 1231.069      786.765 3679.029    0.000 3679.029      404.346 6094.483    0.000 6094.483
794.00  3370.354 1411.500    0.000 1411.500      776.656 3502.140    0.000 3502.140      585.507 5553.631    0.000 5553.631
795.00  3476.141 1414.984    0.000 1414.984      776.269 3656.301    0.000 3656.301      445.564 6059.414    0.000 6059.414
796.00  3454.432 1440.333    0.000 1440.333      941.493 3740.917    0.000 3740.917      576.358 6041.407    0.000 6041.407
797.00  3481.188 1420.185    0.000 1420.185      952.259 3566.953    0.000 3566.953      393.186 6177.024    0.000 6177.024
798.00  3435.510 1414.382    0.000 1414.382      857.827 3548.953    0.000 3548.953      363.127 6237.041    0.000 6237.041
799.00  3403.272 1496.207    0.000 1496.207      637.961 3756.987    0.000 3756.987      150.901 6008.743    0.000 6008.743
800.00  3331.898 1445.405    0.000 1445.405      738.882 3757.894    0.000 3757.894      331.656 5751.661    0.000 5751.661
801.00  3274.164 1525.705    0.000 1525.705      683.486 3557.026    0.000 3557.026      421.839 5583.181    0.000 5583.181
802.00  3298.906 1570.516    0.000 1570.516      977.865 3409.870    0.000 3409.870      545.495 5722.123    0.000 5722.123
803.00  3249.598 1492.845    0.000 1492.845      803.592 3579.054    0.000 3579.054      565.601 5823.263    0.000 5823.263
804.00  3403.964 1394.522    0.000 1394.522      858.839 3546.179    0.000 3546.179      379.615 6357.784    0.000 6357.784
805.00  3313.282 1522.539    0.000 1522.539      860.317 3589.964    0.000 3589.964      511.816 5701.617    0.000 5701.617
806.00  3358.228 1497.440    0.000 1497.440      858.283 3619.995    0.000 3619.995      557.257 5897.458    0.000 5897.458
807.00  3568.708 1456.605    0.000 1456.605      842.025 3715.084    0.000 3715.084      302.003 6258.068    0.000 6258.068
808.00  3453.022 1392.820    0.000 1392.820     1044.804 3549.369    0.000 3549.369      484.769 6055.568    0.000 6055.568
809.00  3491.051 1423.737    0.000 1423.737      799.623 3816.248    0.000 3816.248      282.095 6196.937    0.000 6196.937
810.00  3492.147 1506.749    0.000 1506.749      906.452 3688.819    0.000 3688.819      686.033 5657.166    0.000 5657.166
811.00  3381.520 1521.075    0.000 1521.075      777.754 3731.581    0.000 3731.581      444.657 5573.322    0.000 5573.322
812.00  3517.453 1407.161    0.000 1407.161      892.400 3772.329    0.000 3772.329      645.215 5899.746    0.000 5899.746
813.00  3499.343 1384.827    0.000 1384.827      806.837 3773.282    0.000 3773.282      391.975 6113.073    0.000 6113.073
814.00  3415.260 1367.065    0.000 1367.065      901.956 3811.059    0.000 3811.059      636.572 5896.027    0.000 5896.027
815.00  3308.910 1437.086    0.000 1437.086      792.254 3644.449    0.000 3644.449      555.246 5801.129    0.000 5801.129
816.00  3401.075 1495.282    0.000 1495.282      833.045 3773.580    0.000 3773.580      180.758 6293.336    0.000 6293.336
817.00  3350.784 1500.244    0.000 1500.244     1047.809 3522.486    0.000 3522.486     1127.567 5464.135    0.000 5464.135
818.00  3287.076 1527.562    0.000 1527.562      908.363 3437.292    0.000 3437.292      645.723 5653.545    0.000 5653.545
819.00  3420.278 1424.142    0.000 1424.142      971.226 3443.546    0.000 3443.546      824.671 5528.793    0.000 5528.793
820.00  3534.488 1469.884    0.000 1469.884      863.071 3578.718    0.000 3578.718      754.804 5690.953    0.000 5690.953
821.00  3442.796 1367.878    0.000 1367.878     1013.691 3580.648    0.000 3580.648      623.005 5914.736    0.000 5914.736
822.00  3337.280 1490.314    0.000 1490.314      938.217 3327.809    0.000 3327.809      813.819 5286.809    0.000 5286.809
823.00  3547.927 1319.428    0.000 1319.428     1071.195 3496.810    0.000 3496.810     1027.638 5586.091    0.000 5586.091
824.00  3419.247 1449.975    0.000 1449.975      793.671 3482.795    0.000 3482.795      411.981 6171.401    0.000 6171.401
825.00  3244.250 1480.849    0.000 1480.849      857.555 3435.124    0.000 3435.124      502.356 5438.113    0.000 5438.113
826.00  3502.000 1441.149    0.000 1441.149     1020.006 3483.005    0.000 3483.005      913.839 5028.759    0.000 5028.759
827.00  3408.135 1549.945    0.000 1549.945     1112.273 3308.952    0.000 3308.952      726.053 5514.435    0.000 5514.435
828.00  3438.493 1497.927    0.000 1497.927      965.317 3395.304    0.000 3395.304      702.126 5547.896    0.000 5547.896
829.00  3372.270 1596.747    0.000 1596.747     1046.597 3392.466    0.000 3392.466     1461.131 5017.587    0.000 5017.587
830.00  3179.273 1548.249    0.000 1548.249     1037.601 3237.598    0.000 3237.598     1137.534 5211.213    0.000 5211.213
831.00  3355.217 1542.869    0.000 1542.869      847.018 3499.199    0.000 3499.199      659.500 5354.175    0.000 5354.175
832.00  3336.284 1552.231    0.000 1552.231      822.129 3391.743    0.000 3391.743      792.403 5102.133    0.000 5102.133
833.00  3474.236 1425.887    0.000 1425.887      845.870 3494.564    0.000 3494.564      814.924 5632.345    0.000 5632.345
834.00  3447.769 1523.527    0.000 1523.527     1159.305 3301.723    0.000 3301.723     1398.602 4792.508    0.000 4792.508
835.00  3325.274 1563.819    0.000 1563.819      869.968 3413.140    0.000 3413.140      743.537 4937.064    0.000 4937.064
836.00  3395.920 1554.784    0.000 1554.784      811.770 3464.039    0.000 3464.039      986.420 5209.808    0.000 5209.808
837.00  3393.798 1566.870    0.000 1566.870      923.783 3476.094    0.000 3476.094     1240.167 5103.439    0.000 5103.439
838.00  3514.298 1477.681    0.000 1477.681     1198.746 3186.523    0.000 3186.523     1298.178 5271.121    0.000 5271.121
839.00  3517.647 1453.358    0.000 1453.358      998.564 3252.694    0.000 3252.694      905.302 5623.195    0.000 5623.195
840.00  3381.219 1553.137    0.000 1553.137      975.125 3281.358    0.000 3281.358      834.023 5237.852    0.000 5237.852
841.00  3446.671 1470.953    0.000 1470.953     1068.029 3177.316    0.000 3177.316      956.872 5015.373    0.000 5015.373
842.00  3459.500 1511.263    0.000 1511.263      824.385 3340.009    0.000 3340.009      623.107 5600.787    0.000 5600.787
843.00  3252.587 1627.143    0.000 1627.143     1069.504 3204.199    0.000 3204.199     1351.656 5006.311    0.000 5006.311
844.00  3382.934 1421.996    0.000 1421.996      901.042 3305.394    0.000 3305.394      986.021 5233.119    0.000 5233.119
845.00  3374.425 1456.775    0.000 1456.775     1008.722 3391.065    0.000 3391.065     1129.884 5250.707    0.000 5250.707
846.00  3431.266 1540.010    0.000 1540.010      943.669 3305.653    0.000 3305.653      836.131 5348.836    0.000 5348.836
847.00  3337.999 1482.192    0.000 1482.192      981.259 3387.701    0.000 3387.701      951.345 5548.609    0.000 5548.609
848.00  3570.672 1430.660    0.000 1430.660     1000.096 3409.412    0.000 3409.412     1049.063 5398.305    0.000 5398.305
849.00  3448.446 1443.609    0.000 1443.609      960.550 3307.350    0.000 3307.350      864.987 5533.422    0.000 5533.422
850.00  3314.669 1471.010    0.000 1471.010      919.043 3188.022    0.000 3188.022      743.845 5279.274    0.000 5279.274
851.00  3290.135 1426.907    0.000 1426.907      935.828 3294.877    0.000 3294.877      876.954 5192.813    0.000 5192.813
852.00  3328.562 1422.520    0.000 1422.520      795.465 3386.441    0.000 3386.441      907.102 5281.474    0.000 5281.474
853.00  3267.990 1531.144    0.000 1531.144      924.802 3390.505    0.000 3390.505      858.757 5336.266    0.000 5336.266
854.00  3270.229 1484.404    0.000 1484.404      947.766 3216.924    0.000 3216.924      895.854 5361.913    0.000 5361.913
855.00  3313.295 1454.692    0.000 1454.692      979.104 3323.140    0.000 3323.140      875.948 5286.212    0.000 5286.212
856.00  3327.607 1563.333    0.000 1563.333     1129.768 3452.447    0.000 3452.447      814.806 5460.330    0.000 5460.330
857.00  3329.188 1517.530    0.000 1517.530      979.560 3454.706    0.000 3454.706      908.107 5504.594    0.000 5504.594
858.00  3137.754 1590.364    0.000 1590.364      883.892 3401.996    0.000 3401.996      755.198 5124.755    0.000 5124.755
859.00  3365.235 1482.375    0.000 1482.375      854.384 3458.308    0.000 3458.308      784.449 5290.131    0.000 5290.131
860.00  3371.605 1482.589    0.000 1482.589      778.183 3506.903    0.000 3506.903      553.128 5654.966    0.000 5654.966
861.00  3366.218 1480.591    0.000 1480.591      884.907 3592.416    0.000 3592.416      845.574 5528.484    0.000 5528.484
862.00  3326.445 1468.713    0.000 1468.713      890.620 3592.593    0.000 3592.593      826.277 5708.637    0.000 5708.637
863.00  3321.571 1573.042    0.000 1573.042     1004.063 3446.050    0.000 3446.050      987.329 5287.094    0.000 5287.094
864.00  3240.171 1540.697    0.000 1540.697      985.093 3466.920    0.000 3466.920      935.653 5601.681    0.000 5601.681
865.00  3289.994 1577.703    0.000 1577.703      926.829 3387.307    0.000 3387.307      816.934 5264.683    0.000 5264.683
866.00  3301.146 1576.242    0.000 1576.242     1023.257 3513.991    0.000 3513.991     1019.499 5608.704    0.000 5608.704
867.00  3199.183 1639.141    0.000 1639.141      979.345 3407.507    0.000 3407.507      684.828 5749.057    0.000 5749.057
868.00  3263.011 1554.811    0.000 1554.811      852.662 3462.466    0.000 3462.466      604.801 5609.716    0.000 5609.716
869.00  3474.838 1384.362    0.000 1384.362      946.879 3517.753    0.000 3517.753      636.270 5970.024    0.000 5970.024
870.00  3608.645 1373.213    0.000 1373.213      929.447 3546.415    0.000 3546.415      938.370 5240.763    0.000 5240.763
871.00  3402.677 1425.101    0.000 1425.101     1060.516 3474.684    0.000 3474.684     1058.401 5393.655    0.000 5393.655
872.00  3391.419 1482.871    0.000 1482.871      964.854 3509.478    0.000 3509.478      997.480 5464.849    0.000 5464.849
873.00  3429.309 1525.352    0.000 1525.352      996.620 3603.322    0.000 3603.322     1026.932 5172.998    0.000 5172.998
874.00  3380.507 1455.926    0.000 1455.926      942.371 3332.055    0.000 3332.055      775.102 5215.328    0.000 5215.328
875.00  3252.080 1472.639    0.000 1472.639      979.287 3392.920    0.000 3392.920     1049.152 5175.524    0.000 5175.524
876.00  3369.431 1495.476    0.000 1495.476      973.078 3445.620    0.000 3445.620      947.012 5156.024    0.000 5156.024
877.00  3403.905 1532.038    0.000 1532.038      976.187 3525.740    0.000 3525.740     1007.533 5134.995    0.000 5134.995
878.00  3490.188 1499.172    0.000 1499.172      866.414 3555.416    0.000 3555.416      884.782 5234.522    0.000 5234.522
879.00  3436.915 1445.897    0.000 1445.897      968.042 3507.233    0.000 3507.233      685.035 5707.851    0.000 5707.851
880.00  3322.531 1655.094    0.000 1655.094      805.575 3564.397    0.000 3564.397      596.063 5684.403    0.000 5684.403
881.00  3361.765 1601.096    0.000 1601.096      775.887 3536.559    0.000 3536.559      552.728 5714.071    0.000 5714.071
882.00  3549.273 1492.275    0.000 1492.275      791.620 3600.203    0.000 3600.203      716.896 5651.737    0.000 5651.737
883.00  3302.181 1563.234    0.000 1563.234      872.687 3385.293    0.000 3385.293      723.029 5493.301    0.000 5493.301
884.00  3342.525 1541.906    0.000 1541.906      902.381 3468.012    0.000 3468.012      999.291 5305.503    0.000 5305.503
885.00  3420.257 1463.858    0.000 1463.858      873.853 3662.535    0.000 3662.535      624.306 5833.293    0.000 5833.293
886.00  3338.885 1583.847    0.000 1583.847     1082.919 3424.467    0.000 3424.467     1168.380 5019.785    0.000 5019.785
887.00  3499.245 1541.012    0.000 1541.012      893.623 3650.526    0.000 3650.526      697.699 5713.762    0.000 5713.762
888.00  3233.126 1520.090    0.000 1520.090     1011.413 3342.319    0.000 3342.319      888.203 5383.110    0.000 5383.110
889.00  3362.341 1495.461    0.000 1495.461      863.035 3394.722    0.000 3394.722      725.237 5153.585    0.000 5153.585
890.00  3247.432 1540.797    0.000 1540.797      755.123 3410.002    0.000 3410.002      563.481 5342.390    0.000 5342.390
891.00  3371.250 1509.117    0.000 1509.117      869.556 3613.495    0.000 3613.495      847.892 5316.052    0.000 5316.052
892.00  3514.928 1518.915    0.000 1518.915      879.975 3724.333    0.000 3724.333      552.018 5820.022    0.000 5820.022
893.00  3466.420 1492.664    0.000 1492.664     1001.773 3463.506    0.000 3463.506      756.306 5836.116    0.000 5836.116
894.00  3696.185 1417.267    0.000 1417.267     1125.109 3474.940    0.000 3474.940     1167.683 5433.883    0.000 5433.883
895.00  3535.809 1405.094    0.000 1405.094      942.675 3623.511    0.000 3623.511      756.207 5724.514    0.000 5724.514
896.00  3422.551 1427.510    0.000 1427.510     1016.161 3397.195    0.000 3397.195      574.741 5974.729    0.000 5974.729
897.00  3515.878 1394.856    0.000 1394.856      780.612 3648.600    0.000 3648.600      311.047 5943.786    0.000 5943.786
898.00  3609.362 1418.848    0.000 1418.848     1009.725 3467.042    0.000 3467.042      898.056 5434.891    0.000 5434.891
899.00  3356.791 1426.897    0.000 1426.897      950.452 3559.234    0.000 3559.234      935.652 5685.618    0.000 5685.618
900.00  3395.991 1488.960    0.000 1488.960      895.780 3647.655    0.000 3647.655      490.696 5880.038    0.000 5880.038
901.00  3360.345 1589.148    0.000 1589.148      893.341 3497.130    0.000 3497.130      543.272 5839.234    0.000 5839.234
902.00  3476.156 1504.672    0.000 1504.672      950.061 3471.519    0.000 3471.519     1086.548 5408.240    0.000 5408.240
903.00  3613.625 1397.156    0.000 1397.156     1106.300 3538.685    0.000 3538.685      974.050 5305.606    0.000 5305.606
904.00  3496.559 1424.165    0.000 1424.165      988.148 3578.893    0.000 3578.893      733.179 5910.793    0.000 5910.793
905.00  3461.646 1413.007    0.000 1413.007      791.855 3563.237    0.000 3563.237      200.965 6052.052    0.000 6052.052
906.00  3533.919 1486.776    0.000 1486.776      847.916 3697.403    0.000 3697.403      542.272 5833.803    0.000 5833.803
907.00  3542.538 1322.832    0.000 1322.832      816.800 3580.757    0.000 3580.757      279.984 5908.709    0.000 5908.709
908.00  3468.906 1520.441    0.000 1520.441      759.130 3503.244    0.000 3503.244      109.983 6108.365    0.000 6108.365
909.00  3552.459 1500.403    0.000 1500.403      878.190 3593.637    0.000 3593.637      482.455 5844.769    0.000 5844.769
910.00  3544.377 1376.363    0.000 1376.363      914.529 3578.827    0.000 3578.827      775.403 5640.474    0.000 5640.474
911.00  3455.942 1559.292    0.000 1559.292      855.385 3719.829    0.000 3719.829     1059.812 5551.105    0.000 5551.105
912.00  3546.092 1447.076    0.000 1447.076     1089.396 3512.632    0.000 3512.632     1017.185 5679.674    0.000 5679.674
913.00  3560.348 1469.278    0.000 1469.278     1172.463 3442.939    0.000 3442.939     1117.817 5211.312    0.000 5211.312
914.00  3493.265 1402.659    0.000 1402.659      935.799 3326.537    0.000 3326.537      722.623 5472.693    0.000 5472.693
915.00  3385.333 1552.306    0.000 1552.306      816.820 3516.533    0.000 3516.533      491.098 5689.041    0.000 5689.041
916.00  3482.106 1534.383    0.000 1534.383      884.915 3449.584    0.000 3449.584      685.028 5548.198    0.000 5548.198
917.00  3493.771 1539.814    0.000 1539.814      915.827 3604.844    0.000 3604.844      400.820 5875.215    0.000 5875.215
918.00  3322.152 1524.423    0.000 1524.423      863.383 3580.365    0.000 3580.365      462.444 5881.945    0.000 5881.945
919.00  3363.204 1560.433    0.000 1560.433      845.913 3628.548    0.000 3628.548      581.977 5712.759    0.000 5712.759
920.00  3542.001 1537.679    0.000 1537.679      881.108 3716.259    0.000 3716.259     1037.794 5603.166    0.000 5603.166
921.00  3402.871 1421.599    0.000 1421.599      788.305 3519.504    0.000 3519.504      544.084 5873.515    0.000 5873.515
922.00  3264.934 1551.642    0.000 1551.642      759.023 3542.807    0.000 3542.807      452.997 5451.468    0.000 5451.468
923.00  3240.765 1488.419    0.000 1488.419      781.582 3636.981    0.000 3636.981      381.618 5703.009    0.000 5703.009
924.00  3492.728 1484.868    0.000 1484.868      714.925 3737.351    0.000 3737.351      411.779 5885.385    0.000 5885.385
925.00  3390.792 1445.696    0.000 1445.696      899.896 3548.739    0.000 3548.739      371.971 5886.301    0.000 5886.301
926.00  3306.832 1556.519    0.000 1556.519      824.836 3554.678    0.000 3554.678      441.937 5671.236    0.000 5671.236
927.00  3357.282 1569.778    0.000 1569.778      826.460 3572.970    0.000 3572.970      441.334 5868.384    0.000 5868.384
928.00  3498.448 1475.127    0.000 1475.127      739.795 3740.001    0.000 3740.001      361.916 6031.948    0.000 6031.948
929.00  3393.677 1627.313    0.000 1627.313      741.872 3652.309    0.000 3652.309      451.794 5852.095    0.000 5852.095
930.00  3357.615 1591.202    0.000 1591.202      809.893 3685.719    0.000 3685.719      832.002 5504.243    0.000 5504.243
931.00  3398.030 1548.958    0.000 1548.958      825.592 3663.442    0.000 3663.442      894.431 5433.577    0.000 5433.577
932.00  3393.818 1572.634    0.000 1572.634      857.049 3577.748    0.000 3577.748      592.443 5775.489    0.000 5775.489
933.00  3403.736 1581.185    0.000 1581.185      752.887 3613.525    0.000 3613.525      522.263 5945.997    0.000 5945.997
934.00  3391.387 1537.905    0.000 1537.905      839.911 3662.134    0.000 3662.134      865.984 5724.820    0.000 5724.820
935.00  3440.400 1573.260    0.000 1573.260      799.188 3742.063    0.000 3742.063      855.630 5631.419    0.000 5631.419
936.00  3310.070 1658.921    0.000 1658.921      865.154 3420.882    0.000 3420.882      805.865 5490.072    0.000 5490.072
937.00  3499.494 1534.339    0.000 1534.339      881.518 3551.162    0.000 3551.162      613.854 5751.165    0.000 5751.165
938.00  3415.585 1555.837    0.000 1555.837      799.288 3664.146    0.000 3664.146      582.386 6142.638    0.000 6142.638
939.00  3528.182 1520.641    0.000 1520.641      828.434 3462.329    0.000 3462.329      723.537 5736.694    0.000 5736.694
940.00  3381.604 1541.150    0.000 1541.150      756.577 3547.078    0.000 3547.078      269.831 5954.741    0.000 5954.741
941.00  3425.937 1544.672    0.000 1544.672      509.932 3825.054    0.000 3825.054      100.835 6184.456    0.000 6184.456
942.00  3434.946 1584.101    0.000 1584.101      956.703 3630.119    0.000 3630.119     1175.714 5478.208    0.000 5478.208
943.00  3314.719 1673.380    0.000 1673.380      963.257 3415.873    0.000 3415.873     1258.868 5111.470    0.000 5111.470
944.00  3605.235 1506.507    0.000 1506.507      838.090 3538.800    0.000 3538.800      775.414 5570.117    0.000 5570.117
945.00  3409.364 1411.226    0.000 1411.226      833.564 3666.935    0.000 3666.935      686.334 5622.576    0.000 5622.576
946.00  3659.613 1492.988    0.000 1492.988      805.805 3702.500    0.000 3702.500      766.564 5676.559    0.000 5676.559
947.00  3517.502 1312.348    0.000 1312.348      734.895 3696.171    0.000 3696.171      433.595 5896.628    0.000 5896.628
948.00  3339.998 1509.080    0.000 1509.080      840.032 3605.904    0.000 3605.904     1169.089 5353.950    0.000 5353.950
949.00  3401.851 1514.604    0.000 1514.604      776.625 3678.744    0.000 3678.744      613.749 5705.319    0.000 5705.319
950.00  3456.863 1504.725    0.000 1504.725      901.632 3630.250    0.000 3630.250      784.446 5483.440    0.000 5483.440
951.00  3248.370 1488.687    0.000 1488.687      425.636 3868.696    0.000 3868.696       59.717 6159.528    0.000 6159.528
952.00  3524.303 1503.882    0.000 1503.882      758.307 3783.125    0.000 3783.125      302.202 6086.754    0.000 6086.754
953.00  3411.419 1463.970    0.000 1463.970      698.254 3673.710    0.000 3673.710      319.996 6077.211    0.000 6077.211
954.00  3619.487 1366.514    0.000 1366.514      848.814 3786.309    0.000 3786.309      521.959 6038.198    0.000 6038.198
955.00  3326.066 1503.604    0.000 1503.604      770.731 3525.614    0.000 3525.614      623.308 5623.493    0.000 5623.493
956.00  3518.948 1433.066    0.000 1433.066      766.194 3625.996    0.000 3625.996      403.139 5818.338    0.000 5818.338
957.00  3366.910 1448.774    0.000 1448.774      688.202 3625.343    0.000 3625.343      373.683 5809.380    0.000 5809.380
958.00  3378.738 1525.683    0.000 1525.683      607.199 3839.898    0.000 3839.898      231.326 6097.296    0.000 6097.296
959.00  3569.201 1431.444    0.000 1431.444      708.607 3885.361    0.000 3885.361      401.732 6012.247    0.000 6012.247
960.00  3356.613 1511.619    0.000 1511.619      714.450 3646.512    0.000 3646.512      656.578 5629.213    0.000 5629.213
961.00  3363.629 1440.410    0.000 1440.410      763.254 3562.832    0.000 3562.832      464.264 5763.041    0.000 5763.041
962.00  3364.675 1523.426    0.000 1523.426      826.487 3601.909    0.000 3601.909      380.715 5707.541    0.000 5707.541
963.00  3425.696 1430.626    0.000 1430.626      764.307 3670.558    0.000 3670.558      320.196 6338.681    0.000 6338.681
964.00  3366.124 1639.655    0.000 1639.655      755.066 3700.400    0.000 3700.400      230.120 6328.123    0.000 6328.123
965.00  3340.821 1475.481    0.000 1475.481      722.630 3630.965    0.000 3630.965      473.009 5915.834    0.000 5915.834
966.00  3380.703 1481.073    0.000 1481.073      830.348 3600.565    0.000 3600.565      261.990 5780.122    0.000 5780.122
967.00  3533.818 1498.797    0.000 1498.797      917.525 3560.379    0.000 3560.379      471.596 5921.063    0.000 5921.063
968.00  3552.280 1440.786    0.000 1440.786      971.640 3559.243    0.000 3559.243      732.975 5516.122    0.000 5516.122
969.00  3487.719 1491.099    0.000 1491.099      847.775 3615.109    0.000 3615.109      614.250 5600.157    0.000 5600.157
970.00  3547.574 1503.151    0.000 1503.151      888.774 3466.040    0.000 3466.040      685.031 5846.671    0.000 5846.671
971.00  3412.058 1508.344    0.000 1508.344      919.305 3432.311    0.000 3432.311      693.880 5768.758    0.000 5768.758
972.00  3343.435 1564.710    0.000 1564.710      785.771 3610.651    0.000 3610.651      513.626 5815.915    0.000 5815.915
973.00  3377.338 1563.548    0.000 1563.548      737.005 3532.396    0.000 3532.396      432.998 5756.201    0.000 5756.201
974.00  3508.747 1522.289    0.000 1522.289      964.217 3592.865    0.000 3592.865      878.554 5692.545    0.000 5692.545
975.00  3478.796 1530.958    0.000 1530.958      887.212 3684.586    0.000 3684.586      555.748 5825.963    0.000 5825.963
976.00  3500.883 1552.847    0.000 1552.847      750.714 3535.817    0.000 3535.817      309.945 5751.870    0.000 5751.870
977.00  3428.621 1506.913    0.000 1506.913      653.994 3628.694    0.000 3628.694      259.375 6140.933    0.000 6140.933
978.00  3455.010 1512.272    0.000 1512.272      665.414 3635.386    0.000 3635.386      159.647 5963.902    0.000 5963.902
979.00  3343.182 1455.694    0.000 1455.694      728.791 3481.779    0.000 3481.779      260.380 5997.878    0.000 5997.878
980.00  3293.239 1503.477    0.000 1503.477      706.791 3492.304    0.000 3492.304      384.842 5539.851    0.000 5539.851
981.00  3453.958 1448.552    0.000 1448.552      732.242 3425.669    0.000 3425.669      210.216 5881.362    0.000 5881.362
982.00  3526.854 1461.593    0.000 1461.593      799.674 3624.737    0.000 3624.737      473.610 5837.725    0.000 5837.725
983.00  3528.018 1392.755    0.000 1392.755      702.707 3689.963    0.000 3689.963      230.221 6114.099    0.000 6114.099
984.00  3550.552 1438.990    0.000 1438.990      831.012 3515.133    0.000 3515.133      381.221 5913.628    0.000 5913.628
985.00  3717.517 1442.542    0.000 1442.542      995.079 3747.198    0.000 3747.198      782.041 5954.138    0.000 5954.138
986.00  3466.523 1512.131    0.000 1512.131      918.307 3500.148    0.000 3500.148      603.595 5696.572    0.000 5696.572
987.00  3492.328 1558.241    0.000 1558.241      870.177 3715.419    0.000 3715.419      633.155 5783.134    0.000 5783.134
988.00  3545.386 1479.828    0.000 1479.828     1025.798 3653.928    0.000 3653.928      725.539 5933.424    0.000 5933.424
989.00  3583.849 1406.655    0.000 1406.655      825.222 3793.834    0.000 3793.834      431.886 6023.898    0.000 6023.898
990.00  3584.431 1342.935    0.000 1342.935      718.946 3930.430    0.000 3930.430      319.994 5990.728    0.000 5990.728
991.00  3601.500 1439.639    0.000 1439.639      808.097 3740.543    0.000 3740.543      410.574 5887.484    0.000 5887.484
992.00  3516.185 1339.823    0.000 1339.823      890.421 3586.653    0.000 3586.653      179.352 6127.959    0.000 6127.959
993.00  3604.495 1357.080    0.000 1357.080      739.055 3704.326    0.000 3704.326      291.241 6038.384    0.000 6038.384
994.00  3687.482 1383.163    0.000 1383.163     1009.861 3599.632    0.000 3599.632      957.173 5356.667    0.000 5356.667
995.00  3571.731 1450.870    0.000 1450.870      808.887 3712.705    0.000 3712.705      472.100 5968.214    0.000 5968.214
996.00  3631.183 1361.418    0.000 1361.418      828.128 3464.652    0.000 3464.652      509.202 5628.516    0.000 5628.516
997.00  3548.432 1443.963    0.000 1443.963      631.603 3630.123    0.000 3630.123      309.945 6009.038    0.000 6009.038
998.00  3556.896 1321.508    0.000 1321.508     1028.824 3582.114    0.000 3582.114     1147.270 5331.723    0.000 5331.723
999.00  3537.680 1384.214    0.000 1384.214      927.191 3684.735    0.000 3684.735      916.347 5642.777    0.000 5642.777
1000.00  3398.956 1437.717    0.000 1437.717      992.925 3599.381    0.000 3599.381      928.218 5545.780    0.000 5545.780
1001.00  3545.992 1363.152    0.000 1363.152      837.674 3638.294    0.000 3638.294      758.017 5220.146    0.000 5220.146
1002.00  3532.703 1464.724    0.000 1464.724      715.141 3536.842    0.000 3536.842      521.658 5556.132    0.000 5556.132
1003.00  3579.621 1406.612    0.000 1406.612      827.671 3560.432    0.000 3560.432      733.985 5679.683    0.000 5679.683
1004.00  3522.893 1403.639    0.000 1403.639      881.835 3514.389    0.000 3514.389      655.671 5643.780    0.000 5643.780
1005.00  3606.353 1305.829    0.000 1305.829     1008.198 3388.453    0.000 3388.453      654.066 5818.829    0.000 5818.829
1006.00  3511.907 1348.427    0.000 1348.427      969.270 3510.668    0.000 3510.668      853.923 5730.155    0.000 5730.155
1007.00  3463.467 1413.705    0.000 1413.705      814.206 3451.804    0.000 3451.804      338.998 5694.675    0.000 5694.675
1008.00  3698.520 1334.598    0.000 1334.598     1031.576 3484.356    0.000 3484.356      722.628 5965.403    0.000 5965.403
1009.00  3376.635 1432.399    0.000 1432.399      798.691 3490.987    0.000 3490.987      429.177 5904.594    0.000 5904.594
1010.00  3487.804 1441.127    0.000 1441.127      919.576 3357.703    0.000 3357.703      569.220 6086.758    0.000 6086.758
1011.00  3607.826 1394.474    0.000 1394.474      919.203 3501.697    0.000 3501.697     1011.556 5482.539    0.000 5482.539
1012.00  3673.901 1326.958    0.000 1326.958      848.244 3687.470    0.000 3687.470      590.433 5685.019    0.000 5685.019
1013.00  3496.582 1442.526    0.000 1442.526      940.116 3493.174    0.000 3493.174      773.302 5653.755    0.000 5653.755
1014.00  3417.332 1426.664    0.000 1426.664      865.209 3496.984    0.000 3496.984      200.159 6017.478    0.000 6017.478
1015.00  3484.322 1441.052    0.000 1441.052      917.291 3506.775    0.000 3506.775      722.319 5599.563    0.000 5599.563
1016.00  3407.485 1469.426    0.000 1469.426     1000.862 3353.662    0.000 3353.662     1095.900 5511.295    0.000 5511.295
1017.00  3562.002 1447.782    0.000 1447.782     1079.243 3355.739    0.000 3355.739     1270.525 4720.195    0.000 4720.195
1018.00  3434.553 1529.494    0.000 1529.494      779.865 3510.406    0.000 3510.406      685.432 5530.196    0.000 5530.196
1019.00  3421.774 1527.315    0.000 1527.315      948.050 3444.379    0.000 3444.379      643.713 5804.151    0.000 5804.151
1020.00  3375.444 1565.068    0.000 1565.068      667.791 3588.389    0.000 3588.389      460.242 5597.061    0.000 5597.061
1021.00  3411.226 1560.744    0.000 1560.744      701.471 3795.889    0.000 3795.889      210.316 6069.563    0.000 6069.563
1022.00  3285.124 1586.607    0.000 1586.607      893.843 3535.769    0.000 3535.769      794.313 5458.317    0.000 5458.317
1023.00  3228.768 1536.427    0.000 1536.427      758.019 3533.807    0.000 3533.807      479.746 5741.030    0.000 5741.030
1024.00  3304.118 1546.722    0.000 1546.722      755.313 3546.556    0.000 3546.556      853.816 5449.275    0.000 5449.275
1025.00  3382.969 1563.182    0.000 1563.182      691.443 3580.371    0.000 3580.371      725.134 5359.888    0.000 5359.888
1026.00  3323.419 1511.671    0.000 1511.671      796.757 3564.296    0.000 3564.296      886.590 5316.756    0.000 5316.756
1027.00  3235.043 1704.568    0.000 1704.568      623.132 3611.630    0.000 3611.630      492.916 5499.235    0.000 5499.235
1028.00  3185.627 1666.783    0.000 1666.783      831.372 3464.285    0.000 3464.285      909.014 4980.083    0.000 4980.083
1029.00  3465.647 1520.982    0.000 1520.982      860.314 3530.532    0.000 3530.532      648.039 5558.455    0.000 5558.455
1030.00  3384.111 1632.831    0.000 1632.831      855.954 3633.117    0.000 3633.117      744.035 5449.667    0.000 5449.667
1031.00  3384.404 1526.683    0.000 1526.683     1007.376 3536.330    0.000 3536.330     1144.750 5050.652    0.000 5050.652
1032.00  3566.464 1494.615    0.000 1494.615      976.091 3479.902    0.000 3479.902      983.604 5271.820    0.000 5271.820
1033.00  3518.308 1530.509    0.000 1530.509      853.176 3463.580    0.000 3463.580      822.549 5507.482    0.000 5507.482
1034.00  3461.359 1517.507    0.000 1517.507      973.407 3374.734    0.000 3374.734      914.635 5747.452    0.000 5747.452
1035.00  3629.473 1455.698    0.000 1455.698     1100.593 3272.356    0.000 3272.356      955.756 5558.449    0.000 5558.449
1036.00  3365.248 1508.004    0.000 1508.004      983.692 3319.320    0.000 3319.320      631.049 5467.591    0.000 5467.591
1037.00  3298.560 1617.411    0.000 1617.411      877.407 3378.055    0.000 3378.055      600.681 5427.868    0.000 5427.868
1038.00  3239.692 1537.398    0.000 1537.398      892.441 3472.862    0.000 3472.862      814.709 5439.517    0.000 5439.517
1039.00  3193.196 1575.271    0.000 1575.271      982.481 3366.293    0.000 3366.293     1006.624 5075.595    0.000 5075.595
1040.00  3176.077 1691.089    0.000 1691.089      827.874 3550.579    0.000 3550.579      549.414 5148.482    0.000 5148.482
1041.00  3388.625 1539.948    0.000 1539.948      875.804 3632.103    0.000 3632.103      591.129 6016.869    0.000 6016.869
1042.00  3376.506 1470.455    0.000 1470.455     1005.842 3323.368    0.000 3323.368      684.421 5812.891    0.000 5812.891
1043.00  3359.126 1565.592    0.000 1565.592      855.874 3411.788    0.000 3411.788      495.324 5560.854    0.000 5560.854
1044.00  3474.028 1423.033    0.000 1423.033      915.139 3399.631    0.000 3399.631      722.225 5482.340    0.000 5482.340
1045.00  3442.608 1513.361    0.000 1513.361      770.801 3544.207    0.000 3544.207      370.866 5956.254    0.000 5956.254
1046.00  3323.051 1574.295    0.000 1574.295      954.674 3406.491    0.000 3406.491      432.996 6113.384    0.000 6113.384
