# Supplementary material for: N-Glycans modulate tilting of HIV-1 envelope glycoprotein
Source: Nat Commun. 2026 Apr 15;17:5206. doi: 10.1038/s41467-026-71874-2 (PMC13254402; doi:10.1038/s41467-026-71874-2)
Supplement: Supplementary file 8 — Source Data [file 41467_2026_71874_MOESM8_ESM.zip › source_data/2_Supplementary_Figures/5_FigS9/source_data/V1V2/V1V2.A.1.txt]

#ASA ANALYSIS
#SIM_TIME  ASA1.4 TotOccl1.4 ShldMem1.4 ShldGly1.4   ASA7.2 TotOccl7.2 ShldMem7.2 ShldGly7.2   ASA18.6 TotOccl18.6 ShldMem18.6 ShldGly18.6

  0.00  3883.791  972.877    0.000  972.877      202.322 3621.738    0.000 3621.738        0.000 5112.046    0.000 5112.046
  1.00  3864.613 1022.543    0.000 1022.543      309.205 3636.488    0.000 3636.488        0.000 5117.302    0.000 5117.302
  2.00  3875.403 1072.277    0.000 1072.277      322.565 3705.103    0.000 3705.103        0.000 5368.832    0.000 5368.832
  3.00  3782.675  964.012    0.000  964.012      268.401 3798.225    0.000 3798.225        0.000 5400.590    0.000 5400.590
  4.00  3781.438 1110.382    0.000 1110.382      356.304 3375.021    0.000 3375.021        0.000 5170.643    0.000 5170.643
  5.00  3637.077 1040.203    0.000 1040.203      398.210 3613.284    0.000 3613.284      129.387 4986.316    0.000 4986.316
  6.00  3674.652 1076.445    0.000 1076.445      263.771 3685.586    0.000 3685.586      169.198 5178.439    0.000 5178.439
  7.00  3566.038  976.469    0.000  976.469      292.519 3465.697    0.000 3465.697       59.717 5048.455    0.000 5048.455
  8.00  3567.052 1068.751    0.000 1068.751      585.467 3270.217    0.000 3270.217       49.764 5116.916    0.000 5116.916
  9.00  3598.651 1122.892    0.000 1122.892      334.544 3562.498    0.000 3562.498       79.623 5328.615    0.000 5328.615
 10.00  3726.080 1134.038    0.000 1134.038      481.846 3509.401    0.000 3509.401      457.830 5139.917    0.000 5139.917
 11.00  3636.806 1132.419    0.000 1132.419      513.127 3571.644    0.000 3571.644      298.585 5252.716    0.000 5252.716
 12.00  3562.924 1196.695    0.000 1196.695      163.814 3822.379    0.000 3822.379       29.858 5445.799    0.000 5445.799
 13.00  3685.193 1145.221    0.000 1145.221      428.010 3469.274    0.000 3469.274      179.151 5141.422    0.000 5141.422
 14.00  3774.117 1254.739    0.000 1254.739      365.202 3795.284    0.000 3795.284      159.245 5271.729    0.000 5271.729
 15.00  3723.905 1134.357    0.000 1134.357      427.616 3665.286    0.000 3665.286       69.670 5606.080    0.000 5606.080
 16.00  3760.004 1109.667    0.000 1109.667      581.524 3439.440    0.000 3439.440      149.292 5034.087    0.000 5034.087
 17.00  3818.297 1020.568    0.000 1020.568      450.344 3521.562    0.000 3521.562        0.000 5393.454    0.000 5393.454
 18.00  3937.652 1087.160    0.000 1087.160      282.699 3864.158    0.000 3864.158        0.000 5238.862    0.000 5238.862
 19.00  3919.520  977.745    0.000  977.745      284.907 3613.269    0.000 3613.269        0.000 5192.904    0.000 5192.904
 20.00  3784.158 1077.373    0.000 1077.373      166.968 3713.857    0.000 3713.857        0.000 4989.767    0.000 4989.767
 21.00  3773.519 1040.650    0.000 1040.650      378.884 3254.438    0.000 3254.438        0.000 4715.449    0.000 4715.449
 22.00  3794.795 1049.979    0.000 1049.979      334.494 3523.487    0.000 3523.487      169.198 5046.563    0.000 5046.563
 23.00  3786.010  984.361    0.000  984.361      371.703 3243.325    0.000 3243.325        0.000 4661.563    0.000 4661.563
 24.00  3843.552 1003.049    0.000 1003.049      418.407 3578.140    0.000 3578.140        0.000 4761.263    0.000 4761.263
 25.00  4045.531  912.623    0.000  912.623      388.316 3610.134    0.000 3610.134        0.000 4802.213    0.000 4802.213
 26.00  3880.921 1011.400    0.000 1011.400      349.969 3585.029    0.000 3585.029       30.462 4697.477    0.000 4697.477
 27.00  4033.437 1007.155    0.000 1007.155      430.237 3541.209    0.000 3541.209        0.000 5147.002    0.000 5147.002
 28.00  4063.685 1075.910    0.000 1075.910      672.070 3292.342    0.000 3292.342        0.000 4956.086    0.000 4956.086
 29.00  4030.526 1094.563    0.000 1094.563      437.152 3715.084    0.000 3715.084        0.000 5162.456    0.000 5162.456
 30.00  3871.546 1117.559    0.000 1117.559      346.150 3670.355    0.000 3670.355        9.953 5258.925    0.000 5258.925
 31.00  3881.100 1089.490    0.000 1089.490      482.016 3363.147    0.000 3363.147        0.000 5032.550    0.000 5032.550
 32.00  3809.508 1109.379    0.000 1109.379      612.187 3399.155    0.000 3399.155        0.000 5261.253    0.000 5261.253
 33.00  3912.163 1121.234    0.000 1121.234      536.005 3677.388    0.000 3677.388        0.000 5724.507    0.000 5724.507
 34.00  3820.340 1037.368    0.000 1037.368      255.722 3511.746    0.000 3511.746        0.000 4739.208    0.000 4739.208
 35.00  4031.171  959.274    0.000  959.274      823.306 3177.932    0.000 3177.932       20.308 4983.276    0.000 4983.276
 36.00  4039.484  917.692    0.000  917.692      554.915 3426.522    0.000 3426.522        0.000 4960.129    0.000 4960.129
 37.00  4047.512  931.451    0.000  931.451      398.042 3401.714    0.000 3401.714        0.000 4855.955    0.000 4855.955
 38.00  3937.493 1085.737    0.000 1085.737      673.208 3126.829    0.000 3126.829       60.319 5149.656    0.000 5149.656
 39.00  4045.100  960.794    0.000  960.794      324.335 3482.960    0.000 3482.960        0.000 4786.245    0.000 4786.245
 40.00  4016.533 1053.419    0.000 1053.419      331.341 3531.416    0.000 3531.416        0.000 5180.211    0.000 5180.211
 41.00  4030.194  981.379    0.000  981.379      184.391 3876.828    0.000 3876.828        0.000 5462.490    0.000 5462.490
 42.00  3910.696 1049.801    0.000 1049.801      513.616 3462.368    0.000 3462.368        0.000 5720.578    0.000 5720.578
 43.00  4034.390 1041.398    0.000 1041.398      571.104 3668.966    0.000 3668.966        0.000 5443.022    0.000 5443.022
 44.00  3969.807 1044.806    0.000 1044.806      738.653 3173.256    0.000 3173.256       39.811 5227.226    0.000 5227.226
 45.00  4283.307  906.226    0.000  906.226      939.430 3081.737    0.000 3081.737        9.953 5479.349    0.000 5479.349
 46.00  4026.678  967.079    0.000  967.079      634.316 3279.127    0.000 3279.127        0.000 5144.707    0.000 5144.707
 47.00  3958.010 1020.497    0.000 1020.497      482.515 3517.573    0.000 3517.573        0.000 5037.633    0.000 5037.633
 48.00  3914.082 1088.391    0.000 1088.391      467.789 3393.026    0.000 3393.026        9.953 5321.703    0.000 5321.703
 49.00  3776.378 1165.306    0.000 1165.306      314.569 3478.010    0.000 3478.010        0.000 5207.982    0.000 5207.982
 50.00  3857.683 1166.311    0.000 1166.311      522.601 3240.843    0.000 3240.843        0.000 5689.243    0.000 5689.243
 51.00  3689.496 1146.367    0.000 1146.367      357.661 3348.243    0.000 3348.243        0.000 4739.932    0.000 4739.932
 52.00  3872.954 1135.489    0.000 1135.489      373.479 3467.512    0.000 3467.512        0.000 5113.849    0.000 5113.849
 53.00  4022.294 1049.865    0.000 1049.865      374.208 3419.912    0.000 3419.912        0.000 5142.555    0.000 5142.555
 54.00  3847.308 1122.698    0.000 1122.698      490.961 3043.245    0.000 3043.245        0.000 5136.792    0.000 5136.792
 55.00  3884.993 1083.374    0.000 1083.374      667.587 3144.282    0.000 3144.282        0.000 5188.517    0.000 5188.517
 56.00  3797.824 1119.980    0.000 1119.980      579.331 3226.385    0.000 3226.385        0.000 5064.936    0.000 5064.936
 57.00  3829.163 1069.539    0.000 1069.539      790.015 2795.540    0.000 2795.540        0.000 5141.663    0.000 5141.663
 58.00  3869.829 1153.023    0.000 1153.023      609.814 3209.621    0.000 3209.621        0.000 5212.499    0.000 5212.499
 59.00  3560.042 1176.781    0.000 1176.781      560.739 3063.515    0.000 3063.515        0.000 4846.000    0.000 4846.000
 60.00  3618.442 1058.062    0.000 1058.062      475.114 3272.446    0.000 3272.446        0.000 4692.568    0.000 4692.568
 61.00  3678.970 1074.579    0.000 1074.579      504.906 3301.631    0.000 3301.631        0.000 5138.373    0.000 5138.373
 62.00  3811.384 1048.649    0.000 1048.649      418.588 3446.277    0.000 3446.277        0.000 4934.675    0.000 4934.675
 63.00  3898.798 1108.958    0.000 1108.958      628.675 3264.441    0.000 3264.441        0.000 5072.104    0.000 5072.104
 64.00  3815.333 1022.250    0.000 1022.250      686.048 2994.440    0.000 2994.440        0.000 5171.607    0.000 5171.607
 65.00  3687.149 1087.371    0.000 1087.371      493.294 3447.963    0.000 3447.963        0.000 5438.923    0.000 5438.923
 66.00  3744.093 1149.720    0.000 1149.720      600.154 3352.614    0.000 3352.614        0.000 5136.203    0.000 5136.203
 67.00  3975.651  972.915    0.000  972.915      626.366 3361.611    0.000 3361.611        0.000 5564.743    0.000 5564.743
 68.00  3819.464 1082.128    0.000 1082.128      742.963 3440.182    0.000 3440.182       29.858 5615.737    0.000 5615.737
 69.00  3958.877 1046.715    0.000 1046.715      629.920 3490.845    0.000 3490.845       20.515 5707.438    0.000 5707.438
 70.00  4087.903  963.566    0.000  963.566      592.333 3577.921    0.000 3577.921       31.686 5759.998    0.000 5759.998
 71.00  4003.529  975.360    0.000  975.360      336.198 3825.131    0.000 3825.131        0.000 5635.705    0.000 5635.705
 72.00  3985.564  987.689    0.000  987.689      383.453 3793.214    0.000 3793.214        0.000 6225.938    0.000 6225.938
 73.00  4086.071 1010.671    0.000 1010.671      497.888 3692.103    0.000 3692.103       29.858 5990.441    0.000 5990.441
 74.00  4331.748  848.316    0.000  848.316      666.847 3654.952    0.000 3654.952       41.432 5608.033    0.000 5608.033
 75.00  4332.091  958.743    0.000  958.743      471.395 3758.451    0.000 3758.451        0.000 5892.795    0.000 5892.795
 76.00  3877.191 1055.807    0.000 1055.807      509.758 3642.529    0.000 3642.529        0.000 5928.063    0.000 5928.063
 77.00  4000.074 1011.448    0.000 1011.448      321.781 3962.296    0.000 3962.296        0.000 5728.772    0.000 5728.772
 78.00  4135.762 1084.144    0.000 1084.144      570.056 3697.969    0.000 3697.969        0.000 5871.795    0.000 5871.795
 79.00  4201.601  969.608    0.000  969.608      542.679 3797.478    0.000 3797.478        0.000 5831.348    0.000 5831.348
 80.00  4050.691  964.308    0.000  964.308      640.496 3482.284    0.000 3482.284       99.528 5548.064    0.000 5548.064
 81.00  4162.367  983.405    0.000  983.405      783.499 3210.309    0.000 3210.309       59.717 5585.360    0.000 5585.360
 82.00  4067.523  942.953    0.000  942.953      633.114 3162.132    0.000 3162.132        0.000 5344.192    0.000 5344.192
 83.00  4260.646  887.888    0.000  887.888      577.871 3496.471    0.000 3496.471       30.060 5997.523    0.000 5997.523
 84.00  3983.679 1052.431    0.000 1052.431      607.229 3325.144    0.000 3325.144        0.000 5369.700    0.000 5369.700
 85.00  3846.295 1064.121    0.000 1064.121      804.685 3095.891    0.000 3095.891       49.764 5333.735    0.000 5333.735
 86.00  3987.505  946.652    0.000  946.652      609.147 3174.909    0.000 3174.909        0.000 5652.526    0.000 5652.526
 87.00  4090.251  994.899    0.000  994.899      535.758 3521.060    0.000 3521.060        0.000 5517.185    0.000 5517.185
 88.00  3956.594 1008.697    0.000 1008.697      479.552 3738.202    0.000 3738.202       89.575 5952.222    0.000 5952.222
 89.00  4175.683 1100.628    0.000 1100.628      402.255 4001.332    0.000 4001.332        9.953 5833.480    0.000 5833.480
 90.00  4135.129 1011.593    0.000 1011.593      542.447 3568.315    0.000 3568.315        0.000 5570.494    0.000 5570.494
 91.00  4098.892 1166.287    0.000 1166.287      684.548 3589.427    0.000 3589.427      100.131 6237.104    0.000 6237.104
 92.00  3875.704  967.973    0.000  967.973      448.416 3604.086    0.000 3604.086        0.000 5541.317    0.000 5541.317
 93.00  4090.435 1122.160    0.000 1122.160      574.997 3748.046    0.000 3748.046       49.864 5835.903    0.000 5835.903
 94.00  4204.536  993.627    0.000  993.627      570.285 3790.757    0.000 3790.757        0.000 5754.873    0.000 5754.873
 95.00  4198.485 1012.756    0.000 1012.756      275.304 3695.758    0.000 3695.758        0.000 5283.207    0.000 5283.207
 96.00  4212.990 1011.530    0.000 1011.530      630.415 3545.339    0.000 3545.339      170.502 5674.004    0.000 5674.004
 97.00  4118.691 1178.898    0.000 1178.898      622.919 3723.956    0.000 3723.956      512.708 5512.063    0.000 5512.063
 98.00  4048.359 1247.481    0.000 1247.481      818.293 3481.968    0.000 3481.968      432.083 5763.321    0.000 5763.321
 99.00  4118.846 1222.033    0.000 1222.033      640.991 3846.873    0.000 3846.873      281.688 5943.598    0.000 5943.598
100.00  4138.595 1241.313    0.000 1241.313      730.475 3592.987    0.000 3592.987      401.422 5700.758    0.000 5700.758
101.00  4100.860 1173.807    0.000 1173.807      632.630 3491.192    0.000 3491.192      301.093 5486.775    0.000 5486.775
102.00  4022.919 1158.887    0.000 1158.887      636.352 3394.952    0.000 3394.952      402.124 5313.421    0.000 5313.421
103.00  3933.910 1153.963    0.000 1153.963      650.972 3812.377    0.000 3812.377      521.658 5962.515    0.000 5962.515
104.00  3907.834 1127.226    0.000 1127.226      530.941 3517.994    0.000 3517.994       90.479 5580.145    0.000 5580.145
105.00  3822.382 1150.561    0.000 1150.561      700.396 3512.672    0.000 3512.672      242.586 5716.807    0.000 5716.807
106.00  3923.981 1143.216    0.000 1143.216      622.156 3694.706    0.000 3694.706      140.345 5699.733    0.000 5699.733
107.00  3764.147 1277.452    0.000 1277.452      707.781 3590.590    0.000 3590.590      363.169 5518.927    0.000 5518.927
108.00  3536.550 1370.509    0.000 1370.509      626.634 3685.645    0.000 3685.645      344.026 5101.493    0.000 5101.493
109.00  3569.994 1421.910    0.000 1421.910      520.788 3499.877    0.000 3499.877       40.414 4954.243    0.000 4954.243
110.00  3665.835 1302.253    0.000 1302.253      611.990 3568.333    0.000 3568.333       40.923 5820.708    0.000 5820.708
111.00  3694.232 1304.326    0.000 1304.326      506.097 3466.259    0.000 3466.259      124.100 5468.511    0.000 5468.511
112.00  3670.106 1224.225    0.000 1224.225      540.652 3442.059    0.000 3442.059       40.616 5543.505    0.000 5543.505
113.00  3723.654 1338.523    0.000 1338.523      722.999 3460.215    0.000 3460.215       70.775 5741.397    0.000 5741.397
114.00  3613.894 1228.666    0.000 1228.666      602.289 3447.543    0.000 3447.543      405.194 4779.759    0.000 4779.759
115.00  3543.559 1292.832    0.000 1292.832      585.224 3481.127    0.000 3481.127      310.349 5566.013    0.000 5566.013
116.00  3561.820 1312.284    0.000 1312.284      656.007 3474.028    0.000 3474.028      109.481 5800.707    0.000 5800.707
117.00  3458.766 1299.753    0.000 1299.753      585.533 3331.159    0.000 3331.159       91.395 4931.556    0.000 4931.556
118.00  3596.975 1240.825    0.000 1240.825      615.271 3444.271    0.000 3444.271      269.335 5668.215    0.000 5668.215
119.00  3708.733 1239.947    0.000 1239.947      630.738 3409.534    0.000 3409.534      191.527 5697.179    0.000 5697.179
120.00  3753.276 1106.181    0.000 1106.181      640.833 3359.691    0.000 3359.691      231.043 5522.424    0.000 5522.424
121.00  3795.286 1086.853    0.000 1086.853      683.396 3314.285    0.000 3314.285      446.016 5275.553    0.000 5275.553
122.00  3653.913 1208.535    0.000 1208.535      629.601 3389.599    0.000 3389.599      282.700 5342.642    0.000 5342.642
123.00  3500.692 1224.516    0.000 1224.516      632.677 3289.693    0.000 3289.693      486.453 5384.689    0.000 5384.689
124.00  3593.630 1364.221    0.000 1364.221      570.681 3311.405    0.000 3311.405      413.896 5166.032    0.000 5166.032
125.00  3616.992 1274.644    0.000 1274.644      616.581 3269.137    0.000 3269.137      259.579 5127.473    0.000 5127.473
126.00  3708.648 1198.246    0.000 1198.246      809.031 3281.474    0.000 3281.474      612.698 5422.584    0.000 5422.584
127.00  3634.783 1294.692    0.000 1294.692      650.841 3123.247    0.000 3123.247      390.384 4984.779    0.000 4984.779
128.00  3689.479 1297.284    0.000 1297.284      683.170 3303.090    0.000 3303.090      374.487 4740.994    0.000 4740.994
129.00  3734.865 1158.238    0.000 1158.238      854.908 3317.117    0.000 3317.117      534.800 5470.834    0.000 5470.834
130.00  3895.891 1139.452    0.000 1139.452      756.243 3422.848    0.000 3422.848      320.999 5577.400    0.000 5577.400
131.00  3914.349 1142.488    0.000 1142.488      714.522 3293.108    0.000 3293.108      174.052 5433.812    0.000 5433.812
132.00  4005.475 1046.729    0.000 1046.729      610.990 3268.198    0.000 3268.198      293.903 4741.313    0.000 4741.313
133.00  3952.706 1027.198    0.000 1027.198      522.872 3322.072    0.000 3322.072      172.214 4826.855    0.000 4826.855
134.00  4024.950 1181.583    0.000 1181.583      423.046 3235.519    0.000 3235.519      201.670 4335.753    0.000 4335.753
135.00  3954.128 1128.182    0.000 1128.182      587.721 3172.932    0.000 3172.932      293.055 5114.305    0.000 5114.305
136.00  3790.884 1118.411    0.000 1118.411      452.496 3258.261    0.000 3258.261       50.769 5281.653    0.000 5281.653
137.00  3859.177 1008.881    0.000 1008.881      709.637 3211.980    0.000 3211.980      369.058 5082.517    0.000 5082.517
138.00  3821.760 1102.386    0.000 1102.386      775.003 2973.271    0.000 2973.271      344.830 5037.964    0.000 5037.964
139.00  3514.744 1258.020    0.000 1258.020      702.316 3250.302    0.000 3250.302        0.000 5881.780    0.000 5881.780
140.00  3567.686 1253.080    0.000 1253.080      899.996 3074.633    0.000 3074.633      373.392 5539.743    0.000 5539.743
141.00  3834.593 1178.125    0.000 1178.125      784.312 3166.987    0.000 3166.987      312.890 5469.856    0.000 5469.856
142.00  3935.320 1035.521    0.000 1035.521      874.927 2970.364    0.000 2970.364      496.129 5120.186    0.000 5120.186
143.00  3693.309 1200.101    0.000 1200.101      882.882 3103.346    0.000 3103.346      736.740 5136.751    0.000 5136.751
144.00  3943.845 1032.681    0.000 1032.681      960.618 3211.371    0.000 3211.371      660.802 5162.101    0.000 5162.101
145.00  3779.436 1070.676    0.000 1070.676      665.708 3174.397    0.000 3174.397      288.833 5432.748    0.000 5432.748
146.00  3872.301 1023.586    0.000 1023.586      778.159 3271.326    0.000 3271.326      248.820 5619.085    0.000 5619.085
147.00  3907.298 1106.258    0.000 1106.258      630.455 3274.743    0.000 3274.743      282.499 4790.425    0.000 4790.425
148.00  3626.816 1093.833    0.000 1093.833      893.169 3078.993    0.000 3078.993      191.418 5530.484    0.000 5530.484
149.00  3694.899 1133.972    0.000 1133.972      728.546 3034.089    0.000 3034.089      209.813 5804.066    0.000 5804.066
150.00  3930.459 1124.994    0.000 1124.994      967.753 3189.736    0.000 3189.736      280.585 6014.873    0.000 6014.873
151.00  3674.319 1228.265    0.000 1228.265      926.213 3098.878    0.000 3098.878      344.264 5474.922    0.000 5474.922
152.00  3913.598 1199.849    0.000 1199.849      853.458 3328.831    0.000 3328.831      341.605 5469.745    0.000 5469.745
153.00  3795.985 1187.529    0.000 1187.529      807.502 3045.596    0.000 3045.596      376.960 5310.737    0.000 5310.737
154.00  3938.390 1075.400    0.000 1075.400      880.780 3328.265    0.000 3328.265      131.094 6069.503    0.000 6069.503
155.00  3948.663 1117.201    0.000 1117.201      782.522 3211.467    0.000 3211.467      233.259 5639.716    0.000 5639.716
156.00  3906.005 1154.494    0.000 1154.494      897.458 3401.267    0.000 3401.267      648.505 5411.738    0.000 5411.738
157.00  3764.115 1148.293    0.000 1148.293      938.549 3077.801    0.000 3077.801      701.149 5705.734    0.000 5705.734
158.00  3634.580 1150.824    0.000 1150.824      650.181 3003.789    0.000 3003.789      289.838 4827.235    0.000 4827.235
159.00  3823.557 1095.145    0.000 1095.145      822.964 2848.104    0.000 2848.104      490.402 5132.369    0.000 5132.369
160.00  3735.258 1138.455    0.000 1138.455      837.234 3149.728    0.000 3149.728      539.366 5068.077    0.000 5068.077
161.00  3955.786 1152.611    0.000 1152.611      748.043 3259.576    0.000 3259.576      372.778 5363.574    0.000 5363.574
162.00  3819.392 1182.468    0.000 1182.468      723.483 3254.649    0.000 3254.649      471.617 5145.354    0.000 5145.354
163.00  3668.147 1178.230    0.000 1178.230      649.763 3179.508    0.000 3179.508      451.092 4791.046    0.000 4791.046
164.00  3785.868 1189.503    0.000 1189.503      968.647 2929.129    0.000 2929.129      843.160 5139.453    0.000 5139.453
165.00  3760.119 1105.813    0.000 1105.813      857.825 3043.233    0.000 3043.233      613.452 5194.575    0.000 5194.575
166.00  3811.703 1109.780    0.000 1109.780      970.518 2939.276    0.000 2939.276      965.414 4485.415    0.000 4485.415
167.00  3902.452 1026.867    0.000 1026.867     1067.889 3075.703    0.000 3075.703      866.391 4923.935    0.000 4923.935
168.00  3887.590 1014.947    0.000 1014.947      787.972 3360.744    0.000 3360.744      445.360 5813.796    0.000 5813.796
169.00  3969.351  970.396    0.000  970.396      924.437 3081.125    0.000 3081.125      641.593 5438.068    0.000 5438.068
170.00  3726.992 1107.842    0.000 1107.842      705.647 3338.308    0.000 3338.308      212.226 5464.609    0.000 5464.609
171.00  3790.234 1045.170    0.000 1045.170      646.294 3304.167    0.000 3304.167      130.491 5606.624    0.000 5606.624
172.00  3719.762 1104.951    0.000 1104.951      769.631 3247.997    0.000 3247.997      291.545 5408.092    0.000 5408.092
173.00  3718.180  998.015    0.000  998.015      836.024 2803.410    0.000 2803.410      309.340 5006.807    0.000 5006.807
174.00  3812.718 1020.413    0.000 1020.413      894.254 3060.467    0.000 3060.467      341.205 5552.283    0.000 5552.283
175.00  4017.472  950.814    0.000  950.814     1050.701 2991.677    0.000 2991.677      583.583 5317.034    0.000 5317.034
176.00  3827.212 1042.744    0.000 1042.744      780.991 3055.411    0.000 3055.411      279.885 5404.604    0.000 5404.604
177.00  3722.155 1092.685    0.000 1092.685      807.296 3081.169    0.000 3081.169      279.581 5318.081    0.000 5318.081
178.00  3668.371 1073.141    0.000 1073.141      850.120 2970.045    0.000 2970.045      429.074 5490.520    0.000 5490.520
179.00  3636.530 1303.649    0.000 1303.649      680.736 2970.512    0.000 2970.512      389.768 4807.191    0.000 4807.191
180.00  3608.775 1217.216    0.000 1217.216      986.900 2748.158    0.000 2748.158      589.425 5162.122    0.000 5162.122
181.00  3327.304 1291.503    0.000 1291.503      811.386 2796.354    0.000 2796.354      483.584 4865.395    0.000 4865.395
182.00  3681.871 1215.925    0.000 1215.925      892.918 2789.746    0.000 2789.746      356.354 4893.485    0.000 4893.485
183.00  3698.927 1197.521    0.000 1197.521     1026.933 2678.683    0.000 2678.683      441.033 5062.387    0.000 5062.387
184.00  3670.812 1174.341    0.000 1174.341      915.041 2924.412    0.000 2924.412      343.257 5153.390    0.000 5153.390
185.00  3522.944 1214.766    0.000 1214.766      923.039 2823.972    0.000 2823.972      460.236 5219.820    0.000 5219.820
186.00  3630.799 1271.191    0.000 1271.191      976.362 2594.847    0.000 2594.847      674.871 4723.595    0.000 4723.595
187.00  3662.715 1262.554    0.000 1262.554      956.286 2759.940    0.000 2759.940      318.993 5607.922    0.000 5607.922
188.00  3791.030 1212.095    0.000 1212.095      768.934 3004.995    0.000 3004.995      500.273 5174.770    0.000 5174.770
189.00  3612.193 1252.764    0.000 1252.764      931.576 2909.736    0.000 2909.736      729.170 5220.208    0.000 5220.208
190.00  3671.067 1233.453    0.000 1233.453      726.668 3028.447    0.000 3028.447      130.291 5603.141    0.000 5603.141
191.00  3773.133 1241.046    0.000 1241.046      756.701 2957.737    0.000 2957.737      401.027 5176.280    0.000 5176.280
192.00  3764.324 1198.462    0.000 1198.462      737.201 3176.299    0.000 3176.299       70.580 5926.973    0.000 5926.973
193.00  3632.829 1192.779    0.000 1192.779      974.542 2672.041    0.000 2672.041      591.676 5329.277    0.000 5329.277
194.00  3714.289 1193.367    0.000 1193.367      987.682 2768.050    0.000 2768.050      451.898 5421.330    0.000 5421.330
195.00  3783.038 1134.452    0.000 1134.452      793.535 2787.732    0.000 2787.732      270.032 5253.734    0.000 5253.734
196.00  3752.156 1107.727    0.000 1107.727      726.182 2975.846    0.000 2975.846      230.322 5311.363    0.000 5311.363
197.00  3875.617 1171.850    0.000 1171.850      589.455 3061.676    0.000 3061.676      131.610 5510.599    0.000 5510.599
198.00  3687.097 1076.751    0.000 1076.751      852.589 2894.751    0.000 2894.751      319.294 5157.494    0.000 5157.494
199.00  3748.803 1081.041    0.000 1081.041      761.945 2993.680    0.000 2993.680      621.096 4969.714    0.000 4969.714
200.00  3711.217 1134.108    0.000 1134.108      584.756 3126.106    0.000 3126.106      485.441 5533.818    0.000 5533.818
201.00  3688.801 1234.042    0.000 1234.042      520.959 3234.463    0.000 3234.463      183.811 5543.232    0.000 5543.232
202.00  3845.623 1144.066    0.000 1144.066      810.323 2967.998    0.000 2967.998      242.495 5724.044    0.000 5724.044
203.00  4028.575 1137.618    0.000 1137.618      831.411 3303.602    0.000 3303.602      224.037 5962.495    0.000 5962.495
204.00  3888.950 1066.177    0.000 1066.177      736.466 3184.692    0.000 3184.692       71.183 6077.359    0.000 6077.359
205.00  3938.546 1113.534    0.000 1113.534      701.061 3198.141    0.000 3198.141      284.140 5395.645    0.000 5395.645
206.00  3939.623  991.611    0.000  991.611      663.711 3273.078    0.000 3273.078       50.166 5642.049    0.000 5642.049
207.00  3937.101 1081.152    0.000 1081.152      683.217 3220.561    0.000 3220.561      312.358 5475.476    0.000 5475.476
208.00  3774.071 1222.132    0.000 1222.132      785.929 3181.120    0.000 3181.120      276.839 5181.214    0.000 5181.214
209.00  3987.735 1050.667    0.000 1050.667     1127.646 2714.053    0.000 2714.053      764.758 4879.454    0.000 4879.454
210.00  4136.243 1093.750    0.000 1093.750      736.278 3374.251    0.000 3374.251      688.051 5484.767    0.000 5484.767
211.00  4009.040 1031.981    0.000 1031.981      524.285 3410.866    0.000 3410.866      233.575 5632.260    0.000 5632.260
212.00  4069.589 1082.910    0.000 1082.910      581.133 3385.461    0.000 3385.461      189.104 5793.789    0.000 5793.789
213.00  4091.790 1078.891    0.000 1078.891      825.961 3327.930    0.000 3327.930      649.644 5803.678    0.000 5803.678
214.00  3973.706 1188.562    0.000 1188.562      531.284 3484.821    0.000 3484.821      228.915 5678.531    0.000 5678.531
215.00  3998.277 1128.881    0.000 1128.881      757.660 3375.508    0.000 3375.508      540.266 5730.413    0.000 5730.413
216.00  4048.280 1073.158    0.000 1073.158      860.490 3423.289    0.000 3423.289      301.498 6230.274    0.000 6230.274
217.00  4057.184 1103.853    0.000 1103.853      688.061 3550.687    0.000 3550.687      339.702 5678.091    0.000 5678.091
218.00  4159.565 1088.989    0.000 1088.989      705.074 3612.537    0.000 3612.537      268.927 5947.398    0.000 5947.398
219.00  3922.013 1061.676    0.000 1061.676      666.868 3372.612    0.000 3372.612       89.575 5887.568    0.000 5887.568
220.00  3905.569 1099.980    0.000 1099.980      471.862 3461.535    0.000 3461.535       90.478 5745.799    0.000 5745.799
221.00  4011.290 1073.944    0.000 1073.944      609.158 3052.029    0.000 3052.029      191.009 5287.650    0.000 5287.650
222.00  3934.270 1125.892    0.000 1125.892      702.684 3260.406    0.000 3260.406      674.467 4781.906    0.000 4781.906
223.00  3996.370 1132.326    0.000 1132.326      808.474 3231.166    0.000 3231.166      583.080 5233.591    0.000 5233.591
224.00  4090.583 1004.958    0.000 1004.958      666.327 3314.240    0.000 3314.240      354.983 5398.967    0.000 5398.967
225.00  4311.996  983.660    0.000  983.660      688.291 3418.490    0.000 3418.490      491.198 5549.869    0.000 5549.869
226.00  4169.028 1028.680    0.000 1028.680      770.385 3372.179    0.000 3372.179      772.094 5327.794    0.000 5327.794
227.00  3711.522 1193.493    0.000 1193.493      308.296 3533.474    0.000 3533.474        9.953 5513.742    0.000 5513.742
228.00  3875.062 1192.924    0.000 1192.924      551.502 3233.229    0.000 3233.229      280.891 5162.155    0.000 5162.155
229.00  4242.254 1072.164    0.000 1072.164      486.514 3399.898    0.000 3399.898      222.983 5003.073    0.000 5003.073
230.00  3974.441 1056.434    0.000 1056.434      337.370 3470.439    0.000 3470.439      163.278 5017.149    0.000 5017.149
231.00  3848.375 1081.610    0.000 1081.610      539.674 3278.082    0.000 3278.082      331.057 5312.214    0.000 5312.214
232.00  4065.059 1086.829    0.000 1086.829      458.184 3512.223    0.000 3512.223      141.953 5177.633    0.000 5177.633
233.00  4107.124 1153.310    0.000 1153.310      423.132 3528.395    0.000 3528.395      295.228 4937.475    0.000 4937.475
234.00  4231.743 1157.453    0.000 1157.453      552.501 3610.247    0.000 3610.247      277.249 5385.335    0.000 5385.335
235.00  4204.293 1193.565    0.000 1193.565      510.487 3394.507    0.000 3394.507      151.704 5232.791    0.000 5232.791
236.00  4115.458 1168.996    0.000 1168.996      565.746 3391.363    0.000 3391.363      261.989 5395.444    0.000 5395.444
237.00  4029.227 1108.693    0.000 1108.693      688.691 3276.423    0.000 3276.423      468.392 5362.102    0.000 5362.102
238.00  4055.853 1160.011    0.000 1160.011      445.343 3450.021    0.000 3450.021      231.439 5413.749    0.000 5413.749
239.00  3963.278 1253.876    0.000 1253.876      401.389 3496.856    0.000 3496.856      223.385 5439.871    0.000 5439.871
240.00  3970.655 1280.076    0.000 1280.076      443.319 3495.385    0.000 3495.385      348.850 5851.419    0.000 5851.419
241.00  3860.793 1155.470    0.000 1155.470      546.719 3293.667    0.000 3293.667      392.783 5186.345    0.000 5186.345
242.00  3869.380 1153.896    0.000 1153.896      433.143 3775.067    0.000 3775.067      229.719 5683.433    0.000 5683.433
243.00  3739.671 1298.884    0.000 1298.884      408.403 3585.725    0.000 3585.725      318.490 5327.088    0.000 5327.088
244.00  3861.978 1207.888    0.000 1207.888      292.999 3609.696    0.000 3609.696      181.362 5274.612    0.000 5274.612
245.00  3715.095 1321.694    0.000 1321.694      603.902 3319.132    0.000 3319.132      258.773 5367.044    0.000 5367.044
246.00  3904.132 1269.815    0.000 1269.815      386.910 3433.196    0.000 3433.196       59.717 5292.731    0.000 5292.731
247.00  3776.948 1426.337    0.000 1426.337      408.116 3673.383    0.000 3673.383      219.766 5970.525    0.000 5970.525
248.00  3643.798 1478.077    0.000 1478.077      305.145 3463.616    0.000 3463.616       80.226 5189.761    0.000 5189.761
249.00  3846.127 1378.765    0.000 1378.765      695.053 3336.988    0.000 3336.988      112.111 5630.697    0.000 5630.697
250.00  3803.578 1333.231    0.000 1333.231      617.583 3365.715    0.000 3365.715      229.918 5543.332    0.000 5543.332
251.00  3887.713 1298.318    0.000 1298.318      508.262 3419.199    0.000 3419.199      321.124 5079.025    0.000 5079.025
252.00  3809.749 1297.643    0.000 1297.643      549.626 3341.159    0.000 3341.159       70.279 5111.537    0.000 5111.537
253.00  3808.907 1283.257    0.000 1283.257      659.740 3252.641    0.000 3252.641      189.104 5658.250    0.000 5658.250
254.00  3812.657 1324.984    0.000 1324.984      654.664 3316.385    0.000 3316.385      150.804 5495.844    0.000 5495.844
255.00  3918.311 1338.339    0.000 1338.339      702.911 3229.768    0.000 3229.768      437.603 5537.008    0.000 5537.008
256.00  3883.738 1224.074    0.000 1224.074      636.939 3307.412    0.000 3307.412      242.688 5278.161    0.000 5278.161
257.00  3838.226 1224.620    0.000 1224.620      430.102 3345.261    0.000 3345.261      120.043 5232.844    0.000 5232.844
258.00  4064.529 1215.215    0.000 1215.215      618.093 3616.655    0.000 3616.655      371.193 5741.106    0.000 5741.106
259.00  3844.971 1245.126    0.000 1245.126      639.074 3531.129    0.000 3531.129      287.379 5738.185    0.000 5738.185
260.00  3811.625 1231.667    0.000 1231.667      410.658 3404.699    0.000 3404.699      271.742 5168.455    0.000 5168.455
261.00  3898.013 1216.302    0.000 1216.302      673.112 3582.338    0.000 3582.338      113.537 6218.401    0.000 6218.401
262.00  3918.406 1215.807    0.000 1215.807      629.937 3322.203    0.000 3322.203       70.876 5903.798    0.000 5903.798
263.00  4037.833 1218.813    0.000 1218.813      700.984 3624.911    0.000 3624.911      285.539 5882.924    0.000 5882.924
264.00  3735.986 1202.712    0.000 1202.712      581.514 3406.526    0.000 3406.526      301.401 5535.362    0.000 5535.362
265.00  3821.646 1339.403    0.000 1339.403      777.235 3269.381    0.000 3269.381      487.313 5390.890    0.000 5390.890
266.00  3912.021 1143.617    0.000 1143.617      608.939 3206.411    0.000 3206.411      113.739 5544.599    0.000 5544.599
267.00  3788.939 1228.880    0.000 1228.880      561.224 3310.771    0.000 3310.771      172.616 5623.981    0.000 5623.981
268.00  3812.069 1297.151    0.000 1297.151      664.000 3258.681    0.000 3258.681      354.378 5176.144    0.000 5176.144
269.00  3860.753 1248.354    0.000 1248.354      773.774 3293.083    0.000 3293.083      695.784 5144.969    0.000 5144.969
270.00  3771.170 1320.429    0.000 1320.429      642.917 3407.149    0.000 3407.149      564.185 5396.800    0.000 5396.800
271.00  3836.652 1220.952    0.000 1220.952      684.025 3405.542    0.000 3405.542      646.222 5291.442    0.000 5291.442
272.00  4001.352 1107.293    0.000 1107.293      717.201 3248.700    0.000 3248.700      495.446 5044.713    0.000 5044.713
273.00  3691.012 1277.313    0.000 1277.313      593.975 3465.776    0.000 3465.776      385.041 5477.791    0.000 5477.791
274.00  3831.288 1323.960    0.000 1323.960      643.409 3504.404    0.000 3504.404      226.349 5445.122    0.000 5445.122
275.00  3776.858 1256.593    0.000 1256.593      680.730 3376.707    0.000 3376.707      485.774 5355.941    0.000 5355.941
276.00  3800.762 1291.691    0.000 1291.691      683.193 3292.355    0.000 3292.355      333.971 5190.903    0.000 5190.903
277.00  3602.549 1425.497    0.000 1425.497      576.380 3227.356    0.000 3227.356      242.688 5118.604    0.000 5118.604
278.00  3704.930 1313.537    0.000 1313.537      787.471 3092.801    0.000 3092.801      574.846 5002.849    0.000 5002.849
279.00  3813.331 1269.241    0.000 1269.241      744.095 3231.051    0.000 3231.051      496.230 5374.965    0.000 5374.965
280.00  3812.238 1364.817    0.000 1364.817      479.445 3459.431    0.000 3459.431       40.622 5176.694    0.000 5176.694
281.00  4131.391 1145.553    0.000 1145.553      812.788 3464.748    0.000 3464.748       70.882 5803.694    0.000 5803.694
282.00  4063.904 1215.144    0.000 1215.144      757.262 3513.279    0.000 3513.279      304.616 5607.326    0.000 5607.326
283.00  3775.341 1296.518    0.000 1296.518      579.144 3674.878    0.000 3674.878      391.176 5894.977    0.000 5894.977
284.00  3894.638 1277.812    0.000 1277.812      587.255 3572.990    0.000 3572.990      462.144 5169.582    0.000 5169.582
285.00  3976.818 1249.062    0.000 1249.062      713.015 3563.014    0.000 3563.014      300.289 5601.998    0.000 5601.998
286.00  3862.607 1316.352    0.000 1316.352      435.380 3600.695    0.000 3600.695        0.000 5656.932    0.000 5656.932
287.00  3810.091 1333.082    0.000 1333.082      697.162 3563.509    0.000 3563.509      572.826 5569.653    0.000 5569.653
288.00  3858.622 1339.413    0.000 1339.413      460.459 3583.815    0.000 3583.815      111.189 5557.448    0.000 5557.448
289.00  3764.152 1328.697    0.000 1328.697      644.052 3633.037    0.000 3633.037      352.571 5264.277    0.000 5264.277
290.00  3603.794 1351.490    0.000 1351.490      419.118 3685.321    0.000 3685.321      100.540 5402.792    0.000 5402.792
291.00  3818.936 1286.302    0.000 1286.302      561.136 3468.114    0.000 3468.114      121.853 5343.109    0.000 5343.109
292.00  3766.500 1295.172    0.000 1295.172      667.171 3576.639    0.000 3576.639      242.109 5433.142    0.000 5433.142
293.00  3779.267 1235.745    0.000 1235.745      787.184 3365.216    0.000 3365.216      368.655 5427.029    0.000 5427.029
294.00  3874.044 1195.848    0.000 1195.848      789.657 3245.023    0.000 3245.023      542.672 4946.953    0.000 4946.953
295.00  3954.290 1206.918    0.000 1206.918      903.008 3227.569    0.000 3227.569      834.828 5237.098    0.000 5237.098
296.00  3914.960 1210.695    0.000 1210.695      830.288 3166.121    0.000 3166.121      474.918 5339.259    0.000 5339.259
297.00  3916.006 1191.990    0.000 1191.990      878.492 3057.006    0.000 3057.006      473.009 4885.896    0.000 4885.896
298.00  3687.702 1381.960    0.000 1381.960      696.579 3128.528    0.000 3128.528      513.881 5148.028    0.000 5148.028
299.00  3769.257 1133.413    0.000 1133.413      975.877 3051.458    0.000 3051.458      524.537 5385.970    0.000 5385.970
300.00  3957.716 1355.741    0.000 1355.741      954.674 3267.407    0.000 3267.407      573.040 5358.850    0.000 5358.850
301.00  3826.541 1253.594    0.000 1253.594      607.905 3417.430    0.000 3417.430      170.806 5241.832    0.000 5241.832
302.00  3900.599 1157.813    0.000 1157.813      823.090 3234.098    0.000 3234.098      212.324 5255.407    0.000 5255.407
303.00  3948.966 1211.832    0.000 1211.832      726.244 3323.006    0.000 3323.006      184.827 5587.715    0.000 5587.715
304.00  3933.227 1215.058    0.000 1215.058      724.376 3276.904    0.000 3276.904      263.936 5427.633    0.000 5427.633
305.00  3785.708 1255.906    0.000 1255.906      872.547 2999.544    0.000 2999.544      363.127 5264.692    0.000 5264.692
306.00  3700.452 1303.193    0.000 1303.193      881.704 2967.973    0.000 2967.973      492.715 4853.511    0.000 4853.511
307.00  3713.660 1357.182    0.000 1357.182      510.403 3452.150    0.000 3452.150      221.571 5418.324    0.000 5418.324
308.00  3838.602 1291.785    0.000 1291.785      841.274 3089.408    0.000 3089.408      382.928 4981.056    0.000 4981.056
309.00  4026.500 1181.649    0.000 1181.649      669.783 3318.713    0.000 3318.713      262.223 5419.470    0.000 5419.470
310.00  4071.896 1182.242    0.000 1182.242      669.885 3498.867    0.000 3498.867      333.870 5625.786    0.000 5625.786
311.00  4081.824 1117.924    0.000 1117.924      534.873 3581.201    0.000 3581.201      130.392 5432.067    0.000 5432.067
312.00  3950.685 1234.159    0.000 1234.159      446.655 3402.623    0.000 3402.623       90.179 5124.885    0.000 5124.885
313.00  3939.784 1231.709    0.000 1231.709      438.142 3653.882    0.000 3653.882       63.372 5189.575    0.000 5189.575
314.00  3825.606 1252.004    0.000 1252.004      410.250 3641.406    0.000 3641.406       79.623 5369.862    0.000 5369.862
315.00  3970.846 1167.233    0.000 1167.233      384.333 3585.865    0.000 3585.865       59.717 5219.180    0.000 5219.180
316.00  4079.190 1223.474    0.000 1223.474      470.474 3477.376    0.000 3477.376       59.717 5380.130    0.000 5380.130
317.00  3885.992 1217.479    0.000 1217.479      512.648 3621.216    0.000 3621.216      161.073 5757.091    0.000 5757.091
318.00  3991.163 1271.212    0.000 1271.212      705.021 3660.316    0.000 3660.316      404.442 5572.875    0.000 5572.875
319.00  3770.220 1321.680    0.000 1321.680      531.201 3640.013    0.000 3640.013      103.171 5489.688    0.000 5489.688
320.00  3841.016 1279.595    0.000 1279.595      374.746 3579.676    0.000 3579.676      101.539 5088.818    0.000 5088.818
321.00  3930.544 1308.546    0.000 1308.546      202.253 3660.941    0.000 3660.941        0.000 4651.439    0.000 4651.439
322.00  3801.408 1418.618    0.000 1418.618      362.547 3560.780    0.000 3560.780      190.712 4822.559    0.000 4822.559
323.00  3834.794 1301.356    0.000 1301.356      432.759 3555.507    0.000 3555.507      251.132 5202.526    0.000 5202.526
324.00  3872.957 1286.183    0.000 1286.183      457.651 3665.407    0.000 3665.407      241.174 5721.288    0.000 5721.288
325.00  3764.882 1277.112    0.000 1277.112      195.799 3871.916    0.000 3871.916      101.136 5437.344    0.000 5437.344
326.00  3931.694 1292.527    0.000 1292.527      318.051 3438.847    0.000 3438.847      221.774 5278.309    0.000 5278.309
327.00  3864.388 1237.594    0.000 1237.594      405.129 3636.557    0.000 3636.557      302.603 5089.835    0.000 5089.835
328.00  3844.389 1229.215    0.000 1229.215      444.203 3532.056    0.000 3532.056       80.426 5367.648    0.000 5367.648
329.00  3809.593 1263.549    0.000 1263.549      383.171 3500.889    0.000 3500.889       60.119 5361.890    0.000 5361.890
330.00  3745.372 1256.653    0.000 1256.653      343.496 3403.591    0.000 3403.591        0.000 4876.965    0.000 4876.965
331.00  3780.815 1261.645    0.000 1261.645      492.282 3336.950    0.000 3336.950       19.906 5165.226    0.000 5165.226
332.00  3866.999 1206.264    0.000 1206.264      508.585 3415.670    0.000 3415.670      105.011 5195.289    0.000 5195.289
333.00  3669.710 1358.259    0.000 1358.259      423.930 3432.652    0.000 3432.652      182.770 5148.658    0.000 5148.658
334.00  3780.547 1316.689    0.000 1316.689      430.637 3418.783    0.000 3418.783       91.385 4836.798    0.000 4836.798
335.00  3822.826 1265.347    0.000 1265.347      517.033 3599.012    0.000 3599.012      212.664 5594.452    0.000 5594.452
336.00  3600.005 1332.244    0.000 1332.244      672.357 3113.839    0.000 3113.839      260.579 5123.957    0.000 5123.957
337.00  3790.636 1209.483    0.000 1209.483      815.322 3167.899    0.000 3167.899      479.621 5248.355    0.000 5248.355
338.00  3844.668 1217.679    0.000 1217.679      761.110 3245.130    0.000 3245.130      441.636 5133.459    0.000 5133.459
339.00  3814.984 1293.628    0.000 1293.628      697.409 3315.677    0.000 3315.677      403.435 5472.155    0.000 5472.155
340.00  3916.727 1212.654    0.000 1212.654      742.599 3225.988    0.000 3225.988      510.828 4963.719    0.000 4963.719
341.00  4019.197 1173.553    0.000 1173.553     1026.407 3227.208    0.000 3227.208      586.826 5446.923    0.000 5446.923
342.00  3890.772 1226.897    0.000 1226.897     1071.150 3201.164    0.000 3201.164      563.393 5394.989    0.000 5394.989
343.00  3912.355 1295.760    0.000 1295.760      554.902 3414.050    0.000 3414.050      261.784 5161.320    0.000 5161.320
344.00  3806.261 1285.536    0.000 1285.536      665.947 3182.784    0.000 3182.784      220.968 4332.041    0.000 4332.041
345.00  3917.765 1150.022    0.000 1150.022      686.520 3434.142    0.000 3434.142      442.035 5100.092    0.000 5100.092
346.00  3783.025 1160.931    0.000 1160.931      818.850 3228.483    0.000 3228.483      631.640 4976.045    0.000 4976.045
347.00  4049.244 1130.382    0.000 1130.382      814.476 3218.449    0.000 3218.449      470.394 4760.418    0.000 4760.418
348.00  4068.824 1105.578    0.000 1105.578      756.054 3373.782    0.000 3373.782      280.693 5219.568    0.000 5219.568
349.00  3791.537 1185.116    0.000 1185.116      892.729 3305.306    0.000 3305.306      370.863 5582.398    0.000 5582.398
350.00  3803.690 1250.193    0.000 1250.193      976.168 3258.649    0.000 3258.649      640.513 5343.731    0.000 5343.731
351.00  3670.934 1105.654    0.000 1105.654      965.892 3275.879    0.000 3275.879      851.308 5074.448    0.000 5074.448
352.00  3733.620 1176.101    0.000 1176.101      610.252 3447.632    0.000 3447.632      159.245 5882.077    0.000 5882.077
353.00  3936.573 1124.383    0.000 1124.383      862.581 3388.288    0.000 3388.288      379.611 5487.664    0.000 5487.664
354.00  3812.077 1140.598    0.000 1140.598      721.234 3500.733    0.000 3500.733      670.951 5372.134    0.000 5372.134
355.00  3907.053 1170.182    0.000 1170.182      642.375 3320.928    0.000 3320.928      313.059 5503.277    0.000 5503.277
356.00  3839.158 1215.482    0.000 1215.482      749.264 3301.779    0.000 3301.779      478.538 5496.579    0.000 5496.579
357.00  3844.623 1197.230    0.000 1197.230      616.670 3317.261    0.000 3317.261      501.597 4871.756    0.000 4871.756
358.00  3732.381 1138.658    0.000 1138.658      728.031 3161.790    0.000 3161.790      272.467 5233.806    0.000 5233.806
359.00  3919.998 1190.399    0.000 1190.399      687.719 3157.244    0.000 3157.244      421.235 4527.242    0.000 4527.242
360.00  3940.881 1060.033    0.000 1060.033      876.744 3090.586    0.000 3090.586      656.979 4381.382    0.000 4381.382
361.00  4033.391 1114.030    0.000 1114.030      717.077 3470.763    0.000 3470.763      272.441 5599.737    0.000 5599.737
362.00  3875.213 1256.532    0.000 1256.532      619.798 3355.151    0.000 3355.151      581.351 4557.882    0.000 4557.882
363.00  3768.880 1208.014    0.000 1208.014      498.182 3478.760    0.000 3478.760       81.231 5105.623    0.000 5105.623
364.00  3763.200 1269.991    0.000 1269.991      504.942 3431.666    0.000 3431.666      160.250 5653.376    0.000 5653.376
365.00  3860.247 1224.601    0.000 1224.601      497.231 3637.951    0.000 3637.951        0.000 5532.997    0.000 5532.997
366.00  3775.615 1315.746    0.000 1315.746      479.647 3511.730    0.000 3511.730       62.964 5354.347    0.000 5354.347
367.00  3918.650 1262.138    0.000 1262.138      457.805 3705.034    0.000 3705.034      198.230 4983.698    0.000 4983.698
368.00  3752.790 1234.008    0.000 1234.008      474.737 3619.908    0.000 3619.908       91.385 5172.192    0.000 5172.192
369.00  3823.763 1177.584    0.000 1177.584      842.688 3128.274    0.000 3128.274      412.812 5029.289    0.000 5029.289
370.00  3842.483 1264.381    0.000 1264.381      814.134 3112.918    0.000 3112.918      303.205 4902.756    0.000 4902.756
371.00  3833.220 1188.155    0.000 1188.155      601.947 3344.030    0.000 3344.030       91.184 5369.195    0.000 5369.195
372.00  3983.009 1172.643    0.000 1172.643      642.852 3413.348    0.000 3413.348      381.817 5250.098    0.000 5250.098
373.00  3991.956 1207.900    0.000 1207.900      413.862 3644.338    0.000 3644.338      201.869 5394.345    0.000 5394.345
374.00  3896.528 1213.323    0.000 1213.323      622.191 3355.772    0.000 3355.772      257.959 5243.451    0.000 5243.451
375.00  3730.595 1318.928    0.000 1318.928      381.045 3452.827    0.000 3452.827      283.957 5012.296    0.000 5012.296
376.00  3871.920 1285.649    0.000 1285.649      483.274 3494.413    0.000 3494.413      253.244 5195.099    0.000 5195.099
377.00  3888.222 1408.338    0.000 1408.338      644.808 3421.317    0.000 3421.317      396.007 5278.473    0.000 5278.473
378.00  3918.907 1308.812    0.000 1308.812      745.644 3500.985    0.000 3500.985      819.381 5150.835    0.000 5150.835
379.00  3797.198 1427.294    0.000 1427.294      806.614 3180.455    0.000 3180.455      657.383 4799.473    0.000 4799.473
380.00  3921.654 1368.921    0.000 1368.921      693.711 3368.507    0.000 3368.507      195.993 4935.791    0.000 4935.791
381.00  3754.613 1251.748    0.000 1251.748      627.884 3452.060    0.000 3452.060      496.442 4718.315    0.000 4718.315
382.00  3716.854 1296.197    0.000 1296.197      596.376 3193.607    0.000 3193.607      245.336 4622.369    0.000 4622.369
383.00  3628.013 1393.911    0.000 1393.911      500.644 3225.381    0.000 3225.381      176.698 5123.019    0.000 5123.019
384.00  3680.633 1273.921    0.000 1273.921      486.886 3461.421    0.000 3461.421       72.710 5457.957    0.000 5457.957
385.00  3771.000 1308.317    0.000 1308.317      686.436 3254.905    0.000 3254.905      100.531 5487.419    0.000 5487.419
386.00  3636.572 1307.435    0.000 1307.435      265.921 3354.875    0.000 3354.875        0.000 5217.644    0.000 5217.644
387.00  3676.246 1279.894    0.000 1279.894      361.176 3618.098    0.000 3618.098       10.053 5241.622    0.000 5241.622
388.00  3671.727 1398.132    0.000 1398.132      397.312 3379.289    0.000 3379.289       29.858 5245.027    0.000 5245.027
389.00  3626.291 1377.249    0.000 1377.249      473.818 3486.485    0.000 3486.485      129.588 5127.922    0.000 5127.922
390.00  3600.902 1344.670    0.000 1344.670      537.724 3205.061    0.000 3205.061       30.462 5055.854    0.000 5055.854
391.00  3712.025 1276.713    0.000 1276.713      474.077 3414.275    0.000 3414.275      291.540 4824.824    0.000 4824.824
392.00  3688.391 1376.737    0.000 1376.737      509.364 3281.185    0.000 3281.185       80.425 4736.658    0.000 4736.658
393.00  3497.119 1424.160    0.000 1424.160      499.515 3403.363    0.000 3403.363      191.217 5111.555    0.000 5111.555
394.00  3621.929 1334.340    0.000 1334.340      577.370 3464.984    0.000 3464.984       49.864 5327.886    0.000 5327.886
395.00  3584.884 1298.470    0.000 1298.470      243.704 3589.164    0.000 3589.164        0.000 4650.725    0.000 4650.725
396.00  3712.231 1259.914    0.000 1259.914      356.083 3567.627    0.000 3567.627       20.308 4602.857    0.000 4602.857
397.00  3566.817 1363.632    0.000 1363.632      454.137 3353.492    0.000 3353.492        0.000 4864.910    0.000 4864.910
398.00  3894.694 1289.606    0.000 1289.606      617.883 3584.414    0.000 3584.414       81.231 5542.932    0.000 5542.932
399.00  3777.571 1334.096    0.000 1334.096      486.862 3635.212    0.000 3635.212       30.261 5215.254    0.000 5215.254
400.00  3478.873 1370.410    0.000 1370.410      338.139 3634.174    0.000 3634.174        0.000 5195.916    0.000 5195.916
401.00  3553.425 1367.159    0.000 1367.159      299.208 3690.718    0.000 3690.718        0.000 5253.498    0.000 5253.498
402.00  3859.390 1171.237    0.000 1171.237      625.162 3367.077    0.000 3367.077       30.159 5390.360    0.000 5390.360
403.00  3623.561 1256.369    0.000 1256.369      374.308 3389.422    0.000 3389.422       40.012 5041.209    0.000 5041.209
404.00  3858.154 1137.075    0.000 1137.075      456.303 3309.190    0.000 3309.190       10.154 5256.481    0.000 5256.481
405.00  3716.998 1191.909    0.000 1191.909      389.157 3367.023    0.000 3367.023        0.000 5050.350    0.000 5050.350
406.00  3654.656 1186.250    0.000 1186.250      369.272 3369.364    0.000 3369.364       20.308 4924.738    0.000 4924.738
407.00  3848.341 1109.009    0.000 1109.009      346.926 3533.405    0.000 3533.405       51.994 5322.422    0.000 5322.422
408.00  3937.955 1019.541    0.000 1019.541      516.377 3532.286    0.000 3532.286       50.568 5868.032    0.000 5868.032
409.00  3953.155 1157.066    0.000 1157.066      274.159 3754.196    0.000 3754.196        0.000 5440.598    0.000 5440.598
410.00  3791.188 1198.226    0.000 1198.226      329.875 3576.782    0.000 3576.782        0.000 5155.241    0.000 5155.241
411.00  3791.596 1176.338    0.000 1176.338      418.648 3614.203    0.000 3614.203      270.133 5129.345    0.000 5129.345
412.00  3891.553 1093.079    0.000 1093.079      440.177 3511.679    0.000 3511.679       50.769 5057.516    0.000 5057.516
413.00  4064.859 1109.932    0.000 1109.932      446.780 3680.688    0.000 3680.688      305.483 5193.689    0.000 5193.689
414.00  3760.764 1104.344    0.000 1104.344      541.710 3459.457    0.000 3459.457      109.883 5577.217    0.000 5577.217
415.00  3687.823 1135.946    0.000 1135.946      552.656 3172.889    0.000 3172.889       79.623 5260.789    0.000 5260.789
416.00  4043.716 1053.514    0.000 1053.514      616.413 3209.847    0.000 3209.847      170.503 5235.804    0.000 5235.804
417.00  3942.315 1061.434    0.000 1061.434      481.356 3356.915    0.000 3356.915      132.000 5326.878    0.000 5326.878
418.00  3878.560 1211.064    0.000 1211.064      424.121 3210.817    0.000 3210.817        0.000 5060.578    0.000 5060.578
419.00  3905.300 1160.638    0.000 1160.638      383.525 3395.533    0.000 3395.533       49.764 5539.517    0.000 5539.517
420.00  3906.878 1068.794    0.000 1068.794      478.319 3427.484    0.000 3427.484       59.717 5519.110    0.000 5519.110
421.00  3829.514 1110.544    0.000 1110.544      469.343 3460.832    0.000 3460.832       39.811 5727.927    0.000 5727.927
422.00  3919.528 1104.760    0.000 1104.760      355.986 3386.437    0.000 3386.437        0.000 5124.624    0.000 5124.624
423.00  3741.596 1211.411    0.000 1211.411      554.805 3311.778    0.000 3311.778       19.906 5690.614    0.000 5690.614
424.00  3722.922 1161.137    0.000 1161.137      707.271 3333.333    0.000 3333.333       19.906 5704.149    0.000 5704.149
425.00  3889.773 1150.640    0.000 1150.640      381.321 3354.850    0.000 3354.850        0.000 5143.669    0.000 5143.669
426.00  3903.828 1149.502    0.000 1149.502      508.049 3489.971    0.000 3489.971       40.616 5797.435    0.000 5797.435
427.00  4063.163 1117.008    0.000 1117.008      586.977 3685.625    0.000 3685.625      232.333 5622.948    0.000 5622.948
428.00  3851.265 1089.142    0.000 1089.142      736.091 3472.640    0.000 3472.640      388.160 5704.617    0.000 5704.617
429.00  3871.187 1074.125    0.000 1074.125      466.901 3686.350    0.000 3686.350      292.854 5471.880    0.000 5471.880
430.00  3861.657 1147.687    0.000 1147.687      593.634 3410.939    0.000 3410.939      408.267 5096.566    0.000 5096.566
431.00  3678.141 1193.838    0.000 1193.838      501.385 3385.310    0.000 3385.310      511.012 4986.241    0.000 4986.241
432.00  3820.159 1121.185    0.000 1121.185      504.336 3380.904    0.000 3380.904      294.463 4908.508    0.000 4908.508
433.00  3918.968 1160.956    0.000 1160.956      516.261 3507.048    0.000 3507.048      203.078 5426.102    0.000 5426.102
434.00  3730.787 1168.275    0.000 1168.275      592.805 3394.508    0.000 3394.508      400.315 5044.161    0.000 5044.161
435.00  3892.142 1109.794    0.000 1109.794      588.181 3329.056    0.000 3329.056       82.260 5668.192    0.000 5668.192
436.00  3623.923 1223.342    0.000 1223.342      581.751 3264.301    0.000 3264.301      304.013 4920.662    0.000 4920.662
437.00  3579.301 1242.352    0.000 1242.352      607.800 3117.513    0.000 3117.513      147.460 5406.859    0.000 5406.859
438.00  3745.255 1158.141    0.000 1158.141      780.489 3115.119    0.000 3115.119      206.252 4934.355    0.000 4934.355
439.00  3823.583 1177.970    0.000 1177.970      831.206 3098.650    0.000 3098.650      535.841 5069.545    0.000 5069.545
440.00  3761.676 1218.697    0.000 1218.697      778.360 3167.721    0.000 3167.721      488.089 5204.932    0.000 5204.932
441.00  3647.976 1332.580    0.000 1332.580      726.582 2981.893    0.000 2981.893      596.147 4861.860    0.000 4861.860
442.00  3657.894 1346.661    0.000 1346.661      960.430 2942.678    0.000 2942.678      971.693 4521.747    0.000 4521.747
443.00  3834.902 1224.221    0.000 1224.221      773.566 3159.982    0.000 3159.982      532.526 5185.337    0.000 5185.337
444.00  3818.298 1256.892    0.000 1256.892      750.530 3114.521    0.000 3114.521      634.365 5173.068    0.000 5173.068
445.00  3841.876 1347.214    0.000 1347.214      681.277 3286.148    0.000 3286.148      478.445 5362.597    0.000 5362.597
446.00  3760.528 1370.809    0.000 1370.809      612.323 3370.562    0.000 3370.562      419.846 5111.205    0.000 5111.205
447.00  3866.764 1388.801    0.000 1388.801      700.276 3308.186    0.000 3308.186      218.649 5634.582    0.000 5634.582
448.00  3843.517 1242.283    0.000 1242.283     1190.134 3064.422    0.000 3064.422      618.845 5808.075    0.000 5808.075
449.00  3849.490 1195.609    0.000 1195.609      638.735 3417.758    0.000 3417.758      162.462 5511.773    0.000 5511.773
450.00  3837.837 1279.618    0.000 1279.618      820.502 3329.028    0.000 3329.028      431.513 5602.478    0.000 5602.478
451.00  3963.069 1271.249    0.000 1271.249      669.826 3509.706    0.000 3509.706       40.616 5752.337    0.000 5752.337
452.00  4018.625 1235.149    0.000 1235.149      851.091 3232.592    0.000 3232.592      460.342 5139.010    0.000 5139.010
453.00  3771.112 1187.801    0.000 1187.801      574.778 3441.612    0.000 3441.612      129.587 5743.384    0.000 5743.384
454.00  4009.547 1143.944    0.000 1143.944      703.468 3512.354    0.000 3512.354      250.926 5452.254    0.000 5452.254
455.00  3972.381 1043.269    0.000 1043.269      644.696 3521.589    0.000 3521.589      558.661 5216.197    0.000 5216.197
456.00  3840.137 1118.377    0.000 1118.377      593.492 3655.737    0.000 3655.737      368.555 5251.987    0.000 5251.987
457.00  3732.691 1216.405    0.000 1216.405      635.175 3522.219    0.000 3522.219      209.009 5385.914    0.000 5385.914
458.00  3831.232 1086.340    0.000 1086.340      772.145 3338.899    0.000 3338.899      547.706 5190.061    0.000 5190.061
459.00  3871.108 1110.051    0.000 1110.051      848.137 3458.274    0.000 3458.274      268.726 5505.949    0.000 5505.949
460.00  3895.850 1088.410    0.000 1088.410      983.401 3311.048    0.000 3311.048      578.166 5259.862    0.000 5259.862
461.00  3969.110 1098.400    0.000 1098.400      517.283 3586.169    0.000 3586.169      149.292 5013.031    0.000 5013.031
462.00  3866.308 1184.729    0.000 1184.729      674.741 3401.916    0.000 3401.916      238.868 5521.229    0.000 5521.229
463.00  4123.058 1156.742    0.000 1156.742      604.827 3670.026    0.000 3670.026        9.953 5318.451    0.000 5318.451
464.00  3996.792 1133.418    0.000 1133.418      546.675 3633.408    0.000 3633.408        0.000 5483.233    0.000 5483.233
465.00  3850.287 1086.433    0.000 1086.433      440.977 3828.309    0.000 3828.309        0.000 5767.436    0.000 5767.436
466.00  3846.201 1174.332    0.000 1174.332      660.328 3324.398    0.000 3324.398        0.000 5123.831    0.000 5123.831
467.00  3879.719 1225.408    0.000 1225.408      540.887 3263.354    0.000 3263.354        0.000 4933.938    0.000 4933.938
468.00  3898.369 1158.914    0.000 1158.914      570.671 3426.789    0.000 3426.789        0.000 5351.842    0.000 5351.842
469.00  3805.932 1118.968    0.000 1118.968      518.534 3451.170    0.000 3451.170       69.871 5295.438    0.000 5295.438
470.00  3731.076 1236.905    0.000 1236.905      300.076 3710.017    0.000 3710.017        9.953 5159.728    0.000 5159.728
471.00  3684.023 1301.349    0.000 1301.349      532.406 3626.989    0.000 3626.989      220.366 5561.742    0.000 5561.742
472.00  3810.492 1356.739    0.000 1356.739      622.191 3561.541    0.000 3561.541      390.667 5511.671    0.000 5511.671
473.00  3865.583 1177.525    0.000 1177.525      283.864 3790.049    0.000 3790.049        0.000 5502.431    0.000 5502.431
474.00  3869.108 1276.124    0.000 1276.124      395.328 3765.500    0.000 3765.500        0.000 5876.312    0.000 5876.312
475.00  3901.195 1217.855    0.000 1217.855      451.400 3387.879    0.000 3387.879      120.037 5242.958    0.000 5242.958
476.00  3789.357 1237.310    0.000 1237.310      708.508 3212.903    0.000 3212.903      328.443 5137.286    0.000 5137.286
477.00  3670.583 1372.150    0.000 1372.150      527.663 3506.111    0.000 3506.111      278.679 5528.743    0.000 5528.743
478.00  3595.875 1341.186    0.000 1341.186      637.572 3238.086    0.000 3238.086      358.301 4965.592    0.000 4965.592
479.00  3762.176 1165.025    0.000 1165.025      631.333 3176.088    0.000 3176.088      189.104 5403.303    0.000 5403.303
480.00  3741.101 1262.080    0.000 1262.080      521.139 3386.740    0.000 3386.740       49.764 5165.055    0.000 5165.055
481.00  3828.184 1184.905    0.000 1184.905      516.290 3378.282    0.000 3378.282      109.883 5246.268    0.000 5246.268
482.00  3927.805 1142.715    0.000 1142.715      604.448 3536.559    0.000 3536.559      169.198 5342.474    0.000 5342.474
483.00  3798.530 1265.406    0.000 1265.406      446.559 3261.422    0.000 3261.422       29.858 4907.484    0.000 4907.484
484.00  3860.106 1122.892    0.000 1122.892      522.433 3596.599    0.000 3596.599      258.773 5400.385    0.000 5400.385
485.00  3736.863 1205.450    0.000 1205.450      417.940 3452.047    0.000 3452.047        9.953 5209.165    0.000 5209.165
486.00  3757.408 1215.263    0.000 1215.263      491.727 3628.743    0.000 3628.743       39.912 5334.128    0.000 5334.128
487.00  3768.497 1248.047    0.000 1248.047      726.869 3115.670    0.000 3115.670      219.463 4956.725    0.000 4956.725
488.00  3791.712 1181.437    0.000 1181.437      648.483 3077.745    0.000 3077.745       20.106 5482.007    0.000 5482.007
489.00  3859.228 1137.738    0.000 1137.738      500.059 3485.341    0.000 3485.341        0.000 5757.972    0.000 5757.972
490.00  4072.539 1111.646    0.000 1111.646      434.708 3595.923    0.000 3595.923        0.000 5432.048    0.000 5432.048
491.00  3794.166 1273.620    0.000 1273.620      603.564 3622.732    0.000 3622.732       29.858 5720.364    0.000 5720.364
492.00  3805.381 1382.704    0.000 1382.704      429.355 3466.823    0.000 3466.823       49.864 5140.611    0.000 5140.611
493.00  3759.817 1199.242    0.000 1199.242      718.779 3506.187    0.000 3506.187      330.047 5513.777    0.000 5513.777
494.00  3646.195 1374.136    0.000 1374.136      707.018 3229.242    0.000 3229.242      310.543 5252.696    0.000 5252.696
495.00  3647.571 1280.676    0.000 1280.676      596.194 3205.837    0.000 3205.837       90.179 5023.802    0.000 5023.802
496.00  3925.297 1224.829    0.000 1224.829      712.256 3144.255    0.000 3144.255      341.908 5381.481    0.000 5381.481
497.00  3628.843 1219.656    0.000 1219.656      477.601 3466.098    0.000 3466.098       39.811 5178.507    0.000 5178.507
498.00  3813.256 1152.982    0.000 1152.982      685.016 3277.504    0.000 3277.504      613.239 4888.372    0.000 4888.372
499.00  3721.265 1213.308    0.000 1213.308      495.201 3576.972    0.000 3576.972      452.389 5259.970    0.000 5259.970
500.00  4063.489 1063.265    0.000 1063.265      767.782 3456.318    0.000 3456.318      492.602 4889.784    0.000 4889.784
501.00  3884.181 1171.780    0.000 1171.780      515.680 3483.417    0.000 3483.417       59.817 5173.569    0.000 5173.569
502.00  3727.857 1324.811    0.000 1324.811      377.131 3707.199    0.000 3707.199      109.481 5356.151    0.000 5356.151
503.00  3730.266 1307.197    0.000 1307.197      633.793 3651.117    0.000 3651.117      180.759 5458.878    0.000 5458.878
504.00  3739.748 1334.217    0.000 1334.217      614.378 3736.216    0.000 3736.216      278.679 5569.776    0.000 5569.776
505.00  3608.852 1407.271    0.000 1407.271      309.404 3899.359    0.000 3899.359       20.106 5736.340    0.000 5736.340
506.00  3459.696 1448.585    0.000 1448.585      369.473 3955.969    0.000 3955.969       19.906 5643.981    0.000 5643.981
507.00  3715.792 1274.715    0.000 1274.715      447.993 3697.067    0.000 3697.067      189.104 5495.374    0.000 5495.374
508.00  3578.886 1434.155    0.000 1434.155      305.360 3942.185    0.000 3942.185      258.773 5546.442    0.000 5546.442
509.00  3734.570 1389.230    0.000 1389.230      342.146 4073.649    0.000 4073.649      189.104 5876.286    0.000 5876.286
510.00  3876.460 1294.297    0.000 1294.297      428.874 3782.041    0.000 3782.041      467.782 5416.553    0.000 5416.553
511.00  3583.527 1299.667    0.000 1299.667      428.876 3678.585    0.000 3678.585      268.726 5246.561    0.000 5246.561
512.00  3445.824 1397.333    0.000 1397.333      408.731 3617.071    0.000 3617.071      209.009 5082.106    0.000 5082.106
513.00  3766.343 1240.106    0.000 1240.106      520.919 3433.318    0.000 3433.318       59.717 4724.910    0.000 4724.910
514.00  3675.358 1306.117    0.000 1306.117      551.954 3305.632    0.000 3305.632      109.982 5333.127    0.000 5333.127
515.00  3614.859 1375.627    0.000 1375.627      617.921 3296.253    0.000 3296.253      350.256 5047.729    0.000 5047.729
516.00  3586.699 1379.969    0.000 1379.969      499.563 3493.859    0.000 3493.859      139.339 5225.947    0.000 5225.947
517.00  3726.990 1452.639    0.000 1452.639      402.850 3773.537    0.000 3773.537       69.670 5246.567    0.000 5246.567
518.00  3603.646 1566.140    0.000 1566.140      393.470 3721.977    0.000 3721.977      278.679 4898.340    0.000 4898.340
519.00  3529.995 1536.229    0.000 1536.229      499.735 3573.320    0.000 3573.320       89.575 5215.700    0.000 5215.700
520.00  3720.635 1386.295    0.000 1386.295      582.467 3495.920    0.000 3495.920       59.917 5140.301    0.000 5140.301
521.00  3780.487 1319.084    0.000 1319.084      773.382 3586.356    0.000 3586.356      249.723 5569.167    0.000 5569.167
522.00  3557.153 1336.726    0.000 1336.726      431.857 3469.471    0.000 3469.471      111.492 5178.417    0.000 5178.417
523.00  3642.532 1367.911    0.000 1367.911      540.921 3339.991    0.000 3339.991       60.118 5000.362    0.000 5000.362
524.00  3540.680 1453.604    0.000 1453.604      317.986 3540.924    0.000 3540.924       79.623 5165.249    0.000 5165.249
525.00  3571.296 1290.566    0.000 1290.566      468.811 3339.582    0.000 3339.582      309.440 4908.181    0.000 4908.181
526.00  3717.099 1251.764    0.000 1251.764      755.111 3230.862    0.000 3230.862      308.938 5017.059    0.000 5017.059
527.00  3929.500 1223.332    0.000 1223.332      608.073 3235.478    0.000 3235.478      179.351 5084.716    0.000 5084.716
528.00  3687.629 1290.623    0.000 1290.623      568.431 3342.687    0.000 3342.687      150.498 4670.022    0.000 4670.022
529.00  3789.475 1218.091    0.000 1218.091      495.797 3606.534    0.000 3606.534      209.009 5218.926    0.000 5218.926
530.00  3781.961 1194.015    0.000 1194.015      407.003 3587.252    0.000 3587.252      179.151 5301.861    0.000 5301.861
531.00  3652.258 1306.390    0.000 1306.390      479.420 3446.419    0.000 3446.419      159.245 5395.258    0.000 5395.258
532.00  3680.326 1262.240    0.000 1262.240      869.005 3555.974    0.000 3555.974      539.357 5387.907    0.000 5387.907
533.00  3737.661 1256.939    0.000 1256.939      708.789 3420.427    0.000 3420.427      359.405 5197.794    0.000 5197.794
534.00  3765.625 1287.125    0.000 1287.125      585.235 3477.703    0.000 3477.703       70.072 5377.946    0.000 5377.946
535.00  3551.257 1573.008    0.000 1573.008      517.943 3712.271    0.000 3712.271      348.349 5514.675    0.000 5514.675
536.00  3585.790 1459.427    0.000 1459.427      424.336 3797.935    0.000 3797.935      268.726 5723.692    0.000 5723.692
537.00  3750.046 1426.603    0.000 1426.603      598.033 3648.610    0.000 3648.610      149.292 5786.230    0.000 5786.230
538.00  3709.633 1411.515    0.000 1411.515      278.557 3779.717    0.000 3779.717      189.104 5304.765    0.000 5304.765
539.00  3911.118 1394.540    0.000 1394.540      366.246 3820.831    0.000 3820.831        0.000 5726.311    0.000 5726.311
540.00  3696.332 1314.549    0.000 1314.549      362.471 3716.096    0.000 3716.096      248.820 5303.864    0.000 5303.864
541.00  3789.093 1386.751    0.000 1386.751      419.458 3867.173    0.000 3867.173      338.396 5450.855    0.000 5450.855
542.00  3715.165 1380.617    0.000 1380.617      415.914 3737.585    0.000 3737.585      288.632 5062.593    0.000 5062.593
543.00  3944.571 1300.367    0.000 1300.367      568.639 3580.341    0.000 3580.341      298.585 5316.832    0.000 5316.832
544.00  3729.260 1193.784    0.000 1193.784      517.145 3437.247    0.000 3437.247       60.520 4997.241    0.000 4997.241
545.00  3752.726 1231.248    0.000 1231.248      540.193 3474.373    0.000 3474.373      149.593 5050.220    0.000 5050.220
546.00  3828.785 1217.607    0.000 1217.607      607.036 3261.468    0.000 3261.468      229.015 4958.042    0.000 4958.042
547.00  3472.234 1322.832    0.000 1322.832      378.299 3326.848    0.000 3326.848      199.056 4876.731    0.000 4876.731
548.00  3576.226 1362.118    0.000 1362.118      465.198 3660.875    0.000 3660.875      288.632 5330.211    0.000 5330.211
549.00  3735.132 1348.323    0.000 1348.323      464.024 3593.437    0.000 3593.437      109.481 5389.532    0.000 5389.532
550.00  3710.338 1323.906    0.000 1323.906      487.797 3551.666    0.000 3551.666      308.537 5086.716    0.000 5086.716
551.00  3695.878 1200.654    0.000 1200.654      468.002 3803.248    0.000 3803.248      119.434 5616.621    0.000 5616.621
552.00  3732.688 1288.834    0.000 1288.834      558.309 3675.682    0.000 3675.682      169.398 5149.951    0.000 5149.951
553.00  3906.034 1134.831    0.000 1134.831      823.630 3374.517    0.000 3374.517      220.566 5238.222    0.000 5238.222
554.00  3726.518 1243.354    0.000 1243.354      719.112 3586.225    0.000 3586.225      419.523 5643.453    0.000 5643.453
555.00  3873.723 1235.064    0.000 1235.064      597.003 3595.493    0.000 3595.493      378.508 5384.519    0.000 5384.519
556.00  3654.462 1307.009    0.000 1307.009      567.032 3569.211    0.000 3569.211      298.685 5065.524    0.000 5065.524
557.00  3636.057 1240.761    0.000 1240.761      499.852 3590.652    0.000 3590.652      238.868 5669.192    0.000 5669.192
558.00  3598.739 1341.770    0.000 1341.770      433.632 3550.553    0.000 3550.553      278.679 5209.359    0.000 5209.359
559.00  3665.002 1338.628    0.000 1338.628      599.638 3427.126    0.000 3427.126      308.537 5285.171    0.000 5285.171
560.00  3817.744 1246.208    0.000 1246.208      636.045 3667.908    0.000 3667.908      248.820 5490.875    0.000 5490.875
561.00  3556.004 1209.149    0.000 1209.149      758.238 3322.397    0.000 3322.397      388.260 5297.013    0.000 5297.013
562.00  3774.365 1120.124    0.000 1120.124      739.566 3520.129    0.000 3520.129      618.779 5044.786    0.000 5044.786
563.00  3837.713 1160.803    0.000 1160.803      716.580 3421.057    0.000 3421.057      369.157 5305.893    0.000 5305.893
564.00  3608.514 1351.158    0.000 1351.158      641.650 3461.034    0.000 3461.034      288.732 5276.611    0.000 5276.611
565.00  3747.137 1210.593    0.000 1210.593      692.873 3547.514    0.000 3547.514      360.611 5364.983    0.000 5364.983
566.00  3862.356 1153.911    0.000 1153.911      383.648 3855.461    0.000 3855.461      427.971 5630.700    0.000 5630.700
567.00  3844.024 1358.090    0.000 1358.090      504.699 3712.897    0.000 3712.897      298.987 5528.639    0.000 5528.639
568.00  3872.549 1235.636    0.000 1235.636      625.582 3597.627    0.000 3597.627      408.468 5490.970    0.000 5490.970
569.00  3738.129 1466.718    0.000 1466.718      461.166 3693.840    0.000 3693.840      358.301 5585.963    0.000 5585.963
570.00  3748.880 1348.710    0.000 1348.710      515.950 3786.547    0.000 3786.547      378.207 6082.688    0.000 6082.688
571.00  3558.589 1422.021    0.000 1422.021      458.407 3599.914    0.000 3599.914      278.679 5395.462    0.000 5395.462
572.00  3693.502 1294.487    0.000 1294.487      685.934 3346.307    0.000 3346.307      348.549 5301.861    0.000 5301.861
573.00  3733.924 1325.771    0.000 1325.771      621.679 3512.035    0.000 3512.035      418.520 5865.824    0.000 5865.824
574.00  3783.529 1269.625    0.000 1269.625      663.456 3617.814    0.000 3617.814      298.585 5966.070    0.000 5966.070
575.00  3575.752 1392.038    0.000 1392.038      520.661 3629.474    0.000 3629.474      358.301 5643.064    0.000 5643.064
576.00  3577.274 1311.958    0.000 1311.958      523.338 3571.134    0.000 3571.134      159.446 5286.281    0.000 5286.281
577.00  3916.926 1187.400    0.000 1187.400      697.612 3340.557    0.000 3340.557      388.361 5422.404    0.000 5422.404
578.00  3603.249 1366.082    0.000 1366.082      621.680 3848.421    0.000 3848.421      278.679 6021.460    0.000 6021.460
579.00  3541.233 1362.970    0.000 1362.970      613.258 3598.429    0.000 3598.429      348.750 5535.686    0.000 5535.686
580.00  3676.577 1253.377    0.000 1253.377      582.908 3448.145    0.000 3448.145      328.844 5058.053    0.000 5058.053
581.00  3683.577 1301.666    0.000 1301.666      738.360 3356.051    0.000 3356.051      709.558 5166.529    0.000 5166.529
582.00  3874.583 1245.229    0.000 1245.229      762.316 3340.342    0.000 3340.342      608.827 5201.834    0.000 5201.834
583.00  3823.430 1336.635    0.000 1336.635      615.640 3469.213    0.000 3469.213      278.679 5500.291    0.000 5500.291
584.00  3649.887 1439.173    0.000 1439.173      723.455 3323.770    0.000 3323.770      419.021 4944.962    0.000 4944.962
585.00  3730.615 1278.557    0.000 1278.557      830.837 3235.477    0.000 3235.477      547.906 5253.399    0.000 5253.399
586.00  3663.493 1295.208    0.000 1295.208      695.784 3421.545    0.000 3421.545      288.732 5371.130    0.000 5371.130
587.00  3663.144 1372.562    0.000 1372.562      619.135 3472.417    0.000 3472.417      169.499 5356.037    0.000 5356.037
588.00  3696.768 1337.824    0.000 1337.824      485.120 3703.029    0.000 3703.029      238.868 5363.880    0.000 5363.880
589.00  3679.021 1422.622    0.000 1422.622      547.160 3524.660    0.000 3524.660      258.773 5266.061    0.000 5266.061
590.00  3779.809 1303.323    0.000 1303.323      446.898 3774.004    0.000 3774.004      159.245 5389.805    0.000 5389.805
591.00  3592.085 1364.903    0.000 1364.903      477.994 3585.583    0.000 3585.583      368.254 5182.525    0.000 5182.525
592.00  3786.505 1401.866    0.000 1401.866      529.597 3670.110    0.000 3670.110      209.009 5359.665    0.000 5359.665
593.00  3776.663 1302.780    0.000 1302.780      457.231 3795.854    0.000 3795.854      179.151 5525.929    0.000 5525.929
594.00  3639.802 1472.708    0.000 1472.708      290.315 3965.924    0.000 3965.924      109.481 5411.033    0.000 5411.033
595.00  3809.008 1294.345    0.000 1294.345      538.645 3560.714    0.000 3560.714      209.009 5595.214    0.000 5595.214
596.00  3891.283 1229.041    0.000 1229.041      624.685 3384.175    0.000 3384.175      199.861 5222.657    0.000 5222.657
597.00  3776.897 1288.965    0.000 1288.965      500.253 3611.885    0.000 3611.885        0.000 5401.478    0.000 5401.478
598.00  3904.073 1133.158    0.000 1133.158      805.885 3320.809    0.000 3320.809       79.623 5670.010    0.000 5670.010
599.00  3748.638 1208.444    0.000 1208.444      698.347 3514.355    0.000 3514.355      437.924 5113.155    0.000 5113.155
600.00  3725.842 1344.119    0.000 1344.119      547.212 3656.632    0.000 3656.632      398.113 5861.013    0.000 5861.013
601.00  3855.720 1181.214    0.000 1181.214      602.871 3325.678    0.000 3325.678      169.298 5262.240    0.000 5262.240
602.00  3632.338 1323.003    0.000 1323.003      619.727 3417.710    0.000 3417.710       89.776 5383.281    0.000 5383.281
603.00  3756.247 1177.634    0.000 1177.634      620.692 3392.309    0.000 3392.309       79.623 5671.316    0.000 5671.316
604.00  3914.989 1106.415    0.000 1106.415      816.790 3280.749    0.000 3280.749       80.425 5383.378    0.000 5383.378
605.00  3905.627 1095.223    0.000 1095.223      602.052 3266.960    0.000 3266.960       49.764 5110.641    0.000 5110.641
606.00  3885.073 1076.515    0.000 1076.515      898.276 3137.985    0.000 3137.985      369.960 5187.157    0.000 5187.157
607.00  3837.007 1162.857    0.000 1162.857      938.233 3113.558    0.000 3113.558      149.292 5488.359    0.000 5488.359
608.00  3811.347 1136.752    0.000 1136.752      953.566 3166.156    0.000 3166.156      330.248 5358.859    0.000 5358.859
609.00  4018.023  991.021    0.000  991.021      793.754 3222.295    0.000 3222.295      189.104 5408.538    0.000 5408.538
610.00  3904.561 1098.943    0.000 1098.943      652.996 3653.904    0.000 3653.904        0.000 5790.450    0.000 5790.450
611.00  3808.354 1212.726    0.000 1212.726      608.974 3752.719    0.000 3752.719      140.144 6123.801    0.000 6123.801
612.00  3984.742 1192.080    0.000 1192.080      711.088 3525.009    0.000 3525.009       80.425 5766.425    0.000 5766.425
613.00  3440.975 1323.232    0.000 1323.232      479.371 3715.066    0.000 3715.066      139.339 5654.416    0.000 5654.416
614.00  3773.095 1228.546    0.000 1228.546      670.444 3398.387    0.000 3398.387      268.726 5324.770    0.000 5324.770
615.00  3677.585 1317.392    0.000 1317.392      637.521 3359.646    0.000 3359.646      290.240 5226.956    0.000 5226.956
616.00  3681.136 1218.848    0.000 1218.848      807.635 3256.751    0.000 3256.751      368.254 5103.611    0.000 5103.611
617.00  3546.310 1316.947    0.000 1316.947      557.406 3331.200    0.000 3331.200      179.151 5215.998    0.000 5215.998
618.00  3591.552 1133.080    0.000 1133.080      567.783 3283.229    0.000 3283.229      139.742 5182.323    0.000 5182.323
619.00  3515.056 1238.588    0.000 1238.588      591.280 3607.701    0.000 3607.701       90.478 5874.474    0.000 5874.474
620.00  3422.699 1296.382    0.000 1296.382      579.109 3281.622    0.000 3281.622        0.000 5131.973    0.000 5131.973
621.00  3571.582 1263.644    0.000 1263.644      428.005 3743.190    0.000 3743.190       39.811 5798.878    0.000 5798.878
622.00  3776.914 1170.518    0.000 1170.518      697.123 3622.110    0.000 3622.110      258.773 6029.901    0.000 6029.901
623.00  3516.641 1251.418    0.000 1251.418      520.277 3305.147    0.000 3305.147       89.776 4896.656    0.000 4896.656
624.00  3658.256 1236.233    0.000 1236.233      919.853 3037.714    0.000 3037.714      939.877 4797.490    0.000 4797.490
625.00  3641.600 1278.472    0.000 1278.472      976.704 3052.323    0.000 3052.323      741.523 5126.530    0.000 5126.530
626.00  3441.678 1307.701    0.000 1307.701      763.420 3325.701    0.000 3325.701      218.962 5586.159    0.000 5586.159
627.00  3387.387 1484.165    0.000 1484.165      724.370 3382.595    0.000 3382.595      119.434 5974.008    0.000 5974.008
628.00  3458.005 1376.228    0.000 1376.228      728.179 3249.814    0.000 3249.814      190.209 6036.358    0.000 6036.358
629.00  3583.921 1304.697    0.000 1304.697      654.093 3351.088    0.000 3351.088      121.243 5350.500    0.000 5350.500
630.00  3736.014 1201.802    0.000 1201.802      711.561 3378.078    0.000 3378.078      101.337 5694.575    0.000 5694.575
631.00  3523.491 1341.775    0.000 1341.775      872.178 3269.819    0.000 3269.819      130.291 5742.507    0.000 5742.507
632.00  3512.039 1350.085    0.000 1350.085     1160.207 2950.446    0.000 2950.446      561.971 5783.598    0.000 5783.598
633.00  3581.251 1301.474    0.000 1301.474      677.289 3306.846    0.000 3306.846       29.959 5608.374    0.000 5608.374
634.00  3420.150 1293.798    0.000 1293.798      722.614 3165.188    0.000 3165.188      399.118 5167.160    0.000 5167.160
635.00  3694.270 1169.901    0.000 1169.901      940.936 3222.447    0.000 3222.447      579.671 5434.067    0.000 5434.067
636.00  3681.284 1280.459    0.000 1280.459      845.438 3413.494    0.000 3413.494      562.271 5633.003    0.000 5633.003
637.00  3438.086 1291.255    0.000 1291.255      508.992 3314.840    0.000 3314.840      330.051 4939.253    0.000 4939.253
638.00  3655.919 1239.969    0.000 1239.969      645.207 3308.807    0.000 3308.807      351.764 4920.959    0.000 4920.959
639.00  3597.438 1362.960    0.000 1362.960      592.550 3360.293    0.000 3360.293      430.684 4909.093    0.000 4909.093
640.00  3555.071 1282.253    0.000 1282.253      543.316 3460.477    0.000 3460.477      250.831 5251.930    0.000 5251.930
641.00  3656.769 1219.067    0.000 1219.067      724.516 3350.346    0.000 3350.346      590.927 5153.666    0.000 5153.666
642.00  3751.698 1312.330    0.000 1312.330      492.545 3545.210    0.000 3545.210       40.112 5142.111    0.000 5142.111
643.00  3777.068 1223.167    0.000 1223.167      546.950 3634.651    0.000 3634.651      139.339 5639.247    0.000 5639.247
644.00  3693.064 1232.792    0.000 1232.792      589.693 3533.101    0.000 3533.101      159.245 5421.691    0.000 5421.691
645.00  3534.790 1273.833    0.000 1273.833      632.355 3435.062    0.000 3435.062      398.815 5608.460    0.000 5608.460
646.00  3619.511 1256.125    0.000 1256.125      380.404 3459.232    0.000 3459.232       90.177 5064.196    0.000 5064.196
647.00  3644.722 1234.416    0.000 1234.416      376.570 3389.017    0.000 3389.017       19.906 5184.242    0.000 5184.242
648.00  3577.966 1311.581    0.000 1311.581      357.201 3431.423    0.000 3431.423      218.962 4990.412    0.000 4990.412
649.00  3526.154 1272.537    0.000 1272.537      475.958 3302.007    0.000 3302.007      129.387 5269.486    0.000 5269.486
650.00  3710.496 1109.549    0.000 1109.549      666.833 3089.226    0.000 3089.226       99.729 5462.313    0.000 5462.313
651.00  3583.218 1222.699    0.000 1222.699      470.595 3360.748    0.000 3360.748      288.632 4873.591    0.000 4873.591
652.00  3701.551 1170.455    0.000 1170.455      590.813 3207.654    0.000 3207.654      517.747 5359.659    0.000 5359.659
653.00  3622.568 1141.047    0.000 1141.047      528.925 3350.721    0.000 3350.721      477.735 5482.611    0.000 5482.611
654.00  3694.603 1174.801    0.000 1174.801      640.286 3304.223    0.000 3304.223      199.056 5600.047    0.000 5600.047
655.00  3665.876 1190.590    0.000 1190.590      579.243 3322.927    0.000 3322.927      238.868 5428.640    0.000 5428.640
656.00  3748.866 1103.575    0.000 1103.575      578.730 3024.780    0.000 3024.780      268.726 4956.138    0.000 4956.138
657.00  3752.407 1190.189    0.000 1190.189      523.606 3379.878    0.000 3379.878      527.499 4991.315    0.000 4991.315
658.00  4047.231 1053.711    0.000 1053.711      575.858 3680.199    0.000 3680.199      458.030 5783.598    0.000 5783.598
659.00  4074.674  995.245    0.000  995.245      644.984 3479.720    0.000 3479.720      278.779 5490.241    0.000 5490.241
660.00  3993.476 1106.518    0.000 1106.518      596.139 3346.200    0.000 3346.200      378.608 5013.130    0.000 5013.130
661.00  4044.900 1008.306    0.000 1008.306      643.524 3257.450    0.000 3257.450      169.599 5726.104    0.000 5726.104
662.00  4043.442 1033.424    0.000 1033.424      597.439 3340.166    0.000 3340.166       79.824 5767.111    0.000 5767.111
663.00  3880.262 1120.446    0.000 1120.446      465.497 3559.097    0.000 3559.097      119.434 5421.199    0.000 5421.199
664.00  3935.526 1055.422    0.000 1055.422      637.290 3259.043    0.000 3259.043      120.439 5490.952    0.000 5490.952
665.00  3706.152 1131.253    0.000 1131.253      441.890 3338.443    0.000 3338.443      129.387 5301.579    0.000 5301.579
666.00  3743.024 1030.921    0.000 1030.921      493.063 3423.862    0.000 3423.862      170.000 5447.837    0.000 5447.837
667.00  4002.404 1014.162    0.000 1014.162      803.965 3191.597    0.000 3191.597      461.842 4838.606    0.000 4838.606
668.00  3959.024 1125.025    0.000 1125.025      473.776 3532.896    0.000 3532.896       60.319 5350.316    0.000 5350.316
669.00  4111.076 1058.729    0.000 1058.729      600.278 3349.674    0.000 3349.674      231.023 5403.700    0.000 5403.700
670.00  4131.235  976.016    0.000  976.016      486.647 3489.438    0.000 3489.438       20.006 5661.964    0.000 5661.964
671.00  3905.534 1053.008    0.000 1053.008      582.473 3374.103    0.000 3374.103      289.233 5104.409    0.000 5104.409
672.00  3942.574 1095.415    0.000 1095.415      424.286 3503.041    0.000 3503.041      189.104 5182.926    0.000 5182.926
673.00  4077.812 1035.162    0.000 1035.162      468.213 3539.380    0.000 3539.380      348.349 5337.535    0.000 5337.535
674.00  4017.948 1090.028    0.000 1090.028      404.325 3529.045    0.000 3529.045      459.639 5346.082    0.000 5346.082
675.00  3882.293 1158.725    0.000 1158.725      420.919 3667.208    0.000 3667.208      328.644 5354.346    0.000 5354.346
676.00  3878.545 1165.002    0.000 1165.002      419.528 3551.755    0.000 3551.755      368.254 5142.509    0.000 5142.509
677.00  3900.437 1257.306    0.000 1257.306      455.508 3791.275    0.000 3791.275      438.929 5500.184    0.000 5500.184
678.00  3822.806 1219.582    0.000 1219.582      470.948 3291.056    0.000 3291.056      418.622 4505.949    0.000 4505.949
679.00  4019.468 1128.353    0.000 1128.353      472.277 3625.741    0.000 3625.741      507.795 5656.117    0.000 5656.117
680.00  3908.064 1240.690    0.000 1240.690      510.621 3625.498    0.000 3625.498      447.877 5902.106    0.000 5902.106
681.00  4012.716 1101.444    0.000 1101.444      734.201 3438.901    0.000 3438.901      438.727 5605.651    0.000 5605.651
682.00  4017.578 1059.050    0.000 1059.050      591.329 3570.908    0.000 3570.908      169.499 5745.503    0.000 5745.503
683.00  4054.814 1075.077    0.000 1075.077      537.257 3716.772    0.000 3716.772      119.434 6063.578    0.000 6063.578
684.00  3938.728 1052.282    0.000 1052.282      652.899 3291.247    0.000 3291.247       29.858 5787.837    0.000 5787.837
685.00  3722.658 1061.700    0.000 1061.700      715.136 3247.675    0.000 3247.675      199.357 5509.952    0.000 5509.952
686.00  3637.135 1124.400    0.000 1124.400      586.701 3314.581    0.000 3314.581      269.528 5593.507    0.000 5593.507
687.00  3906.708 1088.020    0.000 1088.020      794.890 3210.991    0.000 3210.991      497.741 5311.408    0.000 5311.408
688.00  4065.769 1092.055    0.000 1092.055      878.954 3049.464    0.000 3049.464      318.490 5753.236    0.000 5753.236
689.00  3948.461 1179.130    0.000 1179.130      558.926 3421.527    0.000 3421.527      248.820 5539.060    0.000 5539.060
690.00  3884.374 1121.188    0.000 1121.188      470.418 3451.022    0.000 3451.022       39.811 5037.476    0.000 5037.476
691.00  3915.919 1129.065    0.000 1129.065      457.486 3637.431    0.000 3637.431       39.811 5681.980    0.000 5681.980
692.00  3777.723 1218.887    0.000 1218.887      380.712 3808.476    0.000 3808.476      129.387 5762.082    0.000 5762.082
693.00  4078.284 1084.334    0.000 1084.334      683.631 3612.477    0.000 3612.477       92.414 5792.026    0.000 5792.026
694.00  4000.087 1081.271    0.000 1081.271      724.174 3393.520    0.000 3393.520      221.174 5439.515    0.000 5439.515
695.00  4110.396 1002.757    0.000 1002.757      648.797 3627.573    0.000 3627.573      509.403 5715.462    0.000 5715.462
696.00  4267.764  904.556    0.000  904.556      625.575 3515.439    0.000 3515.439      390.170 5210.719    0.000 5210.719
697.00  4021.677  975.641    0.000  975.641      562.887 3516.025    0.000 3516.025      531.935 5086.127    0.000 5086.127
698.00  3968.521 1038.021    0.000 1038.021      513.786 3520.665    0.000 3520.665      487.889 5121.104    0.000 5121.104
699.00  3986.016 1188.545    0.000 1188.545      513.951 3427.012    0.000 3427.012      241.078 4906.581    0.000 4906.581
700.00  4206.732 1037.951    0.000 1037.951      474.524 3531.868    0.000 3531.868      171.026 5514.953    0.000 5514.953
701.00  3996.272 1077.295    0.000 1077.295      477.033 3710.258    0.000 3710.258      229.015 5606.865    0.000 5606.865
702.00  3860.096 1160.594    0.000 1160.594      568.913 3440.788    0.000 3440.788      517.547 4994.224    0.000 4994.224
703.00  4008.233 1222.432    0.000 1222.432      562.001 3516.467    0.000 3516.467      429.680 5557.418    0.000 5557.418
704.00  3822.480 1133.654    0.000 1133.654      499.937 3669.760    0.000 3669.760      328.443 5585.153    0.000 5585.153
705.00  3827.427 1200.554    0.000 1200.554      533.415 3585.473    0.000 3585.473      449.284 5688.091    0.000 5688.091
706.00  3733.356 1200.606    0.000 1200.606      407.168 3601.924    0.000 3601.924      139.339 5746.320    0.000 5746.320
707.00  3904.762 1070.868    0.000 1070.868      630.143 3598.194    0.000 3598.194       90.478 5712.106    0.000 5712.106
708.00  3598.028 1231.084    0.000 1231.084      569.414 3640.590    0.000 3640.590       19.906 5676.255    0.000 5676.255
709.00  3792.389 1183.449    0.000 1183.449      671.193 3281.984    0.000 3281.984       89.976 5637.435    0.000 5637.435
710.00  3713.856 1164.004    0.000 1164.004      439.160 3598.889    0.000 3598.889        0.000 5467.554    0.000 5467.554
711.00  3844.699 1228.141    0.000 1228.141      550.648 3596.319    0.000 3596.319        0.000 5783.102    0.000 5783.102
712.00  3825.270 1144.173    0.000 1144.173      616.535 3365.674    0.000 3365.674       20.106 5680.371    0.000 5680.371
713.00  4120.757 1110.920    0.000 1110.920      560.335 3733.564    0.000 3733.564        0.000 5947.580    0.000 5947.580
714.00  3851.178 1197.338    0.000 1197.338      416.381 3647.676    0.000 3647.676       39.811 5571.688    0.000 5571.688
715.00  4032.024 1097.835    0.000 1097.835      504.560 3511.918    0.000 3511.918       50.265 5500.808    0.000 5500.808
716.00  3803.086 1093.125    0.000 1093.125      494.715 3726.062    0.000 3726.062        0.000 5761.885    0.000 5761.885
717.00  3845.527 1123.614    0.000 1123.614      462.636 3749.497    0.000 3749.497        0.000 5745.995    0.000 5745.995
718.00  3929.815 1054.086    0.000 1054.086      737.547 3443.741    0.000 3443.741       99.528 5591.381    0.000 5591.381
719.00  4042.898 1019.991    0.000 1019.991      793.609 3416.943    0.000 3416.943       30.159 5634.909    0.000 5634.909
720.00  3939.678 1122.184    0.000 1122.184      763.142 3632.307    0.000 3632.307       60.218 5994.014    0.000 5994.014
721.00  3929.656 1131.344    0.000 1131.344      586.014 3725.044    0.000 3725.044       19.906 5825.738    0.000 5825.738
722.00  3841.976 1075.253    0.000 1075.253      364.764 3793.500    0.000 3793.500      497.641 5149.356    0.000 5149.356
723.00  3834.767 1178.925    0.000 1178.925      608.076 3686.612    0.000 3686.612      281.695 5523.237    0.000 5523.237
724.00  3843.445 1052.365    0.000 1052.365      602.871 3638.806    0.000 3638.806        0.000 5840.914    0.000 5840.914
725.00  3908.884 1206.794    0.000 1206.794      507.426 3569.349    0.000 3569.349      398.414 5387.093    0.000 5387.093
726.00  3773.738 1231.404    0.000 1231.404      392.567 3745.322    0.000 3745.322      378.207 5317.140    0.000 5317.140
727.00  3819.002 1123.027    0.000 1123.027      625.322 3671.544    0.000 3671.544      437.924 5212.285    0.000 5212.285
728.00  3762.489 1217.918    0.000 1217.918      488.148 3666.849    0.000 3666.849       80.125 5417.869    0.000 5417.869
729.00  3828.644 1155.887    0.000 1155.887      616.246 3653.603    0.000 3653.603      298.786 5363.785    0.000 5363.785
730.00  3978.175 1091.139    0.000 1091.139      282.951 3744.191    0.000 3744.191        0.000 5516.296    0.000 5516.296
731.00  4015.192 1175.520    0.000 1175.520      347.462 3993.244    0.000 3993.244        0.000 5632.633    0.000 5632.633
732.00  4009.936  961.926    0.000  961.926      602.961 3696.964    0.000 3696.964        0.000 5925.651    0.000 5925.651
733.00  3803.899 1119.865    0.000 1119.865      564.438 3560.449    0.000 3560.449        0.000 5567.772    0.000 5567.772
734.00  3832.241 1049.791    0.000 1049.791      514.604 3623.465    0.000 3623.465        0.000 5769.645    0.000 5769.645
735.00  4102.745 1180.950    0.000 1180.950      594.676 3722.278    0.000 3722.278        0.000 5985.803    0.000 5985.803
736.00  3800.772 1319.383    0.000 1319.383      618.619 3647.811    0.000 3647.811      119.434 5853.389    0.000 5853.389
737.00  3805.892 1205.865    0.000 1205.865      412.410 3825.728    0.000 3825.728       39.811 5488.051    0.000 5488.051
738.00  4015.112 1075.493    0.000 1075.493      484.172 3873.571    0.000 3873.571        0.000 5968.694    0.000 5968.694
739.00  3782.551 1139.380    0.000 1139.380      535.966 3707.073    0.000 3707.073        0.000 6079.280    0.000 6079.280
740.00  3901.345 1119.012    0.000 1119.012      378.032 3695.076    0.000 3695.076        0.000 5723.205    0.000 5723.205
741.00  3892.849 1166.861    0.000 1166.861      521.734 3659.923    0.000 3659.923        0.000 5621.166    0.000 5621.166
742.00  4061.285 1056.338    0.000 1056.338      571.920 3633.452    0.000 3633.452      140.342 5904.662    0.000 5904.662
743.00  3926.217 1142.435    0.000 1142.435      508.423 3640.928    0.000 3640.928      159.245 5431.365    0.000 5431.365
744.00  4080.163 1056.368    0.000 1056.368      667.435 3654.867    0.000 3654.867      328.443 5764.700    0.000 5764.700
745.00  3949.426 1152.664    0.000 1152.664      656.137 3553.131    0.000 3553.131      358.301 5594.116    0.000 5594.116
746.00  4114.054 1115.049    0.000 1115.049      610.182 3773.377    0.000 3773.377       80.025 6051.117    0.000 6051.117
747.00  4114.356 1062.466    0.000 1062.466      604.775 3546.854    0.000 3546.854       49.965 5983.965    0.000 5983.965
748.00  4122.920 1093.060    0.000 1093.060      660.037 3463.764    0.000 3463.764      149.292 5704.589    0.000 5704.589
749.00  4202.841  956.147    0.000  956.147      552.426 3453.648    0.000 3453.648        9.953 5413.970    0.000 5413.970
750.00  4249.656  930.468    0.000  930.468      632.538 3835.968    0.000 3835.968      298.585 5821.514    0.000 5821.514
751.00  4122.798 1038.999    0.000 1038.999      495.290 3723.373    0.000 3723.373      129.387 6003.074    0.000 6003.074
752.00  3991.798 1076.993    0.000 1076.993      502.667 3869.039    0.000 3869.039       89.575 5834.870    0.000 5834.870
753.00  4011.295  990.703    0.000  990.703      765.714 3421.696    0.000 3421.696       69.870 5909.061    0.000 5909.061
754.00  3992.584 1000.698    0.000 1000.698      604.431 3564.781    0.000 3564.781        0.000 5751.736    0.000 5751.736
755.00  3958.126 1226.927    0.000 1226.927      496.916 4087.514    0.000 4087.514        0.000 6193.789    0.000 6193.789
756.00  3875.882 1032.382    0.000 1032.382      656.309 3561.641    0.000 3561.641        0.000 5766.416    0.000 5766.416
757.00  4076.692  980.203    0.000  980.203      681.118 3536.055    0.000 3536.055       49.965 5861.827    0.000 5861.827
758.00  4054.662 1169.205    0.000 1169.205      647.829 3505.594    0.000 3505.594      190.708 5947.879    0.000 5947.879
759.00  3787.980 1140.860    0.000 1140.860      564.067 3606.222    0.000 3606.222      209.009 5555.284    0.000 5555.284
760.00  3957.965 1119.878    0.000 1119.878      515.293 3881.898    0.000 3881.898        0.000 6102.403    0.000 6102.403
761.00  4027.211  984.803    0.000  984.803      517.677 3797.576    0.000 3797.576        0.000 6328.795    0.000 6328.795
762.00  4040.235 1100.003    0.000 1100.003      622.421 3712.837    0.000 3712.837       19.906 5802.615    0.000 5802.615
763.00  3708.532 1193.175    0.000 1193.175      479.958 3664.546    0.000 3664.546       29.858 5894.093    0.000 5894.093
764.00  3871.427 1220.936    0.000 1220.936      427.482 3722.888    0.000 3722.888      179.151 5575.923    0.000 5575.923
765.00  3722.721 1152.303    0.000 1152.303      416.898 3701.203    0.000 3701.203        9.953 6212.782    0.000 6212.782
766.00  3995.528 1110.188    0.000 1110.188      379.031 3828.792    0.000 3828.792        9.953 5601.144    0.000 5601.144
767.00  3822.043 1052.104    0.000 1052.104      495.223 3526.366    0.000 3526.366        0.000 5552.382    0.000 5552.382
768.00  3693.127 1182.211    0.000 1182.211      277.477 3766.350    0.000 3766.350        9.953 5414.877    0.000 5414.877
769.00  3809.281 1039.966    0.000 1039.966      389.559 3807.250    0.000 3807.250        9.953 5714.243    0.000 5714.243
770.00  3632.810 1120.531    0.000 1120.531      343.410 3776.231    0.000 3776.231        0.000 5763.263    0.000 5763.263
771.00  3626.271 1179.577    0.000 1179.577      316.686 3902.444    0.000 3902.444        0.000 5736.147    0.000 5736.147
772.00  3733.784 1120.785    0.000 1120.785      470.150 3786.134    0.000 3786.134        0.000 6209.141    0.000 6209.141
773.00  3765.734 1148.454    0.000 1148.454      499.700 3724.065    0.000 3724.065        0.000 5986.580    0.000 5986.580
774.00  3773.547 1083.335    0.000 1083.335      282.232 3796.007    0.000 3796.007        0.000 5369.628    0.000 5369.628
775.00  3840.091 1057.566    0.000 1057.566      452.649 3601.786    0.000 3601.786       19.906 5312.935    0.000 5312.935
776.00  3888.351 1007.768    0.000 1007.768      438.302 3502.905    0.000 3502.905        9.953 5085.936    0.000 5085.936
777.00  3890.272 1062.800    0.000 1062.800      629.697 3665.880    0.000 3665.880        0.000 5598.040    0.000 5598.040
778.00  3804.627 1096.986    0.000 1096.986      585.605 3742.570    0.000 3742.570       79.923 5685.379    0.000 5685.379
779.00  3883.833 1153.417    0.000 1153.417      569.035 3711.168    0.000 3711.168       30.159 5872.775    0.000 5872.775
780.00  4044.161 1121.216    0.000 1121.216      629.887 3569.713    0.000 3569.713       69.670 5719.461    0.000 5719.461
781.00  4004.363 1040.745    0.000 1040.745      514.251 3773.941    0.000 3773.941        0.000 5794.840    0.000 5794.840
782.00  3943.263  972.220    0.000  972.220      379.971 3838.872    0.000 3838.872        0.000 5641.435    0.000 5641.435
783.00  4004.028  934.590    0.000  934.590      485.028 3730.210    0.000 3730.210        0.000 6058.656    0.000 6058.656
784.00  3544.052 1282.105    0.000 1282.105      245.440 3739.290    0.000 3739.290        0.000 5212.478    0.000 5212.478
785.00  3861.262 1113.094    0.000 1113.094      456.159 3693.831    0.000 3693.831      119.836 5517.086    0.000 5517.086
786.00  3695.162 1140.860    0.000 1140.860      404.487 3865.489    0.000 3865.489       19.906 5822.704    0.000 5822.704
787.00  3662.398 1227.112    0.000 1227.112      424.338 3510.674    0.000 3510.674        0.000 5060.287    0.000 5060.287
788.00  3894.761 1042.015    0.000 1042.015      573.141 3564.669    0.000 3564.669       99.930 5559.822    0.000 5559.822
789.00  3865.005 1112.021    0.000 1112.021      523.427 3779.780    0.000 3779.780        9.953 6019.658    0.000 6019.658
790.00  4073.177  999.965    0.000  999.965      746.491 3603.091    0.000 3603.091      160.950 6134.359    0.000 6134.359
791.00  3838.606 1011.617    0.000 1011.617      574.148 3775.394    0.000 3775.394      261.381 5921.307    0.000 5921.307
792.00  4026.539 1095.355    0.000 1095.355      637.403 3826.062    0.000 3826.062      180.956 5858.392    0.000 5858.392
793.00  3960.904 1043.276    0.000 1043.276      481.567 3672.164    0.000 3672.164        9.953 5634.305    0.000 5634.305
794.00  4078.082 1054.568    0.000 1054.568      298.957 4064.724    0.000 4064.724        0.000 6114.357    0.000 6114.357
795.00  3991.112 1013.740    0.000 1013.740      486.266 3796.753    0.000 3796.753       10.053 5745.686    0.000 5745.686
796.00  3923.171 1103.520    0.000 1103.520      564.187 3596.510    0.000 3596.510       49.965 5854.884    0.000 5854.884
797.00  3980.081 1141.291    0.000 1141.291      586.744 3641.924    0.000 3641.924       80.425 5658.746    0.000 5658.746
798.00  4083.534 1066.050    0.000 1066.050      708.685 3696.953    0.000 3696.953      170.903 5840.904    0.000 5840.904
799.00  4064.773  979.240    0.000  979.240      841.753 3552.592    0.000 3552.592      602.985 5737.151    0.000 5737.151
800.00  3971.285 1029.828    0.000 1029.828      714.470 3693.279    0.000 3693.279      532.112 5636.109    0.000 5636.109
801.00  3690.052 1210.716    0.000 1210.716      537.675 3613.537    0.000 3613.537      150.998 5630.817    0.000 5630.817
802.00  3747.326 1096.422    0.000 1096.422      707.524 3288.357    0.000 3288.357      370.561 5429.818    0.000 5429.818
803.00  3897.277 1102.908    0.000 1102.908      598.577 3506.926    0.000 3506.926       20.106 5853.155    0.000 5853.155
804.00  3923.547 1041.861    0.000 1041.861      804.688 3410.367    0.000 3410.367      190.408 5537.002    0.000 5537.002
805.00  3612.468 1274.651    0.000 1274.651     1002.007 3322.019    0.000 3322.019      200.761 5900.740    0.000 5900.740
806.00  3937.973 1108.847    0.000 1108.847      676.808 3461.003    0.000 3461.003       80.425 5654.120    0.000 5654.120
807.00  3939.588 1018.086    0.000 1018.086     1068.276 3169.180    0.000 3169.180      520.758 5435.258    0.000 5435.258
808.00  3960.923 1114.154    0.000 1114.154      899.715 3417.463    0.000 3417.463      240.973 6031.610    0.000 6031.610
809.00  3692.917 1118.599    0.000 1118.599      828.793 3296.855    0.000 3296.855      190.913 5442.712    0.000 5442.712
810.00  3917.199 1143.343    0.000 1143.343      773.124 3530.498    0.000 3530.498      149.994 5737.455    0.000 5737.455
811.00  3673.646 1220.380    0.000 1220.380      508.764 3736.361    0.000 3736.361      230.920 5477.900    0.000 5477.900
812.00  3767.417 1191.808    0.000 1191.808      689.419 3618.727    0.000 3618.727      130.289 5820.105    0.000 5820.105
813.00  3811.244 1152.843    0.000 1152.843      739.457 3527.894    0.000 3527.894      449.284 5340.752    0.000 5340.752
814.00  3824.622 1253.873    0.000 1253.873      768.262 3430.027    0.000 3430.027      199.056 5544.332    0.000 5544.332
815.00  3996.698 1267.941    0.000 1267.941      763.657 3656.869    0.000 3656.869      301.292 5782.492    0.000 5782.492
816.00  3963.515 1212.433    0.000 1212.433      950.860 3455.870    0.000 3455.870      552.221 5764.815    0.000 5764.815
817.00  3706.769 1217.230    0.000 1217.230      526.015 3730.727    0.000 3730.727      211.418 6177.605    0.000 6177.605
818.00  3821.943 1252.375    0.000 1252.375      679.316 3500.854    0.000 3500.854      180.857 5756.262    0.000 5756.262
819.00  3883.615 1197.313    0.000 1197.313      606.685 3678.706    0.000 3678.706       90.378 5826.934    0.000 5826.934
820.00  3844.568 1155.595    0.000 1155.595      706.233 3473.762    0.000 3473.762       80.326 5784.627    0.000 5784.627
821.00  3742.066 1139.483    0.000 1139.483      648.612 3710.456    0.000 3710.456      609.529 5509.228    0.000 5509.228
822.00  3937.450 1070.346    0.000 1070.346      483.997 3664.397    0.000 3664.397      437.924 5528.447    0.000 5528.447
823.00  3687.142 1201.829    0.000 1201.829      569.076 3670.369    0.000 3670.369      189.204 5907.348    0.000 5907.348
824.00  3701.277 1207.263    0.000 1207.263      771.836 3546.766    0.000 3546.766      259.777 6259.915    0.000 6259.915
825.00  3640.619 1309.743    0.000 1309.743      558.730 3717.080    0.000 3717.080      121.645 5609.684    0.000 5609.684
826.00  3638.250 1274.855    0.000 1274.855      426.062 3750.911    0.000 3750.911       30.462 6045.388    0.000 6045.388
827.00  3793.330 1284.752    0.000 1284.752      588.148 3778.436    0.000 3778.436      256.231 5982.191    0.000 5982.191
828.00  3765.895 1228.461    0.000 1228.461      578.077 3525.415    0.000 3525.415      318.490 5560.325    0.000 5560.325
829.00  3947.484 1149.405    0.000 1149.405      867.720 3352.245    0.000 3352.245       90.177 5882.722    0.000 5882.722
830.00  3820.607 1216.302    0.000 1216.302      768.876 3500.859    0.000 3500.859      500.550 5485.118    0.000 5485.118
831.00  3686.273 1251.158    0.000 1251.158      638.019 3538.341    0.000 3538.341      350.254 5418.454    0.000 5418.454
832.00  3801.505 1301.715    0.000 1301.715      638.843 3469.943    0.000 3469.943      368.756 5582.437    0.000 5582.437
833.00  3674.159 1309.311    0.000 1309.311      533.802 3426.520    0.000 3426.520      179.151 5019.479    0.000 5019.479
834.00  3661.861 1323.883    0.000 1323.883      573.400 3446.747    0.000 3446.747      230.724 5236.811    0.000 5236.811
835.00  3860.990 1162.843    0.000 1162.843      773.992 3348.135    0.000 3348.135      199.658 5501.922    0.000 5501.922
836.00  3721.452 1166.053    0.000 1166.053      576.723 3411.080    0.000 3411.080      209.611 5683.888    0.000 5683.888
837.00  3758.948 1293.741    0.000 1293.741      427.239 3555.569    0.000 3555.569      140.747 5640.172    0.000 5640.172
838.00  4195.987 1082.098    0.000 1082.098      767.532 3413.658    0.000 3413.658      365.879 5525.679    0.000 5525.679
839.00  3924.546 1083.649    0.000 1083.649      686.108 3431.649    0.000 3431.649      299.488 5587.791    0.000 5587.791
840.00  3679.482 1222.968    0.000 1222.968      667.523 3460.622    0.000 3460.622      278.879 5330.610    0.000 5330.610
841.00  3741.257 1252.686    0.000 1252.686      663.651 3487.982    0.000 3487.982      409.871 5326.883    0.000 5326.883
842.00  3757.557 1306.830    0.000 1306.830      861.938 3432.351    0.000 3432.351      812.496 5189.843    0.000 5189.843
843.00  3679.882 1253.763    0.000 1253.763      808.623 3491.648    0.000 3491.648      370.160 5764.503    0.000 5764.503
844.00  3711.212 1352.446    0.000 1352.446      917.073 3360.895    0.000 3360.895      779.529 5534.894    0.000 5534.894
845.00  3636.115 1456.879    0.000 1456.879     1071.503 3359.958    0.000 3359.958      918.166 5224.141    0.000 5224.141
846.00  3716.395 1261.585    0.000 1261.585      931.874 3352.300    0.000 3352.300      632.052 5435.468    0.000 5435.468
847.00  4074.191 1255.174    0.000 1255.174     1078.896 3116.405    0.000 3116.405      970.738 4984.373    0.000 4984.373
848.00  3914.451 1162.356    0.000 1162.356      836.750 3318.618    0.000 3318.618      169.499 5563.734    0.000 5563.734
849.00  4031.249 1051.690    0.000 1051.690      664.268 3548.826    0.000 3548.826      388.260 5274.613    0.000 5274.613
850.00  3538.299 1413.004    0.000 1413.004      663.358 3216.938    0.000 3216.938      421.130 4946.984    0.000 4946.984
851.00  3763.703 1290.294    0.000 1290.294      975.480 3144.995    0.000 3144.995      529.722 5464.618    0.000 5464.618
852.00  3754.305 1201.026    0.000 1201.026      766.668 3349.710    0.000 3349.710      438.225 5325.771    0.000 5325.771
853.00  3712.982 1310.113    0.000 1310.113      927.702 3113.096    0.000 3113.096      641.296 5137.581    0.000 5137.581
854.00  3597.766 1398.687    0.000 1398.687      634.657 3521.467    0.000 3521.467      508.998 5032.939    0.000 5032.939
855.00  3503.522 1509.313    0.000 1509.313      703.010 3420.830    0.000 3420.830      338.897 5353.834    0.000 5353.834
856.00  3692.153 1444.986    0.000 1444.986      529.342 3597.177    0.000 3597.177      398.213 5039.560    0.000 5039.560
857.00  3667.988 1396.497    0.000 1396.497      646.506 3511.687    0.000 3511.687      239.469 5547.258    0.000 5547.258
858.00  3796.660 1170.775    0.000 1170.775      749.597 3497.776    0.000 3497.776      328.944 5842.828    0.000 5842.828
859.00  3373.596 1446.104    0.000 1446.104      771.385 3311.141    0.000 3311.141      409.470 5427.412    0.000 5427.412
860.00  3388.536 1432.106    0.000 1432.106      560.672 3573.296    0.000 3573.296      320.696 5450.262    0.000 5450.262
861.00  3558.423 1334.090    0.000 1334.090      505.316 3552.032    0.000 3552.032      409.271 5275.129    0.000 5275.129
862.00  3794.092 1234.326    0.000 1234.326      615.045 3574.115    0.000 3574.115      321.699 5535.710    0.000 5535.710
863.00  3693.902 1434.326    0.000 1434.326      535.424 3636.273    0.000 3636.273      301.593 5496.682    0.000 5496.682
864.00  3674.061 1291.414    0.000 1291.414      766.878 3236.312    0.000 3236.312      390.968 5234.843    0.000 5234.843
865.00  3559.860 1316.811    0.000 1316.811      509.539 3682.965    0.000 3682.965        0.000 5703.486    0.000 5703.486
866.00  3588.667 1309.767    0.000 1309.767      377.886 3829.201    0.000 3829.201       60.319 5828.042    0.000 5828.042
867.00  3782.051 1300.613    0.000 1300.613      651.925 3771.824    0.000 3771.824       70.372 6362.447    0.000 6362.447
868.00  3647.489 1253.712    0.000 1253.712      603.888 3524.049    0.000 3524.049      110.685 6036.577    0.000 6036.577
869.00  3465.613 1486.376    0.000 1486.376      297.574 3944.563    0.000 3944.563        0.000 5991.083    0.000 5991.083
870.00  3702.208 1186.103    0.000 1186.103      458.113 3674.110    0.000 3674.110       90.478 5694.927    0.000 5694.927
871.00  3654.249 1299.846    0.000 1299.846      381.777 3809.052    0.000 3809.052       50.265 6002.298    0.000 6002.298
872.00  3802.179 1178.357    0.000 1178.357      622.235 3579.390    0.000 3579.390      180.154 5817.754    0.000 5817.754
873.00  3598.529 1398.736    0.000 1398.736      627.039 3554.200    0.000 3554.200      350.354 5804.410    0.000 5804.410
874.00  3709.142 1414.104    0.000 1414.104      547.365 3642.497    0.000 3642.497       69.670 5791.094    0.000 5791.094
875.00  3477.184 1413.506    0.000 1413.506      438.043 3821.319    0.000 3821.319      180.558 5954.512    0.000 5954.512
876.00  3492.574 1486.135    0.000 1486.135      397.658 3900.467    0.000 3900.467       99.528 6083.284    0.000 6083.284
877.00  3411.985 1533.852    0.000 1533.852      597.475 3744.636    0.000 3744.636      428.272 5562.323    0.000 5562.323
878.00  3434.291 1583.843    0.000 1583.843      548.028 3622.508    0.000 3622.508      179.351 6153.576    0.000 6153.576
879.00  3288.708 1609.331    0.000 1609.331      440.716 3739.550    0.000 3739.550       39.811 6248.762    0.000 6248.762
880.00  3575.072 1390.559    0.000 1390.559      702.697 3490.485    0.000 3490.485      348.950 5781.280    0.000 5781.280
881.00  3480.128 1406.204    0.000 1406.204      634.783 3607.847    0.000 3607.847      109.481 5813.560    0.000 5813.560
882.00  3252.119 1545.545    0.000 1545.545      708.201 3257.598    0.000 3257.598      258.974 5665.281    0.000 5665.281
883.00  3325.097 1506.776    0.000 1506.776      799.712 3260.971    0.000 3260.971      199.959 5904.450    0.000 5904.450
884.00  3544.483 1447.532    0.000 1447.532      514.294 3399.740    0.000 3399.740      140.143 5241.634    0.000 5241.634
885.00  3367.510 1480.440    0.000 1480.440      766.080 3200.722    0.000 3200.722      668.443 5157.692    0.000 5157.692
886.00  3392.631 1551.479    0.000 1551.479      697.850 3440.207    0.000 3440.207      818.638 5098.761    0.000 5098.761
887.00  3368.679 1606.736    0.000 1606.736      468.434 3636.135    0.000 3636.135      427.971 5405.804    0.000 5405.804
888.00  3320.242 1465.889    0.000 1465.889      594.051 3437.157    0.000 3437.157      221.173 5998.037    0.000 5998.037
889.00  3338.035 1442.758    0.000 1442.758      600.804 3369.010    0.000 3369.010      250.327 5440.701    0.000 5440.701
890.00  3715.050 1315.722    0.000 1315.722      609.128 3565.132    0.000 3565.132      442.645 5541.720    0.000 5541.720
891.00  3678.371 1264.367    0.000 1264.367      610.472 3516.581    0.000 3516.581      302.805 5762.230    0.000 5762.230
892.00  3647.557 1229.644    0.000 1229.644      850.861 3282.324    0.000 3282.324      623.398 5067.413    0.000 5067.413
893.00  3612.472 1351.832    0.000 1351.832      708.778 3432.539    0.000 3432.539      541.864 5607.358    0.000 5607.358
894.00  3590.281 1312.426    0.000 1312.426      529.119 3745.231    0.000 3745.231      190.107 5920.920    0.000 5920.920
895.00  3709.959 1260.560    0.000 1260.560      492.317 3603.984    0.000 3603.984      183.608 5517.324    0.000 5517.324
896.00  3850.761 1203.956    0.000 1203.956      538.758 3535.212    0.000 3535.212       62.354 5458.362    0.000 5458.362
897.00  3507.730 1488.909    0.000 1488.909      754.751 3381.448    0.000 3381.448      553.424 5147.003    0.000 5147.003
898.00  3609.196 1349.444    0.000 1349.444      717.001 3451.749    0.000 3451.749      349.652 5420.667    0.000 5420.667
899.00  3597.238 1363.790    0.000 1363.790      604.448 3551.057    0.000 3551.057      291.540 5273.196    0.000 5273.196
900.00  3865.521 1093.890    0.000 1093.890      573.266 3573.543    0.000 3573.543      110.284 5934.721    0.000 5934.721
901.00  3683.560 1233.747    0.000 1233.747      985.589 3547.264    0.000 3547.264      640.791 5718.159    0.000 5718.159
902.00  3623.198 1328.685    0.000 1328.685      646.586 3693.690    0.000 3693.690      610.633 5639.041    0.000 5639.041
903.00  3595.001 1348.965    0.000 1348.965      762.358 3673.138    0.000 3673.138      369.659 5647.888    0.000 5647.888
904.00  3484.468 1482.211    0.000 1482.211      871.330 3456.175    0.000 3456.175      590.626 5702.075    0.000 5702.075
905.00  3631.801 1415.167    0.000 1415.167      994.578 3501.676    0.000 3501.676      592.934 5931.672    0.000 5931.672
906.00  3510.052 1383.634    0.000 1383.634      963.190 3281.778    0.000 3281.778      932.030 5154.971    0.000 5154.971
907.00  3662.241 1369.309    0.000 1369.309      974.956 3565.837    0.000 3565.837      922.879 5429.316    0.000 5429.316
908.00  3817.631 1425.503    0.000 1425.503      788.519 3562.686    0.000 3562.686      560.869 5914.596    0.000 5914.596
909.00  3573.453 1354.334    0.000 1354.334      666.003 3765.154    0.000 3765.154      220.267 5860.811    0.000 5860.811
910.00  3545.710 1432.497    0.000 1432.497      743.330 3502.490    0.000 3502.490      461.344 5481.603    0.000 5481.603
911.00  3592.168 1478.578    0.000 1478.578      762.387 3862.573    0.000 3862.573      446.002 6121.518    0.000 6121.518
912.00  3399.119 1520.595    0.000 1520.595      710.673 3625.606    0.000 3625.606      533.948 5635.631    0.000 5635.631
913.00  3419.191 1527.697    0.000 1527.697      784.775 3624.396    0.000 3624.396      673.367 5430.192    0.000 5430.192
914.00  3631.497 1426.815    0.000 1426.815      784.925 3795.858    0.000 3795.858      260.780 5870.375    0.000 5870.375
915.00  3760.014 1444.949    0.000 1444.949      559.651 3826.615    0.000 3826.615      310.446 5737.965    0.000 5737.965
916.00  3635.345 1526.593    0.000 1526.593      909.294 3354.717    0.000 3354.717      621.197 5238.195    0.000 5238.195
917.00  3632.480 1315.599    0.000 1315.599      883.578 3523.641    0.000 3523.641      588.921 5468.146    0.000 5468.146
918.00  3758.469 1396.500    0.000 1396.500      845.365 3360.882    0.000 3360.882      568.416 5109.536    0.000 5109.536
919.00  3753.201 1419.554    0.000 1419.554      806.715 3443.664    0.000 3443.664      660.803 4861.228    0.000 4861.228
920.00  3727.356 1376.025    0.000 1376.025      764.556 3402.824    0.000 3402.824      681.209 5078.266    0.000 5078.266
921.00  3644.670 1428.307    0.000 1428.307      720.250 3360.310    0.000 3360.310      700.006 5161.709    0.000 5161.709
922.00  3495.167 1520.461    0.000 1520.461      890.197 3151.088    0.000 3151.088      818.840 4808.138    0.000 4808.138
923.00  3509.356 1471.198    0.000 1471.198      760.066 3251.433    0.000 3251.433      838.946 5001.174    0.000 5001.174
924.00  3825.972 1230.401    0.000 1230.401      866.842 3530.215    0.000 3530.215      679.700 5238.312    0.000 5238.312
925.00  3847.071 1251.473    0.000 1251.473      778.356 3646.269    0.000 3646.269      471.298 5663.357    0.000 5663.357
926.00  3870.710 1270.516    0.000 1270.516      968.598 3394.517    0.000 3394.517      844.815 5276.721    0.000 5276.721
927.00  3682.035 1336.022    0.000 1336.022      859.273 3295.765    0.000 3295.765      844.367 4994.221    0.000 4994.221
928.00  3800.694 1345.203    0.000 1345.203      769.745 3309.603    0.000 3309.603      523.571 5204.946    0.000 5204.946
929.00  3862.702 1212.590    0.000 1212.590      989.149 3232.362    0.000 3232.362      876.442 4933.842    0.000 4933.842
930.00  3967.429 1241.464    0.000 1241.464     1244.126 3199.937    0.000 3199.937      994.258 5220.134    0.000 5220.134
931.00  3781.480 1222.032    0.000 1222.032     1046.163 3415.939    0.000 3415.939      632.343 5494.625    0.000 5494.625
932.00  3959.521 1282.250    0.000 1282.250      981.555 3434.898    0.000 3434.898      859.334 5409.372    0.000 5409.372
933.00  3837.542 1291.050    0.000 1291.050      946.354 3717.317    0.000 3717.317      689.753 5644.678    0.000 5644.678
934.00  3725.476 1296.025    0.000 1296.025     1001.181 3246.688    0.000 3246.688     1114.090 4974.835    0.000 4974.835
935.00  3633.551 1398.630    0.000 1398.630     1000.250 3468.603    0.000 3468.603      976.463 5115.522    0.000 5115.522
936.00  3855.080 1385.265    0.000 1385.265     1197.171 3380.039    0.000 3380.039     1007.652 5062.823    0.000 5062.823
937.00  3924.568 1340.846    0.000 1340.846     1047.633 3305.623    0.000 3305.623      796.212 5056.954    0.000 5056.954
938.00  3781.898 1308.227    0.000 1308.227      938.611 3377.628    0.000 3377.628      482.760 5478.067    0.000 5478.067
939.00  3785.778 1264.234    0.000 1264.234      709.862 3737.625    0.000 3737.625      190.909 6253.884    0.000 6253.884
940.00  3790.787 1315.169    0.000 1315.169     1021.133 3377.622    0.000 3377.622      622.293 5410.132    0.000 5410.132
941.00  3611.781 1359.601    0.000 1359.601      874.930 3572.440    0.000 3572.440      703.623 5624.069    0.000 5624.069
942.00  3744.201 1277.937    0.000 1277.937      817.518 3561.660    0.000 3561.660      852.818 5522.401    0.000 5522.401
943.00  3756.667 1319.106    0.000 1319.106      791.013 3722.447    0.000 3722.447      771.285 5757.156    0.000 5757.156
944.00  3960.391 1287.425    0.000 1287.425      985.860 3437.968    0.000 3437.968      779.529 5428.536    0.000 5428.536
945.00  3875.421 1251.901    0.000 1251.901      991.521 3317.202    0.000 3317.202      749.472 5283.658    0.000 5283.658
946.00  3761.436 1293.663    0.000 1293.663     1202.317 3381.285    0.000 3381.285     1225.475 5539.696    0.000 5539.696
947.00  3632.537 1348.755    0.000 1348.755      792.046 3499.478    0.000 3499.478      381.718 5457.853    0.000 5457.853
948.00  3585.503 1438.815    0.000 1438.815      816.852 3571.356    0.000 3571.356      602.986 5634.326    0.000 5634.326
949.00  3566.025 1432.962    0.000 1432.962      868.896 3286.940    0.000 3286.940      684.216 4966.992    0.000 4966.992
950.00  3354.891 1641.521    0.000 1641.521      690.010 3522.610    0.000 3522.610      231.725 5344.038    0.000 5344.038
951.00  3334.507 1517.942    0.000 1517.942      902.989 3238.987    0.000 3238.987      870.410 4866.957    0.000 4866.957
952.00  3475.478 1438.435    0.000 1438.435      966.508 3000.475    0.000 3000.475      530.616 5273.915    0.000 5273.915
953.00  3319.729 1432.894    0.000 1432.894     1084.886 3104.822    0.000 3104.822     1021.608 5048.602    0.000 5048.602
954.00  3501.950 1465.563    0.000 1465.563      745.410 3324.097    0.000 3324.097      331.958 5270.585    0.000 5270.585
955.00  3683.797 1320.575    0.000 1320.575      742.476 3512.231    0.000 3512.231      259.175 5479.885    0.000 5479.885
956.00  3634.005 1380.156    0.000 1380.156      667.210 3538.417    0.000 3538.417      408.968 5230.874    0.000 5230.874
957.00  3831.334 1377.616    0.000 1377.616      907.345 3460.958    0.000 3460.958      901.469 5149.149    0.000 5149.149
958.00  3756.311 1306.018    0.000 1306.018      695.047 3851.012    0.000 3851.012      140.544 6311.489    0.000 6311.489
959.00  3568.187 1488.790    0.000 1488.790      505.935 3903.491    0.000 3903.491       39.912 6273.974    0.000 6273.974
960.00  3764.994 1325.382    0.000 1325.382      933.405 3530.634    0.000 3530.634      682.309 5824.024    0.000 5824.024
961.00  3684.529 1330.107    0.000 1330.107      557.442 3668.998    0.000 3668.998      130.090 6040.961    0.000 6040.961
962.00  3635.549 1358.311    0.000 1358.311      783.571 3507.151    0.000 3507.151      400.720 5901.119    0.000 5901.119
963.00  3788.899 1257.100    0.000 1257.100      870.894 3597.892    0.000 3597.892      311.145 6344.569    0.000 6344.569
964.00  3929.959 1212.919    0.000 1212.919      873.658 3551.523    0.000 3551.523      451.286 5823.093    0.000 5823.093
965.00  3601.077 1294.304    0.000 1294.304      672.304 3615.466    0.000 3615.466      239.469 5640.855    0.000 5640.855
966.00  3764.902 1295.240    0.000 1295.240      885.542 3655.285    0.000 3655.285      461.339 5895.185    0.000 5895.185
967.00  3697.264 1372.765    0.000 1372.765      734.818 3666.028    0.000 3666.028      330.250 5884.731    0.000 5884.731
968.00  3688.402 1317.050    0.000 1317.050      625.313 3718.319    0.000 3718.319       60.621 6068.319    0.000 6068.319
969.00  3679.365 1455.843    0.000 1455.843      679.224 3594.375    0.000 3594.375      673.557 5385.089    0.000 5385.089
970.00  3516.649 1338.595    0.000 1338.595      636.210 3570.188    0.000 3570.188      633.345 5334.133    0.000 5334.133
971.00  3536.127 1303.320    0.000 1303.320      639.769 3642.254    0.000 3642.254      231.222 5758.399    0.000 5758.399
972.00  3969.209 1260.551    0.000 1260.551      777.646 3595.703    0.000 3595.703      562.973 5738.363    0.000 5738.363
973.00  3577.948 1337.227    0.000 1337.227      459.472 3904.627    0.000 3904.627       80.526 5966.563    0.000 5966.563
974.00  3516.549 1318.865    0.000 1318.865      662.315 3580.542    0.000 3580.542        0.000 5890.759    0.000 5890.759
975.00  3555.496 1284.647    0.000 1284.647      466.893 3702.012    0.000 3702.012        0.000 6034.213    0.000 6034.213
976.00  3508.501 1411.333    0.000 1411.333      447.597 3824.273    0.000 3824.273        0.000 6210.093    0.000 6210.093
977.00  3668.226 1269.716    0.000 1269.716      645.374 3683.631    0.000 3683.631       10.053 6781.003    0.000 6781.003
978.00  3680.155 1331.046    0.000 1331.046      575.513 3704.206    0.000 3704.206       10.053 6438.863    0.000 6438.863
979.00  3715.614 1258.980    0.000 1258.980      664.041 3539.823    0.000 3539.823       20.106 5910.374    0.000 5910.374
980.00  3713.029 1318.177    0.000 1318.177      648.315 3596.882    0.000 3596.882        0.000 5998.634    0.000 5998.634
981.00  3631.679 1280.733    0.000 1280.733      520.220 3677.833    0.000 3677.833       90.478 5475.771    0.000 5475.771
982.00  3732.539 1265.532    0.000 1265.532      319.958 3812.326    0.000 3812.326        0.000 5498.188    0.000 5498.188
983.00  3511.200 1311.046    0.000 1311.046      380.099 3560.935    0.000 3560.935       60.319 5408.756    0.000 5408.756
984.00  3733.677 1299.561    0.000 1299.561      659.581 3490.002    0.000 3490.002        0.000 5822.991    0.000 5822.991
985.00  3468.480 1461.244    0.000 1461.244      284.564 3890.124    0.000 3890.124        0.000 5717.755    0.000 5717.755
986.00  3479.575 1443.043    0.000 1443.043      238.779 3909.476    0.000 3909.476        0.000 5927.877    0.000 5927.877
987.00  3608.738 1368.106    0.000 1368.106      333.739 3856.645    0.000 3856.645      160.850 5813.242    0.000 5813.242
988.00  3610.772 1375.838    0.000 1375.838      372.367 3965.639    0.000 3965.639        0.000 5948.876    0.000 5948.876
989.00  3647.654 1488.012    0.000 1488.012      577.673 3796.630    0.000 3796.630       60.319 6190.132    0.000 6190.132
990.00  3675.487 1306.365    0.000 1306.365      370.111 3853.938    0.000 3853.938        0.000 5833.544    0.000 5833.544
991.00  3533.739 1409.102    0.000 1409.102      353.286 3805.301    0.000 3805.301        0.000 5793.743    0.000 5793.743
992.00  3495.408 1360.050    0.000 1360.050      146.088 3870.151    0.000 3870.151        0.000 5402.592    0.000 5402.592
993.00  3510.133 1415.781    0.000 1415.781      371.710 3752.308    0.000 3752.308      140.743 6177.477    0.000 6177.477
994.00  3579.702 1414.970    0.000 1414.970      331.857 3801.629    0.000 3801.629        0.000 5477.966    0.000 5477.966
995.00  3555.109 1340.617    0.000 1340.617      579.602 3527.415    0.000 3527.415       50.265 5679.389    0.000 5679.389
996.00  3628.781 1317.637    0.000 1317.637      481.995 3518.676    0.000 3518.676       20.106 5574.008    0.000 5574.008
997.00  3488.380 1368.240    0.000 1368.240      609.779 3468.975    0.000 3468.975      120.637 5681.244    0.000 5681.244
998.00  3527.886 1377.348    0.000 1377.348      478.669 3476.688    0.000 3476.688        0.000 5431.626    0.000 5431.626
999.00  3628.338 1231.608    0.000 1231.608      693.170 3577.600    0.000 3577.600       40.212 5931.865    0.000 5931.865
1000.00  3627.698 1372.615    0.000 1372.615      739.870 3407.389    0.000 3407.389       10.053 5890.381    0.000 5890.381
1001.00  3569.262 1442.915    0.000 1442.915      735.162 3370.770    0.000 3370.770      140.743 5970.704    0.000 5970.704
1002.00  3413.273 1510.930    0.000 1510.930      320.351 3812.442    0.000 3812.442        0.000 5625.561    0.000 5625.561
