# Supplementary material for: N-Glycans modulate tilting of HIV-1 envelope glycoprotein
Source: Nat Commun. 2026 Apr 15;17:5206. doi: 10.1038/s41467-026-71874-2 (PMC13254402; doi:10.1038/s41467-026-71874-2)
Supplement: Supplementary file 8 — Source Data [file 41467_2026_71874_MOESM8_ESM.zip › source_data/2_Supplementary_Figures/5_FigS9/source_data/V1V2/V1V2.C.3.txt]

#ASA ANALYSIS
#SIM_TIME  ASA1.4 TotOccl1.4 ShldMem1.4 ShldGly1.4   ASA7.2 TotOccl7.2 ShldMem7.2 ShldGly7.2   ASA18.6 TotOccl18.6 ShldMem18.6 ShldGly18.6

  0.00  3530.170 1155.490    0.000 1155.490      432.748 3441.137    0.000 3441.137      100.030 4995.337    0.000 4995.337
  1.00  3660.182 1080.172    0.000 1080.172      291.939 3635.151    0.000 3635.151       10.053 5213.370    0.000 5213.370
  2.00  3854.012 1012.087    0.000 1012.087      464.174 3546.887    0.000 3546.887      120.940 5211.893    0.000 5211.893
  3.00  3739.604  977.803    0.000  977.803      421.445 3492.373    0.000 3492.373       30.159 5326.013    0.000 5326.013
  4.00  3740.540 1119.502    0.000 1119.502      447.323 3614.258    0.000 3614.258      211.417 4981.300    0.000 4981.300
  5.00  3732.645 1192.832    0.000 1192.832      209.160 3862.846    0.000 3862.846        0.000 5291.558    0.000 5291.558
  6.00  3974.159  954.659    0.000  954.659      457.419 3794.957    0.000 3794.957      120.637 5518.008    0.000 5518.008
  7.00  3836.190 1136.375    0.000 1136.375      402.906 3561.371    0.000 3561.371      150.998 5288.090    0.000 5288.090
  8.00  3563.177 1271.403    0.000 1271.403      411.478 3627.704    0.000 3627.704       60.319 5447.932    0.000 5447.932
  9.00  3589.671 1168.122    0.000 1168.122      354.889 3734.980    0.000 3734.980       20.106 5259.142    0.000 5259.142
 10.00  3722.814 1192.749    0.000 1192.749      346.919 3616.658    0.000 3616.658       29.858 5108.522    0.000 5108.522
 11.00  3519.433 1297.684    0.000 1297.684      207.466 3594.880    0.000 3594.880        0.000 4948.311    0.000 4948.311
 12.00  3656.368 1192.983    0.000 1192.983      362.631 3822.714    0.000 3822.714       70.372 5104.150    0.000 5104.150
 13.00  3567.333 1262.768    0.000 1262.768      346.720 3598.531    0.000 3598.531       20.308 5560.350    0.000 5560.350
 14.00  3674.236 1313.260    0.000 1313.260      190.359 3937.716    0.000 3937.716       10.154 5220.640    0.000 5220.640
 15.00  3664.711 1318.471    0.000 1318.471      411.768 3901.646    0.000 3901.646        0.000 5481.447    0.000 5481.447
 16.00  3590.818 1299.459    0.000 1299.459      237.181 3903.601    0.000 3903.601        0.000 5373.004    0.000 5373.004
 17.00  3728.101 1114.839    0.000 1114.839      245.565 4004.821    0.000 4004.821        0.000 5612.745    0.000 5612.745
 18.00  3813.089 1155.068    0.000 1155.068      209.092 3918.675    0.000 3918.675        0.000 5499.699    0.000 5499.699
 19.00  3605.805 1342.816    0.000 1342.816      356.663 3765.099    0.000 3765.099       30.260 5410.074    0.000 5410.074
 20.00  3735.971 1249.538    0.000 1249.538      403.992 3692.745    0.000 3692.745       10.154 5650.944    0.000 5650.944
 21.00  3728.567 1142.876    0.000 1142.876      562.462 3621.436    0.000 3621.436      171.407 5439.695    0.000 5439.695
 22.00  3823.702 1017.597    0.000 1017.597      548.033 3393.667    0.000 3393.667      259.577 4993.450    0.000 4993.450
 23.00  3667.089 1102.631    0.000 1102.631      522.846 3512.583    0.000 3512.583      261.784 5053.436    0.000 5053.436
 24.00  3626.260  961.823    0.000  961.823      375.571 3593.162    0.000 3593.162      152.308 4951.201    0.000 4951.201
 25.00  3656.780 1008.030    0.000 1008.030      505.602 3479.662    0.000 3479.662      121.141 5210.571    0.000 5210.571
 26.00  3735.910 1023.451    0.000 1023.451      553.244 3463.070    0.000 3463.070       30.159 5504.930    0.000 5504.930
 27.00  3964.856 1004.677    0.000 1004.677      544.737 3607.299    0.000 3607.299       70.573 5706.495    0.000 5706.495
 28.00  3715.798 1014.865    0.000 1014.865      722.694 3329.795    0.000 3329.795      433.996 5137.784    0.000 5137.784
 29.00  3861.378 1088.325    0.000 1088.325      450.670 3501.978    0.000 3501.978      111.693 5263.451    0.000 5263.451
 30.00  3724.354 1217.463    0.000 1217.463      562.618 3547.170    0.000 3547.170       60.621 5367.412    0.000 5367.412
 31.00  3661.252 1072.959    0.000 1072.959      543.046 3384.811    0.000 3384.811      131.799 5307.403    0.000 5307.403
 32.00  3849.898 1076.812    0.000 1076.812      481.270 3631.864    0.000 3631.864      182.770 5606.786    0.000 5606.786
 33.00  3838.666 1053.340    0.000 1053.340      455.055 3611.843    0.000 3611.843       60.722 5147.445    0.000 5147.445
 34.00  4116.096 1169.708    0.000 1169.708      550.559 3806.572    0.000 3806.572      201.465 5353.143    0.000 5353.143
 35.00  3685.739 1331.394    0.000 1331.394      359.400 3799.090    0.000 3799.090       60.923 5284.781    0.000 5284.781
 36.00  3864.633 1239.492    0.000 1239.492      429.043 3738.200    0.000 3738.200       71.077 5447.445    0.000 5447.445
 37.00  3926.817 1199.787    0.000 1199.787      639.220 3447.979    0.000 3447.979      295.194 5332.967    0.000 5332.967
 38.00  3759.065 1147.761    0.000 1147.761      831.398 3248.618    0.000 3248.618      250.327 5902.655    0.000 5902.655
 39.00  3953.569 1087.935    0.000 1087.935      576.434 3699.406    0.000 3699.406      140.948 6247.392    0.000 6247.392
 40.00  3984.150 1166.468    0.000 1166.468      578.969 3731.136    0.000 3731.136      123.887 5808.946    0.000 5808.946
 41.00  3571.497 1258.667    0.000 1258.667      698.621 3393.529    0.000 3393.529      419.525 5489.580    0.000 5489.580
 42.00  3818.528 1205.672    0.000 1205.672      702.883 3535.428    0.000 3535.428      361.514 5498.618    0.000 5498.618
 43.00  3717.652 1150.672    0.000 1150.672      954.536 3189.877    0.000 3189.877      856.339 5187.774    0.000 5187.774
 44.00  3886.940 1190.063    0.000 1190.063      936.017 3304.818    0.000 3304.818      677.696 5205.051    0.000 5205.051
 45.00  3752.283 1251.487    0.000 1251.487      864.791 3340.543    0.000 3340.543      924.202 5196.515    0.000 5196.515
 46.00  3832.830 1238.550    0.000 1238.550      986.016 3289.132    0.000 3289.132      993.973 4773.869    0.000 4773.869
 47.00  3910.790 1183.953    0.000 1183.953     1015.079 3247.347    0.000 3247.347     1137.634 4625.684    0.000 4625.684
 48.00  3828.606 1109.027    0.000 1109.027     1095.265 3001.398    0.000 3001.398     1286.523 4654.036    0.000 4654.036
 49.00  3777.610 1211.374    0.000 1211.374      763.992 3453.763    0.000 3453.763      824.173 5066.118    0.000 5066.118
 50.00  3654.011 1161.707    0.000 1161.707      869.750 3297.154    0.000 3297.154      822.766 4819.619    0.000 4819.619
 51.00  3610.371 1285.595    0.000 1285.595      714.180 3274.830    0.000 3274.830      839.354 4704.308    0.000 4704.308
 52.00  3829.239 1164.905    0.000 1164.905      739.729 3368.686    0.000 3368.686      684.231 4535.519    0.000 4535.519
 53.00  3832.290 1216.007    0.000 1216.007      936.004 3297.785    0.000 3297.785     1068.671 4643.368    0.000 4643.368
 54.00  3841.194 1194.437    0.000 1194.437     1052.657 3078.242    0.000 3078.242     1147.288 4488.469    0.000 4488.469
 55.00  3818.585 1262.573    0.000 1262.573     1170.538 3031.993    0.000 3031.993     1134.620 4372.547    0.000 4372.547
 56.00  3806.407 1295.934    0.000 1295.934     1128.799 3216.106    0.000 3216.106     1277.677 4403.879    0.000 4403.879
 57.00  3719.275 1263.012    0.000 1263.012     1203.441 3048.474    0.000 3048.474      882.583 5097.890    0.000 5097.890
 58.00  3708.641 1295.238    0.000 1295.238     1138.447 3140.828    0.000 3140.828     1169.299 4693.347    0.000 4693.347
 59.00  3735.726 1289.553    0.000 1289.553      975.686 3144.294    0.000 3144.294      974.369 4861.432    0.000 4861.432
 60.00  3832.315 1273.283    0.000 1273.283     1122.278 3326.692    0.000 3326.692     1196.846 4624.083    0.000 4624.083
 61.00  3690.610 1250.747    0.000 1250.747     1118.004 3181.660    0.000 3181.660     1226.608 4744.219    0.000 4744.219
 62.00  3757.095 1343.244    0.000 1343.244     1077.070 2975.540    0.000 2975.540     1222.988 4437.188    0.000 4437.188
 63.00  3638.800 1291.385    0.000 1291.385     1117.551 2940.524    0.000 2940.524     1139.446 4629.527    0.000 4629.527
 64.00  3588.811 1182.508    0.000 1182.508      973.479 2879.449    0.000 2879.449      870.315 4579.147    0.000 4579.147
 65.00  3738.950 1224.128    0.000 1224.128     1142.204 3122.269    0.000 3122.269     1096.109 5159.602    0.000 5159.602
 66.00  3928.177 1115.209    0.000 1115.209     1041.741 3159.774    0.000 3159.774     1144.968 5302.473    0.000 5302.473
 67.00  3809.530 1141.117    0.000 1141.117      808.449 3325.480    0.000 3325.480      816.834 5497.801    0.000 5497.801
 68.00  3839.258 1165.742    0.000 1165.742      969.502 3193.905    0.000 3193.905      830.909 4814.882    0.000 4814.882
 69.00  3782.471 1135.590    0.000 1135.590      837.256 3175.242    0.000 3175.242      734.095 5156.199    0.000 5156.199
 70.00  3902.442 1077.962    0.000 1077.962      924.881 3332.112    0.000 3332.112     1001.612 4967.897    0.000 4967.897
 71.00  3684.020 1152.543    0.000 1152.543      770.896 3260.948    0.000 3260.948      892.436 5035.561    0.000 5035.561
 72.00  3588.762 1316.507    0.000 1316.507      969.635 3189.049    0.000 3189.049     1034.188 5148.255    0.000 5148.255
 73.00  3828.193 1260.341    0.000 1260.341      875.255 3509.514    0.000 3509.514     1080.934 5314.030    0.000 5314.030
 74.00  3569.898 1321.170    0.000 1321.170      990.903 3273.689    0.000 3273.689     1101.744 4983.482    0.000 4983.482
 75.00  3500.033 1377.523    0.000 1377.523     1005.329 3128.602    0.000 3128.602      904.093 5047.327    0.000 5047.327
 76.00  3717.898 1267.013    0.000 1267.013      872.968 3340.948    0.000 3340.948      993.370 4864.547    0.000 4864.547
 77.00  3647.741 1338.726    0.000 1338.726      954.887 3145.138    0.000 3145.138      878.662 5241.453    0.000 5241.453
 78.00  3439.705 1318.467    0.000 1318.467      903.370 3213.603    0.000 3213.603      811.204 5398.886    0.000 5398.886
 79.00  3537.167 1428.700    0.000 1428.700      876.405 3377.194    0.000 3377.194      956.576 4958.655    0.000 4958.655
 80.00  3490.661 1439.183    0.000 1439.183      840.459 3424.482    0.000 3424.482      897.764 5272.814    0.000 5272.814
 81.00  3634.311 1344.347    0.000 1344.347      922.116 3209.636    0.000 3209.636     1019.405 4704.214    0.000 4704.214
 82.00  3841.456 1374.638    0.000 1374.638      920.260 3347.878    0.000 3347.878      858.454 5389.646    0.000 5389.646
 83.00  3732.784 1366.275    0.000 1366.275      676.040 3534.173    0.000 3534.173      567.612 5486.049    0.000 5486.049
 84.00  3594.112 1470.977    0.000 1470.977      898.222 3125.636    0.000 3125.636      610.054 4828.789    0.000 4828.789
 85.00  3579.388 1319.688    0.000 1319.688      632.675 3694.656    0.000 3694.656      671.559 5353.252    0.000 5353.252
 86.00  3888.225 1299.271    0.000 1299.271      621.864 3562.015    0.000 3562.015      678.104 5534.579    0.000 5534.579
 87.00  3529.286 1379.197    0.000 1379.197      818.514 3430.817    0.000 3430.817      774.208 5137.130    0.000 5137.130
 88.00  3734.002 1316.657    0.000 1316.657      867.415 3369.933    0.000 3369.933      964.417 5196.933    0.000 5196.933
 89.00  3788.862 1201.614    0.000 1201.614      673.579 3621.425    0.000 3621.425      606.617 5010.664    0.000 5010.664
 90.00  3587.382 1253.769    0.000 1253.769      851.302 3257.604    0.000 3257.604      665.130 4988.532    0.000 4988.532
 91.00  3877.845 1301.786    0.000 1301.786      847.623 3407.428    0.000 3407.428      742.540 5342.622    0.000 5342.622
 92.00  3776.696 1303.181    0.000 1303.181      756.809 3564.771    0.000 3564.771      764.256 5078.808    0.000 5078.808
 93.00  3476.887 1396.668    0.000 1396.668      575.597 3484.760    0.000 3484.760      498.664 4855.559    0.000 4855.559
 94.00  3602.421 1402.661    0.000 1402.661      538.746 3437.278    0.000 3437.278      416.309 5153.016    0.000 5153.016
 95.00  3520.695 1377.766    0.000 1377.766      628.919 3407.473    0.000 3407.473      678.708 4750.442    0.000 4750.442
 96.00  3448.541 1391.250    0.000 1391.250      602.800 3260.152    0.000 3260.152      495.831 4811.395    0.000 4811.395
 97.00  3346.497 1494.955    0.000 1494.955      607.185 3421.020    0.000 3421.020      535.341 5079.366    0.000 5079.366
 98.00  3206.228 1485.818    0.000 1485.818      593.319 3198.107    0.000 3198.107      528.002 4969.736    0.000 4969.736
 99.00  3227.378 1452.726    0.000 1452.726      613.161 3222.147    0.000 3222.147      406.155 4957.479    0.000 4957.479
100.00  3326.952 1429.504    0.000 1429.504      464.764 3507.601    0.000 3507.601      345.640 5149.592    0.000 5149.592
101.00  3151.589 1583.503    0.000 1583.503      615.774 3339.563    0.000 3339.563      444.559 5352.861    0.000 5352.861
102.00  3223.457 1508.204    0.000 1508.204      457.803 3511.269    0.000 3511.269      365.138 5107.550    0.000 5107.550
103.00  3522.283 1432.930    0.000 1432.930      652.486 3491.448    0.000 3491.448      618.381 5025.203    0.000 5025.203
104.00  3500.760 1467.666    0.000 1467.666      740.742 3304.943    0.000 3304.943      851.720 4801.129    0.000 4801.129
105.00  3464.204 1306.549    0.000 1306.549      891.691 3242.783    0.000 3242.783     1070.077 4583.969    0.000 4583.969
106.00  3467.473 1406.625    0.000 1406.625      749.672 3335.316    0.000 3335.316     1156.839 4314.078    0.000 4314.078
107.00  3426.641 1372.735    0.000 1372.735      919.393 3046.285    0.000 3046.285     1026.442 4699.693    0.000 4699.693
108.00  3578.521 1209.583    0.000 1209.583      794.772 3226.722    0.000 3226.722      738.418 4761.014    0.000 4761.014
109.00  3671.644 1353.407    0.000 1353.407      924.704 3413.925    0.000 3413.925      818.844 4731.108    0.000 4731.108
110.00  3666.051 1321.280    0.000 1321.280      694.262 3373.151    0.000 3373.151      678.299 4874.312    0.000 4874.312
111.00  3536.583 1429.257    0.000 1429.257      545.017 3503.917    0.000 3503.917      497.540 4773.179    0.000 4773.179
112.00  3630.199 1408.189    0.000 1408.189      582.578 3606.568    0.000 3606.568      597.672 5276.492    0.000 5276.492
113.00  3624.455 1466.257    0.000 1466.257      605.123 3637.410    0.000 3637.410      468.303 4770.103    0.000 4770.103
114.00  3731.914 1131.238    0.000 1131.238     1002.860 3140.977    0.000 3140.977      816.330 5088.843    0.000 5088.843
115.00  3756.582 1185.379    0.000 1185.379      746.654 3323.483    0.000 3323.483      630.393 5104.261    0.000 5104.261
116.00  3699.260 1242.807    0.000 1242.807      933.036 3363.298    0.000 3363.298      961.904 5045.717    0.000 5045.717
117.00  3672.894 1266.785    0.000 1266.785      823.458 3325.963    0.000 3325.963      666.938 5098.321    0.000 5098.321
118.00  3665.896 1340.146    0.000 1340.146      850.048 3253.599    0.000 3253.599     1096.614 4587.505    0.000 4587.505
119.00  3702.619 1265.043    0.000 1265.043      989.828 3439.302    0.000 3439.302     1094.504 5267.081    0.000 5267.081
120.00  3632.386 1326.343    0.000 1326.343      777.033 3556.280    0.000 3556.280      910.331 5007.836    0.000 5007.836
121.00  3601.258 1299.058    0.000 1299.058      913.788 3472.806    0.000 3472.806      873.940 4991.946    0.000 4991.946
122.00  3764.512 1140.462    0.000 1140.462     1018.600 3122.555    0.000 3122.555     1038.200 4647.317    0.000 4647.317
123.00  3728.910 1215.576    0.000 1215.576      920.861 3389.801    0.000 3389.801     1097.312 4756.104    0.000 4756.104
124.00  3639.134 1343.776    0.000 1343.776      923.077 3256.503    0.000 3256.503      946.320 4573.735    0.000 4573.735
125.00  3591.406 1234.690    0.000 1234.690      943.128 3474.325    0.000 3474.325      974.678 4896.636    0.000 4896.636
126.00  3704.445 1219.429    0.000 1219.429      938.564 3408.479    0.000 3408.479     1108.712 4628.705    0.000 4628.705
127.00  3691.404 1327.143    0.000 1327.143      879.922 3301.743    0.000 3301.743      889.613 4692.254    0.000 4692.254
128.00  3624.291 1287.910    0.000 1287.910      878.742 3152.419    0.000 3152.419      938.972 4531.496    0.000 4531.496
129.00  3845.376 1162.968    0.000 1162.968     1027.503 3056.524    0.000 3056.524      985.321 4361.390    0.000 4361.390
130.00  3637.637 1203.824    0.000 1203.824     1040.696 3163.577    0.000 3163.577     1185.282 4476.605    0.000 4476.605
131.00  3679.431 1205.240    0.000 1205.240      785.660 3402.511    0.000 3402.511      596.361 4761.710    0.000 4761.710
132.00  3822.219 1133.855    0.000 1133.855     1032.690 3246.100    0.000 3246.100     1148.787 4561.555    0.000 4561.555
133.00  3559.535 1222.310    0.000 1222.310      701.923 3366.182    0.000 3366.182      595.556 4867.574    0.000 4867.574
134.00  3706.437 1211.330    0.000 1211.330      832.615 3474.994    0.000 3474.994      393.683 5242.763    0.000 5242.763
135.00  3580.827 1254.657    0.000 1254.657      821.267 3156.420    0.000 3156.420      542.881 4744.699    0.000 4744.699
136.00  3455.967 1512.313    0.000 1512.313      748.283 3316.964    0.000 3316.964      593.650 4602.269    0.000 4602.269
137.00  3545.644 1319.072    0.000 1319.072      872.809 3312.859    0.000 3312.859      695.783 4659.863    0.000 4659.863
138.00  3596.560 1298.578    0.000 1298.578      689.597 3338.448    0.000 3338.448      535.233 4828.260    0.000 4828.260
139.00  3623.631 1289.156    0.000 1289.156      762.784 3344.541    0.000 3344.541      635.463 4624.385    0.000 4624.385
140.00  3457.538 1416.789    0.000 1416.789      589.042 3531.921    0.000 3531.921      232.229 4957.642    0.000 4957.642
141.00  3628.351 1397.063    0.000 1397.063      798.627 3466.884    0.000 3466.884      473.505 5157.702    0.000 5157.702
142.00  3680.822 1360.037    0.000 1360.037      809.356 3252.594    0.000 3252.594      432.088 4660.370    0.000 4660.370
143.00  3617.538 1352.813    0.000 1352.813     1093.525 3017.926    0.000 3017.926     1098.116 4219.659    0.000 4219.659
144.00  3571.396 1355.514    0.000 1355.514      852.410 3423.407    0.000 3423.407      683.118 4870.286    0.000 4870.286
145.00  3494.425 1366.478    0.000 1366.478      908.655 3250.361    0.000 3250.361      828.791 4824.970    0.000 4824.970
146.00  3544.361 1259.470    0.000 1259.470      759.240 3345.771    0.000 3345.771      442.942 4888.776    0.000 4888.776
147.00  3487.220 1377.313    0.000 1377.313      815.530 3472.947    0.000 3472.947      525.180 5220.544    0.000 5220.544
148.00  3430.447 1420.105    0.000 1420.105      744.992 3450.197    0.000 3450.197      607.019 5166.500    0.000 5166.500
149.00  3536.828 1341.434    0.000 1341.434      532.203 3537.331    0.000 3537.331      223.385 4912.607    0.000 4912.607
150.00  3731.749 1340.445    0.000 1340.445      885.629 3386.026    0.000 3386.026      844.682 4696.253    0.000 4696.253
151.00  3474.500 1302.724    0.000 1302.724      910.945 3086.364    0.000 3086.364      754.396 4688.619    0.000 4688.619
152.00  3776.369 1190.406    0.000 1190.406     1083.357 3033.988    0.000 3033.988     1086.254 4363.498    0.000 4363.498
153.00  3703.067 1238.879    0.000 1238.879     1026.325 3199.418    0.000 3199.418      877.142 4463.823    0.000 4463.823
154.00  3740.573 1181.202    0.000 1181.202     1202.716 2963.922    0.000 2963.922     1216.341 4254.620    0.000 4254.620
155.00  3672.304 1165.953    0.000 1165.953      934.369 3093.641    0.000 3093.641      925.499 4212.197    0.000 4212.197
156.00  3777.762 1046.479    0.000 1046.479      891.277 3024.876    0.000 3024.876      815.422 4188.971    0.000 4188.971
157.00  3764.620 1184.743    0.000 1184.743      955.578 3218.648    0.000 3218.648      924.703 4425.430    0.000 4425.430
158.00  3682.082 1136.871    0.000 1136.871     1042.151 3203.819    0.000 3203.819      815.120 4383.286    0.000 4383.286
159.00  3746.409 1212.369    0.000 1212.369      729.217 3609.717    0.000 3609.717      545.293 4652.311    0.000 4652.311
160.00  3626.184 1241.511    0.000 1241.511      858.612 3407.351    0.000 3407.351      636.880 4439.699    0.000 4439.699
161.00  3784.874 1157.745    0.000 1157.745      764.856 3367.726    0.000 3367.726      753.096 4445.930    0.000 4445.930
162.00  3636.661 1306.571    0.000 1306.571      755.804 3356.817    0.000 3356.817      355.084 4638.041    0.000 4638.041
163.00  3724.814 1155.275    0.000 1155.275      929.458 3252.967    0.000 3252.967      543.683 4705.900    0.000 4705.900
164.00  3846.774 1166.908    0.000 1166.908      794.206 3301.808    0.000 3301.808      664.124 4877.919    0.000 4877.919
165.00  3959.143 1178.929    0.000 1178.929      852.603 3382.676    0.000 3382.676      816.934 4309.090    0.000 4309.090
166.00  3577.604 1324.855    0.000 1324.855      926.875 2916.443    0.000 2916.443      535.140 4389.122    0.000 4389.122
167.00  3598.193 1313.634    0.000 1313.634      904.481 3316.750    0.000 3316.750      612.953 4685.199    0.000 4685.199
168.00  3541.176 1266.919    0.000 1266.919      810.677 3070.807    0.000 3070.807      616.170 4802.319    0.000 4802.319
169.00  3417.213 1259.719    0.000 1259.719     1001.939 3093.062    0.000 3093.062      582.290 4792.260    0.000 4792.260
170.00  3452.863 1218.658    0.000 1218.658      932.674 2975.379    0.000 2975.379      686.341 4551.987    0.000 4551.987
171.00  3712.563 1128.481    0.000 1128.481     1096.028 3028.535    0.000 3028.535      997.380 4518.815    0.000 4518.815
172.00  3696.188 1148.307    0.000 1148.307     1079.087 2841.484    0.000 2841.484      958.479 4188.159    0.000 4188.159
173.00  3791.437 1233.841    0.000 1233.841     1165.826 3000.451    0.000 3000.451     1288.430 4219.631    0.000 4219.631
174.00  3814.390 1107.133    0.000 1107.133     1046.754 3074.871    0.000 3074.871     1115.009 4305.288    0.000 4305.288
175.00  3718.703 1277.493    0.000 1277.493     1100.649 3076.892    0.000 3076.892     1292.446 4514.501    0.000 4514.501
176.00  3805.223 1202.285    0.000 1202.285     1107.808 3063.043    0.000 3063.043     1103.984 4296.047    0.000 4296.047
177.00  3774.266 1253.708    0.000 1253.708     1124.971 3206.698    0.000 3206.698     1239.069 4580.741    0.000 4580.741
178.00  3925.670 1093.720    0.000 1093.720      994.430 3234.755    0.000 3234.755      814.819 4735.161    0.000 4735.161
179.00  4031.947 1037.315    0.000 1037.315     1076.557 3067.042    0.000 3067.042      742.737 4677.250    0.000 4677.250
180.00  3627.513 1151.129    0.000 1151.129      976.549 3269.612    0.000 3269.612      663.311 4529.704    0.000 4529.704
181.00  3610.523 1152.746    0.000 1152.746      931.786 3216.020    0.000 3216.020      947.418 4377.880    0.000 4377.880
182.00  3537.844 1318.910    0.000 1318.910      852.862 3433.805    0.000 3433.805      847.191 4737.922    0.000 4737.922
183.00  3798.297 1129.948    0.000 1129.948     1143.484 3066.165    0.000 3066.165     1030.158 4618.049    0.000 4618.049
184.00  4033.320 1114.799    0.000 1114.799     1128.209 3057.052    0.000 3057.052     1125.063 4565.773    0.000 4565.773
185.00  3866.490 1179.531    0.000 1179.531     1310.219 2781.855    0.000 2781.855     1131.592 4234.449    0.000 4234.449
186.00  3766.760 1206.695    0.000 1206.695      971.231 3037.652    0.000 3037.652      897.652 4231.074    0.000 4231.074
187.00  3677.602 1293.391    0.000 1293.391      935.110 3127.698    0.000 3127.698      876.139 4642.149    0.000 4642.149
188.00  3659.955 1186.762    0.000 1186.762      809.105 3302.472    0.000 3302.472      739.923 4342.977    0.000 4342.977
189.00  3639.739 1389.249    0.000 1389.249     1053.645 3198.307    0.000 3198.307     1132.801 4542.548    0.000 4542.548
190.00  3693.652 1283.524    0.000 1283.524      996.597 3241.068    0.000 3241.068      982.404 4518.726    0.000 4518.726
191.00  3659.087 1174.118    0.000 1174.118      990.677 3108.624    0.000 3108.624      984.615 4580.892    0.000 4580.892
192.00  3591.274 1283.209    0.000 1283.209      729.345 3453.763    0.000 3453.763      464.263 4954.430    0.000 4954.430
193.00  3855.128 1303.207    0.000 1303.207     1045.844 3315.936    0.000 3315.936      985.824 4682.381    0.000 4682.381
194.00  3522.863 1323.478    0.000 1323.478      931.415 3263.773    0.000 3263.773      735.198 4591.301    0.000 4591.301
195.00  3597.983 1399.611    0.000 1399.611      961.210 3098.351    0.000 3098.351      924.305 4308.912    0.000 4308.912
196.00  3480.108 1302.197    0.000 1302.197      756.315 3267.720    0.000 3267.720      788.277 4440.405    0.000 4440.405
197.00  3485.911 1277.967    0.000 1277.967     1044.967 2988.917    0.000 2988.917     1111.488 4152.580    0.000 4152.580
198.00  3632.489 1255.156    0.000 1255.156     1004.470 3101.302    0.000 3101.302     1021.615 4297.551    0.000 4297.551
199.00  3622.954 1276.586    0.000 1276.586      877.444 3168.919    0.000 3168.919      880.666 4336.857    0.000 4336.857
200.00  3608.337 1259.644    0.000 1259.644     1181.404 3076.601    0.000 3076.601     1340.397 4175.906    0.000 4175.906
201.00  3925.011 1118.717    0.000 1118.717     1166.722 3109.356    0.000 3109.356     1142.754 4423.392    0.000 4423.392
202.00  3733.206 1175.274    0.000 1175.274      919.776 3090.185    0.000 3090.185      718.510 5039.373    0.000 5039.373
203.00  3600.547 1379.700    0.000 1379.700     1045.438 3032.526    0.000 3032.526      909.423 4754.464    0.000 4754.464
204.00  3825.366 1139.166    0.000 1139.166      982.534 3292.573    0.000 3292.573      813.017 4780.289    0.000 4780.289
205.00  3833.499 1191.826    0.000 1191.826      971.005 3289.731    0.000 3289.731      845.282 4675.841    0.000 4675.841
206.00  3651.279 1175.101    0.000 1175.101     1046.965 3056.561    0.000 3056.561     1082.936 4570.490    0.000 4570.490
207.00  3826.319 1157.927    0.000 1157.927     1186.968 3259.042    0.000 3259.042     1043.226 4754.667    0.000 4754.667
208.00  3883.875 1197.667    0.000 1197.667     1406.897 2728.646    0.000 2728.646     1182.966 4333.217    0.000 4333.217
209.00  3834.446 1244.686    0.000 1244.686     1258.910 2985.993    0.000 2985.993     1113.700 4801.215    0.000 4801.215
210.00  3888.776 1190.501    0.000 1190.501     1191.447 3036.038    0.000 3036.038      852.117 4865.896    0.000 4865.896
211.00  4014.651 1145.627    0.000 1145.627     1020.293 3270.133    0.000 3270.133     1085.247 4472.781    0.000 4472.781
212.00  3965.192 1158.556    0.000 1158.556     1023.696 3430.212    0.000 3430.212      976.974 4799.482    0.000 4799.482
213.00  3898.287 1203.081    0.000 1203.081     1014.243 3307.984    0.000 3307.984     1082.432 4390.140    0.000 4390.140
214.00  3798.608 1305.217    0.000 1305.217      818.399 3610.975    0.000 3610.975      781.343 4994.625    0.000 4994.625
215.00  3626.514 1269.608    0.000 1269.608      742.092 3402.237    0.000 3402.237      649.143 4844.933    0.000 4844.933
216.00  3798.857 1256.398    0.000 1256.398      867.742 3239.123    0.000 3239.123      509.740 4803.092    0.000 4803.092
217.00  3661.563 1340.986    0.000 1340.986      823.914 3436.818    0.000 3436.818      554.442 4963.127    0.000 4963.127
218.00  3534.939 1319.537    0.000 1319.537      674.403 3317.259    0.000 3317.259      262.593 5190.877    0.000 5190.877
219.00  3611.782 1303.926    0.000 1303.926      531.232 3695.480    0.000 3695.480      273.351 5110.048    0.000 5110.048
220.00  3616.460 1309.822    0.000 1309.822      750.862 3447.204    0.000 3447.204      566.000 5079.688    0.000 5079.688
221.00  3584.020 1247.522    0.000 1247.522      629.576 3345.399    0.000 3345.399      324.924 4966.181    0.000 4966.181
222.00  3591.291 1321.721    0.000 1321.721      828.690 3291.357    0.000 3291.357      608.023 4844.548    0.000 4844.548
223.00  3892.057 1225.096    0.000 1225.096      882.014 3485.930    0.000 3485.930      606.412 4835.790    0.000 4835.790
224.00  3688.947 1305.302    0.000 1305.302      996.274 3226.993    0.000 3226.993     1050.867 4607.588    0.000 4607.588
225.00  3735.888 1254.983    0.000 1254.983      995.950 3083.602    0.000 3083.602      796.117 4665.718    0.000 4665.718
226.00  3700.925 1241.678    0.000 1241.678      757.176 3437.609    0.000 3437.609      546.701 4857.040    0.000 4857.040
227.00  3562.053 1364.284    0.000 1364.284      871.477 3346.743    0.000 3346.743      763.582 4772.902    0.000 4772.902
228.00  3590.578 1266.827    0.000 1266.827      830.233 3279.899    0.000 3279.899      742.086 4396.187    0.000 4396.187
229.00  3607.706 1247.167    0.000 1247.167      869.806 3457.116    0.000 3457.116      633.461 4943.367    0.000 4943.367
230.00  3666.440 1362.271    0.000 1362.271      856.704 3569.676    0.000 3569.676      611.545 4794.510    0.000 4794.510
231.00  3658.146 1165.559    0.000 1165.559     1049.781 2975.630    0.000 2975.630      822.858 4253.025    0.000 4253.025
232.00  3640.513 1273.933    0.000 1273.933      887.537 3203.442    0.000 3203.442     1003.721 4226.379    0.000 4226.379
233.00  3770.441 1244.182    0.000 1244.182     1019.076 3188.076    0.000 3188.076      799.436 4583.269    0.000 4583.269
234.00  4018.327 1129.191    0.000 1129.191     1035.225 3209.817    0.000 3209.817      995.579 4686.807    0.000 4686.807
235.00  3917.561 1128.431    0.000 1128.431      980.429 3202.659    0.000 3202.659      886.095 4949.376    0.000 4949.376
236.00  3927.242 1185.427    0.000 1185.427     1205.584 3089.365    0.000 3089.365     1257.158 4576.109    0.000 4576.109
237.00  3840.185 1155.619    0.000 1155.619      819.055 3337.061    0.000 3337.061      772.492 4875.911    0.000 4875.911
238.00  3749.509 1088.544    0.000 1088.544     1005.783 3240.723    0.000 3240.723      796.215 5012.137    0.000 5012.137
239.00  3797.482 1147.608    0.000 1147.608      857.149 3375.284    0.000 3375.284      629.440 4969.825    0.000 4969.825
240.00  3911.015 1218.439    0.000 1218.439      855.788 3295.059    0.000 3295.059      804.866 4982.497    0.000 4982.497
241.00  3817.886 1163.066    0.000 1163.066      871.539 3451.775    0.000 3451.775      663.436 5008.678    0.000 5008.678
242.00  3844.324 1263.947    0.000 1263.947      781.808 3175.476    0.000 3175.476      747.976 4676.532    0.000 4676.532
243.00  3822.405 1197.945    0.000 1197.945     1133.987 3047.747    0.000 3047.747     1033.508 4502.779    0.000 4502.779
244.00  3854.368 1195.123    0.000 1195.123      937.498 3140.278    0.000 3140.278     1153.308 4256.341    0.000 4256.341
245.00  3865.100 1225.245    0.000 1225.245      939.965 3225.910    0.000 3225.910      752.186 4743.814    0.000 4743.814
246.00  3827.694 1063.283    0.000 1063.283      936.593 3163.117    0.000 3163.117      939.679 4626.602    0.000 4626.602
247.00  3781.781 1255.255    0.000 1255.255     1084.074 2943.673    0.000 2943.673      977.793 4711.557    0.000 4711.557
248.00  3785.471 1246.348    0.000 1246.348      780.180 3400.172    0.000 3400.172      612.747 4757.797    0.000 4757.797
249.00  3793.737 1265.918    0.000 1265.918      877.742 3309.290    0.000 3309.290      681.112 4635.238    0.000 4635.238
250.00  3873.029 1239.973    0.000 1239.973     1034.297 3164.210    0.000 3164.210      882.620 4816.335    0.000 4816.335
251.00  3987.097 1064.965    0.000 1064.965     1169.875 3129.133    0.000 3129.133     1041.920 4824.128    0.000 4824.128
252.00  3956.357 1222.699    0.000 1222.699      985.506 3233.182    0.000 3233.182      806.375 5027.911    0.000 5027.911
253.00  3756.615 1191.381    0.000 1191.381      994.062 3143.303    0.000 3143.303      749.879 4774.677    0.000 4774.677
254.00  3823.537 1186.491    0.000 1186.491     1015.307 3185.379    0.000 3185.379     1013.679 4835.909    0.000 4835.909
255.00  3945.248 1216.040    0.000 1216.040     1082.753 3076.325    0.000 3076.325     1052.180 4338.699    0.000 4338.699
256.00  3889.419 1151.058    0.000 1151.058     1102.482 3241.703    0.000 3241.703      921.184 4770.245    0.000 4770.245
257.00  3820.230 1193.930    0.000 1193.930     1116.080 3056.258    0.000 3056.258      948.830 4736.259    0.000 4736.259
258.00  3837.560 1273.723    0.000 1273.723     1151.565 3083.301    0.000 3083.301     1179.654 4542.127    0.000 4542.127
259.00  3872.729 1215.971    0.000 1215.971     1129.900 3072.462    0.000 3072.462      867.705 4795.094    0.000 4795.094
260.00  3741.368 1280.517    0.000 1280.517     1090.290 2850.143    0.000 2850.143      940.288 4214.418    0.000 4214.418
261.00  3817.639 1094.065    0.000 1094.065     1010.724 3070.398    0.000 3070.398      899.465 4690.993    0.000 4690.993
262.00  3765.348 1304.306    0.000 1304.306      658.026 3241.276    0.000 3241.276      575.051 4579.657    0.000 4579.657
263.00  3779.476 1221.395    0.000 1221.395      921.733 3143.296    0.000 3143.296      893.441 4765.828    0.000 4765.828
264.00  3896.001 1259.919    0.000 1259.919      986.922 3171.362    0.000 3171.362      876.250 4639.775    0.000 4639.775
265.00  3744.568 1235.786    0.000 1235.786      815.840 3264.070    0.000 3264.070      831.513 4548.111    0.000 4548.111
266.00  3781.757 1294.718    0.000 1294.718      861.517 3539.284    0.000 3539.284      804.670 4952.547    0.000 4952.547
267.00  3676.395 1327.689    0.000 1327.689      889.310 3431.000    0.000 3431.000      730.274 5384.311    0.000 5384.311
268.00  3688.573 1381.054    0.000 1381.054      879.424 3396.623    0.000 3396.623      711.878 4938.564    0.000 4938.564
269.00  3644.304 1317.134    0.000 1317.134      811.954 3387.463    0.000 3387.463      708.057 4925.683    0.000 4925.683
270.00  3861.177 1333.760    0.000 1333.760      714.158 3738.636    0.000 3738.636      547.807 4924.434    0.000 4924.434
271.00  3721.111 1393.181    0.000 1393.181      771.164 3497.230    0.000 3497.230      621.096 4971.337    0.000 4971.337
272.00  3434.746 1362.558    0.000 1362.558      860.953 3233.226    0.000 3233.226      795.723 4905.880    0.000 4905.880
273.00  3577.799 1438.685    0.000 1438.685     1057.309 3260.296    0.000 3260.296      945.415 4730.945    0.000 4730.945
274.00  3640.065 1447.333    0.000 1447.333      911.140 3398.238    0.000 3398.238      844.581 4694.367    0.000 4694.367
275.00  3548.896 1379.994    0.000 1379.994      847.634 3229.767    0.000 3229.767      599.582 4871.793    0.000 4871.793
276.00  3539.921 1511.110    0.000 1511.110      992.366 3259.218    0.000 3259.218      634.867 5304.889    0.000 5304.889
277.00  3592.729 1449.706    0.000 1449.706      968.204 3398.325    0.000 3398.325      621.799 5090.659    0.000 5090.659
278.00  3379.169 1505.262    0.000 1505.262      644.221 3060.410    0.000 3060.410      363.931 4723.127    0.000 4723.127
279.00  3545.203 1470.673    0.000 1470.673      799.371 3085.988    0.000 3085.988      651.960 4677.869    0.000 4677.869
280.00  3438.010 1557.571    0.000 1557.571      746.812 3244.417    0.000 3244.417      662.918 5018.478    0.000 5018.478
281.00  3300.996 1559.290    0.000 1559.290      655.550 3288.918    0.000 3288.918      588.019 4995.062    0.000 4995.062
282.00  3597.115 1483.363    0.000 1483.363      804.008 3279.651    0.000 3279.651      724.142 4913.627    0.000 4913.627
283.00  3560.274 1492.881    0.000 1492.881      886.018 3098.245    0.000 3098.245      787.678 4739.796    0.000 4739.796
284.00  3436.533 1573.951    0.000 1573.951      800.457 3112.337    0.000 3112.337      719.416 4595.237    0.000 4595.237
285.00  3656.466 1466.886    0.000 1466.886      807.511 3473.466    0.000 3473.466      607.825 5064.014    0.000 5064.014
286.00  3510.749 1515.644    0.000 1515.644      734.069 3320.224    0.000 3320.224      629.541 4816.903    0.000 4816.903
287.00  3588.485 1352.331    0.000 1352.331      799.431 3103.177    0.000 3103.177      791.701 4526.665    0.000 4526.665
288.00  3574.328 1388.610    0.000 1388.610      764.588 3191.781    0.000 3191.781      893.843 4332.655    0.000 4332.655
289.00  3704.480 1324.286    0.000 1324.286      774.308 3088.391    0.000 3088.391      995.480 4359.292    0.000 4359.292
290.00  3671.253 1520.150    0.000 1520.150      717.979 3147.455    0.000 3147.455      750.583 4218.139    0.000 4218.139
291.00  3501.289 1609.900    0.000 1609.900      733.074 3194.640    0.000 3194.640      600.386 4746.335    0.000 4746.335
292.00  3452.313 1540.407    0.000 1540.407      597.786 3129.368    0.000 3129.368      671.966 4515.915    0.000 4515.915
293.00  3493.559 1506.461    0.000 1506.461      895.194 3130.518    0.000 3130.518      915.658 4509.675    0.000 4509.675
294.00  3353.209 1457.682    0.000 1457.682      754.163 2979.787    0.000 2979.787      575.150 4620.262    0.000 4620.262
295.00  3387.296 1558.557    0.000 1558.557      691.373 3000.058    0.000 3000.058      816.730 4173.103    0.000 4173.103
296.00  3416.777 1464.011    0.000 1464.011      805.690 2833.695    0.000 2833.695      630.845 4421.720    0.000 4421.720
297.00  3428.195 1541.589    0.000 1541.589      788.617 3188.996    0.000 3188.996      760.936 4541.055    0.000 4541.055
298.00  3393.823 1529.148    0.000 1529.148      824.077 3059.136    0.000 3059.136      791.098 4416.901    0.000 4416.901
299.00  3490.590 1501.195    0.000 1501.195      896.396 3070.941    0.000 3070.941      744.551 4738.814    0.000 4738.814
300.00  3498.360 1445.478    0.000 1445.478      776.517 3181.580    0.000 3181.580      782.652 4525.364    0.000 4525.364
301.00  3415.940 1477.773    0.000 1477.773      816.459 3086.992    0.000 3086.992      803.662 4226.183    0.000 4226.183
302.00  3292.014 1553.752    0.000 1553.752      675.829 3249.467    0.000 3249.467      520.964 4613.440    0.000 4613.440
303.00  3355.384 1536.928    0.000 1536.928      675.791 3172.460    0.000 3172.460      574.951 4606.695    0.000 4606.695
304.00  3423.850 1469.237    0.000 1469.237      648.675 3181.690    0.000 3181.690      633.158 4335.569    0.000 4335.569
305.00  3459.783 1484.971    0.000 1484.971      680.411 3203.912    0.000 3203.912      592.042 4287.007    0.000 4287.007
306.00  3438.544 1463.410    0.000 1463.410      625.117 3234.778    0.000 3234.778      552.029 4401.517    0.000 4401.517
307.00  3478.091 1447.602    0.000 1447.602      737.646 3244.363    0.000 3244.363      662.513 4468.985    0.000 4468.985
308.00  3472.594 1494.553    0.000 1494.553      812.905 3111.467    0.000 3111.467      943.903 4162.555    0.000 4162.555
309.00  3516.009 1426.933    0.000 1426.933      616.124 3374.868    0.000 3374.868      705.946 4341.084    0.000 4341.084
310.00  3392.143 1458.407    0.000 1458.407      755.975 3220.600    0.000 3220.600      884.992 4371.355    0.000 4371.355
311.00  3385.061 1452.060    0.000 1452.060      721.306 3105.890    0.000 3105.890      871.824 4421.429    0.000 4421.429
312.00  3428.912 1532.807    0.000 1532.807      532.722 3383.020    0.000 3383.020      581.183 4786.971    0.000 4786.971
313.00  3389.567 1552.037    0.000 1552.037      803.746 3090.518    0.000 3090.518      993.571 4075.591    0.000 4075.591
314.00  3357.118 1645.746    0.000 1645.746      749.663 3144.178    0.000 3144.178      792.302 4625.912    0.000 4625.912
315.00  3478.710 1554.059    0.000 1554.059      609.506 3149.194    0.000 3149.194      789.488 4369.653    0.000 4369.653
316.00  3393.048 1516.986    0.000 1516.986      453.606 3160.702    0.000 3160.702      308.938 4506.578    0.000 4506.578
317.00  3192.001 1699.465    0.000 1699.465      606.954 2899.404    0.000 2899.404      723.236 4125.460    0.000 4125.460
318.00  3437.392 1580.118    0.000 1580.118      520.709 3339.727    0.000 3339.727      541.674 4607.006    0.000 4607.006
319.00  3434.152 1606.983    0.000 1606.983      464.505 3373.036    0.000 3373.036      429.982 4886.793    0.000 4886.793
320.00  3331.430 1565.182    0.000 1565.182      619.284 3152.756    0.000 3152.756      599.984 4389.250    0.000 4389.250
321.00  3368.065 1479.613    0.000 1479.613      604.369 3275.967    0.000 3275.967      688.956 4376.271    0.000 4376.271
322.00  3408.311 1446.097    0.000 1446.097      718.968 3029.549    0.000 3029.549      750.783 4405.229    0.000 4405.229
323.00  3254.613 1654.057    0.000 1654.057      462.819 3338.268    0.000 3338.268      567.311 4127.450    0.000 4127.450
324.00  3526.967 1447.845    0.000 1447.845      561.722 3242.502    0.000 3242.502      399.116 4214.223    0.000 4214.223
325.00  3413.734 1483.068    0.000 1483.068      534.922 3116.438    0.000 3116.438      240.073 4871.910    0.000 4871.910
326.00  3365.537 1545.432    0.000 1545.432      635.529 2963.513    0.000 2963.513      668.244 4144.456    0.000 4144.456
327.00  3340.230 1582.854    0.000 1582.854      756.449 2962.162    0.000 2962.162      899.671 4148.370    0.000 4148.370
328.00  3549.703 1503.117    0.000 1503.117      678.242 3072.248    0.000 3072.248      621.297 4384.929    0.000 4384.929
329.00  3489.323 1428.794    0.000 1428.794      809.086 2898.510    0.000 2898.510      969.241 4061.217    0.000 4061.217
330.00  3139.635 1671.250    0.000 1671.250      822.907 2948.711    0.000 2948.711      968.238 4147.070    0.000 4147.070
331.00  3483.415 1462.873    0.000 1462.873      757.960 3070.810    0.000 3070.810      564.190 4316.366    0.000 4316.366
332.00  3726.309 1324.086    0.000 1324.086      756.660 3026.315    0.000 3026.315      803.762 4182.752    0.000 4182.752
333.00  3351.976 1445.300    0.000 1445.300      774.791 2836.915    0.000 2836.915      707.253 4050.059    0.000 4050.059
334.00  3435.389 1373.760    0.000 1373.760      797.258 2880.682    0.000 2880.682     1092.793 4158.219    0.000 4158.219
335.00  3394.163 1531.025    0.000 1531.025      626.288 3135.319    0.000 3135.319      627.832 4544.777    0.000 4544.777
336.00  3391.704 1537.444    0.000 1537.444      602.985 3126.102    0.000 3126.102      649.346 4426.864    0.000 4426.864
337.00  3370.549 1531.432    0.000 1531.432      722.827 3007.862    0.000 3007.862      752.493 4478.840    0.000 4478.840
338.00  3388.358 1545.026    0.000 1545.026      661.111 2980.298    0.000 2980.298      625.818 4418.911    0.000 4418.911
339.00  3300.923 1591.869    0.000 1591.869      830.849 2830.848    0.000 2830.848     1077.110 4145.262    0.000 4145.262
340.00  3262.256 1579.338    0.000 1579.338      741.112 2842.762    0.000 2842.762      995.583 4207.395    0.000 4207.395
341.00  3315.855 1651.740    0.000 1651.740      509.191 3241.436    0.000 3241.436      773.499 4393.286    0.000 4393.286
342.00  3167.163 1702.616    0.000 1702.616      490.305 3242.514    0.000 3242.514      379.313 4744.536    0.000 4744.536
343.00  3106.347 1674.646    0.000 1674.646      457.956 3204.044    0.000 3204.044      319.294 4692.260    0.000 4692.260
344.00  3235.523 1687.960    0.000 1687.960      448.538 3210.688    0.000 3210.688      270.536 4423.941    0.000 4423.941
345.00  3032.298 1854.055    0.000 1854.055      380.287 3182.595    0.000 3182.595      412.690 4413.987    0.000 4413.987
346.00  3042.431 1713.849    0.000 1713.849      418.331 3292.314    0.000 3292.314      428.574 4476.219    0.000 4476.219
347.00  2936.090 1858.810    0.000 1858.810      405.140 3096.651    0.000 3096.651      340.809 4798.321    0.000 4798.321
348.00  3007.934 1789.888    0.000 1789.888      336.616 3266.721    0.000 3266.721      261.186 4985.307    0.000 4985.307
349.00  3114.475 1697.061    0.000 1697.061      467.187 3104.495    0.000 3104.495      471.200 4381.500    0.000 4381.500
350.00  3184.758 1676.151    0.000 1676.151      593.209 3168.113    0.000 3168.113      658.695 4530.899    0.000 4530.899
351.00  3109.650 1766.318    0.000 1766.318      395.934 3113.381    0.000 3113.381      500.657 4342.508    0.000 4342.508
352.00  3153.734 1690.993    0.000 1690.993      721.875 2919.517    0.000 2919.517      862.778 4459.428    0.000 4459.428
353.00  3297.201 1666.200    0.000 1666.200      591.526 3049.482    0.000 3049.482      539.061 4620.182    0.000 4620.182
354.00  3242.100 1557.486    0.000 1557.486      525.427 3216.665    0.000 3216.665      471.098 4547.706    0.000 4547.706
355.00  3187.388 1678.909    0.000 1678.909      605.143 3205.633    0.000 3205.633      739.524 4548.000    0.000 4548.000
356.00  3186.525 1613.182    0.000 1613.182      668.693 3028.074    0.000 3028.074      523.477 4727.135    0.000 4727.135
357.00  3084.062 1631.464    0.000 1631.464      611.841 3073.633    0.000 3073.633      459.639 4685.923    0.000 4685.923
358.00  3094.535 1642.890    0.000 1642.890      634.666 3028.388    0.000 3028.388      533.631 4512.700    0.000 4512.700
359.00  3053.918 1659.911    0.000 1659.911      589.836 3062.234    0.000 3062.234      563.390 4497.918    0.000 4497.918
360.00  2989.139 1668.472    0.000 1668.472      514.243 3282.089    0.000 3282.089      449.686 4731.257    0.000 4731.257
361.00  3175.041 1571.217    0.000 1571.217      752.003 3071.743    0.000 3071.743      724.142 4530.295    0.000 4530.295
362.00  3016.605 1622.138    0.000 1622.138      550.360 3211.514    0.000 3211.514      660.804 4460.623    0.000 4460.623
363.00  3076.409 1680.964    0.000 1680.964      648.286 3032.280    0.000 3032.280      561.982 4553.014    0.000 4553.014
364.00  3093.940 1637.095    0.000 1637.095      572.936 3122.221    0.000 3122.221      434.003 4453.088    0.000 4453.088
365.00  3272.334 1576.588    0.000 1576.588      573.372 3123.015    0.000 3123.015      479.746 4817.220    0.000 4817.220
366.00  3090.644 1755.730    0.000 1755.730      597.065 3123.772    0.000 3123.772      449.083 4739.109    0.000 4739.109
367.00  3052.596 1651.085    0.000 1651.085      605.349 3056.019    0.000 3056.019      659.800 4527.575    0.000 4527.575
368.00  3058.206 1585.176    0.000 1585.176      588.626 3127.327    0.000 3127.327      613.154 4491.589    0.000 4491.589
369.00  3088.163 1640.505    0.000 1640.505      664.700 2864.219    0.000 2864.219      782.447 4142.345    0.000 4142.345
370.00  3101.416 1709.521    0.000 1709.521      431.737 3326.709    0.000 3326.709      559.771 4748.965    0.000 4748.965
371.00  3104.479 1572.679    0.000 1572.679      503.889 3081.876    0.000 3081.876      291.447 4804.343    0.000 4804.343
372.00  3011.221 1821.238    0.000 1821.238      515.133 3355.073    0.000 3355.073      710.470 4516.529    0.000 4516.529
373.00  3057.345 1757.793    0.000 1757.793      436.836 3331.255    0.000 3331.255      590.232 4721.819    0.000 4721.819
374.00  3121.044 1759.310    0.000 1759.310      557.936 3215.123    0.000 3215.123      651.558 4633.456    0.000 4633.456
375.00  3114.160 1633.132    0.000 1633.132      594.678 3190.337    0.000 3190.337      755.006 4760.416    0.000 4760.416
376.00  3116.849 1730.021    0.000 1730.021      595.110 3285.679    0.000 3285.679      841.264 4704.224    0.000 4704.224
377.00  3190.070 1633.917    0.000 1633.917      479.554 3171.087    0.000 3171.087      637.382 4542.975    0.000 4542.975
378.00  3127.141 1628.295    0.000 1628.295      514.572 3247.884    0.000 3247.884      587.819 4480.028    0.000 4480.028
379.00  3096.474 1623.684    0.000 1623.684      525.897 3248.964    0.000 3248.964      667.040 4397.303    0.000 4397.303
380.00  3017.561 1637.903    0.000 1637.903      645.542 3182.371    0.000 3182.371      880.360 4302.905    0.000 4302.905
381.00  2903.566 1686.843    0.000 1686.843      434.745 3281.548    0.000 3281.548      309.640 4611.643    0.000 4611.643
382.00  2931.588 1844.679    0.000 1844.679      523.301 3143.670    0.000 3143.670      553.335 4681.287    0.000 4681.287
383.00  3029.540 1713.558    0.000 1713.558      483.425 3213.376    0.000 3213.376      581.687 4733.069    0.000 4733.069
384.00  3046.167 1691.962    0.000 1691.962      532.818 3212.208    0.000 3212.208      696.697 4537.349    0.000 4537.349
385.00  3007.788 1778.680    0.000 1778.680      691.267 3101.424    0.000 3101.424     1002.721 4447.260    0.000 4447.260
386.00  2972.304 1663.736    0.000 1663.736      567.347 3077.043    0.000 3077.043      703.734 4311.446    0.000 4311.446
387.00  2919.391 1712.072    0.000 1712.072      426.543 3154.208    0.000 3154.208      438.125 4561.156    0.000 4561.156
388.00  2842.594 1793.641    0.000 1793.641      503.547 3009.870    0.000 3009.870      597.169 4452.290    0.000 4452.290
389.00  3111.407 1588.890    0.000 1588.890      516.993 3123.403    0.000 3123.403      409.272 4640.383    0.000 4640.383
390.00  2939.743 1653.713    0.000 1653.713      481.882 3146.537    0.000 3146.537      398.414 4745.229    0.000 4745.229
391.00  3068.210 1780.320    0.000 1780.320      459.963 3334.418    0.000 3334.418      330.956 4867.989    0.000 4867.989
392.00  3001.216 1677.125    0.000 1677.125      462.367 3207.518    0.000 3207.518      659.798 4452.494    0.000 4452.494
393.00  2945.967 1761.055    0.000 1761.055      435.928 3349.816    0.000 3349.816      360.513 4923.088    0.000 4923.088
394.00  2956.928 1738.276    0.000 1738.276      383.270 3211.873    0.000 3211.873      431.188 4592.719    0.000 4592.719
395.00  2872.727 1771.839    0.000 1771.839      468.339 3189.367    0.000 3189.367      488.290 4557.436    0.000 4557.436
396.00  3134.263 1705.098    0.000 1705.098      450.153 3284.680    0.000 3284.680      424.854 4608.719    0.000 4608.719
397.00  2908.431 1692.229    0.000 1692.229      542.451 3055.046    0.000 3055.046      743.846 4583.273    0.000 4583.273
398.00  2896.696 1660.919    0.000 1660.919      448.207 3185.454    0.000 3185.454      631.049 4228.304    0.000 4228.304
399.00  2714.414 1814.516    0.000 1814.516      542.749 2940.288    0.000 2940.288      561.579 4063.830    0.000 4063.830
400.00  2763.914 1694.602    0.000 1694.602      600.347 2844.316    0.000 2844.316      763.049 4051.168    0.000 4051.168
401.00  2954.814 1697.509    0.000 1697.509      634.184 3073.084    0.000 3073.084      746.155 4643.994    0.000 4643.994
402.00  2784.528 1756.744    0.000 1756.744      707.201 2963.850    0.000 2963.850      895.646 4158.331    0.000 4158.331
403.00  2723.094 1822.712    0.000 1822.712      640.142 3002.876    0.000 3002.876      924.399 4318.887    0.000 4318.887
404.00  2938.669 1653.667    0.000 1653.667      624.038 3036.344    0.000 3036.344      623.509 4730.748    0.000 4730.748
405.00  2963.117 1678.710    0.000 1678.710      663.123 2898.374    0.000 2898.374      648.743 4336.777    0.000 4336.777
406.00  2865.616 1656.257    0.000 1656.257      614.352 2960.770    0.000 2960.770      648.139 4459.815    0.000 4459.815
407.00  2862.611 1732.020    0.000 1732.020      558.736 2961.905    0.000 2961.905      733.487 4384.638    0.000 4384.638
408.00  2875.597 1722.010    0.000 1722.010      695.145 2923.662    0.000 2923.662      923.496 4467.564    0.000 4467.564
409.00  2906.395 1679.007    0.000 1679.007      544.814 2994.347    0.000 2994.347      645.824 4531.498    0.000 4531.498
410.00  2809.248 1732.061    0.000 1732.061      523.370 3017.883    0.000 3017.883      640.494 4321.692    0.000 4321.692
411.00  2968.015 1622.234    0.000 1622.234      675.800 2858.614    0.000 2858.614      916.049 4321.590    0.000 4321.590
412.00  3094.503 1502.969    0.000 1502.969      775.255 2682.973    0.000 2682.973     1060.722 3882.266    0.000 3882.266
413.00  2902.737 1638.013    0.000 1638.013      729.814 2772.966    0.000 2772.966      902.683 3975.455    0.000 3975.455
414.00  2854.256 1670.324    0.000 1670.324      631.032 2742.239    0.000 2742.239      819.345 4222.573    0.000 4222.573
415.00  2784.363 1721.374    0.000 1721.374      605.906 2783.850    0.000 2783.850      779.731 3819.238    0.000 3819.238
416.00  2864.267 1654.834    0.000 1654.834      702.242 2721.682    0.000 2721.682      959.993 3786.868    0.000 3786.868
417.00  2787.430 1727.641    0.000 1727.641      754.234 2792.021    0.000 2792.021     1166.178 3749.766    0.000 3749.766
418.00  2809.168 1818.671    0.000 1818.671      767.212 2853.832    0.000 2853.832     1001.409 4072.175    0.000 4072.175
419.00  2777.556 1742.840    0.000 1742.840      627.823 2911.986    0.000 2911.986      941.187 4204.369    0.000 4204.369
420.00  3031.546 1720.844    0.000 1720.844      706.850 2953.279    0.000 2953.279      962.801 4050.859    0.000 4050.859
421.00  2734.012 1807.307    0.000 1807.307      700.803 2886.224    0.000 2886.224      721.726 4061.523    0.000 4061.523
422.00  2832.041 1675.394    0.000 1675.394      706.773 2894.587    0.000 2894.587      973.462 4070.759    0.000 4070.759
423.00  2773.028 1736.033    0.000 1736.033      782.662 2748.128    0.000 2748.128     1053.289 3883.878    0.000 3883.878
424.00  2714.436 1697.165    0.000 1697.165      796.654 2811.115    0.000 2811.115     1001.505 4116.206    0.000 4116.206
425.00  2867.409 1594.721    0.000 1594.721      672.136 2960.557    0.000 2960.557      840.653 4330.839    0.000 4330.839
426.00  2930.538 1685.492    0.000 1685.492      934.784 2925.518    0.000 2925.518     1260.380 4147.759    0.000 4147.759
427.00  2871.950 1596.729    0.000 1596.729      759.767 2967.268    0.000 2967.268      983.611 4425.141    0.000 4425.141
428.00  3061.179 1536.707    0.000 1536.707      827.260 2838.252    0.000 2838.252     1175.932 3935.349    0.000 3935.349
429.00  2845.759 1624.403    0.000 1624.403      733.922 2880.234    0.000 2880.234     1037.096 4022.201    0.000 4022.201
430.00  2898.809 1631.092    0.000 1631.092      796.097 2862.159    0.000 2862.159     1032.677 4206.384    0.000 4206.384
431.00  2820.948 1681.529    0.000 1681.529      771.623 3011.935    0.000 3011.935     1220.269 3959.371    0.000 3959.371
432.00  2798.927 1748.204    0.000 1748.204      706.564 2893.119    0.000 2893.119     1049.866 3769.063    0.000 3769.063
433.00  2846.629 1704.592    0.000 1704.592      749.654 3070.902    0.000 3070.902     1019.200 4428.564    0.000 4428.564
434.00  2990.146 1697.160    0.000 1697.160      812.953 3033.678    0.000 3033.678     1274.356 3988.327    0.000 3988.327
435.00  2815.633 1713.417    0.000 1713.417      832.963 2858.504    0.000 2858.504     1334.773 3721.822    0.000 3721.822
436.00  3112.275 1601.761    0.000 1601.761      780.357 3072.609    0.000 3072.609     1063.938 4311.846    0.000 4311.846
437.00  2880.596 1671.957    0.000 1671.957      848.447 2856.329    0.000 2856.329     1113.101 3932.637    0.000 3932.637
438.00  2951.059 1712.013    0.000 1712.013      720.088 3081.802    0.000 3081.802      989.547 4429.564    0.000 4429.564
439.00  2878.455 1722.516    0.000 1722.516      798.431 2994.222    0.000 2994.222     1119.335 4089.167    0.000 4089.167
440.00  3020.766 1621.614    0.000 1621.614      767.810 3055.516    0.000 3055.516     1125.259 4087.958    0.000 4087.958
441.00  2801.999 1738.467    0.000 1738.467      731.119 3047.341    0.000 3047.341     1075.401 4071.166    0.000 4071.166
442.00  3014.950 1658.595    0.000 1658.595      757.039 2951.301    0.000 2951.301     1040.310 4228.805    0.000 4228.805
443.00  2936.868 1645.148    0.000 1645.148      782.026 2727.744    0.000 2727.744     1239.766 4126.964    0.000 4126.964
444.00  3122.247 1621.217    0.000 1621.217      770.100 3052.840    0.000 3052.840     1264.598 4063.632    0.000 4063.632
445.00  2929.280 1652.394    0.000 1652.394      737.171 3005.043    0.000 3005.043      941.784 4324.314    0.000 4324.314
446.00  2871.669 1595.603    0.000 1595.603      737.673 2906.762    0.000 2906.762      983.106 4586.302    0.000 4586.302
447.00  2856.685 1649.607    0.000 1649.607      729.642 2934.560    0.000 2934.560      958.178 4070.160    0.000 4070.160
448.00  2941.418 1679.014    0.000 1679.014      788.352 3016.534    0.000 3016.534     1216.646 4011.652    0.000 4011.652
449.00  2869.294 1629.598    0.000 1629.598      724.463 2944.854    0.000 2944.854     1019.204 4114.302    0.000 4114.302
450.00  3108.363 1600.782    0.000 1600.782      805.997 2964.901    0.000 2964.901     1404.951 4329.128    0.000 4329.128
451.00  3066.217 1592.230    0.000 1592.230      814.805 2776.662    0.000 2776.662     1161.552 3914.331    0.000 3914.331
452.00  2957.037 1682.457    0.000 1682.457      852.724 2809.705    0.000 2809.705     1150.498 4172.312    0.000 4172.312
453.00  2923.494 1733.809    0.000 1733.809      862.367 2855.582    0.000 2855.582     1313.564 4040.995    0.000 4040.995
454.00  2960.448 1705.154    0.000 1705.154      833.791 2883.163    0.000 2883.163     1395.296 4088.362    0.000 4088.362
455.00  2924.162 1716.507    0.000 1716.507      841.402 2880.834    0.000 2880.834     1251.536 3886.193    0.000 3886.193
456.00  2837.390 1820.869    0.000 1820.869      731.465 2953.725    0.000 2953.725      841.663 4638.278    0.000 4638.278
457.00  2885.986 1752.071    0.000 1752.071      696.311 3086.041    0.000 3086.041      918.166 4301.896    0.000 4301.896
458.00  2947.310 1690.822    0.000 1690.822      860.496 2702.686    0.000 2702.686     1240.368 3880.959    0.000 3880.959
459.00  2904.054 1683.615    0.000 1683.615      691.286 2880.135    0.000 2880.135      853.722 3928.421    0.000 3928.421
460.00  2834.776 1677.421    0.000 1677.421      794.017 2926.434    0.000 2926.434     1001.607 3801.632    0.000 3801.632
461.00  2961.289 1674.990    0.000 1674.990      786.590 2890.622    0.000 2890.622      996.586 3898.656    0.000 3898.656
462.00  3052.003 1669.102    0.000 1669.102      841.796 2953.947    0.000 2953.947      657.588 4539.746    0.000 4539.746
463.00  3055.971 1560.604    0.000 1560.604      822.170 2834.980    0.000 2834.980      899.974 3999.290    0.000 3999.290
464.00  3117.661 1566.913    0.000 1566.913      851.086 3018.003    0.000 3018.003      880.773 4432.474    0.000 4432.474
465.00  2951.072 1621.130    0.000 1621.130      802.403 2973.196    0.000 2973.196      930.231 4388.646    0.000 4388.646
466.00  2959.205 1625.182    0.000 1625.182      856.757 2832.054    0.000 2832.054     1050.367 3906.296    0.000 3906.296
467.00  3093.268 1477.346    0.000 1477.346      945.329 2843.983    0.000 2843.983     1318.689 3676.584    0.000 3676.584
468.00  3165.030 1617.308    0.000 1617.308      931.934 3040.240    0.000 3040.240     1261.290 4188.488    0.000 4188.488
469.00  3224.899 1580.818    0.000 1580.818      838.154 3011.930    0.000 3011.930     1119.837 4308.627    0.000 4308.627
470.00  3206.998 1445.461    0.000 1445.461      990.345 2867.780    0.000 2867.780     1150.400 4334.158    0.000 4334.158
471.00  3217.999 1410.840    0.000 1410.840      862.922 2811.594    0.000 2811.594     1021.813 3830.388    0.000 3830.388
472.00  3273.608 1425.063    0.000 1425.063      933.609 2833.530    0.000 2833.530      968.833 4139.032    0.000 4139.032
473.00  3326.509 1381.862    0.000 1381.862      907.322 2835.426    0.000 2835.426     1118.930 4167.858    0.000 4167.858
474.00  3393.782 1423.373    0.000 1423.373      899.631 2845.501    0.000 2845.501     1169.397 4006.107    0.000 4006.107
475.00  3285.983 1433.930    0.000 1433.930      751.678 2835.260    0.000 2835.260      630.539 4214.611    0.000 4214.611
476.00  3224.478 1493.119    0.000 1493.119      791.367 2817.163    0.000 2817.163      949.128 4212.206    0.000 4212.206
477.00  3217.558 1481.484    0.000 1481.484      769.359 2709.863    0.000 2709.863      908.815 3953.436    0.000 3953.436
478.00  3147.435 1452.083    0.000 1452.083      885.567 2659.863    0.000 2659.863     1089.971 3852.399    0.000 3852.399
479.00  3256.092 1487.855    0.000 1487.855      768.380 2908.652    0.000 2908.652      888.711 4302.493    0.000 4302.493
480.00  3397.795 1419.411    0.000 1419.411      939.248 2733.545    0.000 2733.545      975.376 4010.542    0.000 4010.542
481.00  3267.622 1389.867    0.000 1389.867      944.006 2715.209    0.000 2715.209      927.116 3918.373    0.000 3918.373
482.00  3095.245 1511.984    0.000 1511.984      896.775 2840.333    0.000 2840.333      919.671 4424.024    0.000 4424.024
483.00  3123.127 1552.371    0.000 1552.371      932.316 2948.880    0.000 2948.880     1130.491 4224.365    0.000 4224.365
484.00  3236.140 1548.353    0.000 1548.353      690.734 3015.825    0.000 3015.825      748.269 4158.922    0.000 4158.922
485.00  3036.729 1601.749    0.000 1601.749      837.854 2600.633    0.000 2600.633     1012.469 4032.055    0.000 4032.055
486.00  3085.858 1650.786    0.000 1650.786      709.614 2819.128    0.000 2819.128      738.313 4282.781    0.000 4282.781
487.00  3123.019 1538.488    0.000 1538.488      976.704 2709.355    0.000 2709.355     1109.878 3991.641    0.000 3991.641
488.00  3132.823 1520.385    0.000 1520.385      877.132 2817.646    0.000 2817.646     1039.806 4099.108    0.000 4099.108
489.00  3167.732 1563.910    0.000 1563.910      891.204 2861.189    0.000 2861.189     1129.994 4237.844    0.000 4237.844
490.00  3123.540 1595.491    0.000 1595.491      804.524 2883.943    0.000 2883.943      926.314 4238.340    0.000 4238.340
491.00  3100.870 1605.357    0.000 1605.357      776.120 2796.771    0.000 2796.771      689.457 4202.459    0.000 4202.459
492.00  3089.741 1534.669    0.000 1534.669      858.646 2709.775    0.000 2709.775      929.222 4060.899    0.000 4060.899
493.00  3189.041 1472.171    0.000 1472.171      839.171 2683.396    0.000 2683.396     1040.608 3960.872    0.000 3960.872
494.00  3189.447 1530.610    0.000 1530.610      846.146 2680.856    0.000 2680.856      878.256 4013.254    0.000 4013.254
495.00  3188.550 1472.545    0.000 1472.545      873.157 2748.801    0.000 2748.801     1052.774 4096.493    0.000 4096.493
496.00  3124.861 1570.160    0.000 1570.160      893.235 2893.519    0.000 2893.519      956.774 4055.278    0.000 4055.278
497.00  3188.977 1587.242    0.000 1587.242      873.129 2715.100    0.000 2715.100     1178.343 3961.382    0.000 3961.382
498.00  3291.646 1407.928    0.000 1407.928      916.053 2786.858    0.000 2786.858     1128.281 3887.241    0.000 3887.241
499.00  3295.485 1492.224    0.000 1492.224      885.843 2892.571    0.000 2892.571     1096.815 4293.875    0.000 4293.875
500.00  3081.800 1539.345    0.000 1539.345      777.060 2825.162    0.000 2825.162      840.250 4128.269    0.000 4128.269
501.00  3132.250 1555.302    0.000 1555.302      703.137 2987.589    0.000 2987.589      989.140 4038.902    0.000 4038.902
502.00  3258.121 1478.232    0.000 1478.232      790.376 3014.909    0.000 3014.909      808.886 4134.047    0.000 4134.047
503.00  3264.045 1513.920    0.000 1513.920      906.813 2925.273    0.000 2925.273      855.237 4277.093    0.000 4277.093
504.00  3192.658 1573.980    0.000 1573.980      754.174 2968.349    0.000 2968.349      547.606 4352.667    0.000 4352.667
505.00  3221.389 1664.108    0.000 1664.108      741.330 3109.217    0.000 3109.217      632.153 4161.938    0.000 4161.938
506.00  3239.289 1564.551    0.000 1564.551      734.670 3209.284    0.000 3209.284      531.320 4617.349    0.000 4617.349
507.00  3190.231 1628.610    0.000 1628.610      674.507 3360.618    0.000 3360.618      733.990 4666.813    0.000 4666.813
508.00  3184.432 1568.816    0.000 1568.816      784.125 3157.921    0.000 3157.921      905.807 4235.739    0.000 4235.739
509.00  3226.416 1610.434    0.000 1610.434      925.477 2982.984    0.000 2982.984     1173.218 4096.010    0.000 4096.010
510.00  3210.724 1550.854    0.000 1550.854      926.573 3039.510    0.000 3039.510     1229.519 4104.645    0.000 4104.645
511.00  3187.046 1565.936    0.000 1565.936      818.992 3005.063    0.000 3005.063      753.091 4129.391    0.000 4129.391
512.00  3249.942 1537.292    0.000 1537.292      941.596 3061.964    0.000 3061.964     1079.620 4377.675    0.000 4377.675
513.00  3122.764 1558.980    0.000 1558.980      927.466 2660.159    0.000 2660.159     1227.709 3805.753    0.000 3805.753
514.00  3064.193 1546.008    0.000 1546.008      965.207 2737.436    0.000 2737.436     1203.279 3653.754    0.000 3653.754
515.00  3079.615 1560.119    0.000 1560.119      771.487 2894.285    0.000 2894.285      438.326 4558.644    0.000 4558.644
516.00  3180.600 1492.957    0.000 1492.957      708.375 2945.451    0.000 2945.451      468.284 4403.214    0.000 4403.214
517.00  3040.921 1661.795    0.000 1661.795      667.656 3036.170    0.000 3036.170      507.594 4569.494    0.000 4569.494
518.00  3223.971 1564.508    0.000 1564.508      645.374 3181.813    0.000 3181.813      729.063 4647.309    0.000 4647.309
519.00  3046.554 1560.166    0.000 1560.166      830.653 2809.442    0.000 2809.442      740.327 4037.493    0.000 4037.493
520.00  3041.812 1697.284    0.000 1697.284      698.791 2831.167    0.000 2831.167      766.367 3906.663    0.000 3906.663
521.00  3014.961 1648.636    0.000 1648.636      635.346 2926.899    0.000 2926.899      699.606 4140.492    0.000 4140.492
522.00  2964.816 1632.910    0.000 1632.910      615.193 2948.298    0.000 2948.298      570.319 4009.775    0.000 4009.775
523.00  2934.450 1706.158    0.000 1706.158      838.321 2917.186    0.000 2917.186      892.627 3974.061    0.000 3974.061
524.00  2906.532 1687.723    0.000 1687.723      766.943 2792.379    0.000 2792.379      979.990 3840.537    0.000 3840.537
525.00  3021.940 1535.421    0.000 1535.421      752.716 2770.568    0.000 2770.568      604.400 4089.656    0.000 4089.656
526.00  3115.060 1603.069    0.000 1603.069      749.695 2822.867    0.000 2822.867      719.712 3732.705    0.000 3732.705
527.00  3259.065 1442.715    0.000 1442.715      735.163 2916.832    0.000 2916.832      780.333 4246.789    0.000 4246.789
528.00  3128.009 1569.668    0.000 1569.668      844.162 2754.819    0.000 2754.819      877.753 3879.338    0.000 3879.338
529.00  2978.902 1596.249    0.000 1596.249      976.139 2808.901    0.000 2808.901     1173.817 3884.059    0.000 3884.059
530.00  3242.234 1498.690    0.000 1498.690     1060.636 2549.032    0.000 2549.032     1237.058 3639.469    0.000 3639.469
531.00  3084.248 1641.052    0.000 1641.052      743.351 2933.169    0.000 2933.169      807.583 4189.679    0.000 4189.679
532.00  3431.019 1503.405    0.000 1503.405      868.027 2881.686    0.000 2881.686      828.893 4291.438    0.000 4291.438
533.00  3237.413 1609.431    0.000 1609.431      871.642 2933.040    0.000 2933.040      860.560 4065.017    0.000 4065.017
534.00  3321.996 1395.851    0.000 1395.851     1031.219 2952.604    0.000 2952.604     1283.198 3999.877    0.000 3999.877
535.00  3210.806 1486.983    0.000 1486.983      744.382 2955.178    0.000 2955.178     1071.479 4295.440    0.000 4295.440
536.00  3359.996 1447.760    0.000 1447.760      934.113 2795.726    0.000 2795.726      950.735 4258.347    0.000 4258.347
537.00  3285.162 1482.573    0.000 1482.573      967.105 2583.156    0.000 2583.156     1010.956 4279.347    0.000 4279.347
538.00  3146.444 1455.713    0.000 1455.713      947.883 2745.332    0.000 2745.332     1006.939 3931.650    0.000 3931.650
539.00  3106.694 1439.357    0.000 1439.357      944.011 2720.525    0.000 2720.525     1022.816 3827.363    0.000 3827.363
540.00  3046.117 1502.971    0.000 1502.971      912.286 2603.911    0.000 2603.911     1129.783 3839.933    0.000 3839.933
541.00  3024.281 1583.881    0.000 1583.881      831.133 2763.671    0.000 2763.671      830.898 4017.023    0.000 4017.023
542.00  3115.336 1531.861    0.000 1531.861      902.594 2594.123    0.000 2594.123      921.078 3796.478    0.000 3796.478
543.00  3314.591 1560.414    0.000 1560.414      829.559 2677.959    0.000 2677.959      779.433 3865.671    0.000 3865.671
544.00  3365.094 1590.582    0.000 1590.582      660.713 3010.141    0.000 3010.141      690.054 3999.482    0.000 3999.482
545.00  3099.199 1627.512    0.000 1627.512      698.870 2934.111    0.000 2934.111      758.220 3955.946    0.000 3955.946
546.00  3116.346 1505.363    0.000 1505.363      709.273 3020.065    0.000 3020.065      789.282 4272.216    0.000 4272.216
547.00  3289.610 1484.690    0.000 1484.690      862.655 2923.478    0.000 2923.478     1079.822 3932.843    0.000 3932.843
548.00  3096.455 1511.830    0.000 1511.830      811.166 2774.852    0.000 2774.852     1012.260 4157.310    0.000 4157.310
549.00  3159.854 1542.989    0.000 1542.989      659.069 2967.966    0.000 2967.966      690.756 4341.999    0.000 4341.999
550.00  3280.884 1558.872    0.000 1558.872      746.724 3027.224    0.000 3027.224      909.519 4164.284    0.000 4164.284
551.00  3285.570 1487.924    0.000 1487.924      769.203 3018.914    0.000 3018.914      659.092 4735.583    0.000 4735.583
552.00  3381.842 1624.754    0.000 1624.754      728.315 3079.312    0.000 3079.312      761.129 4243.685    0.000 4243.685
553.00  3400.302 1476.249    0.000 1476.249      696.163 3150.785    0.000 3150.785      721.417 4306.938    0.000 4306.938
554.00  3220.093 1604.980    0.000 1604.980      711.789 3119.906    0.000 3119.906      668.343 4318.768    0.000 4318.768
555.00  3348.521 1533.580    0.000 1533.580      875.116 3098.923    0.000 3098.923      892.227 4533.203    0.000 4533.203
556.00  3266.126 1526.236    0.000 1526.236      826.187 2950.292    0.000 2950.292      939.477 4228.335    0.000 4228.335
557.00  3246.433 1559.443    0.000 1559.443      910.346 2860.365    0.000 2860.365     1059.413 4191.502    0.000 4191.502
558.00  3228.976 1595.793    0.000 1595.793      812.078 2833.212    0.000 2833.212      959.482 3856.729    0.000 3856.729
559.00  3431.513 1639.218    0.000 1639.218      696.086 3068.426    0.000 3068.426      749.269 4486.066    0.000 4486.066
560.00  3147.049 1591.508    0.000 1591.508      732.185 3188.854    0.000 3188.854      761.431 4591.920    0.000 4591.920
561.00  3216.653 1606.958    0.000 1606.958      703.746 3141.155    0.000 3141.155      740.120 4244.022    0.000 4244.022
562.00  3177.411 1624.395    0.000 1624.395      744.608 2990.427    0.000 2990.427      907.612 3962.681    0.000 3962.681
563.00  3243.459 1564.759    0.000 1564.759      714.344 3134.411    0.000 3134.411      900.876 4106.435    0.000 4106.435
564.00  3213.576 1632.561    0.000 1632.561      890.885 3152.273    0.000 3152.273      940.278 4244.669    0.000 4244.669
565.00  3105.389 1577.069    0.000 1577.069      855.318 3005.696    0.000 3005.696      957.777 4123.730    0.000 4123.730
566.00  3443.131 1538.353    0.000 1538.353      856.256 3359.175    0.000 3359.175      671.553 4655.347    0.000 4655.347
567.00  3446.656 1491.261    0.000 1491.261      801.311 3072.867    0.000 3072.867      841.454 4236.139    0.000 4236.139
568.00  3481.110 1540.534    0.000 1540.534      721.607 3123.510    0.000 3123.510      947.323 4089.559    0.000 4089.559
569.00  3528.755 1524.242    0.000 1524.242      778.592 3012.191    0.000 3012.191      907.514 4081.620    0.000 4081.620
570.00  3431.071 1446.489    0.000 1446.489      808.464 3164.409    0.000 3164.409      918.473 4270.600    0.000 4270.600
571.00  3280.696 1487.835    0.000 1487.835      927.232 2921.330    0.000 2921.330      936.067 3986.307    0.000 3986.307
572.00  3195.862 1485.111    0.000 1485.111      740.716 3076.367    0.000 3076.367      747.865 4220.553    0.000 4220.553
573.00  3104.679 1561.333    0.000 1561.333      919.290 2922.936    0.000 2922.936     1082.332 4014.442    0.000 4014.442
574.00  3307.628 1439.118    0.000 1439.118      752.016 3071.274    0.000 3071.274      723.125 4596.742    0.000 4596.742
575.00  3140.023 1570.369    0.000 1570.369      790.068 3069.000    0.000 3069.000     1041.827 3838.829    0.000 3838.829
576.00  3317.664 1606.066    0.000 1606.066      742.695 3266.064    0.000 3266.064     1029.753 4254.923    0.000 4254.923
577.00  3238.318 1551.422    0.000 1551.422      787.471 2979.252    0.000 2979.252      980.392 3995.678    0.000 3995.678
578.00  3084.839 1764.465    0.000 1764.465      837.825 3070.511    0.000 3070.511      990.757 4160.938    0.000 4160.938
579.00  3210.616 1720.241    0.000 1720.241      714.676 3116.109    0.000 3116.109      808.785 4294.948    0.000 4294.948
580.00  2986.707 1747.577    0.000 1747.577      820.461 2940.643    0.000 2940.643      940.781 4293.033    0.000 4293.033
581.00  3064.614 1637.844    0.000 1637.844      753.929 3030.567    0.000 3030.567      829.896 4266.489    0.000 4266.489
582.00  3069.879 1624.056    0.000 1624.056      749.878 2989.014    0.000 2989.014      858.753 4136.507    0.000 4136.507
583.00  3096.315 1570.344    0.000 1570.344      887.350 2919.727    0.000 2919.727     1319.891 3974.548    0.000 3974.548
584.00  3078.086 1611.796    0.000 1611.796      782.201 3208.769    0.000 3208.769      859.753 4363.304    0.000 4363.304
585.00  3094.672 1553.267    0.000 1553.267      688.338 2961.729    0.000 2961.729      750.974 4233.212    0.000 4233.212
586.00  3104.179 1641.064    0.000 1641.064      628.470 3198.311    0.000 3198.311      581.779 4651.332    0.000 4651.332
587.00  3001.602 1602.403    0.000 1602.403      721.343 2984.443    0.000 2984.443      869.912 4187.157    0.000 4187.157
588.00  3133.471 1669.598    0.000 1669.598      643.122 3198.294    0.000 3198.294      622.194 4553.437    0.000 4553.437
589.00  3041.744 1690.183    0.000 1690.183      619.043 3193.482    0.000 3193.482      510.703 4226.696    0.000 4226.696
590.00  3028.695 1734.620    0.000 1734.620      668.153 3282.178    0.000 3282.178      550.915 4404.743    0.000 4404.743
591.00  2933.415 1660.781    0.000 1660.781      753.174 3059.238    0.000 3059.238      597.571 4419.470    0.000 4419.470
592.00  3042.176 1580.298    0.000 1580.298      695.834 3174.060    0.000 3174.060      699.406 4386.736    0.000 4386.736
593.00  2849.167 1701.967    0.000 1701.967      650.866 3161.315    0.000 3161.315      659.694 4387.802    0.000 4387.802
594.00  2897.224 1715.718    0.000 1715.718      680.447 3133.872    0.000 3133.872      568.915 4429.683    0.000 4429.683
595.00  2975.320 1707.315    0.000 1707.315      691.902 3126.010    0.000 3126.010      519.152 4564.872    0.000 4564.872
596.00  2938.150 1734.609    0.000 1734.609      775.465 3148.989    0.000 3148.989      879.360 4436.219    0.000 4436.219
597.00  3119.019 1568.760    0.000 1568.760      752.075 3121.846    0.000 3121.846      709.258 4432.785    0.000 4432.785
598.00  2969.828 1668.298    0.000 1668.298      697.553 3016.605    0.000 3016.605      811.699 4008.437    0.000 4008.437
599.00  3042.978 1621.242    0.000 1621.242      815.193 3012.518    0.000 3012.518      712.472 4614.728    0.000 4614.728
600.00  2953.752 1677.322    0.000 1677.322      791.912 2866.087    0.000 2866.087      955.968 4183.466    0.000 4183.466
601.00  3136.068 1617.392    0.000 1617.392      888.958 3200.891    0.000 3200.891      881.273 4367.829    0.000 4367.829
602.00  3022.560 1620.991    0.000 1620.991      731.108 3094.416    0.000 3094.416      821.150 4525.089    0.000 4525.089
603.00  2883.113 1769.289    0.000 1769.289      864.132 2988.089    0.000 2988.089      973.156 4092.589    0.000 4092.589
604.00  2885.010 1815.539    0.000 1815.539      823.813 3135.124    0.000 3135.124      870.716 4345.153    0.000 4345.153
605.00  3058.988 1698.628    0.000 1698.628      924.271 3088.389    0.000 3088.389      998.391 4299.519    0.000 4299.519
606.00  2920.028 1645.869    0.000 1645.869      599.342 3180.247    0.000 3180.247      669.749 4641.003    0.000 4641.003
607.00  3024.594 1574.649    0.000 1574.649      817.530 3072.168    0.000 3072.168      849.502 4247.596    0.000 4247.596
608.00  2936.727 1628.042    0.000 1628.042      898.420 2863.266    0.000 2863.266     1051.975 4222.127    0.000 4222.127
609.00  3125.889 1623.957    0.000 1623.957      834.465 3050.731    0.000 3050.731      809.989 4295.242    0.000 4295.242
610.00  2951.656 1562.639    0.000 1562.639      851.111 2772.244    0.000 2772.244      813.507 4058.200    0.000 4058.200
611.00  3121.337 1600.172    0.000 1600.172     1009.458 3033.012    0.000 3033.012     1072.582 4267.126    0.000 4267.126
612.00  3119.091 1629.322    0.000 1629.322      895.604 3028.008    0.000 3028.008     1053.882 3878.943    0.000 3878.943
613.00  3075.554 1671.346    0.000 1671.346      883.115 2840.748    0.000 2840.748     1108.478 4061.564    0.000 4061.564
614.00  3123.840 1633.313    0.000 1633.313      724.377 3032.008    0.000 3032.008      759.527 4111.126    0.000 4111.126
615.00  3106.567 1669.300    0.000 1669.300      802.445 2861.695    0.000 2861.695      829.293 4130.146    0.000 4130.146
616.00  3104.478 1709.723    0.000 1709.723      857.158 2742.635    0.000 2742.635      898.061 4037.195    0.000 4037.195
617.00  3038.280 1741.548    0.000 1741.548      923.078 2714.227    0.000 2714.227      943.200 3939.452    0.000 3939.452
618.00  3231.812 1637.391    0.000 1637.391     1124.886 2649.362    0.000 2649.362     1052.176 4021.821    0.000 4021.821
619.00  3041.809 1651.619    0.000 1651.619      914.761 2614.492    0.000 2614.492      811.197 3808.862    0.000 3808.862
620.00  3220.139 1574.049    0.000 1574.049      930.984 2813.214    0.000 2813.214      974.570 4257.772    0.000 4257.772
621.00  3250.614 1615.197    0.000 1615.197     1046.477 2591.087    0.000 2591.087      959.786 4094.380    0.000 4094.380
622.00  2998.274 1573.067    0.000 1573.067      971.776 2537.668    0.000 2537.668      931.433 4086.334    0.000 4086.334
623.00  3017.515 1672.150    0.000 1672.150      943.672 2593.214    0.000 2593.214      931.635 3967.503    0.000 3967.503
624.00  3280.692 1601.743    0.000 1601.743     1071.786 2643.575    0.000 2643.575     1046.547 4166.960    0.000 4166.960
625.00  3144.750 1590.765    0.000 1590.765     1055.963 2644.899    0.000 2644.899     1030.160 3943.503    0.000 3943.503
626.00  3109.692 1560.966    0.000 1560.966      989.632 2591.338    0.000 2591.338      992.663 3987.568    0.000 3987.568
627.00  3139.232 1721.179    0.000 1721.179      851.511 2567.001    0.000 2567.001      742.840 4114.592    0.000 4114.592
628.00  3162.605 1715.702    0.000 1715.702      909.818 2646.282    0.000 2646.282      861.176 3957.677    0.000 3957.677
629.00  3048.108 1700.474    0.000 1700.474      902.099 2601.240    0.000 2601.240     1064.740 3580.961    0.000 3580.961
630.00  3224.367 1564.245    0.000 1564.245     1010.325 2556.641    0.000 2556.641     1168.165 3970.804    0.000 3970.804
631.00  3065.930 1631.743    0.000 1631.743     1044.719 2573.280    0.000 2573.280     1063.533 3896.329    0.000 3896.329
632.00  3137.096 1715.678    0.000 1715.678     1035.013 2710.753    0.000 2710.753     1069.873 4140.883    0.000 4140.883
633.00  3213.387 1615.232    0.000 1615.232     1083.488 2664.175    0.000 2664.175     1079.119 4016.870    0.000 4016.870
634.00  3252.013 1583.132    0.000 1583.132     1077.681 2898.533    0.000 2898.533     1160.752 4113.376    0.000 4113.376
635.00  3137.467 1603.207    0.000 1603.207      979.646 2670.103    0.000 2670.103     1030.861 4042.284    0.000 4042.284
636.00  3332.151 1548.736    0.000 1548.736      791.824 2822.487    0.000 2822.487      621.608 4468.929    0.000 4468.929
637.00  3434.905 1459.046    0.000 1459.046      871.162 2915.964    0.000 2915.964      630.149 4473.845    0.000 4473.845
638.00  3354.284 1516.127    0.000 1516.127      785.286 2899.747    0.000 2899.747      748.567 4398.589    0.000 4398.589
639.00  3406.243 1515.979    0.000 1515.979     1030.194 2793.166    0.000 2793.166      839.952 4187.939    0.000 4187.939
640.00  3311.758 1378.253    0.000 1378.253     1042.633 2731.919    0.000 2731.919      810.193 4255.297    0.000 4255.297
641.00  3198.870 1488.302    0.000 1488.302      792.722 2998.959    0.000 2998.959      618.580 4570.591    0.000 4570.591
642.00  3391.471 1441.122    0.000 1441.122      928.930 2764.356    0.000 2764.356      730.770 4149.689    0.000 4149.689
643.00  3421.600 1399.362    0.000 1399.362      967.192 2809.619    0.000 2809.619      780.843 4487.129    0.000 4487.129
644.00  3274.302 1485.723    0.000 1485.723     1029.314 2708.382    0.000 2708.382      900.269 3869.276    0.000 3869.276
645.00  3359.956 1419.246    0.000 1419.246      849.608 2888.333    0.000 2888.333      600.178 4307.490    0.000 4307.490
646.00  3333.092 1445.303    0.000 1445.303      816.963 2909.475    0.000 2909.475      580.875 4514.702    0.000 4514.702
647.00  3297.306 1371.740    0.000 1371.740      724.940 2952.431    0.000 2952.431      461.042 4398.274    0.000 4398.274
648.00  3378.010 1416.358    0.000 1416.358      787.248 2993.124    0.000 2993.124      873.841 4296.736    0.000 4296.736
649.00  3302.968 1417.385    0.000 1417.385      726.274 2964.682    0.000 2964.682      619.683 4288.468    0.000 4288.468
650.00  3460.763 1433.739    0.000 1433.739      945.783 2689.406    0.000 2689.406      688.651 4059.895    0.000 4059.895
651.00  3248.178 1474.129    0.000 1474.129      892.983 2857.567    0.000 2857.567      758.823 4042.697    0.000 4042.697
652.00  3356.846 1378.235    0.000 1378.235     1058.998 2756.471    0.000 2756.471      943.804 4225.605    0.000 4225.605
653.00  3224.066 1408.777    0.000 1408.777      711.747 2925.372    0.000 2925.372      568.514 4846.744    0.000 4846.744
654.00  3163.012 1418.300    0.000 1418.300     1011.990 2755.670    0.000 2755.670      819.743 4445.436    0.000 4445.436
655.00  3168.316 1337.519    0.000 1337.519      925.690 2695.410    0.000 2695.410      788.681 4389.472    0.000 4389.472
656.00  3202.483 1371.633    0.000 1371.633      943.192 2628.166    0.000 2628.166      799.839 4172.213    0.000 4172.213
657.00  3374.077 1311.523    0.000 1311.523     1013.501 2626.825    0.000 2626.825      799.739 4251.189    0.000 4251.189
658.00  3213.721 1321.895    0.000 1321.895      916.574 2635.758    0.000 2635.758      723.230 4251.905    0.000 4251.905
659.00  3576.598 1168.882    0.000 1168.882      857.422 2879.594    0.000 2879.594      570.319 4347.190    0.000 4347.190
660.00  3504.837 1212.106    0.000 1212.106      697.976 2789.347    0.000 2789.347      541.467 4341.573    0.000 4341.573
661.00  3320.428 1316.024    0.000 1316.024      949.974 2793.623    0.000 2793.623      892.628 4401.703    0.000 4401.703
662.00  3499.744 1397.758    0.000 1397.758      991.538 2910.729    0.000 2910.729      861.864 4223.220    0.000 4223.220
663.00  3344.124 1454.140    0.000 1454.140      912.323 2985.175    0.000 2985.175      829.395 4204.833    0.000 4204.833
664.00  3294.667 1291.724    0.000 1291.724      923.272 2664.049    0.000 2664.049      799.535 4174.248    0.000 4174.248
665.00  3211.209 1329.408    0.000 1329.408      994.952 2643.797    0.000 2643.797     1068.764 4082.534    0.000 4082.534
666.00  3301.083 1335.230    0.000 1335.230      865.221 2705.742    0.000 2705.742      872.118 3819.001    0.000 3819.001
667.00  3435.551 1271.792    0.000 1271.792     1127.170 2737.280    0.000 2737.280     1193.433 4016.511    0.000 4016.511
668.00  3395.214 1446.406    0.000 1446.406     1016.283 2907.984    0.000 2907.984     1228.014 4336.054    0.000 4336.054
669.00  3341.126 1388.956    0.000 1388.956      912.838 2828.100    0.000 2828.100      840.678 3958.389    0.000 3958.389
670.00  3388.759 1315.602    0.000 1315.602     1038.702 2788.106    0.000 2788.106     1072.090 4180.622    0.000 4180.622
671.00  3500.748 1255.537    0.000 1255.537     1018.143 2863.110    0.000 2863.110     1218.362 4132.220    0.000 4132.220
672.00  3542.720 1371.253    0.000 1371.253      892.240 2884.116    0.000 2884.116      928.226 4475.130    0.000 4475.130
673.00  3497.524 1302.384    0.000 1302.384      999.968 2701.870    0.000 2701.870      920.679 4115.089    0.000 4115.089
674.00  3320.016 1352.693    0.000 1352.693      977.364 2759.194    0.000 2759.194      819.847 4293.473    0.000 4293.473
675.00  3388.689 1398.710    0.000 1398.710     1150.915 2754.420    0.000 2754.420     1142.054 4214.602    0.000 4214.602
676.00  3543.724 1462.428    0.000 1462.428     1054.716 2773.597    0.000 2773.597     1169.515 4130.204    0.000 4130.204
677.00  3525.679 1339.856    0.000 1339.856     1114.211 2793.247    0.000 2793.247     1107.676 4147.350    0.000 4147.350
678.00  3489.480 1352.948    0.000 1352.948     1010.624 2855.074    0.000 2855.074     1022.418 4121.606    0.000 4121.606
679.00  3420.478 1322.716    0.000 1322.716     1031.942 2820.535    0.000 2820.535     1086.459 4198.516    0.000 4198.516
680.00  3412.754 1374.259    0.000 1374.259     1200.682 2626.901    0.000 2626.901     1212.844 3895.041    0.000 3895.041
681.00  3347.952 1453.803    0.000 1453.803      964.665 2921.780    0.000 2921.780      929.830 4470.028    0.000 4470.028
682.00  3211.987 1358.463    0.000 1358.463      919.511 2753.695    0.000 2753.695      862.371 4196.845    0.000 4196.845
683.00  3467.599 1354.483    0.000 1354.483     1062.018 2763.472    0.000 2763.472     1099.427 4065.119    0.000 4065.119
684.00  3210.200 1370.152    0.000 1370.152     1241.701 2475.804    0.000 2475.804     1294.564 3818.609    0.000 3818.609
685.00  3489.093 1408.257    0.000 1408.257     1217.766 2661.513    0.000 2661.513     1334.001 4029.488    0.000 4029.488
686.00  3634.921 1336.175    0.000 1336.175     1148.672 2710.243    0.000 2710.243     1374.886 3855.029    0.000 3855.029
687.00  3289.132 1424.783    0.000 1424.783     1093.337 2768.327    0.000 2768.327     1142.060 4113.873    0.000 4113.873
688.00  3489.331 1421.765    0.000 1421.765     1173.010 2924.098    0.000 2924.098     1302.601 4372.545    0.000 4372.545
689.00  3452.828 1388.099    0.000 1388.099     1005.186 2765.297    0.000 2765.297      871.515 4241.873    0.000 4241.873
690.00  3529.919 1309.373    0.000 1309.373      971.189 2894.118    0.000 2894.118      980.393 4249.396    0.000 4249.396
691.00  3379.607 1326.013    0.000 1326.013     1131.390 2735.494    0.000 2735.494     1142.862 3992.057    0.000 3992.057
692.00  3500.059 1291.259    0.000 1291.259      907.180 2788.542    0.000 2788.542      873.428 4083.519    0.000 4083.519
693.00  3415.420 1330.146    0.000 1330.146     1001.619 2678.189    0.000 2678.189      972.355 4074.268    0.000 4074.268
694.00  3324.351 1393.318    0.000 1393.318      950.284 2836.945    0.000 2836.945      838.544 4265.264    0.000 4265.264
695.00  3397.985 1374.897    0.000 1374.897     1010.967 2808.401    0.000 2808.401      929.925 4415.265    0.000 4415.265
696.00  3461.414 1249.765    0.000 1249.765     1147.544 2577.111    0.000 2577.111     1025.943 4050.748    0.000 4050.748
697.00  3270.081 1299.629    0.000 1299.629     1107.317 2597.177    0.000 2597.177     1001.909 3802.323    0.000 3802.323
698.00  3338.031 1366.910    0.000 1366.910     1014.766 2668.680    0.000 2668.680      941.086 3781.916    0.000 3781.916
699.00  3258.356 1462.136    0.000 1462.136     1184.099 2637.128    0.000 2637.128      989.742 3977.197    0.000 3977.197
700.00  3468.601 1456.560    0.000 1456.560     1126.655 2741.648    0.000 2741.648     1273.050 4043.404    0.000 4043.404
701.00  3383.451 1457.060    0.000 1457.060     1045.318 2744.845    0.000 2744.845     1144.286 4002.780    0.000 4002.780
702.00  3371.699 1431.526    0.000 1431.526     1168.741 2664.728    0.000 2664.728     1132.498 4054.153    0.000 4054.153
703.00  3320.078 1394.161    0.000 1394.161     1093.989 2450.753    0.000 2450.753     1113.298 3899.141    0.000 3899.141
704.00  3371.759 1401.408    0.000 1401.408     1040.095 2617.212    0.000 2617.212     1015.584 3858.121    0.000 3858.121
705.00  3376.817 1412.379    0.000 1412.379     1140.278 2615.356    0.000 2615.356     1081.027 3960.857    0.000 3960.857
706.00  3479.636 1344.464    0.000 1344.464     1114.275 2721.946    0.000 2721.946     1274.152 3937.396    0.000 3937.396
707.00  3319.834 1417.105    0.000 1417.105     1021.414 2850.978    0.000 2850.978     1143.360 4239.437    0.000 4239.437
708.00  3430.687 1381.902    0.000 1381.902     1057.754 2670.630    0.000 2670.630     1161.660 3967.800    0.000 3967.800
709.00  3261.896 1448.907    0.000 1448.907      999.629 2639.221    0.000 2639.221     1222.276 3843.844    0.000 3843.844
710.00  3404.984 1410.418    0.000 1410.418     1027.454 2934.416    0.000 2934.416     1354.182 3993.938    0.000 3993.938
711.00  3256.060 1438.192    0.000 1438.192     1079.704 2808.942    0.000 2808.942     1176.737 3723.699    0.000 3723.699
712.00  3446.707 1274.814    0.000 1274.814     1107.447 2794.395    0.000 2794.395     1239.305 3786.101    0.000 3786.101
713.00  3517.902 1289.997    0.000 1289.997      943.875 2885.365    0.000 2885.365      849.706 3838.006    0.000 3838.006
714.00  3571.113 1294.105    0.000 1294.105      983.016 2914.324    0.000 2914.324     1044.646 3978.282    0.000 3978.282
715.00  3365.188 1358.862    0.000 1358.862     1044.991 2652.005    0.000 2652.005      968.365 4032.665    0.000 4032.665
716.00  3609.839 1221.190    0.000 1221.190     1151.262 2690.510    0.000 2690.510     1124.280 4115.377    0.000 4115.377
717.00  3399.062 1306.156    0.000 1306.156     1002.464 2821.583    0.000 2821.583     1035.494 3924.389    0.000 3924.389
718.00  3220.689 1395.693    0.000 1395.693     1089.080 2831.325    0.000 2831.325     1050.269 4317.034    0.000 4317.034
719.00  3506.605 1333.334    0.000 1333.334      924.268 2769.259    0.000 2769.259      822.459 4160.563    0.000 4160.563
720.00  3546.109 1224.773    0.000 1224.773     1013.030 2857.867    0.000 2857.867      860.162 4376.964    0.000 4376.964
721.00  3459.389 1386.911    0.000 1386.911      791.380 2746.790    0.000 2746.790      736.129 3961.185    0.000 3961.185
722.00  3261.986 1448.254    0.000 1448.254      890.036 2861.531    0.000 2861.531      802.954 4212.707    0.000 4212.707
723.00  3366.497 1452.873    0.000 1452.873     1026.043 2863.839    0.000 2863.839      892.128 4026.017    0.000 4026.017
724.00  3342.701 1344.278    0.000 1344.278     1011.896 2734.641    0.000 2734.641      961.293 3877.025    0.000 3877.025
725.00  3379.607 1298.141    0.000 1298.141     1125.510 2616.039    0.000 2616.039     1232.132 3837.518    0.000 3837.518
726.00  3363.347 1305.312    0.000 1305.312      931.131 2846.057    0.000 2846.057      871.218 4063.211    0.000 4063.211
727.00  3574.598 1286.094    0.000 1286.094     1263.288 2860.290    0.000 2860.290     1165.176 4267.090    0.000 4267.090
728.00  3360.398 1362.208    0.000 1362.208     1168.535 2796.570    0.000 2796.570     1102.744 4177.970    0.000 4177.970
729.00  3427.072 1284.045    0.000 1284.045      871.788 3165.909    0.000 3165.909      591.639 4592.811    0.000 4592.811
730.00  3326.163 1272.348    0.000 1272.348     1065.907 2678.794    0.000 2678.794      952.650 4013.640    0.000 4013.640
731.00  3270.376 1329.198    0.000 1329.198     1085.049 2732.939    0.000 2732.939      873.334 4397.389    0.000 4397.389
732.00  3393.371 1263.752    0.000 1263.752     1058.593 2793.815    0.000 2793.815      753.498 4424.428    0.000 4424.428
733.00  3459.020 1171.045    0.000 1171.045      975.175 2862.865    0.000 2862.865      681.818 4677.241    0.000 4677.241
734.00  3330.469 1212.342    0.000 1212.342      963.078 2820.909    0.000 2820.909      926.629 4221.019    0.000 4221.019
735.00  3230.789 1344.755    0.000 1344.755     1026.356 2884.948    0.000 2884.948      950.438 4339.185    0.000 4339.185
736.00  3328.019 1181.744    0.000 1181.744     1055.572 2822.159    0.000 2822.159      890.517 4159.115    0.000 4159.115
737.00  3382.887 1354.962    0.000 1354.962     1076.999 2727.072    0.000 2727.072     1030.460 4110.782    0.000 4110.782
738.00  3324.219 1234.742    0.000 1234.742     1067.642 2723.818    0.000 2723.818     1118.835 3841.939    0.000 3841.939
739.00  3235.639 1367.665    0.000 1367.665     1145.327 2562.588    0.000 2562.588     1220.066 3996.654    0.000 3996.654
740.00  3234.059 1314.061    0.000 1314.061     1159.114 2657.517    0.000 2657.517     1184.376 3750.647    0.000 3750.647
741.00  3325.613 1308.674    0.000 1308.674     1047.641 2493.793    0.000 2493.793      925.001 3921.547    0.000 3921.547
742.00  3382.910 1334.334    0.000 1334.334     1051.599 2594.285    0.000 2594.285      932.037 3983.781    0.000 3983.781
743.00  3325.181 1381.458    0.000 1381.458     1131.217 2520.403    0.000 2520.403     1021.719 4016.257    0.000 4016.257
744.00  3221.659 1410.125    0.000 1410.125     1189.526 2642.046    0.000 2642.046     1291.948 3774.133    0.000 3774.133
745.00  3344.806 1417.243    0.000 1417.243     1114.191 2621.991    0.000 2621.991     1238.975 3961.369    0.000 3961.369
746.00  3351.130 1411.225    0.000 1411.225     1140.810 2534.397    0.000 2534.397     1088.674 3906.413    0.000 3906.413
747.00  3388.953 1427.847    0.000 1427.847     1130.508 2576.450    0.000 2576.450     1182.721 3606.702    0.000 3606.702
748.00  3361.572 1234.238    0.000 1234.238      964.256 2667.943    0.000 2667.943      860.762 3933.616    0.000 3933.616
749.00  3471.021 1244.829    0.000 1244.829     1134.509 2649.452    0.000 2649.452     1060.825 3936.197    0.000 3936.197
750.00  3457.721 1263.979    0.000 1263.979      940.867 2620.833    0.000 2620.833      864.409 3965.983    0.000 3965.983
751.00  3336.419 1312.431    0.000 1312.431     1136.111 2562.901    0.000 2562.901     1267.437 3902.069    0.000 3902.069
752.00  3355.326 1424.027    0.000 1424.027     1139.976 2678.247    0.000 2678.247     1046.398 3857.677    0.000 3857.677
753.00  3428.843 1315.669    0.000 1315.669     1153.763 2534.571    0.000 2534.571     1353.371 3742.408    0.000 3742.408
754.00  3464.878 1337.381    0.000 1337.381     1183.322 2644.858    0.000 2644.858     1505.683 4036.286    0.000 4036.286
755.00  3426.630 1408.389    0.000 1408.389     1161.079 2672.223    0.000 2672.223     1312.666 3703.191    0.000 3703.191
756.00  3419.724 1267.069    0.000 1267.069     1135.721 2504.077    0.000 2504.077     1073.408 3772.938    0.000 3772.938
757.00  3275.287 1317.284    0.000 1317.284      966.136 2667.643    0.000 2667.643      859.661 3804.728    0.000 3804.728
758.00  3255.105 1326.993    0.000 1326.993     1195.473 2622.717    0.000 2622.717     1159.086 3909.216    0.000 3909.216
759.00  3312.019 1324.816    0.000 1324.816     1099.726 2943.789    0.000 2943.789     1182.573 4073.973    0.000 4073.973
760.00  3411.033 1185.486    0.000 1185.486     1068.208 2569.558    0.000 2569.558     1112.996 3555.979    0.000 3555.979
761.00  3331.282 1179.729    0.000 1179.729     1131.092 2660.099    0.000 2660.099     1046.581 3922.068    0.000 3922.068
762.00  3402.057 1246.931    0.000 1246.931     1047.268 2772.043    0.000 2772.043      940.716 3866.234    0.000 3866.234
763.00  3317.577 1216.582    0.000 1216.582     1055.635 2625.475    0.000 2625.475      787.077 4124.029    0.000 4124.029
764.00  3310.115 1345.945    0.000 1345.945     1158.690 2815.752    0.000 2815.752     1069.873 4232.790    0.000 4232.790
765.00  3325.498 1323.725    0.000 1323.725     1055.470 2735.806    0.000 2735.806      991.354 4096.583    0.000 4096.583
766.00  3302.677 1204.504    0.000 1204.504      969.572 2653.183    0.000 2653.183      923.090 3939.570    0.000 3939.570
767.00  3278.991 1288.997    0.000 1288.997     1289.952 2598.492    0.000 2598.492     1433.999 3828.660    0.000 3828.660
768.00  3225.362 1310.844    0.000 1310.844      991.536 2885.685    0.000 2885.685     1054.498 3965.201    0.000 3965.201
769.00  3366.710 1413.047    0.000 1413.047     1268.130 2675.079    0.000 2675.079     1122.452 4032.539    0.000 4032.539
770.00  3327.990 1361.031    0.000 1361.031     1211.050 2647.774    0.000 2647.774     1384.536 3738.676    0.000 3738.676
771.00  3357.672 1360.692    0.000 1360.692     1231.817 2617.710    0.000 2617.710     1282.194 3778.397    0.000 3778.397
772.00  3349.929 1241.585    0.000 1241.585     1118.271 2877.561    0.000 2877.561     1080.125 4088.428    0.000 4088.428
773.00  3469.444 1185.775    0.000 1185.775     1156.286 2634.111    0.000 2634.111     1011.664 3849.464    0.000 3849.464
774.00  3265.327 1164.304    0.000 1164.304     1029.323 2559.053    0.000 2559.053      980.901 3844.051    0.000 3844.051
775.00  3490.184 1160.774    0.000 1160.774     1246.873 2490.128    0.000 2490.128     1266.349 3774.933    0.000 3774.933
776.00  3511.381 1178.577    0.000 1178.577     1073.690 2509.951    0.000 2509.951     1220.771 3822.225    0.000 3822.225
777.00  3397.673 1243.802    0.000 1243.802     1005.208 2530.290    0.000 2530.290     1065.755 3422.819    0.000 3422.819
778.00  3351.342 1179.860    0.000 1179.860     1188.875 2452.003    0.000 2452.003     1315.172 3648.337    0.000 3648.337
779.00  3294.015 1264.023    0.000 1264.023     1006.518 2515.688    0.000 2515.688      880.284 3942.772    0.000 3942.772
780.00  3375.959 1256.168    0.000 1256.168     1034.519 2782.146    0.000 2782.146      850.305 3992.725    0.000 3992.725
781.00  3603.641 1092.272    0.000 1092.272     1150.659 2707.288    0.000 2707.288     1142.251 4055.301    0.000 4055.301
782.00  3468.167 1223.840    0.000 1223.840     1071.286 2675.529    0.000 2675.529     1231.830 3739.683    0.000 3739.683
783.00  3545.122 1186.696    0.000 1186.696     1039.323 2763.259    0.000 2763.259      872.225 3956.035    0.000 3956.035
784.00  3533.286 1071.017    0.000 1071.017     1080.803 2811.668    0.000 2811.668      838.449 4258.395    0.000 4258.395
785.00  3577.925 1178.039    0.000 1178.039      830.354 3048.467    0.000 3048.467      543.484 4395.453    0.000 4395.453
786.00  3423.194 1217.127    0.000 1217.127      998.697 2776.807    0.000 2776.807      563.514 4454.334    0.000 4454.334
787.00  3432.045 1222.510    0.000 1222.510      826.098 2977.113    0.000 2977.113      400.928 4502.018    0.000 4502.018
788.00  3421.797 1204.597    0.000 1204.597      834.231 3214.400    0.000 3214.400      541.272 4559.621    0.000 4559.621
789.00  3442.258 1225.119    0.000 1225.119      921.091 2816.205    0.000 2816.205      619.888 4137.908    0.000 4137.908
790.00  3414.359 1193.425    0.000 1193.425      828.274 2887.401    0.000 2887.401      720.218 4232.990    0.000 4232.990
791.00  3618.243 1131.429    0.000 1131.429      817.119 2990.210    0.000 2990.210      609.934 4554.819    0.000 4554.819
792.00  3572.847 1167.633    0.000 1167.633      998.113 2862.861    0.000 2862.861     1045.741 4270.273    0.000 4270.273
793.00  3557.523 1179.221    0.000 1179.221     1009.956 2669.191    0.000 2669.191      768.778 4279.253    0.000 4279.253
794.00  3554.111 1111.462    0.000 1111.462      919.999 2811.541    0.000 2811.541      966.956 4359.867    0.000 4359.867
795.00  3414.917 1105.362    0.000 1105.362     1104.820 2621.782    0.000 2621.782      813.413 4508.361    0.000 4508.361
796.00  3348.220 1287.138    0.000 1287.138      691.629 2905.594    0.000 2905.594      460.543 4500.928    0.000 4500.928
797.00  3520.347 1212.998    0.000 1212.998      748.343 2631.074    0.000 2631.074      580.078 4173.184    0.000 4173.184
798.00  3596.548 1218.233    0.000 1218.233      978.645 2793.111    0.000 2793.111      652.260 4545.307    0.000 4545.307
799.00  3484.594 1375.656    0.000 1375.656      920.683 2709.310    0.000 2709.310      469.793 4623.989    0.000 4623.989
800.00  3401.752 1328.164    0.000 1328.164      953.073 2600.149    0.000 2600.149      650.445 4050.233    0.000 4050.233
801.00  3454.217 1319.357    0.000 1319.357     1152.158 2345.390    0.000 2345.390     1087.967 3766.954    0.000 3766.954
802.00  3527.126 1434.434    0.000 1434.434     1098.262 2323.370    0.000 2323.370      660.302 4125.655    0.000 4125.655
803.00  3658.771 1245.367    0.000 1245.367     1072.672 2514.884    0.000 2514.884      922.391 4071.551    0.000 4071.551
804.00  3333.713 1226.324    0.000 1226.324      877.047 2402.802    0.000 2402.802      651.869 4108.505    0.000 4108.505
805.00  3584.750 1239.912    0.000 1239.912      846.250 2570.090    0.000 2570.090      570.826 4331.050    0.000 4331.050
806.00  3552.570 1274.995    0.000 1274.995      687.627 2785.003    0.000 2785.003      730.070 4504.639    0.000 4504.639
807.00  3304.905 1543.550    0.000 1543.550      710.279 2870.221    0.000 2870.221      769.742 4274.075    0.000 4274.075
808.00  3421.139 1334.403    0.000 1334.403      899.676 2885.576    0.000 2885.576     1094.907 4421.049    0.000 4421.049
809.00  3285.856 1361.080    0.000 1361.080      998.377 2799.832    0.000 2799.832     1183.879 4253.771    0.000 4253.771
810.00  3629.231 1198.021    0.000 1198.021      877.063 2813.045    0.000 2813.045     1101.242 4318.583    0.000 4318.583
811.00  3614.050 1230.120    0.000 1230.120      962.247 2711.970    0.000 2711.970     1074.493 4343.049    0.000 4343.049
812.00  3633.830 1289.427    0.000 1289.427      962.495 2792.896    0.000 2792.896     1163.275 3962.714    0.000 3962.714
813.00  3476.640 1408.663    0.000 1408.663      873.501 2745.626    0.000 2745.626      907.315 4172.904    0.000 4172.904
814.00  3583.568 1443.540    0.000 1443.540      853.322 2928.749    0.000 2928.749      619.890 4658.850    0.000 4658.850
815.00  3399.813 1576.754    0.000 1576.754      795.678 3022.811    0.000 3022.811      518.853 4704.800    0.000 4704.800
816.00  3536.208 1488.995    0.000 1488.995      801.707 2942.836    0.000 2942.836      606.918 4597.432    0.000 4597.432
817.00  3633.644 1368.911    0.000 1368.911      646.106 3038.153    0.000 3038.153      419.727 4498.716    0.000 4498.716
818.00  3646.080 1322.364    0.000 1322.364      851.130 2897.282    0.000 2897.282      679.201 4388.941    0.000 4388.941
819.00  3636.565 1295.563    0.000 1295.563      879.002 2908.434    0.000 2908.434      792.501 4355.892    0.000 4355.892
820.00  3573.689 1314.032    0.000 1314.032      837.021 2641.403    0.000 2641.403      882.076 3940.287    0.000 3940.287
821.00  3528.486 1382.353    0.000 1382.353      908.880 2813.636    0.000 2813.636      801.545 4360.781    0.000 4360.781
822.00  3505.787 1422.911    0.000 1422.911      683.520 2981.000    0.000 2981.000      744.362 4495.450    0.000 4495.450
823.00  3574.223 1248.578    0.000 1248.578      755.668 2905.968    0.000 2905.968      581.181 4570.092    0.000 4570.092
824.00  3547.970 1358.468    0.000 1358.468      872.570 2797.738    0.000 2797.738      806.273 4524.956    0.000 4524.956
825.00  3404.613 1344.683    0.000 1344.683      820.969 2891.947    0.000 2891.947      968.535 4491.180    0.000 4491.180
826.00  3390.123 1391.741    0.000 1391.741      859.354 2831.359    0.000 2831.359      855.633 4290.148    0.000 4290.148
827.00  3444.386 1409.717    0.000 1409.717      899.683 2809.137    0.000 2809.137     1095.204 4042.141    0.000 4042.141
828.00  3448.425 1379.048    0.000 1379.048      741.842 2833.419    0.000 2833.419      591.236 4274.422    0.000 4274.422
829.00  3514.910 1412.793    0.000 1412.793      934.617 2871.841    0.000 2871.841      834.624 3893.611    0.000 3893.611
830.00  3361.574 1457.905    0.000 1457.905      686.455 2950.975    0.000 2950.975      670.655 4298.556    0.000 4298.556
831.00  3540.908 1412.135    0.000 1412.135      725.151 3035.862    0.000 3035.862      788.786 4248.304    0.000 4248.304
832.00  3503.710 1361.691    0.000 1361.691      818.031 3022.611    0.000 3022.611      862.472 4154.130    0.000 4154.130
833.00  3483.888 1210.473    0.000 1210.473      762.841 2992.042    0.000 2992.042      730.067 4384.311    0.000 4384.311
834.00  3392.269 1360.535    0.000 1360.535      750.021 3003.038    0.000 3003.038      692.568 4468.957    0.000 4468.957
835.00  3524.898 1223.877    0.000 1223.877      722.377 2907.907    0.000 2907.907      671.254 3782.424    0.000 3782.424
836.00  3355.616 1435.233    0.000 1435.233      767.622 2880.807    0.000 2880.807      871.718 4348.516    0.000 4348.516
837.00  3586.076 1418.091    0.000 1418.091      807.005 3016.276    0.000 3016.276      862.973 4399.789    0.000 4399.789
838.00  3501.461 1405.124    0.000 1405.124      914.734 3065.084    0.000 3065.084     1021.713 4048.430    0.000 4048.430
839.00  3540.167 1457.150    0.000 1457.150     1123.519 2879.411    0.000 2879.411     1559.676 4272.007    0.000 4272.007
840.00  3564.139 1329.486    0.000 1329.486      988.436 2741.720    0.000 2741.720     1161.775 4008.378    0.000 4008.378
841.00  3439.930 1330.444    0.000 1330.444      980.965 2762.598    0.000 2762.598     1240.784 4049.025    0.000 4049.025
842.00  3373.583 1340.650    0.000 1340.650      969.455 2776.903    0.000 2776.903     1280.994 3904.903    0.000 3904.903
843.00  3494.793 1300.937    0.000 1300.937      935.386 2713.887    0.000 2713.887     1084.247 3947.287    0.000 3947.287
844.00  3379.196 1410.054    0.000 1410.054      869.039 2727.615    0.000 2727.615     1010.456 3866.574    0.000 3866.574
845.00  3472.177 1330.284    0.000 1330.284      852.811 2759.874    0.000 2759.874     1043.934 3859.332    0.000 3859.332
846.00  3512.653 1420.020    0.000 1420.020     1018.150 2745.306    0.000 2745.306     1091.790 4134.681    0.000 4134.681
847.00  3515.236 1332.890    0.000 1332.890     1041.250 2905.758    0.000 2905.758     1431.295 3976.651    0.000 3976.651
848.00  3562.255 1338.932    0.000 1338.932     1071.957 2790.407    0.000 2790.407     1366.853 3912.387    0.000 3912.387
849.00  3479.118 1272.213    0.000 1272.213     1132.852 2808.826    0.000 2808.826     1412.887 3728.778    0.000 3728.778
850.00  3403.172 1215.403    0.000 1215.403     1093.979 2629.407    0.000 2629.407     1160.256 4115.753    0.000 4115.753
851.00  3563.245 1385.099    0.000 1385.099     1039.777 2856.565    0.000 2856.565     1309.643 4149.020    0.000 4149.020
852.00  3457.600 1349.770    0.000 1349.770      992.384 2749.909    0.000 2749.909     1018.199 4537.320    0.000 4537.320
853.00  3499.248 1322.296    0.000 1322.296     1138.794 2621.146    0.000 2621.146     1238.975 4410.260    0.000 4410.260
854.00  3508.693 1391.274    0.000 1391.274     1021.680 2834.751    0.000 2834.751     1061.627 4341.730    0.000 4341.730
855.00  3471.829 1430.928    0.000 1430.928     1124.717 2919.076    0.000 2919.076     1306.935 4247.276    0.000 4247.276
856.00  3500.205 1409.752    0.000 1409.752      974.722 2757.251    0.000 2757.251     1009.151 4109.146    0.000 4109.146
857.00  3452.901 1441.522    0.000 1441.522      911.290 2834.894    0.000 2834.894      877.655 4449.457    0.000 4449.457
858.00  3415.111 1356.049    0.000 1356.049     1049.511 2646.854    0.000 2646.854     1222.679 4203.949    0.000 4203.949
859.00  3327.980 1364.992    0.000 1364.992     1000.999 2611.835    0.000 2611.835     1059.819 4294.633    0.000 4294.633
860.00  3532.781 1373.381    0.000 1373.381     1031.934 2532.360    0.000 2532.360     1045.345 4309.943    0.000 4309.943
861.00  3377.793 1435.203    0.000 1435.203     1103.596 2659.981    0.000 2659.981     1436.410 3855.809    0.000 3855.809
862.00  3436.571 1369.817    0.000 1369.817     1175.806 2670.226    0.000 2670.226     1269.827 4019.395    0.000 4019.395
863.00  3434.677 1445.008    0.000 1445.008     1129.042 2770.007    0.000 2770.007     1210.514 4250.095    0.000 4250.095
864.00  3504.166 1403.411    0.000 1403.411     1103.988 2675.890    0.000 2675.890     1482.956 4107.947    0.000 4107.947
865.00  3425.613 1460.250    0.000 1460.250     1171.304 2620.196    0.000 2620.196     1315.574 4335.149    0.000 4335.149
866.00  3509.818 1367.992    0.000 1367.992     1156.660 2656.796    0.000 2656.796     1289.435 4270.904    0.000 4270.904
867.00  3568.252 1371.769    0.000 1371.769     1035.853 2739.436    0.000 2739.436      908.516 4414.526    0.000 4414.526
868.00  3478.933 1314.327    0.000 1314.327      884.023 2705.881    0.000 2705.881      847.799 4123.633    0.000 4123.633
869.00  3489.458 1164.409    0.000 1164.409      967.620 2673.692    0.000 2673.692     1107.980 3942.852    0.000 3942.852
870.00  3641.085 1274.100    0.000 1274.100      963.099 2869.728    0.000 2869.728     1145.576 4314.831    0.000 4314.831
871.00  3669.056 1185.693    0.000 1185.693      921.383 2975.796    0.000 2975.796      929.325 4395.429    0.000 4395.429
872.00  3797.353 1191.118    0.000 1191.118      930.962 2811.671    0.000 2811.671      918.876 4174.718    0.000 4174.718
873.00  3600.931 1337.849    0.000 1337.849     1039.466 2787.054    0.000 2787.054     1091.487 4072.977    0.000 4072.977
874.00  3661.610 1268.436    0.000 1268.436      987.437 2987.210    0.000 2987.210     1271.943 4442.135    0.000 4442.135
875.00  3398.632 1330.724    0.000 1330.724      835.952 2925.404    0.000 2925.404      961.110 4157.199    0.000 4157.199
876.00  3582.593 1200.039    0.000 1200.039      919.035 2848.187    0.000 2848.187      750.479 4066.619    0.000 4066.619
877.00  3603.382 1193.736    0.000 1193.736      869.944 2874.277    0.000 2874.277      872.626 4282.702    0.000 4282.702
878.00  3721.354 1243.711    0.000 1243.711      945.773 2624.370    0.000 2624.370      570.024 4392.650    0.000 4392.650
879.00  3703.441 1171.749    0.000 1171.749      960.535 2798.043    0.000 2798.043      961.798 4359.567    0.000 4359.567
880.00  3707.495 1092.788    0.000 1092.788     1028.370 2663.273    0.000 2663.273      978.690 4310.215    0.000 4310.215
881.00  3560.093 1095.338    0.000 1095.338     1061.785 2709.829    0.000 2709.829     1103.263 4318.375    0.000 4318.375
882.00  3507.175 1166.433    0.000 1166.433     1070.102 2725.454    0.000 2725.454      899.969 4266.964    0.000 4266.964
883.00  3493.147 1271.065    0.000 1271.065      891.110 2813.863    0.000 2813.863      687.951 4801.576    0.000 4801.576
884.00  3676.961 1147.590    0.000 1147.590     1051.777 2859.107    0.000 2859.107     1020.214 4633.356    0.000 4633.356
885.00  3528.690 1291.631    0.000 1291.631      708.340 2989.100    0.000 2989.100      742.635 4316.839    0.000 4316.839
886.00  3877.850 1225.917    0.000 1225.917      976.573 2671.311    0.000 2671.311     1069.675 3860.361    0.000 3860.361
887.00  3656.148 1286.057    0.000 1286.057      838.592 2778.367    0.000 2778.367      789.691 4470.942    0.000 4470.942
888.00  3675.620 1224.814    0.000 1224.814      791.116 2919.186    0.000 2919.186      690.360 4566.710    0.000 4566.710
889.00  3654.260 1163.158    0.000 1163.158     1095.177 2930.131    0.000 2930.131     1085.757 4465.433    0.000 4465.433
890.00  3691.347 1144.544    0.000 1144.544     1095.328 2870.361    0.000 2870.361     1167.395 4371.140    0.000 4371.140
891.00  3583.084 1206.557    0.000 1206.557      958.482 2917.807    0.000 2917.807     1088.470 4401.604    0.000 4401.604
892.00  3550.563 1297.032    0.000 1297.032     1090.305 2599.966    0.000 2599.966     1303.115 4185.482    0.000 4185.482
893.00  3615.928 1308.793    0.000 1308.793      946.284 2608.936    0.000 2608.936      930.533 4195.209    0.000 4195.209
894.00  3565.957 1156.202    0.000 1156.202     1042.968 2709.692    0.000 2709.692      865.088 4051.457    0.000 4051.457
895.00  3516.786 1272.324    0.000 1272.324     1063.118 2770.314    0.000 2770.314     1037.700 4371.436    0.000 4371.436
896.00  3700.426 1269.176    0.000 1269.176     1260.331 2640.660    0.000 2640.660     1277.072 4323.494    0.000 4323.494
897.00  3777.900 1248.061    0.000 1248.061     1016.919 2637.109    0.000 2637.109      912.634 4316.962    0.000 4316.962
898.00  3680.509 1283.271    0.000 1283.271     1136.087 2750.081    0.000 2750.081     1102.346 4224.667    0.000 4224.667
899.00  3813.203 1195.158    0.000 1195.158     1037.525 2709.976    0.000 2709.976     1256.358 3883.162    0.000 3883.162
900.00  3833.257 1253.672    0.000 1253.672     1006.203 2812.932    0.000 2812.932     1026.545 4469.153    0.000 4469.153
901.00  3828.870 1150.514    0.000 1150.514     1035.403 2801.501    0.000 2801.501      752.794 4598.338    0.000 4598.338
902.00  3890.075 1179.707    0.000 1179.707     1209.065 2550.517    0.000 2550.517     1101.445 4393.364    0.000 4393.364
903.00  3653.351 1284.364    0.000 1284.364     1122.503 2585.232    0.000 2585.232     1215.647 4275.841    0.000 4275.841
904.00  3585.569 1332.070    0.000 1332.070     1192.587 2730.664    0.000 2730.664     1216.751 4457.898    0.000 4457.898
905.00  3649.286 1101.070    0.000 1101.070      996.302 2908.586    0.000 2908.586     1066.752 4245.081    0.000 4245.081
906.00  3692.986 1101.364    0.000 1101.364     1019.357 2835.685    0.000 2835.685     1205.593 4127.002    0.000 4127.002
907.00  3891.811 1129.368    0.000 1129.368      954.587 2946.487    0.000 2946.487     1059.717 4289.712    0.000 4289.712
908.00  3830.621 1229.534    0.000 1229.534     1067.507 2816.533    0.000 2816.533     1116.315 4481.754    0.000 4481.754
909.00  3940.546 1243.040    0.000 1243.040     1205.623 2780.399    0.000 2780.399     1286.420 4600.851    0.000 4600.851
910.00  3775.037 1246.238    0.000 1246.238     1214.852 2626.085    0.000 2626.085     1195.638 4619.755    0.000 4619.755
911.00  3807.732 1180.927    0.000 1180.927     1032.173 2703.779    0.000 2703.779      875.340 4648.008    0.000 4648.008
912.00  3753.206 1219.752    0.000 1219.752     1004.506 2723.617    0.000 2723.617     1198.149 4035.691    0.000 4035.691
913.00  3711.217 1234.660    0.000 1234.660      889.522 2865.519    0.000 2865.519     1138.436 4063.920    0.000 4063.920
914.00  3848.740 1244.644    0.000 1244.644     1010.068 2777.034    0.000 2777.034     1083.843 4317.796    0.000 4317.796
915.00  3790.243 1153.325    0.000 1153.325     1136.795 2785.776    0.000 2785.776     1053.281 4138.376    0.000 4138.376
916.00  3693.878 1088.696    0.000 1088.696     1193.403 2540.481    0.000 2540.481     1401.728 3706.615    0.000 3706.615
917.00  3777.937 1143.053    0.000 1143.053     1207.086 2420.486    0.000 2420.486     1259.374 4028.226    0.000 4028.226
918.00  3651.596 1164.094    0.000 1164.094     1328.047 2448.634    0.000 2448.634     1674.576 3639.065    0.000 3639.065
919.00  3640.861 1200.351    0.000 1200.351     1129.767 2620.750    0.000 2620.750     1191.920 4042.653    0.000 4042.653
920.00  3704.451 1104.996    0.000 1104.996     1067.728 2674.940    0.000 2674.940     1051.369 4131.272    0.000 4131.272
921.00  3720.956 1196.763    0.000 1196.763     1156.103 2599.687    0.000 2599.687     1330.853 3990.474    0.000 3990.474
922.00  3730.463 1197.433    0.000 1197.433     1182.209 2496.415    0.000 2496.415     1455.116 3822.335    0.000 3822.335
923.00  3789.147 1128.667    0.000 1128.667     1256.251 2606.171    0.000 2606.171     1438.022 4261.152    0.000 4261.152
924.00  3779.501 1170.436    0.000 1170.436     1284.749 2519.042    0.000 2519.042     1648.335 3881.701    0.000 3881.701
925.00  3641.906 1309.255    0.000 1309.255     1169.837 2613.260    0.000 2613.260     1282.397 4066.264    0.000 4066.264
926.00  3713.663 1236.418    0.000 1236.418     1283.166 2326.334    0.000 2326.334     1597.774 3435.088    0.000 3435.088
927.00  3699.111 1350.593    0.000 1350.593     1036.812 2725.385    0.000 2725.385     1138.134 4218.831    0.000 4218.831
928.00  3790.171 1297.307    0.000 1297.307     1192.934 2520.506    0.000 2520.506     1276.875 3837.325    0.000 3837.325
929.00  3820.341 1239.233    0.000 1239.233      929.035 2903.304    0.000 2903.304      966.929 4609.624    0.000 4609.624
930.00  3786.213 1167.268    0.000 1167.268     1238.699 2600.114    0.000 2600.114     1463.162 4027.919    0.000 4027.919
931.00  3750.158 1254.824    0.000 1254.824     1036.699 2767.088    0.000 2767.088     1366.551 3768.143    0.000 3768.143
932.00  3618.340 1260.837    0.000 1260.837     1067.512 2952.559    0.000 2952.559     1380.215 4227.376    0.000 4227.376
933.00  3836.132 1180.913    0.000 1180.913     1168.280 2755.516    0.000 2755.516     1408.463 4382.095    0.000 4382.095
934.00  3602.958 1226.806    0.000 1226.806     1288.942 2656.842    0.000 2656.842     1538.957 4001.081    0.000 4001.081
935.00  3633.917 1281.738    0.000 1281.738     1074.543 2758.799    0.000 2758.799     1092.192 4248.288    0.000 4248.288
936.00  3693.758 1323.462    0.000 1323.462     1062.414 2731.338    0.000 2731.338     1065.654 4400.499    0.000 4400.499
937.00  3671.942 1215.455    0.000 1215.455     1042.841 2784.057    0.000 2784.057      944.509 4517.906    0.000 4517.906
938.00  3744.496 1241.334    0.000 1241.334     1006.036 2789.010    0.000 2789.010     1378.509 3817.099    0.000 3817.099
939.00  3719.187 1304.188    0.000 1304.188      951.434 2837.778    0.000 2837.778     1305.621 3934.123    0.000 3934.123
940.00  3591.359 1375.535    0.000 1375.535      982.231 2905.427    0.000 2905.427     1360.218 3982.283    0.000 3982.283
941.00  3494.275 1294.819    0.000 1294.819     1115.133 2856.792    0.000 2856.792     1067.464 4369.729    0.000 4369.729
942.00  3562.083 1331.229    0.000 1331.229      990.782 2855.269    0.000 2855.269     1053.688 4355.558    0.000 4355.558
943.00  3592.833 1332.896    0.000 1332.896     1163.901 2657.605    0.000 2657.605     1242.990 4064.472    0.000 4064.472
944.00  3644.182 1305.050    0.000 1305.050      856.145 2921.785    0.000 2921.785      795.922 4270.112    0.000 4270.112
945.00  3708.253 1310.488    0.000 1310.488     1068.376 2704.924    0.000 2704.924     1007.238 4173.388    0.000 4173.388
946.00  3337.829 1399.445    0.000 1399.445     1086.854 2578.600    0.000 2578.600      917.569 4098.690    0.000 4098.690
947.00  3673.689 1363.054    0.000 1363.054      987.070 2872.014    0.000 2872.014      933.654 4421.296    0.000 4421.296
948.00  3871.363 1267.790    0.000 1267.790     1066.935 2725.463    0.000 2725.463     1270.038 4289.214    0.000 4289.214
949.00  3563.471 1321.994    0.000 1321.994     1137.914 2502.038    0.000 2502.038     1388.366 3862.068    0.000 3862.068
950.00  3639.753 1166.002    0.000 1166.002      887.619 2700.556    0.000 2700.556      906.309 4408.340    0.000 4408.340
951.00  3703.150 1351.082    0.000 1351.082     1109.541 2624.863    0.000 2624.863     1038.008 4387.345    0.000 4387.345
952.00  3841.962 1347.634    0.000 1347.634     1334.732 2456.098    0.000 2456.098     1533.428 3949.067    0.000 3949.067
953.00  3436.830 1458.796    0.000 1458.796      884.293 2609.635    0.000 2609.635      723.237 4144.240    0.000 4144.240
954.00  3867.019 1409.041    0.000 1409.041     1108.515 2662.677    0.000 2662.677     1229.424 4537.012    0.000 4537.012
955.00  3808.563 1275.213    0.000 1275.213     1272.687 2429.525    0.000 2429.525     1435.323 3677.093    0.000 3677.093
956.00  3618.019 1346.460    0.000 1346.460     1124.211 2484.230    0.000 2484.230     1040.120 4348.423    0.000 4348.423
957.00  3558.442 1431.066    0.000 1431.066     1057.614 2585.423    0.000 2585.423     1021.018 4366.807    0.000 4366.807
958.00  3358.730 1449.166    0.000 1449.166     1076.037 2564.209    0.000 2564.209      687.750 4425.219    0.000 4425.219
959.00  3545.409 1281.199    0.000 1281.199     1161.274 2658.429    0.000 2658.429     1049.567 4062.399    0.000 4062.399
960.00  3305.276 1367.834    0.000 1367.834     1151.451 2460.670    0.000 2460.670     1132.108 3878.835    0.000 3878.835
961.00  3323.427 1391.693    0.000 1391.693     1171.572 2344.624    0.000 2344.624     1110.087 3852.496    0.000 3852.496
962.00  3477.216 1364.089    0.000 1364.089     1128.667 2501.805    0.000 2501.805     1188.608 4006.013    0.000 4006.013
963.00  3411.178 1347.708    0.000 1347.708      903.752 2712.017    0.000 2712.017      781.949 4292.932    0.000 4292.932
964.00  3393.402 1526.639    0.000 1526.639      899.139 2869.206    0.000 2869.206      688.152 4491.163    0.000 4491.163
965.00  3218.976 1595.906    0.000 1595.906      817.174 2740.781    0.000 2740.781      728.164 4232.656    0.000 4232.656
966.00  3469.510 1379.849    0.000 1379.849      968.747 2755.926    0.000 2755.926      902.791 4544.464    0.000 4544.464
967.00  3648.683 1387.567    0.000 1387.567     1051.936 2657.510    0.000 2657.510      680.009 4447.658    0.000 4447.658
968.00  3437.039 1417.949    0.000 1417.949      800.151 2774.467    0.000 2774.467      720.423 4105.823    0.000 4105.823
969.00  3221.249 1571.441    0.000 1571.441      870.406 2887.016    0.000 2887.016     1121.552 4135.184    0.000 4135.184
970.00  3469.544 1605.692    0.000 1605.692      947.645 2777.385    0.000 2777.385      881.879 4278.438    0.000 4278.438
971.00  3341.820 1402.639    0.000 1402.639      879.028 2806.502    0.000 2806.502      843.074 4024.404    0.000 4024.404
972.00  3439.573 1369.943    0.000 1369.943      949.209 2801.557    0.000 2801.557     1052.988 4386.514    0.000 4386.514
973.00  3484.108 1351.278    0.000 1351.278     1024.669 2733.092    0.000 2733.092      870.721 4543.046    0.000 4543.046
974.00  3462.069 1435.951    0.000 1435.951      916.610 2814.709    0.000 2814.709     1002.520 4539.841    0.000 4539.841
975.00  3403.869 1439.790    0.000 1439.790      870.316 2882.287    0.000 2882.287      887.912 4254.437    0.000 4254.437
976.00  3483.683 1508.684    0.000 1508.684     1010.528 2882.944    0.000 2882.944     1191.925 4212.727    0.000 4212.727
977.00  3278.514 1673.295    0.000 1673.295      921.828 2724.932    0.000 2724.932     1067.565 4182.040    0.000 4182.040
978.00  3365.756 1587.423    0.000 1587.423      986.829 2916.644    0.000 2916.644     1078.021 4452.872    0.000 4452.872
979.00  3538.230 1334.974    0.000 1334.974     1076.336 2751.386    0.000 2751.386     1072.793 4535.815    0.000 4535.815
980.00  3474.032 1444.347    0.000 1444.347     1018.451 2580.665    0.000 2580.665     1092.497 4246.069    0.000 4246.069
981.00  3451.928 1450.038    0.000 1450.038     1010.379 2806.665    0.000 2806.665      855.037 4427.233    0.000 4427.233
982.00  3516.235 1348.609    0.000 1348.609     1104.247 2688.741    0.000 2688.741     1025.447 4457.955    0.000 4457.955
983.00  3424.545 1363.496    0.000 1363.496      965.360 2744.276    0.000 2744.276      785.770 4106.635    0.000 4106.635
984.00  3578.419 1332.533    0.000 1332.533     1271.907 2401.911    0.000 2401.911     1610.539 3750.866    0.000 3750.866
985.00  3560.447 1361.352    0.000 1361.352     1227.825 2299.433    0.000 2299.433     1192.825 4049.935    0.000 4049.935
986.00  3612.192 1255.342    0.000 1255.342     1056.490 2517.678    0.000 2517.678     1082.838 4006.713    0.000 4006.713
987.00  3465.286 1328.264    0.000 1328.264     1199.579 2302.756    0.000 2302.756     1216.650 3841.641    0.000 3841.641
988.00  3578.786 1402.758    0.000 1402.758      917.326 2766.953    0.000 2766.953      771.595 4463.527    0.000 4463.527
989.00  3417.888 1302.116    0.000 1302.116     1182.685 2471.804    0.000 2471.804      939.083 4553.596    0.000 4553.596
990.00  3396.767 1373.692    0.000 1373.692     1082.396 2339.928    0.000 2339.928      907.516 4131.569    0.000 4131.569
991.00  3349.190 1443.872    0.000 1443.872     1022.649 2563.237    0.000 2563.237      904.097 4573.713    0.000 4573.713
992.00  3381.985 1405.199    0.000 1405.199     1132.537 2577.366    0.000 2577.366      912.038 4250.897    0.000 4250.897
993.00  3452.025 1444.819    0.000 1444.819      912.969 2778.866    0.000 2778.866      885.598 4462.234    0.000 4462.234
994.00  3652.222 1359.059    0.000 1359.059     1136.360 2599.374    0.000 2599.374     1031.673 4208.786    0.000 4208.786
995.00  3628.493 1338.053    0.000 1338.053     1268.757 2538.857    0.000 2538.857     1149.601 4084.633    0.000 4084.633
996.00  3381.430 1413.788    0.000 1413.788      814.595 2907.137    0.000 2907.137      777.727 4350.734    0.000 4350.734
997.00  3453.764 1411.447    0.000 1411.447      946.482 2667.404    0.000 2667.404      898.769 4039.490    0.000 4039.490
998.00  3473.234 1371.862    0.000 1371.862      961.167 2758.294    0.000 2758.294      840.862 4355.656    0.000 4355.656
999.00  3485.318 1375.605    0.000 1375.605      966.197 2830.750    0.000 2830.750      981.207 4403.810    0.000 4403.810
1000.00  3583.237 1458.278    0.000 1458.278     1026.251 2704.740    0.000 2704.740     1012.071 4165.749    0.000 4165.749
1001.00  3481.227 1487.116    0.000 1487.116      996.071 2619.245    0.000 2619.245      830.909 4135.789    0.000 4135.789
1002.00  3418.773 1437.003    0.000 1437.003     1141.491 2707.668    0.000 2707.668      910.934 4637.540    0.000 4637.540
1003.00  3528.876 1339.219    0.000 1339.219     1121.547 2438.946    0.000 2438.946      877.255 4376.072    0.000 4376.072
1004.00  3591.323 1314.716    0.000 1314.716     1123.830 2552.318    0.000 2552.318      908.119 4531.422    0.000 4531.422
1005.00  3515.962 1251.977    0.000 1251.977     1195.333 2660.115    0.000 2660.115      932.046 4431.666    0.000 4431.666
1006.00  3549.460 1432.553    0.000 1432.553     1115.082 2524.190    0.000 2524.190      840.960 4630.065    0.000 4630.065
1007.00  3587.613 1245.493    0.000 1245.493     1251.095 2482.705    0.000 2482.705     1203.980 4296.951    0.000 4296.951
1008.00  3527.602 1215.072    0.000 1215.072     1075.051 2538.194    0.000 2538.194     1050.774 4331.625    0.000 4331.625
1009.00  3488.036 1303.451    0.000 1303.451      845.590 2450.969    0.000 2450.969      812.504 4321.078    0.000 4321.078
1010.00  3545.896 1327.814    0.000 1327.814     1149.539 2202.754    0.000 2202.754     1023.833 4041.696    0.000 4041.696
1011.00  3555.900 1192.471    0.000 1192.471     1075.935 2359.465    0.000 2359.465      849.705 4508.171    0.000 4508.171
1012.00  3604.443 1294.837    0.000 1294.837     1274.949 2185.194    0.000 2185.194     1502.572 3967.710    0.000 3967.710
1013.00  3517.096 1408.193    0.000 1408.193     1005.038 2703.047    0.000 2703.047      764.555 4696.771    0.000 4696.771
1014.00  3476.356 1302.213    0.000 1302.213     1017.528 2578.541    0.000 2578.541      923.899 4748.133    0.000 4748.133
1015.00  3208.993 1458.511    0.000 1458.511      754.363 2612.822    0.000 2612.822      585.707 4464.353    0.000 4464.353
1016.00  3308.085 1434.280    0.000 1434.280      890.507 2717.900    0.000 2717.900      871.926 4396.598    0.000 4396.598
1017.00  3332.349 1470.007    0.000 1470.007      897.051 2664.353    0.000 2664.353      569.321 4586.396    0.000 4586.396
1018.00  3267.618 1460.952    0.000 1460.952      842.615 2535.636    0.000 2535.636      589.026 4256.348    0.000 4256.348
1019.00  3380.954 1381.372    0.000 1381.372      769.192 2714.733    0.000 2714.733      679.703 4205.684    0.000 4205.684
1020.00  3372.832 1471.471    0.000 1471.471      808.685 2703.882    0.000 2703.882      770.187 4389.449    0.000 4389.449
1021.00  3256.343 1407.452    0.000 1407.452      912.217 2592.986    0.000 2592.986      750.181 4012.139    0.000 4012.139
1022.00  3318.802 1334.562    0.000 1334.562      873.894 2439.751    0.000 2439.751      602.394 4479.026    0.000 4479.026
1023.00  3283.406 1341.409    0.000 1341.409      765.446 2501.519    0.000 2501.519      468.485 4435.396    0.000 4435.396
1024.00  3374.562 1351.810    0.000 1351.810      769.370 2757.290    0.000 2757.290      579.876 4254.832    0.000 4254.832
