# Supplementary material for: N-Glycans modulate tilting of HIV-1 envelope glycoprotein
Source: Nat Commun. 2026 Apr 15;17:5206. doi: 10.1038/s41467-026-71874-2 (PMC13254402; doi:10.1038/s41467-026-71874-2)
Supplement: Supplementary file 8 — Source Data [file 41467_2026_71874_MOESM8_ESM.zip › source_data/2_Supplementary_Figures/5_FigS9/source_data/V1V2/V1V2.C.1.txt]

#ASA ANALYSIS
#SIM_TIME  ASA1.4 TotOccl1.4 ShldMem1.4 ShldGly1.4   ASA7.2 TotOccl7.2 ShldMem7.2 ShldGly7.2   ASA18.6 TotOccl18.6 ShldMem18.6 ShldGly18.6

  0.00  3530.170 1155.490    0.000 1155.490      432.748 3441.137    0.000 3441.137      100.030 4995.337    0.000 4995.337
  1.00  3655.420 1181.229    0.000 1181.229      344.120 3596.012    0.000 3596.012       60.018 5218.384    0.000 5218.384
  2.00  3666.751 1192.993    0.000 1192.993      356.695 3458.847    0.000 3458.847      140.443 5027.609    0.000 5027.609
  3.00  3598.725 1105.780    0.000 1105.780      235.592 3643.365    0.000 3643.365       30.060 4935.640    0.000 4935.640
  4.00  3738.842 1053.798    0.000 1053.798      252.243 3740.103    0.000 3740.103       80.425 5191.028    0.000 5191.028
  5.00  3588.929 1107.441    0.000 1107.441      267.332 3717.957    0.000 3717.957       80.425 5002.113    0.000 5002.113
  6.00  3745.037 1052.668    0.000 1052.668      172.014 3983.075    0.000 3983.075        0.000 4996.357    0.000 4996.357
  7.00  3666.840 1133.917    0.000 1133.917      306.449 3715.482    0.000 3715.482        0.000 5013.853    0.000 5013.853
  8.00  3548.588 1185.472    0.000 1185.472      372.238 3609.614    0.000 3609.614        0.000 4900.882    0.000 4900.882
  9.00  3738.920 1064.745    0.000 1064.745      683.710 3346.344    0.000 3346.344      131.603 5177.493    0.000 5177.493
 10.00  3513.100 1182.460    0.000 1182.460      858.342 3353.641    0.000 3353.641      153.141 5237.303    0.000 5237.303
 11.00  3659.633 1161.268    0.000 1161.268      642.674 3438.222    0.000 3438.222       80.425 5142.831    0.000 5142.831
 12.00  3571.481 1170.513    0.000 1170.513      625.710 3655.648    0.000 3655.648       20.308 5288.170    0.000 5288.170
 13.00  3919.037 1000.542    0.000 1000.542      594.422 3710.461    0.000 3710.461      150.796 5458.098    0.000 5458.098
 14.00  3710.584 1102.262    0.000 1102.262      777.915 3405.053    0.000 3405.053      120.940 5036.237    0.000 5036.237
 15.00  3631.235 1196.278    0.000 1196.278      840.438 3385.861    0.000 3385.861      226.459 5178.532    0.000 5178.532
 16.00  3943.878 1013.761    0.000 1013.761     1013.804 3392.280    0.000 3392.280      621.373 5120.790    0.000 5120.790
 17.00  3769.558 1152.642    0.000 1152.642      875.505 3215.725    0.000 3215.725      174.365 5133.177    0.000 5133.177
 18.00  3753.011 1238.464    0.000 1238.464      886.544 3519.767    0.000 3519.767      432.787 5254.606    0.000 5254.606
 19.00  3787.792 1205.384    0.000 1205.384      801.026 3378.329    0.000 3378.329      424.145 5093.379    0.000 5093.379
 20.00  3896.919  988.751    0.000  988.751      673.177 3694.034    0.000 3694.034      281.991 5215.685    0.000 5215.685
 21.00  3846.979 1079.076    0.000 1079.076      776.513 3429.940    0.000 3429.940      347.913 4903.554    0.000 4903.554
 22.00  3543.966 1305.445    0.000 1305.445      769.847 3427.656    0.000 3427.656      353.471 5046.006    0.000 5046.006
 23.00  3692.620 1166.973    0.000 1166.973      757.913 3577.556    0.000 3577.556      224.208 5292.547    0.000 5292.547
 24.00  3686.114 1169.414    0.000 1169.414      610.443 3760.198    0.000 3760.198      383.731 5198.549    0.000 5198.549
 25.00  3681.091 1110.468    0.000 1110.468      759.997 3604.469    0.000 3604.469      203.078 5301.293    0.000 5301.293
 26.00  3801.722 1182.407    0.000 1182.407      761.972 3656.737    0.000 3656.737      504.973 5535.789    0.000 5535.789
 27.00  3631.578 1261.553    0.000 1261.553      830.253 3423.281    0.000 3423.281      515.530 5094.964    0.000 5094.964
 28.00  3507.622 1203.723    0.000 1203.723      969.679 3094.027    0.000 3094.027      598.354 4654.404    0.000 4654.404
 29.00  3606.075 1232.487    0.000 1232.487      932.654 3539.668    0.000 3539.668      897.144 5107.025    0.000 5107.025
 30.00  3597.046 1330.246    0.000 1330.246     1042.470 3444.339    0.000 3444.339     1007.730 4580.223    0.000 4580.223
 31.00  3397.538 1417.050    0.000 1417.050      894.248 3511.086    0.000 3511.086      697.091 5268.271    0.000 5268.271
 32.00  3257.901 1470.462    0.000 1470.462      962.141 3355.882    0.000 3355.882      727.779 5047.029    0.000 5047.029
 33.00  3487.916 1414.131    0.000 1414.131      827.031 3587.477    0.000 3587.477      842.964 5156.979    0.000 5156.979
 34.00  3432.487 1414.430    0.000 1414.430      665.857 3601.578    0.000 3601.578      549.781 5230.533    0.000 5230.533
 35.00  3587.604 1355.306    0.000 1355.306      740.946 3423.613    0.000 3423.613      535.535 5051.272    0.000 5051.272
 36.00  3554.428 1314.093    0.000 1314.093      778.940 3230.343    0.000 3230.343      637.108 5061.759    0.000 5061.759
 37.00  3534.792 1382.734    0.000 1382.734     1010.565 3294.432    0.000 3294.432     1108.666 4554.700    0.000 4554.700
 38.00  3619.438 1426.924    0.000 1426.924      863.381 3340.832    0.000 3340.832      667.133 4667.599    0.000 4667.599
 39.00  3359.534 1424.747    0.000 1424.747      784.699 3338.257    0.000 3338.257      563.694 4837.800    0.000 4837.800
 40.00  3427.167 1371.306    0.000 1371.306      771.605 3359.581    0.000 3359.581      702.016 4716.708    0.000 4716.708
 41.00  3418.142 1333.427    0.000 1333.427      886.606 3377.357    0.000 3377.357      590.133 5088.277    0.000 5088.277
 42.00  3533.454 1400.526    0.000 1400.526      997.410 3110.593    0.000 3110.593      645.320 4704.188    0.000 4704.188
 43.00  3465.978 1418.635    0.000 1418.635     1226.869 2995.577    0.000 2995.577      965.512 4436.475    0.000 4436.475
 44.00  3232.904 1431.787    0.000 1431.787      877.141 3313.180    0.000 3313.180      585.305 4718.977    0.000 4718.977
 45.00  3395.271 1311.492    0.000 1311.492      743.177 3366.187    0.000 3366.187      606.615 4684.840    0.000 4684.840
 46.00  3225.030 1267.689    0.000 1267.689      995.025 3041.469    0.000 3041.469      676.490 4929.961    0.000 4929.961
 47.00  3247.875 1437.857    0.000 1437.857      844.339 3281.620    0.000 3281.620      602.447 4782.875    0.000 4782.875
 48.00  3425.049 1411.055    0.000 1411.055      878.348 3177.121    0.000 3177.121      656.682 4782.378    0.000 4782.378
 49.00  3364.282 1383.729    0.000 1383.729      856.053 3210.002    0.000 3210.002      674.593 4651.589    0.000 4651.589
 50.00  3404.090 1334.579    0.000 1334.579     1020.716 3013.894    0.000 3013.894      988.390 4283.215    0.000 4283.215
 51.00  3283.576 1460.648    0.000 1460.648     1026.183 3005.667    0.000 3005.667      930.862 4009.727    0.000 4009.727
 52.00  3505.210 1447.016    0.000 1447.016     1054.672 2991.739    0.000 2991.739      898.736 4455.381    0.000 4455.381
 53.00  3469.015 1441.236    0.000 1441.236     1091.897 3024.661    0.000 3024.661      893.622 4623.962    0.000 4623.962
 54.00  3402.125 1454.182    0.000 1454.182     1056.728 3092.141    0.000 3092.141      845.182 4673.036    0.000 4673.036
 55.00  3418.121 1381.718    0.000 1381.718      969.410 3368.732    0.000 3368.732      716.998 4789.834    0.000 4789.834
 56.00  3389.917 1458.290    0.000 1458.290     1134.959 2997.361    0.000 2997.361      893.581 4732.790    0.000 4732.790
 57.00  3337.884 1427.672    0.000 1427.672     1026.348 3059.619    0.000 3059.619      735.704 4777.080    0.000 4777.080
 58.00  3441.855 1383.005    0.000 1383.005      873.494 3212.658    0.000 3212.658      405.651 5052.530    0.000 5052.530
 59.00  3419.197 1400.102    0.000 1400.102      953.914 3060.661    0.000 3060.661      450.289 4841.366    0.000 4841.366
 60.00  3309.492 1366.654    0.000 1366.654      897.803 3223.923    0.000 3223.923      464.203 4961.619    0.000 4961.619
 61.00  3297.682 1303.362    0.000 1303.362      861.037 3231.560    0.000 3231.560      405.150 4597.124    0.000 4597.124
 62.00  3485.775 1303.684    0.000 1303.684      890.409 3296.057    0.000 3296.057      445.461 5184.529    0.000 5184.529
 63.00  3540.227 1283.966    0.000 1283.966     1035.810 3556.648    0.000 3556.648      615.562 5253.479    0.000 5253.479
 64.00  3419.393 1275.573    0.000 1275.573      855.347 3287.944    0.000 3287.944      613.555 4504.836    0.000 4504.836
 65.00  3225.252 1533.794    0.000 1533.794      765.734 3435.456    0.000 3435.456      595.661 5002.183    0.000 5002.183
 66.00  3588.546 1407.616    0.000 1407.616      822.161 3354.333    0.000 3354.333      424.250 4744.315    0.000 4744.315
 67.00  3539.615 1327.099    0.000 1327.099      880.160 3428.081    0.000 3428.081      757.613 4770.875    0.000 4770.875
 68.00  3502.015 1364.353    0.000 1364.353      832.581 3554.855    0.000 3554.855      739.068 4670.687    0.000 4670.687
 69.00  3822.344 1269.505    0.000 1269.505     1110.476 3203.113    0.000 3203.113     1046.643 4343.884    0.000 4343.884
 70.00  3484.115 1305.167    0.000 1305.167      996.282 3022.433    0.000 3022.433      833.116 4618.944    0.000 4618.944
 71.00  3496.892 1254.184    0.000 1254.184      856.779 3299.453    0.000 3299.453      830.283 5114.709    0.000 5114.709
 72.00  3728.915 1164.311    0.000 1164.311      713.766 3513.315    0.000 3513.315      776.306 5141.907    0.000 5141.907
 73.00  3665.085 1241.025    0.000 1241.025      818.391 3481.498    0.000 3481.498      626.115 5170.452    0.000 5170.452
 74.00  3905.309 1320.843    0.000 1320.843      905.330 3547.235    0.000 3547.235      873.844 4717.609    0.000 4717.609
 75.00  3903.010 1198.281    0.000 1198.281     1294.960 3136.141    0.000 3136.141     1310.937 4715.743    0.000 4715.743
 76.00  3734.992 1217.205    0.000 1217.205     1129.252 3285.305    0.000 3285.305      853.526 4763.001    0.000 4763.001
 77.00  3771.437 1189.231    0.000 1189.231      901.262 3443.101    0.000 3443.101      561.792 5041.841    0.000 5041.841
 78.00  3813.366 1120.198    0.000 1120.198      885.183 3428.402    0.000 3428.402      429.074 5017.463    0.000 5017.463
 79.00  3900.329  916.307    0.000  916.307     1087.214 3260.612    0.000 3260.612      903.716 5107.139    0.000 5107.139
 80.00  4028.286  983.873    0.000  983.873      812.756 3401.399    0.000 3401.399      423.445 5208.392    0.000 5208.392
 81.00  3808.961 1100.220    0.000 1100.220     1204.572 3204.124    0.000 3204.124      910.136 5271.491    0.000 5271.491
 82.00  3783.447 1110.752    0.000 1110.752      967.835 3198.578    0.000 3198.578      633.361 4767.045    0.000 4767.045
 83.00  3698.899 1112.768    0.000 1112.768     1078.744 3251.831    0.000 3251.831     1185.473 4717.259    0.000 4717.259
 84.00  3720.438 1127.293    0.000 1127.293     1149.042 3251.768    0.000 3251.768     1102.185 4679.421    0.000 4679.421
 85.00  3662.393 1058.902    0.000 1058.902      988.110 3239.008    0.000 3239.008      848.998 4717.463    0.000 4717.463
 86.00  3714.555 1066.385    0.000 1066.385      957.924 3312.502    0.000 3312.502      739.621 4766.818    0.000 4766.818
 87.00  3635.305 1116.483    0.000 1116.483     1069.324 3181.426    0.000 3181.426      957.005 4482.172    0.000 4482.172
 88.00  3558.632 1198.532    0.000 1198.532     1127.142 3433.323    0.000 3433.323      706.002 4913.783    0.000 4913.783
 89.00  3744.773 1289.530    0.000 1289.530     1123.775 3109.691    0.000 3109.691      856.744 4705.096    0.000 4705.096
 90.00  3743.800 1151.863    0.000 1151.863     1251.603 3110.670    0.000 3110.670      849.662 4752.157    0.000 4752.157
 91.00  3652.740 1264.041    0.000 1264.041     1069.366 3041.363    0.000 3041.363      695.488 4766.940    0.000 4766.940
 92.00  3333.814 1288.201    0.000 1288.201      881.934 3521.891    0.000 3521.891      574.484 4943.830    0.000 4943.830
 93.00  3642.356 1267.492    0.000 1267.492      806.620 3546.520    0.000 3546.520      456.321 5234.407    0.000 5234.407
 94.00  3581.606 1316.119    0.000 1316.119      588.522 3608.717    0.000 3608.717      234.800 4939.468    0.000 4939.468
 95.00  3549.892 1258.770    0.000 1258.770      734.286 3437.682    0.000 3437.682      431.811 4864.141    0.000 4864.141
 96.00  3582.175 1335.371    0.000 1335.371      703.817 3508.190    0.000 3508.190      399.327 5128.187    0.000 5128.187
 97.00  3376.651 1328.677    0.000 1328.677      675.149 3480.399    0.000 3480.399      273.954 5057.067    0.000 5057.067
 98.00  3459.434 1342.208    0.000 1342.208      890.495 3281.919    0.000 3281.919      508.379 4534.199    0.000 4534.199
 99.00  3401.641 1204.691    0.000 1204.691      802.151 3414.426    0.000 3414.426      368.107 4992.050    0.000 4992.050
100.00  3488.352 1349.535    0.000 1349.535      871.239 3464.997    0.000 3464.997      574.540 4914.735    0.000 4914.735
101.00  3577.370 1206.646    0.000 1206.646     1117.146 3125.847    0.000 3125.847      774.701 4613.117    0.000 4613.117
102.00  3411.749 1339.202    0.000 1339.202      735.969 3397.465    0.000 3397.465      206.260 5054.260    0.000 5054.260
103.00  3596.659 1322.738    0.000 1322.738      979.626 3404.894    0.000 3404.894      554.434 5410.423    0.000 5410.423
104.00  3564.738 1206.793    0.000 1206.793      661.114 3441.343    0.000 3441.343      211.623 5071.955    0.000 5071.955
105.00  3862.095 1036.852    0.000 1036.852      809.034 3823.218    0.000 3823.218      381.917 5525.815    0.000 5525.815
106.00  3903.253 1121.000    0.000 1121.000      931.581 3506.848    0.000 3506.848      413.087 5481.703    0.000 5481.703
107.00  3729.104 1091.543    0.000 1091.543      965.784 3289.054    0.000 3289.054      808.415 4837.491    0.000 4837.491
108.00  3675.592 1247.904    0.000 1247.904     1204.398 3322.156    0.000 3322.156      814.739 5353.175    0.000 5353.175
109.00  3725.711 1113.695    0.000 1113.695     1181.227 2985.119    0.000 2985.119     1096.102 4285.180    0.000 4285.180
110.00  3729.906 1206.433    0.000 1206.433     1052.711 3073.042    0.000 3073.042      731.067 4793.541    0.000 4793.541
111.00  3640.079 1231.975    0.000 1231.975     1209.849 3154.802    0.000 3154.802      775.002 4688.209    0.000 4688.209
112.00  3577.770 1225.318    0.000 1225.318     1101.384 3368.384    0.000 3368.384      441.016 5012.491    0.000 5012.491
113.00  3625.384 1143.941    0.000 1143.941     1120.633 3167.976    0.000 3167.976     1016.476 4309.297    0.000 4309.297
114.00  3582.996 1116.352    0.000 1116.352      932.643 3171.758    0.000 3171.758      679.265 4315.497    0.000 4315.497
115.00  3864.187 1069.472    0.000 1069.472     1165.394 3239.945    0.000 3239.945      870.377 4546.653    0.000 4546.653
116.00  3680.841 1060.024    0.000 1060.024      963.375 3618.179    0.000 3618.179      734.280 5115.300    0.000 5115.300
117.00  3803.667 1064.304    0.000 1064.304     1107.159 3262.672    0.000 3262.672      856.227 4950.002    0.000 4950.002
118.00  3445.731 1347.800    0.000 1347.800      888.589 3466.356    0.000 3466.356      777.566 4560.851    0.000 4560.851
119.00  3537.609 1336.922    0.000 1336.922      975.279 3399.489    0.000 3399.489      860.443 4914.042    0.000 4914.042
120.00  3743.434 1127.954    0.000 1127.954      751.033 3528.888    0.000 3528.888      448.774 4813.830    0.000 4813.830
121.00  3858.782 1003.876    0.000 1003.876      953.039 3383.668    0.000 3383.668      396.057 4962.193    0.000 4962.193
122.00  3821.359 1169.183    0.000 1169.183     1175.386 3132.333    0.000 3132.333      887.232 4449.105    0.000 4449.105
123.00  3578.151 1212.480    0.000 1212.480     1081.537 3266.091    0.000 3266.091      843.863 4618.043    0.000 4618.043
124.00  3567.306 1147.894    0.000 1147.894     1005.124 3217.555    0.000 3217.555      708.715 4661.001    0.000 4661.001
125.00  3695.578 1253.954    0.000 1253.954     1032.254 3040.621    0.000 3040.621      443.949 4791.140    0.000 4791.140
126.00  3694.840 1220.999    0.000 1220.999      952.609 3076.733    0.000 3076.733      524.503 4405.680    0.000 4405.680
127.00  3646.528 1276.138    0.000 1276.138      830.099 3080.141    0.000 3080.141      471.109 4606.146    0.000 4606.146
128.00  3549.912 1374.656    0.000 1374.656     1170.420 2990.467    0.000 2990.467      517.498 4759.643    0.000 4759.643
129.00  3677.685 1344.049    0.000 1344.049     1129.293 3021.446    0.000 3021.446      627.880 4843.292    0.000 4843.292
130.00  3573.279 1402.505    0.000 1402.505     1281.495 2680.591    0.000 2680.591      937.495 4561.355    0.000 4561.355
131.00  3684.121 1297.422    0.000 1297.422     1038.793 3003.018    0.000 3003.018      704.835 4967.066    0.000 4967.066
132.00  3617.603 1312.737    0.000 1312.737     1025.017 3043.403    0.000 3043.403      690.510 4646.393    0.000 4646.393
133.00  3730.765 1251.129    0.000 1251.129     1130.542 3144.847    0.000 3144.847      841.822 4750.407    0.000 4750.407
134.00  3582.769 1322.496    0.000 1322.496     1038.473 2965.478    0.000 2965.478      572.738 4491.316    0.000 4491.316
135.00  3630.089 1291.030    0.000 1291.030      929.296 3285.166    0.000 3285.166      557.023 4575.048    0.000 4575.048
136.00  3910.490 1263.183    0.000 1263.183      979.832 3262.518    0.000 3262.518      673.067 4715.579    0.000 4715.579
137.00  3801.097 1110.643    0.000 1110.643     1125.688 3274.152    0.000 3274.152      837.338 5264.667    0.000 5264.667
138.00  3917.377 1142.150    0.000 1142.150      900.750 3357.880    0.000 3357.880      322.241 5207.470    0.000 5207.470
139.00  3777.010 1199.555    0.000 1199.555      905.218 3352.765    0.000 3352.765      304.415 5145.426    0.000 5145.426
140.00  4044.281 1087.180    0.000 1087.180     1152.335 3126.613    0.000 3126.613      536.312 4891.390    0.000 4891.390
141.00  3767.755 1265.165    0.000 1265.165     1037.666 3133.483    0.000 3133.483      575.650 4955.219    0.000 4955.219
142.00  3561.870 1173.386    0.000 1173.386      781.327 3272.617    0.000 3272.617      385.847 4919.527    0.000 4919.527
143.00  3695.556 1166.048    0.000 1166.048     1018.232 3160.003    0.000 3160.003      755.861 4445.770    0.000 4445.770
144.00  3716.410 1266.018    0.000 1266.018      895.750 3536.559    0.000 3536.559      517.244 4835.995    0.000 4835.995
145.00  3651.877 1307.197    0.000 1307.197      934.656 3353.639    0.000 3353.639      577.261 4848.357    0.000 4848.357
146.00  3642.948 1185.500    0.000 1185.500     1015.742 3437.438    0.000 3437.438      749.082 5124.553    0.000 5124.553
147.00  3772.254 1188.077    0.000 1188.077     1208.603 2842.021    0.000 2842.021      598.314 4993.523    0.000 4993.523
148.00  3644.213 1152.519    0.000 1152.519      902.945 3090.754    0.000 3090.754      596.264 4827.146    0.000 4827.146
149.00  3633.595 1180.185    0.000 1180.185      946.059 3321.790    0.000 3321.790      742.114 5021.206    0.000 5021.206
150.00  3516.296 1265.971    0.000 1265.971      891.221 3120.503    0.000 3120.503      728.561 4346.713    0.000 4346.713
151.00  3638.078 1209.630    0.000 1209.630     1138.190 3136.556    0.000 3136.556      840.050 4597.694    0.000 4597.694
152.00  3723.639 1108.326    0.000 1108.326     1144.262 3071.378    0.000 3071.378      776.212 4811.866    0.000 4811.866
153.00  3725.412 1137.681    0.000 1137.681      778.703 3160.486    0.000 3160.486      532.570 4818.430    0.000 4818.430
154.00  3537.062 1159.031    0.000 1159.031     1096.559 2885.606    0.000 2885.606      649.587 4985.092    0.000 4985.092
155.00  3599.780 1096.606    0.000 1096.606      956.799 3133.517    0.000 3133.517      588.512 4751.471    0.000 4751.471
156.00  3562.975 1219.085    0.000 1219.085      919.405 3287.767    0.000 3287.767      694.884 4619.647    0.000 4619.647
157.00  3663.949 1149.359    0.000 1149.359     1135.210 2993.806    0.000 2993.806      905.601 4286.780    0.000 4286.780
158.00  3570.651 1232.976    0.000 1232.976     1192.082 3043.534    0.000 3043.534     1038.302 4814.331    0.000 4814.331
159.00  3626.475 1337.702    0.000 1337.702      877.230 3408.339    0.000 3408.339      715.296 4855.912    0.000 4855.912
160.00  3763.913 1167.974    0.000 1167.974      957.032 3389.521    0.000 3389.521      813.437 4789.766    0.000 4789.766
161.00  3529.117 1236.075    0.000 1236.075      897.907 3220.783    0.000 3220.783      374.038 5195.384    0.000 5195.384
162.00  3543.485 1269.100    0.000 1269.100      759.132 3396.569    0.000 3396.569      344.570 5122.342    0.000 5122.342
163.00  3705.203 1162.636    0.000 1162.636     1024.740 3280.505    0.000 3280.505      636.074 5025.392    0.000 5025.392
164.00  4043.105  882.150    0.000  882.150      617.334 3267.505    0.000 3267.505      395.470 4945.435    0.000 4945.435
165.00  3878.710  966.705    0.000  966.705     1077.996 2917.197    0.000 2917.197      869.092 4653.391    0.000 4653.391
166.00  3869.873  971.611    0.000  971.611     1255.658 2914.613    0.000 2914.613     1047.018 4623.861    0.000 4623.861
167.00  3801.921  938.896    0.000  938.896     1435.592 2792.769    0.000 2792.769     1570.714 3956.843    0.000 3956.843
168.00  3791.466 1030.233    0.000 1030.233      802.663 3161.915    0.000 3161.915      675.082 4629.412    0.000 4629.412
169.00  3663.103 1323.021    0.000 1323.021      869.302 3207.507    0.000 3207.507      808.182 4403.413    0.000 4403.413
170.00  3718.748 1207.044    0.000 1207.044      868.593 3334.661    0.000 3334.661      645.456 4430.786    0.000 4430.786
171.00  3695.209 1322.614    0.000 1322.614      822.518 3412.568    0.000 3412.568      703.979 4690.452    0.000 4690.452
172.00  3854.206 1112.162    0.000 1112.162     1003.159 3243.283    0.000 3243.283      874.367 4743.343    0.000 4743.343
173.00  3777.068 1147.587    0.000 1147.587      935.048 3089.358    0.000 3089.358      988.035 4334.242    0.000 4334.242
174.00  3775.103 1321.284    0.000 1321.284      732.206 3356.387    0.000 3356.387      640.899 4724.395    0.000 4724.395
175.00  3797.517 1096.031    0.000 1096.031     1137.291 3106.731    0.000 3106.731      934.467 4559.079    0.000 4559.079
176.00  3756.127 1258.985    0.000 1258.985     1015.535 3229.045    0.000 3229.045      704.532 4593.107    0.000 4593.107
177.00  3535.254 1216.548    0.000 1216.548     1015.020 3160.042    0.000 3160.042      462.782 5139.416    0.000 5139.416
178.00  3630.398 1251.813    0.000 1251.813     1042.797 2970.241    0.000 2970.241      578.337 4735.537    0.000 4735.537
179.00  3613.122 1260.920    0.000 1260.920      871.897 3341.121    0.000 3341.121      440.932 5158.492    0.000 5158.492
180.00  3874.453 1235.409    0.000 1235.409     1238.665 2918.542    0.000 2918.542      800.950 4513.566    0.000 4513.566
181.00  3660.333 1260.855    0.000 1260.855     1300.077 2881.549    0.000 2881.549     1143.345 4557.701    0.000 4557.701
182.00  3748.310 1225.019    0.000 1225.019     1319.953 2887.689    0.000 2887.689     1133.693 4408.459    0.000 4408.459
183.00  3983.713 1002.314    0.000 1002.314     1261.951 2985.556    0.000 2985.556      754.995 4421.717    0.000 4421.717
184.00  3704.066 1204.594    0.000 1204.594     1302.912 3255.111    0.000 3255.111     1258.898 4712.099    0.000 4712.099
185.00  3983.611 1134.058    0.000 1134.058     1313.234 3145.299    0.000 3145.299     1147.917 4601.535    0.000 4601.535
186.00  3800.361 1154.812    0.000 1154.812     1242.032 2899.996    0.000 2899.996      898.583 4644.229    0.000 4644.229
187.00  3797.609 1107.146    0.000 1107.146      960.221 3201.471    0.000 3201.471      724.139 4824.230    0.000 4824.230
188.00  3695.939 1187.975    0.000 1187.975     1124.144 3213.448    0.000 3213.448      754.797 5122.720    0.000 5122.720
189.00  3622.461 1191.670    0.000 1191.670     1012.655 3094.315    0.000 3094.315      964.822 4444.879    0.000 4444.879
190.00  3486.362 1314.141    0.000 1314.141     1002.547 3286.155    0.000 3286.155      636.938 4766.259    0.000 4766.259
191.00  3711.907 1187.683    0.000 1187.683     1214.003 2983.478    0.000 2983.478      751.883 5003.816    0.000 5003.816
192.00  3555.940 1294.237    0.000 1294.237     1294.782 2954.152    0.000 2954.152      868.412 4522.170    0.000 4522.170
193.00  3419.331 1248.787    0.000 1248.787      846.007 3310.484    0.000 3310.484      407.121 5137.800    0.000 5137.800
194.00  3887.339 1089.194    0.000 1089.194     1146.099 3140.524    0.000 3140.524      872.719 4745.243    0.000 4745.243
195.00  3782.559 1149.998    0.000 1149.998     1115.355 3113.104    0.000 3113.104      766.095 4810.267    0.000 4810.267
196.00  3708.029 1060.829    0.000 1060.829      927.906 3405.622    0.000 3405.622      437.488 5061.557    0.000 5061.557
197.00  3629.917 1118.283    0.000 1118.283      847.853 3184.816    0.000 3184.816      534.449 4936.244    0.000 4936.244
198.00  3862.487 1137.408    0.000 1137.408     1152.309 3212.199    0.000 3212.199      774.193 5041.970    0.000 5041.970
199.00  3957.550 1123.529    0.000 1123.529     1155.883 2884.530    0.000 2884.530      591.027 4818.938    0.000 4818.938
200.00  3707.917 1175.975    0.000 1175.975      997.924 3244.567    0.000 3244.567      502.759 4957.974    0.000 4957.974
201.00  3668.164 1127.781    0.000 1127.781      938.615 3117.855    0.000 3117.855      251.229 5168.241    0.000 5168.241
202.00  3798.516 1045.627    0.000 1045.627      943.613 3108.225    0.000 3108.225      412.381 4857.306    0.000 4857.306
203.00  3643.495 1259.339    0.000 1259.339     1084.166 3050.406    0.000 3050.406      994.656 4487.567    0.000 4487.567
204.00  3858.177 1125.174    0.000 1125.174     1186.625 2976.202    0.000 2976.202      693.966 4982.826    0.000 4982.826
205.00  3699.505 1197.377    0.000 1197.377      962.590 3267.131    0.000 3267.131      482.857 4998.786    0.000 4998.786
206.00  3829.726 1146.080    0.000 1146.080     1008.243 3196.786    0.000 3196.786      381.917 4913.697    0.000 4913.697
207.00  3550.366 1132.685    0.000 1132.685      853.766 3225.713    0.000 3225.713      834.407 4681.769    0.000 4681.769
208.00  3609.731 1265.082    0.000 1265.082      873.848 3159.154    0.000 3159.154      814.705 4736.441    0.000 4736.441
209.00  3727.864 1098.930    0.000 1098.930      982.252 3269.719    0.000 3269.719      708.305 4994.157    0.000 4994.157
210.00  3522.201 1176.549    0.000 1176.549     1229.522 2834.868    0.000 2834.868      784.951 4806.677    0.000 4806.677
211.00  3674.275 1167.231    0.000 1167.231      951.652 3208.252    0.000 3208.252      672.655 4926.259    0.000 4926.259
212.00  3865.426 1060.454    0.000 1060.454     1001.126 2991.075    0.000 2991.075      573.841 4689.212    0.000 4689.212
213.00  3604.451 1299.214    0.000 1299.214      981.654 3117.358    0.000 3117.358      600.480 4682.790    0.000 4682.790
214.00  3629.184 1261.537    0.000 1261.537      855.457 3302.761    0.000 3302.761     1086.141 4545.544    0.000 4545.544
215.00  3645.432 1306.504    0.000 1306.504      986.112 3216.718    0.000 3216.718      442.136 4892.344    0.000 4892.344
216.00  3685.089 1201.432    0.000 1201.432      988.818 3217.783    0.000 3217.783      863.471 4406.498    0.000 4406.498
217.00  3745.623 1300.677    0.000 1300.677      965.421 3122.554    0.000 3122.554      644.910 4550.350    0.000 4550.350
218.00  3771.286 1160.949    0.000 1160.949      976.104 3030.920    0.000 3030.920      642.097 4692.638    0.000 4692.638
219.00  3824.458 1168.079    0.000 1168.079      986.010 3235.624    0.000 3235.624      493.514 4813.377    0.000 4813.377
220.00  3818.819 1351.383    0.000 1351.383      919.480 3303.284    0.000 3303.284      292.896 5103.444    0.000 5103.444
221.00  3546.313 1395.343    0.000 1395.343      618.026 3561.851    0.000 3561.851      260.784 4856.819    0.000 4856.819
222.00  3777.532 1261.180    0.000 1261.180      860.189 3400.929    0.000 3400.929      443.145 5059.977    0.000 5059.977
223.00  3994.063 1187.669    0.000 1187.669      677.951 3533.685    0.000 3533.685      545.312 4763.306    0.000 4763.306
224.00  3945.677 1335.611    0.000 1335.611     1055.063 3304.754    0.000 3304.754      898.511 4920.911    0.000 4920.911
225.00  3830.618 1216.015    0.000 1216.015     1018.476 3261.372    0.000 3261.372      755.192 4924.694    0.000 4924.694
226.00  3746.722 1200.910    0.000 1200.910     1004.505 3358.164    0.000 3358.164      373.784 5376.085    0.000 5376.085
227.00  3780.730 1245.848    0.000 1245.848     1394.288 3033.426    0.000 3033.426      616.721 5013.061    0.000 5013.061
228.00  3694.210 1189.746    0.000 1189.746     1230.535 3100.599    0.000 3100.599      751.876 4909.993    0.000 4909.993
229.00  3802.001 1202.124    0.000 1202.124      867.144 3251.942    0.000 3251.942      161.353 5319.667    0.000 5319.667
230.00  3793.276 1221.633    0.000 1221.633      789.962 3273.036    0.000 3273.036      460.041 5089.757    0.000 5089.757
231.00  3846.976 1213.685    0.000 1213.685      504.335 3120.784    0.000 3120.784        0.000 5030.809    0.000 5030.809
232.00  3676.590 1180.954    0.000 1180.954      994.547 2981.393    0.000 2981.393      602.196 4901.074    0.000 4901.074
233.00  3688.586 1345.144    0.000 1345.144      737.465 3366.614    0.000 3366.614      294.261 5560.637    0.000 5560.637
234.00  3823.217 1259.576    0.000 1259.576      766.829 3381.268    0.000 3381.268      683.611 5251.036    0.000 5251.036
235.00  3685.717 1308.067    0.000 1308.067      631.608 3382.163    0.000 3382.163       50.265 5185.365    0.000 5185.365
236.00  3561.234 1396.817    0.000 1396.817      378.615 3567.644    0.000 3567.644        0.000 5360.876    0.000 5360.876
237.00  3693.209 1384.212    0.000 1384.212      466.622 3606.828    0.000 3606.828       89.575 5351.540    0.000 5351.540
238.00  3747.764 1339.195    0.000 1339.195      401.999 3607.226    0.000 3607.226       40.616 5414.363    0.000 5414.363
239.00  3693.154 1395.800    0.000 1395.800      583.678 3700.596    0.000 3700.596      462.543 5366.415    0.000 5366.415
240.00  3685.672 1439.159    0.000 1439.159      602.945 3667.516    0.000 3667.516      382.824 5282.171    0.000 5282.171
241.00  3689.940 1377.031    0.000 1377.031      804.902 3388.273    0.000 3388.273      623.292 5185.048    0.000 5185.048
242.00  3660.946 1368.134    0.000 1368.134      840.283 3434.224    0.000 3434.224      824.354 4855.479    0.000 4855.479
243.00  3762.985 1297.121    0.000 1297.121      594.129 3536.166    0.000 3536.166      613.944 5000.478    0.000 5000.478
244.00  3716.845 1273.358    0.000 1273.358      751.163 3333.725    0.000 3333.725      573.430 5094.609    0.000 5094.609
245.00  3839.695 1174.881    0.000 1174.881      856.520 3146.326    0.000 3146.326      703.319 4306.907    0.000 4306.907
246.00  3834.820 1258.218    0.000 1258.218      635.161 3317.504    0.000 3317.504      241.274 4864.998    0.000 4864.998
247.00  3812.665 1444.133    0.000 1444.133      854.811 3089.274    0.000 3089.274     1086.944 4385.133    0.000 4385.133
248.00  3521.965 1544.272    0.000 1544.272      860.323 3197.504    0.000 3197.504     1149.616 4135.594    0.000 4135.594
249.00  3659.093 1441.468    0.000 1441.468      666.027 3374.744    0.000 3374.744      854.614 4282.510    0.000 4282.510
250.00  3696.439 1519.840    0.000 1519.840      734.714 3417.128    0.000 3417.128      673.557 5057.322    0.000 5057.322
251.00  3707.219 1460.599    0.000 1460.599      735.331 3458.260    0.000 3458.260      471.895 4949.496    0.000 4949.496
252.00  3436.424 1544.618    0.000 1544.618      682.044 3435.093    0.000 3435.093      211.822 5151.275    0.000 5151.275
253.00  3538.742 1230.614    0.000 1230.614     1012.976 3167.582    0.000 3167.582      462.041 5348.487    0.000 5348.487
254.00  3611.807 1382.364    0.000 1382.364      844.550 3141.258    0.000 3141.258      392.073 4797.249    0.000 4797.249
255.00  3626.881 1376.357    0.000 1376.357      919.711 3213.521    0.000 3213.521      392.373 5239.853    0.000 5239.853
256.00  3384.474 1403.734    0.000 1403.734      700.285 3139.626    0.000 3139.626      272.644 4714.745    0.000 4714.745
257.00  3538.164 1303.488    0.000 1303.488      879.695 3261.572    0.000 3261.572      302.305 5204.081    0.000 5204.081
258.00  3658.598 1216.603    0.000 1216.603      797.894 3220.249    0.000 3220.249      532.817 4818.426    0.000 4818.426
259.00  3603.131 1295.646    0.000 1295.646      640.685 3240.985    0.000 3240.985      140.945 5307.688    0.000 5307.688
260.00  3768.612 1370.737    0.000 1370.737      570.102 3532.626    0.000 3532.626       30.159 5246.285    0.000 5246.285
261.00  3876.844 1249.071    0.000 1249.071      831.118 3279.841    0.000 3279.841      110.584 5558.111    0.000 5558.111
262.00  3701.435 1342.973    0.000 1342.973      635.466 3511.364    0.000 3511.364       80.425 5497.879    0.000 5497.879
263.00  3724.521 1269.578    0.000 1269.578      552.757 3358.324    0.000 3358.324      159.646 5093.555    0.000 5093.555
264.00  3717.455 1287.665    0.000 1287.665      330.494 3808.107    0.000 3808.107        0.000 5840.747    0.000 5840.747
265.00  3653.238 1452.982    0.000 1452.982      325.728 3747.152    0.000 3747.152        0.000 5540.865    0.000 5540.865
266.00  3727.114 1394.876    0.000 1394.876      337.828 3779.705    0.000 3779.705        0.000 5307.397    0.000 5307.397
267.00  3895.441 1371.497    0.000 1371.497      560.588 3592.201    0.000 3592.201       10.053 5364.265    0.000 5364.265
268.00  3874.847 1237.365    0.000 1237.365      332.601 3817.588    0.000 3817.588        0.000 5517.734    0.000 5517.734
269.00  3760.705 1276.324    0.000 1276.324      601.666 3672.487    0.000 3672.487        0.000 5558.318    0.000 5558.318
270.00  3875.727 1329.312    0.000 1329.312      402.885 3677.293    0.000 3677.293       79.923 5491.369    0.000 5491.369
271.00  3471.352 1435.760    0.000 1435.760      300.168 3903.558    0.000 3903.558      311.646 5083.308    0.000 5083.308
272.00  3704.815 1482.198    0.000 1482.198      462.658 3643.091    0.000 3643.091       60.319 5493.761    0.000 5493.761
273.00  3738.518 1368.986    0.000 1368.986      563.709 3666.839    0.000 3666.839       10.053 5524.312    0.000 5524.312
274.00  3539.924 1450.468    0.000 1450.468      352.507 3689.041    0.000 3689.041        0.000 4892.301    0.000 4892.301
275.00  3745.547 1319.643    0.000 1319.643      507.007 3593.998    0.000 3593.998        0.000 5321.863    0.000 5321.863
276.00  3770.032 1198.403    0.000 1198.403      650.050 3311.568    0.000 3311.568      271.234 5279.351    0.000 5279.351
277.00  3766.584 1188.519    0.000 1188.519      839.784 2989.826    0.000 2989.826       29.959 5192.254    0.000 5192.254
278.00  3782.388 1264.637    0.000 1264.637      716.198 3366.293    0.000 3366.293       89.976 5335.749    0.000 5335.749
279.00  3849.964 1256.207    0.000 1256.207      512.564 3463.633    0.000 3463.633        0.000 5588.853    0.000 5588.853
280.00  3819.521 1196.807    0.000 1196.807      710.759 3320.698    0.000 3320.698       60.319 5349.330    0.000 5349.330
281.00  3673.395 1302.588    0.000 1302.588      607.789 3230.925    0.000 3230.925      200.761 5201.214    0.000 5201.214
282.00  3749.922 1264.351    0.000 1264.351      881.680 3127.299    0.000 3127.299       59.917 5215.302    0.000 5215.302
283.00  3449.334 1391.910    0.000 1391.910      662.438 3437.182    0.000 3437.182      119.836 5648.809    0.000 5648.809
284.00  3675.269 1347.940    0.000 1347.940      718.447 3477.858    0.000 3477.858       79.623 5463.786    0.000 5463.786
285.00  3724.401 1516.528    0.000 1516.528      521.162 3604.616    0.000 3604.616       30.060 5529.565    0.000 5529.565
286.00  3614.033 1279.103    0.000 1279.103      616.466 3432.679    0.000 3432.679        0.000 5630.901    0.000 5630.901
287.00  3725.760 1297.134    0.000 1297.134      766.099 3308.115    0.000 3308.115       19.906 5487.505    0.000 5487.505
288.00  3571.254 1237.803    0.000 1237.803      700.493 3332.937    0.000 3332.937       70.372 5211.669    0.000 5211.669
289.00  3633.253 1322.522    0.000 1322.522      797.436 3376.005    0.000 3376.005      249.222 5516.693    0.000 5516.693
290.00  3511.228 1232.967    0.000 1232.967      978.007 3200.664    0.000 3200.664      348.850 5597.114    0.000 5597.114
291.00  3667.302 1334.766    0.000 1334.766      932.942 3178.958    0.000 3178.958      562.175 5097.296    0.000 5097.296
292.00  3445.860 1342.848    0.000 1342.848      780.423 3300.219    0.000 3300.219      252.740 5084.914    0.000 5084.914
293.00  3685.860 1328.817    0.000 1328.817      628.985 3537.583    0.000 3537.583      139.440 5530.833    0.000 5530.833
294.00  3525.662 1414.889    0.000 1414.889      556.268 3373.151    0.000 3373.151       49.764 5132.561    0.000 5132.561
295.00  3694.714 1367.135    0.000 1367.135      630.841 3487.515    0.000 3487.515      109.581 5449.772    0.000 5449.772
296.00  3674.887 1393.723    0.000 1393.723      588.969 3427.588    0.000 3427.588       29.858 5454.263    0.000 5454.263
297.00  3702.868 1505.910    0.000 1505.910     1021.208 3145.433    0.000 3145.433      343.548 5374.802    0.000 5374.802
298.00  3790.662 1408.884    0.000 1408.884     1124.210 2801.191    0.000 2801.191      775.308 4509.082    0.000 4509.082
299.00  3732.096 1420.366    0.000 1420.366      875.648 3086.180    0.000 3086.180      421.235 4962.062    0.000 4962.062
300.00  3786.341 1306.528    0.000 1306.528      762.928 3266.134    0.000 3266.134      183.101 5071.672    0.000 5071.672
301.00  3730.661 1221.644    0.000 1221.644      593.863 3400.323    0.000 3400.323        0.000 5234.644    0.000 5234.644
302.00  3786.062 1231.407    0.000 1231.407      514.929 3497.475    0.000 3497.475       72.716 5507.050    0.000 5507.050
303.00  3520.057 1361.255    0.000 1361.255      637.927 3339.948    0.000 3339.948      131.214 5348.441    0.000 5348.441
304.00  3642.539 1421.230    0.000 1421.230      216.902 3709.796    0.000 3709.796        0.000 5520.018    0.000 5520.018
305.00  3528.230 1417.844    0.000 1417.844      349.960 3773.536    0.000 3773.536        0.000 5405.449    0.000 5405.449
306.00  3730.379 1411.431    0.000 1411.431      594.954 3424.949    0.000 3424.949       40.212 5442.600    0.000 5442.600
307.00  3747.630 1332.228    0.000 1332.228      470.972 3447.344    0.000 3447.344        0.000 5625.498    0.000 5625.498
308.00  3917.828 1225.757    0.000 1225.757      420.661 3537.448    0.000 3537.448        0.000 5329.146    0.000 5329.146
309.00  3731.547 1238.353    0.000 1238.353      327.665 3832.860    0.000 3832.860       19.906 5370.980    0.000 5370.980
310.00  3937.351 1185.351    0.000 1185.351      786.993 3447.747    0.000 3447.747      130.690 5127.576    0.000 5127.576
311.00  4022.928 1200.555    0.000 1200.555      778.687 3389.354    0.000 3389.354      402.930 5087.161    0.000 5087.161
312.00  3898.968 1271.763    0.000 1271.763      890.451 3205.398    0.000 3205.398       39.811 5005.918    0.000 5005.918
313.00  3953.775 1276.296    0.000 1276.296      799.545 3364.066    0.000 3364.066      230.928 5541.806    0.000 5541.806
314.00  3620.770 1312.912    0.000 1312.912      943.856 3364.529    0.000 3364.529      300.291 5807.033    0.000 5807.033
315.00  3747.072 1264.766    0.000 1264.766      919.423 3366.139    0.000 3366.139      617.305 5040.847    0.000 5040.847
316.00  3507.473 1321.329    0.000 1321.329      786.134 3264.442    0.000 3264.442      341.605 5062.705    0.000 5062.705
317.00  3464.828 1400.605    0.000 1400.605      657.524 3404.740    0.000 3404.740      200.962 5345.383    0.000 5345.383
318.00  3441.961 1587.168    0.000 1587.168      624.520 3623.079    0.000 3623.079        0.000 5913.713    0.000 5913.713
319.00  3694.762 1436.480    0.000 1436.480      637.906 3613.961    0.000 3613.961      179.552 5565.960    0.000 5565.960
320.00  3849.404 1336.455    0.000 1336.455      748.747 3333.933    0.000 3333.933      100.531 6008.322    0.000 6008.322
321.00  3688.149 1278.009    0.000 1278.009      880.992 3437.332    0.000 3437.332      139.943 5789.552    0.000 5789.552
322.00  3496.907 1382.533    0.000 1382.533      638.081 3273.331    0.000 3273.331       92.621 5114.550    0.000 5114.550
323.00  3651.552 1369.790    0.000 1369.790      695.329 3355.511    0.000 3355.511       80.829 5506.754    0.000 5506.754
324.00  3831.961 1319.919    0.000 1319.919      622.336 3343.199    0.000 3343.199       10.053 5230.287    0.000 5230.287
325.00  3482.372 1350.692    0.000 1350.692      653.759 3252.234    0.000 3252.234       31.278 4923.744    0.000 4923.744
326.00  3732.733 1277.236    0.000 1277.236      420.262 3555.479    0.000 3555.479       50.373 5359.967    0.000 5359.967
327.00  3636.250 1379.104    0.000 1379.104      406.475 3509.961    0.000 3509.961       20.308 5203.729    0.000 5203.729
328.00  3634.103 1337.554    0.000 1337.554      599.057 3362.941    0.000 3362.941       10.562 5329.123    0.000 5329.123
329.00  3789.499 1319.922    0.000 1319.922      732.415 3293.944    0.000 3293.944       71.497 5491.530    0.000 5491.530
330.00  3794.680 1313.698    0.000 1313.698      880.802 3393.386    0.000 3393.386      189.304 5125.618    0.000 5125.618
331.00  3887.703 1170.646    0.000 1170.646      571.626 3595.564    0.000 3595.564        0.000 5803.825    0.000 5803.825
332.00  3859.239 1200.022    0.000 1200.022      762.103 3484.209    0.000 3484.209       20.106 5549.160    0.000 5549.160
333.00  3949.368 1209.743    0.000 1209.743      703.808 3472.627    0.000 3472.627       71.077 5357.732    0.000 5357.732
334.00  3763.656 1225.565    0.000 1225.565      666.435 3568.282    0.000 3568.282      160.753 5287.869    0.000 5287.869
335.00  3699.402 1239.312    0.000 1239.312      394.049 3656.577    0.000 3656.577        0.000 5268.330    0.000 5268.330
336.00  3595.436 1355.813    0.000 1355.813      469.028 3541.104    0.000 3541.104       60.923 5560.184    0.000 5560.184
337.00  3507.396 1307.969    0.000 1307.969      685.555 3504.042    0.000 3504.042        9.953 5233.185    0.000 5233.185
338.00  3677.687 1200.319    0.000 1200.319      712.461 3355.826    0.000 3355.826       40.012 5009.162    0.000 5009.162
339.00  3673.966 1401.879    0.000 1401.879      332.751 3882.946    0.000 3882.946        0.000 5382.733    0.000 5382.733
340.00  3567.171 1345.870    0.000 1345.870      470.429 3422.180    0.000 3422.180        0.000 5029.903    0.000 5029.903
341.00  3788.634 1300.665    0.000 1300.665      942.670 2910.079    0.000 2910.079      231.329 4833.822    0.000 4833.822
342.00  3668.985 1510.803    0.000 1510.803      535.647 3513.092    0.000 3513.092        0.000 5359.479    0.000 5359.479
343.00  3613.114 1400.723    0.000 1400.723      454.243 3736.751    0.000 3736.751       10.053 5150.341    0.000 5150.341
344.00  3951.122 1291.239    0.000 1291.239      441.893 3633.204    0.000 3633.204        0.000 5288.443    0.000 5288.443
345.00  3724.499 1337.629    0.000 1337.629      430.269 3641.389    0.000 3641.389        0.000 5251.517    0.000 5251.517
346.00  3905.313 1160.763    0.000 1160.763      347.143 3816.311    0.000 3816.311       49.764 5127.724    0.000 5127.724
347.00  3665.735 1339.341    0.000 1339.341      328.165 3484.881    0.000 3484.881        0.000 5205.487    0.000 5205.487
348.00  3574.379 1364.177    0.000 1364.177      247.749 3660.461    0.000 3660.461        0.000 4905.854    0.000 4905.854
349.00  3518.571 1329.751    0.000 1329.751      247.153 3526.205    0.000 3526.205        0.000 4763.997    0.000 4763.997
350.00  3492.761 1297.567    0.000 1297.567      342.049 3475.509    0.000 3475.509        0.000 4897.405    0.000 4897.405
351.00  3597.053 1287.760    0.000 1287.760      584.676 3170.699    0.000 3170.699        0.000 5139.309    0.000 5139.309
352.00  3793.036 1332.474    0.000 1332.474      497.576 3376.413    0.000 3376.413       10.154 4990.721    0.000 4990.721
353.00  3780.468 1222.393    0.000 1222.393      461.122 3411.682    0.000 3411.682       70.674 5150.656    0.000 5150.656
354.00  3659.177 1266.208    0.000 1266.208      564.756 3437.659    0.000 3437.659        0.000 5465.003    0.000 5465.003
355.00  3644.894 1231.432    0.000 1231.432      673.465 3444.004    0.000 3444.004        0.000 5389.393    0.000 5389.393
356.00  3924.204 1274.809    0.000 1274.809      622.872 3490.030    0.000 3490.030        0.000 5652.208    0.000 5652.208
357.00  3910.830 1193.029    0.000 1193.029      276.873 3637.739    0.000 3637.739        0.000 5144.635    0.000 5144.635
358.00  3610.157 1368.788    0.000 1368.788      330.955 3573.763    0.000 3573.763        0.000 5055.867    0.000 5055.867
359.00  3432.958 1378.667    0.000 1378.667      580.954 3550.871    0.000 3550.871       40.012 5637.586    0.000 5637.586
360.00  3369.840 1424.951    0.000 1424.951      415.366 3606.836    0.000 3606.836        0.000 5272.601    0.000 5272.601
361.00  3303.710 1490.588    0.000 1490.588      383.635 3405.541    0.000 3405.541        9.953 5275.020    0.000 5275.020
362.00  3465.061 1457.644    0.000 1457.644      389.090 3421.788    0.000 3421.788        0.000 5179.674    0.000 5179.674
363.00  3430.343 1282.593    0.000 1282.593      265.483 3793.045    0.000 3793.045       10.053 5549.376    0.000 5549.376
364.00  3578.615 1256.682    0.000 1256.682      596.520 3535.495    0.000 3535.495       40.212 5388.308    0.000 5388.308
365.00  3713.257 1160.046    0.000 1160.046      648.178 3511.129    0.000 3511.129       20.006 5428.154    0.000 5428.154
366.00  3491.120 1348.448    0.000 1348.448      795.517 3159.033    0.000 3159.033      310.643 4623.470    0.000 4623.470
367.00  3410.585 1395.264    0.000 1395.264      523.324 3301.193    0.000 3301.193       30.159 4966.807    0.000 4966.807
368.00  3372.863 1430.375    0.000 1430.375      533.863 3218.780    0.000 3218.780       90.478 4876.183    0.000 4876.183
369.00  3341.680 1508.549    0.000 1508.549      332.721 3311.391    0.000 3311.391       79.623 4672.639    0.000 4672.639
370.00  3436.082 1573.304    0.000 1573.304      206.629 3557.757    0.000 3557.757        0.000 5036.334    0.000 5036.334
371.00  3418.609 1573.662    0.000 1573.662      330.603 3734.437    0.000 3734.437        0.000 5049.937    0.000 5049.937
372.00  3492.542 1501.375    0.000 1501.375      638.758 3220.944    0.000 3220.944      150.796 4967.290    0.000 4967.290
373.00  3573.920 1575.354    0.000 1575.354      672.255 3166.485    0.000 3166.485      180.154 4717.518    0.000 4717.518
374.00  3509.955 1614.712    0.000 1614.712      215.556 3621.196    0.000 3621.196        0.000 5046.539    0.000 5046.539
375.00  3160.384 1678.681    0.000 1678.681      300.908 3648.402    0.000 3648.402        0.000 5466.303    0.000 5466.303
376.00  3571.402 1470.543    0.000 1470.543      504.506 3278.125    0.000 3278.125        0.000 4887.667    0.000 4887.667
377.00  3428.782 1392.351    0.000 1392.351      684.056 3085.228    0.000 3085.228      110.584 4974.983    0.000 4974.983
378.00  3745.382 1325.604    0.000 1325.604      795.123 3249.748    0.000 3249.748      100.531 5510.012    0.000 5510.012
379.00  3512.320 1364.766    0.000 1364.766      526.930 3292.497    0.000 3292.497       19.906 5230.710    0.000 5230.710
380.00  3537.131 1371.142    0.000 1371.142      483.872 3415.607    0.000 3415.607        0.000 5247.657    0.000 5247.657
381.00  3537.339 1509.141    0.000 1509.141      613.551 3421.059    0.000 3421.059        0.000 5479.296    0.000 5479.296
382.00  3408.564 1484.435    0.000 1484.435      718.219 3212.640    0.000 3212.640       79.623 5222.793    0.000 5222.793
383.00  3555.981 1398.208    0.000 1398.208      656.800 3315.220    0.000 3315.220        9.953 5162.216    0.000 5162.216
384.00  3486.620 1412.707    0.000 1412.707      812.420 3096.057    0.000 3096.057       50.265 5262.856    0.000 5262.856
385.00  3675.749 1315.778    0.000 1315.778      911.883 3287.869    0.000 3287.869      310.844 5401.316    0.000 5401.316
386.00  3446.112 1432.418    0.000 1432.418      791.340 3334.266    0.000 3334.266      152.331 5447.249    0.000 5447.249
387.00  3739.811 1323.986    0.000 1323.986      895.346 3239.399    0.000 3239.399      150.195 5459.163    0.000 5459.163
388.00  3389.217 1411.090    0.000 1411.090      790.205 2981.026    0.000 2981.026      280.890 4790.256    0.000 4790.256
389.00  3496.603 1405.041    0.000 1405.041     1107.380 2699.565    0.000 2699.565      350.155 4636.655    0.000 4636.655
390.00  3502.794 1579.424    0.000 1579.424      857.948 3034.640    0.000 3034.640      369.859 5005.950    0.000 5005.950
391.00  3638.167 1390.344    0.000 1390.344      796.613 2826.513    0.000 2826.513      231.530 4523.511    0.000 4523.511
392.00  3496.665 1342.781    0.000 1342.781      835.021 3144.193    0.000 3144.193      201.062 4931.493    0.000 4931.493
393.00  3538.449 1315.948    0.000 1315.948      592.353 3228.335    0.000 3228.335      109.481 4877.821    0.000 4877.821
394.00  3431.463 1383.273    0.000 1383.273      756.079 3200.492    0.000 3200.492      180.956 4861.826    0.000 4861.826
395.00  3595.552 1415.727    0.000 1415.727      474.892 3484.818    0.000 3484.818      149.994 4705.322    0.000 4705.322
396.00  3529.322 1413.172    0.000 1413.172      283.773 3619.683    0.000 3619.683       60.319 4859.453    0.000 4859.453
397.00  3529.235 1373.518    0.000 1373.518      497.207 3328.607    0.000 3328.607      220.566 4662.125    0.000 4662.125
398.00  3466.719 1431.565    0.000 1431.565      462.838 3364.716    0.000 3364.716       49.864 4961.666    0.000 4961.666
399.00  3790.557 1305.776    0.000 1305.776      623.712 3320.930    0.000 3320.930       49.965 5110.564    0.000 5110.564
400.00  3612.090 1230.941    0.000 1230.941      510.017 3300.785    0.000 3300.785        0.000 5339.919    0.000 5339.919
401.00  3771.180 1088.147    0.000 1088.147      653.934 3336.711    0.000 3336.711       30.159 5343.714    0.000 5343.714
402.00  3955.387 1111.443    0.000 1111.443      374.966 3647.344    0.000 3647.344       50.265 5065.601    0.000 5065.601
403.00  3576.819 1187.325    0.000 1187.325      519.132 3346.972    0.000 3346.972       40.212 4706.302    0.000 4706.302
404.00  3589.659 1218.255    0.000 1218.255      522.893 3426.943    0.000 3426.943       79.623 4776.647    0.000 4776.647
405.00  3639.286 1223.354    0.000 1223.354      443.678 3532.147    0.000 3532.147        0.000 5384.077    0.000 5384.077
406.00  3588.768 1236.688    0.000 1236.688      775.208 3219.914    0.000 3219.914       79.623 4883.336    0.000 4883.336
407.00  3748.635 1138.817    0.000 1138.817      520.289 3329.596    0.000 3329.596        0.000 4977.596    0.000 4977.596
408.00  3548.936 1225.321    0.000 1225.321      717.982 2964.118    0.000 2964.118       69.670 4942.384    0.000 4942.384
409.00  3715.264 1324.862    0.000 1324.862      671.558 3391.845    0.000 3391.845       99.829 5153.778    0.000 5153.778
410.00  3679.259 1342.136    0.000 1342.136      527.003 3409.596    0.000 3409.596        0.000 5077.803    0.000 5077.803
411.00  3431.832 1423.326    0.000 1423.326      391.903 3545.344    0.000 3545.344        0.000 4960.833    0.000 4960.833
412.00  3684.189 1356.504    0.000 1356.504      112.666 3830.523    0.000 3830.523        0.000 4974.531    0.000 4974.531
413.00  3738.679 1318.517    0.000 1318.517      344.995 3585.059    0.000 3585.059        0.000 4981.462    0.000 4981.462
414.00  3368.303 1418.234    0.000 1418.234      287.122 3484.293    0.000 3484.293        0.000 4988.896    0.000 4988.896
415.00  3577.471 1309.682    0.000 1309.682      441.935 3494.399    0.000 3494.399        0.000 5110.546    0.000 5110.546
416.00  3644.094 1296.797    0.000 1296.797      650.523 3476.210    0.000 3476.210       69.670 5170.763    0.000 5170.763
417.00  3520.533 1361.611    0.000 1361.611      542.486 3455.738    0.000 3455.738        0.000 4971.291    0.000 4971.291
418.00  3473.772 1428.620    0.000 1428.620      704.589 3153.432    0.000 3153.432       70.271 5217.991    0.000 5217.991
419.00  3509.030 1293.725    0.000 1293.725      568.220 3333.883    0.000 3333.883      120.637 5025.867    0.000 5025.867
420.00  3615.813 1295.671    0.000 1295.671      659.631 3371.571    0.000 3371.571      332.256 5000.359    0.000 5000.359
421.00  3622.371 1258.542    0.000 1258.542      760.577 3263.350    0.000 3263.350      211.115 5101.633    0.000 5101.633
422.00  3622.628 1235.981    0.000 1235.981      577.728 3319.207    0.000 3319.207      170.903 4931.569    0.000 4931.569
423.00  3552.417 1413.067    0.000 1413.067      605.618 3341.253    0.000 3341.253      129.788 5106.232    0.000 5106.232
424.00  3642.140 1279.396    0.000 1279.396      709.850 3227.775    0.000 3227.775      139.440 5115.370    0.000 5115.370
425.00  3450.629 1311.742    0.000 1311.742      578.585 3386.538    0.000 3386.538      111.502 5067.756    0.000 5067.756
426.00  3887.749 1246.413    0.000 1246.413      921.234 3062.720    0.000 3062.720      381.917 4858.940    0.000 4858.940
427.00  3813.190 1275.896    0.000 1275.896      605.685 3652.112    0.000 3652.112      251.228 5256.076    0.000 5256.076
428.00  3925.751 1195.532    0.000 1195.532      511.001 3722.562    0.000 3722.562       39.811 5371.126    0.000 5371.126
429.00  3739.146 1351.529    0.000 1351.529     1034.650 3275.668    0.000 3275.668      633.449 4731.227    0.000 4731.227
430.00  4104.869 1215.540    0.000 1215.540      921.938 3493.389    0.000 3493.389      251.934 5009.005    0.000 5009.005
431.00  3904.607 1249.943    0.000 1249.943      934.296 3223.467    0.000 3223.467      341.906 4789.941    0.000 4789.941
432.00  3803.679 1295.333    0.000 1295.333      614.208 3400.754    0.000 3400.754       40.212 4792.344    0.000 4792.344
433.00  3718.750 1305.045    0.000 1305.045      439.278 3630.869    0.000 3630.869       30.159 5164.320    0.000 5164.320
434.00  3717.274 1237.962    0.000 1237.962      309.796 3534.450    0.000 3534.450        0.000 4861.527    0.000 4861.527
435.00  4019.874 1277.902    0.000 1277.902      648.210 3658.427    0.000 3658.427      251.327 5137.480    0.000 5137.480
436.00  3747.562 1407.482    0.000 1407.482      497.908 3709.417    0.000 3709.417      623.292 5021.687    0.000 5021.687
437.00  3824.178 1228.360    0.000 1228.360      629.842 3332.923    0.000 3332.923      201.163 5109.555    0.000 5109.555
438.00  3979.794 1192.510    0.000 1192.510      792.788 3368.173    0.000 3368.173      351.558 5123.789    0.000 5123.789
439.00  3822.269 1285.086    0.000 1285.086      583.867 3562.571    0.000 3562.571       39.811 5153.453    0.000 5153.453
440.00  3808.447 1302.537    0.000 1302.537      737.539 3332.150    0.000 3332.150      250.024 5016.585    0.000 5016.585
441.00  3848.056 1401.425    0.000 1401.425      822.625 3293.414    0.000 3293.414      382.341 5138.019    0.000 5138.019
442.00  3815.546 1235.331    0.000 1235.331      837.669 3400.711    0.000 3400.711      554.936 4764.599    0.000 4764.599
443.00  3795.023 1417.340    0.000 1417.340      694.831 3376.127    0.000 3376.127      191.417 5177.676    0.000 5177.676
444.00  3632.140 1505.248    0.000 1505.248      369.288 3734.160    0.000 3734.160        0.000 4903.256    0.000 4903.256
445.00  3736.407 1329.760    0.000 1329.760      813.459 3330.737    0.000 3330.737       70.372 4940.686    0.000 4940.686
446.00  3826.367 1432.073    0.000 1432.073      881.430 3106.343    0.000 3106.343      195.992 4676.650    0.000 4676.650
447.00  3563.268 1474.196    0.000 1474.196      783.231 3421.566    0.000 3421.566      141.752 4818.630    0.000 4818.630
448.00  3697.940 1384.248    0.000 1384.248      789.232 3459.337    0.000 3459.337      192.321 5098.030    0.000 5098.030
449.00  3808.955 1486.682    0.000 1486.682      604.784 3701.349    0.000 3701.349       50.769 5080.000    0.000 5080.000
450.00  3773.113 1511.324    0.000 1511.324      708.820 3497.578    0.000 3497.578      181.662 5224.802    0.000 5224.802
451.00  3759.918 1499.734    0.000 1499.734      631.297 3522.107    0.000 3522.107      187.680 4661.213    0.000 4661.213
452.00  3648.302 1518.955    0.000 1518.955      667.450 3606.857    0.000 3606.857      289.529 4928.377    0.000 4928.377
453.00  3569.229 1557.086    0.000 1557.086      526.389 4012.043    0.000 4012.043      212.426 5053.931    0.000 5053.931
454.00  3606.785 1650.027    0.000 1650.027      703.450 3571.994    0.000 3571.994      324.522 5002.761    0.000 5002.761
455.00  3561.238 1617.328    0.000 1617.328      669.343 3702.697    0.000 3702.697      243.693 4991.409    0.000 4991.409
456.00  3562.055 1643.923    0.000 1643.923      507.195 3656.118    0.000 3656.118      121.847 5098.276    0.000 5098.276
457.00  3478.484 1667.411    0.000 1667.411      600.439 3693.641    0.000 3693.641      223.385 5250.084    0.000 5250.084
458.00  3749.984 1571.340    0.000 1571.340      684.990 3530.044    0.000 3530.044      145.426 4894.670    0.000 4894.670
459.00  3709.428 1489.634    0.000 1489.634      693.652 3501.922    0.000 3501.922      329.742 5092.295    0.000 5092.295
460.00  3614.629 1395.973    0.000 1395.973      577.379 3535.527    0.000 3535.527       99.528 5228.737    0.000 5228.737
461.00  3561.627 1411.326    0.000 1411.326      715.180 3588.961    0.000 3588.961       95.058 5506.908    0.000 5506.908
462.00  3634.114 1314.410    0.000 1314.410      689.089 3311.113    0.000 3311.113       60.722 5090.734    0.000 5090.734
463.00  3580.387 1422.281    0.000 1422.281      492.064 3730.460    0.000 3730.460       62.763 5256.676    0.000 5256.676
464.00  3871.375 1280.323    0.000 1280.323      707.170 3498.889    0.000 3498.889      352.867 5112.445    0.000 5112.445
465.00  3596.454 1473.122    0.000 1473.122      763.692 3527.537    0.000 3527.537      191.314 5375.535    0.000 5375.535
466.00  3754.194 1182.073    0.000 1182.073      710.805 3410.227    0.000 3410.227      289.630 4765.971    0.000 4765.971
467.00  3987.299 1220.312    0.000 1220.312      640.617 3490.708    0.000 3490.708        0.000 4996.883    0.000 4996.883
468.00  3911.962 1288.705    0.000 1288.705      920.731 3286.390    0.000 3286.390      434.617 4688.712    0.000 4688.712
469.00  3591.536 1447.622    0.000 1447.622      636.397 3480.721    0.000 3480.721       20.308 5161.228    0.000 5161.228
470.00  3740.162 1458.396    0.000 1458.396      688.708 3586.634    0.000 3586.634      112.118 5060.015    0.000 5060.015
471.00  3620.428 1435.951    0.000 1435.951      714.275 3121.134    0.000 3121.134      185.330 4721.937    0.000 4721.937
472.00  3594.068 1332.571    0.000 1332.571      633.557 3442.049    0.000 3442.049      356.256 4540.234    0.000 4540.234
473.00  3621.467 1458.100    0.000 1458.100      370.531 3820.139    0.000 3820.139       60.521 4727.638    0.000 4727.638
474.00  3609.159 1436.675    0.000 1436.675      644.504 3488.061    0.000 3488.061      133.142 4716.158    0.000 4716.158
475.00  3654.768 1391.663    0.000 1391.663      470.259 3764.497    0.000 3764.497      132.208 5013.226    0.000 5013.226
476.00  3771.587 1360.270    0.000 1360.270      563.450 3537.017    0.000 3537.017      224.427 4829.733    0.000 4829.733
477.00  3861.452 1332.310    0.000 1332.310      563.012 3763.950    0.000 3763.950      172.214 5228.706    0.000 5228.706
478.00  4029.685 1296.139    0.000 1296.139      402.600 3818.420    0.000 3818.420       30.462 5114.236    0.000 5114.236
479.00  3666.253 1413.781    0.000 1413.781      368.236 3741.138    0.000 3741.138        0.000 4870.205    0.000 4870.205
480.00  3675.180 1556.416    0.000 1556.416      260.241 4044.007    0.000 4044.007        0.000 5275.009    0.000 5275.009
481.00  3542.672 1563.946    0.000 1563.946      370.891 3798.867    0.000 3798.867        0.000 4975.748    0.000 4975.748
482.00  3556.925 1525.473    0.000 1525.473      166.965 4156.302    0.000 4156.302        0.000 5076.836    0.000 5076.836
483.00  3470.454 1553.726    0.000 1553.726      469.519 3701.524    0.000 3701.524       60.923 4796.489    0.000 4796.489
484.00  3641.032 1639.914    0.000 1639.914      504.217 3736.869    0.000 3736.869       92.621 5134.850    0.000 5134.850
485.00  3498.589 1658.232    0.000 1658.232      525.389 3587.177    0.000 3587.177       95.058 5104.713    0.000 5104.713
486.00  3656.450 1554.433    0.000 1554.433      602.252 3667.894    0.000 3667.894      231.931 4725.012    0.000 4725.012
487.00  3638.651 1566.969    0.000 1566.969      708.471 3650.518    0.000 3650.518      222.179 4903.738    0.000 4903.738
488.00  3497.445 1578.951    0.000 1578.951      771.574 3493.654    0.000 3493.654      351.968 4995.968    0.000 4995.968
489.00  3588.535 1633.735    0.000 1633.735      503.870 3793.527    0.000 3793.527      200.665 5402.006    0.000 5402.006
490.00  3524.501 1604.673    0.000 1604.673      443.991 3844.367    0.000 3844.367      260.181 4975.971    0.000 4975.971
491.00  3628.574 1542.751    0.000 1542.751      591.300 3638.751    0.000 3638.751       69.871 5152.969    0.000 5152.969
492.00  3610.455 1544.775    0.000 1544.775      612.248 3589.767    0.000 3589.767      302.303 4932.012    0.000 4932.012
493.00  3507.308 1700.813    0.000 1700.813      496.153 3665.981    0.000 3665.981      140.144 4901.119    0.000 4901.119
494.00  3631.189 1571.132    0.000 1571.132      735.928 3368.112    0.000 3368.112      253.167 4682.817    0.000 4682.817
495.00  3749.654 1433.218    0.000 1433.218      674.840 3612.906    0.000 3612.906      363.426 4561.388    0.000 4561.388
496.00  3758.824 1387.943    0.000 1387.943      540.073 3680.712    0.000 3680.712      240.375 4823.224    0.000 4823.224
497.00  3390.083 1490.382    0.000 1490.382      480.993 3646.128    0.000 3646.128      184.024 4462.096    0.000 4462.096
498.00  3670.645 1491.691    0.000 1491.691      655.889 3384.354    0.000 3384.354      119.434 4418.223    0.000 4418.223
499.00  3553.162 1473.548    0.000 1473.548      525.641 3557.480    0.000 3557.480      169.801 5283.742    0.000 5283.742
500.00  3639.490 1412.880    0.000 1412.880      467.320 3711.521    0.000 3711.521      212.765 5317.721    0.000 5317.721
501.00  3903.805 1389.083    0.000 1389.083      483.713 3775.948    0.000 3775.948      121.042 5255.605    0.000 5255.605
502.00  3771.328 1225.384    0.000 1225.384      467.238 3732.291    0.000 3732.291      210.837 5193.382    0.000 5193.382
503.00  3927.727 1201.954    0.000 1201.954      522.536 3612.755    0.000 3612.755      304.269 5256.067    0.000 5256.067
504.00  3914.633 1253.731    0.000 1253.731      705.392 3593.579    0.000 3593.579      444.269 5680.062    0.000 5680.062
505.00  3846.734 1240.551    0.000 1240.551      675.243 3522.248    0.000 3522.248      219.263 5013.366    0.000 5013.366
506.00  3898.884 1114.104    0.000 1114.104      744.125 3689.245    0.000 3689.245      349.151 5293.743    0.000 5293.743
507.00  3836.787 1228.782    0.000 1228.782      731.827 3418.348    0.000 3418.348      382.466 5082.916    0.000 5082.916
508.00  3760.196 1318.397    0.000 1318.397      783.773 3299.871    0.000 3299.871      291.447 4986.774    0.000 4986.774
509.00  3791.226 1248.749    0.000 1248.749      933.466 3338.524    0.000 3338.524      502.264 5244.439    0.000 5244.439
510.00  3541.631 1405.509    0.000 1405.509      736.802 3417.434    0.000 3417.434      120.640 5377.402    0.000 5377.402
511.00  3819.031 1402.025    0.000 1402.025      565.827 3482.745    0.000 3482.745      172.244 5440.767    0.000 5440.767
512.00  3642.220 1393.435    0.000 1393.435      481.398 3595.402    0.000 3595.402      131.196 5517.296    0.000 5517.296
513.00  3637.018 1413.810    0.000 1413.810      523.012 3694.770    0.000 3694.770       99.528 5779.075    0.000 5779.075
514.00  3805.086 1284.636    0.000 1284.636      464.710 3637.375    0.000 3637.375      100.232 5392.825    0.000 5392.825
515.00  3985.519 1194.803    0.000 1194.803      768.610 3612.448    0.000 3612.448      170.301 5250.477    0.000 5250.477
516.00  3975.155 1115.250    0.000 1115.250      719.577 3520.679    0.000 3520.679       90.478 5509.658    0.000 5509.658
517.00  3936.115 1212.834    0.000 1212.834      416.085 3818.931    0.000 3818.931        0.000 5579.423    0.000 5579.423
518.00  3887.964 1060.050    0.000 1060.050      853.045 3375.914    0.000 3375.914      311.249 5054.252    0.000 5054.252
519.00  4104.125 1033.865    0.000 1033.865      646.836 3442.015    0.000 3442.015      100.137 5247.445    0.000 5247.445
520.00  3971.473 1164.697    0.000 1164.697      760.993 3566.138    0.000 3566.138      121.042 5226.641    0.000 5226.641
521.00  4003.764 1163.578    0.000 1163.578      584.574 3594.769    0.000 3594.769       61.545 5379.226    0.000 5379.226
522.00  3765.826 1173.908    0.000 1173.908      578.299 3445.478    0.000 3445.478       40.414 5235.456    0.000 5235.456
523.00  3874.106 1303.068    0.000 1303.068      532.920 3546.709    0.000 3546.709      112.527 4824.556    0.000 4824.556
524.00  4221.433 1118.640    0.000 1118.640      696.945 3513.270    0.000 3513.270      154.166 5194.664    0.000 5194.664
525.00  3942.998 1316.054    0.000 1316.054      687.220 3438.035    0.000 3438.035       20.006 5226.412    0.000 5226.412
526.00  3911.851 1386.433    0.000 1386.433      550.025 3741.454    0.000 3741.454       62.863 5824.440    0.000 5824.440
527.00  3796.117 1379.912    0.000 1379.912      744.372 3425.346    0.000 3425.346      141.048 5613.413    0.000 5613.413
528.00  3920.190 1260.975    0.000 1260.975      608.793 3628.835    0.000 3628.835       70.474 5477.265    0.000 5477.265
529.00  3559.699 1351.083    0.000 1351.083      553.458 3467.405    0.000 3467.405      232.130 5019.361    0.000 5019.361
530.00  3563.879 1399.464    0.000 1399.464      397.104 3482.703    0.000 3482.703       79.923 4754.700    0.000 4754.700
531.00  3648.547 1267.940    0.000 1267.940      474.261 3670.698    0.000 3670.698        0.000 5085.495    0.000 5085.495
532.00  3516.642 1236.714    0.000 1236.714      241.764 3696.965    0.000 3696.965        0.000 4911.589    0.000 4911.589
533.00  3842.080 1168.372    0.000 1168.372      634.824 3605.458    0.000 3605.458      101.338 5151.571    0.000 5151.571
534.00  3832.238 1160.174    0.000 1160.174      578.054 3422.295    0.000 3422.295        0.000 5328.600    0.000 5328.600
535.00  3812.060 1160.804    0.000 1160.804      664.879 3512.266    0.000 3512.266      205.349 5114.038    0.000 5114.038
536.00  3683.166 1162.594    0.000 1162.594      542.388 3691.665    0.000 3691.665        0.000 5290.208    0.000 5290.208
537.00  3627.794 1281.348    0.000 1281.348      586.735 3394.156    0.000 3394.156       70.675 5012.933    0.000 5012.933
538.00  3707.093 1146.309    0.000 1146.309      581.868 3321.523    0.000 3321.523        9.953 5024.867    0.000 5024.867
539.00  3591.052 1184.788    0.000 1184.788      688.191 3284.802    0.000 3284.802       50.367 4857.446    0.000 4857.446
540.00  3763.379 1061.829    0.000 1061.829      780.016 3231.830    0.000 3231.830      141.953 4972.418    0.000 4972.418
541.00  3819.837 1064.398    0.000 1064.398      921.633 3077.623    0.000 3077.623      253.694 5059.363    0.000 5059.363
542.00  3622.630 1141.138    0.000 1141.138      686.845 3470.733    0.000 3470.733        0.000 5111.908    0.000 5111.908
543.00  3561.824 1155.879    0.000 1155.879      463.766 3533.308    0.000 3533.308       70.876 5017.599    0.000 5017.599
544.00  3749.304 1018.716    0.000 1018.716      699.225 3382.097    0.000 3382.097        0.000 5501.732    0.000 5501.732
545.00  4021.799  943.087    0.000  943.087      684.886 3508.836    0.000 3508.836       29.858 5761.821    0.000 5761.821
546.00  3678.117 1060.253    0.000 1060.253      611.163 3437.719    0.000 3437.719      121.847 5074.618    0.000 5074.618
547.00  3977.021 1034.608    0.000 1034.608      425.126 3861.634    0.000 3861.634        0.000 5090.769    0.000 5090.769
548.00  3894.671 1121.682    0.000 1121.682      348.208 3780.492    0.000 3780.492        0.000 5004.285    0.000 5004.285
549.00  4046.507  905.885    0.000  905.885      550.481 3740.397    0.000 3740.397       81.231 5089.136    0.000 5089.136
550.00  3845.332 1233.962    0.000 1233.962      456.198 3638.978    0.000 3638.978        0.000 5350.539    0.000 5350.539
551.00  3843.011 1048.265    0.000 1048.265      549.777 3403.198    0.000 3403.198       20.308 5182.027    0.000 5182.027
552.00  3767.583 1056.841    0.000 1056.841      583.685 3466.176    0.000 3466.176       21.124 5100.117    0.000 5100.117
553.00  3720.837 1158.795    0.000 1158.795      640.573 3483.526    0.000 3483.526      171.911 4820.925    0.000 4820.925
554.00  3735.740 1306.762    0.000 1306.762      587.214 3465.951    0.000 3465.951      142.260 4892.823    0.000 4892.823
555.00  3828.438  974.808    0.000  974.808      561.762 3313.443    0.000 3313.443       80.828 4805.553    0.000 4805.553
556.00  4162.095  912.309    0.000  912.309      471.318 3582.876    0.000 3582.876       10.053 4376.672    0.000 4376.672
557.00  3889.885  967.805    0.000  967.805      589.784 3402.620    0.000 3402.620      180.958 4803.168    0.000 4803.168
558.00  4000.851 1136.050    0.000 1136.050      787.357 3323.331    0.000 3323.331      345.764 4786.703    0.000 4786.703
559.00  3727.026 1169.260    0.000 1169.260      526.954 3201.827    0.000 3201.827      161.353 4655.256    0.000 4655.256
560.00  3917.940 1024.025    0.000 1024.025      781.217 2866.382    0.000 2866.382      181.563 4418.314    0.000 4418.314
561.00  3797.910 1035.344    0.000 1035.344      678.410 3351.964    0.000 3351.964      375.391 4794.802    0.000 4794.802
562.00  3711.323  972.253    0.000  972.253      547.395 3214.036    0.000 3214.036      304.823 4287.172    0.000 4287.172
563.00  3731.959 1160.678    0.000 1160.678      507.943 3094.454    0.000 3094.454       30.462 4596.538    0.000 4596.538
564.00  3632.593 1074.577    0.000 1074.577      561.621 3122.480    0.000 3122.480      120.839 4637.040    0.000 4637.040
565.00  3773.905 1035.192    0.000 1035.192      578.925 3152.496    0.000 3152.496      181.560 4653.456    0.000 4653.456
566.00  3854.655 1001.169    0.000 1001.169      533.998 3297.524    0.000 3297.524       10.053 4913.037    0.000 4913.037
567.00  3836.399  963.944    0.000  963.944      534.924 3330.179    0.000 3330.179       21.124 4517.506    0.000 4517.506
568.00  3766.639 1037.424    0.000 1037.424      501.460 3251.572    0.000 3251.572       30.669 4397.013    0.000 4397.013
569.00  3893.012  967.790    0.000  967.790      446.385 3364.543    0.000 3364.543       20.106 4665.743    0.000 4665.743
570.00  3854.802 1171.231    0.000 1171.231      444.287 3303.104    0.000 3303.104       72.302 4506.465    0.000 4506.465
571.00  3790.798 1065.835    0.000 1065.835      428.561 3360.290    0.000 3360.290       70.372 4696.970    0.000 4696.970
572.00  3711.625 1129.692    0.000 1129.692      511.803 3060.971    0.000 3060.971      161.457 4304.613    0.000 4304.613
573.00  3647.747 1153.539    0.000 1153.539      634.865 3265.546    0.000 3265.546      181.361 5005.220    0.000 5005.220
574.00  3607.205 1085.948    0.000 1085.948      614.392 3254.979    0.000 3254.979      141.752 4491.743    0.000 4491.743
575.00  3750.622 1004.078    0.000 1004.078      546.979 3186.683    0.000 3186.683      323.312 4396.786    0.000 4396.786
576.00  3763.561 1012.077    0.000 1012.077      306.360 3613.920    0.000 3613.920       20.106 4774.352    0.000 4774.352
577.00  3679.425 1094.835    0.000 1094.835      581.916 3213.093    0.000 3213.093       70.775 4866.597    0.000 4866.597
578.00  3655.064 1099.198    0.000 1099.198      709.023 3112.655    0.000 3112.655      162.261 4856.747    0.000 4856.747
579.00  3786.947 1011.677    0.000 1011.677      528.776 3312.546    0.000 3312.546      151.001 4634.129    0.000 4634.129
580.00  3834.727 1028.333    0.000 1028.333      265.882 3461.818    0.000 3461.818        0.000 4897.227    0.000 4897.227
581.00  3720.019 1005.916    0.000 1005.916      647.377 2993.032    0.000 2993.032      150.696 4352.418    0.000 4352.418
582.00  3703.876 1087.403    0.000 1087.403      754.406 3102.680    0.000 3102.680      180.355 4317.784    0.000 4317.784
583.00  3756.125  961.402    0.000  961.402      851.423 2967.089    0.000 2967.089      601.980 4202.168    0.000 4202.168
584.00  3743.419  939.281    0.000  939.281      638.551 2954.916    0.000 2954.916      214.462 4410.827    0.000 4410.827
585.00  3793.146 1133.241    0.000 1133.241      728.875 3219.966    0.000 3219.966      586.809 4499.279    0.000 4499.279
586.00  3630.694  971.258    0.000  971.258      655.723 3036.360    0.000 3036.360      203.078 4630.236    0.000 4630.236
587.00  3662.488 1007.595    0.000 1007.595      548.394 3120.847    0.000 3120.847        0.000 4513.564    0.000 4513.564
588.00  3687.328 1051.512    0.000 1051.512      586.560 3205.080    0.000 3205.080       72.302 4776.288    0.000 4776.288
589.00  3737.737 1098.644    0.000 1098.644      527.676 3337.419    0.000 3337.419       19.906 4880.589    0.000 4880.589
590.00  3581.053 1094.242    0.000 1094.242      207.727 3582.791    0.000 3582.791        0.000 4856.483    0.000 4856.483
591.00  3870.137  998.652    0.000  998.652      728.228 3306.847    0.000 3306.847      304.238 4611.815    0.000 4611.815
592.00  3866.745 1048.071    0.000 1048.071      391.454 3441.286    0.000 3441.286       20.308 4826.888    0.000 4826.888
593.00  3445.647 1176.035    0.000 1176.035      314.681 3422.587    0.000 3422.587        0.000 4631.542    0.000 4631.542
594.00  3593.282 1072.504    0.000 1072.504      403.087 3273.394    0.000 3273.394       20.106 4427.305    0.000 4427.305
595.00  3713.692 1068.791    0.000 1068.791      588.257 3315.923    0.000 3315.923      285.049 4620.097    0.000 4620.097
596.00  3644.113 1133.924    0.000 1133.924      607.012 3223.091    0.000 3223.091      195.396 4885.071    0.000 4885.071
597.00  3719.800 1016.635    0.000 1016.635      617.107 3047.262    0.000 3047.262      110.183 4462.452    0.000 4462.452
598.00  3610.940 1077.813    0.000 1077.813      628.874 3097.475    0.000 3097.475       50.467 4747.219    0.000 4747.219
599.00  3727.907 1145.362    0.000 1145.362      733.454 3128.559    0.000 3128.559      460.013 4410.271    0.000 4410.271
600.00  3620.406 1159.075    0.000 1159.075      622.680 3117.466    0.000 3117.466      273.651 4658.818    0.000 4658.818
601.00  3549.106 1166.640    0.000 1166.640      760.435 2935.900    0.000 2935.900      494.617 4245.190    0.000 4245.190
602.00  3638.769 1128.624    0.000 1128.624      898.866 2824.553    0.000 2824.553      557.078 3996.380    0.000 3996.380
603.00  3539.480 1156.677    0.000 1156.677      977.317 2834.469    0.000 2834.469      403.061 4654.252    0.000 4654.252
604.00  3675.937 1110.535    0.000 1110.535      710.919 3072.636    0.000 3072.636      202.474 4895.645    0.000 4895.645
605.00  3747.821 1104.560    0.000 1104.560      774.361 3303.653    0.000 3303.653      386.175 4620.290    0.000 4620.290
606.00  3756.385 1108.333    0.000 1108.333      668.872 3333.887    0.000 3333.887       30.159 5445.257    0.000 5445.257
607.00  3478.802 1168.043    0.000 1168.043      667.715 2991.823    0.000 2991.823      140.443 4831.203    0.000 4831.203
608.00  3477.317 1229.778    0.000 1229.778      672.561 3058.783    0.000 3058.783       49.764 5101.089    0.000 5101.089
609.00  3607.441 1238.035    0.000 1238.035      648.528 3269.791    0.000 3269.791      293.757 4481.605    0.000 4481.605
610.00  3746.383 1146.487    0.000 1146.487      672.701 3089.863    0.000 3089.863       90.580 4724.529    0.000 4724.529
611.00  3527.865 1173.752    0.000 1173.752      577.843 3135.205    0.000 3135.205      143.182 4637.337    0.000 4637.337
612.00  3613.262 1144.135    0.000 1144.135      655.072 3313.957    0.000 3313.957      162.885 5265.288    0.000 5265.288
613.00  3800.885 1052.973    0.000 1052.973      530.386 3081.569    0.000 3081.569       10.053 4585.904    0.000 4585.904
614.00  3662.626 1133.501    0.000 1133.501      592.205 3190.120    0.000 3190.120        0.000 4834.311    0.000 4834.311
615.00  3871.051 1004.686    0.000 1004.686      406.835 3249.756    0.000 3249.756        0.000 4470.546    0.000 4470.546
616.00  3774.205 1065.907    0.000 1065.907      364.311 3491.354    0.000 3491.354       80.425 4921.839    0.000 4921.839
617.00  3829.342 1067.875    0.000 1067.875      442.751 3384.638    0.000 3384.638       20.106 4649.533    0.000 4649.533
618.00  3726.667 1131.180    0.000 1131.180      386.938 3482.908    0.000 3482.908        0.000 5046.735    0.000 5046.735
619.00  3802.757  942.775    0.000  942.775      253.346 3606.264    0.000 3606.264        0.000 5079.800    0.000 5079.800
620.00  3704.071 1100.099    0.000 1100.099      351.779 3568.298    0.000 3568.298        0.000 5163.533    0.000 5163.533
621.00  3799.510 1108.911    0.000 1108.911      501.774 3590.653    0.000 3590.653       20.106 5100.630    0.000 5100.630
622.00  3690.880 1091.382    0.000 1091.382      473.739 3331.913    0.000 3331.913       50.265 4955.963    0.000 4955.963
623.00  3648.102 1113.726    0.000 1113.726      422.203 3252.254    0.000 3252.254        0.000 4992.853    0.000 4992.853
624.00  3716.024 1119.006    0.000 1119.006      372.017 3421.737    0.000 3421.737       10.053 4817.713    0.000 4817.713
625.00  3785.632 1216.686    0.000 1216.686      548.777 3412.093    0.000 3412.093        0.000 4819.368    0.000 4819.368
626.00  3462.074 1214.660    0.000 1214.660      352.172 3369.140    0.000 3369.140        0.000 4972.751    0.000 4972.751
627.00  3540.850 1228.719    0.000 1228.719      203.400 3554.795    0.000 3554.795        0.000 4826.572    0.000 4826.572
628.00  3754.364 1254.735    0.000 1254.735      358.917 3424.181    0.000 3424.181        0.000 4874.435    0.000 4874.435
629.00  3554.440 1099.771    0.000 1099.771      309.980 3373.274    0.000 3373.274        0.000 4906.794    0.000 4906.794
630.00  3764.983 1162.344    0.000 1162.344      135.141 3733.097    0.000 3733.097        0.000 4960.689    0.000 4960.689
631.00  3598.059 1346.525    0.000 1346.525      132.599 3666.531    0.000 3666.531        0.000 5217.316    0.000 5217.316
632.00  3649.379 1275.230    0.000 1275.230      294.722 3467.132    0.000 3467.132       10.053 4712.054    0.000 4712.054
633.00  3585.193 1262.341    0.000 1262.341      215.424 3718.243    0.000 3718.243        0.000 4956.256    0.000 4956.256
634.00  3593.856 1327.046    0.000 1327.046      133.851 3846.088    0.000 3846.088        0.000 5164.764    0.000 5164.764
635.00  3546.237 1315.837    0.000 1315.837      368.729 3451.187    0.000 3451.187        0.000 5090.378    0.000 5090.378
636.00  3570.258 1152.907    0.000 1152.907      245.386 3531.012    0.000 3531.012        0.000 4792.597    0.000 4792.597
637.00  3763.682 1200.943    0.000 1200.943      248.454 3638.941    0.000 3638.941        0.000 5007.021    0.000 5007.021
638.00  3705.294 1273.701    0.000 1273.701      217.155 3645.839    0.000 3645.839        0.000 4943.895    0.000 4943.895
639.00  3690.499 1288.703    0.000 1288.703      338.203 3733.207    0.000 3733.207       60.319 5296.210    0.000 5296.210
640.00  3526.121 1251.340    0.000 1251.340      250.745 3643.466    0.000 3643.466        0.000 4657.071    0.000 4657.071
641.00  3454.532 1264.557    0.000 1264.557      240.448 3554.438    0.000 3554.438       10.053 4555.018    0.000 4555.018
642.00  3521.761 1240.841    0.000 1240.841      154.732 3599.170    0.000 3599.170        9.953 4819.761    0.000 4819.761
643.00  3651.686 1151.900    0.000 1151.900      202.757 3699.835    0.000 3699.835        0.000 4970.946    0.000 4970.946
644.00  3806.615 1129.152    0.000 1129.152      101.723 3790.329    0.000 3790.329        0.000 4963.097    0.000 4963.097
645.00  3449.360 1207.870    0.000 1207.870      154.211 3704.695    0.000 3704.695        0.000 4812.893    0.000 4812.893
646.00  3640.422 1125.921    0.000 1125.921      238.946 3394.284    0.000 3394.284        0.000 4547.249    0.000 4547.249
647.00  3615.952 1156.429    0.000 1156.429      214.470 3818.754    0.000 3818.754        0.000 4986.914    0.000 4986.914
648.00  3737.592 1088.640    0.000 1088.640      147.113 3727.655    0.000 3727.655        0.000 4877.528    0.000 4877.528
649.00  3479.764 1254.266    0.000 1254.266      177.375 3725.152    0.000 3725.152        0.000 4676.769    0.000 4676.769
650.00  3432.386 1253.131    0.000 1253.131       20.362 3913.532    0.000 3913.532        0.000 5309.968    0.000 5309.968
651.00  3632.032 1072.475    0.000 1072.475      173.314 3770.283    0.000 3770.283        0.000 4810.496    0.000 4810.496
652.00  3692.387 1116.434    0.000 1116.434      298.130 3755.810    0.000 3755.810        0.000 5079.292    0.000 5079.292
653.00  3382.889 1194.707    0.000 1194.707      252.857 3785.546    0.000 3785.546        0.000 4985.103    0.000 4985.103
654.00  3666.051 1081.411    0.000 1081.411      190.432 3674.133    0.000 3674.133        0.000 4584.479    0.000 4584.479
655.00  3555.597 1145.788    0.000 1145.788      368.995 3472.528    0.000 3472.528        0.000 5139.119    0.000 5139.119
656.00  3821.676 1099.362    0.000 1099.362      270.092 3617.532    0.000 3617.532        0.000 4943.196    0.000 4943.196
657.00  3605.206 1111.645    0.000 1111.645      366.922 3454.960    0.000 3454.960        0.000 4741.225    0.000 4741.225
658.00  3529.566 1115.175    0.000 1115.175      353.078 3463.357    0.000 3463.357        0.000 4862.061    0.000 4862.061
659.00  3497.508 1177.689    0.000 1177.689      239.757 3658.494    0.000 3658.494        0.000 5132.377    0.000 5132.377
660.00  3685.603 1111.737    0.000 1111.737      222.259 3819.786    0.000 3819.786        0.000 5234.146    0.000 5234.146
661.00  3852.545 1146.962    0.000 1146.962      296.583 3910.991    0.000 3910.991        0.000 5469.698    0.000 5469.698
662.00  3714.144 1208.235    0.000 1208.235      194.372 3716.383    0.000 3716.383        9.953 4747.253    0.000 4747.253
663.00  3585.984 1183.133    0.000 1183.133       53.177 3733.466    0.000 3733.466        0.000 4763.237    0.000 4763.237
664.00  3499.768 1194.700    0.000 1194.700      173.972 3737.784    0.000 3737.784        0.000 4617.449    0.000 4617.449
665.00  3624.963 1244.027    0.000 1244.027      224.320 3868.682    0.000 3868.682        0.000 4978.354    0.000 4978.354
666.00  3543.073 1277.992    0.000 1277.992       86.552 3901.107    0.000 3901.107        0.000 5026.026    0.000 5026.026
667.00  3601.337 1160.582    0.000 1160.582      140.767 4036.261    0.000 4036.261        0.000 4962.402    0.000 4962.402
668.00  3792.576 1162.183    0.000 1162.183      338.816 3816.921    0.000 3816.921        0.000 5122.123    0.000 5122.123
669.00  3801.279 1147.118    0.000 1147.118      331.667 3844.175    0.000 3844.175       10.053 5128.706    0.000 5128.706
670.00  3539.525 1380.086    0.000 1380.086      202.192 4039.203    0.000 4039.203        0.000 5537.246    0.000 5537.246
671.00  3627.908 1278.135    0.000 1278.135      285.282 3953.946    0.000 3953.946        0.000 5436.998    0.000 5436.998
672.00  3536.263 1259.488    0.000 1259.488      219.793 3852.059    0.000 3852.059        0.000 5466.259    0.000 5466.259
673.00  3401.515 1368.577    0.000 1368.577      328.684 3596.984    0.000 3596.984        0.000 5139.423    0.000 5139.423
674.00  3365.148 1463.766    0.000 1463.766      241.237 3963.139    0.000 3963.139       20.106 5563.755    0.000 5563.755
675.00  3379.238 1405.087    0.000 1405.087      546.795 3549.479    0.000 3549.479      249.723 4922.570    0.000 4922.570
676.00  3413.251 1388.393    0.000 1388.393      281.469 3841.520    0.000 3841.520        0.000 5017.775    0.000 5017.775
677.00  3554.319 1224.236    0.000 1224.236      332.141 3830.880    0.000 3830.880        0.000 5357.065    0.000 5357.065
678.00  3521.767 1304.990    0.000 1304.990      291.117 3884.275    0.000 3884.275        0.000 5384.522    0.000 5384.522
679.00  3485.770 1276.912    0.000 1276.912      236.044 3737.765    0.000 3737.765        0.000 5006.817    0.000 5006.817
680.00  3119.093 1407.734    0.000 1407.734      373.099 3449.739    0.000 3449.739        0.000 5116.499    0.000 5116.499
681.00  3318.789 1335.857    0.000 1335.857      409.015 3710.852    0.000 3710.852        0.000 5237.325    0.000 5237.325
682.00  3419.258 1277.705    0.000 1277.705      441.176 3552.960    0.000 3552.960        0.000 5022.917    0.000 5022.917
683.00  3472.850 1349.833    0.000 1349.833      368.088 3743.017    0.000 3743.017      139.339 5094.352    0.000 5094.352
684.00  3593.725 1236.014    0.000 1236.014      251.472 4041.128    0.000 4041.128       30.159 5581.498    0.000 5581.498
685.00  3370.031 1302.673    0.000 1302.673      224.901 3817.397    0.000 3817.397        0.000 5261.745    0.000 5261.745
686.00  3478.312 1216.059    0.000 1216.059      412.309 3619.994    0.000 3619.994       10.053 5123.326    0.000 5123.326
687.00  3566.409 1170.887    0.000 1170.887      517.589 3591.298    0.000 3591.298        0.000 5303.189    0.000 5303.189
688.00  3706.590 1192.066    0.000 1192.066      394.685 3607.385    0.000 3607.385       79.623 5077.785    0.000 5077.785
689.00  3375.415 1214.189    0.000 1214.189      443.511 3714.188    0.000 3714.188       80.425 5371.632    0.000 5371.632
690.00  3610.302 1154.585    0.000 1154.585      335.182 3686.951    0.000 3686.951        9.953 5489.356    0.000 5489.356
691.00  3560.771 1120.230    0.000 1120.230      411.231 3517.150    0.000 3517.150       29.858 4952.436    0.000 4952.436
692.00  3561.187 1261.647    0.000 1261.647      320.690 3565.075    0.000 3565.075        0.000 4872.987    0.000 4872.987
693.00  3545.648 1097.582    0.000 1097.582      313.864 3603.283    0.000 3603.283        0.000 4865.545    0.000 4865.545
694.00  3612.760 1129.462    0.000 1129.462      339.932 3488.792    0.000 3488.792        0.000 5107.329    0.000 5107.329
695.00  3685.085 1030.552    0.000 1030.552      439.033 3350.147    0.000 3350.147       59.917 4717.674    0.000 4717.674
696.00  3608.446 1214.914    0.000 1214.914      302.826 3509.358    0.000 3509.358       90.478 4819.613    0.000 4819.613
697.00  3775.581 1247.896    0.000 1247.896      409.887 3705.411    0.000 3705.411      170.903 5039.165    0.000 5039.165
698.00  3494.392 1265.461    0.000 1265.461      353.263 3636.671    0.000 3636.671       49.764 4990.623    0.000 4990.623
699.00  3721.118 1099.875    0.000 1099.875      374.294 3707.741    0.000 3707.741       30.159 5007.326    0.000 5007.326
700.00  3743.777 1160.010    0.000 1160.010      397.487 3599.105    0.000 3599.105       49.764 5161.029    0.000 5161.029
701.00  3718.946 1046.095    0.000 1046.095      556.968 3487.557    0.000 3487.557      451.088 4768.234    0.000 4768.234
702.00  3828.575 1142.648    0.000 1142.648      529.684 3590.148    0.000 3590.148      170.201 5214.688    0.000 5214.688
703.00  3768.810 1080.647    0.000 1080.647      370.712 3581.433    0.000 3581.433       20.106 5101.091    0.000 5101.091
704.00  3717.286 1090.021    0.000 1090.021      593.664 3511.250    0.000 3511.250      140.743 5506.034    0.000 5506.034
705.00  3685.759 1160.745    0.000 1160.745      519.157 3546.345    0.000 3546.345      211.115 4965.368    0.000 4965.368
706.00  3530.102 1260.275    0.000 1260.275      442.888 3476.331    0.000 3476.331       99.528 4932.920    0.000 4932.920
707.00  3707.267 1199.350    0.000 1199.350      553.161 3399.268    0.000 3399.268      330.654 4700.170    0.000 4700.170
708.00  3519.077 1198.876    0.000 1198.876      499.690 3478.523    0.000 3478.523      159.446 4941.156    0.000 4941.156
709.00  3475.898 1180.893    0.000 1180.893      491.341 3470.750    0.000 3470.750       29.858 4895.522    0.000 4895.522
710.00  3324.061 1237.953    0.000 1237.953      468.966 3624.102    0.000 3624.102      382.018 4888.174    0.000 4888.174
711.00  3328.068 1297.327    0.000 1297.327      411.345 3496.081    0.000 3496.081      200.661 4976.344    0.000 4976.344
712.00  3400.993 1191.480    0.000 1191.480      325.568 3481.119    0.000 3481.119       60.319 4860.338    0.000 4860.338
713.00  3328.217 1334.725    0.000 1334.725      395.733 3592.800    0.000 3592.800      231.221 4499.025    0.000 4499.025
714.00  3360.157 1368.878    0.000 1368.878      405.437 3863.377    0.000 3863.377       80.425 5126.086    0.000 5126.086
715.00  3443.554 1364.447    0.000 1364.447      414.978 3648.312    0.000 3648.312      160.850 4804.338    0.000 4804.338
716.00  3590.198 1195.563    0.000 1195.563      536.341 3464.780    0.000 3464.780      271.434 4553.226    0.000 4553.226
717.00  3325.972 1369.730    0.000 1369.730      436.598 3473.508    0.000 3473.508      150.094 4705.629    0.000 4705.629
718.00  3517.607 1279.073    0.000 1279.073      590.920 3572.772    0.000 3572.772      341.805 4764.501    0.000 4764.501
719.00  3420.556 1318.269    0.000 1318.269      452.845 3434.060    0.000 3434.060      180.956 4411.326    0.000 4411.326
720.00  3451.359 1331.187    0.000 1331.187      281.442 3449.399    0.000 3449.399       59.717 4529.594    0.000 4529.594
721.00  3531.689 1199.306    0.000 1199.306      472.389 3394.872    0.000 3394.872      100.531 4657.166    0.000 4657.166
722.00  3378.886 1269.342    0.000 1269.342      459.326 3488.223    0.000 3488.223      431.681 4446.181    0.000 4446.181
723.00  3444.141 1275.118    0.000 1275.118      445.791 3338.090    0.000 3338.090      301.593 4589.704    0.000 4589.704
724.00  3489.684 1281.293    0.000 1281.293      439.486 3614.383    0.000 3614.383      411.074 4614.038    0.000 4614.038
725.00  3740.671 1096.876    0.000 1096.876      526.772 3495.244    0.000 3495.244      382.018 4518.038    0.000 4518.038
726.00  3813.613 1082.261    0.000 1082.261      457.032 3491.726    0.000 3491.726      130.690 4818.353    0.000 4818.353
727.00  3685.608 1043.756    0.000 1043.756      455.512 3647.554    0.000 3647.554      199.959 4952.365    0.000 4952.365
728.00  3833.975  930.337    0.000  930.337      475.757 3499.302    0.000 3499.302      120.336 5095.989    0.000 5095.989
729.00  3729.737 1029.364    0.000 1029.364      360.255 3857.645    0.000 3857.645      209.410 5393.472    0.000 5393.472
730.00  3678.331  993.969    0.000  993.969      386.956 3755.897    0.000 3755.897       10.053 4975.158    0.000 4975.158
731.00  3613.433 1135.697    0.000 1135.697      549.733 3656.008    0.000 3656.008      281.487 4737.400    0.000 4737.400
732.00  3693.334 1085.531    0.000 1085.531      587.212 3409.227    0.000 3409.227      411.475 4792.126    0.000 4792.126
733.00  3666.674 1088.973    0.000 1088.973      380.827 3776.297    0.000 3776.297      229.817 4978.070    0.000 4978.070
734.00  3926.179 1032.505    0.000 1032.505      532.576 3834.907    0.000 3834.907      299.587 5109.798    0.000 5109.798
735.00  3762.237 1051.885    0.000 1051.885      610.241 3412.184    0.000 3412.184      291.041 4727.262    0.000 4727.262
736.00  3697.833 1140.156    0.000 1140.156      552.355 3605.151    0.000 3605.151      169.801 5298.217    0.000 5298.217
737.00  3602.406 1113.513    0.000 1113.513      476.052 3623.552    0.000 3623.552        0.000 5593.556    0.000 5593.556
738.00  3708.986 1036.552    0.000 1036.552      491.631 3740.777    0.000 3740.777      130.289 5330.035    0.000 5330.035
739.00  3712.590 1081.935    0.000 1081.935      347.884 3658.527    0.000 3658.527        0.000 5293.330    0.000 5293.330
740.00  3667.084 1160.768    0.000 1160.768      242.663 3865.451    0.000 3865.451        0.000 5286.500    0.000 5286.500
741.00  3652.520 1176.961    0.000 1176.961      387.355 3695.185    0.000 3695.185       10.053 5569.900    0.000 5569.900
742.00  3813.703 1128.151    0.000 1128.151      314.481 3905.945    0.000 3905.945       10.154 5494.497    0.000 5494.497
743.00  3674.645 1272.739    0.000 1272.739      227.627 3780.277    0.000 3780.277        0.000 5271.998    0.000 5271.998
744.00  3607.483 1200.028    0.000 1200.028      310.611 3588.271    0.000 3588.271        0.000 5378.628    0.000 5378.628
745.00  3495.077 1333.249    0.000 1333.249      140.853 3818.710    0.000 3818.710        0.000 5123.637    0.000 5123.637
746.00  3518.404 1337.775    0.000 1337.775      241.758 3984.766    0.000 3984.766        0.000 5423.833    0.000 5423.833
747.00  3754.663 1218.892    0.000 1218.892      137.725 3971.936    0.000 3971.936       10.053 5428.647    0.000 5428.647
748.00  3623.339 1216.223    0.000 1216.223      176.420 3826.511    0.000 3826.511       60.319 5150.062    0.000 5150.062
749.00  3800.692 1152.354    0.000 1152.354      369.384 3607.769    0.000 3607.769      121.343 5149.024    0.000 5149.024
750.00  3845.703 1075.681    0.000 1075.681      206.911 3689.209    0.000 3689.209        0.000 5192.325    0.000 5192.325
751.00  4120.823  875.948    0.000  875.948      133.805 3910.131    0.000 3910.131        0.000 5311.624    0.000 5311.624
752.00  3736.118 1092.365    0.000 1092.365      277.059 3628.053    0.000 3628.053        9.953 5195.161    0.000 5195.161
753.00  3715.650 1088.570    0.000 1088.570      335.373 3462.596    0.000 3462.596       19.906 4922.920    0.000 4922.920
754.00  3868.905 1059.398    0.000 1059.398      379.968 3548.251    0.000 3548.251        0.000 5214.871    0.000 5214.871
755.00  3584.732 1164.554    0.000 1164.554      490.383 3482.979    0.000 3482.979      250.224 4945.257    0.000 4945.257
756.00  3791.454  996.835    0.000  996.835      461.386 3559.922    0.000 3559.922      169.599 5069.943    0.000 5069.943
757.00  3663.444 1083.814    0.000 1083.814      579.792 3316.754    0.000 3316.754      141.149 4797.510    0.000 4797.510
758.00  3830.363 1050.685    0.000 1050.685      630.198 3319.484    0.000 3319.484      119.434 5022.489    0.000 5022.489
759.00  3786.302  996.024    0.000  996.024      622.358 3285.276    0.000 3285.276      180.156 4968.749    0.000 4968.749
760.00  3708.160 1079.103    0.000 1079.103      559.641 3250.297    0.000 3250.297       70.573 4743.120    0.000 4743.120
761.00  3776.490 1176.728    0.000 1176.728      590.984 3282.690    0.000 3282.690       80.426 5094.476    0.000 5094.476
762.00  3832.473 1172.832    0.000 1172.832      737.905 3252.341    0.000 3252.341      189.805 5177.134    0.000 5177.134
763.00  3728.806 1028.477    0.000 1028.477      765.837 3141.487    0.000 3141.487      129.587 5243.778    0.000 5243.778
764.00  4018.413  833.653    0.000  833.653     1012.988 2929.322    0.000 2929.322      464.862 4597.653    0.000 4597.653
765.00  3924.313  880.638    0.000  880.638      806.125 2964.831    0.000 2964.831      280.986 4502.276    0.000 4502.276
766.00  3860.810  941.085    0.000  941.085      767.578 3058.382    0.000 3058.382      254.188 4544.282    0.000 4544.282
767.00  3839.755 1063.814    0.000 1063.814      662.943 3398.413    0.000 3398.413      269.328 4817.558    0.000 4817.558
768.00  3683.049  998.380    0.000  998.380      526.937 3506.341    0.000 3506.341      100.130 5173.137    0.000 5173.137
769.00  3908.008 1124.545    0.000 1124.545      642.341 3712.498    0.000 3712.498      500.850 5106.941    0.000 5106.941
770.00  4016.923 1032.030    0.000 1032.030      638.363 3487.985    0.000 3487.985      349.955 4873.510    0.000 4873.510
771.00  3783.043 1147.670    0.000 1147.670      533.910 3483.045    0.000 3483.045      258.974 4610.248    0.000 4610.248
772.00  3839.941 1060.652    0.000 1060.652      634.827 3471.221    0.000 3471.221      449.882 5029.436    0.000 5029.436
773.00  3742.907 1099.485    0.000 1099.485      439.030 3482.409    0.000 3482.409      199.257 4940.036    0.000 4940.036
774.00  3850.616 1140.116    0.000 1140.116      443.551 3834.058    0.000 3834.058      230.018 5259.478    0.000 5259.478
775.00  3989.792 1088.956    0.000 1088.956      569.728 3690.890    0.000 3690.890      338.396 5094.809    0.000 5094.809
776.00  3791.766 1081.702    0.000 1081.702      513.733 3572.241    0.000 3572.241      119.434 5199.689    0.000 5199.689
777.00  3795.088 1070.969    0.000 1070.969      551.073 3636.563    0.000 3636.563      401.723 4800.063    0.000 4800.063
778.00  3758.462 1189.964    0.000 1189.964      450.429 3824.014    0.000 3824.014      241.074 5324.284    0.000 5324.284
779.00  3619.021 1324.945    0.000 1324.945      309.575 3758.224    0.000 3758.224      100.531 5231.681    0.000 5231.681
780.00  3769.052 1154.737    0.000 1154.737      294.636 3848.940    0.000 3848.940        0.000 5417.209    0.000 5417.209
781.00  3668.366 1364.416    0.000 1364.416      403.041 3853.945    0.000 3853.945       10.562 5447.515    0.000 5447.515
782.00  3917.326 1309.527    0.000 1309.527      422.561 3934.913    0.000 3934.913       30.159 5564.097    0.000 5564.097
783.00  3728.415 1265.715    0.000 1265.715      370.363 3813.986    0.000 3813.986        0.000 5477.934    0.000 5477.934
784.00  3693.576 1243.919    0.000 1243.919      222.125 3726.941    0.000 3726.941       10.053 5176.938    0.000 5176.938
785.00  3727.782 1185.773    0.000 1185.773      335.666 3874.835    0.000 3874.835        0.000 5150.505    0.000 5150.505
786.00  3891.475 1094.221    0.000 1094.221      323.834 3872.277    0.000 3872.277       79.623 5616.395    0.000 5616.395
787.00  3786.391 1169.288    0.000 1169.288      393.506 3786.739    0.000 3786.739        0.000 5666.317    0.000 5666.317
788.00  4007.913 1182.752    0.000 1182.752      316.075 3787.230    0.000 3787.230       10.154 5350.264    0.000 5350.264
789.00  3957.663 1033.165    0.000 1033.165      445.119 3572.721    0.000 3572.721       50.265 5464.988    0.000 5464.988
790.00  3876.990 1159.575    0.000 1159.575      156.150 3866.060    0.000 3866.060        0.000 5254.922    0.000 5254.922
791.00  4070.291 1028.798    0.000 1028.798      255.853 3923.020    0.000 3923.020        0.000 5199.338    0.000 5199.338
792.00  3941.128 1162.989    0.000 1162.989      248.933 4076.310    0.000 4076.310        0.000 5129.271    0.000 5129.271
793.00  3655.221 1292.251    0.000 1292.251      518.238 3613.162    0.000 3613.162       70.372 5505.074    0.000 5505.074
794.00  3531.513 1332.786    0.000 1332.786      419.353 3713.345    0.000 3713.345       29.858 5216.948    0.000 5216.948
795.00  3754.403 1338.349    0.000 1338.349      406.553 3645.958    0.000 3645.958      170.903 5271.963    0.000 5271.963
796.00  3611.296 1398.338    0.000 1398.338      413.669 3626.011    0.000 3626.011      139.943 5403.017    0.000 5403.017
797.00  3703.479 1456.330    0.000 1456.330      325.159 3614.667    0.000 3614.667        0.000 5100.286    0.000 5100.286
798.00  3627.146 1428.567    0.000 1428.567      381.874 3557.622    0.000 3557.622        0.000 5187.771    0.000 5187.771
799.00  3593.994 1520.131    0.000 1520.131      352.385 3763.931    0.000 3763.931       71.083 5506.405    0.000 5506.405
800.00  3600.730 1316.506    0.000 1316.506      381.886 3575.875    0.000 3575.875      100.030 5213.751    0.000 5213.751
801.00  3481.572 1420.835    0.000 1420.835      324.543 3691.419    0.000 3691.419        0.000 5346.998    0.000 5346.998
802.00  3565.459 1363.789    0.000 1363.789      423.321 3592.242    0.000 3592.242       60.527 5428.104    0.000 5428.104
803.00  3792.494 1308.797    0.000 1308.797      507.522 3475.004    0.000 3475.004      130.593 5167.058    0.000 5167.058
804.00  3788.217 1296.641    0.000 1296.641      338.209 3639.863    0.000 3639.863       31.278 5227.009    0.000 5227.009
805.00  3805.673 1226.402    0.000 1226.402      478.863 3600.865    0.000 3600.865      141.149 5510.913    0.000 5510.913
806.00  3904.943 1201.981    0.000 1201.981      452.047 3626.555    0.000 3626.555      202.776 5015.149    0.000 5015.149
807.00  3661.729 1341.265    0.000 1341.265      386.945 3586.439    0.000 3586.439       50.165 5028.728    0.000 5028.728
808.00  3792.294 1225.868    0.000 1225.868      322.403 3780.369    0.000 3780.369       82.864 5216.172    0.000 5216.172
809.00  3870.665 1187.586    0.000 1187.586      522.101 3398.071    0.000 3398.071      182.568 4846.049    0.000 4846.049
810.00  3824.999 1294.408    0.000 1294.408      437.713 3454.766    0.000 3454.766       10.562 5023.260    0.000 5023.260
811.00  3823.526 1203.873    0.000 1203.873      583.072 3354.831    0.000 3354.831       91.798 5011.779    0.000 5011.779
812.00  3945.684 1171.764    0.000 1171.764      543.753 3371.605    0.000 3371.605      150.195 4675.449    0.000 4675.449
813.00  3664.149 1194.348    0.000 1194.348      538.122 3320.685    0.000 3320.685      180.558 4962.295    0.000 4962.295
814.00  3803.021 1038.637    0.000 1038.637      582.205 3255.373    0.000 3255.373      170.203 4814.997    0.000 4814.997
815.00  3919.997 1080.108    0.000 1080.108      618.808 3425.212    0.000 3425.212      186.040 4796.719    0.000 4796.719
816.00  3654.303 1275.273    0.000 1275.273      444.935 3575.355    0.000 3575.355       90.780 4898.491    0.000 4898.491
817.00  3878.827 1120.422    0.000 1120.422      510.969 3611.502    0.000 3611.502       91.385 5128.936    0.000 5128.936
818.00  3742.327 1174.827    0.000 1174.827      432.598 3469.015    0.000 3469.015      141.046 4974.355    0.000 4974.355
819.00  3852.519 1237.308    0.000 1237.308      643.194 3416.706    0.000 3416.706      354.605 5060.940    0.000 5060.940
820.00  3759.423 1315.158    0.000 1315.158      497.373 3656.676    0.000 3656.676      221.978 5321.162    0.000 5321.162
821.00  3841.489 1309.791    0.000 1309.791      347.908 3952.356    0.000 3952.356       50.769 5447.700    0.000 5447.700
822.00  3747.813 1426.732    0.000 1426.732      318.890 3998.209    0.000 3998.209       29.858 5461.651    0.000 5461.651
823.00  3808.143 1507.557    0.000 1507.557      235.228 3961.596    0.000 3961.596       70.372 5206.254    0.000 5206.254
824.00  3989.228 1222.360    0.000 1222.360      397.913 3999.816    0.000 3999.816       69.670 5616.356    0.000 5616.356
825.00  3919.182 1252.578    0.000 1252.578      435.654 3811.464    0.000 3811.464      139.339 5320.402    0.000 5320.402
826.00  3707.198 1229.174    0.000 1229.174      307.179 3684.476    0.000 3684.476       10.053 4855.328    0.000 4855.328
827.00  4026.763 1222.896    0.000 1222.896      526.859 3654.852    0.000 3654.852      201.163 5281.458    0.000 5281.458
828.00  4079.180 1187.845    0.000 1187.845      491.350 3764.230    0.000 3764.230      199.861 5372.840    0.000 5372.840
829.00  3978.074 1171.224    0.000 1171.224      386.725 3911.720    0.000 3911.720       80.425 5335.576    0.000 5335.576
830.00  3944.418 1183.549    0.000 1183.549      266.075 4193.831    0.000 4193.831        0.000 6058.392    0.000 6058.392
831.00  4128.086 1012.746    0.000 1012.746      241.754 4178.049    0.000 4178.049        0.000 5490.515    0.000 5490.515
832.00  4020.629 1063.147    0.000 1063.147      349.908 3841.519    0.000 3841.519        0.000 5623.378    0.000 5623.378
833.00  3665.916 1364.403    0.000 1364.403      155.648 3925.116    0.000 3925.116        0.000 5385.723    0.000 5385.723
834.00  3463.622 1442.479    0.000 1442.479      216.985 3947.002    0.000 3947.002        0.000 5471.883    0.000 5471.883
835.00  3550.996 1294.281    0.000 1294.281      242.097 3792.679    0.000 3792.679        0.000 5292.319    0.000 5292.319
836.00  3618.239 1360.420    0.000 1360.420      145.044 3878.575    0.000 3878.575        0.000 5067.327    0.000 5067.327
837.00  3604.168 1314.139    0.000 1314.139      164.722 3844.000    0.000 3844.000        0.000 5377.891    0.000 5377.891
838.00  3802.994 1181.548    0.000 1181.548      216.352 3882.329    0.000 3882.329        0.000 5440.648    0.000 5440.648
839.00  3624.840 1300.333    0.000 1300.333      151.666 4061.879    0.000 4061.879        0.000 5238.531    0.000 5238.531
840.00  3403.488 1489.646    0.000 1489.646       85.560 3833.343    0.000 3833.343        0.000 4920.452    0.000 4920.452
841.00  3446.584 1510.535    0.000 1510.535      179.116 3859.802    0.000 3859.802        0.000 5150.875    0.000 5150.875
842.00  3799.178 1433.061    0.000 1433.061      139.126 3839.597    0.000 3839.597        0.000 5169.365    0.000 5169.365
843.00  3553.609 1658.612    0.000 1658.612      105.615 3912.672    0.000 3912.672        0.000 5130.973    0.000 5130.973
844.00  3398.289 1461.275    0.000 1461.275      208.733 3812.019    0.000 3812.019        0.000 5083.213    0.000 5083.213
845.00  3720.362 1290.902    0.000 1290.902      352.177 3662.375    0.000 3662.375       10.053 5287.390    0.000 5287.390
846.00  3613.777 1283.395    0.000 1283.395      391.284 3570.544    0.000 3570.544      151.099 5232.999    0.000 5232.999
847.00  3831.028 1333.795    0.000 1333.795      118.639 4176.563    0.000 4176.563       20.006 5527.120    0.000 5527.120
848.00  3630.728 1131.066    0.000 1131.066      180.415 3794.938    0.000 3794.938        0.000 5506.853    0.000 5506.853
849.00  3671.370 1401.417    0.000 1401.417      222.737 3744.658    0.000 3744.658        0.000 5374.265    0.000 5374.265
850.00  3782.541 1272.024    0.000 1272.024      151.448 3914.433    0.000 3914.433        0.000 5583.658    0.000 5583.658
851.00  3819.129 1357.667    0.000 1357.667      257.368 3740.170    0.000 3740.170        0.000 5141.430    0.000 5141.430
852.00  3556.299 1465.137    0.000 1465.137      171.154 3953.435    0.000 3953.435        0.000 5254.021    0.000 5254.021
853.00  3435.629 1468.887    0.000 1468.887       84.823 4081.538    0.000 4081.538        0.000 5579.342    0.000 5579.342
854.00  3404.596 1445.489    0.000 1445.489      126.975 3917.774    0.000 3917.774        0.000 5044.303    0.000 5044.303
855.00  3723.875 1376.363    0.000 1376.363      187.850 3846.255    0.000 3846.255        0.000 5316.349    0.000 5316.349
856.00  3756.728 1379.270    0.000 1379.270      235.789 3891.094    0.000 3891.094        0.000 5398.570    0.000 5398.570
857.00  3831.790 1361.980    0.000 1361.980      177.211 4021.499    0.000 4021.499        0.000 5540.241    0.000 5540.241
858.00  3599.292 1440.458    0.000 1440.458      127.237 4015.561    0.000 4015.561        0.000 5596.213    0.000 5596.213
859.00  3676.832 1344.560    0.000 1344.560      196.445 3956.319    0.000 3956.319        0.000 5688.817    0.000 5688.817
860.00  3808.521 1250.141    0.000 1250.141      255.283 3818.724    0.000 3818.724        0.000 5610.702    0.000 5610.702
861.00  3498.103 1394.624    0.000 1394.624      209.103 3824.130    0.000 3824.130       70.372 5379.575    0.000 5379.575
862.00  3490.855 1324.134    0.000 1324.134      167.128 3860.714    0.000 3860.714        0.000 5540.536    0.000 5540.536
863.00  3605.295 1239.374    0.000 1239.374      295.665 3807.055    0.000 3807.055       69.770 5286.998    0.000 5286.998
864.00  3860.168 1171.822    0.000 1171.822      224.366 3894.452    0.000 3894.452      100.531 5508.963    0.000 5508.963
865.00  3644.203 1336.468    0.000 1336.468      424.479 3714.807    0.000 3714.807      301.593 4997.247    0.000 4997.247
866.00  3364.242 1415.123    0.000 1415.123      296.816 3748.634    0.000 3748.634      100.531 5228.279    0.000 5228.279
867.00  3444.873 1470.068    0.000 1470.068      300.320 3662.319    0.000 3662.319       80.425 5297.452    0.000 5297.452
868.00  3342.747 1682.353    0.000 1682.353      258.303 3612.322    0.000 3612.322       70.372 5132.687    0.000 5132.687
869.00  3566.123 1565.478    0.000 1565.478      244.265 3850.596    0.000 3850.596       19.906 5107.752    0.000 5107.752
870.00  3620.860 1575.556    0.000 1575.556      252.573 3673.733    0.000 3673.733      109.481 5183.081    0.000 5183.081
871.00  3416.052 1616.976    0.000 1616.976      378.766 3685.625    0.000 3685.625      110.486 5160.930    0.000 5160.930
872.00  3477.469 1559.617    0.000 1559.617      214.261 3933.649    0.000 3933.649        0.000 5295.735    0.000 5295.735
873.00  3459.831 1551.291    0.000 1551.291      162.945 3792.331    0.000 3792.331        0.000 5389.134    0.000 5389.134
874.00  3604.099 1441.837    0.000 1441.837      269.648 3913.889    0.000 3913.889       69.670 5295.443    0.000 5295.443
875.00  3696.638 1459.142    0.000 1459.142      371.889 3694.763    0.000 3694.763        0.000 5070.458    0.000 5070.458
876.00  3566.510 1402.177    0.000 1402.177      351.915 3741.044    0.000 3741.044       39.811 5154.588    0.000 5154.588
877.00  3734.265 1410.105    0.000 1410.105      415.676 3725.927    0.000 3725.927      280.786 5041.902    0.000 5041.902
878.00  3662.428 1468.697    0.000 1468.697      408.763 3633.909    0.000 3633.909      160.551 4913.921    0.000 4913.921
879.00  3437.979 1555.313    0.000 1555.313      217.464 3780.161    0.000 3780.161        0.000 5149.277    0.000 5149.277
880.00  3495.246 1493.461    0.000 1493.461      221.178 3782.200    0.000 3782.200        0.000 5203.366    0.000 5203.366
881.00  3518.144 1425.151    0.000 1425.151      350.744 3603.910    0.000 3603.910        0.000 5099.109    0.000 5099.109
882.00  3380.356 1404.219    0.000 1404.219      343.445 3647.623    0.000 3647.623        9.953 5279.471    0.000 5279.471
883.00  3449.373 1396.427    0.000 1396.427      306.807 3743.703    0.000 3743.703       69.870 5286.885    0.000 5286.885
884.00  3557.949 1331.949    0.000 1331.949      318.799 3968.301    0.000 3968.301        0.000 5539.221    0.000 5539.221
885.00  3543.995 1343.295    0.000 1343.295      339.925 3792.862    0.000 3792.862        0.000 5355.029    0.000 5355.029
886.00  3429.864 1403.029    0.000 1403.029      179.593 3946.769    0.000 3946.769        0.000 5180.324    0.000 5180.324
887.00  3532.554 1328.544    0.000 1328.544      163.118 4066.531    0.000 4066.531        0.000 5357.773    0.000 5357.773
888.00  3533.194 1325.498    0.000 1325.498       92.649 4032.509    0.000 4032.509        0.000 5352.321    0.000 5352.321
889.00  3697.335 1270.454    0.000 1270.454       72.673 4002.678    0.000 4002.678        0.000 5498.620    0.000 5498.620
890.00  3520.168 1349.270    0.000 1349.270       72.241 3982.706    0.000 3982.706        0.000 5648.895    0.000 5648.895
891.00  3580.167 1274.955    0.000 1274.955      109.413 3909.235    0.000 3909.235        0.000 5517.498    0.000 5517.498
892.00  3409.664 1580.212    0.000 1580.212      172.844 3829.104    0.000 3829.104       39.811 5016.059    0.000 5016.059
893.00  3602.455 1408.088    0.000 1408.088      356.999 3784.974    0.000 3784.974      140.743 4971.701    0.000 4971.701
894.00  3512.858 1393.365    0.000 1393.365      215.343 3654.557    0.000 3654.557        0.000 4851.485    0.000 4851.485
895.00  3545.152 1645.162    0.000 1645.162      234.918 3829.463    0.000 3829.463      110.584 5178.014    0.000 5178.014
896.00  3561.937 1579.926    0.000 1579.926      238.087 3720.177    0.000 3720.177        9.953 5050.962    0.000 5050.962
897.00  3495.291 1562.952    0.000 1562.952      324.661 3701.809    0.000 3701.809       20.106 5270.787    0.000 5270.787
898.00  3353.345 1547.538    0.000 1547.538      254.798 3570.894    0.000 3570.894      100.531 4947.987    0.000 4947.987
899.00  3341.723 1517.687    0.000 1517.687      186.623 3886.990    0.000 3886.990        0.000 5149.956    0.000 5149.956
900.00  3462.193 1392.874    0.000 1392.874      213.564 3898.049    0.000 3898.049       59.817 5097.384    0.000 5097.384
901.00  3241.888 1394.235    0.000 1394.235      197.910 3790.920    0.000 3790.920      100.531 4952.932    0.000 4952.932
902.00  3367.976 1333.218    0.000 1333.218      153.723 3898.771    0.000 3898.771      130.690 5125.946    0.000 5125.946
903.00  3576.968 1304.632    0.000 1304.632      267.596 3755.618    0.000 3755.618      140.643 4933.413    0.000 4933.413
904.00  3408.149 1239.949    0.000 1239.949      286.927 3893.519    0.000 3893.519       70.372 5156.004    0.000 5156.004
905.00  3422.287 1306.850    0.000 1306.850      314.635 3810.279    0.000 3810.279      140.342 4978.869    0.000 4978.869
906.00  3312.814 1386.778    0.000 1386.778      297.472 3565.459    0.000 3565.459      140.743 4493.498    0.000 4493.498
907.00  3519.389 1293.636    0.000 1293.636      349.709 3823.819    0.000 3823.819      149.493 4616.242    0.000 4616.242
908.00  3163.796 1503.136    0.000 1503.136      204.054 3768.623    0.000 3768.623        0.000 5247.792    0.000 5247.792
909.00  3380.017 1433.994    0.000 1433.994      170.639 3886.818    0.000 3886.818       19.906 4792.080    0.000 4792.080
910.00  3427.784 1352.244    0.000 1352.244      245.026 3758.661    0.000 3758.661      150.796 4667.204    0.000 4667.204
911.00  3500.454 1332.169    0.000 1332.169      289.214 3814.982    0.000 3814.982      190.909 4855.511    0.000 4855.511
912.00  3602.390 1281.267    0.000 1281.267      202.365 3820.841    0.000 3820.841       40.012 4715.972    0.000 4715.972
913.00  3591.486 1253.173    0.000 1253.173      285.542 3766.381    0.000 3766.381      200.761 5301.268    0.000 5301.268
914.00  3607.238 1252.660    0.000 1252.660      232.969 3697.986    0.000 3697.986       20.106 4942.244    0.000 4942.244
915.00  3450.814 1356.245    0.000 1356.245      333.528 3658.056    0.000 3658.056      170.802 4823.516    0.000 4823.516
916.00  3657.224 1341.288    0.000 1341.288      301.711 3864.454    0.000 3864.454      100.330 5352.837    0.000 5352.837
917.00  3524.265 1412.867    0.000 1412.867      205.391 3792.819    0.000 3792.819        0.000 5082.394    0.000 5082.394
918.00  3463.830 1311.714    0.000 1311.714      298.299 3773.406    0.000 3773.406      100.030 4980.595    0.000 4980.595
919.00  3539.651 1292.538    0.000 1292.538      366.526 3852.369    0.000 3852.369      278.879 4953.519    0.000 4953.519
920.00  3397.502 1397.813    0.000 1397.813      329.425 3778.056    0.000 3778.056      120.236 4939.760    0.000 4939.760
921.00  3579.078 1290.125    0.000 1290.125      233.664 4017.418    0.000 4017.418      110.183 5260.862    0.000 5260.862
922.00  3528.689 1215.990    0.000 1215.990      344.076 3639.881    0.000 3639.881      160.148 4893.485    0.000 4893.485
923.00  3649.480 1273.898    0.000 1273.898      476.712 3622.712    0.000 3622.712      331.151 5170.573    0.000 5170.573
924.00  3501.136 1322.586    0.000 1322.586      408.406 3618.434    0.000 3618.434       80.425 5047.413    0.000 5047.413
925.00  3641.394 1200.504    0.000 1200.504      360.293 3601.336    0.000 3601.336      340.502 5031.537    0.000 5031.537
926.00  3536.549 1167.978    0.000 1167.978      534.990 3186.349    0.000 3186.349      543.573 4413.270    0.000 4413.270
927.00  3600.227 1262.838    0.000 1262.838      521.064 3542.357    0.000 3542.357      392.071 5145.340    0.000 5145.340
928.00  3599.206 1225.183    0.000 1225.183      550.877 3416.489    0.000 3416.489      319.494 4778.920    0.000 4778.920
929.00  3468.907 1317.634    0.000 1317.634      617.216 3336.871    0.000 3336.871      462.142 5125.846    0.000 5125.846
930.00  3589.452 1292.062    0.000 1292.062      543.970 3542.221    0.000 3542.221      361.911 5061.096    0.000 5061.096
931.00  3842.582 1252.701    0.000 1252.701      229.382 3782.462    0.000 3782.462       50.265 5641.769    0.000 5641.769
932.00  3835.321 1331.578    0.000 1331.578      412.990 3699.003    0.000 3699.003      280.584 5064.412    0.000 5064.412
933.00  3677.918 1226.096    0.000 1226.096      343.266 3676.336    0.000 3676.336      179.151 4940.870    0.000 4940.870
934.00  3564.818 1182.505    0.000 1182.505      551.497 3617.454    0.000 3617.454      581.575 4886.971    0.000 4886.971
935.00  3661.324 1263.770    0.000 1263.770      260.597 4052.327    0.000 4052.327      190.909 5539.542    0.000 5539.542
936.00  3631.771 1225.250    0.000 1225.250      336.089 3630.748    0.000 3630.748      369.257 5133.999    0.000 5133.999
937.00  3652.631 1190.704    0.000 1190.704      456.667 3669.938    0.000 3669.938      308.938 5300.271    0.000 5300.271
938.00  3458.854 1271.672    0.000 1271.672      266.776 3843.318    0.000 3843.318      140.643 5354.057    0.000 5354.057
939.00  3560.550 1260.900    0.000 1260.900      431.106 3644.229    0.000 3644.229      160.850 5525.762    0.000 5525.762
940.00  3710.047 1254.265    0.000 1254.265      438.712 3707.435    0.000 3707.435      130.690 5327.511    0.000 5327.511
941.00  3623.670 1349.176    0.000 1349.176      191.086 3717.480    0.000 3717.480      109.882 5104.734    0.000 5104.734
942.00  3630.146 1314.443    0.000 1314.443      367.379 3572.613    0.000 3572.613      190.808 4936.837    0.000 4936.837
943.00  3561.266 1310.590    0.000 1310.590      227.919 3792.262    0.000 3792.262       60.218 5049.948    0.000 5049.948
944.00  3667.586 1242.117    0.000 1242.117      447.469 3586.313    0.000 3586.313      160.649 5201.512    0.000 5201.512
945.00  3477.207 1442.072    0.000 1442.072      432.659 3606.606    0.000 3606.606       80.425 4847.325    0.000 4847.325
946.00  3444.854 1353.009    0.000 1353.009      522.189 3382.426    0.000 3382.426      220.667 4955.849    0.000 4955.849
947.00  3494.519 1369.157    0.000 1369.157      484.017 3605.642    0.000 3605.642      119.935 5241.768    0.000 5241.768
948.00  3451.359 1220.688    0.000 1220.688      530.125 3346.715    0.000 3346.715      180.256 5085.439    0.000 5085.439
949.00  3452.752 1303.231    0.000 1303.231      328.338 3506.812    0.000 3506.812       20.106 5002.184    0.000 5002.184
950.00  3521.876 1353.792    0.000 1353.792      388.334 3535.419    0.000 3535.419      150.796 4918.238    0.000 4918.238
951.00  3535.119 1378.248    0.000 1378.248      358.475 3743.535    0.000 3743.535      130.389 5170.691    0.000 5170.691
952.00  3540.753 1368.517    0.000 1368.517      425.393 3458.046    0.000 3458.046      110.083 5010.130    0.000 5010.130
953.00  3661.785 1326.042    0.000 1326.042      441.612 3407.580    0.000 3407.580      139.841 5066.139    0.000 5066.139
954.00  3696.547 1246.114    0.000 1246.114      578.208 3397.825    0.000 3397.825      371.965 4886.273    0.000 4886.273
955.00  3439.804 1354.262    0.000 1354.262      509.390 3269.085    0.000 3269.085      170.802 4891.302    0.000 4891.302
956.00  3474.961 1322.779    0.000 1322.779      395.954 3640.716    0.000 3640.716      170.903 4980.174    0.000 4980.174
957.00  3612.061 1256.750    0.000 1256.750      442.164 3458.474    0.000 3458.474      130.490 4635.752    0.000 4635.752
958.00  3461.076 1308.796    0.000 1308.796      508.763 3359.207    0.000 3359.207      319.192 4649.225    0.000 4649.225
959.00  3585.137 1237.458    0.000 1237.458      538.362 3357.481    0.000 3357.481      351.858 4749.853    0.000 4749.853
960.00  3471.957 1335.404    0.000 1335.404      364.217 3584.247    0.000 3584.247      190.608 4931.909    0.000 4931.909
961.00  3480.371 1432.348    0.000 1432.348      358.568 3650.281    0.000 3650.281      190.407 5155.398    0.000 5155.398
962.00  3542.659 1360.764    0.000 1360.764      325.526 3656.184    0.000 3656.184      100.130 4940.666    0.000 4940.666
963.00  3669.645 1209.921    0.000 1209.921      532.576 3388.628    0.000 3388.628      229.817 4627.711    0.000 4627.711
964.00  3770.163 1154.595    0.000 1154.595      396.916 3491.496    0.000 3491.496       30.361 4961.085    0.000 4961.085
965.00  3565.993 1244.644    0.000 1244.644      304.751 3497.471    0.000 3497.471       89.575 4787.663    0.000 4787.663
966.00  3591.240 1297.132    0.000 1297.132      334.789 3493.749    0.000 3493.749       60.018 4780.915    0.000 4780.915
967.00  3695.829 1077.208    0.000 1077.208      499.871 3504.466    0.000 3504.466      412.177 4620.866    0.000 4620.866
968.00  3775.464 1128.342    0.000 1128.342      364.316 3561.129    0.000 3561.129      100.531 5273.430    0.000 5273.430
969.00  3777.260 1100.025    0.000 1100.025      500.352 3494.615    0.000 3494.615      170.802 5122.818    0.000 5122.818
970.00  3728.074 1220.567    0.000 1220.567      423.234 3687.376    0.000 3687.376      271.333 4942.548    0.000 4942.548
971.00  3469.842 1070.402    0.000 1070.402      493.625 3319.778    0.000 3319.778      330.749 4663.196    0.000 4663.196
972.00  3568.901 1132.338    0.000 1132.338      506.291 3423.057    0.000 3423.057       79.723 5179.420    0.000 5179.420
973.00  3463.309 1097.673    0.000 1097.673      379.404 3315.997    0.000 3315.997      150.395 4577.747    0.000 4577.747
974.00  3602.929 1086.385    0.000 1086.385      538.704 3258.072    0.000 3258.072      180.655 4881.153    0.000 4881.153
975.00  3603.277 1135.312    0.000 1135.312      484.921 3230.026    0.000 3230.026      170.903 4824.749    0.000 4824.749
976.00  3588.395 1140.825    0.000 1140.825      422.454 3463.531    0.000 3463.531      190.708 5046.127    0.000 5046.127
977.00  3648.726 1092.325    0.000 1092.325      472.037 3339.275    0.000 3339.275      120.637 5066.030    0.000 5066.030
978.00  3633.867 1132.977    0.000 1132.977      475.468 3368.930    0.000 3368.930      110.584 5171.290    0.000 5171.290
979.00  3759.200 1142.370    0.000 1142.370      585.706 3423.698    0.000 3423.698      211.015 5264.789    0.000 5264.789
980.00  3790.757 1098.251    0.000 1098.251      486.097 3409.398    0.000 3409.398      129.888 5321.485    0.000 5321.485
981.00  3652.053 1074.080    0.000 1074.080      461.400 3292.191    0.000 3292.191      221.168 4823.840    0.000 4823.840
982.00  3575.178 1212.933    0.000 1212.933      491.154 3464.636    0.000 3464.636      180.354 4818.420    0.000 4818.420
983.00  3590.689 1329.020    0.000 1329.020      383.602 3443.677    0.000 3443.677      239.469 4806.359    0.000 4806.359
984.00  3622.426 1249.586    0.000 1249.586      338.423 3485.898    0.000 3485.898       99.528 4770.168    0.000 4770.168
985.00  3658.859 1131.109    0.000 1131.109      503.383 3607.279    0.000 3607.279      451.988 4793.270    0.000 4793.270
986.00  3468.340 1190.006    0.000 1190.006      442.361 3422.618    0.000 3422.618      298.585 4614.349    0.000 4614.349
987.00  3617.485 1286.744    0.000 1286.744      359.292 3592.650    0.000 3592.650       80.425 4934.942    0.000 4934.942
988.00  3566.249 1271.218    0.000 1271.218      393.415 3668.186    0.000 3668.186      289.634 4944.288    0.000 4944.288
989.00  3578.555 1411.162    0.000 1411.162      294.014 3649.326    0.000 3649.326      170.301 5022.486    0.000 5022.486
990.00  3528.837 1325.270    0.000 1325.270      417.246 3642.507    0.000 3642.507      209.009 5324.799    0.000 5324.799
991.00  3307.654 1290.572    0.000 1290.572      411.740 3556.886    0.000 3556.886      180.855 4855.923    0.000 4855.923
992.00  3180.822 1288.667    0.000 1288.667      340.882 3605.402    0.000 3605.402      141.449 4799.323    0.000 4799.323
993.00  3258.884 1339.221    0.000 1339.221      394.697 3298.355    0.000 3298.355       90.780 4521.932    0.000 4521.932
994.00  3419.411 1292.526    0.000 1292.526      551.113 3320.098    0.000 3320.098      341.304 4861.340    0.000 4861.340
995.00  3462.245 1246.186    0.000 1246.186      402.478 3367.522    0.000 3367.522      221.168 4928.192    0.000 4928.192
996.00  3463.227 1234.582    0.000 1234.582      588.301 3437.151    0.000 3437.151      260.579 5114.091    0.000 5114.091
997.00  3362.660 1205.339    0.000 1205.339      431.480 3387.328    0.000 3387.328      190.708 4905.570    0.000 4905.570
998.00  3524.274 1249.647    0.000 1249.647      485.906 3503.257    0.000 3503.257      331.752 4721.154    0.000 4721.154
999.00  3426.486 1293.501    0.000 1293.501      377.677 3468.967    0.000 3468.967      129.487 4854.610    0.000 4854.610
1000.00  3419.700 1277.901    0.000 1277.901      438.149 3410.629    0.000 3410.629      201.264 5278.455    0.000 5278.455
1001.00  3486.022 1198.345    0.000 1198.345      406.416 3542.461    0.000 3542.461      120.637 5105.737    0.000 5105.737
1002.00  3549.241 1137.962    0.000 1137.962      535.554 3437.798    0.000 3437.798      180.956 5337.262    0.000 5337.262
