# Supplementary material for: N-Glycans modulate tilting of HIV-1 envelope glycoprotein
Source: Nat Commun. 2026 Apr 15;17:5206. doi: 10.1038/s41467-026-71874-2 (PMC13254402; doi:10.1038/s41467-026-71874-2)
Supplement: Supplementary file 8 — Source Data [file 41467_2026_71874_MOESM8_ESM.zip › source_data/2_Supplementary_Figures/5_FigS9/source_data/V1V2/V1V2.A.3.txt]

#ASA ANALYSIS
#SIM_TIME  ASA1.4 TotOccl1.4 ShldMem1.4 ShldGly1.4   ASA7.2 TotOccl7.2 ShldMem7.2 ShldGly7.2   ASA18.6 TotOccl18.6 ShldMem18.6 ShldGly18.6

  0.00  3883.791  972.877    0.000  972.877      202.322 3621.738    0.000 3621.738        0.000 5112.046    0.000 5112.046
  1.00  3859.017  940.445    0.000  940.445      425.490 3583.653    0.000 3583.653       30.462 5542.303    0.000 5542.303
  2.00  3841.439  966.583    0.000  966.583      370.711 3520.801    0.000 3520.801       70.674 5216.112    0.000 5216.112
  3.00  4039.559 1100.748    0.000 1100.748      539.681 3878.840    0.000 3878.840      274.155 5894.800    0.000 5894.800
  4.00  4106.627 1158.982    0.000 1158.982      619.922 4066.941    0.000 4066.941      426.261 6158.111    0.000 6158.111
  5.00  3844.457 1158.049    0.000 1158.049      690.990 3955.665    0.000 3955.665      555.748 6040.076    0.000 6040.076
  6.00  3927.690 1229.239    0.000 1229.239      786.942 3684.019    0.000 3684.019      750.985 5438.883    0.000 5438.883
  7.00  3764.745 1395.553    0.000 1395.553      782.052 3612.709    0.000 3612.709      597.973 5719.404    0.000 5719.404
  8.00  3919.299 1303.081    0.000 1303.081      992.602 3618.701    0.000 3618.701     1305.025 5213.711    0.000 5213.711
  9.00  3929.817 1231.769    0.000 1231.769     1044.422 3522.173    0.000 3522.173     1293.049 5140.012    0.000 5140.012
 10.00  4258.001 1033.248    0.000 1033.248     1000.224 3489.161    0.000 3489.161      922.194 5301.481    0.000 5301.481
 11.00  4104.698  974.190    0.000  974.190      728.668 3609.930    0.000 3609.930      445.162 5814.800    0.000 5814.800
 12.00  4089.775 1027.597    0.000 1027.597      877.954 3676.259    0.000 3676.259      820.655 5656.491    0.000 5656.491
 13.00  4131.111 1013.925    0.000 1013.925      821.915 3390.376    0.000 3390.376      639.292 5071.696    0.000 5071.696
 14.00  3662.296 1329.332    0.000 1329.332     1007.118 3093.327    0.000 3093.327     1149.595 4774.790    0.000 4774.790
 15.00  3955.837 1224.553    0.000 1224.553      945.324 3408.672    0.000 3408.672      768.677 5535.896    0.000 5535.896
 16.00  3982.662 1139.953    0.000 1139.953     1149.756 3388.187    0.000 3388.187     1004.852 5399.112    0.000 5399.112
 17.00  3922.241 1230.922    0.000 1230.922      752.715 3581.200    0.000 3581.200      416.309 5259.159    0.000 5259.159
 18.00  4035.906  998.811    0.000  998.811      783.173 3584.708    0.000 3584.708      639.694 5493.477    0.000 5493.477
 19.00  4228.579 1094.039    0.000 1094.039      985.998 3494.482    0.000 3494.482      995.976 5126.931    0.000 5126.931
 20.00  4044.144 1079.464    0.000 1079.464      705.863 3627.293    0.000 3627.293      171.006 5967.889    0.000 5967.889
 21.00  4212.509 1051.790    0.000 1051.790      768.757 3706.871    0.000 3706.871      485.778 5719.256    0.000 5719.256
 22.00  4252.706 1041.428    0.000 1041.428     1022.947 3540.818    0.000 3540.818     1297.582 5617.346    0.000 5617.346
 23.00  4390.789 1064.031    0.000 1064.031     1069.072 3536.812    0.000 3536.812     1359.109 5364.082    0.000 5364.082
 24.00  4154.289 1024.172    0.000 1024.172     1005.368 3612.598    0.000 3612.598      990.753 5912.291    0.000 5912.291
 25.00  4295.566 1048.478    0.000 1048.478     1051.166 3493.919    0.000 3493.919     1028.048 5280.178    0.000 5280.178
 26.00  4094.284 1144.776    0.000 1144.776     1060.801 3383.389    0.000 3383.389     1075.906 5379.586    0.000 5379.586
 27.00  4089.217 1088.622    0.000 1088.622      673.139 3497.992    0.000 3497.992      496.734 5366.410    0.000 5366.410
 28.00  4071.266 1166.142    0.000 1166.142      913.901 3505.303    0.000 3505.303      617.576 5705.302    0.000 5705.302
 29.00  3618.697 1463.205    0.000 1463.205      854.798 3425.645    0.000 3425.645      643.712 5290.015    0.000 5290.015
 30.00  3782.913 1427.186    0.000 1427.186      831.494 3593.049    0.000 3593.049      676.285 5774.570    0.000 5774.570
 31.00  3494.739 1451.361    0.000 1451.361      903.448 3413.654    0.000 3413.654      552.128 5332.452    0.000 5332.452
 32.00  3601.989 1332.625    0.000 1332.625      795.793 3406.360    0.000 3406.360      322.310 5612.950    0.000 5612.950
 33.00  3516.179 1371.364    0.000 1371.364      823.724 3158.003    0.000 3158.003      465.067 5038.590    0.000 5038.590
 34.00  3860.655 1267.643    0.000 1267.643      990.610 3195.792    0.000 3195.792      957.379 5000.178    0.000 5000.178
 35.00  3987.841 1239.171    0.000 1239.171     1005.401 3240.909    0.000 3240.909     1207.206 5169.874    0.000 5169.874
 36.00  3961.946 1173.436    0.000 1173.436      943.870 3368.263    0.000 3368.263      808.992 5375.473    0.000 5375.473
 37.00  3915.692 1359.071    0.000 1359.071      968.319 3642.667    0.000 3642.667     1201.265 5480.725    0.000 5480.725
 38.00  4155.168 1094.715    0.000 1094.715     1045.244 3411.740    0.000 3411.740     1002.212 5387.323    0.000 5387.323
 39.00  4023.198 1130.268    0.000 1130.268     1061.955 3454.149    0.000 3454.149      779.028 5512.072    0.000 5512.072
 40.00  4115.089 1190.349    0.000 1190.349     1161.819 3290.474    0.000 3290.474     1092.282 5339.793    0.000 5339.793
 41.00  4058.219 1153.056    0.000 1153.056     1003.686 3553.405    0.000 3553.405      952.345 5606.901    0.000 5606.901
 42.00  3958.350 1182.022    0.000 1182.022     1166.590 3442.872    0.000 3442.872     1306.829 5664.480    0.000 5664.480
 43.00  3913.285 1221.441    0.000 1221.441     1188.292 3350.925    0.000 3350.925      940.086 5437.478    0.000 5437.478
 44.00  3932.856 1223.913    0.000 1223.913      933.863 3348.794    0.000 3348.794      700.609 5521.935    0.000 5521.935
 45.00  3957.069 1077.872    0.000 1077.872      931.392 3452.709    0.000 3452.709      561.674 5970.500    0.000 5970.500
 46.00  3951.565 1220.568    0.000 1220.568      785.743 3604.864    0.000 3604.864      650.543 5666.398    0.000 5666.398
 47.00  3931.146 1177.631    0.000 1177.631      702.324 3619.990    0.000 3619.990      398.615 5790.564    0.000 5790.564
 48.00  3932.185 1274.043    0.000 1274.043      733.967 3672.235    0.000 3672.235      259.776 5485.151    0.000 5485.151
 49.00  4007.440 1185.574    0.000 1185.574      819.116 3484.768    0.000 3484.768      351.156 5885.660    0.000 5885.660
 50.00  3862.120 1185.270    0.000 1185.270      819.001 3536.944    0.000 3536.944      428.874 5614.714    0.000 5614.714
 51.00  3746.137 1295.912    0.000 1295.912      805.169 3345.242    0.000 3345.242      329.848 5340.766    0.000 5340.766
 52.00  3969.131 1168.004    0.000 1168.004      848.894 3366.421    0.000 3366.421      428.674 5329.028    0.000 5329.028
 53.00  3836.132 1265.619    0.000 1265.619      659.529 3526.859    0.000 3526.859      149.292 5897.844    0.000 5897.844
 54.00  4050.179 1185.145    0.000 1185.145      752.758 3854.893    0.000 3854.893      379.111 6048.727    0.000 6048.727
 55.00  3794.134 1256.098    0.000 1256.098      751.421 3510.824    0.000 3510.824      537.452 5268.309    0.000 5268.309
 56.00  4112.778 1065.298    0.000 1065.298      714.801 3636.111    0.000 3636.111      388.160 5592.114    0.000 5592.114
 57.00  3980.149 1088.838    0.000 1088.838      672.529 3492.351    0.000 3492.351      159.854 5802.362    0.000 5802.362
 58.00  3826.907 1175.344    0.000 1175.344      737.271 3621.992    0.000 3621.992      238.868 5542.976    0.000 5542.976
 59.00  4051.527 1079.134    0.000 1079.134      674.528 3685.643    0.000 3685.643      269.027 5886.370    0.000 5886.370
 60.00  3898.965 1099.680    0.000 1099.680      470.073 3791.962    0.000 3791.962       89.575 5383.709    0.000 5383.709
 61.00  3741.946 1217.101    0.000 1217.101      614.436 3525.034    0.000 3525.034      288.632 5546.171    0.000 5546.171
 62.00  3876.765 1146.086    0.000 1146.086      691.614 3458.985    0.000 3458.985      348.349 5431.591    0.000 5431.591
 63.00  3916.838 1333.585    0.000 1333.585      732.239 3593.659    0.000 3593.659      499.145 5582.360    0.000 5582.360
 64.00  3811.732 1267.940    0.000 1267.940      909.142 3406.625    0.000 3406.625      609.428 5634.648    0.000 5634.648
 65.00  3748.592 1209.979    0.000 1209.979      663.464 3502.033    0.000 3502.033      368.254 4933.018    0.000 4933.018
 66.00  3908.302 1230.164    0.000 1230.164      860.517 3534.132    0.000 3534.132      719.116 5257.221    0.000 5257.221
 67.00  3983.120 1163.547    0.000 1163.547      980.734 3566.044    0.000 3566.044      800.139 5623.567    0.000 5623.567
 68.00  4079.575 1188.968    0.000 1188.968      694.358 3665.531    0.000 3665.531      280.685 5641.678    0.000 5641.678
 69.00  4131.592 1215.827    0.000 1215.827     1033.466 3594.022    0.000 3594.022      922.178 5399.487    0.000 5399.487
 70.00  3925.834 1242.391    0.000 1242.391      709.701 3585.088    0.000 3585.088      391.469 5934.928    0.000 5934.928
 71.00  3880.159 1352.305    0.000 1352.305      637.427 3693.715    0.000 3693.715      380.213 5422.914    0.000 5422.914
 72.00  3969.849 1329.311    0.000 1329.311      559.219 3713.220    0.000 3713.220      129.687 5484.146    0.000 5484.146
 73.00  3959.716 1178.800    0.000 1178.800      856.864 3308.733    0.000 3308.733      481.345 5474.398    0.000 5474.398
 74.00  3874.028 1283.139    0.000 1283.139      806.413 3401.244    0.000 3401.244      531.009 5210.602    0.000 5210.602
 75.00  3915.210 1232.846    0.000 1232.846      844.466 3331.038    0.000 3331.038      822.248 5158.916    0.000 5158.916
 76.00  3814.835 1190.629    0.000 1190.629      899.903 3269.345    0.000 3269.345      659.496 5010.038    0.000 5010.038
 77.00  3889.925 1130.356    0.000 1130.356      912.025 3290.707    0.000 3290.707      771.983 5091.670    0.000 5091.670
 78.00  3913.602 1214.021    0.000 1214.021      819.644 3411.164    0.000 3411.164      401.222 5187.580    0.000 5187.580
 79.00  3817.781 1189.311    0.000 1189.311      662.926 3556.858    0.000 3556.858      290.738 5596.023    0.000 5596.023
 80.00  3908.934 1102.718    0.000 1102.718      653.299 3516.647    0.000 3516.647      169.198 5399.799    0.000 5399.799
 81.00  3954.616 1075.514    0.000 1075.514      617.616 3436.469    0.000 3436.469      371.162 5259.058    0.000 5259.058
 82.00  3895.921 1104.251    0.000 1104.251      589.768 3454.728    0.000 3454.728      261.381 4877.838    0.000 4877.838
 83.00  3957.820  997.060    0.000  997.060      919.685 3206.124    0.000 3206.124      350.856 5352.554    0.000 5352.554
 84.00  3920.791 1119.384    0.000 1119.384      775.096 3301.926    0.000 3301.926       89.676 5319.577    0.000 5319.577
 85.00  3846.907 1236.204    0.000 1236.204      514.955 3526.002    0.000 3526.002      149.292 5205.561    0.000 5205.561
 86.00  3771.793 1170.888    0.000 1170.888      449.971 3575.527    0.000 3575.527       29.858 5061.814    0.000 5061.814
 87.00  3929.139 1211.154    0.000 1211.154      552.876 3629.291    0.000 3629.291      119.434 5034.876    0.000 5034.876
 88.00  3575.261 1208.984    0.000 1208.984      606.263 3425.764    0.000 3425.764       89.575 5075.868    0.000 5075.868
 89.00  3800.309 1107.111    0.000 1107.111      655.123 3549.978    0.000 3549.978       39.811 5340.578    0.000 5340.578
 90.00  3841.883 1038.659    0.000 1038.659      814.361 3363.251    0.000 3363.251      442.035 5296.044    0.000 5296.044
 91.00  3980.277  971.736    0.000  971.736      687.660 3606.003    0.000 3606.003      230.519 5401.886    0.000 5401.886
 92.00  3974.771 1030.528    0.000 1030.528      651.698 3604.508    0.000 3604.508        0.000 5754.980    0.000 5754.980
 93.00  4157.733  854.228    0.000  854.228      657.123 3643.044    0.000 3643.044      542.867 6031.028    0.000 6031.028
 94.00  4019.822  990.670    0.000  990.670      610.115 3639.768    0.000 3639.768      311.646 5509.451    0.000 5509.451
 95.00  4128.249 1016.380    0.000 1016.380      570.789 3598.922    0.000 3598.922      251.227 5559.531    0.000 5559.531
 96.00  4126.944 1001.671    0.000 1001.671      559.069 3758.616    0.000 3758.616      191.009 5855.688    0.000 5855.688
 97.00  4041.789 1077.903    0.000 1077.903      787.160 3526.271    0.000 3526.271      612.236 5848.062    0.000 5848.062
 98.00  4086.361 1100.407    0.000 1100.407      916.392 3556.746    0.000 3556.746      731.169 5773.969    0.000 5773.969
 99.00  3778.148 1292.160    0.000 1292.160      869.363 3594.778    0.000 3594.778      561.973 5693.234    0.000 5693.234
100.00  3566.770 1300.757    0.000 1300.757      685.823 3440.441    0.000 3440.441      150.298 5655.157    0.000 5655.157
101.00  3589.234 1250.530    0.000 1250.530      991.378 3318.980    0.000 3318.980      550.116 5521.938    0.000 5521.938
102.00  3847.167 1204.533    0.000 1204.533      849.252 3288.688    0.000 3288.688      461.841 5389.224    0.000 5389.224
103.00  3738.634 1117.660    0.000 1117.660      537.778 3475.665    0.000 3475.665       69.971 5685.097    0.000 5685.097
104.00  3926.991 1060.258    0.000 1060.258      699.525 3296.604    0.000 3296.604      119.434 5496.516    0.000 5496.516
105.00  3867.840 1039.636    0.000 1039.636      659.315 3388.713    0.000 3388.713      139.339 5071.855    0.000 5071.855
106.00  3813.440 1201.997    0.000 1201.997      633.753 3470.619    0.000 3470.619        0.000 5580.250    0.000 5580.250
107.00  3894.749 1160.249    0.000 1160.249      698.171 3354.814    0.000 3354.814      171.410 5318.868    0.000 5318.868
108.00  3774.061 1211.263    0.000 1211.263      564.316 3619.414    0.000 3619.414       91.385 5763.810    0.000 5763.810
109.00  3690.141 1174.495    0.000 1174.495      531.245 3674.026    0.000 3674.026       99.729 5310.420    0.000 5310.420
110.00  3827.615 1077.457    0.000 1077.457      674.135 3353.170    0.000 3353.170       40.616 5164.769    0.000 5164.769
111.00  3546.605 1236.802    0.000 1236.802      723.493 3350.263    0.000 3350.263      540.462 5077.587    0.000 5077.587
112.00  3781.910 1103.714    0.000 1103.714      685.577 3409.903    0.000 3409.903      465.771 5608.786    0.000 5608.786
113.00  3583.785 1172.495    0.000 1172.495      915.319 3170.850    0.000 3170.850      707.248 5451.761    0.000 5451.761
114.00  3470.778 1206.915    0.000 1206.915      822.501 3332.086    0.000 3332.086      391.980 5509.063    0.000 5509.063
115.00  3619.231 1186.283    0.000 1186.283      863.322 3195.136    0.000 3195.136     1112.704 4823.323    0.000 4823.323
116.00  3577.369 1096.917    0.000 1096.917      929.774 3265.974    0.000 3265.974      839.151 5290.105    0.000 5290.105
117.00  3561.570 1199.490    0.000 1199.490     1075.161 3225.867    0.000 3225.867     1291.550 5396.252    0.000 5396.252
118.00  3575.987 1258.145    0.000 1258.145      998.604 3140.715    0.000 3140.715      796.125 5486.739    0.000 5486.739
119.00  3684.910 1102.030    0.000 1102.030      859.088 3464.430    0.000 3464.430      917.569 5658.740    0.000 5658.740
120.00  3723.138 1174.698    0.000 1174.698      698.088 3474.011    0.000 3474.011      393.186 5670.417    0.000 5670.417
121.00  3353.609 1254.617    0.000 1254.617      806.700 3450.795    0.000 3450.795      472.608 5922.550    0.000 5922.550
122.00  3382.769 1294.651    0.000 1294.651      785.605 3478.332    0.000 3478.332      465.068 5922.760    0.000 5922.760
123.00  3548.681 1292.260    0.000 1292.260      926.410 3409.080    0.000 3409.080     1082.947 5510.771    0.000 5510.771
124.00  3526.601 1227.747    0.000 1227.747      723.770 3536.892    0.000 3536.892      554.241 5952.713    0.000 5952.713
125.00  3563.555 1258.054    0.000 1258.054      629.821 3575.295    0.000 3575.295      343.219 5648.405    0.000 5648.405
126.00  3655.626 1288.450    0.000 1288.450      872.007 3314.614    0.000 3314.614      601.291 5243.242    0.000 5243.242
127.00  3404.127 1294.600    0.000 1294.600      825.981 3535.843    0.000 3535.843      302.103 6108.756    0.000 6108.756
128.00  3471.435 1205.646    0.000 1205.646      862.602 3365.947    0.000 3365.947      697.401 5452.269    0.000 5452.269
129.00  3649.207 1176.570    0.000 1176.570      881.531 3364.769    0.000 3364.769      699.612 5642.757    0.000 5642.757
130.00  3551.186 1206.145    0.000 1206.145      773.222 3368.747    0.000 3368.747      592.845 5654.121    0.000 5654.121
131.00  3641.598 1198.026    0.000 1198.026      657.413 3539.949    0.000 3539.949      595.460 5426.234    0.000 5426.234
132.00  3675.204 1108.380    0.000 1108.380      626.922 3426.284    0.000 3426.284      142.154 5802.516    0.000 5802.516
133.00  3709.193 1098.289    0.000 1098.289      800.168 3480.061    0.000 3480.061      625.318 5451.654    0.000 5451.654
134.00  3609.985 1174.583    0.000 1174.583      460.782 3655.488    0.000 3655.488      100.332 5377.071    0.000 5377.071
135.00  3793.414 1102.692    0.000 1102.692      687.012 3603.910    0.000 3603.910      278.679 5046.312    0.000 5046.312
136.00  3702.127 1046.271    0.000 1046.271      596.234 3446.493    0.000 3446.493      172.616 5197.026    0.000 5197.026
137.00  3636.463 1060.989    0.000 1060.989      710.718 3290.408    0.000 3290.408      199.458 4827.674    0.000 4827.674
138.00  3534.049 1136.233    0.000 1136.233      720.224 3445.245    0.000 3445.245      341.814 5083.222    0.000 5083.222
139.00  3647.379 1138.919    0.000 1138.919      686.291 3443.821    0.000 3443.821      611.344 4838.003    0.000 4838.003
140.00  3894.072  988.641    0.000  988.641      540.928 3656.979    0.000 3656.979      119.434 5337.761    0.000 5337.761
141.00  3555.548 1231.076    0.000 1231.076      608.724 3506.985    0.000 3506.985      572.335 4955.539    0.000 4955.539
142.00  3794.275 1187.493    0.000 1187.493      726.061 3397.112    0.000 3397.112      676.088 5027.418    0.000 5027.418
143.00  3639.540 1203.469    0.000 1203.469      732.554 3277.754    0.000 3277.754      738.619 4892.190    0.000 4892.190
144.00  3664.817 1205.904    0.000 1205.904      752.309 3367.448    0.000 3367.448      640.599 5333.627    0.000 5333.627
145.00  3868.120 1074.701    0.000 1074.701      884.684 3350.834    0.000 3350.834      720.322 5213.075    0.000 5213.075
146.00  3653.740 1275.449    0.000 1275.449      693.512 3406.205    0.000 3406.205      827.391 5104.214    0.000 5104.214
147.00  3635.782 1192.665    0.000 1192.665      697.493 3387.575    0.000 3387.575      611.344 5360.773    0.000 5360.773
148.00  3783.742 1073.197    0.000 1073.197      837.254 3146.892    0.000 3146.892      714.994 5370.919    0.000 5370.919
149.00  3479.135 1297.725    0.000 1297.725      807.544 3167.659    0.000 3167.659      677.495 5091.335    0.000 5091.335
150.00  3482.471 1284.677    0.000 1284.677      793.898 3138.962    0.000 3138.962      700.618 5240.165    0.000 5240.165
151.00  3542.061 1146.023    0.000 1146.023      871.759 3228.067    0.000 3228.067      911.235 5186.064    0.000 5186.064
152.00  3623.966 1191.850    0.000 1191.850      692.340 3579.902    0.000 3579.902      658.796 5422.374    0.000 5422.374
153.00  3716.476 1199.297    0.000 1199.297      829.733 3451.400    0.000 3451.400      709.967 5026.398    0.000 5026.398
154.00  3560.455 1214.684    0.000 1214.684      786.890 3185.119    0.000 3185.119      943.103 4577.026    0.000 4577.026
155.00  3596.061 1054.254    0.000 1054.254      866.466 3274.458    0.000 3274.458      992.863 5306.117    0.000 5306.117
156.00  3694.272 1069.781    0.000 1069.781      603.637 3527.742    0.000 3527.742      446.771 5852.335    0.000 5852.335
157.00  3455.484 1181.140    0.000 1181.140      833.406 3209.454    0.000 3209.454      374.283 5799.650    0.000 5799.650
158.00  3649.598 1026.269    0.000 1026.269      749.388 3338.985    0.000 3338.985      191.916 5787.065    0.000 5787.065
159.00  3862.913 1070.030    0.000 1070.030      586.692 3507.507    0.000 3507.507      465.063 5424.597    0.000 5424.597
160.00  3473.272 1141.192    0.000 1141.192      615.672 3465.463    0.000 3465.463      504.876 5599.622    0.000 5599.622
161.00  3642.098 1154.661    0.000 1154.661      660.206 3162.242    0.000 3162.242      324.522 5000.375    0.000 5000.375
162.00  3715.906 1142.028    0.000 1142.028      844.217 3244.248    0.000 3244.248      515.334 5413.468    0.000 5413.468
163.00  3857.637 1052.363    0.000 1052.363      711.205 3428.188    0.000 3428.188      474.915 5779.072    0.000 5779.072
164.00  3777.350 1126.657    0.000 1126.657      874.353 3327.179    0.000 3327.179      877.341 5353.457    0.000 5353.457
165.00  3528.061 1087.880    0.000 1087.880     1019.407 3051.721    0.000 3051.721     1140.737 4929.695    0.000 4929.695
166.00  3589.806 1134.100    0.000 1134.100     1033.978 3013.588    0.000 3013.588     1434.701 4852.324    0.000 4852.324
167.00  3793.780 1013.115    0.000 1013.115     1106.420 3001.173    0.000 3001.173     1453.495 4693.530    0.000 4693.530
168.00  3766.503 1143.698    0.000 1143.698     1107.276 3173.679    0.000 3173.679     1113.301 5325.677    0.000 5325.677
169.00  3580.798 1202.969    0.000 1202.969     1019.537 2933.503    0.000 2933.503     1222.780 4843.825    0.000 4843.825
170.00  3943.418 1087.916    0.000 1087.916     1106.625 3057.821    0.000 3057.821     1214.032 4949.579    0.000 4949.579
171.00  3760.180 1198.063    0.000 1198.063     1090.800 3091.674    0.000 3091.674     1254.748 5014.836    0.000 5014.836
172.00  3714.965 1104.907    0.000 1104.907      963.182 3178.518    0.000 3178.518     1273.050 5111.132    0.000 5111.132
173.00  3784.903 1032.797    0.000 1032.797      952.986 3115.939    0.000 3115.939      862.677 5290.443    0.000 5290.443
174.00  3892.890 1098.597    0.000 1098.597      945.730 3033.819    0.000 3033.819      961.499 4549.580    0.000 4549.580
175.00  3785.341 1146.971    0.000 1146.971      658.078 3450.440    0.000 3450.440      283.906 5680.667    0.000 5680.667
176.00  3786.285 1075.444    0.000 1075.444      763.266 3476.993    0.000 3476.993      575.652 5327.192    0.000 5327.192
177.00  3748.851 1213.058    0.000 1213.058      972.717 3294.689    0.000 3294.689      292.648 6031.416    0.000 6031.416
178.00  3910.031  992.502    0.000  992.502      729.024 3401.510    0.000 3401.510      141.650 5889.388    0.000 5889.388
179.00  3853.351 1022.133    0.000 1022.133      606.951 3469.724    0.000 3469.724      101.539 6094.273    0.000 6094.273
180.00  3516.011 1144.649    0.000 1144.649      496.363 3569.897    0.000 3569.897        0.000 5779.892    0.000 5779.892
181.00  3830.455 1114.400    0.000 1114.400      712.112 3317.311    0.000 3317.311      677.690 5477.895    0.000 5477.895
182.00  3584.012 1048.076    0.000 1048.076      551.983 3566.712    0.000 3566.712      231.725 5934.206    0.000 5934.206
183.00  3651.345 1085.782    0.000 1085.782      616.137 3476.460    0.000 3476.460      291.540 6013.145    0.000 6013.145
184.00  3766.173 1142.199    0.000 1142.199      664.188 3634.662    0.000 3634.662       71.077 6398.969    0.000 6398.969
185.00  3673.096 1260.115    0.000 1260.115      588.841 3664.150    0.000 3664.150       71.077 6233.693    0.000 6233.693
186.00  3541.189 1272.010    0.000 1272.010      462.556 3687.907    0.000 3687.907       70.573 6045.698    0.000 6045.698
187.00  3490.128 1385.556    0.000 1385.556      455.757 3818.738    0.000 3818.738        0.000 6118.072    0.000 6118.072
188.00  3698.938 1141.496    0.000 1141.496      581.903 3454.894    0.000 3454.894      514.328 5111.855    0.000 5111.855
189.00  3785.015 1175.677    0.000 1175.677      939.045 3442.102    0.000 3442.102      607.318 5813.570    0.000 5813.570
190.00  3661.001 1092.353    0.000 1092.353      539.549 3482.121    0.000 3482.121       50.769 5717.364    0.000 5717.364
191.00  3807.394 1044.689    0.000 1044.689      647.727 3433.497    0.000 3433.497        0.000 5866.083    0.000 5866.083
192.00  3664.973 1085.625    0.000 1085.625      843.397 3282.557    0.000 3282.557      192.621 5772.765    0.000 5772.765
193.00  3523.304 1193.944    0.000 1193.944      745.252 3184.329    0.000 3184.329      160.650 6118.389    0.000 6118.389
194.00  3555.888 1203.094    0.000 1203.094      716.414 3419.523    0.000 3419.523       81.231 6000.764    0.000 6000.764
195.00  3649.219  998.967    0.000  998.967      873.768 3333.822    0.000 3333.822      412.184 5871.764    0.000 5871.764
196.00  3781.690 1015.564    0.000 1015.564      892.401 3217.539    0.000 3217.539      902.184 4943.845    0.000 4943.845
197.00  3728.760  982.417    0.000  982.417      947.931 3240.126    0.000 3240.126      901.279 5296.024    0.000 5296.024
198.00  3594.727 1038.406    0.000 1038.406      984.909 3194.940    0.000 3194.940      423.945 5761.917    0.000 5761.917
199.00  3546.191 1292.147    0.000 1292.147      833.352 3233.206    0.000 3233.206      607.621 5318.847    0.000 5318.847
200.00  3728.521 1125.348    0.000 1125.348      801.262 3367.352    0.000 3367.352      597.164 5729.524    0.000 5729.524
201.00  3516.760 1135.365    0.000 1135.365      639.586 3490.016    0.000 3490.016      273.147 5541.357    0.000 5541.357
202.00  3778.729 1099.792    0.000 1099.792      870.658 3385.359    0.000 3385.359      656.983 5566.061    0.000 5566.061
203.00  3729.165 1123.309    0.000 1123.309      966.589 3116.446    0.000 3116.446      644.515 5687.991    0.000 5687.991
204.00  3559.632 1090.699    0.000 1090.699     1009.081 3043.465    0.000 3043.465      628.130 5350.708    0.000 5350.708
205.00  3582.835 1129.038    0.000 1129.038      913.836 3378.322    0.000 3378.322      496.230 5535.507    0.000 5535.507
206.00  3561.706 1145.660    0.000 1145.660      966.914 3309.810    0.000 3309.810      685.632 5912.390    0.000 5912.390
207.00  3625.020 1184.597    0.000 1184.597      783.720 3415.870    0.000 3415.870      466.978 5900.835    0.000 5900.835
208.00  3617.321 1206.548    0.000 1206.548      545.593 3651.605    0.000 3651.605      171.005 5928.893    0.000 5928.893
209.00  3683.501 1075.735    0.000 1075.735      862.267 3043.413    0.000 3043.413      493.211 5401.382    0.000 5401.382
210.00  3574.033 1138.444    0.000 1138.444      670.479 3259.789    0.000 3259.789      180.555 5810.363    0.000 5810.363
211.00  3573.598 1197.101    0.000 1197.101      669.729 3375.452    0.000 3375.452      484.060 5655.632    0.000 5655.632
212.00  3718.967 1041.380    0.000 1041.380      471.017 3433.960    0.000 3433.960      182.770 4893.916    0.000 4893.916
213.00  3582.167 1204.286    0.000 1204.286      616.378 3358.374    0.000 3358.374      373.281 4963.979    0.000 4963.979
214.00  3579.384 1288.405    0.000 1288.405      764.447 3436.055    0.000 3436.055      372.368 6061.076    0.000 6061.076
215.00  3506.190 1260.824    0.000 1260.824      700.117 3313.643    0.000 3313.643      622.891 5474.665    0.000 5474.665
216.00  3607.646 1001.523    0.000 1001.523      500.410 3573.266    0.000 3573.266      221.474 5643.578    0.000 5643.578
217.00  3591.915 1245.106    0.000 1245.106      455.493 3444.618    0.000 3444.618      152.107 5119.254    0.000 5119.254
218.00  3552.571 1316.597    0.000 1316.597      593.414 3329.817    0.000 3329.817      556.649 4971.381    0.000 4971.381
219.00  3510.354 1263.436    0.000 1263.436      437.641 3295.563    0.000 3295.563      354.378 5329.124    0.000 5329.124
220.00  3634.465 1167.665    0.000 1167.665      794.306 3353.989    0.000 3353.989      767.563 5864.431    0.000 5864.431
221.00  3732.490 1153.994    0.000 1153.994      815.402 3400.949    0.000 3400.949      514.227 5404.396    0.000 5404.396
222.00  3856.327 1053.010    0.000 1053.010      846.420 3320.777    0.000 3320.777      626.316 5510.389    0.000 5510.389
223.00  3861.554 1063.625    0.000 1063.625      967.032 3200.090    0.000 3200.090      799.638 5249.880    0.000 5249.880
224.00  3643.974 1085.506    0.000 1085.506      778.793 3277.088    0.000 3277.088      809.694 4454.074    0.000 4454.074
225.00  3654.250 1024.103    0.000 1024.103      797.312 3164.319    0.000 3164.319      393.689 5287.994    0.000 5287.994
226.00  3542.609 1098.552    0.000 1098.552      540.986 3513.436    0.000 3513.436      396.001 5236.412    0.000 5236.412
227.00  3836.415 1064.733    0.000 1064.733      701.496 3519.132    0.000 3519.132      456.724 4964.273    0.000 4964.273
228.00  3621.925 1263.426    0.000 1263.426      935.214 3318.363    0.000 3318.363      485.475 5465.631    0.000 5465.631
229.00  3539.770 1221.304    0.000 1221.304     1088.326 2991.769    0.000 2991.769      584.497 5266.061    0.000 5266.061
230.00  3718.436 1241.117    0.000 1241.117      552.337 3753.951    0.000 3753.951      333.671 5797.471    0.000 5797.471
231.00  3741.954 1091.771    0.000 1091.771      463.754 3817.180    0.000 3817.180      182.468 5566.049    0.000 5566.049
232.00  3752.434 1101.157    0.000 1101.157      423.693 3820.722    0.000 3820.722      231.730 5815.685    0.000 5815.685
233.00  3712.901 1141.202    0.000 1141.202      489.171 3763.530    0.000 3763.530      252.940 6143.299    0.000 6143.299
234.00  3702.457 1266.391    0.000 1266.391      657.046 3692.755    0.000 3692.755      413.189 5632.904    0.000 5632.904
235.00  3616.874 1220.747    0.000 1220.747      704.936 3508.448    0.000 3508.448      362.722 6157.342    0.000 6157.342
236.00  3719.452 1258.119    0.000 1258.119      855.566 3474.156    0.000 3474.156      605.410 5695.556    0.000 5695.556
237.00  3570.326 1263.602    0.000 1263.602      869.927 3343.240    0.000 3343.240      724.939 5460.620    0.000 5460.620
238.00  3849.203 1040.799    0.000 1040.799      569.992 3628.483    0.000 3628.483      292.653 5554.911    0.000 5554.911
239.00  3538.896 1078.730    0.000 1078.730      750.051 3372.858    0.000 3372.858      312.055 5811.024    0.000 5811.024
240.00  3721.571 1106.589    0.000 1106.589      831.292 3305.945    0.000 3305.945      466.173 5467.801    0.000 5467.801
241.00  3715.329 1041.255    0.000 1041.255      617.351 3671.773    0.000 3671.773       40.212 6320.264    0.000 6320.264
242.00  3657.696 1064.323    0.000 1064.323      795.995 3409.316    0.000 3409.316      324.420 5960.057    0.000 5960.057
243.00  3501.471 1225.555    0.000 1225.555      766.600 3444.629    0.000 3444.629      483.665 6086.119    0.000 6086.119
244.00  3522.593 1160.797    0.000 1160.797      708.109 3413.206    0.000 3413.206      433.801 5740.084    0.000 5740.084
245.00  3686.182 1185.359    0.000 1185.359      769.824 3353.969    0.000 3353.969      514.525 5861.120    0.000 5861.120
246.00  3535.997 1202.489    0.000 1202.489      819.299 3432.370    0.000 3432.370      777.521 6043.880    0.000 6043.880
247.00  3603.710 1135.449    0.000 1135.449      806.297 3379.528    0.000 3379.528      747.262 6123.754    0.000 6123.754
248.00  3747.912 1000.248    0.000 1000.248      697.728 3338.202    0.000 3338.202      501.757 5478.458    0.000 5478.458
249.00  3634.211 1150.115    0.000 1150.115      631.852 3471.035    0.000 3471.035      441.238 5871.579    0.000 5871.579
250.00  3656.485 1096.855    0.000 1096.855      747.289 3369.683    0.000 3369.683      584.595 5473.204    0.000 5473.204
251.00  3519.452 1081.132    0.000 1081.132      522.921 3600.608    0.000 3600.608      233.338 5792.812    0.000 5792.812
252.00  3450.811 1185.399    0.000 1185.399      452.562 3323.970    0.000 3323.970      222.179 5264.486    0.000 5264.486
253.00  3401.462 1237.323    0.000 1237.323      564.695 3281.493    0.000 3281.493      201.768 5682.376    0.000 5682.376
254.00  3659.781 1060.085    0.000 1060.085      597.605 3294.713    0.000 3294.713      444.961 5683.478    0.000 5683.478
255.00  3656.310 1128.170    0.000 1128.170      518.185 3534.948    0.000 3534.948       90.178 5822.726    0.000 5822.726
256.00  3535.351 1313.136    0.000 1313.136      497.693 3577.872    0.000 3577.872      301.801 5503.241    0.000 5503.241
257.00  3644.033 1121.238    0.000 1121.238      465.187 3639.969    0.000 3639.969       50.769 5947.740    0.000 5947.740
258.00  3717.061 1099.180    0.000 1099.180      506.908 3479.161    0.000 3479.161      334.776 5523.549    0.000 5523.549
259.00  3643.381 1277.209    0.000 1277.209      731.811 3465.000    0.000 3465.000      383.936 5870.936    0.000 5870.936
260.00  3377.603 1304.047    0.000 1304.047      609.590 3328.800    0.000 3328.800      242.889 5511.083    0.000 5511.083
261.00  3589.738 1247.966    0.000 1247.966      745.174 3477.652    0.000 3477.652      221.269 6137.470    0.000 6137.470
262.00  3687.565 1226.086    0.000 1226.086      668.106 3612.395    0.000 3612.395      384.336 6407.609    0.000 6407.609
263.00  3621.515 1221.775    0.000 1221.775      709.083 3491.386    0.000 3491.386      313.259 6128.935    0.000 6128.935
264.00  3411.904 1286.083    0.000 1286.083      670.740 3336.942    0.000 3336.942      525.180 5720.580    0.000 5720.580
265.00  3424.820 1369.055    0.000 1369.055      595.098 3518.548    0.000 3518.548      242.989 5503.850    0.000 5503.850
266.00  3331.425 1228.105    0.000 1228.105      712.623 3368.564    0.000 3368.564      393.787 5974.515    0.000 5974.515
267.00  3441.269 1261.133    0.000 1261.133      497.769 3549.762    0.000 3549.762      151.300 5936.525    0.000 5936.525
268.00  3522.672 1171.592    0.000 1171.592      652.917 3501.695    0.000 3501.695      342.915 5736.854    0.000 5736.854
269.00  3346.604 1285.121    0.000 1285.121      380.312 3563.538    0.000 3563.538        0.000 5661.462    0.000 5661.462
270.00  3510.059 1232.685    0.000 1232.685      639.266 3615.014    0.000 3615.014      434.302 5469.652    0.000 5469.652
271.00  3607.555 1102.008    0.000 1102.008      458.567 3581.666    0.000 3581.666      101.236 5918.830    0.000 5918.830
272.00  3516.224 1268.065    0.000 1268.065      577.440 3629.122    0.000 3629.122      170.903 5772.545    0.000 5772.545
273.00  3621.771 1334.662    0.000 1334.662      685.053 3697.788    0.000 3697.788      351.660 6343.994    0.000 6343.994
274.00  3561.417 1194.030    0.000 1194.030      618.627 3583.274    0.000 3583.274      504.674 6031.119    0.000 6031.119
275.00  3571.329 1270.713    0.000 1270.713      651.140 3592.573    0.000 3592.573      312.755 6064.214    0.000 6064.214
276.00  3600.486 1102.285    0.000 1102.285      570.312 3574.669    0.000 3574.669      242.181 6263.259    0.000 6263.259
277.00  3704.761 1153.372    0.000 1153.372      619.743 3563.791    0.000 3563.791      303.208 5882.950    0.000 5882.950
278.00  3821.236 1190.967    0.000 1190.967      763.563 3533.364    0.000 3533.364      504.875 6258.940    0.000 6258.940
279.00  3596.707 1228.202    0.000 1228.202      670.735 3442.779    0.000 3442.779      302.805 6247.084    0.000 6247.084
280.00  3677.380 1217.432    0.000 1217.432      492.198 3555.963    0.000 3555.963      141.953 5927.972    0.000 5927.972
281.00  3712.353 1169.076    0.000 1169.076      447.250 3574.530    0.000 3574.530      181.966 5730.372    0.000 5730.372
282.00  3483.769 1163.587    0.000 1163.587      522.263 3389.112    0.000 3389.112      402.536 5301.114    0.000 5301.114
283.00  3486.025 1187.454    0.000 1187.454      469.171 3375.398    0.000 3375.398      172.415 5466.968    0.000 5466.968
284.00  3580.482 1154.017    0.000 1154.017      513.310 3601.069    0.000 3601.069      251.434 5836.604    0.000 5836.604
285.00  3646.156 1175.800    0.000 1175.800      360.167 3592.333    0.000 3592.333      192.924 5766.218    0.000 5766.218
286.00  3636.186 1115.524    0.000 1115.524      486.841 3523.114    0.000 3523.114      304.113 5578.955    0.000 5578.955
287.00  3398.608 1231.627    0.000 1231.627      421.357 3469.767    0.000 3469.767      212.829 5458.505    0.000 5458.505
288.00  3578.453 1160.168    0.000 1160.168      481.007 3356.889    0.000 3356.889       50.669 5382.843    0.000 5382.843
289.00  3642.199 1290.815    0.000 1290.815      482.218 3548.839    0.000 3548.839      263.197 5432.463    0.000 5432.463
290.00  3615.863 1230.566    0.000 1230.566      657.681 3471.213    0.000 3471.213      474.008 6107.741    0.000 6107.741
291.00  3495.893 1212.321    0.000 1212.321      664.045 3355.756    0.000 3355.756      241.677 5746.051    0.000 5746.051
292.00  3520.324 1257.362    0.000 1257.362      553.301 3399.947    0.000 3399.947      130.993 5950.240    0.000 5950.240
293.00  3540.601 1143.994    0.000 1143.994      598.441 3425.464    0.000 3425.464      333.264 5678.080    0.000 5678.080
294.00  3729.555 1055.334    0.000 1055.334      648.969 3549.369    0.000 3549.369      312.356 5969.746    0.000 5969.746
295.00  3794.731 1162.740    0.000 1162.740      598.639 3429.169    0.000 3429.169      212.022 5882.644    0.000 5882.644
296.00  3598.985 1215.679    0.000 1215.679      690.143 3450.772    0.000 3450.772      402.230 5646.981    0.000 5646.981
297.00  3534.117 1317.096    0.000 1317.096      648.461 3337.811    0.000 3337.811      441.835 5649.505    0.000 5649.505
298.00  3463.969 1365.221    0.000 1365.221      479.010 3522.077    0.000 3522.077      110.987 5967.998    0.000 5967.998
299.00  3562.438 1264.921    0.000 1264.921      311.149 3601.294    0.000 3601.294       60.923 5651.356    0.000 5651.356
300.00  3629.215 1124.965    0.000 1124.965      580.593 3321.524    0.000 3321.524      272.139 5879.509    0.000 5879.509
301.00  3672.336 1069.983    0.000 1069.983      686.890 3268.842    0.000 3268.842      435.509 5862.876    0.000 5862.876
302.00  3577.098 1209.350    0.000 1209.350      696.759 3204.031    0.000 3204.031      312.150 6073.769    0.000 6073.769
303.00  3541.661 1152.156    0.000 1152.156      613.291 3331.702    0.000 3331.702      375.492 5710.136    0.000 5710.136
304.00  3567.510 1180.631    0.000 1180.631      610.434 3492.438    0.000 3492.438      161.253 6448.257    0.000 6448.257
305.00  3320.281 1259.757    0.000 1259.757      627.698 3385.446    0.000 3385.446      223.385 6006.016    0.000 6006.016
306.00  3409.356 1213.691    0.000 1213.691      422.695 3520.969    0.000 3520.969       10.154 5872.519    0.000 5872.519
307.00  3429.997 1365.739    0.000 1365.739      428.322 3622.800    0.000 3622.800      212.427 6018.556    0.000 6018.556
308.00  3289.606 1367.028    0.000 1367.028      510.064 3514.712    0.000 3514.712      170.903 6090.481    0.000 6090.481
309.00  3481.536 1247.085    0.000 1247.085      607.908 3346.579    0.000 3346.579      231.021 5904.151    0.000 5904.151
310.00  3489.301 1314.335    0.000 1314.335      600.924 3441.242    0.000 3441.242      424.751 5922.342    0.000 5922.342
311.00  3621.959 1244.917    0.000 1244.917      605.435 3582.425    0.000 3582.425      251.428 5822.214    0.000 5822.214
312.00  3346.710 1296.172    0.000 1296.172      582.341 3324.483    0.000 3324.483      455.413 5565.252    0.000 5565.252
313.00  3361.583 1272.773    0.000 1272.773      634.311 3365.291    0.000 3365.291      273.248 5632.939    0.000 5632.939
314.00  3572.718 1344.242    0.000 1344.242      547.290 3458.823    0.000 3458.823      435.004 5720.902    0.000 5720.902
315.00  3586.118 1344.860    0.000 1344.860      527.175 3416.161    0.000 3416.161      313.360 5775.405    0.000 5775.405
316.00  3434.192 1311.823    0.000 1311.823      708.144 3347.825    0.000 3347.825      392.880 6074.994    0.000 6074.994
317.00  3405.073 1250.595    0.000 1250.595      471.447 3489.114    0.000 3489.114      212.123 6160.032    0.000 6160.032
318.00  3451.326 1231.532    0.000 1231.532      700.915 3165.628    0.000 3165.628      576.151 5869.974    0.000 5869.974
319.00  3626.886 1241.876    0.000 1241.876      599.787 3526.979    0.000 3526.979      402.228 6021.779    0.000 6021.779
320.00  3453.049 1287.981    0.000 1287.981      501.142 3351.643    0.000 3351.643      182.266 6098.325    0.000 6098.325
321.00  3486.130 1334.627    0.000 1334.627      875.687 3122.189    0.000 3122.189      806.265 5627.981    0.000 5627.981
322.00  3294.571 1331.090    0.000 1331.090      680.868 3365.465    0.000 3365.465      543.479 5809.663    0.000 5809.663
323.00  3441.337 1394.693    0.000 1394.693      636.642 3262.306    0.000 3262.306      452.297 5638.755    0.000 5638.755
324.00  3590.443 1194.529    0.000 1194.529      541.968 3401.634    0.000 3401.634      211.824 6156.495    0.000 6156.495
325.00  3597.480 1247.874    0.000 1247.874      622.300 3390.568    0.000 3390.568      454.612 5919.843    0.000 5919.843
326.00  3617.123 1280.375    0.000 1280.375      577.977 3400.650    0.000 3400.650      416.309 5525.436    0.000 5525.436
327.00  3527.561 1237.275    0.000 1237.275      647.379 3257.044    0.000 3257.044      554.643 5633.533    0.000 5633.533
328.00  3618.349 1149.816    0.000 1149.816      728.130 3073.336    0.000 3073.336      739.222 4990.111    0.000 4990.111
329.00  3876.181 1130.408    0.000 1130.408      706.292 3353.475    0.000 3353.475      588.220 5701.768    0.000 5701.768
330.00  3796.914 1119.927    0.000 1119.927      784.265 3323.629    0.000 3323.629      936.360 5552.981    0.000 5552.981
331.00  3846.543 1053.797    0.000 1053.797      640.003 3396.121    0.000 3396.121      191.916 6315.022    0.000 6315.022
332.00  3701.224 1086.990    0.000 1086.990      562.371 3360.838    0.000 3360.838      131.799 6048.731    0.000 6048.731
333.00  3751.019 1053.783    0.000 1053.783      467.266 3284.605    0.000 3284.605      406.155 5559.376    0.000 5559.376
334.00  3440.584 1201.319    0.000 1201.319      525.146 3360.128    0.000 3360.128      313.563 6000.465    0.000 6000.465
335.00  3492.459 1245.321    0.000 1245.321      604.176 3407.876    0.000 3407.876      432.395 5924.454    0.000 5924.454
336.00  3509.195 1203.078    0.000 1203.078      529.254 3406.430    0.000 3406.430      375.492 5783.303    0.000 5783.303
337.00  3543.031 1291.979    0.000 1291.979      526.059 3540.304    0.000 3540.304      304.013 5895.410    0.000 5895.410
338.00  3378.733 1338.250    0.000 1338.250      423.714 3691.078    0.000 3691.078      263.396 6006.580    0.000 6006.580
339.00  3566.875 1261.497    0.000 1261.497      395.409 3792.869    0.000 3792.869      294.261 6036.909    0.000 6036.909
340.00  3416.098 1317.585    0.000 1317.585      527.738 3472.414    0.000 3472.414      444.055 5641.770    0.000 5641.770
341.00  3433.204 1266.427    0.000 1266.427      583.125 3386.475    0.000 3386.475      463.158 5608.996    0.000 5608.996
342.00  3511.733 1304.397    0.000 1304.397      645.775 3356.325    0.000 3356.325      584.904 5075.976    0.000 5075.976
343.00  3448.507 1224.283    0.000 1224.283      672.705 3304.790    0.000 3304.790      617.979 5412.535    0.000 5412.535
344.00  3598.132 1172.500    0.000 1172.500      598.177 3167.822    0.000 3167.822      456.925 4919.338    0.000 4919.338
345.00  3598.667 1214.237    0.000 1214.237      701.021 3329.525    0.000 3329.525      685.634 5919.652    0.000 5919.652
346.00  3262.089 1295.529    0.000 1295.529      685.681 3079.740    0.000 3079.740      537.552 5292.502    0.000 5292.502
347.00  3336.375 1342.508    0.000 1342.508      584.736 3161.807    0.000 3161.807      588.925 5068.045    0.000 5068.045
348.00  3048.559 1357.217    0.000 1357.217      676.296 3027.844    0.000 3027.844      678.599 5376.152    0.000 5376.152
349.00  3334.649 1277.611    0.000 1277.611      736.866 3162.271    0.000 3162.271      817.336 5079.336    0.000 5079.336
350.00  3389.331 1320.607    0.000 1320.607      677.111 3225.952    0.000 3225.952      765.660 5400.631    0.000 5400.631
351.00  3429.536 1245.814    0.000 1245.814      589.613 3305.782    0.000 3305.782      465.871 5851.269    0.000 5851.269
352.00  3408.229 1321.275    0.000 1321.275      738.197 3192.739    0.000 3192.739      756.916 5396.653    0.000 5396.653
353.00  3473.275 1256.388    0.000 1256.388      681.947 3293.770    0.000 3293.770      819.343 5196.132    0.000 5196.132
354.00  3368.967 1250.695    0.000 1250.695      830.209 3057.313    0.000 3057.313     1048.758 5140.254    0.000 5140.254
355.00  3564.976 1169.947    0.000 1169.947      708.805 3352.389    0.000 3352.389      603.802 5958.330    0.000 5958.330
356.00  3563.432 1045.811    0.000 1045.811      551.462 3242.240    0.000 3242.240      618.381 5206.201    0.000 5206.201
357.00  3547.619 1061.953    0.000 1061.953      781.268 3239.725    0.000 3239.725      746.560 5170.922    0.000 5170.922
358.00  3447.825 1141.259    0.000 1141.259      722.016 2986.126    0.000 2986.126      688.650 5360.689    0.000 5360.689
359.00  3519.821 1211.198    0.000 1211.198      686.244 3217.443    0.000 3217.443      578.168 5427.588    0.000 5427.588
360.00  3368.136 1250.747    0.000 1250.747      583.469 3222.998    0.000 3222.998      557.659 4996.330    0.000 4996.330
361.00  3434.214 1240.970    0.000 1240.970      789.555 3152.398    0.000 3152.398      799.137 5397.112    0.000 5397.112
362.00  3467.409 1280.803    0.000 1280.803      690.166 3224.801    0.000 3224.801      669.451 5413.853    0.000 5413.853
363.00  3469.644 1208.427    0.000 1208.427      564.447 3237.930    0.000 3237.930      588.221 5023.362    0.000 5023.362
364.00  3465.697 1223.588    0.000 1223.588      571.975 3339.927    0.000 3339.927      505.682 5601.747    0.000 5601.747
365.00  3399.083 1299.528    0.000 1299.528      564.105 3406.609    0.000 3406.609      609.132 5382.388    0.000 5382.388
366.00  3544.171 1276.530    0.000 1276.530      738.223 3249.840    0.000 3249.840      678.499 5534.276    0.000 5534.276
367.00  3503.998 1261.392    0.000 1261.392      677.332 3110.061    0.000 3110.061      722.433 5374.133    0.000 5374.133
368.00  3582.058 1286.881    0.000 1286.881      586.717 3263.611    0.000 3263.611      558.262 5042.284    0.000 5042.284
369.00  3541.731 1268.221    0.000 1268.221      605.393 3218.709    0.000 3218.709      555.850 5046.422    0.000 5046.422
370.00  3441.915 1348.589    0.000 1348.589      714.458 3137.352    0.000 3137.352      647.031 5413.472    0.000 5413.472
371.00  3501.265 1306.752    0.000 1306.752      544.796 3494.494    0.000 3494.494      506.689 5575.538    0.000 5575.538
372.00  3579.916 1345.784    0.000 1345.784      546.814 3426.526    0.000 3426.526      567.009 5206.025    0.000 5206.025
373.00  3510.473 1294.185    0.000 1294.185      539.466 3255.230    0.000 3255.230      628.334 5222.549    0.000 5222.549
374.00  3494.658 1340.725    0.000 1340.725      497.997 3261.286    0.000 3261.286      405.651 5161.618    0.000 5161.618
375.00  3560.722 1189.761    0.000 1189.761      586.669 3412.294    0.000 3412.294      331.760 5795.170    0.000 5795.170
376.00  3387.010 1294.143    0.000 1294.143      814.709 3150.440    0.000 3150.440      666.031 5164.723    0.000 5164.723
377.00  3446.036 1305.180    0.000 1305.180      693.231 3375.295    0.000 3375.295      422.338 5626.376    0.000 5626.376
378.00  3590.314 1316.718    0.000 1316.718      660.458 3288.160    0.000 3288.160      473.611 5518.363    0.000 5518.363
379.00  3649.366 1284.590    0.000 1284.590      774.238 3156.217    0.000 3156.217      705.640 5553.493    0.000 5553.493
380.00  3424.297 1377.722    0.000 1377.722      712.327 3160.016    0.000 3160.016      686.638 5139.605    0.000 5139.605
381.00  3433.148 1303.539    0.000 1303.539      656.005 3359.096    0.000 3359.096      616.769 5248.879    0.000 5248.879
382.00  3389.850 1248.162    0.000 1248.162      651.771 3099.464    0.000 3099.464      636.778 4908.332    0.000 4908.332
383.00  3351.826 1328.495    0.000 1328.495      711.699 3032.688    0.000 3032.688      475.723 5277.347    0.000 5277.347
384.00  3522.029 1170.690    0.000 1170.690      785.785 3001.992    0.000 3001.992      950.639 4799.245    0.000 4799.245
385.00  3607.419 1165.172    0.000 1165.172      747.829 3076.009    0.000 3076.009      817.032 4852.573    0.000 4852.573
386.00  3466.867 1128.875    0.000 1128.875      705.057 3028.022    0.000 3028.022      705.533 5164.936    0.000 5164.936
387.00  3588.385 1060.925    0.000 1060.925      793.318 3129.289    0.000 3129.289      879.061 5184.834    0.000 5184.834
388.00  3564.229 1211.265    0.000 1211.265      882.113 3077.761    0.000 3077.761      916.759 5404.897    0.000 5404.897
389.00  3484.753 1160.324    0.000 1160.324     1034.047 2960.472    0.000 2960.472     1055.496 5243.650    0.000 5243.650
390.00  3222.985 1250.006    0.000 1250.006      840.438 2965.087    0.000 2965.087      705.438 5052.437    0.000 5052.437
391.00  3362.444 1254.442    0.000 1254.442      804.128 2924.737    0.000 2924.737      868.607 5217.415    0.000 5217.415
392.00  3316.864 1308.484    0.000 1308.484      984.213 2860.043    0.000 2860.043     1236.750 4434.859    0.000 4434.859
393.00  3374.989 1268.207    0.000 1268.207      854.111 2988.885    0.000 2988.885      824.371 5358.572    0.000 5358.572
394.00  3375.091 1352.110    0.000 1352.110      892.968 3039.367    0.000 3039.367      404.543 5523.341    0.000 5523.341
395.00  3362.062 1381.673    0.000 1381.673      686.842 3308.744    0.000 3308.744      171.107 6104.698    0.000 6104.698
396.00  3258.363 1354.698    0.000 1354.698      831.359 3080.535    0.000 3080.535      837.440 5090.846    0.000 5090.846
397.00  3315.890 1289.714    0.000 1289.714      879.526 2933.451    0.000 2933.451      929.328 5213.695    0.000 5213.695
398.00  3382.547 1288.317    0.000 1288.317      854.970 3105.592    0.000 3105.592      902.286 5200.309    0.000 5200.309
399.00  3243.241 1357.910    0.000 1357.910      873.208 3009.552    0.000 3009.552      781.444 5399.785    0.000 5399.785
400.00  3255.950 1353.549    0.000 1353.549      841.906 3113.584    0.000 3113.584      750.277 5234.308    0.000 5234.308
401.00  3155.116 1433.521    0.000 1433.521      927.336 2987.521    0.000 2987.521     1069.569 4986.696    0.000 4986.696
402.00  3347.942 1322.188    0.000 1322.188      871.184 2930.079    0.000 2930.079      855.337 5234.693    0.000 5234.693
403.00  3361.135 1306.550    0.000 1306.550      988.909 2975.767    0.000 2975.767      993.470 5533.073    0.000 5533.073
404.00  3302.667 1322.652    0.000 1322.652      979.907 2847.628    0.000 2847.628     1087.265 4878.021    0.000 4878.021
405.00  3408.215 1318.751    0.000 1318.751      954.093 2877.236    0.000 2877.236      873.026 4993.129    0.000 4993.129
406.00  3603.813 1329.724    0.000 1329.724      972.869 3072.117    0.000 3072.117     1059.518 5298.446    0.000 5298.446
407.00  3346.602 1354.795    0.000 1354.795      831.426 3000.137    0.000 3000.137      858.856 5116.691    0.000 5116.691
408.00  3239.801 1293.092    0.000 1293.092      850.495 2975.315    0.000 2975.315     1012.875 5067.441    0.000 5067.441
409.00  3396.588 1236.466    0.000 1236.466      950.135 2987.203    0.000 2987.203      973.868 5269.097    0.000 5269.097
410.00  3515.774 1214.526    0.000 1214.526      941.350 3186.405    0.000 3186.405     1356.994 5065.412    0.000 5065.412
411.00  3328.256 1387.073    0.000 1387.073      964.226 3082.380    0.000 3082.380     1043.635 5338.358    0.000 5338.358
412.00  3401.673 1297.794    0.000 1297.794     1136.221 2836.148    0.000 2836.148     1284.606 5080.884    0.000 5080.884
413.00  3291.200 1353.160    0.000 1353.160      899.728 3328.728    0.000 3328.728      932.950 5246.873    0.000 5246.873
414.00  3207.760 1307.466    0.000 1307.466      779.881 3125.674    0.000 3125.674      754.604 4967.393    0.000 4967.393
415.00  3371.183 1228.143    0.000 1228.143      869.233 2974.598    0.000 2974.598      712.175 5263.964    0.000 5263.964
416.00  3286.790 1439.066    0.000 1439.066      940.577 2911.285    0.000 2911.285      980.201 5046.304    0.000 5046.304
417.00  3521.873 1258.342    0.000 1258.342      806.599 3015.156    0.000 3015.156      799.642 4713.956    0.000 4713.956
418.00  3189.459 1390.798    0.000 1390.798     1094.567 2851.150    0.000 2851.150     1089.880 5072.654    0.000 5072.654
419.00  3138.043 1384.274    0.000 1384.274      700.981 2968.223    0.000 2968.223      878.960 4504.939    0.000 4504.939
420.00  3193.664 1437.968    0.000 1437.968      827.340 3008.293    0.000 3008.293      921.485 5115.770    0.000 5115.770
421.00  3354.863 1388.135    0.000 1388.135      766.232 3087.237    0.000 3087.237      899.070 4321.667    0.000 4321.667
422.00  3480.212 1275.335    0.000 1275.335      855.486 3131.788    0.000 3131.788      870.516 5050.520    0.000 5050.520
423.00  3301.487 1312.994    0.000 1312.994      864.887 3009.748    0.000 3009.748     1073.797 4592.126    0.000 4592.126
424.00  3614.002 1283.113    0.000 1283.113      999.633 2968.063    0.000 2968.063     1154.424 4874.292    0.000 4874.292
425.00  3457.167 1375.568    0.000 1375.568      828.782 3144.122    0.000 3144.122      916.765 5223.656    0.000 5223.656
426.00  3369.477 1389.783    0.000 1389.783      845.854 3106.031    0.000 3106.031      951.346 5098.897    0.000 5098.897
427.00  3605.461 1274.559    0.000 1274.559      893.453 3204.807    0.000 3204.807     1131.399 5174.490    0.000 5174.490
428.00  3560.395 1244.261    0.000 1244.261      869.541 3166.204    0.000 3166.204     1093.600 5026.500    0.000 5026.500
429.00  3427.029 1280.803    0.000 1280.803      752.094 3193.951    0.000 3193.951      902.086 4939.661    0.000 4939.661
430.00  3520.970 1256.851    0.000 1256.851      892.707 3049.919    0.000 3049.919     1222.279 4977.951    0.000 4977.951
431.00  3418.382 1234.767    0.000 1234.767      819.471 2979.130    0.000 2979.130      890.724 4823.441    0.000 4823.441
432.00  3504.574 1267.209    0.000 1267.209      768.380 3054.289    0.000 3054.289      866.799 4671.448    0.000 4671.448
433.00  3497.768 1210.265    0.000 1210.265      789.910 3123.128    0.000 3123.128      937.071 4713.341    0.000 4713.341
434.00  3380.508 1335.294    0.000 1335.294      720.877 3092.895    0.000 3092.895      705.544 4903.349    0.000 4903.349
435.00  3464.600 1275.469    0.000 1275.469      586.033 3230.265    0.000 3230.265      675.685 4910.194    0.000 4910.194
436.00  3485.376 1272.127    0.000 1272.127      681.269 3178.831    0.000 3178.831      685.538 5372.632    0.000 5372.632
437.00  3665.816 1302.084    0.000 1302.084      770.293 3235.971    0.000 3235.971      827.592 5200.843    0.000 5200.843
438.00  3436.915 1162.466    0.000 1162.466      779.667 3087.268    0.000 3087.268      850.712 5050.649    0.000 5050.649
439.00  3473.247 1291.596    0.000 1291.596      849.711 3101.375    0.000 3101.375      907.415 5143.840    0.000 5143.840
440.00  3531.054 1315.320    0.000 1315.320      867.602 3112.122    0.000 3112.122      952.452 5347.700    0.000 5347.700
441.00  3732.112 1231.621    0.000 1231.621      772.005 3151.438    0.000 3151.438      967.732 5109.844    0.000 5109.844
442.00  3826.346 1268.670    0.000 1268.670      758.782 3228.401    0.000 3228.401      860.565 4642.776    0.000 4642.776
443.00  3651.530 1367.736    0.000 1367.736      747.758 3163.762    0.000 3163.762      625.318 5248.274    0.000 5248.274
444.00  3571.486 1279.246    0.000 1279.246      691.521 3282.438    0.000 3282.438      514.329 5640.669    0.000 5640.669
445.00  3627.562 1333.804    0.000 1333.804      888.382 3054.437    0.000 3054.437      881.272 5346.889    0.000 5346.889
446.00  3459.808 1247.117    0.000 1247.117      879.019 3062.850    0.000 3062.850     1099.434 5024.303    0.000 5024.303
447.00  3487.671 1186.599    0.000 1186.599      851.638 3077.458    0.000 3077.458      738.317 4958.536    0.000 4958.536
448.00  3643.288 1237.078    0.000 1237.078      710.112 3236.312    0.000 3236.312      932.951 4959.033    0.000 4959.033
449.00  3469.826 1221.441    0.000 1221.441      804.781 3002.201    0.000 3002.201      841.464 5124.523    0.000 5124.523
450.00  3603.223 1308.808    0.000 1308.808      798.341 3146.114    0.000 3146.114      892.634 5049.925    0.000 5049.925
451.00  3505.739 1327.956    0.000 1327.956      749.747 3264.973    0.000 3264.973      507.392 5156.482    0.000 5156.482
452.00  3706.773 1380.901    0.000 1380.901      938.374 3234.893    0.000 3234.893      876.348 5233.899    0.000 5233.899
453.00  3615.574 1356.118    0.000 1356.118      903.858 3213.248    0.000 3213.248      709.362 5416.969    0.000 5416.969
454.00  3740.430 1321.700    0.000 1321.700      863.295 3252.394    0.000 3252.394      638.285 5625.656    0.000 5625.656
455.00  3529.898 1421.253    0.000 1421.253      813.472 3085.737    0.000 3085.737      821.558 5175.596    0.000 5175.596
456.00  3576.251 1279.868    0.000 1279.868      781.702 3183.629    0.000 3183.629      841.365 4886.871    0.000 4886.871
457.00  3501.147 1328.116    0.000 1328.116      800.892 3112.691    0.000 3112.691      607.925 5184.441    0.000 5184.441
458.00  3564.340 1306.983    0.000 1306.983      791.815 3283.255    0.000 3283.255      607.624 5349.806    0.000 5349.806
459.00  3490.953 1460.420    0.000 1460.420      910.224 3159.648    0.000 3159.648      870.618 5239.126    0.000 5239.126
460.00  3605.281 1427.095    0.000 1427.095      775.548 3307.269    0.000 3307.269      587.415 5544.431    0.000 5544.431
461.00  3584.464 1339.508    0.000 1339.508      729.738 3286.619    0.000 3286.619      750.181 4853.792    0.000 4853.792
462.00  3440.548 1401.063    0.000 1401.063      765.780 3075.777    0.000 3075.777      436.113 5444.616    0.000 5444.616
463.00  3576.030 1201.021    0.000 1201.021      815.189 2955.465    0.000 2955.465      778.729 4742.191    0.000 4742.191
464.00  3572.910 1306.408    0.000 1306.408      661.468 3039.785    0.000 3039.785      821.155 4684.501    0.000 4684.501
465.00  3690.096 1304.050    0.000 1304.050      684.331 3178.777    0.000 3178.777      395.397 5371.440    0.000 5371.440
466.00  3477.186 1354.494    0.000 1354.494      645.024 3175.293    0.000 3175.293      567.710 5024.287    0.000 5024.287
467.00  3406.631 1291.493    0.000 1291.493      870.653 3087.386    0.000 3087.386      790.793 5286.981    0.000 5286.981
468.00  3597.057 1253.088    0.000 1253.088      728.771 3134.601    0.000 3134.601      860.966 4998.556    0.000 4998.556
469.00  3454.476 1263.651    0.000 1263.651      753.104 3198.299    0.000 3198.299      708.155 5395.455    0.000 5395.455
470.00  3505.861 1233.594    0.000 1233.594      768.625 3226.189    0.000 3226.189      918.065 5620.960    0.000 5620.960
471.00  3645.007 1124.696    0.000 1124.696      743.010 3088.178    0.000 3088.178      839.555 5126.537    0.000 5126.537
472.00  3342.092 1242.710    0.000 1242.710      876.153 3089.111    0.000 3089.111      763.950 5145.337    0.000 5145.337
473.00  3575.582 1170.431    0.000 1170.431      786.937 3170.926    0.000 3170.926      911.938 5070.743    0.000 5070.743
474.00  3298.673 1263.825    0.000 1263.825      638.214 3126.555    0.000 3126.555      538.558 4970.210    0.000 4970.210
475.00  3487.855 1249.868    0.000 1249.868      907.988 3039.997    0.000 3039.997      981.205 5252.005    0.000 5252.005
476.00  3600.356 1180.014    0.000 1180.014     1094.354 3007.620    0.000 3007.620     1196.243 5152.574    0.000 5152.574
477.00  3402.929 1280.967    0.000 1280.967      768.151 3237.143    0.000 3237.143      679.302 5316.962    0.000 5316.962
478.00  3502.613 1245.962    0.000 1245.962      910.718 3131.526    0.000 3131.526      886.191 5355.228    0.000 5355.228
479.00  3262.726 1244.292    0.000 1244.292      774.429 2971.953    0.000 2971.953      807.078 4820.527    0.000 4820.527
480.00  3492.816 1207.264    0.000 1207.264      601.508 2996.878    0.000 2996.878      608.630 4948.542    0.000 4948.542
481.00  3497.629 1140.597    0.000 1140.597      688.274 2922.275    0.000 2922.275      699.210 4751.247    0.000 4751.247
482.00  3438.044 1263.521    0.000 1263.521      661.808 3042.151    0.000 3042.151      628.535 4608.285    0.000 4608.285
483.00  3469.446 1275.731    0.000 1275.731      747.203 3133.829    0.000 3133.829      809.294 5101.905    0.000 5101.905
484.00  3373.594 1262.690    0.000 1262.690      881.579 2843.898    0.000 2843.898      738.412 5239.518    0.000 5239.518
485.00  3443.827 1193.152    0.000 1193.152      821.306 3051.494    0.000 3051.494      757.016 5084.728    0.000 5084.728
486.00  3545.619 1100.546    0.000 1100.546      985.177 2954.826    0.000 2954.826     1142.757 5131.154    0.000 5131.154
487.00  3555.006 1104.052    0.000 1104.052      971.650 3037.610    0.000 3037.610     1051.273 5108.639    0.000 5108.639
488.00  3384.208 1241.484    0.000 1241.484      807.248 3033.291    0.000 3033.291      736.909 5024.583    0.000 5024.583
489.00  3310.980 1300.092    0.000 1300.092      817.927 2924.166    0.000 2924.166      605.312 5100.707    0.000 5100.707
490.00  3458.336 1198.955    0.000 1198.955      821.519 2918.770    0.000 2918.770      737.613 4602.664    0.000 4602.664
491.00  3627.414 1177.122    0.000 1177.122     1066.112 2891.436    0.000 2891.436     1201.571 4975.133    0.000 4975.133
492.00  3297.572 1388.067    0.000 1388.067      887.704 2874.937    0.000 2874.937     1062.135 4250.301    0.000 4250.301
493.00  3385.531 1371.842    0.000 1371.842      922.376 2887.179    0.000 2887.179     1080.027 4374.494    0.000 4374.494
494.00  3438.364 1355.002    0.000 1355.002      924.366 2802.066    0.000 2802.066      841.867 4436.380    0.000 4436.380
495.00  3409.952 1289.800    0.000 1289.800      999.164 2879.978    0.000 2879.978      931.442 4913.900    0.000 4913.900
496.00  3553.316 1270.367    0.000 1270.367      871.949 3089.506    0.000 3089.506      810.195 5369.304    0.000 5369.304
497.00  3639.807 1119.535    0.000 1119.535     1025.010 3069.451    0.000 3069.451     1113.400 5233.182    0.000 5233.182
498.00  3728.654 1134.048    0.000 1134.048      831.141 3196.742    0.000 3196.742      770.085 4984.568    0.000 4984.568
499.00  3580.506 1240.997    0.000 1240.997      806.718 3215.363    0.000 3215.363      942.902 4753.534    0.000 4753.534
500.00  3567.829 1232.973    0.000 1232.973      783.985 3122.778    0.000 3122.778      619.185 4750.439    0.000 4750.439
501.00  3556.597 1214.114    0.000 1214.114      734.922 3251.588    0.000 3251.588      790.997 4768.945    0.000 4768.945
502.00  3487.570 1225.976    0.000 1225.976     1012.005 2983.353    0.000 2983.353     1143.562 5164.632    0.000 5164.632
503.00  3471.015 1253.512    0.000 1253.512      650.139 3203.371    0.000 3203.371      588.724 4881.800    0.000 4881.800
504.00  3404.889 1449.943    0.000 1449.943      666.921 3178.789    0.000 3178.789      792.003 5129.779    0.000 5129.779
505.00  3432.441 1362.889    0.000 1362.889      704.953 3260.799    0.000 3260.799      558.060 5457.369    0.000 5457.369
506.00  3532.415 1434.400    0.000 1434.400      668.514 3308.809    0.000 3308.809      507.492 5705.781    0.000 5705.781
507.00  3262.274 1475.192    0.000 1475.192      732.833 2994.487    0.000 2994.487      639.291 4981.560    0.000 4981.560
508.00  3294.062 1462.633    0.000 1462.633      722.047 2965.218    0.000 2965.218      710.772 4705.019    0.000 4705.019
509.00  3290.984 1477.738    0.000 1477.738      693.734 3104.673    0.000 3104.673      769.081 4549.699    0.000 4549.699
510.00  3691.671 1391.775    0.000 1391.775      808.300 3022.807    0.000 3022.807      858.455 4777.504    0.000 4777.504
511.00  3574.905 1356.070    0.000 1356.070      715.133 2971.938    0.000 2971.938      840.962 4270.009    0.000 4270.009
512.00  3479.022 1365.113    0.000 1365.113      811.960 3018.656    0.000 3018.656      919.278 4990.008    0.000 4990.008
513.00  3471.328 1223.573    0.000 1223.573      708.856 3177.638    0.000 3177.638      627.932 5164.847    0.000 5164.847
514.00  3685.018 1258.952    0.000 1258.952      718.258 3212.804    0.000 3212.804      314.569 5837.196    0.000 5837.196
515.00  3394.210 1314.760    0.000 1314.760      584.432 3166.235    0.000 3166.235      192.924 5399.367    0.000 5399.367
516.00  3615.689 1337.954    0.000 1337.954      589.757 3134.189    0.000 3134.189      628.937 4425.413    0.000 4425.413
517.00  3406.054 1374.542    0.000 1374.542      681.056 3052.487    0.000 3052.487      538.156 4692.426    0.000 4692.426
518.00  3720.246 1226.462    0.000 1226.462      848.702 3190.450    0.000 3190.450      537.148 5532.679    0.000 5532.679
519.00  3521.489 1283.659    0.000 1283.659      543.789 3470.399    0.000 3470.399      527.699 5466.615    0.000 5466.615
520.00  3681.595 1305.117    0.000 1305.117      737.638 3412.548    0.000 3412.548      538.156 5769.239    0.000 5769.239
521.00  3524.795 1372.756    0.000 1372.756      641.317 3430.413    0.000 3430.413      486.682 5473.664    0.000 5473.664
522.00  3403.486 1367.299    0.000 1367.299      607.215 3380.413    0.000 3380.413      477.031 5121.206    0.000 5121.206
523.00  3400.970 1319.990    0.000 1319.990      607.119 3166.923    0.000 3166.923      425.556 5255.219    0.000 5255.219
524.00  3322.426 1418.125    0.000 1418.125      668.077 3265.840    0.000 3265.840      506.585 5406.925    0.000 5406.925
525.00  3528.497 1382.474    0.000 1382.474      815.021 3363.940    0.000 3363.940      516.538 5450.943    0.000 5450.943
526.00  3494.688 1372.535    0.000 1372.535      642.749 3343.663    0.000 3343.663      476.830 5268.384    0.000 5268.384
527.00  3372.872 1363.851    0.000 1363.851      565.406 3407.297    0.000 3407.297      273.349 5784.241    0.000 5784.241
528.00  3364.421 1327.729    0.000 1327.729      418.116 3431.674    0.000 3431.674      132.000 5589.201    0.000 5589.201
529.00  3525.107 1296.346    0.000 1296.346      690.240 3228.553    0.000 3228.553      475.922 5515.597    0.000 5515.597
530.00  3523.427 1290.088    0.000 1290.088      704.205 3276.805    0.000 3276.805      424.447 5360.516    0.000 5360.516
531.00  3378.853 1412.176    0.000 1412.176      742.426 3220.958    0.000 3220.958      677.992 5288.588    0.000 5288.588
532.00  3407.530 1476.836    0.000 1476.836      696.085 3403.135    0.000 3403.135      384.840 5557.834    0.000 5557.834
533.00  3361.905 1463.964    0.000 1463.964      792.965 3409.851    0.000 3409.851      474.310 5924.891    0.000 5924.891
534.00  3265.489 1504.765    0.000 1504.765      529.082 3234.381    0.000 3234.381      192.521 5102.609    0.000 5102.609
535.00  3546.595 1326.499    0.000 1326.499      463.279 3541.562    0.000 3541.562      263.396 5595.308    0.000 5595.308
536.00  3403.064 1324.858    0.000 1324.858      602.067 3318.973    0.000 3318.973      182.770 5519.042    0.000 5519.042
537.00  3248.931 1609.741    0.000 1609.741      534.875 3397.244    0.000 3397.244       91.083 5697.266    0.000 5697.266
538.00  3302.161 1480.861    0.000 1480.861      674.968 3520.332    0.000 3520.332      616.766 5450.656    0.000 5450.656
539.00  3406.620 1469.605    0.000 1469.605      871.523 3208.879    0.000 3208.879      627.828 5256.338    0.000 5256.338
540.00  3404.103 1474.262    0.000 1474.262      679.605 3330.656    0.000 3330.656      222.781 5600.547    0.000 5600.547
541.00  3312.952 1568.652    0.000 1568.652      691.041 3224.316    0.000 3224.316      567.411 5106.630    0.000 5106.630
542.00  3248.996 1485.875    0.000 1485.875      864.513 3073.407    0.000 3073.407      647.636 5174.995    0.000 5174.995
543.00  3357.238 1313.188    0.000 1313.188      726.317 3180.295    0.000 3180.295      537.351 5219.650    0.000 5219.650
544.00  3243.544 1476.209    0.000 1476.209      602.490 3434.924    0.000 3434.924      404.845 5432.568    0.000 5432.568
545.00  3378.117 1374.410    0.000 1374.410      777.588 3355.451    0.000 3355.451      778.422 5084.343    0.000 5084.343
546.00  3385.418 1350.656    0.000 1350.656      724.057 3451.887    0.000 3451.887      628.432 5336.349    0.000 5336.349
547.00  3356.168 1421.717    0.000 1421.717      720.128 3346.276    0.000 3346.276      567.408 5443.817    0.000 5443.817
548.00  3445.818 1376.827    0.000 1376.827      837.515 3158.423    0.000 3158.423      658.191 5127.982    0.000 5127.982
549.00  3354.877 1371.632    0.000 1371.632      620.485 3426.559    0.000 3426.559      415.907 5901.036    0.000 5901.036
550.00  3617.207 1417.767    0.000 1417.767      802.395 3486.233    0.000 3486.233      638.788 5916.202    0.000 5916.202
551.00  3425.025 1537.535    0.000 1537.535      808.467 3413.042    0.000 3413.042      444.760 6097.465    0.000 6097.465
552.00  3609.706 1368.422    0.000 1368.422      816.149 3585.101    0.000 3585.101      466.675 6094.550    0.000 6094.550
553.00  3451.205 1385.508    0.000 1385.508      717.574 3428.507    0.000 3428.507      344.526 5922.757    0.000 5922.757
554.00  3503.717 1284.492    0.000 1284.492      847.271 3383.049    0.000 3383.049      415.404 6113.654    0.000 6113.654
555.00  3252.467 1492.495    0.000 1492.495      713.390 3347.135    0.000 3347.135      345.232 5808.234    0.000 5808.234
556.00  3302.442 1410.421    0.000 1410.421      683.157 3335.664    0.000 3335.664      514.424 5741.882    0.000 5741.882
557.00  3313.246 1549.260    0.000 1549.260      754.458 3395.269    0.000 3395.269      587.315 5388.813    0.000 5388.813
558.00  3633.751 1276.312    0.000 1276.312      659.906 3399.682    0.000 3399.682      283.001 5873.079    0.000 5873.079
559.00  3348.314 1539.646    0.000 1539.646      712.853 3312.346    0.000 3312.346      443.951 5636.633    0.000 5636.633
560.00  3405.011 1471.381    0.000 1471.381      901.857 3248.265    0.000 3248.265      959.682 5516.092    0.000 5516.092
561.00  3437.374 1466.099    0.000 1466.099      911.907 3369.276    0.000 3369.276      809.589 5480.523    0.000 5480.523
562.00  3312.935 1522.111    0.000 1522.111      691.304 3289.693    0.000 3289.693      456.320 5455.172    0.000 5455.172
563.00  3628.388 1488.453    0.000 1488.453      906.705 3432.931    0.000 3432.931      777.817 5566.446    0.000 5566.446
564.00  3516.008 1361.486    0.000 1361.486      827.935 3360.267    0.000 3360.267      585.299 5760.278    0.000 5760.278
565.00  3339.605 1356.859    0.000 1356.859      714.378 3211.930    0.000 3211.930      403.031 5939.033    0.000 5939.033
566.00  3277.898 1548.420    0.000 1548.420      674.682 3275.332    0.000 3275.332      353.977 5682.388    0.000 5682.388
567.00  3403.022 1529.280    0.000 1529.280      709.101 3429.352    0.000 3429.352      536.745 5942.859    0.000 5942.859
568.00  3273.192 1476.073    0.000 1476.073      672.226 3427.897    0.000 3427.897      495.727 5825.536    0.000 5825.536
569.00  3057.937 1552.066    0.000 1552.066      592.334 3352.273    0.000 3352.273      344.627 5743.605    0.000 5743.605
570.00  3017.949 1649.718    0.000 1649.718      445.695 3269.518    0.000 3269.518      212.828 5463.348    0.000 5463.348
571.00  3306.470 1513.435    0.000 1513.435      797.421 3355.570    0.000 3355.570      575.346 5738.281    0.000 5738.281
572.00  3216.323 1635.695    0.000 1635.695      735.056 3408.481    0.000 3408.481      627.928 5509.193    0.000 5509.193
573.00  3079.142 1533.201    0.000 1533.201      719.828 3319.591    0.000 3319.591      403.739 5427.719    0.000 5427.719
574.00  3277.441 1474.249    0.000 1474.249      891.634 3387.664    0.000 3387.664      979.386 5592.399    0.000 5592.399
575.00  3077.310 1641.526    0.000 1641.526      744.337 3349.978    0.000 3349.978      395.800 5245.660    0.000 5245.660
576.00  3302.917 1464.174    0.000 1464.174      858.975 3329.458    0.000 3329.458      618.076 5677.429    0.000 5677.429
577.00  3230.829 1567.400    0.000 1567.400      778.058 3170.419    0.000 3170.419      618.178 5297.842    0.000 5297.842
578.00  3340.404 1520.671    0.000 1520.671      894.513 3285.025    0.000 3285.025     1172.509 4886.959    0.000 4886.959
579.00  3437.385 1444.289    0.000 1444.289      854.927 3353.283    0.000 3353.283      689.859 5526.456    0.000 5526.456
580.00  3391.150 1452.685    0.000 1452.685      848.267 3201.598    0.000 3201.598      749.977 5205.136    0.000 5205.136
581.00  3401.850 1404.128    0.000 1404.128      752.467 3393.299    0.000 3393.299      567.006 5541.523    0.000 5541.523
582.00  3316.192 1365.531    0.000 1365.531      757.910 3227.345    0.000 3227.345      486.883 5153.679    0.000 5153.679
583.00  3262.587 1395.524    0.000 1395.524      771.933 3215.672    0.000 3215.672      556.149 5056.555    0.000 5056.555
584.00  3302.865 1305.448    0.000 1305.448      913.104 3147.406    0.000 3147.406      908.814 4761.289    0.000 4761.289
585.00  3307.718 1314.081    0.000 1314.081      834.339 3262.380    0.000 3262.380      797.122 5213.892    0.000 5213.892
586.00  3255.396 1326.817    0.000 1326.817      749.925 3263.200    0.000 3263.200      527.399 5163.628    0.000 5163.628
587.00  3327.913 1405.560    0.000 1405.560      840.797 3277.663    0.000 3277.663      598.878 5038.973    0.000 5038.973
588.00  3366.076 1468.318    0.000 1468.318      866.433 3116.176    0.000 3116.176      578.469 4849.665    0.000 4849.665
589.00  3475.974 1441.982    0.000 1441.982      889.818 3229.753    0.000 3229.753      649.747 5136.193    0.000 5136.193
590.00  3403.085 1395.025    0.000 1395.025      979.057 3111.009    0.000 3111.009      952.251 4764.534    0.000 4764.534
591.00  3502.229 1140.647    0.000 1140.647      836.512 3259.812    0.000 3259.812      425.257 5275.224    0.000 5275.224
592.00  3554.207 1133.219    0.000 1133.219      889.162 3226.242    0.000 3226.242      668.446 5154.293    0.000 5154.293
593.00  3498.777 1363.130    0.000 1363.130     1098.124 2946.437    0.000 2946.437     1252.938 4678.654    0.000 4678.654
594.00  3549.558 1285.411    0.000 1285.411      928.748 3050.915    0.000 3050.915      839.245 5008.716    0.000 5008.716
595.00  3486.078 1270.262    0.000 1270.262      792.673 3279.219    0.000 3279.219      426.262 5461.605    0.000 5461.605
596.00  3538.956 1263.534    0.000 1263.534      725.706 3286.771    0.000 3286.771      385.747 5409.829    0.000 5409.829
597.00  3444.343 1452.298    0.000 1452.298      806.763 3319.249    0.000 3319.249      576.558 5286.985    0.000 5286.985
598.00  3565.570 1262.779    0.000 1262.779      817.101 3327.579    0.000 3327.579      537.853 5435.978    0.000 5435.978
599.00  3435.409 1289.702    0.000 1289.702     1050.479 3209.771    0.000 3209.771      888.604 5425.313    0.000 5425.313
600.00  3497.347 1345.032    0.000 1345.032      881.287 3231.029    0.000 3231.029      818.838 5540.925    0.000 5540.925
601.00  3392.076 1391.284    0.000 1391.284      582.475 3401.671    0.000 3401.671      507.291 5260.546    0.000 5260.546
602.00  3377.184 1417.068    0.000 1417.068      903.815 3307.915    0.000 3307.915      828.695 5340.374    0.000 5340.374
603.00  3464.099 1343.351    0.000 1343.351     1058.622 3162.954    0.000 3162.954      939.783 5301.156    0.000 5301.156
604.00  3364.380 1345.668    0.000 1345.668      904.104 3157.363    0.000 3157.363      808.283 5139.594    0.000 5139.594
605.00  3394.745 1513.557    0.000 1513.557     1127.132 3093.398    0.000 3093.398     1189.695 4809.859    0.000 4809.859
606.00  3345.508 1408.749    0.000 1408.749      864.642 3386.093    0.000 3386.093      706.640 5246.065    0.000 5246.065
607.00  3280.968 1525.943    0.000 1525.943      873.073 3330.677    0.000 3330.677      727.149 5538.820    0.000 5538.820
608.00  3348.209 1507.603    0.000 1507.603      826.907 3309.561    0.000 3309.561      587.111 5365.506    0.000 5365.506
609.00  3362.113 1422.329    0.000 1422.329      759.854 3295.794    0.000 3295.794      739.520 4881.745    0.000 4881.745
610.00  3386.682 1450.171    0.000 1450.171      822.411 3284.216    0.000 3284.216      617.272 5316.264    0.000 5316.264
611.00  3318.229 1490.788    0.000 1490.788     1042.097 3206.989    0.000 3206.989      958.475 5615.827    0.000 5615.827
612.00  3366.099 1396.303    0.000 1396.303      863.204 3323.088    0.000 3323.088      635.565 5700.875    0.000 5700.875
613.00  3459.517 1434.499    0.000 1434.499      879.608 3169.682    0.000 3169.682      687.743 5478.809    0.000 5478.809
614.00  3439.907 1455.721    0.000 1455.721     1037.016 3082.117    0.000 3082.117      960.489 5156.104    0.000 5156.104
615.00  3238.682 1430.871    0.000 1430.871      809.443 3148.694    0.000 3148.694      719.213 5390.950    0.000 5390.950
616.00  3369.573 1406.956    0.000 1406.956      741.266 3207.147    0.000 3207.147      679.403 5014.237    0.000 5014.237
617.00  3472.182 1364.753    0.000 1364.753      708.416 3370.243    0.000 3370.243      415.806 5519.931    0.000 5519.931
618.00  3475.476 1483.263    0.000 1483.263      806.158 3432.166    0.000 3432.166      385.546 5461.617    0.000 5461.617
619.00  3436.486 1366.950    0.000 1366.950      797.773 3341.730    0.000 3341.730      799.338 4967.494    0.000 4967.494
620.00  3398.019 1339.225    0.000 1339.225      768.403 3194.168    0.000 3194.168      494.619 5300.664    0.000 5300.664
621.00  3392.600 1639.685    0.000 1639.685      718.584 3445.307    0.000 3445.307      527.399 5323.190    0.000 5323.190
622.00  3375.269 1608.612    0.000 1608.612      860.888 3340.505    0.000 3340.505      526.290 5475.765    0.000 5475.765
623.00  3472.172 1477.480    0.000 1477.480      856.336 3247.275    0.000 3247.275      476.326 5318.550    0.000 5318.550
624.00  3593.812 1373.217    0.000 1373.217      783.943 3276.680    0.000 3276.680      718.409 5104.411    0.000 5104.411
625.00  3502.797 1315.371    0.000 1315.371      803.775 3348.888    0.000 3348.888      698.905 5399.879    0.000 5399.879
626.00  3478.522 1385.516    0.000 1385.516      834.075 3352.798    0.000 3352.798      435.207 5701.276    0.000 5701.276
627.00  3370.517 1398.508    0.000 1398.508      850.555 3322.749    0.000 3322.749      880.870 5165.046    0.000 5165.046
628.00  3460.703 1424.873    0.000 1424.873      920.459 3208.442    0.000 3208.442      869.913 5083.207    0.000 5083.207
629.00  3401.478 1337.510    0.000 1337.510      961.819 3196.777    0.000 3196.777      646.826 5515.289    0.000 5515.289
630.00  3532.997 1410.941    0.000 1410.941      864.727 3386.559    0.000 3386.559      582.987 5364.200    0.000 5364.200
631.00  3495.974 1497.045    0.000 1497.045      907.314 3237.757    0.000 3237.757      718.508 5051.038    0.000 5051.038
632.00  3395.371 1529.522    0.000 1529.522      722.697 3286.597    0.000 3286.597      761.139 4636.858    0.000 4636.858
633.00  3316.029 1482.716    0.000 1482.716      887.741 3355.286    0.000 3355.286      597.668 5376.374    0.000 5376.374
634.00  3529.302 1462.690    0.000 1462.690      917.090 3314.734    0.000 3314.734      676.279 5384.216    0.000 5384.216
635.00  3519.048 1376.057    0.000 1376.057      760.735 3066.182    0.000 3066.182      689.257 4853.606    0.000 4853.606
636.00  3524.510 1349.901    0.000 1349.901      800.151 3305.287    0.000 3305.287      627.626 5142.327    0.000 5142.327
637.00  3605.525 1289.345    0.000 1289.345      768.674 3285.371    0.000 3285.371      372.674 5517.214    0.000 5517.214
638.00  3547.452 1392.722    0.000 1392.722      683.346 3262.810    0.000 3262.810      172.616 5360.594    0.000 5360.594
639.00  3315.078 1410.617    0.000 1410.617      829.479 2985.711    0.000 2985.711      586.511 4913.536    0.000 4913.536
640.00  3590.433 1281.082    0.000 1281.082      833.051 3291.010    0.000 3291.010      373.580 5372.753    0.000 5372.753
641.00  3674.768 1257.354    0.000 1257.354      734.880 3261.303    0.000 3261.303      476.629 5172.787    0.000 5172.787
642.00  3645.537 1315.488    0.000 1315.488      636.441 3400.396    0.000 3400.396      456.522 5470.356    0.000 5470.356
643.00  3830.286 1264.988    0.000 1264.988     1056.495 3137.926    0.000 3137.926      484.666 5763.809    0.000 5763.809
644.00  3715.113 1160.799    0.000 1160.799      941.462 3278.534    0.000 3278.534      434.402 6108.120    0.000 6108.120
645.00  3705.840 1204.159    0.000 1204.159      828.115 3202.731    0.000 3202.731      332.863 5742.491    0.000 5742.491
646.00  3421.995 1181.623    0.000 1181.623      823.223 3250.627    0.000 3250.627      534.126 5483.221    0.000 5483.221
647.00  3279.433 1267.032    0.000 1267.032      709.062 3309.870    0.000 3309.870      373.279 5205.854    0.000 5205.854
648.00  3437.846 1410.846    0.000 1410.846      967.614 3311.589    0.000 3311.589      818.233 5321.960    0.000 5321.960
649.00  3291.882 1365.680    0.000 1365.680      845.147 3296.373    0.000 3296.373      331.455 5519.417    0.000 5519.417
650.00  3582.740 1255.119    0.000 1255.119      981.259 3032.733    0.000 3032.733      302.201 5446.337    0.000 5446.337
651.00  3661.288 1117.890    0.000 1117.890      788.295 3215.093    0.000 3215.093      272.038 5881.440    0.000 5881.440
652.00  3630.983 1187.763    0.000 1187.763      745.899 3271.292    0.000 3271.292      292.952 5171.702    0.000 5171.702
653.00  3652.401 1100.922    0.000 1100.922      693.042 3058.995    0.000 3058.995      301.593 5306.680    0.000 5306.680
654.00  3753.783 1141.264    0.000 1141.264      699.965 3230.134    0.000 3230.134      261.381 5495.368    0.000 5495.368
655.00  3990.136 1035.728    0.000 1035.728      880.710 3118.953    0.000 3118.953      432.586 5675.344    0.000 5675.344
656.00  3800.062 1072.519    0.000 1072.519      990.146 3116.292    0.000 3116.292      713.770 5521.743    0.000 5521.743
657.00  3717.344 1146.374    0.000 1146.374      963.837 3160.040    0.000 3160.040      613.239 5631.997    0.000 5631.997
658.00  3892.195  980.940    0.000  980.940      967.612 3201.032    0.000 3201.032      613.642 5499.803    0.000 5499.803
659.00  4019.901  995.583    0.000  995.583      819.042 3205.183    0.000 3205.183      131.093 5697.776    0.000 5697.776
660.00  3945.072 1135.325    0.000 1135.325     1036.016 3300.796    0.000 3300.796      312.150 5996.522    0.000 5996.522
661.00  3799.031 1282.705    0.000 1282.705      979.420 3400.076    0.000 3400.076      201.767 6508.132    0.000 6508.132
662.00  3601.665 1186.512    0.000 1186.512      848.550 3212.113    0.000 3212.113      493.710 5567.965    0.000 5567.965
663.00  3577.579 1182.777    0.000 1182.777      691.183 3203.265    0.000 3203.265      291.741 5371.332    0.000 5371.332
664.00  3647.630 1192.599    0.000 1192.599      653.692 3375.143    0.000 3375.143      100.835 5709.239    0.000 5709.239
665.00  3616.916 1232.781    0.000 1232.781      726.133 3281.627    0.000 3281.627      292.951 5298.871    0.000 5298.871
666.00  3750.599 1321.386    0.000 1321.386      726.979 3464.193    0.000 3464.193      220.567 5977.148    0.000 5977.148
667.00  3576.437 1220.746    0.000 1220.746      716.027 3525.526    0.000 3525.526      222.176 6105.952    0.000 6105.952
668.00  3570.520 1250.830    0.000 1250.830      720.468 3375.006    0.000 3375.006      232.733 5683.271    0.000 5683.271
669.00  3672.522 1260.041    0.000 1260.041      784.622 3321.863    0.000 3321.863      221.472 6019.748    0.000 6019.748
670.00  3572.874 1123.548    0.000 1123.548      826.954 3089.185    0.000 3089.185      514.927 5332.028    0.000 5332.028
671.00  3811.942 1023.175    0.000 1023.175      773.911 3270.980    0.000 3270.980      230.820 5622.869    0.000 5622.869
672.00  3715.232 1009.209    0.000 1009.209      833.957 3156.353    0.000 3156.353      150.900 5586.064    0.000 5586.064
673.00  3639.125 1211.391    0.000 1211.391      755.537 3209.386    0.000 3209.386      212.025 5641.361    0.000 5641.361
674.00  3918.270 1157.144    0.000 1157.144     1067.709 3179.149    0.000 3179.149      474.511 6123.716    0.000 6123.716
675.00  3620.506 1298.094    0.000 1298.094      965.008 3089.806    0.000 3089.806      373.678 6004.432    0.000 6004.432
676.00  3870.844 1238.215    0.000 1238.215      794.636 3523.683    0.000 3523.683      512.708 6228.514    0.000 6228.514
677.00  3853.082 1092.325    0.000 1092.325      995.105 3281.787    0.000 3281.787      663.504 5803.924    0.000 5803.924
678.00  3830.837 1117.385    0.000 1117.385      716.487 3420.434    0.000 3420.434      231.725 6484.232    0.000 6484.232
679.00  3897.551 1052.869    0.000 1052.869      748.568 3336.995    0.000 3336.995      170.903 5957.862    0.000 5957.862
680.00  3947.893 1110.540    0.000 1110.540      851.318 3348.902    0.000 3348.902      472.496 5938.540    0.000 5938.540
681.00  3632.316 1141.457    0.000 1141.457      602.705 3475.432    0.000 3475.432       50.265 6441.303    0.000 6441.303
682.00  3509.082 1171.765    0.000 1171.765      298.207 3699.302    0.000 3699.302        0.000 5894.780    0.000 5894.780
683.00  3656.318 1153.329    0.000 1153.329      475.817 3451.671    0.000 3451.671       10.154 6334.529    0.000 6334.529
684.00  3619.386 1304.345    0.000 1304.345      401.228 3823.359    0.000 3823.359        0.000 6315.425    0.000 6315.425
685.00  3776.047 1219.847    0.000 1219.847      702.353 3700.578    0.000 3700.578       50.568 6515.506    0.000 6515.506
686.00  3877.167 1198.369    0.000 1198.369      828.449 3538.050    0.000 3538.050      714.880 6376.555    0.000 6376.555
687.00  3982.761 1118.737    0.000 1118.737      659.413 3624.142    0.000 3624.142      160.950 6553.684    0.000 6553.684
688.00  3853.949 1121.411    0.000 1121.411      597.058 3620.529    0.000 3620.529      532.814 5743.488    0.000 5743.488
689.00  3743.625 1234.615    0.000 1234.615      837.596 3351.841    0.000 3351.841      814.502 5934.094    0.000 5934.094
690.00  3535.299 1264.755    0.000 1264.755      740.870 3311.941    0.000 3311.941      242.786 5943.574    0.000 5943.574
691.00  3605.239 1294.944    0.000 1294.944      745.055 3488.986    0.000 3488.986      503.461 5689.599    0.000 5689.599
692.00  3643.908 1327.057    0.000 1327.057      547.966 3391.236    0.000 3391.236      261.582 5616.216    0.000 5616.216
693.00  3859.275 1198.350    0.000 1198.350      605.286 3503.433    0.000 3503.433      251.327 5709.213    0.000 5709.213
694.00  3601.078 1270.020    0.000 1270.020      823.776 3277.963    0.000 3277.963      412.278 5895.918    0.000 5895.918
695.00  3707.389 1227.714    0.000 1227.714      724.250 3387.098    0.000 3387.098      723.823 5859.698    0.000 5859.698
696.00  3712.176 1098.524    0.000 1098.524      690.144 3459.666    0.000 3459.666      311.646 5916.308    0.000 5916.308
697.00  3698.201 1121.374    0.000 1121.374      677.985 3424.570    0.000 3424.570      462.442 6195.570    0.000 6195.570
698.00  3612.939 1300.801    0.000 1300.801      550.517 3450.914    0.000 3450.914      302.601 5572.997    0.000 5572.997
699.00  3517.834 1338.055    0.000 1338.055      692.634 3364.895    0.000 3364.895      233.438 5765.123    0.000 5765.123
700.00  3626.180 1335.671    0.000 1335.671      986.369 3157.554    0.000 3157.554      802.945 5449.839    0.000 5449.839
701.00  3644.170 1351.540    0.000 1351.540      879.266 3084.666    0.000 3084.666      503.462 5047.216    0.000 5047.216
702.00  3552.998 1379.433    0.000 1379.433      821.478 3271.856    0.000 3271.856      482.549 5483.108    0.000 5483.108
703.00  3528.713 1422.908    0.000 1422.908      693.832 3188.909    0.000 3188.909      291.341 5408.022    0.000 5408.022
704.00  3421.289 1489.343    0.000 1489.343      814.620 3146.874    0.000 3146.874      493.005 5168.358    0.000 5168.358
705.00  3398.033 1428.393    0.000 1428.393      569.893 3438.992    0.000 3438.992       60.118 5586.895    0.000 5586.895
706.00  3453.100 1349.119    0.000 1349.119      976.499 3127.590    0.000 3127.590      460.036 5512.384    0.000 5512.384
707.00  3550.944 1478.087    0.000 1478.087      784.590 3287.568    0.000 3287.568      523.274 5402.699    0.000 5402.699
708.00  3529.756 1379.939    0.000 1379.939      779.186 3233.399    0.000 3233.399      846.985 5039.074    0.000 5039.074
709.00  3599.473 1253.172    0.000 1253.172      745.107 3327.670    0.000 3327.670      652.650 5409.443    0.000 5409.443
710.00  3280.811 1422.431    0.000 1422.431      713.644 3288.587    0.000 3288.587      492.905 5360.070    0.000 5360.070
711.00  3534.686 1371.887    0.000 1371.887      799.546 3293.953    0.000 3293.953      352.564 6083.192    0.000 6083.192
712.00  3599.480 1240.508    0.000 1240.508      786.555 3397.106    0.000 3397.106      853.811 5729.027    0.000 5729.027
713.00  3607.437 1227.563    0.000 1227.563      680.847 3454.097    0.000 3454.097      542.867 5658.755    0.000 5658.755
714.00  3422.521 1321.205    0.000 1321.205      632.227 3303.956    0.000 3303.956      392.675 5502.425    0.000 5502.425
715.00  3480.533 1350.575    0.000 1350.575      610.875 3226.569    0.000 3226.569      422.734 5440.492    0.000 5440.492
716.00  3430.819 1337.211    0.000 1337.211      530.023 3404.920    0.000 3404.920      331.752 5640.958    0.000 5640.958
717.00  3508.224 1159.525    0.000 1159.525      719.081 3027.320    0.000 3027.320      372.771 5511.173    0.000 5511.173
718.00  3513.415 1327.929    0.000 1327.929      593.132 3177.866    0.000 3177.866      341.805 5452.655    0.000 5452.655
719.00  3897.792 1129.223    0.000 1129.223      881.866 3327.060    0.000 3327.060      513.111 5846.544    0.000 5846.544
720.00  3864.369 1110.093    0.000 1110.093      795.204 3182.320    0.000 3182.320      483.153 5307.585    0.000 5307.585
721.00  3986.876 1056.994    0.000 1056.994      865.845 3289.347    0.000 3289.347      454.808 5988.075    0.000 5988.075
722.00  3573.007 1187.006    0.000 1187.006      518.265 3399.526    0.000 3399.526       80.626 5597.621    0.000 5597.621
723.00  3817.228 1160.623    0.000 1160.623      802.410 3166.513    0.000 3166.513      372.972 5809.753    0.000 5809.753
724.00  3884.463 1135.584    0.000 1135.584      669.770 3369.263    0.000 3369.263      221.168 6042.067    0.000 6042.067
725.00  3737.755 1237.421    0.000 1237.421      635.323 3462.462    0.000 3462.462      412.177 6038.248    0.000 6038.248
726.00  3668.127 1331.994    0.000 1331.994      568.196 3565.448    0.000 3565.448       80.425 6004.583    0.000 6004.583
727.00  3867.572 1078.929    0.000 1078.929      654.387 3575.157    0.000 3575.157       30.159 6197.198    0.000 6197.198
728.00  3867.895  981.661    0.000  981.661      474.631 3591.519    0.000 3591.519      160.850 6017.738    0.000 6017.738
729.00  3891.079  978.913    0.000  978.913      692.610 3376.813    0.000 3376.813      170.903 5910.782    0.000 5910.782
730.00  3910.816 1088.005    0.000 1088.005      577.853 3472.557    0.000 3472.557       70.775 5968.188    0.000 5968.188
731.00  3853.373 1075.907    0.000 1075.907      736.718 3173.045    0.000 3173.045      251.327 5542.242    0.000 5542.242
732.00  3857.568 1068.952    0.000 1068.952      666.929 3344.331    0.000 3344.331      201.062 5873.186    0.000 5873.186
733.00  3944.313 1031.043    0.000 1031.043      629.797 3285.603    0.000 3285.603      181.058 6081.705    0.000 6081.705
734.00  3985.900 1026.356    0.000 1026.356      869.774 3229.803    0.000 3229.803      241.274 5843.112    0.000 5843.112
735.00  3906.342 1057.341    0.000 1057.341      805.978 3124.509    0.000 3124.509       40.213 5727.620    0.000 5727.620
736.00  3980.558 1016.181    0.000 1016.181      617.241 3397.307    0.000 3397.307      110.886 6042.583    0.000 6042.583
737.00  3954.524 1100.103    0.000 1100.103      675.403 3309.509    0.000 3309.509      271.940 5796.177    0.000 5796.177
738.00  3832.831 1046.026    0.000 1046.026      877.001 3309.593    0.000 3309.593      241.476 6588.439    0.000 6588.439
739.00  3730.531 1144.625    0.000 1144.625      641.082 3366.335    0.000 3366.335      110.584 6241.645    0.000 6241.645
740.00  3527.772 1262.099    0.000 1262.099      674.558 3527.098    0.000 3527.098      180.956 6632.384    0.000 6632.384
741.00  3633.226 1242.670    0.000 1242.670      467.111 3593.272    0.000 3593.272       70.372 6291.076    0.000 6291.076
742.00  3493.939 1260.368    0.000 1260.368      666.325 3415.630    0.000 3415.630      170.903 5910.065    0.000 5910.065
743.00  3488.339 1187.648    0.000 1187.648      695.339 3259.148    0.000 3259.148      271.434 6126.126    0.000 6126.126
744.00  3575.378 1233.577    0.000 1233.577      635.234 3429.481    0.000 3429.481      170.903 6082.883    0.000 6082.883
745.00  3495.156 1357.398    0.000 1357.398      734.388 3372.957    0.000 3372.957      343.520 5461.903    0.000 5461.903
746.00  3672.160 1243.072    0.000 1243.072      931.543 3229.638    0.000 3229.638      231.222 6677.326    0.000 6677.326
747.00  3547.866 1193.570    0.000 1193.570      920.795 3210.341    0.000 3210.341      351.658 6476.467    0.000 6476.467
748.00  3781.622 1106.439    0.000 1106.439     1124.358 3068.200    0.000 3068.200      563.781 6184.534    0.000 6184.534
749.00  3654.033 1285.336    0.000 1285.336      978.515 3099.222    0.000 3099.222      551.217 5820.006    0.000 5820.006
750.00  3912.575 1161.636    0.000 1161.636     1009.113 3135.060    0.000 3135.060      260.979 6154.568    0.000 6154.568
751.00  3748.901 1193.070    0.000 1193.070      981.945 3146.436    0.000 3146.436      501.855 6094.968    0.000 6094.968
752.00  3772.613 1261.099    0.000 1261.099      940.568 3249.685    0.000 3249.685      522.460 6331.667    0.000 6331.667
753.00  3702.577 1251.471    0.000 1251.471      861.338 3254.166    0.000 3254.166      270.733 5958.052    0.000 5958.052
754.00  3430.660 1498.998    0.000 1498.998     1052.615 3113.829    0.000 3113.829      563.986 5848.954    0.000 5848.954
755.00  3473.393 1373.909    0.000 1373.909      955.363 3168.979    0.000 3168.979      774.700 5805.329    0.000 5805.329
756.00  3609.408 1237.810    0.000 1237.810     1068.103 3082.454    0.000 3082.454      794.309 5900.069    0.000 5900.069
757.00  3755.743 1187.068    0.000 1187.068     1130.789 3000.984    0.000 3000.984      946.020 5745.500    0.000 5745.500
758.00  3552.156 1171.985    0.000 1171.985     1002.030 3110.267    0.000 3110.267      602.589 6079.769    0.000 6079.769
759.00  3742.406 1074.087    0.000 1074.087      889.980 3256.058    0.000 3256.058      412.177 6085.916    0.000 6085.916
760.00  3464.915 1069.900    0.000 1069.900      771.110 3016.297    0.000 3016.297      159.647 5812.375    0.000 5812.375
761.00  3583.171 1070.918    0.000 1070.918      720.991 3194.810    0.000 3194.810      522.670 5726.403    0.000 5726.403
762.00  3753.988 1111.069    0.000 1111.069     1118.927 3057.185    0.000 3057.185      905.895 5857.586    0.000 5857.586
763.00  3673.657 1097.782    0.000 1097.782     1064.882 2838.964    0.000 2838.964      492.510 5708.329    0.000 5708.329
764.00  3716.593 1068.481    0.000 1068.481      946.109 3205.513    0.000 3205.513      442.344 5854.079    0.000 5854.079
765.00  3750.647  944.939    0.000  944.939      825.516 3263.986    0.000 3263.986      372.370 6255.103    0.000 6255.103
766.00  3929.008  906.307    0.000  906.307      935.442 3295.775    0.000 3295.775      474.114 6175.107    0.000 6175.107
767.00  3969.554 1050.415    0.000 1050.415     1229.141 3191.917    0.000 3191.917     1030.463 5878.415    0.000 5878.415
768.00  3805.509 1068.702    0.000 1068.702     1201.284 3020.092    0.000 3020.092     1015.279 5536.659    0.000 5536.659
769.00  3899.778 1080.412    0.000 1080.412     1275.091 3108.645    0.000 3108.645     1126.870 6176.485    0.000 6176.485
770.00  3876.958 1043.520    0.000 1043.520     1104.711 3076.699    0.000 3076.699      743.643 5836.704    0.000 5836.704
771.00  3658.453 1098.737    0.000 1098.737     1044.677 3039.453    0.000 3039.453      604.404 5789.572    0.000 5789.572
772.00  4002.008  967.175    0.000  967.175     1150.811 3144.544    0.000 3144.544      849.599 5686.323    0.000 5686.323
773.00  3769.030 1063.929    0.000 1063.929      962.374 2935.904    0.000 2935.904      574.549 5316.209    0.000 5316.209
774.00  3877.649  974.084    0.000  974.084     1182.239 3014.836    0.000 3014.836     1174.826 5384.338    0.000 5384.338
775.00  3741.082 1090.423    0.000 1090.423     1127.090 2910.388    0.000 2910.388      978.589 5296.744    0.000 5296.744
776.00  3845.270 1005.407    0.000 1005.407     1105.429 3100.874    0.000 3100.874     1077.611 5303.706    0.000 5303.706
777.00  3734.682 1164.860    0.000 1164.860     1081.517 3116.491    0.000 3116.491     1102.344 5589.697    0.000 5589.697
778.00  3732.816 1099.473    0.000 1099.473     1164.408 3010.234    0.000 3010.234     1109.687 5404.646    0.000 5404.646
779.00  3673.539 1157.782    0.000 1157.782     1203.783 2950.196    0.000 2950.196      683.525 5689.532    0.000 5689.532
780.00  3697.565 1170.747    0.000 1170.747     1058.943 3042.360    0.000 3042.360      827.886 5645.920    0.000 5645.920
781.00  3748.552 1166.159    0.000 1166.159      890.342 3205.276    0.000 3205.276      637.179 5618.149    0.000 5618.149
782.00  3745.897 1094.714    0.000 1094.714     1038.818 2966.673    0.000 2966.673      956.169 5455.054    0.000 5455.054
783.00  3478.916 1175.961    0.000 1175.961     1005.629 3113.858    0.000 3113.858      445.763 5927.691    0.000 5927.691
784.00  3812.399 1121.964    0.000 1121.964     1014.215 3377.722    0.000 3377.722      515.832 6732.308    0.000 6732.308
785.00  3779.906 1070.657    0.000 1070.657     1017.830 3061.879    0.000 3061.879      726.344 5979.848    0.000 5979.848
786.00  3525.205 1160.481    0.000 1160.481      816.931 3422.504    0.000 3422.504      436.617 6401.808    0.000 6401.808
787.00  3698.857 1045.194    0.000 1045.194      938.624 3390.460    0.000 3390.460      398.171 6322.535    0.000 6322.535
788.00  3638.935 1145.868    0.000 1145.868      890.598 3329.679    0.000 3329.679      414.801 6182.094    0.000 6182.094
789.00  3598.244 1174.913    0.000 1174.913      792.770 3467.087    0.000 3467.087      558.125 5910.041    0.000 5910.041
790.00  3587.243 1131.044    0.000 1131.044      963.143 3061.319    0.000 3061.319      504.170 5676.805    0.000 5676.805
791.00  3510.090 1077.655    0.000 1077.655     1003.323 3175.403    0.000 3175.403      755.015 5636.471    0.000 5636.471
792.00  3672.422 1125.096    0.000 1125.096      793.874 3411.548    0.000 3411.548      222.077 6473.385    0.000 6473.385
793.00  3800.155 1098.908    0.000 1098.908      859.685 3350.432    0.000 3350.432      592.343 5815.298    0.000 5815.298
794.00  3497.115 1027.760    0.000 1027.760     1033.249 2991.238    0.000 2991.238      609.894 5696.325    0.000 5696.325
795.00  3422.914 1220.928    0.000 1220.928      942.599 3202.293    0.000 3202.293      629.037 5829.956    0.000 5829.956
796.00  3528.073 1236.348    0.000 1236.348     1201.139 3080.765    0.000 3080.765     1136.036 5532.880    0.000 5532.880
797.00  3642.799 1214.217    0.000 1214.217      942.017 3183.131    0.000 3183.131      673.865 5511.849    0.000 5511.849
798.00  3537.054 1178.160    0.000 1178.160      874.694 3383.237    0.000 3383.237      463.961 6450.056    0.000 6450.056
799.00  3486.713 1214.419    0.000 1214.419      953.945 3310.807    0.000 3310.807      559.677 6498.334    0.000 6498.334
800.00  3539.123 1175.230    0.000 1175.230      767.687 3476.590    0.000 3476.590      361.116 6290.715    0.000 6290.715
801.00  3378.247 1200.364    0.000 1200.364      779.473 3417.423    0.000 3417.423      539.664 6266.497    0.000 6266.497
802.00  3659.218 1082.921    0.000 1082.921      933.199 3029.139    0.000 3029.139      430.380 5759.365    0.000 5759.365
803.00  3449.931 1189.607    0.000 1189.607      635.256 3461.173    0.000 3461.173      171.709 5965.380    0.000 5965.380
804.00  3497.754 1144.347    0.000 1144.347      607.029 3610.159    0.000 3610.159      251.331 6186.635    0.000 6186.635
805.00  3637.847 1223.888    0.000 1223.888      551.331 3557.248    0.000 3557.248      314.107 6295.479    0.000 6295.479
806.00  3599.079 1196.873    0.000 1196.873      750.224 3375.092    0.000 3375.092      545.294 6065.402    0.000 6065.402
807.00  3579.902 1251.143    0.000 1251.143      683.696 3503.697    0.000 3503.697      362.524 6282.542    0.000 6282.542
808.00  3598.116 1101.786    0.000 1101.786      679.819 3516.264    0.000 3516.264       60.320 6188.862    0.000 6188.862
809.00  3794.575 1041.263    0.000 1041.263      557.661 3646.996    0.000 3646.996      110.285 6731.226    0.000 6731.226
810.00  3543.834 1205.542    0.000 1205.542      832.629 3379.860    0.000 3379.860      372.271 6130.563    0.000 6130.563
811.00  3647.732 1105.979    0.000 1105.979     1005.135 3231.500    0.000 3231.500      813.107 5758.327    0.000 5758.327
812.00  3757.508 1084.475    0.000 1084.475     1101.979 3168.172    0.000 3168.172      842.864 5563.854    0.000 5563.854
813.00  3692.419 1124.258    0.000 1124.258      851.606 3357.666    0.000 3357.666      380.216 6258.728    0.000 6258.728
814.00  3816.147 1042.501    0.000 1042.501      810.273 3507.832    0.000 3507.832      391.774 6022.051    0.000 6022.051
815.00  3837.651 1082.933    0.000 1082.933      884.470 3420.079    0.000 3420.079      479.042 6424.930    0.000 6424.930
816.00  3772.973 1086.599    0.000 1086.599      765.253 3305.137    0.000 3305.137      442.044 5874.018    0.000 5874.018
817.00  3687.152 1115.198    0.000 1115.198      757.726 3354.732    0.000 3354.732      563.189 5629.965    0.000 5629.965
818.00  3677.898 1301.804    0.000 1301.804      644.822 3762.670    0.000 3762.670      343.422 6319.256    0.000 6319.256
819.00  3609.631 1269.128    0.000 1269.128      607.823 3675.061    0.000 3675.061      219.364 6796.586    0.000 6796.586
820.00  3595.959 1226.025    0.000 1226.025      747.469 3573.201    0.000 3573.201      419.024 6619.042    0.000 6619.042
821.00  3554.144 1396.800    0.000 1396.800      590.623 3699.036    0.000 3699.036      263.900 6764.705    0.000 6764.705
822.00  3841.641 1022.179    0.000 1022.179      619.021 3396.078    0.000 3396.078      364.936 5944.275    0.000 5944.275
823.00  3686.028 1096.464    0.000 1096.464      736.723 3348.308    0.000 3348.308      435.408 5801.189    0.000 5801.189
824.00  3759.840 1078.098    0.000 1078.098      657.735 3293.157    0.000 3293.157      324.421 5619.969    0.000 5619.969
825.00  3943.272  923.649    0.000  923.649      674.489 3423.146    0.000 3423.146      311.754 6149.524    0.000 6149.524
826.00  3868.854 1042.697    0.000 1042.697      812.000 3264.959    0.000 3264.959      342.614 5939.085    0.000 5939.085
827.00  3618.139 1232.768    0.000 1232.768      752.306 3524.076    0.000 3524.076      370.868 6148.733    0.000 6148.733
828.00  3678.104 1164.140    0.000 1164.140      639.203 3473.573    0.000 3473.573      405.552 5744.187    0.000 5744.187
829.00  3626.550 1171.376    0.000 1171.376      745.670 3331.342    0.000 3331.342      496.031 5903.734    0.000 5903.734
830.00  3861.144 1215.712    0.000 1215.712      812.475 3252.997    0.000 3252.997      553.229 5553.389    0.000 5553.389
831.00  3802.241 1235.780    0.000 1235.780      804.126 3358.269    0.000 3358.269      309.141 5986.873    0.000 5986.873
832.00  3951.038 1157.034    0.000 1157.034      954.121 3179.219    0.000 3179.219      826.371 5919.816    0.000 5919.816
833.00  3823.637 1133.695    0.000 1133.695      771.888 3147.122    0.000 3147.122      401.531 5617.442    0.000 5617.442
834.00  3693.224 1270.238    0.000 1270.238      843.796 3202.875    0.000 3202.875      635.867 5711.329    0.000 5711.329
835.00  3621.792 1267.959    0.000 1267.959      750.783 3429.503    0.000 3429.503      588.724 5912.401    0.000 5912.401
836.00  3782.352 1043.769    0.000 1043.769      835.075 3259.793    0.000 3259.793      720.119 5390.620    0.000 5390.620
837.00  3621.671 1151.484    0.000 1151.484      648.925 3376.940    0.000 3376.940      547.304 5456.659    0.000 5456.659
838.00  3753.006 1087.073    0.000 1087.073      723.154 3382.200    0.000 3382.200      485.978 6162.210    0.000 6162.210
839.00  3884.948 1067.919    0.000 1067.919      613.102 3728.335    0.000 3728.335      517.245 6263.050    0.000 6263.050
840.00  3776.604 1059.493    0.000 1059.493      785.972 3285.202    0.000 3285.202      628.735 5205.846    0.000 5205.846
841.00  3803.001 1115.786    0.000 1115.786      548.711 3712.629    0.000 3712.629      304.314 6168.950    0.000 6168.950
842.00  3602.656 1252.206    0.000 1252.206      726.089 3409.444    0.000 3409.444      354.479 5846.137    0.000 5846.137
843.00  3539.613 1216.819    0.000 1216.819      710.914 3454.357    0.000 3454.357      353.472 5893.290    0.000 5893.290
844.00  3600.115 1135.780    0.000 1135.780      719.575 3332.550    0.000 3332.550      476.227 5721.800    0.000 5721.800
845.00  3787.084  992.453    0.000  992.453      784.363 3513.552    0.000 3513.552      655.871 6161.408    0.000 6161.408
846.00  3670.486  993.762    0.000  993.762      762.621 3265.705    0.000 3265.705      557.154 5885.653    0.000 5885.653
847.00  3554.000 1247.090    0.000 1247.090      755.956 3241.675    0.000 3241.675      686.836 5442.815    0.000 5442.815
848.00  3584.135 1200.831    0.000 1200.831      711.294 3424.484    0.000 3424.484      716.793 5387.419    0.000 5387.419
849.00  3548.256 1219.843    0.000 1219.843      770.264 3302.368    0.000 3302.368      677.186 5975.429    0.000 5975.429
850.00  3352.658 1255.190    0.000 1255.190      486.979 3461.619    0.000 3461.619      213.231 5996.545    0.000 5996.545
851.00  3421.523 1328.446    0.000 1328.446      703.825 3273.441    0.000 3273.441      493.919 5970.604    0.000 5970.604
852.00  3401.629 1379.634    0.000 1379.634      587.928 3429.224    0.000 3429.224      495.931 5967.196    0.000 5967.196
853.00  3442.315 1361.473    0.000 1361.473      491.046 3558.049    0.000 3558.049      212.427 5919.834    0.000 5919.834
854.00  3444.503 1261.020    0.000 1261.020      731.789 3438.318    0.000 3438.318      534.027 6140.503    0.000 6140.503
855.00  3396.664 1364.056    0.000 1364.056      461.480 3432.379    0.000 3432.379      162.261 5822.035    0.000 5822.035
856.00  3254.862 1334.654    0.000 1334.654      559.306 3358.513    0.000 3358.513      242.688 6133.683    0.000 6133.683
857.00  3438.447 1335.574    0.000 1335.574      592.605 3266.999    0.000 3266.999      243.492 5939.268    0.000 5939.268
858.00  3362.671 1239.231    0.000 1239.231      648.553 3221.776    0.000 3221.776      576.157 5559.252    0.000 5559.252
859.00  3395.646 1180.170    0.000 1180.170      674.189 3405.077    0.000 3405.077      445.564 5985.602    0.000 5985.602
860.00  3453.079 1195.802    0.000 1195.802      647.069 3342.638    0.000 3342.638      524.181 5393.759    0.000 5393.759
861.00  3448.323 1172.044    0.000 1172.044      833.350 3237.231    0.000 3237.231      814.513 5605.976    0.000 5605.976
862.00  3381.708 1132.272    0.000 1132.272      832.273 3231.345    0.000 3231.345      891.526 5689.011    0.000 5689.011
863.00  3322.770 1280.850    0.000 1280.850      689.428 3123.010    0.000 3123.010      454.709 5482.529    0.000 5482.529
864.00  3359.607 1175.463    0.000 1175.463      908.956 3116.043    0.000 3116.043      745.346 5923.152    0.000 5923.152
865.00  3421.864 1248.879    0.000 1248.879      976.134 3127.343    0.000 3127.343     1028.849 5355.443    0.000 5355.443
866.00  3478.542 1192.339    0.000 1192.339      952.365 3202.654    0.000 3202.654     1009.244 5568.991    0.000 5568.991
867.00  3419.514 1317.352    0.000 1317.352      863.008 3349.284    0.000 3349.284      646.626 6182.426    0.000 6182.426
868.00  3302.695 1328.695    0.000 1328.695      900.530 3260.592    0.000 3260.592      951.744 5770.866    0.000 5770.866
869.00  3336.589 1363.599    0.000 1363.599      980.080 3278.633    0.000 3278.633      940.485 5969.694    0.000 5969.694
870.00  3431.054 1339.371    0.000 1339.371      845.327 3337.289    0.000 3337.289      864.782 5772.154    0.000 5772.154
871.00  3426.829 1263.804    0.000 1263.804     1051.188 2994.305    0.000 2994.305      818.635 6035.357    0.000 6035.357
872.00  3312.985 1320.204    0.000 1320.204      727.879 3239.892    0.000 3239.892      484.169 5742.204    0.000 5742.204
873.00  3475.885 1279.672    0.000 1279.672      783.656 2972.469    0.000 2972.469      680.310 5205.980    0.000 5205.980
874.00  3649.706 1233.622    0.000 1233.622      704.756 3171.220    0.000 3171.220      476.830 5377.596    0.000 5377.596
875.00  3595.095 1253.984    0.000 1253.984      862.949 2939.945    0.000 2939.945      588.724 5222.060    0.000 5222.060
876.00  3457.237 1196.572    0.000 1196.572      833.690 2952.754    0.000 2952.754      581.084 5405.646    0.000 5405.646
877.00  3439.352 1213.425    0.000 1213.425      538.178 3303.218    0.000 3303.218      595.460 5476.811    0.000 5476.811
878.00  3733.878 1147.508    0.000 1147.508      715.650 3172.418    0.000 3172.418      536.949 5373.706    0.000 5373.706
879.00  3428.370 1232.704    0.000 1232.704      778.086 3067.708    0.000 3067.708      625.318 5381.309    0.000 5381.309
880.00  3441.581 1155.061    0.000 1155.061      734.824 3187.203    0.000 3187.203      585.105 5458.294    0.000 5458.294
881.00  3552.812 1153.116    0.000 1153.116      743.019 3108.574    0.000 3108.574      689.056 5253.825    0.000 5253.825
882.00  3555.454 1181.631    0.000 1181.631      673.499 3187.546    0.000 3187.546      526.192 5368.949    0.000 5368.949
883.00  3452.743 1345.830    0.000 1345.830      775.267 3244.502    0.000 3244.502      534.335 5738.391    0.000 5738.391
884.00  3630.241 1408.928    0.000 1408.928      909.315 3113.708    0.000 3113.708      830.604 5348.008    0.000 5348.008
885.00  3474.968 1299.652    0.000 1299.652      829.663 2969.507    0.000 2969.507      763.451 4868.895    0.000 4868.895
886.00  3548.526 1315.917    0.000 1315.917      821.694 2957.489    0.000 2957.489      716.100 5022.203    0.000 5022.203
887.00  3548.024 1162.990    0.000 1162.990      680.869 3055.941    0.000 3055.941      497.339 5227.794    0.000 5227.794
888.00  3434.880 1174.693    0.000 1174.693      756.122 3094.976    0.000 3094.976      496.334 5220.857    0.000 5220.857
889.00  3667.335 1197.642    0.000 1197.642      681.110 3209.721    0.000 3209.721      563.189 5568.198    0.000 5568.198
890.00  3705.533 1042.718    0.000 1042.718      697.191 3126.181    0.000 3126.181      567.913 5230.699    0.000 5230.699
891.00  3489.197 1177.844    0.000 1177.844      670.818 3092.661    0.000 3092.661      444.961 5407.554    0.000 5407.554
892.00  3530.688 1200.674    0.000 1200.674      804.624 2977.982    0.000 2977.982      441.945 5581.761    0.000 5581.761
893.00  3415.673 1286.429    0.000 1286.429      694.987 3266.468    0.000 3266.468      368.254 5704.610    0.000 5704.610
894.00  3327.787 1159.982    0.000 1159.982      592.824 3032.298    0.000 3032.298      374.688 5434.982    0.000 5434.982
895.00  3214.071 1266.856    0.000 1266.856      455.814 3251.592    0.000 3251.592      223.385 5575.841    0.000 5575.841
896.00  3187.432 1254.678    0.000 1254.678      502.077 3284.671    0.000 3284.671      252.440 5936.652    0.000 5936.652
897.00  3323.234 1243.263    0.000 1243.263      525.682 3322.071    0.000 3322.071      230.724 6003.809    0.000 6003.809
898.00  3375.150 1258.509    0.000 1258.509      473.799 3391.990    0.000 3391.990      120.841 5840.949    0.000 5840.949
899.00  3567.437 1113.024    0.000 1113.024      691.487 3141.280    0.000 3141.280      362.122 5828.483    0.000 5828.483
900.00  3378.664 1078.365    0.000 1078.365      557.200 3246.816    0.000 3246.816      310.749 5787.154    0.000 5787.154
901.00  3643.512 1055.438    0.000 1055.438      486.555 3221.145    0.000 3221.145      100.332 5818.621    0.000 5818.621
902.00  3724.740 1107.590    0.000 1107.590      534.935 3329.688    0.000 3329.688      220.570 5596.366    0.000 5596.366
903.00  3448.543 1253.635    0.000 1253.635      744.519 3189.491    0.000 3189.491      330.956 5660.373    0.000 5660.373
904.00  3376.615 1305.325    0.000 1305.325      724.636 3149.620    0.000 3149.620      302.405 5978.458    0.000 5978.458
905.00  3354.489 1266.759    0.000 1266.759      847.687 3228.703    0.000 3228.703      673.464 6100.500    0.000 6100.500
906.00  3384.236 1208.908    0.000 1208.908      556.838 3399.689    0.000 3399.689      312.255 5946.293    0.000 5946.293
907.00  3419.949 1137.155    0.000 1137.155      737.902 3291.089    0.000 3291.089      380.116 5889.374    0.000 5889.374
908.00  3569.233 1221.773    0.000 1221.773      937.845 3119.944    0.000 3119.944      661.302 5699.261    0.000 5699.261
909.00  3490.059 1262.392    0.000 1262.392      956.526 3210.739    0.000 3210.739      767.066 5934.716    0.000 5934.716
910.00  3507.996 1308.285    0.000 1308.285      704.972 3200.762    0.000 3200.762      514.229 5396.877    0.000 5396.877
911.00  3321.347 1419.755    0.000 1419.755      585.164 3359.167    0.000 3359.167      321.908 5807.647    0.000 5807.647
912.00  3510.931 1315.968    0.000 1315.968      805.471 3357.576    0.000 3357.576      563.988 5965.982    0.000 5965.982
913.00  3508.783 1287.390    0.000 1287.390      830.235 3299.350    0.000 3299.350      905.594 5896.508    0.000 5896.508
914.00  3493.778 1214.221    0.000 1214.221      562.509 3203.889    0.000 3203.889      331.660 5747.629    0.000 5747.629
915.00  3466.874 1274.602    0.000 1274.602      850.904 3157.465    0.000 3157.465      360.106 6190.458    0.000 6190.458
916.00  3439.870 1185.978    0.000 1185.978      705.935 3281.694    0.000 3281.694      451.993 5934.196    0.000 5934.196
917.00  3527.448 1173.487    0.000 1173.487      880.805 2920.552    0.000 2920.552      884.884 5365.897    0.000 5365.897
918.00  3619.825 1191.193    0.000 1191.193      715.721 3178.651    0.000 3178.651      521.966 5849.860    0.000 5849.860
919.00  3498.556 1210.594    0.000 1210.594      673.424 3380.511    0.000 3380.511      403.032 6089.329    0.000 6089.329
920.00  3581.718 1170.028    0.000 1170.028      849.942 3065.693    0.000 3065.693      643.101 5762.194    0.000 5762.194
921.00  3355.125 1252.749    0.000 1252.749      624.079 3188.445    0.000 3188.445      139.339 5896.920    0.000 5896.920
922.00  3427.684 1234.774    0.000 1234.774      769.481 3070.646    0.000 3070.646      461.039 5564.745    0.000 5564.745
923.00  3487.936 1236.802    0.000 1236.802      809.321 3093.085    0.000 3093.085      590.729 5556.310    0.000 5556.310
924.00  3546.438 1109.302    0.000 1109.302      627.259 3214.250    0.000 3214.250      392.982 5416.483    0.000 5416.483
925.00  3532.131 1187.905    0.000 1187.905      743.582 3146.121    0.000 3146.121      170.903 5935.820    0.000 5935.820
926.00  3601.048 1255.582    0.000 1255.582      639.690 3390.542    0.000 3390.542       90.781 5590.996    0.000 5590.996
927.00  3524.938 1298.099    0.000 1298.099      691.893 3350.217    0.000 3350.217      251.933 5995.739    0.000 5995.739
928.00  3355.579 1237.551    0.000 1237.551      778.054 3224.972    0.000 3224.972      560.771 5664.069    0.000 5664.069
929.00  3430.396 1176.795    0.000 1176.795      531.819 3338.667    0.000 3338.667      152.107 6061.192    0.000 6061.192
930.00  3579.832 1219.641    0.000 1219.641      978.551 3134.130    0.000 3134.130      796.413 5606.676    0.000 5606.676
931.00  3396.303 1283.198    0.000 1283.198      813.803 3202.323    0.000 3202.323      454.708 5824.837    0.000 5824.837
932.00  3475.218 1248.327    0.000 1248.327      835.291 3108.736    0.000 3108.736      453.298 5771.352    0.000 5771.352
933.00  3494.948 1228.025    0.000 1228.025      806.326 3045.866    0.000 3045.866      424.044 5868.470    0.000 5868.470
934.00  3436.971 1263.572    0.000 1263.572      951.721 3092.968    0.000 3092.968      576.151 5707.930    0.000 5707.930
935.00  3549.741 1261.831    0.000 1261.831      961.177 3073.736    0.000 3073.736      594.745 5976.567    0.000 5976.567
936.00  3485.487 1215.565    0.000 1215.565      807.973 3168.966    0.000 3168.966      464.156 6032.837    0.000 6032.837
937.00  3422.166 1366.702    0.000 1366.702      719.869 3164.085    0.000 3164.085      363.525 5728.525    0.000 5728.525
938.00  3319.692 1481.347    0.000 1481.347      878.271 3326.422    0.000 3326.422      512.312 5973.223    0.000 5973.223
939.00  3451.974 1485.148    0.000 1485.148      655.411 3315.080    0.000 3315.080      181.560 5549.173    0.000 5549.173
940.00  3530.423 1247.812    0.000 1247.812      556.725 3164.489    0.000 3164.489      313.966 5145.854    0.000 5145.854
941.00  3480.737 1289.234    0.000 1289.234      654.736 3097.091    0.000 3097.091      404.748 5325.705    0.000 5325.705
942.00  3520.958 1276.801    0.000 1276.801      593.259 3154.900    0.000 3154.900      120.037 5778.828    0.000 5778.828
943.00  3334.636 1389.080    0.000 1389.080      497.537 3293.501    0.000 3293.501      332.665 5029.354    0.000 5029.354
944.00  3389.108 1311.246    0.000 1311.246      673.922 3216.472    0.000 3216.472      392.080 5456.803    0.000 5456.803
945.00  3377.448 1359.839    0.000 1359.839      552.617 3489.795    0.000 3489.795       90.782 6087.751    0.000 6087.751
946.00  3398.045 1328.460    0.000 1328.460      472.030 3190.682    0.000 3190.682       70.675 5736.598    0.000 5736.598
947.00  3387.391 1391.722    0.000 1391.722      752.633 3132.988    0.000 3132.988      481.247 5481.021    0.000 5481.021
948.00  3309.108 1341.112    0.000 1341.112      630.307 3103.451    0.000 3103.451      309.342 5571.704    0.000 5571.704
949.00  3339.155 1299.455    0.000 1299.455      660.120 3329.240    0.000 3329.240      332.462 5955.722    0.000 5955.722
950.00  3240.729 1363.431    0.000 1363.431      953.147 2998.305    0.000 2998.305      645.921 5474.478    0.000 5474.478
951.00  3293.589 1344.144    0.000 1344.144      875.202 3068.835    0.000 3068.835      594.848 5256.037    0.000 5256.037
952.00  3451.625 1314.238    0.000 1314.238      783.167 3142.153    0.000 3142.153      242.486 5817.714    0.000 5817.714
953.00  3192.298 1384.556    0.000 1384.556      875.330 2972.075    0.000 2972.075      552.724 5410.837    0.000 5410.837
954.00  3292.840 1368.858    0.000 1368.858     1012.874 2764.721    0.000 2764.721      673.557 5172.076    0.000 5172.076
955.00  3316.610 1369.183    0.000 1369.183      602.172 3291.615    0.000 3291.615      342.108 5291.192    0.000 5291.192
956.00  3335.636 1304.144    0.000 1304.144      522.912 3403.116    0.000 3403.116       99.528 5846.249    0.000 5846.249
957.00  3174.139 1327.429    0.000 1327.429      723.616 3150.376    0.000 3150.376      452.996 5411.439    0.000 5411.439
958.00  3345.982 1375.420    0.000 1375.420      731.897 3243.545    0.000 3243.545      462.442 5571.977    0.000 5571.977
959.00  3056.757 1409.728    0.000 1409.728      504.255 3354.434    0.000 3354.434      190.808 5847.546    0.000 5847.546
960.00  3086.238 1427.567    0.000 1427.567      474.082 3454.082    0.000 3454.082      221.168 6295.340    0.000 6295.340
961.00  3229.561 1383.415    0.000 1383.415      463.789 3579.401    0.000 3579.401      261.381 6183.431    0.000 6183.431
962.00  3184.624 1411.578    0.000 1411.578      566.039 3326.710    0.000 3326.710      211.216 6022.388    0.000 6022.388
963.00  3315.493 1265.290    0.000 1265.290      546.137 3342.966    0.000 3342.966      251.327 6002.169    0.000 6002.169
964.00  3366.412 1314.234    0.000 1314.234      556.986 3443.498    0.000 3443.498      341.805 6238.708    0.000 6238.708
965.00  3202.077 1447.333    0.000 1447.333      484.220 3264.670    0.000 3264.670       69.670 5850.175    0.000 5850.175
966.00  3158.208 1398.218    0.000 1398.218      543.585 3388.651    0.000 3388.651      382.219 5753.539    0.000 5753.539
967.00  3031.272 1412.265    0.000 1412.265      519.739 3567.837    0.000 3567.837      210.714 6365.194    0.000 6365.194
968.00  3205.523 1423.281    0.000 1423.281      468.385 3547.238    0.000 3547.238       30.159 6395.872    0.000 6395.872
969.00  3164.033 1432.709    0.000 1432.709      466.162 3491.930    0.000 3491.930      291.540 5807.719    0.000 5807.719
970.00  3321.222 1261.898    0.000 1261.898      570.019 3378.113    0.000 3378.113      361.815 6111.153    0.000 6111.153
971.00  3242.967 1266.345    0.000 1266.345      602.260 3233.475    0.000 3233.475      301.996 5850.663    0.000 5850.663
972.00  3429.857 1373.036    0.000 1373.036      672.681 3382.268    0.000 3382.268      422.130 6233.694    0.000 6233.694
973.00  3399.826 1305.499    0.000 1305.499      611.302 3214.281    0.000 3214.281      351.658 6081.197    0.000 6081.197
974.00  3245.803 1307.452    0.000 1307.452      486.577 3335.286    0.000 3335.286      221.168 6124.124    0.000 6124.124
975.00  3267.322 1349.333    0.000 1349.333      466.833 3311.239    0.000 3311.239      110.385 5511.077    0.000 5511.077
976.00  3348.630 1201.171    0.000 1201.171      754.441 3132.334    0.000 3132.334      432.187 5603.151    0.000 5603.151
977.00  3496.141 1335.209    0.000 1335.209      570.780 3324.389    0.000 3324.389      301.493 5922.235    0.000 5922.235
978.00  3421.912 1357.075    0.000 1357.075      441.738 3516.758    0.000 3516.758      251.027 5635.818    0.000 5635.818
979.00  3396.380 1295.733    0.000 1295.733      429.711 3502.343    0.000 3502.343      221.168 6012.410    0.000 6012.410
980.00  3271.862 1389.612    0.000 1389.612      656.494 3176.990    0.000 3176.990      462.442 5623.550    0.000 5623.550
981.00  3404.458 1277.173    0.000 1277.173      414.460 3473.452    0.000 3473.452      150.596 6053.134    0.000 6053.134
982.00  3302.002 1347.581    0.000 1347.581      446.801 3227.494    0.000 3227.494      191.009 5568.871    0.000 5568.871
983.00  3441.425 1310.832    0.000 1310.832      371.493 3417.678    0.000 3417.678       70.372 5632.413    0.000 5632.413
984.00  3419.498 1262.199    0.000 1262.199      494.311 3281.601    0.000 3281.601      190.909 5629.588    0.000 5629.588
985.00  3395.487 1294.802    0.000 1294.802      429.285 3451.824    0.000 3451.824      170.903 5933.497    0.000 5933.497
986.00  3401.838 1294.087    0.000 1294.087      414.120 3427.322    0.000 3427.322        0.000 5817.705    0.000 5817.705
987.00  3329.304 1421.056    0.000 1421.056      589.296 3252.882    0.000 3252.882      352.263 5320.147    0.000 5320.147
988.00  3488.140 1155.263    0.000 1155.263      598.886 3327.120    0.000 3327.120      261.381 6079.681    0.000 6079.681
989.00  3384.264 1235.344    0.000 1235.344      504.300 3260.154    0.000 3260.154      211.417 5769.745    0.000 5769.745
990.00  3453.149 1173.219    0.000 1173.219      633.861 3343.892    0.000 3343.892      241.577 6025.696    0.000 6025.696
991.00  3330.074 1226.673    0.000 1226.673      517.964 3295.797    0.000 3295.797      201.062 5831.175    0.000 5831.175
992.00  3253.901 1354.967    0.000 1354.967      461.244 3621.536    0.000 3621.536      221.571 6118.497    0.000 6118.497
993.00  3459.379 1285.191    0.000 1285.191      500.848 3374.747    0.000 3374.747      201.364 6062.790    0.000 6062.790
994.00  3270.430 1373.006    0.000 1373.006      459.080 3448.653    0.000 3448.653      220.767 6049.009    0.000 6049.009
995.00  3178.418 1471.577    0.000 1471.577      440.058 3450.435    0.000 3450.435      130.792 5944.856    0.000 5944.856
996.00  2991.923 1390.917    0.000 1390.917      531.059 3111.019    0.000 3111.019      211.417 5573.492    0.000 5573.492
997.00  2939.062 1471.019    0.000 1471.019      449.013 3265.367    0.000 3265.367      140.444 5598.937    0.000 5598.937
998.00  3012.771 1449.668    0.000 1449.668      334.140 3301.087    0.000 3301.087       70.372 5569.371    0.000 5569.371
999.00  3016.275 1428.363    0.000 1428.363      292.733 3474.767    0.000 3474.767       19.906 6105.318    0.000 6105.318
1000.00  3038.854 1437.270    0.000 1437.270      451.674 3272.669    0.000 3272.669      422.230 5852.967    0.000 5852.967
1001.00  3152.207 1426.435    0.000 1426.435      456.835 3303.276    0.000 3303.276      170.502 6018.649    0.000 6018.649
1002.00  3171.907 1394.079    0.000 1394.079      458.818 3290.347    0.000 3290.347      281.487 5945.968    0.000 5945.968
1003.00  3315.146 1293.834    0.000 1293.834      442.441 3426.229    0.000 3426.229      170.802 5861.637    0.000 5861.637
1004.00  3372.312 1339.981    0.000 1339.981      593.967 3321.761    0.000 3321.761      412.077 6131.658    0.000 6131.658
1005.00  3194.613 1361.831    0.000 1361.831      413.132 3514.405    0.000 3514.405      170.702 6139.897    0.000 6139.897
1006.00  3208.461 1313.987    0.000 1313.987      329.690 3485.865    0.000 3485.865       40.212 5838.809    0.000 5838.809
1007.00  3386.076 1237.721    0.000 1237.721      294.491 3628.571    0.000 3628.571      130.690 6065.511    0.000 6065.511
1008.00  3430.612 1253.794    0.000 1253.794      401.248 3434.923    0.000 3434.923       20.308 5674.744    0.000 5674.744
1009.00  3539.688 1259.221    0.000 1259.221      554.785 3495.330    0.000 3495.330      371.965 6083.099    0.000 6083.099
1010.00  3428.923 1234.691    0.000 1234.691      369.728 3576.399    0.000 3576.399        0.000 6122.103    0.000 6122.103
1011.00  3279.108 1309.041    0.000 1309.041      331.949 3324.836    0.000 3324.836       30.261 5594.628    0.000 5594.628
1012.00  3629.911 1239.993    0.000 1239.993      439.809 3452.130    0.000 3452.130       30.159 6073.244    0.000 6073.244
1013.00  3430.213 1274.388    0.000 1274.388      545.076 3464.530    0.000 3464.530      181.058 6245.656    0.000 6245.656
1014.00  3143.492 1340.159    0.000 1340.159      425.668 3385.149    0.000 3385.149      120.538 6204.538    0.000 6204.538
1015.00  3108.208 1340.588    0.000 1340.588      319.060 3396.051    0.000 3396.051        0.000 6075.859    0.000 6075.859
1016.00  3305.113 1278.028    0.000 1278.028      243.106 3434.498    0.000 3434.498        0.000 5752.776    0.000 5752.776
1017.00  3160.934 1291.288    0.000 1291.288      213.787 3378.079    0.000 3378.079        0.000 5711.645    0.000 5711.645
1018.00  3245.424 1344.147    0.000 1344.147      259.405 3450.079    0.000 3450.079        0.000 5787.347    0.000 5787.347
1019.00  3192.856 1358.982    0.000 1358.982      328.878 3369.696    0.000 3369.696        0.000 5806.251    0.000 5806.251
1020.00  3083.316 1353.368    0.000 1353.368      179.160 3355.768    0.000 3355.768        0.000 5400.317    0.000 5400.317
1021.00  3366.447 1335.740    0.000 1335.740      336.058 3311.593    0.000 3311.593       39.811 5592.324    0.000 5592.324
1022.00  3240.027 1350.905    0.000 1350.905      374.829 3461.751    0.000 3461.751       10.154 5945.981    0.000 5945.981
1023.00  3195.187 1303.994    0.000 1303.994      492.378 3318.802    0.000 3318.802       50.468 5897.937    0.000 5897.937
1024.00  3184.553 1428.653    0.000 1428.653      453.886 3426.546    0.000 3426.546      251.027 6091.637    0.000 6091.637
