# Supplementary material for: N-Glycans modulate tilting of HIV-1 envelope glycoprotein
Source: Nat Commun. 2026 Apr 15;17:5206. doi: 10.1038/s41467-026-71874-2 (PMC13254402; doi:10.1038/s41467-026-71874-2)
Supplement: Supplementary file 8 — Source Data [file 41467_2026_71874_MOESM8_ESM.zip › source_data/2_Supplementary_Figures/5_FigS9/source_data/V1V2/V1V2.A.2.txt]

#ASA ANALYSIS
#SIM_TIME  ASA1.4 TotOccl1.4 ShldMem1.4 ShldGly1.4   ASA7.2 TotOccl7.2 ShldMem7.2 ShldGly7.2   ASA18.6 TotOccl18.6 ShldMem18.6 ShldGly18.6

  0.00  3883.791  972.877    0.000  972.877      202.322 3621.738    0.000 3621.738        0.000 5112.046    0.000 5112.046
  1.00  4004.066 1051.812    0.000 1051.812      865.950 3557.213    0.000 3557.213     1115.012 5265.748    0.000 5265.748
  2.00  4010.083 1076.424    0.000 1076.424      852.115 3681.632    0.000 3681.632      487.386 5808.167    0.000 5808.167
  3.00  3913.912 1064.365    0.000 1064.365      781.089 3764.251    0.000 3764.251      751.186 5626.349    0.000 5626.349
  4.00  3869.307 1125.787    0.000 1125.787      738.218 3527.279    0.000 3527.279      850.111 5536.372    0.000 5536.372
  5.00  3828.840 1122.367    0.000 1122.367      701.853 3708.277    0.000 3708.277      862.275 5509.041    0.000 5509.041
  6.00  4056.083 1026.754    0.000 1026.754      801.938 3773.575    0.000 3773.575      964.619 5618.991    0.000 5618.991
  7.00  3921.919 1010.349    0.000 1010.349      706.049 3410.424    0.000 3410.424      416.309 5415.771    0.000 5415.771
  8.00  3893.267 1151.540    0.000 1151.540      706.086 3398.394    0.000 3398.394      456.522 5937.200    0.000 5937.200
  9.00  3765.640 1110.615    0.000 1110.615      679.132 3498.797    0.000 3498.797      548.310 5519.199    0.000 5519.199
 10.00  3709.669 1073.837    0.000 1073.837      746.175 3534.449    0.000 3534.449      819.448 5625.306    0.000 5625.306
 11.00  3582.278 1183.362    0.000 1183.362      765.032 3158.768    0.000 3158.768      660.002 5109.562    0.000 5109.562
 12.00  3667.645 1170.137    0.000 1170.137      556.694 3615.782    0.000 3615.782      456.925 5726.620    0.000 5726.620
 13.00  3655.354 1182.584    0.000 1182.584      684.566 3513.079    0.000 3513.079      912.442 5357.234    0.000 5357.234
 14.00  3966.969 1092.089    0.000 1092.089      677.601 3793.749    0.000 3793.749      690.464 5815.923    0.000 5815.923
 15.00  3768.075 1127.384    0.000 1127.384      707.178 3595.870    0.000 3595.870      942.501 5610.910    0.000 5610.910
 16.00  3981.273 1063.301    0.000 1063.301      645.916 3714.737    0.000 3714.737      891.732 5583.381    0.000 5583.381
 17.00  3655.506 1171.123    0.000 1171.123      797.871 3394.101    0.000 3394.101      809.093 5701.892    0.000 5701.892
 18.00  3714.098 1153.210    0.000 1153.210      706.825 3523.267    0.000 3523.267      964.619 5214.797    0.000 5214.797
 19.00  3572.319 1184.565    0.000 1184.565      812.707 3384.411    0.000 3384.411      968.942 5253.832    0.000 5253.832
 20.00  4105.348  968.882    0.000  968.882      858.881 3522.015    0.000 3522.015     1172.823 5516.528    0.000 5516.528
 21.00  3791.971 1244.058    0.000 1244.058      740.340 3374.081    0.000 3374.081     1085.058 5419.805    0.000 5419.805
 22.00  4052.716 1134.579    0.000 1134.579      780.577 3507.565    0.000 3507.565      859.662 5083.529    0.000 5083.529
 23.00  3993.567 1051.026    0.000 1051.026      710.016 3475.443    0.000 3475.443     1041.225 5149.907    0.000 5149.907
 24.00  3566.618 1223.283    0.000 1223.283      714.263 3344.481    0.000 3344.481      970.751 5152.984    0.000 5152.984
 25.00  3684.138 1254.104    0.000 1254.104      873.405 3272.491    0.000 3272.491      942.903 5025.792    0.000 5025.792
 26.00  3818.781 1069.689    0.000 1069.689      784.826 3482.789    0.000 3482.789      778.029 5566.673    0.000 5566.673
 27.00  3787.279 1144.580    0.000 1144.580      657.616 3767.155    0.000 3767.155      597.873 5981.419    0.000 5981.419
 28.00  3615.102 1172.874    0.000 1172.874      732.768 3563.340    0.000 3563.340     1032.881 5207.164    0.000 5207.164
 29.00  3798.914 1157.869    0.000 1157.869      601.559 3531.284    0.000 3531.284      527.801 5443.548    0.000 5443.548
 30.00  3664.978 1312.689    0.000 1312.689      723.609 3518.030    0.000 3518.030      831.211 5229.998    0.000 5229.998
 31.00  3855.563 1215.827    0.000 1215.827      818.672 3676.084    0.000 3676.084      684.834 6018.783    0.000 6018.783
 32.00  3756.522 1192.163    0.000 1192.163      840.728 3377.638    0.000 3377.638     1042.633 5018.277    0.000 5018.277
 33.00  3796.260 1233.225    0.000 1233.225      862.996 3521.083    0.000 3521.083     1069.877 5530.912    0.000 5530.912
 34.00  3544.303 1355.343    0.000 1355.343      587.638 3452.312    0.000 3452.312      364.333 5502.432    0.000 5502.432
 35.00  3518.498 1386.703    0.000 1386.703      934.147 3162.376    0.000 3162.376      939.485 5364.914    0.000 5364.914
 36.00  3558.786 1426.621    0.000 1426.621      807.107 3266.074    0.000 3266.074      910.632 4943.300    0.000 4943.300
 37.00  3694.664 1302.728    0.000 1302.728      874.517 3329.296    0.000 3329.296      958.995 5325.289    0.000 5325.289
 38.00  3772.556 1267.643    0.000 1267.643      828.507 3364.237    0.000 3364.237      705.946 5552.211    0.000 5552.211
 39.00  3674.542 1322.561    0.000 1322.561      801.489 3342.188    0.000 3342.188      881.176 5264.706    0.000 5264.706
 40.00  3710.939 1272.758    0.000 1272.758      785.579 3349.692    0.000 3349.692      817.639 5558.411    0.000 5558.411
 41.00  3488.657 1579.238    0.000 1579.238      780.460 3215.682    0.000 3215.682     1165.082 4760.037    0.000 4760.037
 42.00  3392.324 1504.406    0.000 1504.406      806.837 3335.731    0.000 3335.731     1135.827 4830.465    0.000 4830.465
 43.00  3567.055 1489.447    0.000 1489.447      863.257 3445.005    0.000 3445.005     1193.332 4933.432    0.000 4933.432
 44.00  3562.726 1510.247    0.000 1510.247      698.066 3364.623    0.000 3364.623      982.514 5118.675    0.000 5118.675
 45.00  3582.085 1420.099    0.000 1420.099      766.216 3480.906    0.000 3480.906     1408.172 4666.124    0.000 4666.124
 46.00  3580.672 1417.671    0.000 1417.671      703.190 3482.391    0.000 3482.391      761.541 5520.814    0.000 5520.814
 47.00  3610.081 1430.144    0.000 1430.144      697.648 3488.965    0.000 3488.965     1005.642 5205.914    0.000 5205.914
 48.00  3706.452 1276.036    0.000 1276.036      737.569 3560.559    0.000 3560.559     1035.696 5212.585    0.000 5212.585
 49.00  3513.586 1428.538    0.000 1428.538      517.468 3616.007    0.000 3616.007      741.233 5226.005    0.000 5226.005
 50.00  3759.885 1357.350    0.000 1357.350      659.619 3387.487    0.000 3387.487      964.418 4463.120    0.000 4463.120
 51.00  3642.678 1422.229    0.000 1422.229      571.202 3480.739    0.000 3480.739      690.464 4830.358    0.000 4830.358
 52.00  3527.315 1430.476    0.000 1430.476      399.471 3553.857    0.000 3553.857      314.167 4798.247    0.000 4798.247
 53.00  3445.077 1492.403    0.000 1492.403      536.825 3476.202    0.000 3476.202      427.971 4723.628    0.000 4723.628
 54.00  3722.321 1435.100    0.000 1435.100      446.209 3661.655    0.000 3661.655      258.974 5238.256    0.000 5238.256
 55.00  3656.494 1337.784    0.000 1337.784      447.513 3633.542    0.000 3633.542      298.585 5240.363    0.000 5240.363
 56.00  3701.877 1332.829    0.000 1332.829      550.976 3696.337    0.000 3696.337      398.113 5366.127    0.000 5366.127
 57.00  3854.222 1315.771    0.000 1315.771      615.134 3557.217    0.000 3557.217      448.480 5313.155    0.000 5313.155
 58.00  3541.471 1396.233    0.000 1396.233      636.190 3305.361    0.000 3305.361      483.767 4784.744    0.000 4784.744
 59.00  3383.388 1555.557    0.000 1555.557      620.971 3401.123    0.000 3401.123      578.068 4679.995    0.000 4679.995
 60.00  3726.707 1407.026    0.000 1407.026      700.419 3287.996    0.000 3287.996      707.052 4403.139    0.000 4403.139
 61.00  3591.636 1317.632    0.000 1317.632      747.371 3249.222    0.000 3249.222      880.571 4325.932    0.000 4325.932
 62.00  4009.262 1166.001    0.000 1166.001      714.331 3621.571    0.000 3621.571      595.862 5522.585    0.000 5522.585
 63.00  3868.683 1235.815    0.000 1235.815      651.166 3531.262    0.000 3531.262      481.958 5351.560    0.000 5351.560
 64.00  3694.174 1299.802    0.000 1299.802      671.198 3418.790    0.000 3418.790      444.156 5046.923    0.000 5046.923
 65.00  3714.573 1251.865    0.000 1251.865      723.952 3359.630    0.000 3359.630      685.035 4794.278    0.000 4794.278
 66.00  3953.086 1183.913    0.000 1183.913      729.179 3499.434    0.000 3499.434      479.746 5333.759    0.000 5333.759
 67.00  3850.195 1147.776    0.000 1147.776      723.728 3511.622    0.000 3511.622      583.094 5126.550    0.000 5126.550
 68.00  3788.286 1261.617    0.000 1261.617      617.503 3485.167    0.000 3485.167      622.101 4807.249    0.000 4807.249
 69.00  3697.730 1216.938    0.000 1216.938      566.963 3502.913    0.000 3502.913      380.218 5148.066    0.000 5148.066
 70.00  3826.405 1394.014    0.000 1394.014      692.925 3403.542    0.000 3403.542      572.739 5262.404    0.000 5262.404
 71.00  3641.639 1363.807    0.000 1363.807      693.980 3257.071    0.000 3257.071      765.864 4766.058    0.000 4766.058
 72.00  3578.322 1267.002    0.000 1267.002      648.417 3202.041    0.000 3202.041      794.415 4479.431    0.000 4479.431
 73.00  3462.043 1348.077    0.000 1348.077      688.498 3213.150    0.000 3213.150      622.101 5135.281    0.000 5135.281
 74.00  3422.419 1397.762    0.000 1397.762      691.049 3181.555    0.000 3181.555      822.163 4532.751    0.000 4532.751
 75.00  3638.961 1364.402    0.000 1364.402      593.983 3424.704    0.000 3424.704      491.407 5053.847    0.000 5053.847
 76.00  3501.583 1464.613    0.000 1464.613      505.303 3601.429    0.000 3601.429      280.488 5333.533    0.000 5333.533
 77.00  3444.731 1521.003    0.000 1521.003      467.650 3541.082    0.000 3541.082      219.766 5087.639    0.000 5087.639
 78.00  3289.459 1535.197    0.000 1535.197      585.148 3295.936    0.000 3295.936      598.677 4803.119    0.000 4803.119
 79.00  3392.124 1507.627    0.000 1507.627      599.437 3308.318    0.000 3308.318      750.884 5066.861    0.000 5066.861
 80.00  3605.135 1450.211    0.000 1450.211      543.418 3439.424    0.000 3439.424      578.771 4998.695    0.000 4998.695
 81.00  3618.816 1409.205    0.000 1409.205      531.643 3461.711    0.000 3461.711      588.925 5165.660    0.000 5165.660
 82.00  3425.095 1440.083    0.000 1440.083      591.722 3554.884    0.000 3554.884      446.468 5643.882    0.000 5643.882
 83.00  3487.219 1525.656    0.000 1525.656      618.579 3499.066    0.000 3499.066      639.694 5113.532    0.000 5113.532
 84.00  3553.505 1411.391    0.000 1411.391      555.768 3591.873    0.000 3591.873      538.156 5273.504    0.000 5273.504
 85.00  3643.723 1354.612    0.000 1354.612      561.857 3540.625    0.000 3540.625      477.232 5180.738    0.000 5180.738
 86.00  3526.750 1328.697    0.000 1328.697      480.285 3626.791    0.000 3626.791      416.309 5346.812    0.000 5346.812
 87.00  3971.175 1329.575    0.000 1329.575      671.143 3559.560    0.000 3559.560      537.450 5419.201    0.000 5419.201
 88.00  3771.259 1482.336    0.000 1482.336      519.429 3646.877    0.000 3646.877      456.925 5698.388    0.000 5698.388
 89.00  3895.160 1473.673    0.000 1473.673      440.806 3481.227    0.000 3481.227      517.848 5486.536    0.000 5486.536
 90.00  3730.301 1328.792    0.000 1328.792      599.690 3573.059    0.000 3573.059      396.001 5500.265    0.000 5500.265
 91.00  3596.673 1472.853    0.000 1472.853      468.905 3661.528    0.000 3661.528      477.232 5498.438    0.000 5498.438
 92.00  3759.252 1314.367    0.000 1314.367      614.911 3668.251    0.000 3668.251      639.694 5455.379    0.000 5455.379
 93.00  3834.612 1427.342    0.000 1427.342      486.468 3555.157    0.000 3555.157      609.233 5148.151    0.000 5148.151
 94.00  3749.240 1323.680    0.000 1323.680      689.569 3329.975    0.000 3329.975      629.541 5407.522    0.000 5407.522
 95.00  3339.812 1532.676    0.000 1532.676      664.763 3519.473    0.000 3519.473      832.618 5358.872    0.000 5358.872
 96.00  3456.687 1498.010    0.000 1498.010      830.644 3269.149    0.000 3269.149     1227.815 4877.413    0.000 4877.413
 97.00  3219.560 1593.373    0.000 1593.373      641.114 3328.777    0.000 3328.777      863.080 4879.952    0.000 4879.952
 98.00  3232.108 1554.747    0.000 1554.747      703.400 3409.316    0.000 3409.316      842.671 4919.232    0.000 4919.232
 99.00  3275.537 1523.412    0.000 1523.412      525.855 3256.802    0.000 3256.802      964.619 4216.737    0.000 4216.737
100.00  3441.605 1416.176    0.000 1416.176      580.374 3377.693    0.000 3377.693      902.690 4601.390    0.000 4601.390
101.00  3627.457 1334.376    0.000 1334.376      631.995 3672.712    0.000 3672.712      983.318 4797.325    0.000 4797.325
102.00  3531.941 1364.663    0.000 1364.663      587.593 3462.704    0.000 3462.704      787.177 4903.909    0.000 4903.909
103.00  3534.208 1357.821    0.000 1357.821      610.807 3599.578    0.000 3599.578      979.900 4850.467    0.000 4850.467
104.00  3515.108 1366.785    0.000 1366.785      551.662 3306.377    0.000 3306.377      873.234 4695.897    0.000 4695.897
105.00  3176.677 1623.287    0.000 1623.287      533.249 3342.276    0.000 3342.276      842.772 4315.056    0.000 4315.056
106.00  3595.129 1392.301    0.000 1392.301      627.321 3226.647    0.000 3226.647      822.464 4747.677    0.000 4747.677
107.00  3439.234 1409.323    0.000 1409.323      643.449 3107.310    0.000 3107.310      832.618 4776.508    0.000 4776.508
108.00  3606.905 1400.108    0.000 1400.108      649.761 3105.562    0.000 3105.562      771.695 4644.517    0.000 4644.517
109.00  3518.862 1420.146    0.000 1420.146      609.382 3308.435    0.000 3308.435      792.003 5017.888    0.000 5017.888
110.00  3532.895 1414.255    0.000 1414.255      688.543 3222.743    0.000 3222.743      903.695 4539.246    0.000 4539.246
111.00  3814.667 1331.704    0.000 1331.704      774.626 3191.635    0.000 3191.635      771.908 5072.229    0.000 5072.229
112.00  3732.503 1419.381    0.000 1419.381      613.274 3428.628    0.000 3428.628      639.694 5169.795    0.000 5169.795
113.00  3800.978 1394.925    0.000 1394.925      646.861 3205.975    0.000 3205.975      639.694 5012.654    0.000 5012.654
114.00  3751.170 1249.981    0.000 1249.981      599.217 3421.805    0.000 3421.805      467.078 4953.735    0.000 4953.735
115.00  3706.152 1264.387    0.000 1264.387      589.837 3269.084    0.000 3269.084      578.771 4512.799    0.000 4512.799
116.00  3639.010 1475.141    0.000 1475.141      596.285 3272.290    0.000 3272.290      649.848 4588.500    0.000 4588.500
117.00  3489.471 1500.737    0.000 1500.737      612.669 3232.056    0.000 3232.056      588.925 4554.010    0.000 4554.010
118.00  3536.973 1511.363    0.000 1511.363      658.844 3382.790    0.000 3382.790      538.156 5222.862    0.000 5222.862
119.00  3717.540 1422.731    0.000 1422.731      588.718 3535.144    0.000 3535.144      690.464 5121.417    0.000 5121.417
120.00  3657.245 1515.386    0.000 1515.386      692.216 3443.135    0.000 3443.135      812.310 4933.018    0.000 4933.018
121.00  3587.439 1437.811    0.000 1437.811      677.605 3478.588    0.000 3478.588      792.003 4583.675    0.000 4583.675
122.00  3643.900 1437.201    0.000 1437.201      652.791 3445.713    0.000 3445.713      771.695 4422.712    0.000 4422.712
123.00  4091.172 1218.793    0.000 1218.793      622.885 3502.446    0.000 3502.446      264.001 5095.604    0.000 5095.604
124.00  4120.791 1245.110    0.000 1245.110      740.076 3523.280    0.000 3523.280      670.156 4632.736    0.000 4632.736
125.00  4186.504 1088.991    0.000 1088.991      641.375 3566.964    0.000 3566.964      548.310 5307.007    0.000 5307.007
126.00  3720.951 1327.174    0.000 1327.174      628.878 3522.206    0.000 3522.206      517.848 5242.357    0.000 5242.357
127.00  3854.512 1343.536    0.000 1343.536      862.547 3476.019    0.000 3476.019      832.618 5012.744    0.000 5012.744
128.00  3772.140 1212.109    0.000 1212.109      812.201 3281.180    0.000 3281.180      974.672 4581.251    0.000 4581.251
129.00  3769.322 1140.735    0.000 1140.735      714.219 3198.587    0.000 3198.587      944.311 4221.945    0.000 4221.945
130.00  3687.178 1296.748    0.000 1296.748      856.451 3307.734    0.000 3307.734      974.369 5180.226    0.000 5180.226
131.00  3698.040 1282.348    0.000 1282.348      687.498 3405.957    0.000 3405.957      913.648 4776.724    0.000 4776.724
132.00  3774.500 1149.515    0.000 1149.515      759.779 3334.709    0.000 3334.709     1187.298 4253.713    0.000 4253.713
133.00  3566.125 1457.292    0.000 1457.292      855.281 3200.817    0.000 3200.817     1025.038 4393.706    0.000 4393.706
134.00  3373.472 1576.404    0.000 1576.404      835.567 3107.447    0.000 3107.447      984.523 4469.049    0.000 4469.049
135.00  3402.538 1501.704    0.000 1501.704      622.523 3233.212    0.000 3233.212      792.003 4675.349    0.000 4675.349
136.00  3489.585 1351.867    0.000 1351.867      903.223 3143.726    0.000 3143.726     1086.465 4114.479    0.000 4114.479
137.00  3757.474 1192.100    0.000 1192.100      832.802 3311.760    0.000 3311.760     1106.773 4474.585    0.000 4474.585
138.00  3636.429 1181.397    0.000 1181.397      838.311 3329.778    0.000 3329.778     1061.131 4618.008    0.000 4618.008
139.00  3805.671 1184.920    0.000 1184.920      880.500 3254.719    0.000 3254.719     1152.918 4499.347    0.000 4499.347
140.00  3995.166 1159.094    0.000 1159.094      903.004 3159.280    0.000 3159.280      812.310 4825.473    0.000 4825.473
141.00  3781.984 1217.517    0.000 1217.517      725.068 3249.123    0.000 3249.123      893.541 4507.775    0.000 4507.775
142.00  3781.676 1141.958    0.000 1141.958     1054.842 3140.680    0.000 3140.680      810.899 5593.979    0.000 5593.979
143.00  3881.644 1208.310    0.000 1208.310      836.114 3118.463    0.000 3118.463      385.142 5166.650    0.000 5166.650
144.00  3757.257 1154.894    0.000 1154.894      790.705 3197.068    0.000 3197.068      548.310 5286.617    0.000 5286.617
145.00  3912.804 1183.812    0.000 1183.812      795.129 3583.222    0.000 3583.222      385.847 5826.054    0.000 5826.054
146.00  3744.465 1169.307    0.000 1169.307      720.051 3297.831    0.000 3297.831      588.925 5170.783    0.000 5170.783
147.00  3879.645 1371.745    0.000 1371.745      483.960 3463.248    0.000 3463.248      324.924 4984.817    0.000 4984.817
148.00  3515.174 1282.846    0.000 1282.846      500.257 3281.513    0.000 3281.513      335.078 4830.288    0.000 4830.288
149.00  3490.578 1300.510    0.000 1300.510      455.945 3345.138    0.000 3345.138      375.694 4856.519    0.000 4856.519
150.00  3534.135 1349.253    0.000 1349.253      668.867 3176.531    0.000 3176.531      517.848 5109.357    0.000 5109.357
151.00  3472.661 1416.816    0.000 1416.816      585.732 3208.363    0.000 3208.363      416.309 5245.291    0.000 5245.291
152.00  3453.139 1357.302    0.000 1357.302      611.891 3213.452    0.000 3213.452      446.771 5055.379    0.000 5055.379
153.00  3685.453 1256.798    0.000 1256.798      655.634 3500.838    0.000 3500.838      538.156 5202.349    0.000 5202.349
154.00  3398.446 1470.524    0.000 1470.524      615.172 3388.308    0.000 3388.308      517.848 4922.570    0.000 4922.570
155.00  3315.531 1487.445    0.000 1487.445      765.805 3330.476    0.000 3330.476      507.694 5155.209    0.000 5155.209
156.00  3574.156 1405.913    0.000 1405.913      698.403 3173.909    0.000 3173.909      558.463 4964.891    0.000 4964.891
157.00  3514.098 1482.000    0.000 1482.000      608.996 3293.283    0.000 3293.283      243.693 5588.111    0.000 5588.111
158.00  3690.701 1419.752    0.000 1419.752      653.994 3517.649    0.000 3517.649      345.232 5644.289    0.000 5644.289
159.00  3559.295 1345.333    0.000 1345.333      551.234 3324.001    0.000 3324.001      507.694 5168.369    0.000 5168.369
160.00  3810.349 1313.440    0.000 1313.440      525.291 3379.107    0.000 3379.107      264.001 5309.215    0.000 5309.215
161.00  3611.081 1240.384    0.000 1240.384      551.746 3454.040    0.000 3454.040      528.002 5204.258    0.000 5204.258
162.00  3622.052 1364.266    0.000 1364.266      495.754 3469.133    0.000 3469.133      335.078 5277.656    0.000 5277.656
163.00  3416.898 1467.442    0.000 1467.442      704.360 3381.667    0.000 3381.667      497.540 5165.156    0.000 5165.156
164.00  3368.185 1469.904    0.000 1469.904      659.051 3368.721    0.000 3368.721      608.026 5043.398    0.000 5043.398
165.00  3367.862 1505.523    0.000 1505.523      691.052 3257.335    0.000 3257.335      750.583 4739.296    0.000 4739.296
166.00  3571.165 1455.953    0.000 1455.953      932.756 3245.397    0.000 3245.397     1002.116 4794.574    0.000 4794.574
167.00  3508.272 1589.607    0.000 1589.607      770.722 3468.909    0.000 3468.909      557.154 5419.106    0.000 5419.106
168.00  3250.854 1612.869    0.000 1612.869      644.465 3468.439    0.000 3468.439      384.840 5305.592    0.000 5305.592
169.00  3310.478 1554.482    0.000 1554.482      723.290 3211.753    0.000 3211.753      669.148 4898.431    0.000 4898.431
170.00  3408.109 1513.774    0.000 1513.774      833.014 3050.506    0.000 3050.506      800.947 4450.758    0.000 4450.758
171.00  3494.108 1485.486    0.000 1485.486      725.855 3035.200    0.000 3035.200      588.119 4461.914    0.000 4461.914
172.00  3554.573 1413.296    0.000 1413.296      745.353 3145.691    0.000 3145.691      720.926 4752.577    0.000 4752.577
173.00  3401.120 1449.712    0.000 1449.712      700.991 3219.867    0.000 3219.867      700.618 4523.857    0.000 4523.857
174.00  3330.673 1544.750    0.000 1544.750      456.069 3452.290    0.000 3452.290      294.463 5142.448    0.000 5142.448
175.00  3472.959 1365.222    0.000 1365.222      719.004 3114.357    0.000 3114.357      649.848 4558.635    0.000 4558.635
176.00  3404.315 1529.282    0.000 1529.282      811.564 3125.357    0.000 3125.357      781.849 4745.157    0.000 4745.157
177.00  3536.208 1454.908    0.000 1454.908      683.171 3335.926    0.000 3335.926      609.233 5223.925    0.000 5223.925
178.00  3458.770 1464.895    0.000 1464.895      658.180 3311.061    0.000 3311.061      609.233 4633.132    0.000 4633.132
179.00  3521.319 1450.858    0.000 1450.858      570.167 3184.533    0.000 3184.533      558.463 4437.094    0.000 4437.094
180.00  3581.060 1459.089    0.000 1459.089      662.456 3341.214    0.000 3341.214      517.848 5099.698    0.000 5099.698
181.00  3446.222 1428.028    0.000 1428.028      681.819 3210.980    0.000 3210.980      607.923 5128.349    0.000 5128.349
182.00  3446.902 1444.891    0.000 1444.891      722.259 3109.667    0.000 3109.667      639.694 4526.580    0.000 4526.580
183.00  3443.918 1356.381    0.000 1356.381      558.357 3158.411    0.000 3158.411      243.693 4868.698    0.000 4868.698
184.00  3566.441 1321.067    0.000 1321.067      473.969 3354.979    0.000 3354.979      294.463 4856.215    0.000 4856.215
185.00  3296.275 1437.253    0.000 1437.253      589.450 3141.225    0.000 3141.225      436.617 4825.468    0.000 4825.468
186.00  3295.117 1530.477    0.000 1530.477      734.741 3041.910    0.000 3041.910      761.541 4888.094    0.000 4888.094
187.00  3236.060 1463.678    0.000 1463.678      504.151 3250.835    0.000 3250.835      345.232 5106.440    0.000 5106.440
188.00  3159.121 1514.666    0.000 1514.666      642.760 3104.509    0.000 3104.509      548.108 5005.318    0.000 5005.318
189.00  3338.168 1477.017    0.000 1477.017      582.400 3154.068    0.000 3154.068      497.540 5014.747    0.000 5014.747
190.00  3327.149 1374.389    0.000 1374.389      636.005 3165.834    0.000 3165.834      629.339 4740.900    0.000 4740.900
191.00  3341.350 1415.938    0.000 1415.938      597.442 3174.561    0.000 3174.561      609.233 4593.613    0.000 4593.613
192.00  3490.061 1449.048    0.000 1449.048      727.570 3218.349    0.000 3218.349      456.724 5105.015    0.000 5105.015
193.00  3417.750 1485.430    0.000 1485.430      884.121 3081.791    0.000 3081.791      751.387 4993.544    0.000 4993.544
194.00  3381.605 1503.831    0.000 1503.831      767.601 3077.414    0.000 3077.414      811.305 4959.353    0.000 4959.353
195.00  3707.810 1315.415    0.000 1315.415      763.968 3186.813    0.000 3186.813      567.912 4994.335    0.000 4994.335
196.00  3551.670 1477.921    0.000 1477.921      883.371 3231.064    0.000 3231.064      761.541 4978.458    0.000 4978.458
197.00  3358.597 1413.454    0.000 1413.454      642.704 3109.774    0.000 3109.774      507.694 5213.610    0.000 5213.610
198.00  3477.503 1383.667    0.000 1383.667      669.157 3345.301    0.000 3345.301      477.232 4933.312    0.000 4933.312
199.00  3463.897 1416.474    0.000 1416.474      884.880 3175.833    0.000 3175.833      690.262 4830.362    0.000 4830.362
200.00  3423.786 1382.742    0.000 1382.742     1081.267 2941.165    0.000 2941.165      750.077 4805.529    0.000 4805.529
201.00  3422.820 1279.829    0.000 1279.829      836.257 2969.958    0.000 2969.958      507.291 4601.574    0.000 4601.574
202.00  3569.635 1336.570    0.000 1336.570      796.953 3314.515    0.000 3314.515      476.527 5425.122    0.000 5425.122
203.00  3560.950 1331.561    0.000 1331.561      852.797 3289.779    0.000 3289.779      728.358 5089.050    0.000 5089.050
204.00  3539.565 1304.798    0.000 1304.798      758.578 3328.170    0.000 3328.170      609.233 4852.589    0.000 4852.589
205.00  3342.871 1360.293    0.000 1360.293      780.068 3087.849    0.000 3087.849      548.310 4622.677    0.000 4622.677
206.00  3408.742 1317.486    0.000 1317.486      779.149 3233.181    0.000 3233.181      487.285 5021.085    0.000 5021.085
207.00  3616.197 1302.358    0.000 1302.358      704.105 3401.977    0.000 3401.977      660.002 5062.595    0.000 5062.595
208.00  3496.264 1297.911    0.000 1297.911      724.341 3256.738    0.000 3256.738      792.003 4505.058    0.000 4505.058
209.00  3509.378 1243.550    0.000 1243.550      782.089 3116.456    0.000 3116.456      690.363 4802.642    0.000 4802.642
210.00  3712.855 1285.186    0.000 1285.186     1029.968 3063.739    0.000 3063.739      758.820 5107.953    0.000 5107.953
211.00  3510.929 1359.424    0.000 1359.424      815.465 2866.824    0.000 2866.824      578.066 4798.520    0.000 4798.520
212.00  3765.943 1349.533    0.000 1349.533      839.593 3103.359    0.000 3103.359      578.771 4944.068    0.000 4944.068
213.00  3558.447 1332.729    0.000 1332.729      629.421 3410.091    0.000 3410.091      497.540 4980.269    0.000 4980.269
214.00  3527.427 1242.858    0.000 1242.858      555.293 3549.294    0.000 3549.294      436.617 5294.931    0.000 5294.931
215.00  3568.626 1340.198    0.000 1340.198      611.097 3249.419    0.000 3249.419      436.617 5164.733    0.000 5164.733
216.00  3521.284 1279.217    0.000 1279.217      705.145 3199.603    0.000 3199.603      558.463 4976.959    0.000 4976.959
217.00  3520.910 1296.860    0.000 1296.860      701.112 3235.269    0.000 3235.269      538.156 4560.940    0.000 4560.940
218.00  3561.307 1377.269    0.000 1377.269      855.791 3440.611    0.000 3440.611      930.327 5006.089    0.000 5006.089
219.00  3559.115 1355.857    0.000 1355.857      671.762 3264.766    0.000 3264.766      660.002 4726.825    0.000 4726.825
220.00  3666.415 1358.661    0.000 1358.661      649.194 3218.386    0.000 3218.386      558.463 4669.219    0.000 4669.219
221.00  3684.412 1350.587    0.000 1350.587      673.448 3238.024    0.000 3238.024      609.233 4868.069    0.000 4868.069
222.00  3599.447 1314.969    0.000 1314.969      804.995 3077.648    0.000 3077.648      618.681 4741.620    0.000 4741.620
223.00  3751.899 1357.307    0.000 1357.307      725.456 3286.702    0.000 3286.702      609.233 4880.256    0.000 4880.256
224.00  3611.634 1330.969    0.000 1330.969      664.844 3427.987    0.000 3427.987      670.156 4706.314    0.000 4706.314
225.00  3554.660 1351.809    0.000 1351.809      838.805 3448.552    0.000 3448.552      852.725 4687.218    0.000 4687.218
226.00  3585.417 1334.557    0.000 1334.557      815.383 3332.245    0.000 3332.245      751.286 4501.115    0.000 4501.115
227.00  3587.917 1380.101    0.000 1380.101      902.104 3128.474    0.000 3128.474      995.080 4540.143    0.000 4540.143
228.00  3504.080 1423.696    0.000 1423.696      613.056 3307.554    0.000 3307.554      690.464 4907.185    0.000 4907.185
229.00  3396.070 1359.191    0.000 1359.191      676.851 3264.142    0.000 3264.142      609.233 4912.705    0.000 4912.705
230.00  3314.881 1449.471    0.000 1449.471      752.766 3258.373    0.000 3258.373      730.878 4858.727    0.000 4858.727
231.00  3511.952 1414.978    0.000 1414.978      808.623 3184.559    0.000 3184.559      649.647 4894.823    0.000 4894.823
232.00  3341.006 1406.479    0.000 1406.479      724.802 3351.426    0.000 3351.426      537.955 4927.188    0.000 4927.188
233.00  3295.906 1356.686    0.000 1356.686      742.009 3261.060    0.000 3261.060      558.463 5201.037    0.000 5201.037
234.00  3295.315 1547.500    0.000 1547.500      662.645 3327.393    0.000 3327.393      619.387 4938.443    0.000 4938.443
235.00  3518.996 1362.769    0.000 1362.769      640.857 3400.239    0.000 3400.239      548.310 5043.699    0.000 5043.699
236.00  3192.535 1513.913    0.000 1513.913      693.635 3328.008    0.000 3328.008      507.694 5090.851    0.000 5090.851
237.00  3355.271 1558.919    0.000 1558.919      582.613 3417.130    0.000 3417.130      619.186 5161.722    0.000 5161.722
238.00  3480.586 1393.111    0.000 1393.111      549.977 3546.911    0.000 3546.911      426.463 5195.203    0.000 5195.203
239.00  3334.856 1427.008    0.000 1427.008      702.242 3235.430    0.000 3235.430      446.771 5246.874    0.000 5246.874
240.00  3323.590 1493.339    0.000 1493.339      813.904 3222.992    0.000 3222.992      862.879 4710.028    0.000 4710.028
241.00  3580.344 1364.650    0.000 1364.650      718.880 3275.620    0.000 3275.620      790.997 4732.766    0.000 4732.766
242.00  3355.004 1447.668    0.000 1447.668      821.570 3241.278    0.000 3241.278      751.387 4967.109    0.000 4967.109
243.00  3339.089 1576.128    0.000 1576.128      768.736 3317.904    0.000 3317.904      883.388 4949.905    0.000 4949.905
244.00  3259.752 1482.944    0.000 1482.944      623.175 3426.949    0.000 3426.949      568.617 5035.169    0.000 5035.169
245.00  3340.121 1297.775    0.000 1297.775      638.652 3329.117    0.000 3329.117      517.848 4806.460    0.000 4806.460
246.00  3456.673 1278.484    0.000 1278.484      657.973 3348.670    0.000 3348.670      467.078 4564.364    0.000 4564.364
247.00  3388.016 1433.326    0.000 1433.326      601.254 3313.439    0.000 3313.439      396.001 4916.349    0.000 4916.349
248.00  3251.861 1559.854    0.000 1559.854      577.643 3265.361    0.000 3265.361      233.539 5115.182    0.000 5115.182
249.00  3324.547 1556.560    0.000 1556.560      607.866 3308.387    0.000 3308.387      406.155 4969.812    0.000 4969.812
250.00  3090.253 1521.786    0.000 1521.786      620.955 3342.476    0.000 3342.476      497.339 5002.388    0.000 5002.388
251.00  3057.073 1424.770    0.000 1424.770      662.120 3141.555    0.000 3141.555      538.156 4487.761    0.000 4487.761
252.00  3290.924 1385.627    0.000 1385.627      574.054 3335.519    0.000 3335.519      385.847 4883.844    0.000 4883.844
253.00  3084.380 1530.459    0.000 1530.459      585.854 3350.350    0.000 3350.350      365.540 5110.454    0.000 5110.454
254.00  3204.354 1515.832    0.000 1515.832      542.584 3240.557    0.000 3240.557      273.753 4759.499    0.000 4759.499
255.00  3401.763 1435.936    0.000 1435.936      568.083 3218.004    0.000 3218.004      345.030 4937.421    0.000 4937.421
256.00  3434.356 1448.328    0.000 1448.328      530.079 3524.406    0.000 3524.406      213.030 5267.288    0.000 5267.288
257.00  3281.176 1609.811    0.000 1609.811      523.126 3289.571    0.000 3289.571      284.309 5014.452    0.000 5014.452
258.00  3546.348 1424.525    0.000 1424.525      488.631 3630.077    0.000 3630.077      294.463 4996.148    0.000 4996.148
259.00  3704.524 1461.947    0.000 1461.947      577.641 3560.025    0.000 3560.025      304.516 5222.270    0.000 5222.270
260.00  3608.571 1453.535    0.000 1453.535      598.789 3436.515    0.000 3436.515      365.540 5249.996    0.000 5249.996
261.00  3500.403 1504.356    0.000 1504.356      556.898 3401.716    0.000 3401.716      304.616 5130.169    0.000 5130.169
262.00  3475.113 1551.792    0.000 1551.792      532.903 3444.238    0.000 3444.238      375.694 4673.233    0.000 4673.233
263.00  3255.779 1590.509    0.000 1590.509      454.607 3496.999    0.000 3496.999      375.694 4862.662    0.000 4862.662
264.00  3155.544 1635.287    0.000 1635.287      531.786 3486.962    0.000 3486.962      456.521 5216.865    0.000 5216.865
265.00  3447.601 1559.238    0.000 1559.238      703.189 3563.653    0.000 3563.653      375.694 5129.646    0.000 5129.646
266.00  3365.142 1608.173    0.000 1608.173      679.404 3739.716    0.000 3739.716      506.585 5467.937    0.000 5467.937
267.00  3422.553 1749.200    0.000 1749.200      560.425 3810.385    0.000 3810.385      344.426 5418.275    0.000 5418.275
268.00  3166.545 1825.435    0.000 1825.435      694.201 3453.122    0.000 3453.122      345.232 5403.005    0.000 5403.005
269.00  3474.415 1587.487    0.000 1587.487      670.596 3523.117    0.000 3523.117      426.463 5450.345    0.000 5450.345
270.00  3284.088 1733.777    0.000 1733.777      571.915 3521.954    0.000 3521.954      566.198 5005.595    0.000 5005.595
271.00  3486.239 1594.881    0.000 1594.881      583.685 3668.890    0.000 3668.890      436.214 4988.895    0.000 4988.895
272.00  3312.572 1661.206    0.000 1661.206      644.867 3432.102    0.000 3432.102      547.100 4977.436    0.000 4977.436
273.00  3492.135 1579.415    0.000 1579.415      661.251 3487.334    0.000 3487.334      425.657 5506.454    0.000 5506.454
274.00  3418.333 1575.079    0.000 1575.079      752.638 3472.385    0.000 3472.385      456.219 5261.442    0.000 5261.442
275.00  3481.349 1532.561    0.000 1532.561      636.564 3481.279    0.000 3481.279      456.119 5129.448    0.000 5129.448
276.00  3493.835 1474.551    0.000 1474.551      968.943 3182.283    0.000 3182.283     1022.720 4553.394    0.000 4553.394
277.00  3406.264 1551.301    0.000 1551.301      750.706 3285.826    0.000 3285.826      324.924 5440.500    0.000 5440.500
278.00  3562.823 1623.683    0.000 1623.683      642.660 3364.424    0.000 3364.424      253.444 5211.497    0.000 5211.497
279.00  3402.597 1705.489    0.000 1705.489      640.158 3464.013    0.000 3464.013      425.455 5179.637    0.000 5179.637
280.00  3414.262 1606.712    0.000 1606.712      849.228 3263.352    0.000 3263.352      546.798 5159.322    0.000 5159.322
281.00  3518.302 1548.340    0.000 1548.340      617.076 3535.171    0.000 3535.171       71.077 5265.874    0.000 5265.874
282.00  3514.192 1543.004    0.000 1543.004      785.028 3339.726    0.000 3339.726      344.526 5350.934    0.000 5350.934
283.00  3410.026 1541.189    0.000 1541.189      729.214 3457.435    0.000 3457.435      161.555 5252.809    0.000 5252.809
284.00  3477.276 1678.564    0.000 1678.564      767.571 3489.851    0.000 3489.851      466.777 5535.728    0.000 5535.728
285.00  3377.909 1565.716    0.000 1565.716      774.051 3392.348    0.000 3392.348      506.384 5008.716    0.000 5008.716
286.00  3395.884 1785.850    0.000 1785.850      501.246 3737.438    0.000 3737.438      132.000 5651.824    0.000 5651.824
287.00  3427.917 1636.597    0.000 1636.597      523.530 3713.803    0.000 3713.803      583.080 4881.629    0.000 4881.629
288.00  3479.898 1567.131    0.000 1567.131      408.907 3661.914    0.000 3661.914      111.693 5455.573    0.000 5455.573
289.00  3435.356 1614.042    0.000 1614.042      620.899 3451.777    0.000 3451.777      362.919 5517.315    0.000 5517.315
290.00  3497.825 1620.616    0.000 1620.616      569.580 3398.705    0.000 3398.705      351.858 5054.758    0.000 5054.758
291.00  3375.227 1523.878    0.000 1523.878      780.213 3398.026    0.000 3398.026      655.467 4929.192    0.000 4929.192
292.00  3390.426 1633.198    0.000 1633.198      653.138 3446.016    0.000 3446.016      663.504 5338.664    0.000 5338.664
293.00  3355.293 1715.338    0.000 1715.338      561.097 3611.592    0.000 3611.592      673.961 5299.157    0.000 5299.157
294.00  3180.788 1861.003    0.000 1861.003      536.891 3678.110    0.000 3678.110      452.389 5623.679    0.000 5623.679
295.00  3420.905 1561.978    0.000 1561.978      821.867 3355.064    0.000 3355.064      446.468 5421.114    0.000 5421.114
296.00  3268.088 1665.113    0.000 1665.113      524.444 3624.564    0.000 3624.564      332.155 5359.274    0.000 5359.274
297.00  3180.538 1822.009    0.000 1822.009      446.321 3598.839    0.000 3598.839      331.752 4967.299    0.000 4967.299
298.00  3455.864 1697.564    0.000 1697.564      600.790 3519.594    0.000 3519.594      473.100 5368.130    0.000 5368.130
299.00  3508.760 1569.202    0.000 1569.202      768.493 3508.420    0.000 3508.420      644.003 5179.926    0.000 5179.926
300.00  3269.375 1660.541    0.000 1660.541      668.414 3481.627    0.000 3481.627      403.333 5307.593    0.000 5307.593
301.00  3389.346 1614.502    0.000 1614.502      532.962 3705.926    0.000 3705.926      352.463 5472.889    0.000 5472.889
302.00  3220.392 1842.521    0.000 1842.521      560.034 3709.857    0.000 3709.857      101.035 5911.210    0.000 5911.210
303.00  3252.169 1760.390    0.000 1760.390      692.769 3700.729    0.000 3700.729      374.887 5486.359    0.000 5486.359
304.00  3480.078 1664.252    0.000 1664.252      940.385 3517.586    0.000 3517.586      655.870 5570.389    0.000 5570.389
305.00  3701.879 1450.203    0.000 1450.203      700.018 3860.768    0.000 3860.768      414.092 5719.270    0.000 5719.270
306.00  3416.152 1514.599    0.000 1514.599      668.581 3427.940    0.000 3427.940      382.925 5243.266    0.000 5243.266
307.00  3254.732 1778.916    0.000 1778.916      623.546 3517.085    0.000 3517.085      515.228 5594.319    0.000 5594.319
308.00  3278.110 1786.091    0.000 1786.091      679.013 3497.950    0.000 3497.950      556.246 4964.779    0.000 4964.779
309.00  3288.113 1805.198    0.000 1805.198      946.157 3192.521    0.000 3192.521      597.769 5225.371    0.000 5225.371
310.00  3297.734 1815.345    0.000 1815.345      493.084 3642.876    0.000 3642.876      487.386 4887.971    0.000 4887.971
311.00  3246.341 1757.356    0.000 1757.356      646.436 3502.475    0.000 3502.475      741.233 4902.053    0.000 4902.053
312.00  3159.345 1822.211    0.000 1822.211      584.266 3509.294    0.000 3509.294      680.310 4751.347    0.000 4751.347
313.00  3278.343 1782.076    0.000 1782.076      638.954 3664.038    0.000 3664.038      335.078 5349.212    0.000 5349.212
314.00  3205.511 1745.546    0.000 1745.546      669.091 3722.416    0.000 3722.416      477.232 5152.774    0.000 5152.774
315.00  3486.239 1551.931    0.000 1551.931      941.855 3207.439    0.000 3207.439     1019.999 5063.709    0.000 5063.709
316.00  3623.603 1472.277    0.000 1472.277      847.702 3454.927    0.000 3454.927      695.679 5477.505    0.000 5477.505
317.00  3441.381 1675.733    0.000 1675.733      920.817 3187.853    0.000 3187.853      818.332 4806.142    0.000 4806.142
318.00  3454.153 1646.892    0.000 1646.892     1001.098 3286.387    0.000 3286.387     1131.490 4947.601    0.000 4947.601
319.00  3456.177 1690.891    0.000 1690.891     1019.603 3417.281    0.000 3417.281     1131.087 5171.689    0.000 5171.689
320.00  3534.172 1685.078    0.000 1685.078      969.016 3437.463    0.000 3437.463     1070.466 5286.991    0.000 5286.991
321.00  3352.881 1638.316    0.000 1638.316      808.383 3373.837    0.000 3373.837      649.546 5339.268    0.000 5339.268
322.00  3530.320 1562.395    0.000 1562.395      645.518 3447.164    0.000 3447.164      456.118 5568.594    0.000 5568.594
323.00  3613.704 1503.341    0.000 1503.341      800.655 3307.568    0.000 3307.568     1119.219 5056.975    0.000 5056.975
324.00  3403.698 1689.263    0.000 1689.263      692.989 3642.893    0.000 3642.893      475.419 5123.729    0.000 5123.729
325.00  3571.999 1545.012    0.000 1545.012      600.904 3648.079    0.000 3648.079      243.693 5440.004    0.000 5440.004
326.00  3366.037 1688.547    0.000 1688.547      681.096 3672.653    0.000 3672.653      313.561 5359.474    0.000 5359.474
327.00  3564.938 1488.958    0.000 1488.958      749.957 3374.964    0.000 3374.964      757.711 4983.484    0.000 4983.484
328.00  3589.967 1576.741    0.000 1576.741      811.549 3565.830    0.000 3565.830     1018.689 4961.066    0.000 4961.066
329.00  3657.108 1532.367    0.000 1532.367      928.682 3544.664    0.000 3544.664      949.526 4859.124    0.000 4859.124
330.00  3638.605 1461.560    0.000 1461.560      813.115 3370.058    0.000 3370.058     1130.986 4601.364    0.000 4601.364
331.00  3589.847 1432.396    0.000 1432.396      865.353 3344.043    0.000 3344.043      748.162 5282.071    0.000 5282.071
332.00  3409.594 1556.073    0.000 1556.073      801.322 3317.804    0.000 3317.804      828.889 4713.467    0.000 4713.467
333.00  3536.172 1577.879    0.000 1577.879      909.699 3425.807    0.000 3425.807     1090.572 4891.394    0.000 4891.394
334.00  3460.684 1576.467    0.000 1576.467      922.489 3324.965    0.000 3324.965     1180.244 4631.722    0.000 4631.722
335.00  3524.730 1551.779    0.000 1551.779      834.300 3596.093    0.000 3596.093      797.823 5082.407    0.000 5082.407
336.00  3543.201 1547.795    0.000 1547.795      847.252 3586.653    0.000 3586.653      970.237 4974.534    0.000 4974.534
337.00  3670.752 1441.233    0.000 1441.233      913.344 3376.867    0.000 3376.867      940.481 4992.440    0.000 4992.440
338.00  3655.057 1637.489    0.000 1637.489      756.766 3487.257    0.000 3487.257      599.079 5230.893    0.000 5230.893
339.00  3587.473 1598.441    0.000 1598.441      809.719 3452.408    0.000 3452.408      760.333 5015.249    0.000 5015.249
340.00  3456.486 1605.748    0.000 1605.748      945.810 3226.860    0.000 3226.860      951.643 4537.507    0.000 4537.507
341.00  3452.107 1634.829    0.000 1634.829      757.522 3479.383    0.000 3479.383      656.781 4895.274    0.000 4895.274
342.00  3467.484 1563.581    0.000 1563.581      937.730 3233.855    0.000 3233.855     1222.878 4433.214    0.000 4433.214
343.00  3459.778 1506.272    0.000 1506.272      766.851 3413.691    0.000 3413.691     1120.130 4670.719    0.000 4670.719
344.00  3752.065 1479.301    0.000 1479.301      690.912 3733.761    0.000 3733.761      710.268 5210.608    0.000 5210.608
345.00  3450.395 1578.276    0.000 1578.276      760.810 3405.624    0.000 3405.624     1040.508 4972.426    0.000 4972.426
346.00  3605.866 1501.492    0.000 1501.492      995.770 3321.677    0.000 3321.677     1362.913 4563.056    0.000 4563.056
347.00  3321.957 1682.551    0.000 1682.551      766.326 3509.143    0.000 3509.143      666.629 5115.882    0.000 5115.882
348.00  3385.783 1569.982    0.000 1569.982      966.242 3359.583    0.000 3359.583     1192.413 4832.377    0.000 4832.377
349.00  3672.040 1697.762    0.000 1697.762      826.385 3273.331    0.000 3273.331     1183.771 4533.100    0.000 4533.100
350.00  3410.139 1736.865    0.000 1736.865      982.110 3333.064    0.000 3333.064     1243.989 4467.839    0.000 4467.839
351.00  3415.046 1551.921    0.000 1551.921      901.939 3233.373    0.000 3233.373     1363.522 4500.834    0.000 4500.834
352.00  3580.779 1482.494    0.000 1482.494      916.877 3365.419    0.000 3365.419     1078.011 5143.426    0.000 5143.426
353.00  3443.156 1534.125    0.000 1534.125      843.940 3412.892    0.000 3412.892     1125.065 5060.999    0.000 5060.999
354.00  3689.410 1423.617    0.000 1423.617      883.805 3636.368    0.000 3636.368      858.950 5614.413    0.000 5614.413
355.00  3664.741 1424.414    0.000 1424.414     1002.963 3279.555    0.000 3279.555     1587.610 4577.132    0.000 4577.132
356.00  3406.987 1474.040    0.000 1474.040      917.046 3471.952    0.000 3471.952     1303.807 4434.970    0.000 4434.970
357.00  3546.302 1505.349    0.000 1505.349      830.886 3510.354    0.000 3510.354     1212.019 4840.327    0.000 4840.327
358.00  3482.723 1580.678    0.000 1580.678      893.814 3363.639    0.000 3363.639     1009.648 5069.818    0.000 5069.818
359.00  3351.335 1674.831    0.000 1674.831     1082.923 3050.606    0.000 3050.606     1362.011 4279.354    0.000 4279.354
360.00  3679.192 1431.840    0.000 1431.840     1028.172 3215.881    0.000 3215.881     1512.509 4752.007    0.000 4752.007
361.00  3720.259 1476.396    0.000 1476.396     1036.666 3158.981    0.000 3158.981     1759.317 4259.343    0.000 4259.343
362.00  3479.499 1429.719    0.000 1429.719      940.278 3505.206    0.000 3505.206     1406.264 4858.025    0.000 4858.025
363.00  3468.260 1406.137    0.000 1406.137      887.542 3165.868    0.000 3165.868      971.961 4501.267    0.000 4501.267
364.00  3356.122 1568.941    0.000 1568.941      833.903 3416.537    0.000 3416.537     1007.230 4861.751    0.000 4861.751
365.00  3515.216 1550.860    0.000 1550.860      949.431 3309.445    0.000 3309.445     1017.894 4773.570    0.000 4773.570
366.00  3523.452 1447.775    0.000 1447.775      996.984 3291.407    0.000 3291.407      990.470 4923.000    0.000 4923.000
367.00  3431.341 1510.365    0.000 1510.365      895.785 3392.335    0.000 3392.335     1028.655 4979.533    0.000 4979.533
368.00  3501.760 1487.709    0.000 1487.709      802.362 3490.740    0.000 3490.740     1040.730 4884.655    0.000 4884.655
369.00  3281.501 1567.614    0.000 1567.614      736.998 3430.023    0.000 3430.023      718.207 5246.027    0.000 5246.027
370.00  3361.067 1614.099    0.000 1614.099      833.897 3494.402    0.000 3494.402      900.786 5104.539    0.000 5104.539
371.00  3444.372 1510.654    0.000 1510.654      995.238 3357.540    0.000 3357.540     1343.715 4846.462    0.000 4846.462
372.00  3502.272 1424.042    0.000 1424.042      973.731 3448.448    0.000 3448.448      919.166 4984.997    0.000 4984.997
373.00  3377.219 1512.710    0.000 1512.710      770.240 3391.269    0.000 3391.269      677.790 5001.256    0.000 5001.256
374.00  3493.478 1539.303    0.000 1539.303      720.576 3697.380    0.000 3697.380      565.191 5398.570    0.000 5398.570
375.00  3351.848 1483.834    0.000 1483.834      779.704 3487.896    0.000 3487.896      708.655 5205.885    0.000 5205.885
376.00  3287.083 1553.462    0.000 1553.462      922.176 3197.138    0.000 3197.138     1133.219 4405.970    0.000 4405.970
377.00  3367.591 1601.258    0.000 1601.258      921.723 3528.680    0.000 3528.680     1171.200 4604.992    0.000 4604.992
378.00  3519.083 1381.307    0.000 1381.307      919.431 3357.262    0.000 3357.262     1199.947 4666.008    0.000 4666.008
379.00  3445.380 1521.754    0.000 1521.754      876.757 3534.025    0.000 3534.025     1081.325 5014.261    0.000 5014.261
380.00  3425.216 1455.437    0.000 1455.437      782.751 3685.639    0.000 3685.639      840.555 5003.143    0.000 5003.143
381.00  3408.354 1477.335    0.000 1477.335      668.834 3779.165    0.000 3779.165      737.202 5387.377    0.000 5387.377
382.00  3285.248 1474.190    0.000 1474.190      857.162 3487.190    0.000 3487.190      806.868 5127.704    0.000 5127.704
383.00  3291.738 1449.526    0.000 1449.526      807.967 3527.133    0.000 3527.133      685.425 5617.430    0.000 5617.430
384.00  3616.370 1336.276    0.000 1336.276      911.988 3453.498    0.000 3453.498      875.839 4950.370    0.000 4950.370
385.00  3358.862 1433.173    0.000 1433.173      845.405 3489.967    0.000 3489.967      805.860 4883.424    0.000 4883.424
386.00  3509.873 1390.472    0.000 1390.472      887.457 3485.109    0.000 3485.109      987.522 4798.608    0.000 4798.608
387.00  3337.604 1460.268    0.000 1460.268      744.493 3757.165    0.000 3757.165     1048.747 5075.561    0.000 5075.561
388.00  3358.441 1471.000    0.000 1471.000      781.563 3418.555    0.000 3418.555      806.969 5111.369    0.000 5111.369
389.00  3316.788 1426.103    0.000 1426.103      747.959 3441.980    0.000 3441.980      705.833 4789.527    0.000 4789.527
390.00  3367.588 1557.693    0.000 1557.693      779.528 3536.530    0.000 3536.530      930.327 5242.354    0.000 5242.354
391.00  3239.748 1609.893    0.000 1609.893      824.272 3662.285    0.000 3662.285      777.414 5725.336    0.000 5725.336
392.00  3146.225 1669.515    0.000 1669.515      555.068 3555.837    0.000 3555.837      578.368 5357.200    0.000 5357.200
393.00  3158.890 1678.207    0.000 1678.207      789.648 3371.713    0.000 3371.713     1042.222 5009.211    0.000 5009.211
394.00  3175.278 1612.695    0.000 1612.695      774.836 3328.636    0.000 3328.636      729.164 5350.680    0.000 5350.680
395.00  3375.689 1530.819    0.000 1530.819      557.404 3417.530    0.000 3417.530      253.746 5213.067    0.000 5213.067
396.00  3276.901 1715.431    0.000 1715.431      573.039 3497.655    0.000 3497.655      558.463 4780.725    0.000 4780.725
397.00  3214.325 1714.796    0.000 1714.796      478.126 3285.127    0.000 3285.127      426.463 4968.754    0.000 4968.754
398.00  3400.413 1566.967    0.000 1566.967      708.163 3559.525    0.000 3559.525      426.262 5427.464    0.000 5427.464
399.00  3418.178 1539.840    0.000 1539.840      691.153 3707.750    0.000 3707.750      414.293 5681.578    0.000 5681.578
400.00  3426.438 1516.363    0.000 1516.363      772.016 3743.856    0.000 3743.856      856.730 5445.929    0.000 5445.929
401.00  3370.587 1512.084    0.000 1512.084      723.498 3569.257    0.000 3569.257      374.797 5376.569    0.000 5376.569
402.00  3092.133 1609.997    0.000 1609.997      872.387 3390.384    0.000 3390.384      948.821 5137.986    0.000 5137.986
403.00  3594.975 1495.692    0.000 1495.692      919.593 3460.154    0.000 3460.154     1241.068 4730.649    0.000 4730.649
404.00  3299.521 1563.964    0.000 1563.964      772.220 3514.874    0.000 3514.874      848.394 5278.132    0.000 5278.132
405.00  3364.735 1618.345    0.000 1618.345      941.825 3497.959    0.000 3497.959     1089.469 5350.594    0.000 5350.594
406.00  3227.918 1567.998    0.000 1567.998      864.367 3412.448    0.000 3412.448     1002.714 5167.199    0.000 5167.199
407.00  3317.577 1623.916    0.000 1623.916      882.446 3341.120    0.000 3341.120      821.356 5228.770    0.000 5228.770
408.00  3200.784 1649.240    0.000 1649.240      976.962 3213.318    0.000 3213.318     1354.775 4586.806    0.000 4586.806
409.00  3159.855 1451.305    0.000 1451.305     1003.157 3257.986    0.000 3257.986     1139.330 4964.484    0.000 4964.484
410.00  3232.531 1677.809    0.000 1677.809      782.857 3554.740    0.000 3554.740      667.741 5657.841    0.000 5657.841
411.00  3224.259 1667.847    0.000 1667.847     1001.363 3415.838    0.000 3415.838     1000.801 5442.703    0.000 5442.703
412.00  3163.640 1705.631    0.000 1705.631     1102.349 3065.392    0.000 3065.392     1213.729 5158.623    0.000 5158.623
413.00  3261.824 1648.768    0.000 1648.768     1084.568 3222.883    0.000 3222.883     1109.271 5106.445    0.000 5106.445
414.00  3161.676 1682.079    0.000 1682.079      875.287 3422.935    0.000 3422.935      868.094 5073.983    0.000 5073.983
415.00  3178.218 1648.391    0.000 1648.391      732.712 3636.783    0.000 3636.783      678.396 5444.948    0.000 5444.948
416.00  3350.291 1621.530    0.000 1621.530      797.466 3409.532    0.000 3409.532      800.947 5574.401    0.000 5574.401
417.00  3331.138 1628.695    0.000 1628.695      961.560 3187.608    0.000 3187.608      878.651 5144.722    0.000 5144.722
418.00  3190.626 1683.268    0.000 1683.268     1023.492 3100.684    0.000 3100.684      858.344 5080.191    0.000 5080.191
419.00  3181.446 1727.569    0.000 1727.569     1023.026 3240.482    0.000 3240.482     1101.939 5051.946    0.000 5051.946
420.00  3286.426 1717.844    0.000 1717.844      935.902 3324.866    0.000 3324.866     1069.260 4654.697    0.000 4654.697
421.00  3312.518 1661.996    0.000 1661.996     1042.030 3389.620    0.000 3389.620      838.238 5160.716    0.000 5160.716
422.00  3257.861 1815.326    0.000 1815.326     1019.894 3467.145    0.000 3467.145      942.598 5426.208    0.000 5426.208
423.00  3278.701 1745.846    0.000 1745.846      996.355 3276.239    0.000 3276.239     1285.310 4855.409    0.000 4855.409
424.00  3153.252 1678.051    0.000 1678.051      928.969 3208.925    0.000 3208.925      993.770 4843.274    0.000 4843.274
425.00  3172.877 1756.226    0.000 1756.226     1007.404 3286.552    0.000 3286.552     1090.274 5068.845    0.000 5068.845
426.00  3051.792 1631.113    0.000 1631.113      973.932 3282.318    0.000 3282.318     1363.719 4688.162    0.000 4688.162
427.00  3215.320 1651.680    0.000 1651.680      760.147 3377.939    0.000 3377.939      827.075 5197.637    0.000 5197.637
428.00  3397.539 1607.896    0.000 1607.896     1057.339 3290.299    0.000 3290.299     1041.012 5110.501    0.000 5110.501
429.00  3429.429 1541.502    0.000 1541.502     1108.648 3470.822    0.000 3470.822     1038.294 5381.783    0.000 5381.783
430.00  3220.247 1595.302    0.000 1595.302      802.984 3588.159    0.000 3588.159      867.388 5389.234    0.000 5389.234
431.00  3367.749 1557.189    0.000 1557.189      934.033 3275.721    0.000 3275.721     1240.769 4981.792    0.000 4981.792
432.00  3547.736 1464.709    0.000 1464.709      724.959 3204.940    0.000 3204.940      848.392 4716.269    0.000 4716.269
433.00  3363.144 1588.060    0.000 1588.060      727.491 3434.138    0.000 3434.138      781.058 5169.913    0.000 5169.913
434.00  3535.084 1373.753    0.000 1373.753     1013.609 3445.938    0.000 3445.938      996.972 5268.795    0.000 5268.795
435.00  3397.753 1491.316    0.000 1491.316      914.712 3208.232    0.000 3208.232     1269.816 4875.407    0.000 4875.407
436.00  3292.051 1574.635    0.000 1574.635      762.797 3173.046    0.000 3173.046     1099.114 4793.016    0.000 4793.016
437.00  3494.692 1496.084    0.000 1496.084      831.003 3198.063    0.000 3198.063      927.406 4658.467    0.000 4658.467
438.00  3377.283 1560.255    0.000 1560.255      708.736 3677.966    0.000 3677.966      796.613 4933.536    0.000 4933.536
439.00  3312.161 1492.191    0.000 1492.191      926.251 3241.128    0.000 3241.128     1198.639 4661.785    0.000 4661.785
440.00  3384.092 1552.399    0.000 1552.399      780.564 3512.117    0.000 3512.117      856.731 4796.424    0.000 4796.424
441.00  3187.670 1574.141    0.000 1574.141      666.776 3301.495    0.000 3301.495      454.506 5394.641    0.000 5394.641
442.00  3309.880 1497.402    0.000 1497.402      772.281 3507.653    0.000 3507.653      947.813 4853.983    0.000 4853.983
443.00  3231.495 1548.349    0.000 1548.349      582.312 3660.461    0.000 3660.461      323.918 5430.245    0.000 5430.245
444.00  3244.768 1538.900    0.000 1538.900      712.985 3327.268    0.000 3327.268      876.940 4666.492    0.000 4666.492
445.00  3386.159 1564.181    0.000 1564.181      776.319 3397.299    0.000 3397.299      897.246 5099.096    0.000 5099.096
446.00  3438.549 1532.397    0.000 1532.397      990.138 3509.687    0.000 3509.687      785.653 5377.571    0.000 5377.571
447.00  3296.404 1712.716    0.000 1712.716      659.897 3869.680    0.000 3869.680      253.444 6042.082    0.000 6042.082
448.00  3169.374 1782.490    0.000 1782.490      578.018 3770.846    0.000 3770.846      312.956 5811.662    0.000 5811.662
449.00  3358.993 1682.023    0.000 1682.023      738.625 3762.338    0.000 3762.338      363.121 5914.566    0.000 5914.566
450.00  3384.465 1640.583    0.000 1640.583      611.910 3650.110    0.000 3650.110      232.834 5627.296    0.000 5627.296
451.00  3091.031 1796.051    0.000 1796.051      640.350 3551.562    0.000 3551.562      392.272 5333.735    0.000 5333.735
452.00  3236.937 1650.976    0.000 1650.976      495.576 3857.116    0.000 3857.116      141.449 5856.722    0.000 5856.722
453.00  3333.274 1573.324    0.000 1573.324      617.587 3761.915    0.000 3761.915      675.573 5201.187    0.000 5201.187
454.00  3605.378 1516.277    0.000 1516.277      724.162 3609.050    0.000 3609.050      797.924 5243.972    0.000 5243.972
455.00  3557.120 1496.215    0.000 1496.215      820.378 3643.161    0.000 3643.161      796.916 5379.189    0.000 5379.189
456.00  3468.421 1518.746    0.000 1518.746      779.354 3593.612    0.000 3593.612      686.635 5213.646    0.000 5213.646
457.00  3510.911 1572.897    0.000 1572.897      695.255 3568.102    0.000 3568.102      726.544 5391.843    0.000 5391.843
458.00  3320.403 1590.519    0.000 1590.519      687.039 3537.556    0.000 3537.556      614.650 5409.637    0.000 5409.637
459.00  3229.746 1662.608    0.000 1662.608      681.711 3543.522    0.000 3543.522      765.043 4930.791    0.000 4930.791
460.00  3464.750 1736.516    0.000 1736.516      757.609 3659.290    0.000 3659.290      404.946 5651.997    0.000 5651.997
461.00  3400.145 1650.196    0.000 1650.196      636.540 3796.476    0.000 3796.476      263.900 5817.713    0.000 5817.713
462.00  3538.227 1580.567    0.000 1580.567      412.869 3991.898    0.000 3991.898       81.029 5908.181    0.000 5908.181
463.00  3466.923 1653.596    0.000 1653.596      540.357 3722.184    0.000 3722.184       50.467 6123.161    0.000 6123.161
464.00  3320.502 1665.674    0.000 1665.674      654.837 3735.581    0.000 3735.581      414.193 5611.618    0.000 5611.618
465.00  3197.474 1703.502    0.000 1703.502      594.304 3676.478    0.000 3676.478      523.366 5218.755    0.000 5218.755
466.00  3253.403 1647.125    0.000 1647.125      592.600 3828.491    0.000 3828.491      111.693 6126.362    0.000 6126.362
467.00  3160.588 1750.520    0.000 1750.520      726.565 3673.622    0.000 3673.622      575.042 5275.734    0.000 5275.734
468.00  3144.775 1822.020    0.000 1822.020      487.244 4067.706    0.000 4067.706       91.385 5792.758    0.000 5792.758
469.00  3057.407 1823.926    0.000 1823.926      636.232 3844.182    0.000 3844.182      626.013 5371.119    0.000 5371.119
470.00  2992.535 1849.978    0.000 1849.978      636.203 3785.618    0.000 3785.618      565.090 5350.458    0.000 5350.458
471.00  3294.017 1784.742    0.000 1784.742      715.770 3735.199    0.000 3735.199      634.857 5712.332    0.000 5712.332
472.00  3306.061 1749.196    0.000 1749.196      753.943 3750.975    0.000 3750.975     1077.798 4956.230    0.000 4956.230
473.00  3169.721 1775.116    0.000 1775.116      499.676 4044.729    0.000 4044.729      341.907 5472.789    0.000 5472.789
474.00  3229.802 1703.348    0.000 1703.348      558.334 4097.341    0.000 4097.341      191.110 6102.604    0.000 6102.604
475.00  3139.664 1777.820    0.000 1777.820      482.726 4062.346    0.000 4062.346      191.815 6130.160    0.000 6130.160
476.00  3040.936 1862.607    0.000 1862.607      576.490 3830.631    0.000 3830.631      877.039 5048.811    0.000 5048.811
477.00  3274.845 1631.478    0.000 1631.478      545.886 3953.962    0.000 3953.962      584.692 5584.857    0.000 5584.857
478.00  3270.042 1745.274    0.000 1745.274      556.088 3936.591    0.000 3936.591      594.040 5528.484    0.000 5528.484
479.00  3091.278 1872.416    0.000 1872.416      514.058 4019.182    0.000 4019.182      464.760 5520.313    0.000 5520.313
480.00  3067.266 1770.636    0.000 1770.636      337.438 3907.513    0.000 3907.513       50.367 5612.829    0.000 5612.829
481.00  3088.438 1702.996    0.000 1702.996      395.666 3797.150    0.000 3797.150      141.650 5400.229    0.000 5400.229
482.00  3234.868 1637.806    0.000 1637.806      450.449 3622.663    0.000 3622.663       91.385 5214.410    0.000 5214.410
483.00  3052.945 1698.987    0.000 1698.987      406.913 3589.475    0.000 3589.475       30.060 5329.211    0.000 5329.211
484.00  3020.222 1760.436    0.000 1760.436      437.002 3653.860    0.000 3653.860      264.001 5205.554    0.000 5205.554
485.00  3022.234 1836.451    0.000 1836.451      504.229 3586.440    0.000 3586.440      243.189 5439.131    0.000 5439.131
486.00  3082.915 1689.935    0.000 1689.935      520.092 3432.859    0.000 3432.859      242.786 5105.131    0.000 5105.131
487.00  3076.790 1708.316    0.000 1708.316      263.721 3681.499    0.000 3681.499      203.078 5229.672    0.000 5229.672
488.00  3104.615 1807.780    0.000 1807.780      482.478 3592.782    0.000 3592.782      202.575 5195.695    0.000 5195.695
489.00  3035.055 1781.512    0.000 1781.512      524.552 3365.499    0.000 3365.499      375.593 4952.514    0.000 4952.514
490.00  2980.082 1842.252    0.000 1842.252      429.434 3465.063    0.000 3465.063      192.621 5227.873    0.000 5227.873
491.00  3215.954 1722.474    0.000 1722.474      380.835 3579.487    0.000 3579.487      203.078 5188.551    0.000 5188.551
492.00  3081.975 1747.149    0.000 1747.149      468.126 3561.219    0.000 3561.219      182.770 5322.763    0.000 5322.763
493.00  2964.802 1825.390    0.000 1825.390      566.905 3181.528    0.000 3181.528      213.030 4850.366    0.000 4850.366
494.00  3103.844 1802.129    0.000 1802.129      426.225 3340.309    0.000 3340.309      293.052 4776.581    0.000 4776.581
495.00  3094.607 1771.323    0.000 1771.323      341.233 3426.443    0.000 3426.443       70.876 4889.588    0.000 4889.588
496.00  3284.486 1641.020    0.000 1641.020      409.279 3556.233    0.000 3556.233      222.075 4997.344    0.000 4997.344
497.00  3225.880 1631.623    0.000 1631.623      410.018 3510.740    0.000 3510.740      223.385 5162.420    0.000 5162.420
498.00  3170.541 1620.040    0.000 1620.040      448.402 3390.713    0.000 3390.713      262.993 4890.480    0.000 4890.480
499.00  2998.346 1737.718    0.000 1737.718      349.878 3425.768    0.000 3425.768      202.171 4910.790    0.000 4910.790
500.00  3111.245 1651.789    0.000 1651.789      466.608 3258.135    0.000 3258.135      182.669 4838.605    0.000 4838.605
501.00  2961.939 1690.688    0.000 1690.688      352.350 3393.309    0.000 3393.309      101.539 5118.788    0.000 5118.788
502.00  3027.750 1817.733    0.000 1817.733      221.440 3722.602    0.000 3722.602        0.000 5359.767    0.000 5359.767
503.00  3013.975 1645.821    0.000 1645.821      521.603 3239.012    0.000 3239.012      323.415 4886.160    0.000 4886.160
504.00  3074.713 1727.929    0.000 1727.929      466.482 3401.032    0.000 3401.032       60.722 5072.255    0.000 5072.255
505.00  3138.007 1712.535    0.000 1712.535      316.333 3588.975    0.000 3588.975       50.769 5169.153    0.000 5169.153
506.00  3161.806 1726.462    0.000 1726.462      289.741 3500.659    0.000 3500.659       40.616 5396.459    0.000 5396.459
507.00  3179.677 1789.074    0.000 1789.074      441.088 3643.236    0.000 3643.236      272.845 5240.140    0.000 5240.140
508.00  3267.698 1572.553    0.000 1572.553      564.192 3575.407    0.000 3575.407      274.155 5489.337    0.000 5489.337
509.00  3001.462 1660.806    0.000 1660.806      383.966 3409.050    0.000 3409.050      274.155 4857.425    0.000 4857.425
510.00  3226.455 1622.587    0.000 1622.587      514.458 3479.597    0.000 3479.597      221.974 5529.668    0.000 5529.668
511.00  2976.459 1706.858    0.000 1706.858      450.351 3344.280    0.000 3344.280      152.207 5180.811    0.000 5180.811
512.00  2985.736 1756.732    0.000 1756.732      390.518 3676.369    0.000 3676.369       10.154 5437.794    0.000 5437.794
513.00  2931.552 1758.390    0.000 1758.390      423.809 3495.629    0.000 3495.629      111.390 5344.682    0.000 5344.682
514.00  3086.122 1781.923    0.000 1781.923      449.453 3671.923    0.000 3671.923       81.231 5409.538    0.000 5409.538
515.00  3007.719 1756.592    0.000 1756.592      562.282 3338.686    0.000 3338.686      282.797 5215.111    0.000 5215.111
516.00  3060.473 1741.359    0.000 1741.359      470.070 3357.564    0.000 3357.564      364.431 5045.500    0.000 5045.500
517.00  3267.104 1470.255    0.000 1470.255      554.145 3176.826    0.000 3176.826      252.234 5071.543    0.000 5071.543
518.00  3212.241 1629.767    0.000 1629.767      533.482 3352.827    0.000 3352.827      211.317 5253.210    0.000 5253.210
519.00  3194.041 1568.724    0.000 1568.724      518.358 3439.224    0.000 3439.224      181.460 5068.776    0.000 5068.776
520.00  3327.362 1479.589    0.000 1479.589      471.852 3275.583    0.000 3275.583      221.370 4985.361    0.000 4985.361
521.00  3235.294 1600.144    0.000 1600.144      494.182 3371.604    0.000 3371.604      412.078 4935.050    0.000 4935.050
522.00  3087.951 1613.404    0.000 1613.404      303.263 3414.487    0.000 3414.487       71.077 5218.326    0.000 5218.326
523.00  3017.963 1733.695    0.000 1733.695      355.376 3312.066    0.000 3312.066      101.539 5219.235    0.000 5219.235
524.00  3106.568 1715.548    0.000 1715.548      364.419 3586.325    0.000 3586.325       10.154 5871.580    0.000 5871.580
525.00  3006.511 1685.434    0.000 1685.434      326.674 3423.270    0.000 3423.270       50.769 5268.789    0.000 5268.789
526.00  2979.094 1753.097    0.000 1753.097      318.459 3545.302    0.000 3545.302       10.154 5492.287    0.000 5492.287
527.00  3212.452 1627.230    0.000 1627.230      366.097 3564.440    0.000 3564.440       30.462 5629.998    0.000 5629.998
528.00  3154.528 1787.056    0.000 1787.056      425.622 3484.055    0.000 3484.055       70.372 5470.656    0.000 5470.656
529.00  3162.501 1653.392    0.000 1653.392      360.002 3552.837    0.000 3552.837       50.769 5370.619    0.000 5370.619
530.00  3109.928 1618.130    0.000 1618.130      250.842 3563.100    0.000 3563.100       81.231 5118.106    0.000 5118.106
531.00  3046.027 1710.072    0.000 1710.072      349.758 3564.813    0.000 3564.813      162.462 5321.187    0.000 5321.187
532.00  3224.005 1677.424    0.000 1677.424      237.808 3600.742    0.000 3600.742      101.539 5158.455    0.000 5158.455
533.00  3036.956 1734.041    0.000 1734.041      255.726 3537.621    0.000 3537.621       60.923 5014.346    0.000 5014.346
534.00  3073.993 1656.125    0.000 1656.125      356.247 3430.083    0.000 3430.083      152.308 4935.330    0.000 4935.330
535.00  3118.609 1592.018    0.000 1592.018      225.984 3602.577    0.000 3602.577       10.154 5378.366    0.000 5378.366
536.00  3047.441 1660.744    0.000 1660.744      241.849 3545.373    0.000 3545.373      142.154 5136.080    0.000 5136.080
537.00  3238.365 1636.701    0.000 1636.701      453.457 3436.407    0.000 3436.407      182.770 5262.817    0.000 5262.817
538.00  3360.003 1483.954    0.000 1483.954      290.240 3559.405    0.000 3559.405       60.923 5129.861    0.000 5129.861
539.00  3218.645 1603.293    0.000 1603.293      339.559 3558.418    0.000 3558.418       10.154 5356.258    0.000 5356.258
540.00  3242.802 1610.883    0.000 1610.883      328.347 3542.959    0.000 3542.959       40.616 4997.041    0.000 4997.041
541.00  3377.474 1387.778    0.000 1387.778      375.598 3588.367    0.000 3588.367       20.308 5181.209    0.000 5181.209
542.00  3309.320 1457.462    0.000 1457.462      315.855 3609.291    0.000 3609.291       50.669 5322.767    0.000 5322.767
543.00  3302.636 1512.289    0.000 1512.289      438.771 3492.358    0.000 3492.358      111.693 5434.651    0.000 5434.651
544.00  3290.194 1650.086    0.000 1650.086      334.142 3720.945    0.000 3720.945        0.000 5578.631    0.000 5578.631
545.00  3252.367 1617.091    0.000 1617.091      313.526 3643.355    0.000 3643.355        0.000 5666.381    0.000 5666.381
546.00  3250.063 1524.818    0.000 1524.818      348.419 3308.127    0.000 3308.127       20.308 4993.230    0.000 4993.230
547.00  3248.066 1614.620    0.000 1614.620      317.629 3590.739    0.000 3590.739      121.847 4979.158    0.000 4979.158
548.00  3291.651 1592.715    0.000 1592.715      474.561 3472.604    0.000 3472.604      152.308 5138.937    0.000 5138.937
549.00  3050.702 1696.530    0.000 1696.530      374.660 3438.367    0.000 3438.367      132.000 4986.392    0.000 4986.392
550.00  3174.971 1587.937    0.000 1587.937      548.811 3203.007    0.000 3203.007      152.308 5046.409    0.000 5046.409
551.00  3210.193 1620.130    0.000 1620.130      368.518 3473.671    0.000 3473.671      213.231 4894.103    0.000 4894.103
552.00  3140.347 1501.618    0.000 1501.618      423.370 3488.763    0.000 3488.763      293.656 4898.325    0.000 4898.325
553.00  3261.433 1820.986    0.000 1820.986      427.878 3488.221    0.000 3488.221      274.155 4875.621    0.000 4875.621
554.00  3350.835 1580.114    0.000 1580.114      381.052 3483.855    0.000 3483.855      182.568 4797.987    0.000 4797.987
555.00  2988.286 1745.573    0.000 1745.573      490.612 3348.921    0.000 3348.921      101.137 5242.646    0.000 5242.646
556.00  2976.698 1771.073    0.000 1771.073      491.177 3433.566    0.000 3433.566      284.309 5217.530    0.000 5217.530
557.00  3180.496 1571.464    0.000 1571.464      556.542 3562.924    0.000 3562.924      273.953 5553.581    0.000 5553.581
558.00  3477.403 1545.835    0.000 1545.835      565.727 3483.480    0.000 3483.480      213.231 5291.480    0.000 5291.480
559.00  3410.943 1500.895    0.000 1500.895      475.397 3481.024    0.000 3481.024      111.693 5509.312    0.000 5509.312
560.00  3314.540 1607.021    0.000 1607.021      523.766 3462.678    0.000 3462.678      202.574 5242.647    0.000 5242.647
561.00  3247.210 1475.952    0.000 1475.952      491.657 3329.625    0.000 3329.625      183.294 5281.115    0.000 5281.115
562.00  2902.070 1706.352    0.000 1706.352      498.478 3346.420    0.000 3346.420      334.574 4873.593    0.000 4873.593
563.00  3069.397 1684.450    0.000 1684.450      519.876 3440.704    0.000 3440.704      364.330 5238.325    0.000 5238.325
564.00  3017.219 1645.554    0.000 1645.554      476.127 3369.917    0.000 3369.917       60.722 5384.304    0.000 5384.304
565.00  3083.400 1642.751    0.000 1642.751      346.026 3450.190    0.000 3450.190      332.962 4924.379    0.000 4924.379
566.00  3294.511 1633.955    0.000 1633.955      444.051 3615.996    0.000 3615.996      171.608 5323.495    0.000 5323.495
567.00  3080.550 1626.147    0.000 1626.147      333.233 3593.697    0.000 3593.697      131.295 5088.148    0.000 5088.148
568.00  3095.516 1554.829    0.000 1554.829      610.965 3291.816    0.000 3291.816      353.773 4725.620    0.000 4725.620
569.00  2996.908 1678.398    0.000 1678.398      640.753 3379.407    0.000 3379.407      364.735 5051.031    0.000 5051.031
570.00  3065.550 1549.017    0.000 1549.017      657.010 3208.763    0.000 3208.763      314.367 4995.043    0.000 4995.043
571.00  3186.036 1683.333    0.000 1683.333      622.591 3331.205    0.000 3331.205      242.988 5591.907    0.000 5591.907
572.00  3283.048 1589.538    0.000 1589.538      539.052 3428.182    0.000 3428.182      243.592 4980.076    0.000 4980.076
573.00  3225.964 1557.325    0.000 1557.325      625.906 3420.823    0.000 3420.823      292.850 5146.831    0.000 5146.831
574.00  2895.929 1784.578    0.000 1784.578      572.488 3415.203    0.000 3415.203      352.867 5392.334    0.000 5392.334
575.00  3033.576 1687.553    0.000 1687.553      580.616 3258.113    0.000 3258.113      353.370 4995.335    0.000 4995.335
576.00  3116.815 1615.863    0.000 1615.863      555.540 3406.245    0.000 3406.245      484.464 4815.185    0.000 4815.185
577.00  3191.035 1589.479    0.000 1589.479      543.350 3392.342    0.000 3392.342      211.720 5198.867    0.000 5198.867
578.00  3330.811 1486.688    0.000 1486.688      646.381 3405.090    0.000 3405.090      495.928 4934.621    0.000 4934.621
579.00  3152.014 1548.561    0.000 1548.561      646.468 3403.695    0.000 3403.695      415.605 5115.477    0.000 5115.477
580.00  3181.455 1678.072    0.000 1678.072      622.219 3280.724    0.000 3280.724      294.463 5412.536    0.000 5412.536
581.00  3063.794 1630.088    0.000 1630.088      646.903 3393.291    0.000 3393.291      385.344 4864.148    0.000 4864.148
582.00  3289.625 1605.502    0.000 1605.502      574.325 3515.054    0.000 3515.054      292.951 5298.451    0.000 5298.451
583.00  3045.980 1602.192    0.000 1602.192      593.198 3454.032    0.000 3454.032      422.532 4946.782    0.000 4946.782
584.00  3095.921 1736.543    0.000 1736.543      725.854 3419.235    0.000 3419.235      714.979 5128.254    0.000 5128.254
585.00  3266.902 1596.588    0.000 1596.588      588.748 3580.968    0.000 3580.968      251.631 5114.656    0.000 5114.656
586.00  3407.559 1563.844    0.000 1563.844      467.049 3696.542    0.000 3696.542      160.752 5454.486    0.000 5454.486
587.00  3253.771 1670.344    0.000 1670.344      473.195 3712.502    0.000 3712.502      111.693 5268.553    0.000 5268.553
588.00  3180.573 1593.483    0.000 1593.483      564.400 3311.360    0.000 3311.360      262.590 5240.955    0.000 5240.955
589.00  3240.387 1528.621    0.000 1528.621      629.841 3442.927    0.000 3442.927      593.839 5024.100    0.000 5024.100
590.00  3232.401 1606.190    0.000 1606.190      584.184 3482.786    0.000 3482.786      374.585 4947.595    0.000 4947.595
591.00  3265.417 1601.279    0.000 1601.279      534.753 3827.008    0.000 3827.008      172.314 5365.508    0.000 5365.508
592.00  3246.561 1683.144    0.000 1683.144      504.132 3588.426    0.000 3588.426      243.492 5276.819    0.000 5276.819
593.00  3199.578 1640.783    0.000 1640.783      440.549 3636.866    0.000 3636.866      141.953 5203.851    0.000 5203.851
594.00  3200.400 1628.577    0.000 1628.577      420.709 3701.344    0.000 3701.344       70.775 5754.198    0.000 5754.198
595.00  3168.414 1610.384    0.000 1610.384      476.642 3684.850    0.000 3684.850      162.160 5628.891    0.000 5628.891
596.00  3101.290 1757.867    0.000 1757.867      652.903 3513.339    0.000 3513.339      202.775 5329.514    0.000 5329.514
597.00  3159.029 1717.659    0.000 1717.659      657.535 3463.912    0.000 3463.912      262.892 5110.253    0.000 5110.253
598.00  3165.812 1667.509    0.000 1667.509      573.501 3595.894    0.000 3595.894      181.964 5099.468    0.000 5099.468
599.00  3187.578 1620.640    0.000 1620.640      561.426 3506.730    0.000 3506.730      273.853 5611.713    0.000 5611.713
600.00  3135.842 1683.740    0.000 1683.740      583.778 3367.587    0.000 3367.587      333.972 4932.116    0.000 4932.116
601.00  3156.656 1663.959    0.000 1663.959      556.093 3480.618    0.000 3480.618      314.987 4854.248    0.000 4854.248
602.00  2970.554 1696.722    0.000 1696.722      458.745 3608.687    0.000 3608.687       71.077 5258.340    0.000 5258.340
603.00  2906.340 1682.071    0.000 1682.071      421.740 3504.749    0.000 3504.749       81.231 4902.559    0.000 4902.559
604.00  3040.509 1700.561    0.000 1700.561      482.527 3523.904    0.000 3523.904       60.923 5266.581    0.000 5266.581
605.00  3043.102 1749.982    0.000 1749.982      602.405 3482.895    0.000 3482.895      213.030 5298.868    0.000 5298.868
606.00  2904.033 1782.027    0.000 1782.027      693.973 3413.592    0.000 3413.592      253.142 5211.589    0.000 5211.589
607.00  3001.988 1796.474    0.000 1796.474      592.340 3558.951    0.000 3558.951      294.261 5267.186    0.000 5267.186
608.00  2871.715 1771.104    0.000 1771.104      457.882 3546.587    0.000 3546.587      172.515 5246.984    0.000 5246.984
609.00  2926.162 1770.429    0.000 1770.429      545.861 3623.506    0.000 3623.506      273.048 5183.241    0.000 5183.241
610.00  3001.098 1687.579    0.000 1687.579      531.850 3536.591    0.000 3536.591      262.792 4973.332    0.000 4973.332
611.00  3073.257 1542.420    0.000 1542.420      483.897 3628.589    0.000 3628.589      241.476 5126.036    0.000 5126.036
612.00  3153.095 1523.268    0.000 1523.268      532.142 3630.484    0.000 3630.484      261.683 5196.090    0.000 5196.090
613.00  3208.278 1630.672    0.000 1630.672      765.173 3527.055    0.000 3527.055      323.513 5270.497    0.000 5270.497
614.00  3114.597 1628.190    0.000 1628.190      740.303 3398.936    0.000 3398.936      433.593 5113.578    0.000 5113.578
615.00  2977.458 1712.066    0.000 1712.066      580.565 3509.438    0.000 3509.438      152.308 5056.461    0.000 5056.461
616.00  3001.904 1723.227    0.000 1723.227      545.669 3632.229    0.000 3632.229       71.077 5316.335    0.000 5316.335
617.00  3178.901 1608.206    0.000 1608.206      515.641 3484.835    0.000 3484.835       50.769 5668.502    0.000 5668.502
618.00  3117.308 1572.681    0.000 1572.681      529.940 3700.303    0.000 3700.303      101.438 5699.917    0.000 5699.917
619.00  3205.385 1570.727    0.000 1570.727      704.074 3430.507    0.000 3430.507      111.592 5618.537    0.000 5618.537
620.00  3193.724 1510.665    0.000 1510.665      514.820 3522.203    0.000 3522.203      182.770 5461.401    0.000 5461.401
621.00  3276.549 1602.168    0.000 1602.168      452.676 3610.187    0.000 3610.187       20.106 5472.766    0.000 5472.766
622.00  3020.228 1565.382    0.000 1565.382      573.782 3460.859    0.000 3460.859       50.769 5398.383    0.000 5398.383
623.00  3385.349 1569.221    0.000 1569.221      558.602 3417.666    0.000 3417.666      261.683 5183.618    0.000 5183.618
624.00  3309.136 1549.990    0.000 1549.990      622.239 3526.439    0.000 3526.439      444.251 5124.209    0.000 5124.209
625.00  3260.331 1565.769    0.000 1565.769      424.443 3505.296    0.000 3505.296      170.903 5167.876    0.000 5167.876
626.00  3346.887 1647.018    0.000 1647.018      374.939 3562.469    0.000 3562.469      141.046 5193.081    0.000 5193.081
627.00  3310.960 1493.486    0.000 1493.486      455.215 3417.247    0.000 3417.247      201.868 5035.881    0.000 5035.881
628.00  3213.561 1448.275    0.000 1448.275      587.401 3279.216    0.000 3279.216      303.509 4953.432    0.000 4953.432
629.00  3387.086 1473.157    0.000 1473.157      628.309 3177.309    0.000 3177.309      172.314 4819.616    0.000 4819.616
630.00  3243.025 1615.356    0.000 1615.356      465.993 3481.445    0.000 3481.445      192.218 5066.192    0.000 5066.192
631.00  3638.333 1401.161    0.000 1401.161      590.858 3382.318    0.000 3382.318      242.685 5155.697    0.000 5155.697
632.00  3276.820 1427.515    0.000 1427.515      620.649 2974.248    0.000 2974.248      263.799 4557.736    0.000 4557.736
633.00  3409.637 1370.989    0.000 1370.989      651.558 3118.482    0.000 3118.482      353.874 4616.538    0.000 4616.538
634.00  3145.711 1583.717    0.000 1583.717      797.036 3351.398    0.000 3351.398      525.585 4787.541    0.000 4787.541
635.00  3286.070 1505.130    0.000 1505.130      802.919 3205.721    0.000 3205.721      697.493 4727.890    0.000 4727.890
636.00  3189.634 1546.518    0.000 1546.518      937.154 3051.061    0.000 3051.061      820.146 4784.662    0.000 4784.662
637.00  3279.283 1538.614    0.000 1538.614      960.548 3179.244    0.000 3179.244      586.708 4678.606    0.000 4678.606
638.00  2988.115 1549.808    0.000 1549.808      986.510 3001.765    0.000 3001.765      688.751 4649.112    0.000 4649.112
639.00  3467.655 1564.707    0.000 1564.707      988.201 3095.202    0.000 3095.202      759.021 4785.111    0.000 4785.111
640.00  3337.137 1508.226    0.000 1508.226     1000.220 3005.110    0.000 3005.110     1061.521 4712.649    0.000 4712.649
641.00  3293.858 1500.518    0.000 1500.518      882.099 3063.741    0.000 3063.741      718.305 4581.866    0.000 4581.866
642.00  3271.534 1476.635    0.000 1476.635      848.263 3203.477    0.000 3203.477      808.380 4477.893    0.000 4477.893
643.00  3231.020 1629.805    0.000 1629.805      701.973 3160.939    0.000 3160.939      517.344 4631.844    0.000 4631.844
644.00  3154.282 1577.733    0.000 1577.733      803.688 2918.486    0.000 2918.486      385.344 4397.687    0.000 4397.687
645.00  3312.689 1455.650    0.000 1455.650      832.296 2953.873    0.000 2953.873      687.239 4456.904    0.000 4456.904
646.00  3322.557 1505.583    0.000 1505.583      906.193 2859.756    0.000 2859.756      768.470 4323.972    0.000 4323.972
647.00  3240.616 1511.335    0.000 1511.335      875.037 2986.285    0.000 2986.285      839.446 4530.162    0.000 4530.162
648.00  3310.479 1408.179    0.000 1408.179      696.953 2931.690    0.000 2931.690      525.785 4520.645    0.000 4520.645
649.00  3319.359 1461.504    0.000 1461.504      663.146 3118.025    0.000 3118.025      284.208 4807.656    0.000 4807.656
650.00  3297.296 1478.080    0.000 1478.080      758.925 3226.229    0.000 3226.229      345.030 5155.771    0.000 5155.771
651.00  3214.893 1569.955    0.000 1569.955      580.197 3127.560    0.000 3127.560      396.001 4699.397    0.000 4699.397
652.00  3256.716 1573.894    0.000 1573.894      764.805 3154.566    0.000 3154.566      607.318 4498.351    0.000 4498.351
653.00  3326.035 1604.472    0.000 1604.472      828.176 3339.255    0.000 3339.255      485.674 4867.160    0.000 4867.160
654.00  3340.926 1502.508    0.000 1502.508      749.054 3283.413    0.000 3283.413      606.615 4908.102    0.000 4908.102
655.00  3259.062 1560.848    0.000 1560.848      821.419 3464.834    0.000 3464.834      617.576 4840.726    0.000 4840.726
656.00  3323.488 1529.022    0.000 1529.022      919.307 3409.973    0.000 3409.973      394.793 5188.758    0.000 5188.758
657.00  3197.457 1576.109    0.000 1576.109      953.123 3210.643    0.000 3210.643      760.545 4530.804    0.000 4530.804
658.00  3135.650 1641.157    0.000 1641.157      922.570 3338.883    0.000 3338.883      697.091 5007.130    0.000 5007.130
659.00  3252.757 1519.049    0.000 1519.049      842.132 3163.935    0.000 3163.935      375.391 5235.325    0.000 5235.325
660.00  3260.042 1622.837    0.000 1622.837      797.473 3263.640    0.000 3263.640      618.079 4824.835    0.000 4824.835
661.00  3291.604 1594.470    0.000 1594.470      724.732 3605.686    0.000 3605.686      253.445 5499.662    0.000 5499.662
662.00  3333.257 1640.337    0.000 1640.337      740.968 3567.527    0.000 3567.527      395.296 5353.491    0.000 5353.491
663.00  3227.825 1605.609    0.000 1605.609      783.465 3465.345    0.000 3465.345      333.872 5684.290    0.000 5684.290
664.00  3252.935 1523.349    0.000 1523.349      763.318 3391.320    0.000 3391.320      505.276 5148.466    0.000 5148.466
665.00  3389.750 1418.325    0.000 1418.325      909.875 3422.783    0.000 3422.783      527.297 5225.858    0.000 5225.858
666.00  3324.220 1588.378    0.000 1588.378      800.118 3628.854    0.000 3628.854      476.428 5578.947    0.000 5578.947
667.00  3067.121 1642.937    0.000 1642.937      682.965 3451.863    0.000 3451.863      405.954 4975.352    0.000 4975.352
668.00  3116.780 1746.700    0.000 1746.700      776.504 3400.306    0.000 3400.306      537.351 5153.277    0.000 5153.277
669.00  3375.293 1586.656    0.000 1586.656      597.698 3753.197    0.000 3753.197      272.747 5517.322    0.000 5517.322
670.00  3392.521 1548.369    0.000 1548.369      549.761 3871.260    0.000 3871.260      160.250 5739.080    0.000 5739.080
671.00  3374.301 1477.171    0.000 1477.171      654.801 3689.353    0.000 3689.353      272.545 5679.969    0.000 5679.969
672.00  3411.362 1593.025    0.000 1593.025      647.024 3717.840    0.000 3717.840      262.993 5647.267    0.000 5647.267
673.00  3332.768 1615.953    0.000 1615.953      652.420 3827.628    0.000 3827.628      395.598 5590.684    0.000 5590.684
674.00  3216.374 1635.170    0.000 1635.170      517.722 4052.468    0.000 4052.468      242.487 6032.075    0.000 6032.075
675.00  3156.963 1637.776    0.000 1637.776      555.249 3811.110    0.000 3811.110      354.783 5401.794    0.000 5401.794
676.00  3255.501 1563.835    0.000 1563.835      526.279 3774.970    0.000 3774.970      222.983 5680.531    0.000 5680.531
677.00  3297.134 1649.500    0.000 1649.500      590.181 3929.775    0.000 3929.775      262.794 5800.106    0.000 5800.106
678.00  3016.442 1766.343    0.000 1766.343      492.353 3599.052    0.000 3599.052      274.155 5558.419    0.000 5558.419
679.00  3284.235 1682.998    0.000 1682.998      599.046 3775.614    0.000 3775.614      302.405 5763.108    0.000 5763.108
680.00  3203.621 1638.840    0.000 1638.840      786.624 3455.034    0.000 3455.034      385.646 5276.819    0.000 5276.819
681.00  3202.910 1618.861    0.000 1618.861      638.726 3413.332    0.000 3413.332      284.309 5556.544    0.000 5556.544
682.00  3252.701 1545.616    0.000 1545.616      621.826 3523.837    0.000 3523.837      182.167 5594.003    0.000 5594.003
683.00  3331.281 1500.632    0.000 1500.632      560.601 3452.834    0.000 3452.834      203.078 5418.482    0.000 5418.482
684.00  3371.332 1534.806    0.000 1534.806      669.632 3504.925    0.000 3504.925      192.924 5439.790    0.000 5439.790
685.00  3177.177 1585.557    0.000 1585.557      811.429 3401.427    0.000 3401.427      710.369 5180.207    0.000 5180.207
686.00  3101.540 1617.294    0.000 1617.294      731.389 3343.518    0.000 3343.518      577.967 5302.878    0.000 5302.878
687.00  3086.681 1697.797    0.000 1697.797      874.820 3482.115    0.000 3482.115      629.748 5467.798    0.000 5467.798
688.00  3206.164 1644.889    0.000 1644.889      825.241 3516.613    0.000 3516.613     1106.773 5147.241    0.000 5147.241
689.00  3268.439 1606.695    0.000 1606.695      750.261 3560.630    0.000 3560.630      731.079 5425.515    0.000 5425.515
690.00  3325.163 1611.617    0.000 1611.617      836.801 3427.083    0.000 3427.083      903.494 5123.873    0.000 5123.873
691.00  3159.729 1596.464    0.000 1596.464      739.499 3426.179    0.000 3426.179      649.848 5276.831    0.000 5276.831
692.00  3207.961 1702.218    0.000 1702.218      732.859 3397.126    0.000 3397.126      771.695 5113.959    0.000 5113.959
693.00  3116.863 1807.567    0.000 1807.567      675.354 3446.250    0.000 3446.250      609.233 5073.959    0.000 5073.959
694.00  3363.825 1500.311    0.000 1500.311      783.344 3276.420    0.000 3276.420      700.618 4718.168    0.000 4718.168
695.00  3091.880 1636.566    0.000 1636.566      666.079 3276.511    0.000 3276.511      497.540 5104.007    0.000 5104.007
696.00  3134.004 1731.230    0.000 1731.230      742.658 3463.674    0.000 3463.674      588.925 5270.215    0.000 5270.215
697.00  3050.077 1724.835    0.000 1724.835      672.242 3267.571    0.000 3267.571      426.463 4829.384    0.000 4829.384
698.00  3269.414 1603.881    0.000 1603.881      735.942 3224.794    0.000 3224.794      465.470 5098.806    0.000 5098.806
699.00  3280.233 1756.396    0.000 1756.396      663.334 3438.282    0.000 3438.282      466.877 5209.177    0.000 5209.177
700.00  3428.787 1551.358    0.000 1551.358      654.644 3462.744    0.000 3462.744      690.263 4850.975    0.000 4850.975
701.00  3167.773 1555.481    0.000 1555.481      703.794 3317.197    0.000 3317.197      638.488 5047.730    0.000 5047.730
702.00  3043.815 1622.674    0.000 1622.674      615.645 3304.153    0.000 3304.153      516.440 4905.579    0.000 4905.579
703.00  2918.434 1768.358    0.000 1768.358      670.250 3274.318    0.000 3274.318      487.185 4830.566    0.000 4830.566
704.00  2851.139 1741.866    0.000 1741.866      657.713 3313.436    0.000 3313.436      568.215 4676.818    0.000 4676.818
705.00  2981.995 1851.554    0.000 1851.554      859.220 3130.408    0.000 3130.408      680.517 4781.411    0.000 4781.411
706.00  3036.162 1755.866    0.000 1755.866      805.055 3098.499    0.000 3098.499      873.234 4625.586    0.000 4625.586
707.00  2995.505 1694.240    0.000 1694.240      850.060 2970.115    0.000 2970.115      984.021 4454.986    0.000 4454.986
708.00  3172.523 1591.376    0.000 1591.376      678.464 3177.113    0.000 3177.113      497.540 4744.629    0.000 4744.629
709.00  3243.741 1516.163    0.000 1516.163      715.621 3358.660    0.000 3358.660      629.541 4994.336    0.000 4994.336
710.00  3213.355 1519.049    0.000 1519.049      670.239 3092.014    0.000 3092.014      426.871 4964.107    0.000 4964.107
711.00  3126.569 1476.688    0.000 1476.688      794.630 2996.036    0.000 2996.036      679.907 4787.644    0.000 4787.644
712.00  3240.095 1644.853    0.000 1644.853      684.217 3020.952    0.000 3020.952      507.694 4475.784    0.000 4475.784
713.00  3034.064 1609.506    0.000 1609.506      724.509 3041.376    0.000 3041.376      588.925 4747.937    0.000 4747.937
714.00  3108.853 1540.106    0.000 1540.106      932.543 2930.164    0.000 2930.164      578.167 5018.764    0.000 5018.764
715.00  3168.103 1438.979    0.000 1438.979      782.042 2995.160    0.000 2995.160      528.002 4499.076    0.000 4499.076
716.00  3269.182 1353.873    0.000 1353.873      752.397 2985.278    0.000 2985.278      456.925 4833.189    0.000 4833.189
717.00  3034.545 1542.284    0.000 1542.284      749.008 3141.446    0.000 3141.446      344.930 4639.768    0.000 4639.768
718.00  3092.672 1520.696    0.000 1520.696      672.357 3306.962    0.000 3306.962      445.259 5157.608    0.000 5157.608
719.00  3044.497 1568.819    0.000 1568.819      654.218 3221.250    0.000 3221.250      335.078 4816.011    0.000 4816.011
720.00  3059.252 1612.574    0.000 1612.574      615.913 3373.850    0.000 3373.850      475.825 4855.613    0.000 4855.613
721.00  3327.018 1412.429    0.000 1412.429      621.786 3310.165    0.000 3310.165      649.446 4810.036    0.000 4810.036
722.00  3238.976 1439.735    0.000 1439.735      591.665 3246.727    0.000 3246.727      528.002 4350.020    0.000 4350.020
723.00  3153.749 1483.807    0.000 1483.807      588.272 3483.351    0.000 3483.351      487.185 4984.223    0.000 4984.223
724.00  3076.762 1544.581    0.000 1544.581      801.719 3461.354    0.000 3461.354      800.545 4782.515    0.000 4782.515
725.00  3040.838 1614.855    0.000 1614.855      686.032 3289.979    0.000 3289.979      548.108 4622.776    0.000 4622.776
726.00  3131.901 1539.864    0.000 1539.864      815.642 3130.686    0.000 3130.686      517.142 4835.500    0.000 4835.500
727.00  3177.951 1583.770    0.000 1583.770      712.323 3250.495    0.000 3250.495      517.445 4670.019    0.000 4670.019
728.00  3057.653 1643.751    0.000 1643.751      729.115 3371.948    0.000 3371.948      770.891 4896.338    0.000 4896.338
729.00  3009.418 1644.833    0.000 1644.833      595.850 3405.752    0.000 3405.752      568.215 4857.405    0.000 4857.405
730.00  3111.594 1661.882    0.000 1661.882      658.493 3515.764    0.000 3515.764      648.642 4857.401    0.000 4857.401
731.00  3084.107 1633.851    0.000 1633.851      695.722 3152.113    0.000 3152.113      619.186 4690.907    0.000 4690.907
732.00  2922.842 1672.262    0.000 1672.262      751.161 3272.335    0.000 3272.335      668.554 4651.033    0.000 4651.033
733.00  2815.654 1789.775    0.000 1789.775      650.940 3345.760    0.000 3345.760      740.228 4766.211    0.000 4766.211
734.00  2888.008 1785.444    0.000 1785.444      588.772 3206.013    0.000 3206.013      629.541 4260.424    0.000 4260.424
735.00  2991.906 1771.440    0.000 1771.440      730.281 3150.787    0.000 3150.787      537.552 4576.651    0.000 4576.651
736.00  2871.175 1757.771    0.000 1757.771      757.591 3215.355    0.000 3215.355      648.441 4680.876    0.000 4680.876
737.00  2950.417 1670.714    0.000 1670.714      726.329 3300.695    0.000 3300.695      790.997 4503.125    0.000 4503.125
738.00  2938.656 1729.386    0.000 1729.386      661.651 3279.533    0.000 3279.533      537.753 4449.447    0.000 4449.447
739.00  2979.273 1606.995    0.000 1606.995      773.711 3151.268    0.000 3151.268      618.381 4519.919    0.000 4519.919
740.00  3045.434 1583.397    0.000 1583.397      700.170 3240.299    0.000 3240.299      638.086 4832.671    0.000 4832.671
741.00  2987.092 1615.960    0.000 1615.960      779.808 3170.223    0.000 3170.223      667.542 4711.533    0.000 4711.533
742.00  2961.344 1743.977    0.000 1743.977      617.627 3390.180    0.000 3390.180      659.198 4708.827    0.000 4708.827
743.00  2892.063 1763.594    0.000 1763.594      704.173 3090.793    0.000 3090.793      527.800 4784.294    0.000 4784.294
744.00  2711.593 1825.601    0.000 1825.601      701.700 3150.410    0.000 3150.410      557.458 4913.860    0.000 4913.860
745.00  2790.359 1883.482    0.000 1883.482      631.648 3152.442    0.000 3152.442      720.523 4491.014    0.000 4491.014
746.00  2814.748 1842.853    0.000 1842.853      623.133 3242.118    0.000 3242.118      436.215 4911.910    0.000 4911.910
747.00  2914.920 1769.019    0.000 1769.019      722.161 3162.005    0.000 3162.005      609.641 4880.209    0.000 4880.209
748.00  2859.296 1820.705    0.000 1820.705      678.693 3397.399    0.000 3397.399      385.250 5091.289    0.000 5091.289
749.00  2714.333 1694.923    0.000 1694.923      797.562 3141.248    0.000 3141.248      405.150 4902.563    0.000 4902.563
750.00  2757.525 1637.457    0.000 1637.457      622.741 3183.941    0.000 3183.941      334.475 4886.674    0.000 4886.674
751.00  2810.796 1687.233    0.000 1687.233      588.382 3122.866    0.000 3122.866      375.499 4700.900    0.000 4700.900
752.00  2956.694 1608.580    0.000 1608.580      607.969 3172.021    0.000 3172.021      434.003 4976.303    0.000 4976.303
753.00  2836.391 1699.135    0.000 1699.135      727.066 3236.728    0.000 3236.728      436.014 5035.752    0.000 5035.752
754.00  2842.985 1643.708    0.000 1643.708      737.546 3149.690    0.000 3149.690      598.275 4492.000    0.000 4492.000
755.00  2789.377 1703.003    0.000 1703.003      772.572 3086.688    0.000 3086.688      456.925 5014.011    0.000 5014.011
756.00  3105.537 1502.014    0.000 1502.014      737.918 3186.314    0.000 3186.314      527.801 4781.098    0.000 4781.098
757.00  2915.586 1659.990    0.000 1659.990      678.339 3267.155    0.000 3267.155      394.996 5216.206    0.000 5216.206
758.00  2961.981 1677.480    0.000 1677.480      595.853 3377.058    0.000 3377.058      375.090 4966.587    0.000 4966.587
759.00  2844.108 1702.084    0.000 1702.084      643.018 3002.839    0.000 3002.839      375.694 4535.707    0.000 4535.707
760.00  2727.225 1720.725    0.000 1720.725      673.153 3140.594    0.000 3140.594      477.232 4614.118    0.000 4614.118
761.00  2969.546 1571.702    0.000 1571.702      680.029 3092.336    0.000 3092.336      598.275 4671.335    0.000 4671.335
762.00  2732.700 1796.875    0.000 1796.875      722.135 3118.399    0.000 3118.399      568.215 4593.309    0.000 4593.309
763.00  2799.294 1764.016    0.000 1764.016      669.305 3150.830    0.000 3150.830      436.416 4836.301    0.000 4836.301
764.00  2912.234 1613.059    0.000 1613.059      643.670 3009.266    0.000 3009.266      495.127 4722.807    0.000 4722.807
765.00  2972.731 1619.713    0.000 1619.713      776.999 3012.417    0.000 3012.417      616.170 4565.975    0.000 4565.975
766.00  2858.938 1785.824    0.000 1785.824      565.805 3170.698    0.000 3170.698      617.577 4443.017    0.000 4443.017
767.00  2837.319 1572.791    0.000 1572.791      584.132 3348.927    0.000 3348.927      688.252 4446.031    0.000 4446.031
768.00  2854.218 1748.820    0.000 1748.820      676.181 3328.522    0.000 3328.522      748.773 4480.168    0.000 4480.168
769.00  2929.859 1635.084    0.000 1635.084      691.469 3220.567    0.000 3220.567      466.877 4254.081    0.000 4254.081
770.00  2775.228 1675.200    0.000 1675.200      668.745 3228.692    0.000 3228.692      517.647 4634.445    0.000 4634.445
771.00  2972.669 1595.518    0.000 1595.518      623.175 3321.368    0.000 3321.368      406.155 5213.321    0.000 5213.321
772.00  2834.490 1614.248    0.000 1614.248      706.141 3192.501    0.000 3192.501      730.275 4366.729    0.000 4366.729
773.00  2773.700 1640.918    0.000 1640.918      626.202 3283.637    0.000 3283.637      578.168 4809.227    0.000 4809.227
774.00  2896.741 1641.320    0.000 1641.320      725.104 3284.216    0.000 3284.216      690.062 4529.685    0.000 4529.685
775.00  2885.378 1646.113    0.000 1646.113      671.076 3244.039    0.000 3244.039      740.228 4647.306    0.000 4647.306
776.00  2963.009 1664.647    0.000 1664.647      615.711 3641.449    0.000 3641.449      597.879 4929.525    0.000 4929.525
777.00  2998.749 1471.773    0.000 1471.773      668.479 3215.967    0.000 3215.967      729.672 4626.193    0.000 4626.193
778.00  3119.574 1504.097    0.000 1504.097      710.157 3249.678    0.000 3249.678      882.583 4544.959    0.000 4544.959
779.00  2936.227 1600.755    0.000 1600.755      687.149 3058.590    0.000 3058.590      809.898 4403.112    0.000 4403.112
780.00  2861.529 1706.288    0.000 1706.288      834.279 3308.750    0.000 3308.750     1096.015 4690.728    0.000 4690.728
781.00  2781.696 1767.198    0.000 1767.198      684.698 3420.856    0.000 3420.856      881.377 4832.181    0.000 4832.181
782.00  2752.879 1761.560    0.000 1761.560      625.507 3395.311    0.000 3395.311      446.771 4966.996    0.000 4966.996
783.00  2808.256 1718.243    0.000 1718.243      682.294 3262.365    0.000 3262.365      780.453 4432.940    0.000 4432.940
784.00  2967.296 1644.573    0.000 1644.573      614.697 3564.399    0.000 3564.399      730.275 4653.631    0.000 4653.631
785.00  2861.149 1543.305    0.000 1543.305      664.245 3319.008    0.000 3319.008      599.079 4676.558    0.000 4676.558
786.00  3002.171 1518.262    0.000 1518.262      599.932 3474.832    0.000 3474.832      608.429 4398.664    0.000 4398.664
787.00  2951.851 1595.791    0.000 1595.791      677.387 3501.245    0.000 3501.245      639.292 4905.755    0.000 4905.755
788.00  2864.145 1575.674    0.000 1575.674      580.930 3342.650    0.000 3342.650      416.309 4686.979    0.000 4686.979
789.00  2808.543 1723.068    0.000 1723.068      626.932 3399.106    0.000 3399.106      548.310 4686.507    0.000 4686.507
790.00  3020.128 1613.973    0.000 1613.973      666.804 3242.356    0.000 3242.356      537.652 4919.203    0.000 4919.203
791.00  2888.272 1678.719    0.000 1678.719      429.478 3221.006    0.000 3221.006      275.379 4680.108    0.000 4680.108
792.00  2867.843 1641.686    0.000 1641.686      562.604 3290.357    0.000 3290.357      405.552 4938.446    0.000 4938.446
793.00  2964.420 1592.819    0.000 1592.819      630.004 3250.581    0.000 3250.581      639.091 4436.981    0.000 4436.981
794.00  2900.011 1634.062    0.000 1634.062      727.903 3326.262    0.000 3326.262      406.155 4873.073    0.000 4873.073
795.00  2983.220 1508.697    0.000 1508.697      562.913 3100.411    0.000 3100.411      650.671 4699.268    0.000 4699.268
796.00  3007.497 1544.483    0.000 1544.483      654.570 3271.402    0.000 3271.402      388.705 5164.445    0.000 5164.445
797.00  2877.432 1591.314    0.000 1591.314      614.049 3181.465    0.000 3181.465      538.156 4453.193    0.000 4453.193
798.00  2954.332 1606.558    0.000 1606.558      609.467 3214.935    0.000 3214.935      699.813 4451.848    0.000 4451.848
799.00  2870.377 1544.353    0.000 1544.353      755.289 3021.078    0.000 3021.078      678.400 4590.784    0.000 4590.784
800.00  2844.719 1596.939    0.000 1596.939      687.805 3149.464    0.000 3149.464      557.860 4523.054    0.000 4523.054
801.00  2989.234 1481.328    0.000 1481.328      644.749 3018.394    0.000 3018.394      568.617 4718.770    0.000 4718.770
802.00  2991.932 1580.691    0.000 1580.691      773.998 3183.172    0.000 3183.172      781.654 4626.969    0.000 4626.969
803.00  2953.907 1509.778    0.000 1509.778      775.824 3060.381    0.000 3060.381      841.968 4620.034    0.000 4620.034
804.00  2899.959 1574.931    0.000 1574.931      744.004 3222.133    0.000 3222.133      852.926 4406.748    0.000 4406.748
805.00  2904.903 1542.782    0.000 1542.782      613.878 3216.481    0.000 3216.481      801.754 4734.060    0.000 4734.060
806.00  3016.939 1509.874    0.000 1509.874      773.711 3206.588    0.000 3206.588      933.152 4541.321    0.000 4541.321
807.00  3247.391 1476.548    0.000 1476.548      737.441 3357.245    0.000 3357.245      801.754 4688.652    0.000 4688.652
808.00  2978.029 1459.729    0.000 1459.729      713.947 3151.279    0.000 3151.279      830.004 4382.986    0.000 4382.986
809.00  3004.126 1415.615    0.000 1415.615      681.755 3298.121    0.000 3298.121      741.233 4202.050    0.000 4202.050
810.00  3007.110 1424.303    0.000 1424.303      741.971 3298.677    0.000 3298.677      912.844 4602.923    0.000 4602.923
811.00  2986.469 1619.042    0.000 1619.042      725.770 3216.342    0.000 3216.342      740.027 4728.596    0.000 4728.596
812.00  2814.189 1558.748    0.000 1558.748      623.642 3420.441    0.000 3420.441      548.108 4776.599    0.000 4776.599
813.00  2829.818 1675.149    0.000 1675.149      567.977 3269.662    0.000 3269.662      588.925 4754.743    0.000 4754.743
814.00  2912.427 1641.614    0.000 1641.614      686.557 3434.923    0.000 3434.923      790.997 4761.403    0.000 4761.403
815.00  2853.739 1651.797    0.000 1651.797      611.761 3427.694    0.000 3427.694      680.310 4683.241    0.000 4683.241
816.00  2941.023 1695.650    0.000 1695.650      682.231 3292.463    0.000 3292.463      730.677 4424.008    0.000 4424.008
817.00  2930.245 1699.772    0.000 1699.772      682.703 3313.994    0.000 3313.994      639.091 4689.504    0.000 4689.504
818.00  2941.728 1538.849    0.000 1538.849      562.995 3230.743    0.000 3230.743      486.381 4313.835    0.000 4313.835
819.00  3065.425 1659.854    0.000 1659.854      710.616 3207.588    0.000 3207.588      313.966 4881.120    0.000 4881.120
820.00  2872.258 1677.001    0.000 1677.001      658.811 3257.992    0.000 3257.992      324.924 4724.811    0.000 4724.811
821.00  2977.847 1588.713    0.000 1588.713      645.255 3302.160    0.000 3302.160      445.363 4836.926    0.000 4836.926
822.00  2670.020 1931.925    0.000 1931.925      675.125 3287.686    0.000 3287.686      608.228 5184.443    0.000 5184.443
823.00  2681.594 1901.873    0.000 1901.873      546.176 3419.737    0.000 3419.737      466.676 4915.615    0.000 4915.615
824.00  2856.897 1811.586    0.000 1811.586      543.830 3379.593    0.000 3379.593      354.984 4962.383    0.000 4962.383
825.00  2719.845 1723.851    0.000 1723.851      623.217 3095.362    0.000 3095.362      404.748 4631.817    0.000 4631.817
826.00  2789.257 1708.450    0.000 1708.450      570.559 3341.900    0.000 3341.900      303.812 4996.741    0.000 4996.741
827.00  2664.796 1764.787    0.000 1764.787      550.975 3220.864    0.000 3220.864      354.582 4967.835    0.000 4967.835
828.00  2688.642 1676.516    0.000 1676.516      634.251 3107.408    0.000 3107.408      435.612 4821.269    0.000 4821.269
829.00  2736.026 1727.842    0.000 1727.842      671.644 3237.600    0.000 3237.600      476.026 4799.548    0.000 4799.548
830.00  2985.248 1688.170    0.000 1688.170      675.549 3224.973    0.000 3224.973      456.120 4872.606    0.000 4872.606
831.00  2799.808 1702.559    0.000 1702.559      653.050 3004.995    0.000 3004.995      334.073 4623.410    0.000 4623.410
832.00  2554.384 1857.668    0.000 1857.668      529.949 3220.444    0.000 3220.444      294.463 4739.859    0.000 4739.859
833.00  2794.211 1723.876    0.000 1723.876      731.466 2953.292    0.000 2953.292      446.670 4670.319    0.000 4670.319
834.00  2718.634 1811.840    0.000 1811.840      603.673 3175.230    0.000 3175.230      314.770 4662.223    0.000 4662.223
835.00  2749.628 1754.216    0.000 1754.216      616.473 3179.504    0.000 3179.504      365.138 4890.984    0.000 4890.984
836.00  2929.054 1627.781    0.000 1627.781      701.148 3292.184    0.000 3292.184      385.847 4815.106    0.000 4815.106
837.00  2790.278 1625.912    0.000 1625.912      577.522 3128.945    0.000 3128.945      284.309 4444.582    0.000 4444.582
838.00  2700.916 1755.691    0.000 1755.691      594.512 3212.260    0.000 3212.260      233.338 4834.486    0.000 4834.486
839.00  2833.427 1661.950    0.000 1661.950      656.852 3104.182    0.000 3104.182      396.001 4490.272    0.000 4490.272
840.00  2926.633 1532.387    0.000 1532.387      632.169 3056.471    0.000 3056.471      426.463 4596.931    0.000 4596.931
841.00  2916.619 1594.360    0.000 1594.360      505.448 3300.460    0.000 3300.460      253.847 4687.080    0.000 4687.080
842.00  2907.398 1642.065    0.000 1642.065      635.367 3182.581    0.000 3182.581      416.309 4683.915    0.000 4683.915
843.00  3015.374 1651.791    0.000 1651.791      607.697 3417.154    0.000 3417.154      375.493 4864.949    0.000 4864.949
844.00  3101.989 1511.332    0.000 1511.332      624.906 3355.365    0.000 3355.365      365.540 4580.041    0.000 4580.041
845.00  2843.313 1699.590    0.000 1699.590      640.210 3192.831    0.000 3192.831      314.770 4883.329    0.000 4883.329
846.00  2853.264 1644.894    0.000 1644.894      514.355 3361.681    0.000 3361.681      375.492 4792.562    0.000 4792.562
847.00  2889.210 1592.439    0.000 1592.439      544.298 3238.192    0.000 3238.192      375.694 4751.951    0.000 4751.951
848.00  2937.285 1637.681    0.000 1637.681      631.981 3346.469    0.000 3346.469      264.001 4891.304    0.000 4891.304
849.00  2796.270 1584.270    0.000 1584.270      545.916 3295.406    0.000 3295.406      294.463 4881.841    0.000 4881.841
850.00  2775.309 1635.527    0.000 1635.527      549.592 3296.866    0.000 3296.866      294.060 4786.538    0.000 4786.538
851.00  2907.559 1611.479    0.000 1611.479      693.389 3273.287    0.000 3273.287      507.091 4923.060    0.000 4923.060
852.00  2824.464 1682.741    0.000 1682.741      602.899 3482.142    0.000 3482.142      324.924 4979.671    0.000 4979.671
853.00  2788.109 1615.070    0.000 1615.070      689.165 3114.456    0.000 3114.456      274.155 4674.616    0.000 4674.616
854.00  2807.060 1712.395    0.000 1712.395      615.043 3287.095    0.000 3287.095      365.540 4904.457    0.000 4904.457
855.00  2867.563 1665.613    0.000 1665.613      592.348 3368.014    0.000 3368.014      477.232 4832.380    0.000 4832.380
856.00  2936.143 1667.220    0.000 1667.220      596.797 3305.317    0.000 3305.317      517.848 4686.613    0.000 4686.613
857.00  2915.475 1571.604    0.000 1571.604      655.903 3211.749    0.000 3211.749      375.694 4948.078    0.000 4948.078
858.00  2872.726 1628.603    0.000 1628.603      622.544 3280.172    0.000 3280.172      416.309 4979.119    0.000 4979.119
859.00  2949.536 1618.060    0.000 1618.060      688.940 3378.484    0.000 3378.484      577.364 5163.609    0.000 5163.609
860.00  2997.955 1626.556    0.000 1626.556      603.758 3463.465    0.000 3463.465      335.486 5131.977    0.000 5131.977
861.00  3080.671 1522.483    0.000 1522.483      519.173 3403.785    0.000 3403.785      263.800 4756.831    0.000 4756.831
862.00  2896.806 1565.736    0.000 1565.736      714.116 3126.021    0.000 3126.021      477.031 4766.890    0.000 4766.890
863.00  2796.438 1573.104    0.000 1573.104      677.645 3336.704    0.000 3336.704      324.924 5029.111    0.000 5029.111
864.00  3021.543 1515.436    0.000 1515.436      668.312 3251.835    0.000 3251.835      416.108 5096.767    0.000 5096.767
865.00  3099.367 1573.138    0.000 1573.138      600.259 3234.546    0.000 3234.546      365.540 4862.029    0.000 4862.029
866.00  2979.623 1527.017    0.000 1527.017      655.161 3233.240    0.000 3233.240      213.640 5016.679    0.000 5016.679
867.00  2764.305 1735.988    0.000 1735.988      673.307 3030.046    0.000 3030.046      375.694 4520.756    0.000 4520.756
868.00  2968.432 1601.476    0.000 1601.476      730.743 3106.771    0.000 3106.771      487.386 4726.722    0.000 4726.722
869.00  2936.235 1646.032    0.000 1646.032      730.880 3236.951    0.000 3236.951      425.860 4795.580    0.000 4795.580
870.00  2856.099 1626.436    0.000 1626.436      536.447 3277.860    0.000 3277.860      253.847 4413.455    0.000 4413.455
871.00  2768.842 1602.200    0.000 1602.200      637.617 3227.377    0.000 3227.377      222.983 5029.516    0.000 5029.516
872.00  2786.584 1623.544    0.000 1623.544      538.438 3262.663    0.000 3262.663      213.231 4763.709    0.000 4763.709
873.00  2980.575 1495.663    0.000 1495.663      744.674 3241.220    0.000 3241.220      487.386 4748.280    0.000 4748.280
874.00  3023.024 1588.215    0.000 1588.215      658.496 3243.947    0.000 3243.947      334.475 4846.041    0.000 4846.041
875.00  2981.343 1587.251    0.000 1587.251      731.325 3157.950    0.000 3157.950      385.646 5019.444    0.000 5019.444
876.00  2964.694 1622.390    0.000 1622.390      687.601 3291.306    0.000 3291.306      345.232 4955.034    0.000 4955.034
877.00  2933.213 1548.991    0.000 1548.991      619.010 3406.271    0.000 3406.271      213.231 5479.748    0.000 5479.748
878.00  2826.130 1762.126    0.000 1762.126      671.511 3187.537    0.000 3187.537      426.463 4782.919    0.000 4782.919
879.00  2776.034 1772.163    0.000 1772.163      655.057 3147.334    0.000 3147.334      314.770 4940.513    0.000 4940.513
880.00  2657.151 1768.396    0.000 1768.396      609.512 3220.197    0.000 3220.197      294.261 4692.035    0.000 4692.035
881.00  2636.178 1808.115    0.000 1808.115      578.283 3302.217    0.000 3302.217      273.753 4817.761    0.000 4817.761
882.00  2718.042 1818.841    0.000 1818.841      594.828 3267.756    0.000 3267.756      274.155 4719.335    0.000 4719.335
883.00  2805.429 1642.370    0.000 1642.370      660.399 3170.970    0.000 3170.970      456.321 4770.146    0.000 4770.146
884.00  2849.948 1638.766    0.000 1638.766      692.668 3134.372    0.000 3134.372      284.309 5180.625    0.000 5180.625
885.00  2625.501 1757.031    0.000 1757.031      624.686 3217.878    0.000 3217.878      324.924 4741.500    0.000 4741.500
886.00  2729.277 1721.672    0.000 1721.672      696.356 3241.462    0.000 3241.462      284.309 4759.953    0.000 4759.953
887.00  2821.301 1654.504    0.000 1654.504      670.308 3285.387    0.000 3285.387      426.463 4495.923    0.000 4495.923
888.00  2746.129 1735.561    0.000 1735.561      813.202 3285.692    0.000 3285.692      700.618 4995.197    0.000 4995.197
889.00  2798.287 1630.679    0.000 1630.679      789.280 3170.073    0.000 3170.073      771.695 4664.897    0.000 4664.897
890.00  2745.238 1666.150    0.000 1666.150      852.413 3111.999    0.000 3111.999      426.463 4814.488    0.000 4814.488
891.00  2839.861 1650.567    0.000 1650.567      741.048 3388.341    0.000 3388.341      599.079 4501.323    0.000 4501.323
892.00  2883.033 1744.517    0.000 1744.517      606.054 3513.130    0.000 3513.130      365.540 4554.899    0.000 4554.899
893.00  2833.052 1719.000    0.000 1719.000      703.199 3296.011    0.000 3296.011      345.232 4737.973    0.000 4737.973
894.00  2911.785 1599.222    0.000 1599.222      705.161 3383.224    0.000 3383.224      365.540 4858.146    0.000 4858.146
895.00  2975.918 1594.516    0.000 1594.516      582.404 3430.172    0.000 3430.172      264.001 4863.616    0.000 4863.616
896.00  2865.507 1671.232    0.000 1671.232      585.993 3396.482    0.000 3396.482      162.462 5058.785    0.000 5058.785
897.00  2963.750 1588.297    0.000 1588.297      622.208 3383.773    0.000 3383.773      172.616 4714.143    0.000 4714.143
898.00  3090.219 1462.069    0.000 1462.069      636.285 3372.414    0.000 3372.414      283.907 4899.242    0.000 4899.242
899.00  2986.296 1535.635    0.000 1535.635      627.153 3330.887    0.000 3330.887      283.504 5213.602    0.000 5213.602
900.00  2964.913 1584.275    0.000 1584.275      592.219 3285.747    0.000 3285.747      243.693 4695.673    0.000 4695.673
901.00  2994.634 1483.823    0.000 1483.823      686.821 3147.342    0.000 3147.342      284.309 4639.651    0.000 4639.651
902.00  2901.534 1571.153    0.000 1571.153      695.892 3308.326    0.000 3308.326      182.770 5137.896    0.000 5137.896
903.00  2927.216 1514.108    0.000 1514.108      525.330 3369.468    0.000 3369.468      264.001 4823.046    0.000 4823.046
904.00  2979.917 1541.443    0.000 1541.443      553.173 3339.083    0.000 3339.083      203.078 4748.454    0.000 4748.454
905.00  2921.890 1630.088    0.000 1630.088      641.461 3204.708    0.000 3204.708      304.616 4674.597    0.000 4674.597
906.00  3046.174 1466.403    0.000 1466.403      599.873 3264.521    0.000 3264.521      436.617 4661.771    0.000 4661.771
907.00  3075.148 1520.470    0.000 1520.470      724.713 3080.041    0.000 3080.041      263.599 4947.590    0.000 4947.590
908.00  2901.414 1607.755    0.000 1607.755      581.541 3243.957    0.000 3243.957      243.693 4855.393    0.000 4855.393
909.00  2941.420 1595.511    0.000 1595.511      595.469 3197.658    0.000 3197.658      415.907 4472.768    0.000 4472.768
910.00  2944.669 1457.097    0.000 1457.097      713.213 3122.804    0.000 3122.804      486.984 4285.225    0.000 4285.225
911.00  2999.266 1508.369    0.000 1508.369      599.475 3211.032    0.000 3211.032      304.415 4691.483    0.000 4691.483
912.00  3015.404 1474.028    0.000 1474.028      698.539 3251.478    0.000 3251.478      304.616 4768.774    0.000 4768.774
913.00  2966.057 1496.709    0.000 1496.709      684.049 3312.709    0.000 3312.709      264.001 4739.364    0.000 4739.364
914.00  3017.297 1520.375    0.000 1520.375      672.247 3196.607    0.000 3196.607      111.693 4939.526    0.000 4939.526
915.00  2934.658 1503.768    0.000 1503.768      612.373 3374.278    0.000 3374.278      192.924 4959.108    0.000 4959.108
916.00  3009.478 1593.659    0.000 1593.659      576.086 3400.160    0.000 3400.160      223.385 4869.027    0.000 4869.027
917.00  2774.533 1559.188    0.000 1559.188      658.308 3176.143    0.000 3176.143      233.539 4418.413    0.000 4418.413
918.00  2864.504 1537.121    0.000 1537.121      670.775 3138.661    0.000 3138.661      456.925 4327.016    0.000 4327.016
919.00  2751.612 1660.781    0.000 1660.781      719.674 3114.552    0.000 3114.552      264.001 4648.717    0.000 4648.717
920.00  2777.057 1603.262    0.000 1603.262      656.682 3200.363    0.000 3200.363      213.231 4567.077    0.000 4567.077
921.00  2867.253 1527.893    0.000 1527.893      754.563 2994.728    0.000 2994.728      364.936 4223.059    0.000 4223.059
922.00  2935.433 1501.393    0.000 1501.393      726.203 3020.380    0.000 3020.380      506.488 4214.313    0.000 4214.313
923.00  2702.020 1579.330    0.000 1579.330      636.189 3066.223    0.000 3066.223      304.616 4374.063    0.000 4374.063
924.00  2947.190 1521.894    0.000 1521.894      544.359 3401.822    0.000 3401.822      162.462 4828.666    0.000 4828.666
925.00  2896.306 1580.438    0.000 1580.438      713.817 3210.178    0.000 3210.178      182.770 4875.930    0.000 4875.930
926.00  3041.688 1534.545    0.000 1534.545      584.384 3401.151    0.000 3401.151       60.923 5090.964    0.000 5090.964
927.00  2811.802 1514.887    0.000 1514.887      669.515 3204.592    0.000 3204.592      132.000 4643.980    0.000 4643.980
928.00  2679.919 1681.153    0.000 1681.153      716.865 3063.202    0.000 3063.202      243.693 4343.591    0.000 4343.591
929.00  2896.468 1605.286    0.000 1605.286      649.459 3289.781    0.000 3289.781      385.847 4702.795    0.000 4702.795
930.00  2950.166 1565.703    0.000 1565.703      776.480 3336.154    0.000 3336.154      466.073 4931.521    0.000 4931.521
931.00  3049.806 1597.264    0.000 1597.264      742.935 3245.128    0.000 3245.128      384.842 4653.635    0.000 4653.635
932.00  2957.994 1566.159    0.000 1566.159      739.494 3159.408    0.000 3159.408      152.308 4901.901    0.000 4901.901
933.00  2866.319 1509.602    0.000 1509.602      683.386 3169.595    0.000 3169.595      192.924 5038.770    0.000 5038.770
934.00  2790.559 1609.105    0.000 1609.105      692.003 3139.263    0.000 3139.263      537.753 4462.835    0.000 4462.835
935.00  2798.678 1703.041    0.000 1703.041      661.352 3094.238    0.000 3094.238      365.540 4510.482    0.000 4510.482
936.00  2860.587 1637.946    0.000 1637.946      728.040 3009.010    0.000 3009.010      304.214 4810.219    0.000 4810.219
937.00  2540.435 1712.763    0.000 1712.763      514.087 3161.388    0.000 3161.388       20.308 4886.360    0.000 4886.360
938.00  2770.457 1527.070    0.000 1527.070      582.958 3309.524    0.000 3309.524      191.918 4811.875    0.000 4811.875
939.00  2889.443 1505.004    0.000 1505.004      658.701 3249.817    0.000 3249.817      242.487 4826.755    0.000 4826.755
940.00  2875.814 1582.804    0.000 1582.804      616.907 3276.109    0.000 3276.109      385.646 4568.090    0.000 4568.090
941.00  2846.584 1556.926    0.000 1556.926      553.310 3340.312    0.000 3340.312      172.616 4945.489    0.000 4945.489
942.00  3013.985 1482.112    0.000 1482.112      642.286 3335.711    0.000 3335.711       60.923 5266.881    0.000 5266.881
943.00  2878.489 1585.061    0.000 1585.061      637.486 3213.689    0.000 3213.689       91.385 4658.069    0.000 4658.069
944.00  2969.291 1508.650    0.000 1508.650      540.510 3112.099    0.000 3112.099       30.462 5047.525    0.000 5047.525
945.00  3112.172 1411.142    0.000 1411.142      479.927 3403.183    0.000 3403.183       20.308 5306.308    0.000 5306.308
946.00  3028.373 1521.855    0.000 1521.855      522.696 3373.625    0.000 3373.625       40.012 5236.324    0.000 5236.324
947.00  3000.796 1422.302    0.000 1422.302      680.414 3258.328    0.000 3258.328      253.847 4750.948    0.000 4750.948
948.00  3069.586 1451.955    0.000 1451.955      485.411 3489.963    0.000 3489.963       30.462 5123.384    0.000 5123.384
949.00  2984.577 1554.650    0.000 1554.650      593.776 3336.824    0.000 3336.824      152.308 5194.798    0.000 5194.798
950.00  3110.816 1422.909    0.000 1422.909      598.489 3352.101    0.000 3352.101      182.569 5169.306    0.000 5169.306
951.00  2956.670 1496.141    0.000 1496.141      749.339 3310.410    0.000 3310.410       50.568 5572.116    0.000 5572.116
952.00  2735.478 1618.090    0.000 1618.090      559.406 3256.742    0.000 3256.742       20.107 5014.542    0.000 5014.542
953.00  2874.993 1633.422    0.000 1633.422      800.190 3270.387    0.000 3270.387      161.658 5695.008    0.000 5695.008
954.00  2824.936 1649.003    0.000 1649.003      698.778 3238.406    0.000 3238.406      111.693 5154.579    0.000 5154.579
955.00  2789.095 1712.349    0.000 1712.349      620.505 3214.565    0.000 3214.565      182.770 5046.221    0.000 5046.221
956.00  2640.518 1649.201    0.000 1649.201      647.388 3077.687    0.000 3077.687      355.386 4659.971    0.000 4659.971
957.00  2856.316 1572.315    0.000 1572.315      534.460 3269.813    0.000 3269.813      223.385 4762.537    0.000 4762.537
958.00  2731.772 1677.828    0.000 1677.828      611.240 3283.444    0.000 3283.444       30.462 4853.009    0.000 4853.009
959.00  2742.708 1653.345    0.000 1653.345      650.451 3207.849    0.000 3207.849      101.539 4863.251    0.000 4863.251
960.00  2828.993 1691.084    0.000 1691.084      666.535 3300.778    0.000 3300.778      557.458 4553.304    0.000 4553.304
961.00  2630.143 1880.814    0.000 1880.814      507.481 3375.871    0.000 3375.871      253.847 4633.320    0.000 4633.320
962.00  2791.606 1691.976    0.000 1691.976      617.639 3250.501    0.000 3250.501      324.924 4842.741    0.000 4842.741
963.00  2786.018 1731.826    0.000 1731.826      730.698 3264.633    0.000 3264.633      680.310 4294.552    0.000 4294.552
964.00  2668.731 1753.244    0.000 1753.244      644.794 3091.053    0.000 3091.053      578.570 4628.200    0.000 4628.200
965.00  2897.196 1573.582    0.000 1573.582      633.660 3276.799    0.000 3276.799      385.847 4733.746    0.000 4733.746
966.00  2709.202 1737.378    0.000 1737.378      525.699 3179.840    0.000 3179.840      355.386 4576.214    0.000 4576.214
967.00  2628.338 1828.471    0.000 1828.471      632.140 3250.184    0.000 3250.184      142.154 4886.797    0.000 4886.797
968.00  2805.567 1696.860    0.000 1696.860      595.023 3361.532    0.000 3361.532      223.385 4920.818    0.000 4920.818
969.00  2864.059 1630.996    0.000 1630.996      601.989 3355.285    0.000 3355.285      162.462 4936.372    0.000 4936.372
970.00  2766.502 1669.082    0.000 1669.082      591.956 3281.976    0.000 3281.976      213.231 4585.367    0.000 4585.367
971.00  2690.914 1694.681    0.000 1694.681      476.349 3369.793    0.000 3369.793       91.385 4742.507    0.000 4742.507
972.00  2701.914 1653.874    0.000 1653.874      580.672 3139.740    0.000 3139.740       60.923 4836.501    0.000 4836.501
973.00  2810.396 1616.408    0.000 1616.408      540.771 3347.306    0.000 3347.306       81.231 5137.497    0.000 5137.497
974.00  2859.156 1677.452    0.000 1677.452      591.120 3352.778    0.000 3352.778      142.154 4836.830    0.000 4836.830
975.00  2723.497 1698.539    0.000 1698.539      510.896 3440.133    0.000 3440.133       91.385 5064.913    0.000 5064.913
976.00  2724.694 1752.185    0.000 1752.185      602.726 3232.538    0.000 3232.538      132.000 4941.858    0.000 4941.858
977.00  2753.746 1660.420    0.000 1660.420      414.353 3416.072    0.000 3416.072       10.154 4997.146    0.000 4997.146
978.00  2682.871 1709.867    0.000 1709.867      727.112 3094.089    0.000 3094.089       20.308 4820.800    0.000 4820.800
979.00  2806.395 1708.848    0.000 1708.848      738.563 3151.052    0.000 3151.052      121.646 5000.180    0.000 5000.180
980.00  2835.360 1729.194    0.000 1729.194      746.783 3368.767    0.000 3368.767      111.693 5637.048    0.000 5637.048
981.00  2895.419 1697.071    0.000 1697.071      745.699 3226.819    0.000 3226.819      432.596 4868.882    0.000 4868.882
982.00  2913.067 1666.160    0.000 1666.160      668.828 3333.252    0.000 3333.252       91.385 4857.111    0.000 4857.111
983.00  2756.592 1647.943    0.000 1647.943      618.591 3269.576    0.000 3269.576      101.137 4856.608    0.000 4856.608
984.00  2889.570 1677.578    0.000 1677.578      681.842 3285.540    0.000 3285.540      345.232 4740.997    0.000 4740.997
985.00  2886.885 1659.990    0.000 1659.990      774.757 3179.233    0.000 3179.233      396.001 4699.686    0.000 4699.686
986.00  2883.755 1572.050    0.000 1572.050      614.332 3431.203    0.000 3431.203      223.385 4940.226    0.000 4940.226
987.00  3065.389 1589.021    0.000 1589.021      650.197 3222.389    0.000 3222.389      192.924 4966.079    0.000 4966.079
988.00  2860.924 1614.240    0.000 1614.240      661.125 3263.812    0.000 3263.812      182.770 5003.089    0.000 5003.089
989.00  2776.117 1592.584    0.000 1592.584      621.737 3261.344    0.000 3261.344       30.462 4634.073    0.000 4634.073
990.00  2834.229 1658.191    0.000 1658.191      530.869 3488.137    0.000 3488.137      141.149 5055.864    0.000 5055.864
991.00  2837.357 1681.753    0.000 1681.753      558.793 3436.651    0.000 3436.651      345.232 4996.147    0.000 4996.147
992.00  2871.700 1611.562    0.000 1611.562      668.700 3118.084    0.000 3118.084       10.154 5154.886    0.000 5154.886
993.00  2763.018 1669.304    0.000 1669.304      791.125 3037.860    0.000 3037.860      139.742 5080.177    0.000 5080.177
994.00  2870.763 1679.564    0.000 1679.564      528.447 3398.711    0.000 3398.711        0.000 5066.424    0.000 5066.424
995.00  2856.652 1705.190    0.000 1705.190      649.422 3312.880    0.000 3312.880       99.729 5126.522    0.000 5126.522
996.00  2916.197 1736.065    0.000 1736.065      670.111 3188.457    0.000 3188.457       30.462 5001.266    0.000 5001.266
997.00  2898.224 1725.549    0.000 1725.549      613.534 3135.144    0.000 3135.144      162.060 4863.238    0.000 4863.238
998.00  2740.136 1718.801    0.000 1718.801      656.029 3169.487    0.000 3169.487       71.077 4874.513    0.000 4874.513
999.00  2806.696 1672.084    0.000 1672.084      751.311 3024.532    0.000 3024.532      131.799 4796.659    0.000 4796.659
1000.00  2789.350 1807.257    0.000 1807.257      664.600 3226.157    0.000 3226.157      142.154 5096.777    0.000 5096.777
1001.00  2788.120 1788.621    0.000 1788.621      683.833 3214.257    0.000 3214.257       10.154 5233.683    0.000 5233.683
1002.00  2824.166 1810.635    0.000 1810.635      453.178 3421.259    0.000 3421.259       30.462 5079.796    0.000 5079.796
1003.00  2969.647 1670.091    0.000 1670.091      591.139 3258.566    0.000 3258.566       81.030 4901.852    0.000 4901.852
1004.00  2983.744 1575.414    0.000 1575.414      617.988 3310.315    0.000 3310.315       60.923 5057.480    0.000 5057.480
1005.00  2871.214 1572.824    0.000 1572.824      525.723 3327.068    0.000 3327.068        0.000 5125.035    0.000 5125.035
1006.00  2755.529 1613.776    0.000 1613.776      724.923 3193.093    0.000 3193.093      232.936 5186.702    0.000 5186.702
1007.00  2818.160 1672.571    0.000 1672.571      697.664 3155.079    0.000 3155.079       91.385 5111.263    0.000 5111.263
1008.00  2752.812 1760.648    0.000 1760.648      539.685 3325.029    0.000 3325.029      172.823 5053.485    0.000 5053.485
1009.00  2783.060 1652.291    0.000 1652.291      577.044 3242.154    0.000 3242.154      253.847 4785.936    0.000 4785.936
1010.00  2765.661 1550.682    0.000 1550.682      587.979 3231.791    0.000 3231.791      264.001 4626.394    0.000 4626.394
1011.00  2900.066 1674.632    0.000 1674.632      631.215 3382.533    0.000 3382.533      192.924 5103.931    0.000 5103.931
1012.00  2811.119 1651.836    0.000 1651.836      668.225 3066.294    0.000 3066.294      273.753 4741.510    0.000 4741.510
1013.00  2830.623 1672.939    0.000 1672.939      672.663 3166.934    0.000 3166.934      273.552 5002.065    0.000 5002.065
1014.00  2820.492 1728.243    0.000 1728.243      701.683 3047.744    0.000 3047.744      406.155 4426.442    0.000 4426.442
1015.00  2868.048 1638.084    0.000 1638.084      606.831 3240.387    0.000 3240.387      284.108 4816.392    0.000 4816.392
1016.00  2808.834 1637.147    0.000 1637.147      619.972 3200.768    0.000 3200.768      324.924 4416.183    0.000 4416.183
1017.00  2840.995 1645.970    0.000 1645.970      635.108 3309.086    0.000 3309.086      375.090 4851.352    0.000 4851.352
1018.00  2964.228 1575.365    0.000 1575.365      577.444 3529.713    0.000 3529.713      375.694 4950.481    0.000 4950.481
1019.00  2901.978 1656.588    0.000 1656.588      621.056 3243.540    0.000 3243.540      314.569 5034.208    0.000 5034.208
1020.00  2865.693 1577.928    0.000 1577.928      602.972 3069.773    0.000 3069.773      253.847 4993.138    0.000 4993.138
1021.00  2978.302 1593.050    0.000 1593.050      590.344 3249.286    0.000 3249.286      243.693 4990.215    0.000 4990.215
1022.00  2679.304 1813.942    0.000 1813.942      648.813 3185.850    0.000 3185.850      274.155 4952.131    0.000 4952.131
1023.00  2853.176 1673.413    0.000 1673.413      712.900 3116.951    0.000 3116.951      324.735 5054.348    0.000 5054.348
1024.00  2803.961 1769.732    0.000 1769.732      787.940 3276.655    0.000 3276.655      517.245 4584.469    0.000 4584.469
1025.00  2971.575 1673.644    0.000 1673.644      771.957 3242.600    0.000 3242.600      454.512 5040.985    0.000 5040.985
1026.00  2833.243 1632.369    0.000 1632.369      748.038 3173.416    0.000 3173.416      476.026 4598.742    0.000 4598.742
1027.00  2862.844 1659.632    0.000 1659.632      633.206 3193.354    0.000 3193.354      425.659 4651.830    0.000 4651.830
1028.00  3054.918 1405.389    0.000 1405.389      694.772 3162.336    0.000 3162.336      162.462 5021.993    0.000 5021.993
1029.00  2836.155 1555.895    0.000 1555.895      602.977 2958.990    0.000 2958.990      345.232 4527.003    0.000 4527.003
1030.00  2854.471 1588.530    0.000 1588.530      661.553 3249.489    0.000 3249.489      233.539 4862.937    0.000 4862.937
1031.00  2763.582 1541.712    0.000 1541.712      438.405 3464.868    0.000 3464.868       71.077 5064.533    0.000 5064.533
1032.00  2629.443 1766.708    0.000 1766.708      652.979 3116.944    0.000 3116.944       81.231 5106.983    0.000 5106.983
1033.00  2855.146 1513.267    0.000 1513.267      617.079 3030.088    0.000 3030.088      253.847 4677.358    0.000 4677.358
1034.00  2936.755 1591.336    0.000 1591.336      604.988 3078.125    0.000 3078.125      203.078 4564.631    0.000 4564.631
1035.00  2808.220 1684.055    0.000 1684.055      529.591 3181.148    0.000 3181.148      172.616 4596.038    0.000 4596.038
1036.00  2734.229 1586.670    0.000 1586.670      566.991 3189.963    0.000 3189.963      121.847 4952.232    0.000 4952.232
1037.00  2838.076 1592.319    0.000 1592.319      461.521 3197.664    0.000 3197.664       60.923 4528.171    0.000 4528.171
1038.00  2776.145 1661.697    0.000 1661.697      557.498 3172.681    0.000 3172.681      172.616 4745.218    0.000 4745.218
1039.00  2804.301 1732.251    0.000 1732.251      619.456 3363.063    0.000 3363.063       60.923 5075.560    0.000 5075.560
1040.00  2776.216 1659.685    0.000 1659.685      595.889 3149.821    0.000 3149.821      162.462 4853.200    0.000 4853.200
1041.00  2774.755 1693.137    0.000 1693.137      564.117 3209.993    0.000 3209.993      314.770 4574.408    0.000 4574.408
1042.00  2814.203 1711.301    0.000 1711.301      691.664 3167.518    0.000 3167.518      284.309 4782.617    0.000 4782.617
1043.00  2819.554 1741.010    0.000 1741.010      545.268 3229.587    0.000 3229.587      274.155 4782.918    0.000 4782.918
1044.00  2802.094 1751.750    0.000 1751.750      683.357 3132.273    0.000 3132.273      324.924 5010.729    0.000 5010.729
1045.00  2840.879 1682.133    0.000 1682.133      674.494 3252.669    0.000 3252.669      375.694 4987.245    0.000 4987.245
1046.00  2829.103 1722.388    0.000 1722.388      659.493 3267.886    0.000 3267.886      548.310 4837.321    0.000 4837.321
