# Supplementary material for: N-Glycans modulate tilting of HIV-1 envelope glycoprotein
Source: Nat Commun. 2026 Apr 15;17:5206. doi: 10.1038/s41467-026-71874-2 (PMC13254402; doi:10.1038/s41467-026-71874-2)
Supplement: Supplementary file 8 — Source Data [file 41467_2026_71874_MOESM8_ESM.zip › source_data/2_Supplementary_Figures/5_FigS9/source_data/V1V2/V1V2.C.4.txt]

#ASA ANALYSIS
#SIM_TIME  ASA1.4 TotOccl1.4 ShldMem1.4 ShldGly1.4   ASA7.2 TotOccl7.2 ShldMem7.2 ShldGly7.2   ASA18.6 TotOccl18.6 ShldMem18.6 ShldGly18.6

  0.00  3530.170 1155.490    0.000 1155.490      432.748 3441.137    0.000 3441.137      100.030 4995.337    0.000 4995.337
  1.00  3920.221  919.562    0.000  919.562      364.622 3782.908    0.000 3782.908        0.000 5748.750    0.000 5748.750
  2.00  4152.692  825.270    0.000  825.270      569.471 3625.185    0.000 3625.185       60.319 5901.491    0.000 5901.491
  3.00  4115.188  867.915    0.000  867.915      841.141 3511.686    0.000 3511.686       70.876 5838.421    0.000 5838.421
  4.00  4099.207  780.405    0.000  780.405      636.702 3540.782    0.000 3540.782        0.000 5651.530    0.000 5651.530
  5.00  4002.075  832.026    0.000  832.026      590.407 3330.896    0.000 3330.896       40.113 5230.605    0.000 5230.605
  6.00  4031.698  862.279    0.000  862.279      336.645 3803.754    0.000 3803.754        0.000 5542.904    0.000 5542.904
  7.00  4009.359  943.382    0.000  943.382      254.578 3783.831    0.000 3783.831        0.000 5286.688    0.000 5286.688
  8.00  3849.625 1003.690    0.000 1003.690      299.123 3743.170    0.000 3743.170        0.000 5313.216    0.000 5313.216
  9.00  3870.651  971.175    0.000  971.175      186.465 3791.188    0.000 3791.188        0.000 5363.759    0.000 5363.759
 10.00  3852.023  976.742    0.000  976.742      388.485 3546.535    0.000 3546.535        0.000 5320.976    0.000 5320.976
 11.00  3962.899  948.495    0.000  948.495      343.920 3891.041    0.000 3891.041       19.906 5601.888    0.000 5601.888
 12.00  3788.132  931.450    0.000  931.450      434.579 3690.931    0.000 3690.931        9.953 5637.489    0.000 5637.489
 13.00  4121.999  831.588    0.000  831.588      483.310 3459.496    0.000 3459.496       39.811 5246.027    0.000 5246.027
 14.00  3831.367  944.342    0.000  944.342      491.650 3421.771    0.000 3421.771       10.053 5154.781    0.000 5154.781
 15.00  3948.851  926.329    0.000  926.329      482.230 3680.688    0.000 3680.688        0.000 5366.525    0.000 5366.525
 16.00  3961.837  973.266    0.000  973.266      507.992 3688.958    0.000 3688.958        0.000 5718.494    0.000 5718.494
 17.00  3997.723  937.750    0.000  937.750      544.136 3833.312    0.000 3833.312        0.000 5670.209    0.000 5670.209
 18.00  3951.827 1113.642    0.000 1113.642      662.276 3771.554    0.000 3771.554       80.425 5738.290    0.000 5738.290
 19.00  3915.833 1061.351    0.000 1061.351      290.360 3859.076    0.000 3859.076        0.000 5364.826    0.000 5364.826
 20.00  4066.341 1007.334    0.000 1007.334      544.476 3710.760    0.000 3710.760       19.906 5495.914    0.000 5495.914
 21.00  3912.428  831.313    0.000  831.313      421.076 3775.505    0.000 3775.505        0.000 5196.124    0.000 5196.124
 22.00  4220.674  876.306    0.000  876.306      396.234 3676.022    0.000 3676.022        0.000 5402.010    0.000 5402.010
 23.00  4233.222  811.702    0.000  811.702      617.256 3615.204    0.000 3615.204        0.000 5325.292    0.000 5325.292
 24.00  4009.504  859.859    0.000  859.859      374.492 3852.865    0.000 3852.865        0.000 5313.027    0.000 5313.027
 25.00  3871.695  915.968    0.000  915.968      444.134 3857.841    0.000 3857.841        0.000 5829.538    0.000 5829.538
 26.00  4104.239  885.733    0.000  885.733      606.745 3760.609    0.000 3760.609       59.717 5851.200    0.000 5851.200
 27.00  4191.593  827.145    0.000  827.145      542.490 3868.268    0.000 3868.268       10.053 5579.324    0.000 5579.324
 28.00  4186.160  706.189    0.000  706.189      556.064 3873.635    0.000 3873.635        0.000 6031.896    0.000 6031.896
 29.00  4184.021  730.828    0.000  730.828      563.372 3737.665    0.000 3737.665        0.000 5681.694    0.000 5681.694
 30.00  4290.674  783.277    0.000  783.277      917.450 3524.910    0.000 3524.910      120.640 6028.808    0.000 6028.808
 31.00  4102.166  752.077    0.000  752.077      605.354 3747.125    0.000 3747.125      272.991 6038.063    0.000 6038.063
 32.00  3994.724  854.130    0.000  854.130      891.449 3411.125    0.000 3411.125      510.207 5608.433    0.000 5608.433
 33.00  4149.688  838.262    0.000  838.262      606.902 3887.279    0.000 3887.279        0.000 5847.176    0.000 5847.176
 34.00  4235.572  821.231    0.000  821.231      839.706 3662.084    0.000 3662.084      319.803 5792.444    0.000 5792.444
 35.00  4330.602  821.722    0.000  821.722      714.260 3804.568    0.000 3804.568      189.104 5659.747    0.000 5659.747
 36.00  4333.134  895.798    0.000  895.798      847.870 3734.619    0.000 3734.619      100.130 5817.894    0.000 5817.894
 37.00  4339.495  752.902    0.000  752.902      731.634 3680.283    0.000 3680.283       69.670 5718.906    0.000 5718.906
 38.00  4342.474  755.315    0.000  755.315      787.897 3848.627    0.000 3848.627       70.271 6027.940    0.000 6027.940
 39.00  4035.698  830.249    0.000  830.249      757.067 3473.265    0.000 3473.265      452.189 5457.382    0.000 5457.382
 40.00  3969.040  822.109    0.000  822.109      772.955 3322.613    0.000 3322.613      500.650 5198.834    0.000 5198.834
 41.00  4150.036  926.480    0.000  926.480      934.184 3582.302    0.000 3582.302      711.865 5303.659    0.000 5303.659
 42.00  3930.716  941.091    0.000  941.091      735.230 3304.056    0.000 3304.056      521.758 4942.986    0.000 4942.986
 43.00  3895.747 1061.153    0.000 1061.153      870.863 3315.532    0.000 3315.532      582.583 5003.037    0.000 5003.037
 44.00  4050.034  959.263    0.000  959.263      764.216 3220.236    0.000 3220.236      410.274 4861.399    0.000 4861.399
 45.00  3915.228 1049.066    0.000 1049.066      820.766 3424.552    0.000 3424.552      652.950 4816.468    0.000 4816.468
 46.00  3920.426 1109.432    0.000 1109.432     1033.139 3317.260    0.000 3317.260     1064.325 4490.867    0.000 4490.867
 47.00  3936.943 1087.254    0.000 1087.254      929.727 3133.045    0.000 3133.045      753.481 4444.139    0.000 4444.139
 48.00  3843.691 1173.525    0.000 1173.525      998.122 3138.646    0.000 3138.646     1114.490 4399.389    0.000 4399.389
 49.00  3913.047 1169.474    0.000 1169.474      965.063 3257.354    0.000 3257.354      854.014 4792.679    0.000 4792.679
 50.00  3641.688 1239.632    0.000 1239.632     1073.724 3015.516    0.000 3015.516      762.637 4652.625    0.000 4652.625
 51.00  3752.457 1255.979    0.000 1255.979      990.010 2994.933    0.000 2994.933     1095.895 4259.557    0.000 4259.557
 52.00  3816.504 1169.044    0.000 1169.044      967.112 2990.498    0.000 2990.498      862.263 4506.570    0.000 4506.570
 53.00  3881.368 1137.876    0.000 1137.876      945.661 3011.989    0.000 3011.989      821.748 4716.588    0.000 4716.588
 54.00  3664.250 1215.995    0.000 1215.995     1002.393 3015.775    0.000 3015.775      804.864 4833.186    0.000 4833.186
 55.00  3796.860 1148.323    0.000 1148.323      922.037 3011.015    0.000 3011.015      594.954 5025.006    0.000 5025.006
 56.00  3803.580 1091.962    0.000 1091.962      775.464 3097.263    0.000 3097.263      382.224 4921.148    0.000 4921.148
 57.00  3972.031 1241.686    0.000 1241.686      740.805 3186.175    0.000 3186.175      444.056 5189.070    0.000 5189.070
 58.00  3758.438 1226.738    0.000 1226.738      712.611 3047.964    0.000 3047.964      211.623 5018.066    0.000 5018.066
 59.00  3757.597 1422.067    0.000 1422.067      801.582 3050.819    0.000 3050.819      371.873 5065.010    0.000 5065.010
 60.00  3857.902 1149.645    0.000 1149.645      882.592 3119.608    0.000 3119.608      351.865 5168.352    0.000 5168.352
 61.00  3998.306 1096.134    0.000 1096.134      972.333 2993.480    0.000 2993.480      977.371 4632.825    0.000 4632.825
 62.00  3674.903 1302.774    0.000 1302.774      869.013 3086.318    0.000 3086.318      681.305 4641.472    0.000 4641.472
 63.00  3887.800 1253.045    0.000 1253.045      739.528 3219.682    0.000 3219.682      542.169 5022.794    0.000 5022.794
 64.00  3690.083 1266.695    0.000 1266.695      582.878 3156.983    0.000 3156.983      280.287 5165.445    0.000 5165.445
 65.00  3770.738 1343.329    0.000 1343.329      702.963 3282.811    0.000 3282.811      281.792 5350.429    0.000 5350.429
 66.00  3895.814 1353.128    0.000 1353.128      847.537 3347.763    0.000 3347.763      300.394 5448.534    0.000 5448.534
 67.00  3865.207 1240.506    0.000 1240.506     1152.900 2981.111    0.000 2981.111      693.970 4947.873    0.000 4947.873
 68.00  3653.357 1223.965    0.000 1223.965      971.245 3109.857    0.000 3109.857      997.879 4992.809    0.000 4992.809
 69.00  3680.683 1464.727    0.000 1464.727     1015.482 3152.521    0.000 3152.521      733.181 5075.860    0.000 5075.860
 70.00  3605.609 1386.957    0.000 1386.957      986.682 2950.841    0.000 2950.841     1053.372 4518.911    0.000 4518.911
 71.00  3617.210 1339.722    0.000 1339.722      825.616 3237.784    0.000 3237.784      501.457 4677.043    0.000 4677.043
 72.00  3653.668 1394.255    0.000 1394.255      678.936 3233.659    0.000 3233.659      350.560 4732.033    0.000 4732.033
 73.00  3462.401 1606.316    0.000 1606.316      575.089 3474.950    0.000 3474.950      290.240 4991.929    0.000 4991.929
 74.00  3896.670 1348.381    0.000 1348.381      786.983 3220.255    0.000 3220.255      360.513 4847.350    0.000 4847.350
 75.00  3575.429 1355.828    0.000 1355.828      595.293 3325.015    0.000 3325.015      298.585 5049.823    0.000 5049.823
 76.00  3467.767 1288.805    0.000 1288.805      688.784 3251.500    0.000 3251.500      389.363 4945.862    0.000 4945.862
 77.00  3796.832 1203.835    0.000 1203.835      802.572 3100.920    0.000 3100.920      269.027 4899.614    0.000 4899.614
 78.00  3724.274 1250.844    0.000 1250.844      502.720 3374.115    0.000 3374.115      199.056 5043.891    0.000 5043.891
 79.00  3783.496 1274.192    0.000 1274.192      817.152 3034.640    0.000 3034.640      531.719 4193.396    0.000 4193.396
 80.00  3974.191 1044.686    0.000 1044.686      803.492 3208.183    0.000 3208.183      429.880 4588.787    0.000 4588.787
 81.00  3869.406 1102.533    0.000 1102.533      819.672 3194.660    0.000 3194.660      543.484 5050.828    0.000 5050.828
 82.00  3789.773 1022.937    0.000 1022.937      837.437 3210.829    0.000 3210.829      420.933 4822.018    0.000 4822.018
 83.00  3852.947 1041.502    0.000 1041.502      952.786 3009.294    0.000 3009.294      538.256 4740.699    0.000 4740.699
 84.00  3977.245  923.792    0.000  923.792     1016.246 3068.382    0.000 3068.382      710.269 4864.047    0.000 4864.047
 85.00  3986.411  906.407    0.000  906.407      719.578 3061.026    0.000 3061.026      467.782 4903.945    0.000 4903.945
 86.00  3872.984 1087.717    0.000 1087.717      751.703 3234.559    0.000 3234.559      440.739 4485.548    0.000 4485.548
 87.00  3839.212 1202.914    0.000 1202.914      708.963 3258.833    0.000 3258.833      509.199 4624.882    0.000 4624.882
 88.00  3905.596 1102.413    0.000 1102.413      641.189 3192.563    0.000 3192.563      438.826 4880.425    0.000 4880.425
 89.00  4156.130  871.933    0.000  871.933      873.684 3298.206    0.000 3298.206      709.859 4910.795    0.000 4910.795
 90.00  3947.749  866.126    0.000  866.126      720.831 3549.798    0.000 3549.798      549.013 5202.759    0.000 5202.759
 91.00  4195.587  969.767    0.000  969.767     1019.790 3193.890    0.000 3193.890      662.917 4803.026    0.000 4803.026
 92.00  3950.806 1093.419    0.000 1093.419      951.190 3351.565    0.000 3351.565      813.416 4743.510    0.000 4743.510
 93.00  4046.164 1006.233    0.000 1006.233      945.132 3175.647    0.000 3175.647      649.547 4677.263    0.000 4677.263
 94.00  3933.400 1087.979    0.000 1087.979      833.812 3210.705    0.000 3210.705      628.033 4512.884    0.000 4512.884
 95.00  3967.404 1112.232    0.000 1112.232     1055.555 3285.321    0.000 3285.321      851.812 4780.112    0.000 4780.112
 96.00  3763.066 1107.860    0.000 1107.860      940.148 3128.274    0.000 3128.274      587.819 4464.554    0.000 4464.554
 97.00  3793.956 1111.164    0.000 1111.164     1106.083 3035.901    0.000 3035.901     1070.781 4298.564    0.000 4298.564
 98.00  3877.792 1111.374    0.000 1111.374     1109.296 3193.943    0.000 3193.943      889.721 4506.170    0.000 4506.170
 99.00  3938.370 1206.100    0.000 1206.100     1195.209 3103.596    0.000 3103.596      947.729 4473.300    0.000 4473.300
100.00  3973.434 1024.454    0.000 1024.454     1131.974 3129.998    0.000 3129.998      597.973 4655.660    0.000 4655.660
101.00  3934.160 1088.554    0.000 1088.554     1155.364 3221.779    0.000 3221.779      797.934 4789.852    0.000 4789.852
102.00  3986.231 1099.047    0.000 1099.047     1234.634 3055.442    0.000 3055.442     1088.074 4345.365    0.000 4345.365
103.00  3846.981 1189.784    0.000 1189.784     1343.006 3117.074    0.000 3117.074     1101.641 4487.484    0.000 4487.484
104.00  4063.477 1029.140    0.000 1029.140     1375.857 2994.790    0.000 2994.790     1141.657 4469.720    0.000 4469.720
105.00  4204.165 1160.129    0.000 1160.129     1390.700 3270.525    0.000 3270.525     1040.266 5066.178    0.000 5066.178
106.00  4110.885 1058.390    0.000 1058.390     1343.147 3145.529    0.000 3145.529     1254.053 4632.732    0.000 4632.732
107.00  4237.543 1010.618    0.000 1010.618     1348.711 3038.481    0.000 3038.481     1071.182 4897.435    0.000 4897.435
108.00  4101.599 1128.488    0.000 1128.488     1342.720 3019.231    0.000 3019.231      931.644 4750.354    0.000 4750.354
109.00  4011.164 1134.801    0.000 1134.801      930.559 2935.406    0.000 2935.406      640.297 4257.425    0.000 4257.425
110.00  4042.802 1015.103    0.000 1015.103      861.558 3132.585    0.000 3132.585      530.113 4403.605    0.000 4403.605
111.00  4014.210  938.287    0.000  938.287     1119.319 3084.478    0.000 3084.478     1012.673 4372.651    0.000 4372.651
112.00  3979.857  943.564    0.000  943.564      939.421 3088.662    0.000 3088.662      660.303 4960.566    0.000 4960.566
113.00  3821.128  955.267    0.000  955.267     1003.464 3085.749    0.000 3085.749      489.195 4726.613    0.000 4726.613
114.00  3996.171  952.151    0.000  952.151      916.673 3115.399    0.000 3115.399      438.426 4898.524    0.000 4898.524
115.00  4183.160 1038.191    0.000 1038.191     1013.653 3113.299    0.000 3113.299      709.867 4822.330    0.000 4822.330
116.00  4156.625  965.346    0.000  965.346     1035.407 3114.790    0.000 3114.790      591.841 4898.921    0.000 4898.921
117.00  4080.482  959.625    0.000  959.625     1010.058 3208.738    0.000 3208.738      451.696 5282.160    0.000 5282.160
118.00  4216.641  934.489    0.000  934.489      892.262 3116.864    0.000 3116.864      433.400 5071.637    0.000 5071.637
119.00  3808.376 1102.480    0.000 1102.480     1016.720 3054.683    0.000 3054.683      675.686 4939.083    0.000 4939.083
120.00  4184.068  901.339    0.000  901.339     1006.872 3202.686    0.000 3202.686      425.056 4992.214    0.000 4992.214
121.00  4212.125  807.754    0.000  807.754     1179.657 3172.708    0.000 3172.708      719.819 5059.359    0.000 5059.359
122.00  3846.344 1008.498    0.000 1008.498     1218.663 2919.501    0.000 2919.501      948.331 4628.003    0.000 4628.003
123.00  3806.099 1073.481    0.000 1073.481     1045.860 3487.382    0.000 3487.382      948.232 4686.388    0.000 4686.388
124.00  3804.372 1166.945    0.000 1166.945     1096.956 3190.993    0.000 3190.993     1101.746 4585.194    0.000 4585.194
125.00  3787.081 1153.974    0.000 1153.974     1008.995 3280.034    0.000 3280.034      879.768 5132.081    0.000 5132.081
126.00  4144.318 1079.188    0.000 1079.188     1093.316 3409.133    0.000 3409.133      820.051 5160.817    0.000 5160.817
127.00  3979.300 1003.636    0.000 1003.636      960.524 3333.840    0.000 3333.840      807.686 4965.271    0.000 4965.271
128.00  4016.580 1123.735    0.000 1123.735      969.129 3327.075    0.000 3327.075      740.027 4695.670    0.000 4695.670
129.00  4108.250  931.684    0.000  931.684      808.860 3404.749    0.000 3404.749      690.464 5137.328    0.000 5137.328
130.00  3902.865  963.212    0.000  963.212      911.193 3406.066    0.000 3406.066      690.464 4883.952    0.000 4883.952
131.00  3890.589 1092.647    0.000 1092.647      961.337 3105.917    0.000 3105.917      629.340 5067.202    0.000 5067.202
132.00  3880.422 1234.757    0.000 1234.757      982.233 3149.751    0.000 3149.751      535.140 5131.831    0.000 5131.831
133.00  3959.310 1007.637    0.000 1007.637      873.832 3148.588    0.000 3148.588      730.476 4900.315    0.000 4900.315
134.00  4041.975 1085.386    0.000 1085.386     1080.323 3117.404    0.000 3117.404      919.580 4797.291    0.000 4797.291
135.00  4134.141  898.757    0.000  898.757     1391.976 3009.662    0.000 3009.662     1500.763 4387.618    0.000 4387.618
136.00  4048.629  967.794    0.000  967.794     1208.265 3037.799    0.000 3037.799      758.524 4831.862    0.000 4831.862
137.00  4111.951  988.857    0.000  988.857     1321.656 3025.648    0.000 3025.648     1452.591 4395.947    0.000 4395.947
138.00  3988.409 1085.214    0.000 1085.214     1028.304 3001.427    0.000 3001.427     1127.983 4596.119    0.000 4596.119
139.00  4383.101  942.032    0.000  942.032     1146.484 3481.375    0.000 3481.375      874.842 4985.674    0.000 4985.674
140.00  4037.690 1134.909    0.000 1134.909     1177.196 3291.614    0.000 3291.614     1273.960 4671.444    0.000 4671.444
141.00  4000.288 1107.780    0.000 1107.780     1310.882 3248.242    0.000 3248.242     1243.398 4640.164    0.000 4640.164
142.00  4057.957 1202.023    0.000 1202.023     1305.521 3267.718    0.000 3267.718     1202.280 4891.400    0.000 4891.400
143.00  4276.436 1191.431    0.000 1191.431     1269.619 3273.758    0.000 3273.758     1059.823 5200.017    0.000 5200.017
144.00  4126.627 1271.674    0.000 1271.674     1185.419 3327.275    0.000 3327.275     1006.541 5068.830    0.000 5068.830
145.00  4352.043 1140.132    0.000 1140.132     1310.605 3318.764    0.000 3318.764      796.326 5304.298    0.000 5304.298
146.00  4217.527 1131.230    0.000 1131.230     1232.964 3362.042    0.000 3362.042      749.377 5368.726    0.000 5368.726
147.00  4216.594 1105.078    0.000 1105.078     1123.017 3402.431    0.000 3402.431      821.057 5069.228    0.000 5069.228
148.00  4481.619 1062.336    0.000 1062.336     1265.476 3316.424    0.000 3316.424      977.487 4902.559    0.000 4902.559
149.00  4443.296 1051.782    0.000 1051.782     1081.187 3351.414    0.000 3351.414      926.919 5079.396    0.000 5079.396
150.00  4480.468 1110.042    0.000 1110.042     1242.919 3254.464    0.000 3254.464     1152.516 4610.408    0.000 4610.408
151.00  4198.893 1102.000    0.000 1102.000     1312.216 3083.219    0.000 3083.219     1200.068 4569.494    0.000 4569.494
152.00  4251.423 1100.394    0.000 1100.394     1442.051 3110.761    0.000 3110.761     1326.530 4542.728    0.000 4542.728
153.00  4640.271  798.675    0.000  798.675     1122.193 3394.731    0.000 3394.731      988.244 5348.020    0.000 5348.020
154.00  4330.366 1010.802    0.000 1010.802     1309.353 3129.280    0.000 3129.280      876.551 5151.562    0.000 5151.562
155.00  4531.565  908.978    0.000  908.978     1288.995 3156.470    0.000 3156.470     1069.676 5496.705    0.000 5496.705
156.00  4431.718  987.277    0.000  987.277     1270.795 3215.676    0.000 3215.676     1300.199 5009.663    0.000 5009.663
157.00  4207.261 1102.774    0.000 1102.774     1102.664 3435.588    0.000 3435.588      869.212 5662.786    0.000 5662.786
158.00  4435.592 1004.575    0.000 1004.575     1449.111 3311.472    0.000 3311.472     1368.254 5261.446    0.000 5261.446
159.00  4488.464  953.366    0.000  953.366     1283.749 3558.498    0.000 3558.498     1199.465 5327.401    0.000 5327.401
160.00  4547.471  920.025    0.000  920.025     1344.271 3137.298    0.000 3137.298     1190.014 4816.599    0.000 4816.599
161.00  4471.149 1022.302    0.000 1022.302     1269.557 3264.624    0.000 3264.624     1206.497 4886.893    0.000 4886.893
162.00  4208.103 1159.092    0.000 1159.092     1074.771 3463.058    0.000 3463.058      969.947 5127.742    0.000 5127.742
163.00  4142.112 1163.521    0.000 1163.521      929.736 3638.214    0.000 3638.214      885.097 5152.088    0.000 5152.088
164.00  4031.364 1143.306    0.000 1143.306      853.980 3435.049    0.000 3435.049      653.768 5425.109    0.000 5425.109
165.00  4085.892 1123.655    0.000 1123.655      843.239 3845.805    0.000 3845.805      685.235 5706.054    0.000 5706.054
166.00  3944.024 1144.052    0.000 1144.052     1168.939 3315.742    0.000 3315.742      612.951 5614.589    0.000 5614.589
167.00  4267.143  995.004    0.000  995.004     1083.700 3406.189    0.000 3406.189      819.244 5654.738    0.000 5654.738
168.00  4220.563 1025.147    0.000 1025.147      768.167 3658.759    0.000 3658.759      623.509 5407.735    0.000 5407.735
169.00  4151.881 1049.710    0.000 1049.710      985.409 3542.885    0.000 3542.885      733.693 5584.383    0.000 5584.383
170.00  3991.190 1028.429    0.000 1028.429      953.975 3260.518    0.000 3260.518      595.761 5123.237    0.000 5123.237
171.00  4029.744 1034.403    0.000 1034.403      891.629 3424.898    0.000 3424.898      685.134 5078.387    0.000 5078.387
172.00  4010.246 1077.171    0.000 1077.171      989.678 3298.711    0.000 3298.711      886.705 5283.081    0.000 5283.081
173.00  4103.773 1116.779    0.000 1116.779      853.691 3415.788    0.000 3415.788      552.834 5129.373    0.000 5129.373
174.00  3953.449 1136.170    0.000 1136.170      813.512 3483.061    0.000 3483.061      716.502 5450.341    0.000 5450.341
175.00  3979.049 1073.781    0.000 1073.781      935.030 3281.235    0.000 3281.235      655.980 5007.613    0.000 5007.613
176.00  4000.720 1179.903    0.000 1179.903      679.912 3402.672    0.000 3402.672      585.604 4770.869    0.000 4770.869
177.00  3801.392 1243.744    0.000 1243.744      791.931 3444.073    0.000 3444.073      542.979 5053.560    0.000 5053.560
178.00  4018.189 1078.457    0.000 1078.457      844.559 3423.862    0.000 3423.862      503.571 5160.438    0.000 5160.438
179.00  3964.778 1125.761    0.000 1125.761      855.741 3277.054    0.000 3277.054      491.706 5100.021    0.000 5100.021
180.00  3968.816 1112.382    0.000 1112.382      925.941 3526.352    0.000 3526.352      691.865 4877.739    0.000 4877.739
181.00  3963.049 1325.275    0.000 1325.275      941.417 3535.710    0.000 3535.710      412.789 5972.218    0.000 5972.218
182.00  3852.919 1286.557    0.000 1286.557      940.786 3271.919    0.000 3271.919      675.283 5509.062    0.000 5509.062
183.00  3773.962 1332.155    0.000 1332.155      769.388 3381.788    0.000 3381.788      272.546 5285.949    0.000 5285.949
184.00  3821.712 1188.596    0.000 1188.596      715.064 3320.967    0.000 3320.967      311.750 4948.092    0.000 4948.092
185.00  4222.905 1123.362    0.000 1123.362      746.761 3475.085    0.000 3475.085      322.611 5308.294    0.000 5308.294
186.00  4134.955 1170.323    0.000 1170.323      692.447 3525.360    0.000 3525.360      150.096 5051.584    0.000 5051.584
187.00  4064.863 1167.085    0.000 1167.085      790.041 3446.898    0.000 3446.898      221.576 5355.835    0.000 5355.835
188.00  3934.909 1193.042    0.000 1193.042      870.798 3350.448    0.000 3350.448      271.237 5249.589    0.000 5249.589
189.00  3868.848 1186.884    0.000 1186.884      985.312 3117.491    0.000 3117.491      312.254 5332.832    0.000 5332.832
190.00  3991.149 1128.139    0.000 1128.139      809.971 3434.536    0.000 3434.536      200.564 5432.142    0.000 5432.142
191.00  4137.615 1023.890    0.000 1023.890      746.962 3560.519    0.000 3560.519      149.794 5691.015    0.000 5691.015
192.00  3956.228 1167.735    0.000 1167.735      642.538 3471.187    0.000 3471.187       40.414 5417.892    0.000 5417.892
193.00  3955.334 1016.876    0.000 1016.876      460.213 3722.842    0.000 3722.842        0.000 5854.073    0.000 5854.073
194.00  4299.332 1003.079    0.000 1003.079      707.537 3518.367    0.000 3518.367       40.515 5538.907    0.000 5538.907
195.00  3971.420  990.442    0.000  990.442      661.621 3491.998    0.000 3491.998      274.155 5549.475    0.000 5549.475
196.00  4202.717  973.164    0.000  973.164      659.153 3503.766    0.000 3503.766       50.467 5708.501    0.000 5708.501
197.00  3935.252 1064.688    0.000 1064.688      629.532 3528.535    0.000 3528.535      203.078 5223.130    0.000 5223.130
198.00  3970.428 1072.163    0.000 1072.163      690.953 3508.524    0.000 3508.524        9.953 5577.421    0.000 5577.421
199.00  4260.412 1091.614    0.000 1091.614      622.998 3783.274    0.000 3783.274      129.990 5626.078    0.000 5626.078
200.00  4068.488 1118.498    0.000 1118.498      869.065 3391.118    0.000 3391.118      568.014 5314.628    0.000 5314.628
201.00  4065.924 1119.964    0.000 1119.964      719.562 3469.464    0.000 3469.464       40.616 5291.505    0.000 5291.505
202.00  3771.262 1172.535    0.000 1172.535      530.032 3603.845    0.000 3603.845       29.858 5283.459    0.000 5283.459
203.00  3840.131 1110.974    0.000 1110.974      505.571 3457.982    0.000 3457.982        0.000 5266.468    0.000 5266.468
204.00  3878.645 1176.753    0.000 1176.753      434.198 3581.236    0.000 3581.236       60.923 5063.800    0.000 5063.800
205.00  3772.873 1275.789    0.000 1275.789      421.571 3469.845    0.000 3469.845        0.000 5091.655    0.000 5091.655
206.00  3862.632 1199.017    0.000 1199.017      604.400 3279.937    0.000 3279.937      202.273 5014.755    0.000 5014.755
207.00  3938.278 1171.731    0.000 1171.731      496.581 3518.400    0.000 3518.400       19.906 5292.859    0.000 5292.859
208.00  3794.252 1194.793    0.000 1194.793      482.310 3444.894    0.000 3444.894        0.000 5475.505    0.000 5475.505
209.00  3924.546 1106.656    0.000 1106.656      636.310 3558.877    0.000 3558.877       30.462 5308.805    0.000 5308.805
210.00  3767.023 1203.152    0.000 1203.152      578.846 3456.224    0.000 3456.224        9.953 5271.502    0.000 5271.502
211.00  3802.344 1153.104    0.000 1153.104      691.481 3489.795    0.000 3489.795       49.965 5718.871    0.000 5718.871
212.00  3922.374 1087.123    0.000 1087.123      548.457 3553.251    0.000 3553.251        0.000 5364.594    0.000 5364.594
213.00  3862.060 1115.358    0.000 1115.358      595.703 3625.972    0.000 3625.972       81.231 5555.928    0.000 5555.928
214.00  3987.902 1009.509    0.000 1009.509      812.192 3376.021    0.000 3376.021      172.112 5856.878    0.000 5856.878
215.00  4010.364 1063.395    0.000 1063.395      666.703 3538.996    0.000 3538.996       81.231 5423.594    0.000 5423.594
216.00  4129.088 1080.952    0.000 1080.952      428.323 3495.120    0.000 3495.120      121.847 5062.490    0.000 5062.490
217.00  4090.177 1008.444    0.000 1008.444      390.358 3638.535    0.000 3638.535       60.923 5163.213    0.000 5163.213
218.00  3942.191 1189.593    0.000 1189.593      518.152 3647.122    0.000 3647.122      213.231 5463.114    0.000 5463.114
219.00  4058.210 1186.160    0.000 1186.160      441.891 3752.505    0.000 3752.505       60.923 5725.607    0.000 5725.607
220.00  4008.819 1189.416    0.000 1189.416      611.906 3799.187    0.000 3799.187      222.983 5672.618    0.000 5672.618
221.00  3847.584 1289.772    0.000 1289.772      520.777 3683.266    0.000 3683.266      162.462 5400.171    0.000 5400.171
222.00  3807.882 1277.302    0.000 1277.302      501.552 3646.803    0.000 3646.803      202.877 5565.847    0.000 5565.847
223.00  3987.415 1121.789    0.000 1121.789      544.129 3711.459    0.000 3711.459      182.770 5494.168    0.000 5494.168
224.00  3890.577 1078.031    0.000 1078.031      469.770 3596.871    0.000 3596.871       30.462 5152.521    0.000 5152.521
225.00  3859.100 1155.521    0.000 1155.521      770.026 3411.959    0.000 3411.959      222.983 5446.611    0.000 5446.611
226.00  3846.015 1135.840    0.000 1135.840      508.122 3507.985    0.000 3507.985      132.000 5224.545    0.000 5224.545
227.00  3687.096 1260.822    0.000 1260.822      551.652 3630.531    0.000 3630.531      141.752 5163.314    0.000 5163.314
228.00  3589.609 1341.264    0.000 1341.264      506.734 3517.056    0.000 3517.056      264.001 5042.482    0.000 5042.482
229.00  3752.452 1289.340    0.000 1289.340      766.548 3189.727    0.000 3189.727      243.693 5180.711    0.000 5180.711
230.00  3831.624 1209.571    0.000 1209.571      646.283 3267.939    0.000 3267.939      172.616 4875.183    0.000 4875.183
231.00  3949.115 1200.270    0.000 1200.270      810.344 3206.858    0.000 3206.858      223.184 5093.253    0.000 5093.253
232.00  3901.719 1173.517    0.000 1173.517      764.003 3405.784    0.000 3405.784      283.805 5020.459    0.000 5020.459
233.00  3804.169 1117.942    0.000 1117.942      686.230 3472.756    0.000 3472.756      213.231 4937.829    0.000 4937.829
234.00  3805.910 1280.984    0.000 1280.984      765.126 3447.700    0.000 3447.700      101.236 5210.381    0.000 5210.381
235.00  4017.778 1028.724    0.000 1028.724      819.721 3217.481    0.000 3217.481      241.879 5068.224    0.000 5068.224
236.00  4176.714 1090.545    0.000 1090.545      625.239 3547.110    0.000 3547.110      192.924 5214.982    0.000 5214.982
237.00  4050.967 1062.186    0.000 1062.186      670.187 3655.679    0.000 3655.679      121.847 5571.567    0.000 5571.567
238.00  3711.896 1145.389    0.000 1145.389      701.758 3416.166    0.000 3416.166       81.030 5175.888    0.000 5175.888
239.00  4104.366 1047.971    0.000 1047.971      574.346 3727.851    0.000 3727.851        0.000 5408.920    0.000 5408.920
240.00  3820.970 1237.822    0.000 1237.822      656.907 3648.577    0.000 3648.577       20.106 5671.514    0.000 5671.514
241.00  3795.083 1142.231    0.000 1142.231      614.289 3655.052    0.000 3655.052       10.053 5306.977    0.000 5306.977
242.00  4150.892 1134.482    0.000 1134.482      655.810 3776.071    0.000 3776.071       81.231 5705.894    0.000 5705.894
243.00  4128.105 1144.707    0.000 1144.707      705.132 3631.089    0.000 3631.089      182.770 5325.801    0.000 5325.801
244.00  3875.725 1191.282    0.000 1191.282      598.959 3720.238    0.000 3720.238       81.231 5595.815    0.000 5595.815
245.00  3971.455 1024.691    0.000 1024.691      628.492 3539.856    0.000 3539.856      335.078 4883.857    0.000 4883.857
246.00  3786.997 1207.655    0.000 1207.655      759.468 3390.364    0.000 3390.364      142.154 5183.731    0.000 5183.731
247.00  4008.012 1098.797    0.000 1098.797      658.953 3543.959    0.000 3543.959       50.769 5399.981    0.000 5399.981
248.00  3847.579 1204.763    0.000 1204.763      491.914 3809.662    0.000 3809.662       60.923 5212.486    0.000 5212.486
249.00  4051.062 1085.566    0.000 1085.566      691.948 3590.544    0.000 3590.544      284.309 4955.522    0.000 4955.522
250.00  3980.823 1097.025    0.000 1097.025      727.842 3175.559    0.000 3175.559      282.293 4819.740    0.000 4819.740
251.00  4063.276  974.804    0.000  974.804      807.986 3295.002    0.000 3295.002      301.593 5088.234    0.000 5088.234
252.00  3924.374 1124.389    0.000 1124.389      616.106 3451.153    0.000 3451.153      101.539 5236.924    0.000 5236.924
253.00  3669.253 1095.558    0.000 1095.558      701.415 3178.869    0.000 3178.869      142.154 4954.030    0.000 4954.030
254.00  4068.072  926.258    0.000  926.258      734.639 3325.548    0.000 3325.548      201.062 5270.086    0.000 5270.086
255.00  3853.933 1064.734    0.000 1064.734      490.965 3549.614    0.000 3549.614      172.616 5003.379    0.000 5003.379
256.00  4016.356 1165.003    0.000 1165.003      694.570 3616.961    0.000 3616.961       30.361 5537.108    0.000 5537.108
257.00  3805.089 1279.181    0.000 1279.181      684.663 3577.253    0.000 3577.253      453.800 5071.023    0.000 5071.023
258.00  3883.654 1232.354    0.000 1232.354      777.584 3558.678    0.000 3558.678      273.953 5334.854    0.000 5334.854
259.00  3875.377 1316.305    0.000 1316.305      468.261 3638.781    0.000 3638.781      101.539 5401.893    0.000 5401.893
260.00  3992.704 1108.781    0.000 1108.781      491.950 3781.981    0.000 3781.981      101.539 5337.950    0.000 5337.950
261.00  3773.283 1199.278    0.000 1199.278      703.499 3676.481    0.000 3676.481      221.269 5101.801    0.000 5101.801
262.00  3796.326 1122.176    0.000 1122.176      709.377 3552.763    0.000 3552.763      311.948 4782.819    0.000 4782.819
263.00  3965.806 1040.507    0.000 1040.507      709.248 3448.047    0.000 3448.047      281.890 5247.070    0.000 5247.070
264.00  3775.483 1202.606    0.000 1202.606      637.972 3566.281    0.000 3566.281       70.976 5106.013    0.000 5106.013
265.00  3890.889 1239.083    0.000 1239.083      566.864 3847.518    0.000 3847.518       81.231 5534.999    0.000 5534.999
266.00  3844.059 1216.254    0.000 1216.254      596.006 3518.315    0.000 3518.315      111.491 5256.740    0.000 5256.740
267.00  3747.060 1198.688    0.000 1198.688      603.157 3503.079    0.000 3503.079      293.658 5102.708    0.000 5102.708
268.00  3872.596 1308.851    0.000 1308.851      632.983 3666.468    0.000 3666.468      274.155 5155.495    0.000 5155.495
269.00  4181.704 1137.731    0.000 1137.731      607.038 3730.681    0.000 3730.681      152.308 5157.905    0.000 5157.905
270.00  3999.408 1055.509    0.000 1055.509      830.529 3618.625    0.000 3618.625      443.044 5569.576    0.000 5569.576
271.00  3925.656 1183.197    0.000 1183.197      405.898 3629.931    0.000 3629.931       91.385 5082.143    0.000 5082.143
272.00  3938.586 1227.267    0.000 1227.267      649.368 3588.743    0.000 3588.743      223.385 5353.240    0.000 5353.240
273.00  3870.326 1184.108    0.000 1184.108      509.932 3766.148    0.000 3766.148       81.231 5425.822    0.000 5425.822
274.00  3876.669 1372.858    0.000 1372.858      559.258 3552.091    0.000 3552.091        0.000 5567.082    0.000 5567.082
275.00  3691.088 1242.133    0.000 1242.133      556.580 3333.764    0.000 3333.764      162.462 4821.928    0.000 4821.928
276.00  3779.960 1205.989    0.000 1205.989      647.760 3411.784    0.000 3411.784       50.568 5062.612    0.000 5062.612
277.00  3887.153 1178.925    0.000 1178.925      523.950 3432.631    0.000 3432.631       10.154 5127.033    0.000 5127.033
278.00  3758.547 1189.026    0.000 1189.026      494.296 3523.276    0.000 3523.276       40.616 5316.138    0.000 5316.138
279.00  3849.852 1156.942    0.000 1156.942      663.098 3458.594    0.000 3458.594      172.515 5203.427    0.000 5203.427
280.00  3809.773 1209.417    0.000 1209.417      425.033 3492.482    0.000 3492.482       60.923 5015.456    0.000 5015.456
281.00  3870.414 1090.862    0.000 1090.862      560.741 3352.955    0.000 3352.955       40.616 5186.050    0.000 5186.050
282.00  3772.256 1157.669    0.000 1157.669      486.545 3476.137    0.000 3476.137       30.462 5150.151    0.000 5150.151
283.00  4001.358 1128.842    0.000 1128.842      378.335 3773.495    0.000 3773.495        0.000 5171.423    0.000 5171.423
284.00  4125.293 1126.003    0.000 1126.003      640.111 3634.077    0.000 3634.077      253.847 5294.211    0.000 5294.211
285.00  3867.855 1132.573    0.000 1132.573      612.739 3538.006    0.000 3538.006      213.231 5271.487    0.000 5271.487
286.00  4066.980 1042.891    0.000 1042.891      636.037 3642.526    0.000 3642.526      213.231 5552.098    0.000 5552.098
287.00  3723.754 1239.820    0.000 1239.820      599.938 3590.938    0.000 3590.938      243.693 5384.091    0.000 5384.091
288.00  3933.226 1154.220    0.000 1154.220      486.713 3840.458    0.000 3840.458      101.539 5430.137    0.000 5430.137
289.00  3820.454 1254.391    0.000 1254.391      508.205 3872.149    0.000 3872.149      223.385 5657.437    0.000 5657.437
290.00  3864.381 1178.694    0.000 1178.694      520.060 3845.829    0.000 3845.829      274.155 5285.255    0.000 5285.255
291.00  3942.264 1239.250    0.000 1239.250      537.428 3885.973    0.000 3885.973      284.309 5532.558    0.000 5532.558
292.00  4279.544  955.839    0.000  955.839      712.186 4022.825    0.000 4022.825      416.309 5809.945    0.000 5809.945
293.00  4239.301  910.386    0.000  910.386      667.357 3790.072    0.000 3790.072      446.771 5948.264    0.000 5948.264
294.00  4055.032  942.576    0.000  942.576      623.349 3756.823    0.000 3756.823      720.926 5042.182    0.000 5042.182
295.00  4081.145  944.385    0.000  944.385      839.411 3546.242    0.000 3546.242      858.153 5270.777    0.000 5270.777
296.00  3906.991 1035.037    0.000 1035.037      548.425 3810.476    0.000 3810.476      515.636 5207.446    0.000 5207.446
297.00  4103.438 1048.379    0.000 1048.379      641.940 3857.896    0.000 3857.896      638.890 5346.086    0.000 5346.086
298.00  3691.775 1148.192    0.000 1148.192      578.556 3725.704    0.000 3725.704      415.907 5325.458    0.000 5325.458
299.00  3944.471 1040.271    0.000 1040.271      636.908 3766.056    0.000 3766.056      544.891 5642.760    0.000 5642.760
300.00  3935.303 1150.510    0.000 1150.510      375.486 3796.537    0.000 3796.537       20.308 5777.771    0.000 5777.771
301.00  3853.822  996.020    0.000  996.020      337.268 3725.624    0.000 3725.624       90.581 5495.871    0.000 5495.871
302.00  3786.504 1223.826    0.000 1223.826      595.680 3439.228    0.000 3439.228      533.933 4812.567    0.000 4812.567
303.00  3844.207 1189.597    0.000 1189.597      595.106 3667.518    0.000 3667.518      604.005 5162.206    0.000 5162.206
304.00  3826.662 1106.346    0.000 1106.346      535.709 3649.808    0.000 3649.808      348.349 5192.673    0.000 5192.673
305.00  4145.799 1033.575    0.000 1033.575      652.100 3935.238    0.000 3935.238      634.467 5708.906    0.000 5708.906
306.00  4049.630 1026.180    0.000 1026.180      808.084 3367.572    0.000 3367.572      706.549 4985.291    0.000 4985.291
307.00  3646.341 1230.383    0.000 1230.383      486.166 3679.265    0.000 3679.265      375.694 4989.810    0.000 4989.810
308.00  4043.709 1102.047    0.000 1102.047      669.392 3695.578    0.000 3695.578      596.264 5377.841    0.000 5377.841
309.00  3941.320 1089.066    0.000 1089.066      705.057 3577.828    0.000 3577.828      496.133 5089.439    0.000 5089.439
310.00  3684.158 1169.773    0.000 1169.773      656.488 3648.401    0.000 3648.401      748.572 5277.332    0.000 5277.332
311.00  3869.392 1171.195    0.000 1171.195      648.077 3601.112    0.000 3601.112      426.463 5494.073    0.000 5494.073
312.00  4120.391 1012.735    0.000 1012.735      959.481 3602.370    0.000 3602.370      958.485 5143.313    0.000 5143.313
313.00  3967.276 1201.533    0.000 1201.533      907.677 3589.649    0.000 3589.649      941.798 4924.553    0.000 4924.553
314.00  4064.675 1149.572    0.000 1149.572      932.440 3461.993    0.000 3461.993      926.511 4653.123    0.000 4653.123
315.00  3916.825 1109.708    0.000 1109.708      786.610 3632.246    0.000 3632.246      563.787 4966.787    0.000 4966.787
316.00  4078.629 1223.546    0.000 1223.546     1033.651 3526.297    0.000 3526.297     1131.800 4616.750    0.000 4616.750
317.00  4205.429 1210.275    0.000 1210.275      809.315 3674.487    0.000 3674.487      750.880 5169.740    0.000 5169.740
318.00  3888.125 1229.805    0.000 1229.805      866.636 3644.221    0.000 3644.221      643.411 5183.320    0.000 5183.320
319.00  4071.690 1147.991    0.000 1147.991      917.717 3554.184    0.000 3554.184      859.059 5102.802    0.000 5102.802
320.00  4074.632 1306.067    0.000 1306.067      617.247 4017.543    0.000 4017.543      750.181 5577.212    0.000 5577.212
321.00  4003.745 1276.592    0.000 1276.592      637.995 3989.227    0.000 3989.227      607.624 5433.638    0.000 5433.638
322.00  3494.750 1590.435    0.000 1590.435      616.382 3916.891    0.000 3916.891      598.275 4957.451    0.000 4957.451
323.00  3598.078 1551.346    0.000 1551.346      724.640 3635.826    0.000 3635.826     1019.510 4735.365    0.000 4735.365
324.00  3644.462 1567.340    0.000 1567.340      698.132 3791.579    0.000 3791.579      648.138 5080.380    0.000 5080.380
325.00  3617.281 1448.340    0.000 1448.340      801.934 3639.625    0.000 3639.625      767.070 5058.181    0.000 5058.181
326.00  3785.710 1305.261    0.000 1305.261      708.946 3706.462    0.000 3706.462      577.364 5011.438    0.000 5011.438
327.00  3555.399 1553.948    0.000 1553.948      654.730 3707.532    0.000 3707.532      578.570 4852.293    0.000 4852.293
328.00  3864.112 1221.344    0.000 1221.344      839.775 3522.507    0.000 3522.507     1090.989 4982.262    0.000 4982.262
329.00  3811.243 1366.345    0.000 1366.345      796.318 3425.647    0.000 3425.647      863.382 4318.456    0.000 4318.456
330.00  3643.933 1511.790    0.000 1511.790      764.850 3519.913    0.000 3519.913      852.524 4838.709    0.000 4838.709
331.00  3634.833 1520.727    0.000 1520.727      875.357 3605.888    0.000 3605.888     1034.489 4805.132    0.000 4805.132
332.00  3543.699 1511.987    0.000 1511.987      784.739 3575.675    0.000 3575.675     1122.858 4877.514    0.000 4877.514
333.00  3552.904 1405.711    0.000 1405.711      555.512 3594.151    0.000 3594.151      738.016 4617.536    0.000 4617.536
334.00  3577.764 1381.490    0.000 1381.490      659.751 3513.671    0.000 3513.671      877.758 4790.048    0.000 4790.048
335.00  3684.682 1370.202    0.000 1370.202      737.655 3815.494    0.000 3815.494     1030.870 5148.843    0.000 5148.843
336.00  3701.663 1438.201    0.000 1438.201      670.819 3738.859    0.000 3738.859      766.869 5005.490    0.000 5005.490
337.00  3638.693 1425.084    0.000 1425.084      943.694 3441.044    0.000 3441.044      668.146 5191.374    0.000 5191.374
338.00  3541.637 1534.983    0.000 1534.983      748.272 3507.176    0.000 3507.176      820.856 5012.940    0.000 5012.940
339.00  3478.539 1541.309    0.000 1541.309      728.315 3835.339    0.000 3835.339      942.501 5236.709    0.000 5236.709
340.00  3666.943 1432.744    0.000 1432.744      824.547 3575.744    0.000 3575.744      964.418 5004.873    0.000 5004.873
341.00  3689.385 1299.184    0.000 1299.184      981.603 3386.305    0.000 3386.305     1345.736 4710.833    0.000 4710.833
342.00  3814.624 1223.060    0.000 1223.060      907.167 3563.423    0.000 3563.423     1008.552 5038.750    0.000 5038.750
343.00  3814.016 1157.143    0.000 1157.143      972.441 3648.919    0.000 3648.919      847.095 5621.354    0.000 5621.354
344.00  3602.689 1377.489    0.000 1377.489      475.143 3781.904    0.000 3781.904      637.483 5428.316    0.000 5428.316
345.00  3744.184 1409.887    0.000 1409.887      678.772 3701.344    0.000 3701.344      831.412 5271.310    0.000 5271.310
346.00  3812.291 1288.629    0.000 1288.629      828.319 3575.846    0.000 3575.846     1032.077 5068.412    0.000 5068.412
347.00  3868.967 1195.969    0.000 1195.969      622.222 3710.617    0.000 3710.617      537.955 5615.406    0.000 5615.406
348.00  3922.888 1240.622    0.000 1240.622      802.979 3863.172    0.000 3863.172      899.272 5627.285    0.000 5627.285
349.00  3802.797 1359.965    0.000 1359.965      817.029 3768.382    0.000 3768.382      989.249 5335.040    0.000 5335.040
350.00  3964.133 1237.490    0.000 1237.490      768.271 3439.147    0.000 3439.147      890.928 4971.707    0.000 4971.707
351.00  3905.673 1248.168    0.000 1248.168      695.197 3684.288    0.000 3684.288      556.855 5430.350    0.000 5430.350
352.00  3974.541 1162.413    0.000 1162.413      655.299 3592.200    0.000 3592.200      474.820 5533.486    0.000 5533.486
353.00  3860.607 1238.469    0.000 1238.469      731.507 3745.408    0.000 3745.408      577.766 5415.351    0.000 5415.351
354.00  3965.219 1131.379    0.000 1131.379      879.890 3542.967    0.000 3542.967      879.970 5112.859    0.000 5112.859
355.00  3938.230 1172.736    0.000 1172.736      748.466 3782.672    0.000 3782.672      736.006 5544.640    0.000 5544.640
356.00  3814.906 1241.441    0.000 1241.441      760.703 3773.537    0.000 3773.537      756.313 5473.260    0.000 5473.260
357.00  3795.948 1185.819    0.000 1185.819      706.222 3866.897    0.000 3866.897      690.263 5374.937    0.000 5374.937
358.00  3983.655 1095.368    0.000 1095.368      721.222 3793.635    0.000 3793.635      649.848 5126.315    0.000 5126.315
359.00  4149.947 1012.191    0.000 1012.191      836.179 3623.286    0.000 3623.286      991.059 5062.387    0.000 5062.387
360.00  3962.556 1016.310    0.000 1016.310      785.162 3506.919    0.000 3506.919      845.286 4770.444    0.000 4770.444
361.00  3844.087 1101.610    0.000 1101.610      794.272 3420.692    0.000 3420.692      582.993 4746.314    0.000 4746.314
362.00  3939.494 1101.190    0.000 1101.190      653.914 3482.674    0.000 3482.674      720.523 4709.215    0.000 4709.215
363.00  3910.471 1147.809    0.000 1147.809      523.131 3853.846    0.000 3853.846      466.877 5386.026    0.000 5386.026
364.00  4099.537 1052.337    0.000 1052.337      737.815 3571.624    0.000 3571.624      659.801 4668.596    0.000 4668.596
365.00  4038.150 1080.320    0.000 1080.320      631.086 3698.813    0.000 3698.813      757.721 5116.983    0.000 5116.983
366.00  3953.031 1235.747    0.000 1235.747      871.079 3386.758    0.000 3386.758      939.485 4600.352    0.000 4600.352
367.00  3985.283 1117.632    0.000 1117.632      733.684 3349.822    0.000 3349.822      971.556 4538.310    0.000 4538.310
368.00  3847.263 1136.902    0.000 1136.902      695.936 3366.370    0.000 3366.370      700.216 4355.948    0.000 4355.948
369.00  3843.735 1166.721    0.000 1166.721      691.828 3483.044    0.000 3483.044      822.062 4820.097    0.000 4820.097
370.00  4038.603 1009.402    0.000 1009.402      950.404 3471.865    0.000 3471.865      960.295 4979.436    0.000 4979.436
371.00  3978.903 1002.258    0.000 1002.258      802.815 3507.228    0.000 3507.228      967.333 4868.359    0.000 4868.359
372.00  3837.093 1021.284    0.000 1021.284      764.077 3432.568    0.000 3432.568      723.841 4639.752    0.000 4639.752
373.00  3740.026 1148.784    0.000 1148.784      659.018 3404.232    0.000 3404.232      824.375 4628.498    0.000 4628.498
374.00  3807.535 1118.144    0.000 1118.144      790.795 3355.627    0.000 3355.627      865.593 4919.638    0.000 4919.638
375.00  3796.461 1178.044    0.000 1178.044      814.705 3398.454    0.000 3398.454      806.882 4987.998    0.000 4987.998
376.00  3747.798 1120.275    0.000 1120.275      868.613 3255.296    0.000 3255.296      980.302 4862.626    0.000 4862.626
377.00  3817.149 1149.016    0.000 1149.016      838.006 3166.864    0.000 3166.864     1029.061 4858.312    0.000 4858.312
378.00  3853.074 1026.149    0.000 1026.149      615.393 3513.870    0.000 3513.870      576.559 4851.376    0.000 4851.376
379.00  3896.366 1115.957    0.000 1115.957      639.982 3526.523    0.000 3526.523      510.307 5088.732    0.000 5088.732
380.00  4180.888 1069.925    0.000 1069.925      921.377 3583.948    0.000 3583.948      997.393 5380.069    0.000 5380.069
381.00  4098.569 1058.567    0.000 1058.567      833.982 3415.310    0.000 3415.310     1241.488 4739.805    0.000 4739.805
382.00  4244.414  929.736    0.000  929.736      840.651 3640.381    0.000 3640.381      952.655 5322.660    0.000 5322.660
383.00  4183.268 1024.415    0.000 1024.415      711.460 3603.172    0.000 3603.172      983.720 4973.834    0.000 4973.834
384.00  3986.335 1166.811    0.000 1166.811      880.549 3403.785    0.000 3403.785     1112.101 4657.048    0.000 4657.048
385.00  3899.553 1207.230    0.000 1207.230      868.855 3639.120    0.000 3639.120     1004.430 4886.659    0.000 4886.659
386.00  4051.604 1064.062    0.000 1064.062      712.753 3922.725    0.000 3922.725     1001.615 5499.602    0.000 5499.602
387.00  4245.878  942.067    0.000  942.067      993.404 3514.661    0.000 3514.661     1190.920 5103.318    0.000 5103.318
388.00  4258.847  977.419    0.000  977.419      887.374 3446.014    0.000 3446.014      831.412 4925.785    0.000 4925.785
389.00  4138.568 1097.247    0.000 1097.247      889.268 3553.540    0.000 3553.540      659.801 5182.827    0.000 5182.827
390.00  4143.900  983.624    0.000  983.624     1126.790 3226.362    0.000 3226.362      921.590 4924.149    0.000 4924.149
391.00  4076.433 1041.033    0.000 1041.033      925.762 3466.723    0.000 3466.723      913.447 4982.161    0.000 4982.161
392.00  4239.615  972.974    0.000  972.974     1035.590 3580.731    0.000 3580.731      791.802 5177.295    0.000 5177.295
393.00  4131.338 1027.595    0.000 1027.595      929.812 3393.649    0.000 3393.649      731.079 5036.052    0.000 5036.052
394.00  4124.782 1012.891    0.000 1012.891      894.155 3450.942    0.000 3450.942     1053.390 4561.943    0.000 4561.943
395.00  4056.823 1089.967    0.000 1089.967      875.307 3620.122    0.000 3620.122     1141.357 4373.639    0.000 4373.639
396.00  4007.960 1099.804    0.000 1099.804      839.509 3531.507    0.000 3531.507      998.599 4749.538    0.000 4749.538
397.00  4114.976 1105.269    0.000 1105.269     1095.387 3339.475    0.000 3339.475     1099.937 4939.128    0.000 4939.128
398.00  4229.383  968.660    0.000  968.660     1365.501 3268.302    0.000 3268.302     1543.289 4551.989    0.000 4551.989
399.00  4018.472 1067.642    0.000 1067.642     1055.663 3323.164    0.000 3323.164     1233.747 4624.477    0.000 4624.477
400.00  4073.579 1052.301    0.000 1052.301      860.270 3275.808    0.000 3275.808      990.858 4294.338    0.000 4294.338
401.00  4012.590 1197.374    0.000 1197.374     1116.699 2946.061    0.000 2946.061      950.846 4550.166    0.000 4550.166
402.00  3926.675 1203.297    0.000 1203.297     1192.768 3274.285    0.000 3274.285     1250.435 4832.974    0.000 4832.974
403.00  4162.749 1072.785    0.000 1072.785     1428.660 3202.063    0.000 3202.063     1642.409 4701.175    0.000 4701.175
404.00  4117.257 1087.433    0.000 1087.433     1270.004 3211.415    0.000 3211.415     1381.229 4839.402    0.000 4839.402
405.00  3991.409 1039.255    0.000 1039.255     1050.725 3219.903    0.000 3219.903      913.043 4836.292    0.000 4836.292
406.00  4023.506  983.543    0.000  983.543     1019.221 3283.865    0.000 3283.865     1003.022 4882.332    0.000 4882.332
407.00  3900.806 1129.544    0.000 1129.544     1248.536 3139.069    0.000 3139.069      892.435 4797.978    0.000 4797.978
408.00  3949.309 1149.678    0.000 1149.678     1098.488 3151.550    0.000 3151.550      659.096 4671.911    0.000 4671.911
409.00  3675.406 1252.907    0.000 1252.907      934.642 3249.515    0.000 3249.515      526.893 4626.580    0.000 4626.580
410.00  4058.327 1173.561    0.000 1173.561     1113.920 3317.001    0.000 3317.001      928.221 4627.682    0.000 4627.682
411.00  3883.031 1100.474    0.000 1100.474      783.893 3291.136    0.000 3291.136      477.232 4955.121    0.000 4955.121
412.00  3761.761 1088.875    0.000 1088.875     1053.311 3318.698    0.000 3318.698      638.485 4884.554    0.000 4884.554
413.00  3994.679  992.800    0.000  992.800      695.313 3487.374    0.000 3487.374      152.107 4880.531    0.000 4880.531
414.00  3851.016 1102.564    0.000 1102.564      743.119 3500.445    0.000 3500.445      355.184 5203.942    0.000 5203.942
415.00  3680.524 1114.740    0.000 1114.740      601.695 3480.538    0.000 3480.538      182.266 5239.624    0.000 5239.624
416.00  4038.141  944.145    0.000  944.145      805.472 3286.347    0.000 3286.347      527.800 5099.979    0.000 5099.979
417.00  3819.449 1084.004    0.000 1084.004      677.433 3351.911    0.000 3351.911      536.346 4817.184    0.000 4817.184
418.00  3754.208 1222.494    0.000 1222.494      861.035 3405.702    0.000 3405.702      466.877 4819.501    0.000 4819.501
419.00  3781.079 1030.871    0.000 1030.871      700.986 3373.249    0.000 3373.249      253.847 4984.671    0.000 4984.671
420.00  3685.793 1291.862    0.000 1291.862      755.574 3292.950    0.000 3292.950      233.539 4687.709    0.000 4687.709
421.00  3576.258 1357.732    0.000 1357.732      564.718 3480.648    0.000 3480.648      284.108 4799.290    0.000 4799.290
422.00  3572.131 1290.368    0.000 1290.368      627.536 3554.871    0.000 3554.871       60.923 5169.809    0.000 5169.809
423.00  3845.255 1290.115    0.000 1290.115      797.896 3422.164    0.000 3422.164      406.155 4701.583    0.000 4701.583
424.00  3801.778 1278.318    0.000 1278.318      656.014 3426.768    0.000 3426.768      395.398 4584.408    0.000 4584.408
425.00  3640.874 1261.803    0.000 1261.803      548.063 3444.767    0.000 3444.767      121.847 4691.126    0.000 4691.126
426.00  3662.777 1230.393    0.000 1230.393      473.236 3419.598    0.000 3419.598      243.693 4801.512    0.000 4801.512
427.00  3688.433 1306.743    0.000 1306.743      606.217 3231.794    0.000 3231.794      162.462 4829.378    0.000 4829.378
428.00  3671.467 1284.770    0.000 1284.770      401.945 3674.391    0.000 3674.391       81.231 4869.874    0.000 4869.874
429.00  3514.601 1266.953    0.000 1266.953      563.023 3415.621    0.000 3415.621      182.770 4970.399    0.000 4970.399
430.00  3666.172 1328.385    0.000 1328.385      470.502 3555.303    0.000 3555.303       81.231 5041.667    0.000 5041.667
431.00  3557.530 1197.786    0.000 1197.786      657.076 3153.157    0.000 3153.157      162.059 4658.244    0.000 4658.244
432.00  3633.985 1172.022    0.000 1172.022      482.423 3218.513    0.000 3218.513       40.616 4738.368    0.000 4738.368
433.00  3556.979 1198.479    0.000 1198.479      544.718 3016.628    0.000 3016.628      121.847 4649.294    0.000 4649.294
434.00  3699.716 1157.202    0.000 1157.202      415.891 3442.855    0.000 3442.855       91.385 4941.637    0.000 4941.637
435.00  3692.773 1161.139    0.000 1161.139      467.956 3438.564    0.000 3438.564      243.693 4656.732    0.000 4656.732
436.00  3527.318 1228.057    0.000 1228.057      489.249 3293.023    0.000 3293.023      283.502 4412.343    0.000 4412.343
437.00  3833.719 1017.459    0.000 1017.459      509.316 3305.008    0.000 3305.008      181.765 4762.294    0.000 4762.294
438.00  3901.619 1037.888    0.000 1037.888      577.924 3420.596    0.000 3420.596       40.616 4872.582    0.000 4872.582
439.00  3680.880 1119.506    0.000 1119.506      433.401 3497.304    0.000 3497.304      172.616 4750.733    0.000 4750.733
440.00  3749.882 1078.671    0.000 1078.671      483.181 3431.145    0.000 3431.145      162.462 4616.440    0.000 4616.440
441.00  3700.211 1114.290    0.000 1114.290      593.842 3286.510    0.000 3286.510        0.000 5189.964    0.000 5189.964
442.00  3742.641 1116.387    0.000 1116.387      364.620 3518.442    0.000 3518.442        0.000 4930.393    0.000 4930.393
443.00  3794.266 1096.050    0.000 1096.050      402.941 3366.731    0.000 3366.731       10.154 4863.401    0.000 4863.401
444.00  3821.729 1073.692    0.000 1073.692      471.279 3408.007    0.000 3408.007       10.154 4864.230    0.000 4864.230
445.00  3781.214 1032.677    0.000 1032.677      498.464 3275.838    0.000 3275.838        0.000 4893.992    0.000 4893.992
446.00  3869.654  927.070    0.000  927.070      747.574 3012.511    0.000 3012.511        0.000 5031.533    0.000 5031.533
447.00  3784.945 1121.709    0.000 1121.709      803.453 3089.651    0.000 3089.651      160.950 4505.449    0.000 4505.449
448.00  3888.953  976.587    0.000  976.587      585.963 3432.194    0.000 3432.194       20.106 5234.595    0.000 5234.595
449.00  3891.011 1020.559    0.000 1020.559      551.952 3259.403    0.000 3259.403       39.811 4897.319    0.000 4897.319
450.00  3873.406 1030.010    0.000 1030.010      633.531 3236.473    0.000 3236.473       30.462 5052.331    0.000 5052.331
451.00  3779.535 1004.262    0.000 1004.262      611.096 3246.245    0.000 3246.245      132.000 4945.181    0.000 4945.181
452.00  3996.106  943.007    0.000  943.007      804.595 3163.107    0.000 3163.107      222.379 4821.311    0.000 4821.311
453.00  3734.200 1059.584    0.000 1059.584      726.215 3145.125    0.000 3145.125      151.603 4853.789    0.000 4853.789
454.00  3647.133 1133.100    0.000 1133.100      908.990 2989.686    0.000 2989.686      343.015 4929.600    0.000 4929.600
455.00  3697.094 1190.458    0.000 1190.458      634.563 3316.630    0.000 3316.630       30.462 4911.900    0.000 4911.900
456.00  3914.050  991.911    0.000  991.911      783.332 3140.254    0.000 3140.254      151.906 5407.034    0.000 5407.034
457.00  3765.109 1208.947    0.000 1208.947      895.290 3172.755    0.000 3172.755      262.388 4984.191    0.000 4984.191
458.00  3683.627 1263.110    0.000 1263.110      633.526 3095.812    0.000 3095.812        0.000 4860.836    0.000 4860.836
459.00  3799.221 1096.643    0.000 1096.643      714.148 3307.990    0.000 3307.990      213.231 4770.843    0.000 4770.843
460.00  3592.299 1193.281    0.000 1193.281      522.431 3496.818    0.000 3496.818       50.568 5114.578    0.000 5114.578
461.00  3827.225 1115.425    0.000 1115.425      717.103 3442.423    0.000 3442.423      142.054 5041.084    0.000 5041.084
462.00  3721.514 1083.515    0.000 1083.515      612.884 3529.093    0.000 3529.093      314.770 5242.457    0.000 5242.457
463.00  3752.556 1186.170    0.000 1186.170      615.067 3645.653    0.000 3645.653      172.112 5188.773    0.000 5188.773
464.00  3659.873 1196.827    0.000 1196.827      431.074 3631.979    0.000 3631.979       71.077 4903.250    0.000 4903.250
465.00  3672.545 1272.784    0.000 1272.784      446.593 3780.846    0.000 3780.846       10.154 5398.268    0.000 5398.268
466.00  3536.852 1281.824    0.000 1281.824      394.796 3517.269    0.000 3517.269        0.000 4805.340    0.000 4805.340
467.00  3514.820 1354.796    0.000 1354.796      515.256 3583.449    0.000 3583.449       91.385 5341.377    0.000 5341.377
468.00  3610.650 1328.283    0.000 1328.283      600.580 3512.163    0.000 3512.163      151.402 5195.810    0.000 5195.810
469.00  3578.355 1369.850    0.000 1369.850      600.252 3349.361    0.000 3349.361       90.581 5000.574    0.000 5000.574
470.00  3520.436 1351.454    0.000 1351.454      586.593 3457.421    0.000 3457.421        0.000 5298.255    0.000 5298.255
471.00  3696.137 1377.483    0.000 1377.483      594.584 3642.406    0.000 3642.406      274.054 5295.842    0.000 5295.842
472.00  3540.721 1306.427    0.000 1306.427      645.343 3506.859    0.000 3506.859      253.847 5193.714    0.000 5193.714
473.00  3704.312 1373.022    0.000 1373.022      800.760 3492.510    0.000 3492.510      253.646 5175.411    0.000 5175.411
474.00  3551.941 1353.459    0.000 1353.459      775.604 3332.467    0.000 3332.467      335.078 4966.498    0.000 4966.498
475.00  3411.728 1319.813    0.000 1319.813      795.104 3315.037    0.000 3315.037      354.179 4938.649    0.000 4938.649
476.00  3598.017 1235.466    0.000 1235.466      785.059 3316.707    0.000 3316.707      365.339 5092.556    0.000 5092.556
477.00  3685.601 1263.188    0.000 1263.188      802.279 3349.411    0.000 3349.411      444.961 5291.715    0.000 5291.715
478.00  3671.670 1334.972    0.000 1334.972      558.969 3373.225    0.000 3373.225       71.077 5057.374    0.000 5057.374
479.00  3731.483 1214.801    0.000 1214.801      755.721 3250.023    0.000 3250.023      324.924 4867.069    0.000 4867.069
480.00  3671.898 1187.246    0.000 1187.246      721.136 3164.410    0.000 3164.410      485.778 4684.717    0.000 4684.717
481.00  3571.182 1170.916    0.000 1170.916      929.903 3043.166    0.000 3043.166      812.813 4317.262    0.000 4317.262
482.00  3744.843 1308.783    0.000 1308.783      964.053 3147.351    0.000 3147.351      667.140 4534.008    0.000 4534.008
483.00  3933.838 1154.409    0.000 1154.409      886.638 3142.753    0.000 3142.753      382.930 4719.387    0.000 4719.387
484.00  3775.455 1196.311    0.000 1196.311     1099.662 3296.731    0.000 3296.731      731.079 5066.406    0.000 5066.406
485.00  3754.460 1210.013    0.000 1210.013      903.433 3137.809    0.000 3137.809      659.901 4785.027    0.000 4785.027
486.00  4125.538 1054.186    0.000 1054.186      866.304 3404.529    0.000 3404.529      817.739 5094.762    0.000 5094.762
487.00  3943.080 1111.399    0.000 1111.399     1266.087 2871.560    0.000 2871.560     1036.594 4427.532    0.000 4427.532
488.00  3800.694 1212.195    0.000 1212.195     1117.957 3255.343    0.000 3255.343     1202.873 4811.570    0.000 4811.570
489.00  3920.214 1154.117    0.000 1154.117     1198.154 2938.469    0.000 2938.469      941.492 4912.218    0.000 4912.218
490.00  3721.271 1197.782    0.000 1197.782     1088.276 2961.842    0.000 2961.842      867.598 4660.471    0.000 4660.471
491.00  3706.473 1212.536    0.000 1212.536     1003.376 3181.911    0.000 3181.911      902.891 4890.588    0.000 4890.588
492.00  3825.579 1271.320    0.000 1271.320     1045.438 3407.721    0.000 3407.721      771.393 5367.141    0.000 5367.141
493.00  3804.591 1324.988    0.000 1324.988     1282.400 3203.961    0.000 3203.961      700.114 5145.854    0.000 5145.854
494.00  3748.908 1361.776    0.000 1361.776      812.741 3458.610    0.000 3458.610      495.730 5401.615    0.000 5401.615
495.00  3843.213 1431.342    0.000 1431.342      957.279 3409.417    0.000 3409.417      718.714 5349.927    0.000 5349.927
496.00  3646.213 1412.523    0.000 1412.523      685.506 3395.875    0.000 3395.875      284.309 5061.003    0.000 5061.003
497.00  3531.785 1421.260    0.000 1421.260      671.010 3472.320    0.000 3472.320      416.309 5013.640    0.000 5013.640
498.00  3870.414 1243.080    0.000 1243.080      742.016 3530.318    0.000 3530.318      294.463 5154.628    0.000 5154.628
499.00  4129.830 1151.044    0.000 1151.044      843.212 3585.711    0.000 3585.711      436.617 5561.510    0.000 5561.510
500.00  3976.708 1166.294    0.000 1166.294      898.840 3311.185    0.000 3311.185      446.771 5259.021    0.000 5259.021
501.00  3851.167 1316.722    0.000 1316.722      755.542 3509.801    0.000 3509.801      293.457 5531.721    0.000 5531.721
502.00  3762.977 1292.569    0.000 1292.569      795.974 3440.219    0.000 3440.219      365.540 5154.796    0.000 5154.796
503.00  3687.438 1373.096    0.000 1373.096      691.268 3729.024    0.000 3729.024      335.078 5571.708    0.000 5571.708
504.00  3728.952 1353.282    0.000 1353.282      642.923 3566.372    0.000 3566.372      172.616 5230.366    0.000 5230.366
505.00  3870.140 1268.361    0.000 1268.361      582.995 3523.666    0.000 3523.666      243.693 4854.495    0.000 4854.495
506.00  3861.500 1177.403    0.000 1177.403      579.749 3535.468    0.000 3535.468       71.077 5089.954    0.000 5089.954
507.00  3795.553 1234.090    0.000 1234.090      604.295 3700.794    0.000 3700.794      253.646 5267.163    0.000 5267.163
508.00  4003.552 1175.952    0.000 1175.952      722.649 3476.385    0.000 3476.385      446.771 4826.547    0.000 4826.547
509.00  3820.361 1223.063    0.000 1223.063      839.294 3413.797    0.000 3413.797      324.924 4955.138    0.000 4955.138
510.00  3884.234 1314.106    0.000 1314.106      714.728 3624.989    0.000 3624.989      355.386 5238.184    0.000 5238.184
511.00  3927.783 1231.568    0.000 1231.568      733.072 3573.201    0.000 3573.201      558.463 4992.458    0.000 4992.458
512.00  3657.551 1366.080    0.000 1366.080      618.288 3552.164    0.000 3552.164      304.616 5002.057    0.000 5002.057
513.00  3774.192 1288.755    0.000 1288.755      721.601 3753.301    0.000 3753.301      334.073 5194.710    0.000 5194.710
514.00  3845.635 1258.499    0.000 1258.499      801.547 3648.589    0.000 3648.589      345.031 5550.165    0.000 5550.165
515.00  4056.546 1099.534    0.000 1099.534      933.508 3403.534    0.000 3403.534      666.427 4780.744    0.000 4780.744
516.00  3911.748 1164.480    0.000 1164.480      776.640 3558.852    0.000 3558.852      465.168 5223.317    0.000 5223.317
517.00  3868.436 1201.294    0.000 1201.294      958.276 3500.628    0.000 3500.628      537.047 5012.735    0.000 5012.735
518.00  3675.721 1356.557    0.000 1356.557      803.268 3581.889    0.000 3581.889      477.132 4997.893    0.000 4997.893
519.00  3935.077 1234.819    0.000 1234.819      714.084 3438.579    0.000 3438.579      334.876 5148.747    0.000 5148.747
520.00  3913.932 1251.217    0.000 1251.217      660.904 3536.895    0.000 3536.895      385.847 5285.388    0.000 5285.388
521.00  3904.667 1300.530    0.000 1300.530      743.343 3546.600    0.000 3546.600      202.575 5168.552    0.000 5168.552
522.00  3941.437 1222.997    0.000 1222.997      572.281 3526.354    0.000 3526.354      233.137 5125.345    0.000 5125.345
523.00  3838.057 1140.103    0.000 1140.103      673.012 3486.565    0.000 3486.565      273.351 5157.386    0.000 5157.386
524.00  3711.563 1310.189    0.000 1310.189      456.589 3632.309    0.000 3632.309      132.000 5012.939    0.000 5012.939
525.00  3937.172 1197.374    0.000 1197.374      832.069 3373.030    0.000 3373.030      242.888 5082.414    0.000 5082.414
526.00  4101.022 1266.593    0.000 1266.593      718.778 3594.723    0.000 3594.723      354.378 5128.693    0.000 5128.693
527.00  3827.774 1181.260    0.000 1181.260      788.833 3497.127    0.000 3497.127      363.526 5045.556    0.000 5045.556
528.00  4002.195 1270.564    0.000 1270.564      873.419 3678.502    0.000 3678.502      423.440 5617.250    0.000 5617.250
529.00  3788.810 1358.899    0.000 1358.899      933.868 3518.787    0.000 3518.787      695.278 5148.369    0.000 5148.369
530.00  3839.359 1418.641    0.000 1418.641      762.857 3557.412    0.000 3557.412      474.310 5276.150    0.000 5276.150
531.00  3754.223 1311.508    0.000 1311.508      790.573 3341.089    0.000 3341.089      493.712 4862.849    0.000 4862.849
532.00  3760.018 1432.810    0.000 1432.810      625.001 3572.455    0.000 3572.455      212.526 5125.334    0.000 5125.334
533.00  3856.325 1369.414    0.000 1369.414      585.591 3372.667    0.000 3372.667       60.923 4951.280    0.000 4951.280
534.00  3831.757 1304.584    0.000 1304.584      606.255 3432.893    0.000 3432.893      232.633 5084.626    0.000 5084.626
535.00  3874.339 1153.539    0.000 1153.539      686.485 3201.964    0.000 3201.964      333.769 4527.482    0.000 4527.482
536.00  3893.296 1259.628    0.000 1259.628      542.931 3526.686    0.000 3526.686      253.746 4753.969    0.000 4753.969
537.00  3910.300 1224.897    0.000 1224.897      602.877 3246.827    0.000 3246.827      182.467 4378.845    0.000 4378.845
538.00  3822.585 1327.283    0.000 1327.283      652.284 3452.111    0.000 3452.111      161.958 4918.848    0.000 4918.848
539.00  3884.686 1282.323    0.000 1282.323      634.043 3402.344    0.000 3402.344      192.420 4766.665    0.000 4766.665
540.00  3969.169 1145.969    0.000 1145.969      902.272 3507.453    0.000 3507.453      464.662 4966.103    0.000 4966.103
541.00  3657.766 1368.031    0.000 1368.031      730.762 3208.598    0.000 3208.598      494.320 4609.868    0.000 4609.868
542.00  3559.758 1478.562    0.000 1478.562      588.947 3487.229    0.000 3487.229      313.360 5017.362    0.000 5017.362
543.00  3545.024 1371.070    0.000 1371.070      660.536 3547.223    0.000 3547.223      414.193 4891.477    0.000 4891.477
544.00  3756.479 1438.272    0.000 1438.272      595.385 3727.584    0.000 3727.584      283.705 5074.601    0.000 5074.601
545.00  3706.669 1293.129    0.000 1293.129      594.151 3358.897    0.000 3358.897      324.219 5059.492    0.000 5059.492
546.00  3784.654 1327.061    0.000 1327.061      753.159 3516.945    0.000 3516.945      423.847 4848.426    0.000 4848.426
547.00  3683.483 1302.808    0.000 1302.808      578.200 3595.869    0.000 3595.869      343.720 4653.790    0.000 4653.790
548.00  3846.496 1051.651    0.000 1051.651      615.618 3481.517    0.000 3481.517      373.882 5008.003    0.000 5008.003
549.00  3794.404 1141.452    0.000 1141.452      780.249 3159.544    0.000 3159.544      494.620 4647.086    0.000 4647.086
550.00  3863.713 1149.996    0.000 1149.996      776.354 3232.826    0.000 3232.826      524.374 4704.455    0.000 4704.455
551.00  3797.013 1248.406    0.000 1248.406      765.817 3218.019    0.000 3218.019      343.621 5090.695    0.000 5090.695
552.00  3680.896 1322.227    0.000 1322.227      610.850 3342.133    0.000 3342.133      314.065 5089.643    0.000 5089.643
553.00  3801.450 1181.800    0.000 1181.800      552.388 3458.895    0.000 3458.895       60.621 5022.782    0.000 5022.782
554.00  3712.581 1288.758    0.000 1288.758      455.117 3735.717    0.000 3735.717      121.042 5028.352    0.000 5028.352
555.00  3960.517 1213.324    0.000 1213.324      689.245 3579.322    0.000 3579.322      444.353 4883.724    0.000 4883.724
556.00  3755.227 1241.684    0.000 1241.684      555.236 3352.609    0.000 3352.609      283.805 5078.175    0.000 5078.175
557.00  3907.294 1119.829    0.000 1119.829      628.260 3367.186    0.000 3367.186      262.893 4899.336    0.000 4899.336
558.00  3888.247 1210.865    0.000 1210.865      581.684 3330.150    0.000 3330.150      351.960 4948.011    0.000 4948.011
559.00  3806.922 1235.755    0.000 1235.755      735.819 3329.254    0.000 3329.254      412.784 4779.547    0.000 4779.547
560.00  3915.653 1205.299    0.000 1205.299      880.674 3280.431    0.000 3280.431      594.545 4643.226    0.000 4643.226
561.00  3848.326 1155.625    0.000 1155.625      499.552 3619.284    0.000 3619.284      231.524 5066.956    0.000 5066.956
562.00  3808.890 1245.103    0.000 1245.103      693.775 3195.908    0.000 3195.908      583.687 4326.064    0.000 4326.064
563.00  3901.427 1238.764    0.000 1238.764      508.632 3467.925    0.000 3467.925      111.088 5201.945    0.000 5201.945
564.00  3722.011 1252.996    0.000 1252.996      548.155 3369.142    0.000 3369.142       60.520 5022.478    0.000 5022.478
565.00  3792.943 1259.944    0.000 1259.944      638.632 3297.808    0.000 3297.808      361.912 4775.281    0.000 4775.281
566.00  3701.407 1250.482    0.000 1250.482      647.137 3204.373    0.000 3204.373      191.313 5097.359    0.000 5097.359
567.00  3671.125 1332.047    0.000 1332.047      479.777 3379.056    0.000 3379.056      351.959 4601.930    0.000 4601.930
568.00  3751.895 1264.552    0.000 1264.552      532.349 3360.421    0.000 3360.421      392.071 4802.970    0.000 4802.970
569.00  3867.324 1200.884    0.000 1200.884      551.162 3351.005    0.000 3351.005      331.351 4704.207    0.000 4704.207
570.00  3833.025 1219.154    0.000 1219.154      599.803 3313.857    0.000 3313.857      292.249 4526.319    0.000 4526.319
571.00  3772.978 1335.631    0.000 1335.631      694.132 3232.775    0.000 3232.775      303.205 4646.699    0.000 4646.699
572.00  3567.729 1365.985    0.000 1365.985      550.043 3299.693    0.000 3299.693      171.407 4414.869    0.000 4414.869
573.00  3575.119 1268.418    0.000 1268.418      452.565 3375.624    0.000 3375.624      111.592 5064.841    0.000 5064.841
574.00  3807.770 1223.191    0.000 1223.191      400.845 3719.790    0.000 3719.790      251.731 4959.217    0.000 4959.217
575.00  3881.025 1216.662    0.000 1216.662      535.725 3484.769    0.000 3484.769      302.097 4967.229    0.000 4967.229
576.00  3637.312 1280.457    0.000 1280.457      456.701 3637.980    0.000 3637.980      211.115 5053.302    0.000 5053.302
577.00  3727.677 1213.870    0.000 1213.870      530.015 3546.603    0.000 3546.603      444.050 4935.811    0.000 4935.811
578.00  3882.092 1336.167    0.000 1336.167      625.957 3700.650    0.000 3700.650      627.325 4956.724    0.000 4956.724
579.00  3888.413 1255.327    0.000 1255.327      713.333 3533.535    0.000 3533.535      565.595 4974.950    0.000 4974.950
580.00  3812.530 1351.415    0.000 1351.415      777.111 3251.791    0.000 3251.791     1042.524 4597.705    0.000 4597.705
581.00  3541.813 1323.704    0.000 1323.704      576.366 3320.094    0.000 3320.094      301.393 4742.503    0.000 4742.503
582.00  3599.359 1323.355    0.000 1323.355      522.124 3443.933    0.000 3443.933       60.219 4618.202    0.000 4618.202
583.00  3806.295 1342.593    0.000 1342.593      587.721 3408.012    0.000 3408.012      230.419 4455.192    0.000 4455.192
584.00  4023.320 1059.491    0.000 1059.491      715.233 3533.963    0.000 3533.963      441.334 4295.332    0.000 4295.332
585.00  3782.003 1288.588    0.000 1288.588      623.584 3279.148    0.000 3279.148      191.717 4403.811    0.000 4403.811
586.00  3809.670 1197.334    0.000 1197.334      693.492 3257.606    0.000 3257.606      353.475 4679.075    0.000 4679.075
587.00  3966.832 1090.167    0.000 1090.167      632.775 3237.581    0.000 3237.581      280.486 4510.066    0.000 4510.066
588.00  3774.082 1179.576    0.000 1179.576      515.224 3377.008    0.000 3377.008      159.746 4410.518    0.000 4410.518
589.00  3842.958 1068.366    0.000 1068.366      597.352 3203.527    0.000 3203.527      140.443 4383.117    0.000 4383.117
590.00  3826.887 1081.210    0.000 1081.210      618.147 3308.243    0.000 3308.243      462.242 4569.628    0.000 4569.628
591.00  3561.713 1189.234    0.000 1189.234      610.114 3300.077    0.000 3300.077      322.808 4654.976    0.000 4654.976
592.00  3742.707 1187.687    0.000 1187.687      722.300 3124.786    0.000 3124.786      562.572 4344.189    0.000 4344.189
593.00  3584.908 1223.615    0.000 1223.615      606.655 3298.445    0.000 3298.445      422.836 4588.000    0.000 4588.000
594.00  3670.477 1283.414    0.000 1283.414      656.644 3366.024    0.000 3366.024      401.522 4624.690    0.000 4624.690
595.00  3664.225 1211.500    0.000 1211.500      735.187 3294.454    0.000 3294.454      502.555 4645.742    0.000 4645.742
596.00  3773.004 1150.027    0.000 1150.027      736.984 3213.616    0.000 3213.616      652.250 4539.826    0.000 4539.826
597.00  3668.493 1297.988    0.000 1297.988      581.524 3407.827    0.000 3407.827      150.396 5009.020    0.000 5009.020
598.00  3674.121 1211.189    0.000 1211.189      732.994 3248.929    0.000 3248.929      412.984 4968.899    0.000 4968.899
599.00  3862.356 1201.285    0.000 1201.285      646.053 3329.008    0.000 3329.008      291.641 4584.145    0.000 4584.145
600.00  3763.056 1232.792    0.000 1232.792      606.234 3350.635    0.000 3350.635      100.330 4903.261    0.000 4903.261
601.00  3654.367 1183.379    0.000 1183.379      675.747 3433.552    0.000 3433.552      251.529 4701.578    0.000 4701.578
602.00  3718.922 1160.224    0.000 1160.224      575.536 3345.301    0.000 3345.301      180.356 4782.523    0.000 4782.523
603.00  3691.864 1162.980    0.000 1162.980      379.387 3432.251    0.000 3432.251       30.462 4847.362    0.000 4847.362
604.00  3453.691 1434.706    0.000 1434.706      465.880 3493.728    0.000 3493.728       20.006 5045.323    0.000 5045.323
605.00  3634.362 1211.231    0.000 1211.231      574.792 3396.500    0.000 3396.500      150.499 5082.808    0.000 5082.808
606.00  3759.827 1214.155    0.000 1214.155      538.598 3535.149    0.000 3535.149       90.179 4856.091    0.000 4856.091
607.00  3649.685 1376.066    0.000 1376.066      408.731 3502.575    0.000 3502.575       30.462 5027.297    0.000 5027.297
608.00  3557.116 1490.788    0.000 1490.788      462.143 3678.110    0.000 3678.110       50.367 5185.132    0.000 5185.132
609.00  3490.319 1517.813    0.000 1517.813      398.403 3459.872    0.000 3459.872      191.918 5014.348    0.000 5014.348
610.00  3697.965 1288.327    0.000 1288.327      517.326 3293.954    0.000 3293.954      120.841 4946.043    0.000 4946.043
611.00  3589.799 1357.713    0.000 1357.713      612.441 3343.947    0.000 3343.947      309.643 4890.497    0.000 4890.497
612.00  3578.065 1345.607    0.000 1345.607      556.454 3355.833    0.000 3355.833      270.332 4972.414    0.000 4972.414
613.00  3577.232 1385.543    0.000 1385.543      510.202 3378.407    0.000 3378.407      130.995 5165.142    0.000 5165.142
614.00  3686.544 1299.940    0.000 1299.940      550.532 3514.700    0.000 3514.700      270.133 4772.554    0.000 4772.554
615.00  3584.794 1375.911    0.000 1375.911      570.250 3218.784    0.000 3218.784      169.600 4570.042    0.000 4570.042
616.00  3471.074 1448.138    0.000 1448.138      446.990 3529.304    0.000 3529.304      151.101 4719.399    0.000 4719.399
617.00  3545.924 1400.403    0.000 1400.403      622.738 3468.105    0.000 3468.105      222.380 4995.072    0.000 4995.072
618.00  3419.753 1398.768    0.000 1398.768      520.107 3480.155    0.000 3480.155      141.551 4863.759    0.000 4863.759
619.00  3228.169 1523.300    0.000 1523.300      490.447 3294.653    0.000 3294.653      210.819 4595.132    0.000 4595.132
620.00  3428.418 1552.404    0.000 1552.404      575.314 3522.617    0.000 3522.617      209.411 4787.053    0.000 4787.053
621.00  3377.286 1528.781    0.000 1528.781      566.408 3582.398    0.000 3582.398      179.553 5030.328    0.000 5030.328
622.00  3352.934 1587.085    0.000 1587.085      502.891 3500.310    0.000 3500.310      199.458 4942.689    0.000 4942.689
623.00  3385.900 1493.760    0.000 1493.760      593.424 3381.093    0.000 3381.093      199.659 4758.588    0.000 4758.588
624.00  3477.869 1407.250    0.000 1407.250      489.930 3556.848    0.000 3556.848      160.049 4703.614    0.000 4703.614
625.00  3608.983 1448.171    0.000 1448.171      376.267 3578.230    0.000 3578.230      111.089 4976.744    0.000 4976.744
626.00  3466.082 1429.171    0.000 1429.171      311.286 3618.376    0.000 3618.376       70.876 4774.197    0.000 4774.197
627.00  3482.553 1662.076    0.000 1662.076      592.205 3533.868    0.000 3533.868      170.403 4612.370    0.000 4612.370
628.00  3509.102 1470.193    0.000 1470.193      557.150 3620.635    0.000 3620.635      261.989 5236.248    0.000 5236.248
629.00  3534.385 1564.173    0.000 1564.173      670.544 3535.606    0.000 3535.606      290.441 5142.374    0.000 5142.374
630.00  3629.954 1423.998    0.000 1423.998      532.506 3368.880    0.000 3368.880      180.558 4784.085    0.000 4784.085
631.00  3500.327 1384.322    0.000 1384.322      496.368 3376.716    0.000 3376.716      121.444 4907.295    0.000 4907.295
632.00  3495.683 1518.190    0.000 1518.190      436.493 3555.732    0.000 3555.732       70.273 5268.247    0.000 5268.247
633.00  3532.059 1374.774    0.000 1374.774      504.712 3500.678    0.000 3500.678      212.427 4989.110    0.000 4989.110
634.00  3331.472 1425.670    0.000 1425.670      425.165 3449.328    0.000 3449.328      110.084 4922.703    0.000 4922.703
635.00  3496.083 1497.058    0.000 1497.058      425.159 3456.142    0.000 3456.142      171.003 4940.246    0.000 4940.246
636.00  3447.826 1464.303    0.000 1464.303      349.023 3695.739    0.000 3695.739       29.858 4810.985    0.000 4810.985
637.00  3747.208 1354.116    0.000 1354.116      503.362 3488.887    0.000 3488.887        0.000 4766.916    0.000 4766.916
638.00  3645.429 1382.243    0.000 1382.243      381.321 3622.019    0.000 3622.019       49.764 4905.692    0.000 4905.692
639.00  3589.661 1246.560    0.000 1246.560      444.316 3421.018    0.000 3421.018      211.824 4764.880    0.000 4764.880
640.00  3525.999 1390.488    0.000 1390.488      506.043 3383.281    0.000 3383.281      209.813 4777.809    0.000 4777.809
641.00  3549.515 1370.440    0.000 1370.440      452.830 3317.418    0.000 3317.418      170.002 4727.263    0.000 4727.263
642.00  3498.467 1474.340    0.000 1474.340      543.191 3256.980    0.000 3256.980      270.734 4649.884    0.000 4649.884
643.00  3594.190 1404.596    0.000 1404.596      430.559 3433.939    0.000 3433.939      180.355 4742.612    0.000 4742.612
644.00  3508.984 1392.942    0.000 1392.942      441.371 3385.068    0.000 3385.068       81.130 4705.372    0.000 4705.372
645.00  3428.548 1504.717    0.000 1504.717      415.282 3337.920    0.000 3337.920       10.053 4505.230    0.000 4505.230
646.00  3474.129 1429.255    0.000 1429.255      515.359 3205.239    0.000 3205.239       70.474 4388.559    0.000 4388.559
647.00  3399.005 1545.464    0.000 1545.464      529.840 3373.375    0.000 3373.375       89.877 4990.367    0.000 4990.367
648.00  3370.159 1543.451    0.000 1543.451      471.204 3431.797    0.000 3431.797      119.434 5052.857    0.000 5052.857
649.00  3493.801 1490.981    0.000 1490.981      554.813 3555.234    0.000 3555.234      192.018 5335.338    0.000 5335.338
650.00  3413.491 1580.137    0.000 1580.137      488.711 3248.887    0.000 3248.887       59.917 4767.655    0.000 4767.655
651.00  3687.574 1385.624    0.000 1385.624      438.262 3390.810    0.000 3390.810       29.858 4624.722    0.000 4624.722
652.00  3638.795 1439.857    0.000 1439.857      402.308 3676.998    0.000 3676.998       40.616 4956.753    0.000 4956.753
653.00  3403.464 1478.475    0.000 1478.475      276.844 3491.295    0.000 3491.295        0.000 4776.905    0.000 4776.905
654.00  3521.333 1377.478    0.000 1377.478      502.065 3253.430    0.000 3253.430       19.906 5204.482    0.000 5204.482
655.00  3597.201 1398.354    0.000 1398.354      521.735 3487.881    0.000 3487.881      212.325 4958.464    0.000 4958.464
656.00  3574.738 1325.862    0.000 1325.862      575.964 3086.091    0.000 3086.091      189.204 4773.257    0.000 4773.257
657.00  3515.318 1376.755    0.000 1376.755      623.796 3200.190    0.000 3200.190      312.654 4465.408    0.000 4465.408
658.00  3569.235 1360.159    0.000 1360.159      661.542 3167.821    0.000 3167.821      262.089 4947.029    0.000 4947.029
659.00  3496.664 1448.193    0.000 1448.193      702.446 3081.494    0.000 3081.494      411.584 4630.426    0.000 4630.426
660.00  3600.093 1385.103    0.000 1385.103      691.473 3165.295    0.000 3165.295      260.779 4707.635    0.000 4707.635
661.00  3627.698 1286.041    0.000 1286.041      538.384 3250.519    0.000 3250.519      210.313 4546.385    0.000 4546.385
662.00  3743.597 1314.241    0.000 1314.241      522.926 3437.172    0.000 3437.172      139.742 4952.742    0.000 4952.742
663.00  3611.676 1346.741    0.000 1346.741      622.529 3223.523    0.000 3223.523      300.189 4671.287    0.000 4671.287
664.00  3594.155 1323.234    0.000 1323.234      451.360 3144.670    0.000 3144.670      139.339 4581.992    0.000 4581.992
665.00  3606.370 1341.727    0.000 1341.727      550.062 3251.709    0.000 3251.709      179.151 4484.050    0.000 4484.050
666.00  3636.366 1276.186    0.000 1276.186      556.572 3227.821    0.000 3227.821      160.349 4456.522    0.000 4456.522
667.00  3594.850 1351.146    0.000 1351.146      446.617 3248.245    0.000 3248.245       49.764 4312.758    0.000 4312.758
668.00  3602.875 1347.252    0.000 1347.252      440.409 3278.141    0.000 3278.141       59.817 4536.823    0.000 4536.823
669.00  3868.094 1278.177    0.000 1278.177      426.315 3472.395    0.000 3472.395        0.000 4837.037    0.000 4837.037
670.00  3998.026 1249.424    0.000 1249.424      490.905 3587.208    0.000 3587.208        0.000 5272.250    0.000 5272.250
671.00  3642.642 1320.796    0.000 1320.796      310.621 3680.730    0.000 3680.730        0.000 4875.039    0.000 4875.039
672.00  3687.909 1287.602    0.000 1287.602      365.447 3616.451    0.000 3616.451        0.000 4843.458    0.000 4843.458
673.00  3714.226 1372.262    0.000 1372.262      322.601 3457.911    0.000 3457.911        0.000 4780.734    0.000 4780.734
674.00  3646.906 1430.879    0.000 1430.879      587.100 3261.149    0.000 3261.149        0.000 4888.763    0.000 4888.763
675.00  3636.204 1373.021    0.000 1373.021      322.221 3502.961    0.000 3502.961        0.000 4626.184    0.000 4626.184
676.00  3620.850 1454.909    0.000 1454.909      622.617 3091.198    0.000 3091.198      120.439 4374.125    0.000 4374.125
677.00  3640.425 1326.413    0.000 1326.413      472.514 3314.171    0.000 3314.171       59.817 4668.738    0.000 4668.738
678.00  3505.650 1331.357    0.000 1331.357      602.667 3201.136    0.000 3201.136       59.917 4830.711    0.000 4830.711
679.00  3678.993 1246.646    0.000 1246.646      484.285 3378.863    0.000 3378.863       40.414 4816.611    0.000 4816.611
680.00  3753.681 1310.469    0.000 1310.469      629.081 3246.028    0.000 3246.028       40.012 4794.499    0.000 4794.499
681.00  3667.218 1365.718    0.000 1365.718      581.461 3367.819    0.000 3367.819       70.674 5210.392    0.000 5210.392
682.00  3788.810 1476.477    0.000 1476.477      645.992 3475.516    0.000 3475.516       50.769 5048.254    0.000 5048.254
683.00  3548.917 1445.475    0.000 1445.475      643.112 3352.620    0.000 3352.620       29.858 4941.880    0.000 4941.880
684.00  3717.003 1419.673    0.000 1419.673      478.173 3249.325    0.000 3249.325       71.077 4663.525    0.000 4663.525
685.00  3562.650 1415.163    0.000 1415.163      396.696 3412.846    0.000 3412.846        0.000 4996.118    0.000 4996.118
686.00  3502.643 1468.946    0.000 1468.946      422.846 3513.312    0.000 3513.312        9.953 4759.006    0.000 4759.006
687.00  3460.795 1470.352    0.000 1470.352      511.148 3321.587    0.000 3321.587       59.717 4917.252    0.000 4917.252
688.00  3491.337 1453.932    0.000 1453.932      578.544 3328.976    0.000 3328.976      181.964 4868.804    0.000 4868.804
689.00  3642.093 1340.909    0.000 1340.909      494.355 3246.069    0.000 3246.069       10.154 4888.792    0.000 4888.792
690.00  3423.064 1418.894    0.000 1418.894      344.225 3418.702    0.000 3418.702        0.000 4917.395    0.000 4917.395
691.00  3556.170 1376.343    0.000 1376.343      372.514 3373.369    0.000 3373.369       40.414 4691.680    0.000 4691.680
692.00  3535.130 1419.800    0.000 1419.800      432.115 3422.176    0.000 3422.176      101.137 4650.342    0.000 4650.342
693.00  3584.461 1359.606    0.000 1359.606      591.383 3221.667    0.000 3221.667      390.771 4354.862    0.000 4354.862
694.00  3500.581 1456.970    0.000 1456.970      602.313 3102.367    0.000 3102.367      120.840 4321.578    0.000 4321.578
695.00  3603.403 1377.565    0.000 1377.565      653.373 3135.663    0.000 3135.663      239.671 5041.441    0.000 5041.441
696.00  3381.237 1451.866    0.000 1451.866      538.916 3245.767    0.000 3245.767      230.823 4525.587    0.000 4525.587
697.00  3508.420 1542.166    0.000 1542.166      546.455 3288.188    0.000 3288.188      129.788 4706.570    0.000 4706.570
698.00  3575.541 1512.847    0.000 1512.847      724.455 3229.146    0.000 3229.146      170.903 4751.730    0.000 4751.730
699.00  3615.452 1454.668    0.000 1454.668      536.650 3216.606    0.000 3216.606       40.113 4694.325    0.000 4694.325
700.00  3445.967 1536.900    0.000 1536.900      540.965 3465.243    0.000 3465.243       99.729 4839.094    0.000 4839.094
701.00  3587.227 1472.502    0.000 1472.502      612.931 3610.246    0.000 3610.246      321.601 4774.601    0.000 4774.601
702.00  3460.633 1505.195    0.000 1505.195      475.390 3468.047    0.000 3468.047      100.540 4615.857    0.000 4615.857
703.00  3551.364 1500.219    0.000 1500.219      627.358 3387.341    0.000 3387.341      211.226 4426.812    0.000 4426.812
704.00  3556.099 1472.180    0.000 1472.180      487.781 3612.447    0.000 3612.447      140.144 4749.402    0.000 4749.402
705.00  3430.278 1421.639    0.000 1421.639      389.359 3473.734    0.000 3473.734       69.870 4582.389    0.000 4582.389
706.00  3704.013 1330.092    0.000 1330.092      673.806 3288.513    0.000 3288.513      561.172 4332.268    0.000 4332.268
707.00  3444.302 1475.357    0.000 1475.357      546.752 3180.127    0.000 3180.127      161.055 4416.872    0.000 4416.872
708.00  3356.641 1444.329    0.000 1444.329      684.878 3186.092    0.000 3186.092      440.031 4219.864    0.000 4219.864
709.00  3327.503 1480.886    0.000 1480.886      649.725 3194.539    0.000 3194.539      401.528 4165.403    0.000 4165.403
710.00  3352.035 1394.740    0.000 1394.740      633.229 3154.029    0.000 3154.029      401.128 4146.859    0.000 4146.859
711.00  3337.357 1503.137    0.000 1503.137      704.245 2985.732    0.000 2985.732      450.487 4003.687    0.000 4003.687
712.00  3630.656 1385.755    0.000 1385.755      727.498 2997.126    0.000 2997.126      248.820 3989.054    0.000 3989.054
713.00  3511.160 1409.917    0.000 1409.917      733.200 3058.760    0.000 3058.760      260.177 4273.832    0.000 4273.832
714.00  3508.484 1384.995    0.000 1384.995      709.627 3163.359    0.000 3163.359      448.379 4090.623    0.000 4090.623
715.00  3474.554 1428.378    0.000 1428.378      639.916 3451.160    0.000 3451.160      298.885 4398.980    0.000 4398.980
716.00  3409.217 1469.243    0.000 1469.243      631.460 3198.336    0.000 3198.336      210.614 4456.034    0.000 4456.034
717.00  3564.513 1308.316    0.000 1308.316      563.894 3366.544    0.000 3366.544      331.053 4456.356    0.000 4456.356
718.00  3708.254 1279.489    0.000 1279.489      672.067 3217.328    0.000 3217.328      321.198 4492.590    0.000 4492.590
719.00  3396.975 1578.829    0.000 1578.829      588.606 3245.484    0.000 3245.484      289.634 4427.370    0.000 4427.370
720.00  3295.912 1684.368    0.000 1684.368      700.814 3313.037    0.000 3313.037      418.621 4553.848    0.000 4553.848
721.00  3273.688 1509.297    0.000 1509.297      598.253 3108.342    0.000 3108.342      299.186 4386.654    0.000 4386.654
722.00  3347.030 1565.135    0.000 1565.135      588.791 3162.606    0.000 3162.606      290.036 4468.410    0.000 4468.410
723.00  3325.264 1654.522    0.000 1654.522      596.061 3113.390    0.000 3113.390      159.245 4524.177    0.000 4524.177
724.00  3315.963 1582.548    0.000 1582.548      556.179 3198.575    0.000 3198.575      121.544 4518.376    0.000 4518.376
725.00  3242.388 1596.729    0.000 1596.729      611.057 3185.955    0.000 3185.955      149.292 4377.848    0.000 4377.848
726.00  3358.867 1526.189    0.000 1526.189      508.458 3405.598    0.000 3405.598      189.605 4523.700    0.000 4523.700
727.00  3309.214 1638.532    0.000 1638.532      540.183 3071.040    0.000 3071.040      131.094 4296.265    0.000 4296.265
728.00  3473.683 1616.317    0.000 1616.317      510.761 3319.452    0.000 3319.452      249.222 4407.691    0.000 4407.691
729.00  3543.903 1591.984    0.000 1591.984      410.066 3383.272    0.000 3383.272       69.670 4449.986    0.000 4449.986
730.00  3470.005 1549.407    0.000 1549.407      540.079 3064.427    0.000 3064.427      358.502 4015.714    0.000 4015.714
731.00  3490.851 1512.513    0.000 1512.513      573.887 3160.139    0.000 3160.139      368.455 4602.521    0.000 4602.521
732.00  3363.410 1488.722    0.000 1488.722      505.423 3224.731    0.000 3224.731      189.104 4407.697    0.000 4407.697
733.00  3401.233 1494.075    0.000 1494.075      536.870 3245.159    0.000 3245.159      179.452 4744.779    0.000 4744.779
734.00  3356.191 1497.669    0.000 1497.669      568.348 3152.297    0.000 3152.297      282.192 4426.087    0.000 4426.087
735.00  3387.869 1627.901    0.000 1627.901      688.967 3140.302    0.000 3140.302      211.621 4698.897    0.000 4698.897
736.00  3410.664 1580.598    0.000 1580.598      460.173 3275.466    0.000 3275.466      121.041 4609.224    0.000 4609.224
737.00  3517.671 1447.993    0.000 1447.993      565.267 3309.105    0.000 3309.105      241.379 4738.371    0.000 4738.371
738.00  3651.408 1460.087    0.000 1460.087      559.252 3175.520    0.000 3175.520      209.009 4460.809    0.000 4460.809
739.00  3358.101 1561.204    0.000 1561.204      611.583 3119.385    0.000 3119.385      159.847 4441.335    0.000 4441.335
740.00  3455.919 1526.246    0.000 1526.246      681.624 3036.150    0.000 3036.150      160.652 4253.507    0.000 4253.507
741.00  3380.959 1501.571    0.000 1501.571      508.679 3344.878    0.000 3344.878       70.273 4967.237    0.000 4967.237
742.00  3476.566 1538.728    0.000 1538.728      566.045 3331.486    0.000 3331.486      140.643 4965.636    0.000 4965.636
743.00  3412.928 1667.698    0.000 1667.698      550.400 3433.248    0.000 3433.248      129.487 4861.493    0.000 4861.493
744.00  3268.156 1650.683    0.000 1650.683      688.742 3219.766    0.000 3219.766      219.865 4605.032    0.000 4605.032
745.00  3391.703 1582.357    0.000 1582.357      517.019 3247.250    0.000 3247.250       99.829 4506.397    0.000 4506.397
746.00  3566.428 1599.923    0.000 1599.923      558.109 3448.588    0.000 3448.588      233.338 4777.515    0.000 4777.515
747.00  3482.525 1621.341    0.000 1621.341      458.486 3467.401    0.000 3467.401       80.829 4663.801    0.000 4663.801
748.00  3385.027 1543.684    0.000 1543.684      505.847 3459.482    0.000 3459.482      231.629 4759.397    0.000 4759.397
749.00  3426.033 1516.243    0.000 1516.243      519.167 3495.417    0.000 3495.417      130.392 4877.926    0.000 4877.926
750.00  3380.420 1693.416    0.000 1693.416      536.966 3447.669    0.000 3447.669      302.606 4991.986    0.000 4991.986
751.00  3367.660 1593.416    0.000 1593.416      318.588 3562.034    0.000 3562.034       29.858 4726.263    0.000 4726.263
752.00  3459.988 1447.425    0.000 1447.425      545.071 3186.837    0.000 3186.837      210.315 4531.912    0.000 4531.912
753.00  3577.848 1493.385    0.000 1493.385      513.154 3348.787    0.000 3348.787       59.918 4441.839    0.000 4441.839
754.00  3570.671 1529.619    0.000 1529.619      401.306 3397.629    0.000 3397.629       69.770 4363.833    0.000 4363.833
755.00  3526.229 1534.711    0.000 1534.711      273.972 3300.895    0.000 3300.895       29.858 4679.032    0.000 4679.032
756.00  3601.492 1620.624    0.000 1620.624      376.048 3669.791    0.000 3669.791       99.729 4905.081    0.000 4905.081
757.00  3482.186 1652.709    0.000 1652.709      344.050 3662.196    0.000 3662.196       40.414 5063.873    0.000 5063.873
758.00  3308.309 1644.801    0.000 1644.801      493.288 3550.539    0.000 3550.539      369.961 4584.830    0.000 4584.830
759.00  3541.799 1533.366    0.000 1533.366      552.386 3325.687    0.000 3325.687      330.453 4360.577    0.000 4360.577
760.00  3427.821 1619.503    0.000 1619.503      450.571 3434.792    0.000 3434.792       80.425 4950.345    0.000 4950.345
761.00  3515.943 1505.848    0.000 1505.848      380.569 3318.109    0.000 3318.109      149.693 4764.428    0.000 4764.428
762.00  3559.126 1526.576    0.000 1526.576      550.871 3504.509    0.000 3504.509      190.712 4580.663    0.000 4580.663
763.00  3503.416 1530.699    0.000 1530.699      646.582 3399.245    0.000 3399.245      501.858 4572.620    0.000 4572.620
764.00  3417.084 1588.586    0.000 1588.586      348.289 3660.727    0.000 3660.727      110.486 5211.638    0.000 5211.638
765.00  3393.929 1537.055    0.000 1537.055      528.271 3511.437    0.000 3511.437      191.818 5142.366    0.000 5142.366
766.00  3698.718 1485.047    0.000 1485.047      396.875 3463.638    0.000 3463.638      120.940 4584.104    0.000 4584.104
767.00  3674.117 1384.383    0.000 1384.383      391.650 3710.836    0.000 3710.836      121.847 4856.471    0.000 4856.471
768.00  3504.899 1429.898    0.000 1429.898      328.918 3899.406    0.000 3899.406      111.693 5299.468    0.000 5299.468
769.00  3752.021 1241.426    0.000 1241.426      398.178 3715.437    0.000 3715.437      304.616 4866.582    0.000 4866.582
770.00  3809.189 1375.178    0.000 1375.178      295.489 3714.673    0.000 3714.673       81.231 4875.834    0.000 4875.834
771.00  3587.626 1294.223    0.000 1294.223      299.258 3659.437    0.000 3659.437       40.012 5172.813    0.000 5172.813
772.00  3720.210 1374.359    0.000 1374.359      445.772 3663.758    0.000 3663.758      213.231 4739.408    0.000 4739.408
773.00  3635.388 1417.270    0.000 1417.270      278.729 3793.188    0.000 3793.188       20.308 5170.399    0.000 5170.399
774.00  3636.840 1338.688    0.000 1338.688      356.413 3645.329    0.000 3645.329      111.693 4984.412    0.000 4984.412
775.00  3953.741 1314.989    0.000 1314.989      489.695 3450.682    0.000 3450.682      152.308 4897.111    0.000 4897.111
776.00  3621.965 1288.718    0.000 1288.718      572.575 3442.780    0.000 3442.780      420.429 4626.719    0.000 4626.719
777.00  3795.973 1282.515    0.000 1282.515      601.445 3322.967    0.000 3322.967      161.053 4848.879    0.000 4848.879
778.00  3784.168 1300.457    0.000 1300.457      671.202 3329.919    0.000 3329.919      512.611 4527.576    0.000 4527.576
779.00  3626.621 1360.130    0.000 1360.130      512.010 3344.107    0.000 3344.107      180.156 4947.412    0.000 4947.412
780.00  3769.744 1236.284    0.000 1236.284      563.919 3510.916    0.000 3510.916      210.315 5077.696    0.000 5077.696
781.00  3780.168 1400.701    0.000 1400.701      470.461 3433.949    0.000 3433.949       30.261 4984.409    0.000 4984.409
782.00  3737.366 1363.227    0.000 1363.227      463.352 3321.924    0.000 3321.924      291.339 4316.173    0.000 4316.173
783.00  3818.389 1202.775    0.000 1202.775      595.927 3099.275    0.000 3099.275      348.449 4436.933    0.000 4436.933
784.00  4066.989 1163.758    0.000 1163.758      732.537 3322.870    0.000 3322.870      371.965 4983.899    0.000 4983.899
785.00  3860.961 1202.384    0.000 1202.384      651.235 3241.772    0.000 3241.772      532.314 4722.543    0.000 4722.543
786.00  3585.930 1167.064    0.000 1167.064      594.235 3311.263    0.000 3311.263      312.152 4920.276    0.000 4920.276
787.00  3934.631 1187.064    0.000 1187.064      817.887 3545.287    0.000 3545.287      595.453 5364.694    0.000 5364.694
788.00  3930.534 1411.039    0.000 1411.039      771.197 3621.997    0.000 3621.997      725.234 5255.220    0.000 5255.220
789.00  3786.873 1362.047    0.000 1362.047      685.729 3447.395    0.000 3447.395      483.560 4600.177    0.000 4600.177
790.00  3947.618 1401.664    0.000 1401.664      857.806 3381.185    0.000 3381.185      717.700 4643.169    0.000 4643.169
791.00  3589.793 1507.310    0.000 1507.310      793.777 3343.010    0.000 3343.010      541.467 4668.612    0.000 4668.612
792.00  3648.952 1467.171    0.000 1467.171      815.733 3434.879    0.000 3434.879      712.166 4786.595    0.000 4786.595
793.00  3784.914 1487.262    0.000 1487.262      774.120 3400.139    0.000 3400.139      757.110 4612.519    0.000 4612.519
794.00  3833.543 1405.799    0.000 1405.799      624.713 3304.356    0.000 3304.356      603.296 4840.829    0.000 4840.829
795.00  3661.005 1446.030    0.000 1446.030      648.978 3467.869    0.000 3467.869      518.752 4723.721    0.000 4723.721
796.00  3485.106 1451.263    0.000 1451.263      761.657 3178.306    0.000 3178.306      774.798 4501.277    0.000 4501.277
797.00  3603.430 1356.938    0.000 1356.938      627.770 3380.459    0.000 3380.459      340.402 5076.751    0.000 5076.751
798.00  3772.901 1284.708    0.000 1284.708      653.564 3194.876    0.000 3194.876      502.655 4654.934    0.000 4654.934
799.00  3588.799 1275.026    0.000 1275.026      581.429 3230.959    0.000 3230.959      210.215 5003.379    0.000 5003.379
800.00  3717.624 1293.241    0.000 1293.241      693.057 3285.218    0.000 3285.218      381.624 4823.545    0.000 4823.545
801.00  3891.855 1328.165    0.000 1328.165      759.961 3483.743    0.000 3483.743      462.145 4842.337    0.000 4842.337
802.00  3769.266 1263.320    0.000 1263.320      512.857 3433.215    0.000 3433.215       69.670 5261.113    0.000 5261.113
803.00  3530.854 1273.516    0.000 1273.516      604.683 3184.911    0.000 3184.911      171.610 4527.571    0.000 4527.571
804.00  3833.738 1188.042    0.000 1188.042      598.605 3215.643    0.000 3215.643      211.824 4816.503    0.000 4816.503
805.00  3842.104 1305.177    0.000 1305.177      608.359 3227.019    0.000 3227.019      222.982 4749.978    0.000 4749.978
806.00  3585.208 1258.680    0.000 1258.680      658.850 3173.855    0.000 3173.855      130.289 5109.872    0.000 5109.872
807.00  3831.119 1286.662    0.000 1286.662      683.236 3429.978    0.000 3429.978       60.621 5363.897    0.000 5363.897
808.00  3901.707 1265.477    0.000 1265.477      590.672 3361.347    0.000 3361.347       70.071 5175.012    0.000 5175.012
809.00  3769.974 1270.799    0.000 1270.799      468.724 3400.235    0.000 3400.235        0.000 4870.120    0.000 4870.120
810.00  3700.375 1241.965    0.000 1241.965      621.349 3000.670    0.000 3000.670       60.722 4751.980    0.000 4751.980
811.00  3608.041 1198.066    0.000 1198.066      641.149 3123.220    0.000 3123.220      130.794 4883.564    0.000 4883.564
812.00  3802.802 1136.303    0.000 1136.303      394.765 3545.339    0.000 3545.339       29.858 4732.983    0.000 4732.983
813.00  3748.650 1165.255    0.000 1165.255      610.743 3211.378    0.000 3211.378      120.640 5275.141    0.000 5275.141
814.00  3790.578 1234.872    0.000 1234.872      668.292 3394.906    0.000 3394.906       59.918 5284.485    0.000 5284.485
815.00  3584.178 1370.030    0.000 1370.030      374.880 3251.905    0.000 3251.905       29.858 4815.825    0.000 4815.825
816.00  3595.865 1384.311    0.000 1384.311      444.783 3200.024    0.000 3200.024       91.385 4814.707    0.000 4814.707
817.00  3580.400 1332.587    0.000 1332.587      475.142 3246.921    0.000 3246.921       89.977 4690.862    0.000 4690.862
818.00  3849.548 1243.504    0.000 1243.504      622.851 3265.500    0.000 3265.500       90.881 5114.802    0.000 5114.802
819.00  3738.706 1391.079    0.000 1391.079      665.625 3329.807    0.000 3329.807      261.990 4887.081    0.000 4887.081
820.00  3742.430 1285.869    0.000 1285.869      589.180 3429.099    0.000 3429.099      159.848 5228.370    0.000 5228.370
821.00  3734.476 1247.878    0.000 1247.878      461.465 3382.773    0.000 3382.773      111.492 5209.589    0.000 5209.589
822.00  3769.524 1297.553    0.000 1297.553      285.858 3534.814    0.000 3534.814      111.089 4904.570    0.000 4904.570
823.00  3493.363 1409.823    0.000 1409.823      395.674 3465.086    0.000 3465.086      101.539 5005.625    0.000 5005.625
824.00  3805.024 1289.790    0.000 1289.790      470.513 3488.113    0.000 3488.113       70.072 5051.853    0.000 5051.853
825.00  3897.152 1257.440    0.000 1257.440      538.162 3609.856    0.000 3609.856       50.769 5254.553    0.000 5254.553
826.00  3697.293 1239.148    0.000 1239.148      427.231 3317.200    0.000 3317.200       81.231 4830.922    0.000 4830.922
827.00  3690.356 1294.475    0.000 1294.475      523.999 3501.775    0.000 3501.775        0.000 5202.439    0.000 5202.439
828.00  3608.879 1304.893    0.000 1304.893      665.599 3427.157    0.000 3427.157      191.111 5264.667    0.000 5264.667
829.00  3518.359 1308.828    0.000 1308.828      558.524 3412.700    0.000 3412.700      120.640 5042.158    0.000 5042.158
830.00  3523.624 1249.071    0.000 1249.071      461.043 3485.338    0.000 3485.338       29.858 5158.833    0.000 5158.833
831.00  3608.157 1225.110    0.000 1225.110      387.028 3541.431    0.000 3541.431       40.012 5063.975    0.000 5063.975
832.00  3688.827 1245.951    0.000 1245.951      477.254 3441.265    0.000 3441.265       10.053 4875.116    0.000 4875.116
833.00  3757.798 1175.119    0.000 1175.119      353.135 3652.369    0.000 3652.369       30.462 4917.867    0.000 4917.867
834.00  3691.691 1264.886    0.000 1264.886      626.171 3345.892    0.000 3345.892      242.586 5381.713    0.000 5381.713
835.00  3659.009 1203.957    0.000 1203.957      510.261 3372.587    0.000 3372.587      161.457 5049.565    0.000 5049.565
836.00  3741.610 1128.892    0.000 1128.892      502.326 3323.603    0.000 3323.603      150.901 4950.128    0.000 4950.128
837.00  3800.086 1247.241    0.000 1247.241      505.787 3597.626    0.000 3597.626       81.231 5212.007    0.000 5212.007
838.00  3873.629 1180.778    0.000 1180.778      545.190 3447.650    0.000 3447.650      101.338 5137.743    0.000 5137.743
839.00  3835.375 1154.007    0.000 1154.007      739.988 3568.635    0.000 3568.635      262.993 5429.739    0.000 5429.739
840.00  3644.556 1187.847    0.000 1187.847      439.243 3634.982    0.000 3634.982      152.308 5432.963    0.000 5432.963
841.00  3838.624 1120.408    0.000 1120.408      470.743 3582.518    0.000 3582.518       20.308 5049.153    0.000 5049.153
842.00  3848.922 1065.955    0.000 1065.955      547.526 3489.564    0.000 3489.564       20.207 5224.080    0.000 5224.080
843.00  3865.753 1186.700    0.000 1186.700      429.332 3452.071    0.000 3452.071       20.308 4984.978    0.000 4984.978
844.00  3696.556 1160.006    0.000 1160.006      746.602 3101.583    0.000 3101.583      160.049 4802.855    0.000 4802.855
845.00  3877.607 1101.241    0.000 1101.241      813.851 3512.373    0.000 3512.373      181.359 5237.449    0.000 5237.449
846.00  4035.063 1057.697    0.000 1057.697      966.053 3328.030    0.000 3328.030      139.640 5483.145    0.000 5483.145
847.00  3968.518 1115.200    0.000 1115.200      448.927 3530.523    0.000 3530.523        0.000 4923.712    0.000 4923.712
848.00  3891.403 1107.977    0.000 1107.977      524.894 3390.477    0.000 3390.477       20.107 4858.836    0.000 4858.836
849.00  3822.067 1195.189    0.000 1195.189      688.746 3232.846    0.000 3232.846       40.414 5011.851    0.000 5011.851
850.00  3898.609 1049.422    0.000 1049.422      535.898 3292.019    0.000 3292.019       40.113 4847.694    0.000 4847.694
851.00  3910.054 1070.380    0.000 1070.380      695.644 3425.578    0.000 3425.578       29.858 5071.465    0.000 5071.465
852.00  4001.256  991.766    0.000  991.766      735.478 3359.805    0.000 3359.805       19.906 4978.589    0.000 4978.589
853.00  3797.963 1200.250    0.000 1200.250      674.240 3350.302    0.000 3350.302       19.906 4792.015    0.000 4792.015
854.00  3842.198 1159.468    0.000 1159.468      492.504 3379.678    0.000 3379.678       30.462 4994.736    0.000 4994.736
855.00  3621.008 1227.170    0.000 1227.170      500.946 3192.701    0.000 3192.701      120.037 4283.908    0.000 4283.908
856.00  3797.282 1158.103    0.000 1158.103      465.491 3323.740    0.000 3323.740       40.414 4389.540    0.000 4389.540
857.00  3901.734 1162.104    0.000 1162.104      532.769 3473.675    0.000 3473.675      150.298 4933.053    0.000 4933.053
858.00  3815.802 1146.722    0.000 1146.722      628.391 3330.465    0.000 3330.465      109.481 5085.311    0.000 5085.311
859.00  3681.296 1108.690    0.000 1108.690      602.705 3110.123    0.000 3110.123      101.137 4777.009    0.000 4777.009
860.00  3844.401 1142.955    0.000 1142.955      806.503 3186.231    0.000 3186.231      309.945 4840.689    0.000 4840.689
861.00  3821.442 1164.512    0.000 1164.512      518.670 3455.724    0.000 3455.724      209.210 4954.410    0.000 4954.410
862.00  3874.282 1191.038    0.000 1191.038      606.960 3312.259    0.000 3312.259      201.368 5587.283    0.000 5587.283
863.00  3745.500 1213.024    0.000 1213.024      310.114 3477.398    0.000 3477.398       99.528 4833.775    0.000 4833.775
864.00  3737.407 1241.084    0.000 1241.084      519.507 3491.396    0.000 3491.396      301.399 4678.536    0.000 4678.536
865.00  3735.698 1236.510    0.000 1236.510      645.451 3289.155    0.000 3289.155      213.030 4665.044    0.000 4665.044
866.00  3442.190 1321.970    0.000 1321.970      482.059 3360.523    0.000 3360.523      270.737 4687.318    0.000 4687.318
867.00  3682.762 1336.004    0.000 1336.004      383.738 3686.809    0.000 3686.809      119.635 5143.591    0.000 5143.591
868.00  3662.938 1247.762    0.000 1247.762      360.087 3423.818    0.000 3423.818      152.308 4531.308    0.000 4531.308
869.00  3510.641 1318.317    0.000 1318.317      293.727 3795.316    0.000 3795.316       81.030 5142.852    0.000 5142.852
870.00  3542.411 1327.077    0.000 1327.077      453.598 3663.183    0.000 3663.183        0.000 5273.146    0.000 5273.146
871.00  3597.693 1262.874    0.000 1262.874      343.921 3698.437    0.000 3698.437        0.000 5004.222    0.000 5004.222
872.00  3642.447 1199.360    0.000 1199.360      257.455 3526.298    0.000 3526.298        0.000 5003.319    0.000 5003.319
873.00  3577.554 1317.638    0.000 1317.638      405.575 3570.432    0.000 3570.432      140.747 5274.548    0.000 5274.548
874.00  3527.679 1336.065    0.000 1336.065      346.340 3755.323    0.000 3755.323      131.196 5310.228    0.000 5310.228
875.00  3536.850 1333.582    0.000 1333.582      246.476 3812.541    0.000 3812.541       10.154 5241.171    0.000 5241.171
876.00  3656.712 1196.320    0.000 1196.320      330.654 3684.326    0.000 3684.326       10.154 5274.375    0.000 5274.375
877.00  3556.359 1289.059    0.000 1289.059      327.533 3682.744    0.000 3682.744        0.000 5003.207    0.000 5003.207
878.00  3679.202 1167.393    0.000 1167.393      352.648 3711.231    0.000 3711.231        0.000 5260.675    0.000 5260.675
879.00  3507.882 1312.938    0.000 1312.938      120.576 3888.086    0.000 3888.086        0.000 5038.701    0.000 5038.701
880.00  3542.710 1265.427    0.000 1265.427      380.885 3393.404    0.000 3393.404        0.000 4938.860    0.000 4938.860
881.00  3602.401 1275.906    0.000 1275.906      275.999 3478.196    0.000 3478.196       39.811 4704.299    0.000 4704.299
882.00  3631.660 1296.604    0.000 1296.604      352.598 3539.844    0.000 3539.844       10.154 5370.243    0.000 5370.243
883.00  3722.751 1267.128    0.000 1267.128      378.325 3764.722    0.000 3764.722       10.154 5129.760    0.000 5129.760
884.00  3630.605 1286.880    0.000 1286.880      339.329 3708.510    0.000 3708.510        0.000 5255.377    0.000 5255.377
885.00  3495.693 1311.286    0.000 1311.286      468.114 3517.106    0.000 3517.106        0.000 5320.577    0.000 5320.577
886.00  3536.985 1284.192    0.000 1284.192      448.276 3616.866    0.000 3616.866       79.623 5307.107    0.000 5307.107
887.00  3540.005 1293.711    0.000 1293.711      574.995 3576.782    0.000 3576.782      269.329 5127.449    0.000 5127.449
888.00  3778.098 1261.616    0.000 1261.616      531.472 3787.706    0.000 3787.706       69.871 5614.844    0.000 5614.844
889.00  3565.620 1313.502    0.000 1313.502      345.735 3730.685    0.000 3730.685        0.000 5262.873    0.000 5262.873
890.00  3625.138 1295.633    0.000 1295.633      328.615 3725.265    0.000 3725.265        0.000 5123.536    0.000 5123.536
891.00  3725.692 1283.787    0.000 1283.787      537.209 3675.742    0.000 3675.742       50.367 5471.782    0.000 5471.782
892.00  3731.188 1226.758    0.000 1226.758      349.617 3536.828    0.000 3536.828        0.000 4982.593    0.000 4982.593
893.00  3790.188 1179.681    0.000 1179.681      499.249 3542.376    0.000 3542.376        0.000 5355.165    0.000 5355.165
894.00  3655.603 1201.751    0.000 1201.751      365.405 3428.829    0.000 3428.829       19.906 4860.960    0.000 4860.960
895.00  3638.846 1267.840    0.000 1267.840      329.651 3712.736    0.000 3712.736       10.154 5366.742    0.000 5366.742
896.00  3566.810 1358.787    0.000 1358.787      138.390 3761.639    0.000 3761.639        0.000 4939.367    0.000 4939.367
897.00  3650.185 1357.982    0.000 1357.982      270.466 3599.006    0.000 3599.006       29.858 4501.165    0.000 4501.165
898.00  3699.810 1219.952    0.000 1219.952      321.220 3558.809    0.000 3558.809       29.858 4763.868    0.000 4763.868
899.00  3787.954 1147.984    0.000 1147.984      342.145 3715.533    0.000 3715.533        0.000 5185.257    0.000 5185.257
900.00  3636.922 1251.185    0.000 1251.185      193.590 3587.116    0.000 3587.116        0.000 5083.845    0.000 5083.845
901.00  3658.159 1227.082    0.000 1227.082      476.453 3641.376    0.000 3641.376        0.000 5451.823    0.000 5451.823
902.00  3822.786 1101.597    0.000 1101.597      354.863 3863.544    0.000 3863.544       50.769 5248.205    0.000 5248.205
903.00  3644.398 1245.943    0.000 1245.943      445.347 3505.489    0.000 3505.489       49.764 4743.134    0.000 4743.134
904.00  3990.600 1145.706    0.000 1145.706      497.218 3591.396    0.000 3591.396       19.906 4774.464    0.000 4774.464
905.00  3850.373 1059.899    0.000 1059.899      754.461 3349.588    0.000 3349.588      109.682 4787.870    0.000 4787.870
906.00  3851.975 1104.308    0.000 1104.308      831.443 3168.180    0.000 3168.180      111.391 5432.793    0.000 5432.793
907.00  3725.298 1220.878    0.000 1220.878      747.907 3345.864    0.000 3345.864      221.975 5091.427    0.000 5091.427
908.00  3787.308 1189.800    0.000 1189.800      874.949 3099.248    0.000 3099.248      199.861 4978.267    0.000 4978.267
909.00  3875.536 1160.876    0.000 1160.876      475.030 3531.882    0.000 3531.882        9.953 5319.992    0.000 5319.992
910.00  3930.201 1208.019    0.000 1208.019      867.491 3455.897    0.000 3455.897      381.015 4870.382    0.000 4870.382
911.00  3709.625 1180.394    0.000 1180.394      380.882 3906.744    0.000 3906.744        0.000 5291.667    0.000 5291.667
912.00  3724.095 1344.684    0.000 1344.684      289.401 3792.335    0.000 3792.335        9.953 4882.376    0.000 4882.376
913.00  3888.197 1214.511    0.000 1214.511      263.934 3823.085    0.000 3823.085        0.000 4958.778    0.000 4958.778
914.00  3763.156 1222.827    0.000 1222.827      395.754 3919.881    0.000 3919.881        0.000 5527.173    0.000 5527.173
915.00  3761.584 1227.665    0.000 1227.665      226.755 4003.916    0.000 4003.916        0.000 5561.181    0.000 5561.181
916.00  3924.337 1141.552    0.000 1141.552      442.098 3822.185    0.000 3822.185       30.160 5214.323    0.000 5214.323
917.00  3985.437 1136.171    0.000 1136.171      372.832 3822.581    0.000 3822.581        0.000 5169.580    0.000 5169.580
918.00  3753.635 1255.891    0.000 1255.891      252.699 3924.314    0.000 3924.314        0.000 5310.911    0.000 5310.911
919.00  3722.642 1278.409    0.000 1278.409      271.754 4058.903    0.000 4058.903        0.000 5501.253    0.000 5501.253
920.00  3685.280 1224.900    0.000 1224.900      249.720 3967.173    0.000 3967.173        0.000 5126.074    0.000 5126.074
921.00  3615.580 1310.807    0.000 1310.807      366.123 3706.292    0.000 3706.292        0.000 5117.950    0.000 5117.950
922.00  3599.554 1315.904    0.000 1315.904      449.749 3666.699    0.000 3666.699        0.000 5040.449    0.000 5040.449
923.00  3847.118 1217.786    0.000 1217.786      406.885 3955.949    0.000 3955.949        9.953 5157.555    0.000 5157.555
924.00  3753.897 1227.446    0.000 1227.446      553.601 3772.933    0.000 3772.933       39.811 5381.484    0.000 5381.484
925.00  3699.963 1222.708    0.000 1222.708      549.665 3793.280    0.000 3793.280        0.000 5247.271    0.000 5247.271
926.00  3576.750 1335.956    0.000 1335.956      283.525 4254.664    0.000 4254.664        0.000 5879.019    0.000 5879.019
927.00  3601.549 1337.245    0.000 1337.245      337.962 3741.002    0.000 3741.002        9.953 5104.777    0.000 5104.777
928.00  3793.410 1130.460    0.000 1130.460      372.820 3707.008    0.000 3707.008       49.764 4901.388    0.000 4901.388
929.00  3513.419 1319.740    0.000 1319.740      351.867 3662.721    0.000 3662.721        0.000 5251.590    0.000 5251.590
930.00  3837.960 1218.348    0.000 1218.348      275.998 3848.824    0.000 3848.824        0.000 5412.371    0.000 5412.371
931.00  3741.169 1400.434    0.000 1400.434      252.527 3901.391    0.000 3901.391        0.000 5491.101    0.000 5491.101
932.00  3612.108 1274.411    0.000 1274.411      237.355 3953.500    0.000 3953.500        0.000 5306.313    0.000 5306.313
933.00  3546.917 1128.116    0.000 1128.116      197.621 3521.150    0.000 3521.150        0.000 4765.520    0.000 4765.520
934.00  3732.033 1076.767    0.000 1076.767      161.258 3785.227    0.000 3785.227        0.000 4995.247    0.000 4995.247
935.00  3522.764 1248.800    0.000 1248.800      155.464 3563.938    0.000 3563.938        0.000 5023.990    0.000 5023.990
936.00  3659.100 1245.169    0.000 1245.169      235.276 3511.387    0.000 3511.387        0.000 4926.174    0.000 4926.174
937.00  3684.964 1254.701    0.000 1254.701      167.403 3651.353    0.000 3651.353        0.000 4869.915    0.000 4869.915
938.00  3799.130 1147.599    0.000 1147.599      262.128 3906.052    0.000 3906.052        0.000 5019.480    0.000 5019.480
939.00  3657.727 1262.067    0.000 1262.067      116.731 3765.112    0.000 3765.112        0.000 4798.619    0.000 4798.619
940.00  3772.345 1289.978    0.000 1289.978      219.887 3924.331    0.000 3924.331        0.000 4830.638    0.000 4830.638
941.00  3783.093 1139.260    0.000 1139.260       42.974 3890.911    0.000 3890.911        0.000 4725.617    0.000 4725.617
942.00  3676.063 1180.479    0.000 1180.479      100.257 3909.746    0.000 3909.746        0.000 5059.569    0.000 5059.569
943.00  3574.268 1265.409    0.000 1265.409      121.568 3908.421    0.000 3908.421        0.000 4961.288    0.000 4961.288
944.00  3745.456 1262.850    0.000 1262.850      160.179 3884.892    0.000 3884.892        0.000 4812.173    0.000 4812.173
945.00  3698.672 1333.503    0.000 1333.503       93.212 3991.220    0.000 3991.220        0.000 4929.332    0.000 4929.332
946.00  3885.403 1277.651    0.000 1277.651      211.534 3798.288    0.000 3798.288        0.000 4759.016    0.000 4759.016
947.00  3803.220 1243.719    0.000 1243.719      271.983 3814.263    0.000 3814.263        0.000 4765.620    0.000 4765.620
948.00  3709.067 1251.728    0.000 1251.728      387.421 3774.244    0.000 3774.244        9.953 4627.082    0.000 4627.082
949.00  3735.909 1302.285    0.000 1302.285      251.015 3811.389    0.000 3811.389        0.000 5032.621    0.000 5032.621
950.00  3725.838 1277.701    0.000 1277.701      277.471 3814.554    0.000 3814.554        0.000 4902.807    0.000 4902.807
951.00  3704.283 1268.230    0.000 1268.230      173.973 3941.518    0.000 3941.518        0.000 4551.651    0.000 4551.651
952.00  3652.306 1310.477    0.000 1310.477      252.786 3850.747    0.000 3850.747        0.000 5170.715    0.000 5170.715
953.00  3890.469 1150.899    0.000 1150.899      131.738 4033.141    0.000 4033.141        0.000 4705.933    0.000 4705.933
954.00  3837.346 1151.154    0.000 1151.154      244.740 3598.375    0.000 3598.375        0.000 4543.477    0.000 4543.477
955.00  3926.491 1274.843    0.000 1274.843      409.115 3834.984    0.000 3834.984        0.000 5433.031    0.000 5433.031
956.00  3997.990 1049.031    0.000 1049.031      278.649 3527.988    0.000 3527.988        0.000 4876.223    0.000 4876.223
957.00  3653.844 1144.324    0.000 1144.324      105.400 3777.680    0.000 3777.680        0.000 4646.309    0.000 4646.309
958.00  3794.531 1235.046    0.000 1235.046      308.890 3706.935    0.000 3706.935       10.053 5285.251    0.000 5285.251
959.00  3795.248 1306.429    0.000 1306.429      307.296 3883.258    0.000 3883.258        0.000 5177.599    0.000 5177.599
960.00  3693.262 1391.637    0.000 1391.637      380.360 3738.615    0.000 3738.615        0.000 5225.183    0.000 5225.183
961.00  3761.801 1209.425    0.000 1209.425      271.498 3897.538    0.000 3897.538        0.000 5182.039    0.000 5182.039
962.00  3923.631 1174.654    0.000 1174.654      437.608 3565.593    0.000 3565.593        0.000 5025.938    0.000 5025.938
963.00  3716.971 1194.263    0.000 1194.263      396.869 3353.517    0.000 3353.517        0.000 4521.095    0.000 4521.095
964.00  3887.171 1159.916    0.000 1159.916      286.460 3711.034    0.000 3711.034        0.000 5105.472    0.000 5105.472
965.00  3766.238 1262.058    0.000 1262.058      179.204 3641.491    0.000 3641.491        0.000 4761.786    0.000 4761.786
966.00  3821.262 1129.381    0.000 1129.381      149.458 3621.632    0.000 3621.632        0.000 4778.417    0.000 4778.417
967.00  3857.716 1195.168    0.000 1195.168      253.481 3589.256    0.000 3589.256       39.811 5151.376    0.000 5151.376
968.00  3680.258 1311.366    0.000 1311.366      165.933 3621.902    0.000 3621.902        0.000 4782.847    0.000 4782.847
969.00  3661.632 1348.927    0.000 1348.927       58.107 3728.495    0.000 3728.495        0.000 4994.062    0.000 4994.062
970.00  3761.725 1289.473    0.000 1289.473      105.751 3612.377    0.000 3612.377        0.000 4670.557    0.000 4670.557
971.00  3549.706 1406.719    0.000 1406.719      138.047 3736.291    0.000 3736.291       39.811 4919.445    0.000 4919.445
972.00  3832.590 1318.992    0.000 1318.992      207.264 3829.742    0.000 3829.742        0.000 5117.125    0.000 5117.125
973.00  3704.042 1395.835    0.000 1395.835      151.615 3655.272    0.000 3655.272        0.000 4958.969    0.000 4958.969
974.00  3717.195 1441.521    0.000 1441.521      179.372 3701.591    0.000 3701.591        0.000 5029.249    0.000 5029.249
975.00  3613.480 1444.904    0.000 1444.904      263.245 3575.861    0.000 3575.861       29.858 4796.010    0.000 4796.010
976.00  3628.877 1423.231    0.000 1423.231      268.899 3732.203    0.000 3732.203        0.000 5059.665    0.000 5059.665
977.00  3770.578 1411.736    0.000 1411.736      352.123 3684.613    0.000 3684.613        9.953 5135.562    0.000 5135.562
978.00  3492.979 1506.730    0.000 1506.730      250.439 3619.333    0.000 3619.333        0.000 4943.979    0.000 4943.979
979.00  3567.480 1560.450    0.000 1560.450      199.439 3651.649    0.000 3651.649        0.000 4997.133    0.000 4997.133
980.00  3566.958 1567.172    0.000 1567.172      162.635 3860.410    0.000 3860.410        0.000 4939.150    0.000 4939.150
981.00  3778.057 1396.345    0.000 1396.345      205.704 3967.706    0.000 3967.706        0.000 5180.440    0.000 5180.440
982.00  3629.844 1656.545    0.000 1656.545      266.399 3713.436    0.000 3713.436       20.107 4860.666    0.000 4860.666
983.00  3639.850 1590.037    0.000 1590.037      387.201 3604.318    0.000 3604.318        0.000 4838.940    0.000 4838.940
984.00  3987.117 1303.351    0.000 1303.351      380.188 3711.967    0.000 3711.967        0.000 4974.324    0.000 4974.324
985.00  3610.378 1517.881    0.000 1517.881      448.062 3704.179    0.000 3704.179        0.000 5083.059    0.000 5083.059
986.00  3605.320 1548.581    0.000 1548.581      458.519 3505.421    0.000 3505.421       59.717 4755.595    0.000 4755.595
987.00  3690.266 1451.492    0.000 1451.492      351.616 3523.005    0.000 3523.005       40.616 4689.766    0.000 4689.766
988.00  3654.375 1486.812    0.000 1486.812      389.009 3743.782    0.000 3743.782        0.000 5215.145    0.000 5215.145
989.00  3640.595 1517.836    0.000 1517.836      612.458 3472.964    0.000 3472.964       80.024 5209.604    0.000 5209.604
990.00  3742.864 1463.466    0.000 1463.466      519.176 3807.456    0.000 3807.456       49.764 5440.137    0.000 5440.137
991.00  3650.466 1439.754    0.000 1439.754      445.474 3757.436    0.000 3757.436       49.764 5325.878    0.000 5325.878
992.00  3494.824 1563.681    0.000 1563.681      274.138 3855.932    0.000 3855.932       30.462 5099.697    0.000 5099.697
993.00  3581.222 1553.416    0.000 1553.416      325.013 3971.709    0.000 3971.709       40.616 5305.443    0.000 5305.443
994.00  3704.264 1535.955    0.000 1535.955      259.054 3915.982    0.000 3915.982        0.000 5059.123    0.000 5059.123
995.00  3543.549 1503.850    0.000 1503.850      136.833 3795.398    0.000 3795.398        0.000 4943.697    0.000 4943.697
996.00  3495.400 1607.784    0.000 1607.784      128.060 3978.486    0.000 3978.486        0.000 5153.874    0.000 5153.874
997.00  3507.562 1493.289    0.000 1493.289      369.765 3828.364    0.000 3828.364       50.769 5186.786    0.000 5186.786
998.00  3624.171 1488.030    0.000 1488.030      422.983 3654.544    0.000 3654.544       19.906 4903.678    0.000 4903.678
999.00  3681.813 1478.557    0.000 1478.557      421.047 3870.161    0.000 3870.161       20.308 5736.408    0.000 5736.408
1000.00  3621.104 1530.384    0.000 1530.384      561.029 3674.942    0.000 3674.942       40.616 5184.730    0.000 5184.730
1001.00  3496.727 1504.932    0.000 1504.932      298.394 3652.114    0.000 3652.114       10.154 4980.752    0.000 4980.752
1002.00  3709.116 1310.465    0.000 1310.465      320.013 3687.819    0.000 3687.819        0.000 4728.025    0.000 4728.025
1003.00  3507.031 1359.346    0.000 1359.346      482.830 3465.958    0.000 3465.958       60.923 5169.256    0.000 5169.256
1004.00  3326.033 1570.420    0.000 1570.420      311.837 3785.784    0.000 3785.784        9.953 5014.053    0.000 5014.053
1005.00  3180.836 1618.464    0.000 1618.464      210.158 3557.775    0.000 3557.775        0.000 4704.794    0.000 4704.794
1006.00  3306.253 1585.883    0.000 1585.883      358.610 3553.342    0.000 3553.342        0.000 4810.287    0.000 4810.287
1007.00  3366.708 1625.711    0.000 1625.711      377.587 3576.506    0.000 3576.506        9.953 4767.812    0.000 4767.812
1008.00  3626.114 1490.527    0.000 1490.527      274.225 3925.982    0.000 3925.982       10.154 5140.369    0.000 5140.369
1009.00  3383.458 1556.811    0.000 1556.811      153.997 3810.411    0.000 3810.411        0.000 5209.989    0.000 5209.989
1010.00  3470.355 1584.828    0.000 1584.828      297.952 3757.599    0.000 3757.599        0.000 4837.832    0.000 4837.832
1011.00  3515.931 1528.424    0.000 1528.424      208.603 3801.839    0.000 3801.839        0.000 4804.502    0.000 4804.502
1012.00  3445.895 1624.934    0.000 1624.934      175.523 3497.792    0.000 3497.792        0.000 4394.426    0.000 4394.426
1013.00  3518.196 1490.269    0.000 1490.269      266.094 3690.247    0.000 3690.247       49.764 4861.778    0.000 4861.778
1014.00  3472.395 1475.217    0.000 1475.217      255.209 3925.533    0.000 3925.533        0.000 5073.308    0.000 5073.308
1015.00  3572.944 1463.941    0.000 1463.941      261.261 3835.708    0.000 3835.708        9.953 5024.507    0.000 5024.507
1016.00  3616.291 1288.016    0.000 1288.016      251.400 3730.609    0.000 3730.609        9.953 5131.513    0.000 5131.513
1017.00  3617.932 1298.135    0.000 1298.135      311.587 3910.621    0.000 3910.621      109.682 5285.927    0.000 5285.927
1018.00  3804.321 1225.398    0.000 1225.398      524.860 3674.887    0.000 3674.887      131.598 5255.790    0.000 5255.790
1019.00  3607.352 1306.551    0.000 1306.551      565.660 3649.362    0.000 3649.362      411.484 4840.808    0.000 4840.808
1020.00  3612.168 1269.548    0.000 1269.548      468.216 3581.368    0.000 3581.368      121.444 5443.348    0.000 5443.348
1021.00  3622.521 1313.508    0.000 1313.508      612.361 3480.848    0.000 3480.848      474.216 4579.685    0.000 4579.685
1022.00  3470.405 1312.152    0.000 1312.152      429.495 3371.755    0.000 3371.755      243.090 4837.814    0.000 4837.814
1023.00  3423.928 1394.379    0.000 1394.379      274.490 3389.013    0.000 3389.013       50.769 4508.653    0.000 4508.653
1024.00  3397.339 1374.207    0.000 1374.207      346.559 3591.162    0.000 3591.162      101.539 4822.965    0.000 4822.965
1025.00  3379.594 1325.944    0.000 1325.944      417.672 3461.310    0.000 3461.310      192.924 4889.713    0.000 4889.713
1026.00  3454.294 1367.517    0.000 1367.517      514.352 3586.880    0.000 3586.880      404.949 4590.545    0.000 4590.545
1027.00  3215.760 1587.397    0.000 1587.397      465.545 3564.339    0.000 3564.339      345.031 4808.401    0.000 4808.401
