# Supplementary material for: N-Glycans modulate tilting of HIV-1 envelope glycoprotein
Source: Nat Commun. 2026 Apr 15;17:5206. doi: 10.1038/s41467-026-71874-2 (PMC13254402; doi:10.1038/s41467-026-71874-2)
Supplement: Supplementary file 8 — Source Data [file 41467_2026_71874_MOESM8_ESM.zip › source_data/2_Supplementary_Figures/5_FigS9/source_data/V1V2/V1V2.C.5.txt]

#ASA ANALYSIS
#SIM_TIME  ASA1.4 TotOccl1.4 ShldMem1.4 ShldGly1.4   ASA7.2 TotOccl7.2 ShldMem7.2 ShldGly7.2   ASA18.6 TotOccl18.6 ShldMem18.6 ShldGly18.6

  0.00  3530.170 1155.490    0.000 1155.490      432.748 3441.137    0.000 3441.137      100.030 4995.337    0.000 4995.337
  1.00  3542.939 1203.846    0.000 1203.846      519.017 3253.830    0.000 3253.830      111.699 5106.554    0.000 5106.554
  2.00  3634.303 1030.095    0.000 1030.095      745.049 3251.230    0.000 3251.230      282.901 4905.381    0.000 4905.381
  3.00  3710.037 1124.593    0.000 1124.593      491.354 3332.767    0.000 3332.767       30.462 5136.428    0.000 5136.428
  4.00  3634.891 1178.641    0.000 1178.641      730.802 3136.254    0.000 3136.254      223.385 4812.586    0.000 4812.586
  5.00  3541.092 1197.372    0.000 1197.372      245.240 3772.185    0.000 3772.185       50.769 5389.190    0.000 5389.190
  6.00  3737.611 1172.595    0.000 1172.595      466.853 3562.189    0.000 3562.189      101.539 5646.005    0.000 5646.005
  7.00  3693.955 1107.822    0.000 1107.822      678.946 3198.099    0.000 3198.099      151.303 5086.246    0.000 5086.246
  8.00  3663.147 1150.798    0.000 1150.798      393.814 3400.441    0.000 3400.441        0.000 5235.144    0.000 5235.144
  9.00  3728.378 1069.810    0.000 1069.810      681.220 2908.043    0.000 2908.043       50.769 5254.433    0.000 5254.433
 10.00  3841.559 1104.146    0.000 1104.146      507.682 3245.798    0.000 3245.798       81.130 5215.905    0.000 5215.905
 11.00  3720.625 1195.551    0.000 1195.551      639.663 3204.540    0.000 3204.540      121.746 5210.989    0.000 5210.989
 12.00  3817.053 1133.480    0.000 1133.480      548.030 3290.575    0.000 3290.575       91.184 5426.720    0.000 5426.720
 13.00  3797.875 1050.347    0.000 1050.347      443.377 3060.711    0.000 3060.711      112.509 4869.281    0.000 4869.281
 14.00  3744.325 1271.401    0.000 1271.401      716.229 3204.708    0.000 3204.708       70.876 5525.039    0.000 5525.039
 15.00  3778.996 1076.791    0.000 1076.791      815.064 3022.950    0.000 3022.950      141.247 5103.506    0.000 5103.506
 16.00  3834.647 1195.773    0.000 1195.773      740.175 3291.627    0.000 3291.627      121.645 5116.991    0.000 5116.991
 17.00  3831.518 1030.407    0.000 1030.407      847.569 3186.887    0.000 3186.887       40.616 5316.435    0.000 5316.435
 18.00  3849.822 1115.945    0.000 1115.945      757.803 3297.194    0.000 3297.194      154.964 5082.456    0.000 5082.456
 19.00  3636.967 1069.347    0.000 1069.347      575.844 3227.172    0.000 3227.172       40.515 4860.407    0.000 4860.407
 20.00  4010.434  846.950    0.000  846.950      898.265 3090.446    0.000 3090.446      283.906 4811.271    0.000 4811.271
 21.00  4164.088  808.518    0.000  808.518     1105.858 3148.503    0.000 3148.503      837.531 4892.396    0.000 4892.396
 22.00  3951.458  869.928    0.000  869.928     1060.414 2917.856    0.000 2917.856      897.751 4338.554    0.000 4338.554
 23.00  3956.595  867.475    0.000  867.475      968.981 3024.422    0.000 3024.422      681.439 4973.035    0.000 4973.035
 24.00  3889.821  989.830    0.000  989.830      886.603 3192.476    0.000 3192.476      578.670 4936.331    0.000 4936.331
 25.00  4001.489  995.916    0.000  995.916     1105.320 3311.990    0.000 3311.990      837.440 5176.600    0.000 5176.600
 26.00  4128.334  949.934    0.000  949.934      881.450 3201.743    0.000 3201.743      444.856 4977.057    0.000 4977.057
 27.00  3867.080  948.095    0.000  948.095      832.825 3365.170    0.000 3365.170      344.829 5320.775    0.000 5320.775
 28.00  3929.780  972.807    0.000  972.807      754.495 3498.848    0.000 3498.848      223.084 5464.026    0.000 5464.026
 29.00  3993.833  978.727    0.000  978.727      657.653 3327.744    0.000 3327.744      122.562 5412.412    0.000 5412.412
 30.00  3917.853 1187.741    0.000 1187.741      527.521 3618.086    0.000 3618.086       91.183 5229.653    0.000 5229.653
 31.00  4135.972  970.713    0.000  970.713      728.203 3303.049    0.000 3303.049        0.000 5491.565    0.000 5491.565
 32.00  4130.229 1008.886    0.000 1008.886      972.702 3255.917    0.000 3255.917      194.763 5175.152    0.000 5175.152
 33.00  4206.372  945.572    0.000  945.572      650.195 3441.933    0.000 3441.933       71.077 5214.027    0.000 5214.027
 34.00  3784.727 1018.240    0.000 1018.240      605.406 3422.718    0.000 3422.718       31.686 5147.706    0.000 5147.706
 35.00  3982.756  883.379    0.000  883.379      706.567 3250.679    0.000 3250.679       80.425 5275.221    0.000 5275.221
 36.00  4027.707  899.313    0.000  899.313      989.101 3120.809    0.000 3120.809       40.212 5616.536    0.000 5616.536
 37.00  4029.542 1032.559    0.000 1032.559     1136.820 3044.971    0.000 3044.971      240.171 4961.165    0.000 4961.165
 38.00  3917.078 1037.442    0.000 1037.442      706.461 3221.236    0.000 3221.236      180.956 5216.860    0.000 5216.860
 39.00  4029.193 1059.875    0.000 1059.875      567.772 3368.575    0.000 3368.575       10.053 5218.524    0.000 5218.524
 40.00  3881.640 1094.315    0.000 1094.315      432.099 3325.241    0.000 3325.241       29.858 4805.877    0.000 4805.877
 41.00  3826.537 1068.696    0.000 1068.696      644.876 3164.278    0.000 3164.278       80.425 4891.769    0.000 4891.769
 42.00  4008.111 1114.917    0.000 1114.917      663.616 3204.233    0.000 3204.233      281.487 4955.633    0.000 4955.633
 43.00  3705.614 1204.032    0.000 1204.032      960.690 2882.590    0.000 2882.590      261.683 4882.752    0.000 4882.752
 44.00  3678.813 1207.520    0.000 1207.520      710.032 3030.805    0.000 3030.805      170.903 5091.651    0.000 5091.651
 45.00  3961.990  951.672    0.000  951.672      787.815 3030.406    0.000 3030.406      120.437 4831.981    0.000 4831.981
 46.00  3925.148  924.020    0.000  924.020      857.072 3064.918    0.000 3064.918      180.956 5231.085    0.000 5231.085
 47.00  3944.241 1050.141    0.000 1050.141      693.538 3228.421    0.000 3228.421       60.319 5074.858    0.000 5074.858
 48.00  3760.052 1064.498    0.000 1064.498      485.373 3286.036    0.000 3286.036        0.000 4686.024    0.000 4686.024
 49.00  3797.244 1057.516    0.000 1057.516      700.623 3165.720    0.000 3165.720       30.361 5063.179    0.000 5063.179
 50.00  3826.195 1221.142    0.000 1221.142      520.127 3438.850    0.000 3438.850       61.336 5129.973    0.000 5129.973
 51.00  3925.260 1121.057    0.000 1121.057      737.524 3368.663    0.000 3368.663      192.536 5396.536    0.000 5396.536
 52.00  3814.657 1045.489    0.000 1045.489      668.359 3275.325    0.000 3275.325       80.425 5217.427    0.000 5217.427
 53.00  3766.399 1079.547    0.000 1079.547      754.127 3099.934    0.000 3099.934      266.573 4948.196    0.000 4948.196
 54.00  3889.350 1046.361    0.000 1046.361      769.652 3341.213    0.000 3341.213       50.265 5590.213    0.000 5590.213
 55.00  3946.587 1091.323    0.000 1091.323      734.577 3286.537    0.000 3286.537       42.248 5394.817    0.000 5394.817
 56.00  3940.185 1113.613    0.000 1113.613      765.298 3193.516    0.000 3193.516       70.372 5234.921    0.000 5234.921
 57.00  3913.940 1055.288    0.000 1055.288      615.211 3407.904    0.000 3407.904      180.956 4827.703    0.000 4827.703
 58.00  3970.693 1072.469    0.000 1072.469      448.752 3677.999    0.000 3677.999       90.478 5350.800    0.000 5350.800
 59.00  4052.959 1017.324    0.000 1017.324      472.774 3539.868    0.000 3539.868        0.000 5196.131    0.000 5196.131
 60.00  4032.347  976.115    0.000  976.115      500.037 3594.829    0.000 3594.829       40.212 5786.247    0.000 5786.247
 61.00  4036.809 1022.793    0.000 1022.793      490.868 3387.605    0.000 3387.605      109.481 5278.620    0.000 5278.620
 62.00  4019.529 1022.438    0.000 1022.438      406.942 3457.853    0.000 3457.853       60.319 5498.016    0.000 5498.016
 63.00  4091.431 1116.856    0.000 1116.856      698.955 3265.028    0.000 3265.028       30.159 5522.634    0.000 5522.634
 64.00  4050.965 1216.417    0.000 1216.417      568.090 3531.920    0.000 3531.920      110.584 5305.579    0.000 5305.579
 65.00  3668.227 1143.171    0.000 1143.171      557.740 3366.635    0.000 3366.635      130.690 4966.527    0.000 4966.527
 66.00  4015.989 1051.391    0.000 1051.391      475.933 3413.876    0.000 3413.876      261.080 4868.057    0.000 4868.057
 67.00  4011.529 1123.917    0.000 1123.917      510.946 3379.533    0.000 3379.533      180.956 4908.107    0.000 4908.107
 68.00  3838.484 1035.569    0.000 1035.569      832.122 3072.465    0.000 3072.465       10.053 5003.005    0.000 5003.005
 69.00  4026.051 1190.485    0.000 1190.485      782.787 3207.915    0.000 3207.915      180.956 4951.220    0.000 4951.220
 70.00  3961.117 1104.612    0.000 1104.612      546.072 3180.222    0.000 3180.222        0.000 5099.013    0.000 5099.013
 71.00  3900.100 1150.223    0.000 1150.223      428.557 3301.906    0.000 3301.906        0.000 4901.157    0.000 4901.157
 72.00  3835.134 1205.632    0.000 1205.632      250.434 3569.363    0.000 3569.363        0.000 4959.070    0.000 4959.070
 73.00  3713.907 1166.188    0.000 1166.188      184.165 3549.658    0.000 3549.658        0.000 4832.283    0.000 4832.283
 74.00  3792.614 1118.969    0.000 1118.969      285.116 3581.268    0.000 3581.268        0.000 4662.786    0.000 4662.786
 75.00  3931.910 1090.089    0.000 1090.089      402.014 3538.228    0.000 3538.228        0.000 5257.130    0.000 5257.130
 76.00  3869.254 1153.170    0.000 1153.170      422.844 3660.790    0.000 3660.790       60.319 5620.590    0.000 5620.590
 77.00  4028.044 1031.370    0.000 1031.370      476.091 3500.242    0.000 3500.242        0.000 5215.292    0.000 5215.292
 78.00  3677.851 1094.293    0.000 1094.293      305.405 3355.983    0.000 3355.983        0.000 4829.125    0.000 4829.125
 79.00  3777.426 1231.300    0.000 1231.300      362.102 3596.855    0.000 3596.855        0.000 5271.315    0.000 5271.315
 80.00  3840.521 1163.583    0.000 1163.583      405.839 3635.135    0.000 3635.135        0.000 5373.464    0.000 5373.464
 81.00  3561.035 1350.111    0.000 1350.111      332.530 3505.882    0.000 3505.882       50.265 5362.689    0.000 5362.689
 82.00  3383.102 1421.541    0.000 1421.541      371.227 3512.145    0.000 3512.145        0.000 5069.346    0.000 5069.346
 83.00  3573.286 1384.991    0.000 1384.991      429.080 3543.610    0.000 3543.610       30.159 5154.384    0.000 5154.384
 84.00  3585.200 1350.610    0.000 1350.610      641.097 3377.608    0.000 3377.608      211.115 4846.650    0.000 4846.650
 85.00  3561.340 1234.879    0.000 1234.879      362.895 3409.242    0.000 3409.242       20.106 4894.800    0.000 4894.800
 86.00  3717.762 1208.241    0.000 1208.241      324.795 3532.380    0.000 3532.380       10.053 5043.709    0.000 5043.709
 87.00  3788.166 1164.968    0.000 1164.968      585.972 3334.208    0.000 3334.208       81.644 5115.695    0.000 5115.695
 88.00  3626.821 1328.542    0.000 1328.542      458.566 3349.968    0.000 3349.968        0.000 4903.150    0.000 4903.150
 89.00  3830.013 1118.694    0.000 1118.694      546.464 3602.094    0.000 3602.094       20.308 5555.293    0.000 5555.293
 90.00  3750.504 1300.770    0.000 1300.770      558.830 3573.471    0.000 3573.471       30.159 5428.054    0.000 5428.054
 91.00  3663.972 1342.821    0.000 1342.821      584.661 3448.002    0.000 3448.002       90.478 5078.888    0.000 5078.888
 92.00  3896.094 1187.998    0.000 1187.998      906.208 3057.867    0.000 3057.867      232.531 5367.955    0.000 5367.955
 93.00  3772.631 1255.804    0.000 1255.804      818.475 2973.665    0.000 2973.665      131.597 5029.104    0.000 5029.104
 94.00  3868.862 1228.958    0.000 1228.958      965.662 3117.520    0.000 3117.520      508.656 4915.710    0.000 4915.710
 95.00  3922.680 1283.213    0.000 1283.213      659.457 3245.143    0.000 3245.143       10.053 5404.348    0.000 5404.348
 96.00  4033.580 1216.169    0.000 1216.169      948.657 2930.697    0.000 2930.697      392.678 5100.100    0.000 5100.100
 97.00  3950.924 1208.671    0.000 1208.671      750.452 3280.130    0.000 3280.130      201.062 5092.942    0.000 5092.942
 98.00  3915.882 1164.993    0.000 1164.993      800.061 3210.038    0.000 3210.038      120.637 5538.851    0.000 5538.851
 99.00  4053.653 1152.022    0.000 1152.022      920.794 3255.538    0.000 3255.538      140.743 5584.546    0.000 5584.546
100.00  3752.913 1251.673    0.000 1251.673      683.123 3040.068    0.000 3040.068       10.053 5072.067    0.000 5072.067
101.00  3853.521 1319.399    0.000 1319.399      551.339 3371.831    0.000 3371.831        0.000 5176.057    0.000 5176.057
102.00  3763.970 1292.327    0.000 1292.327      483.034 3274.261    0.000 3274.261        9.953 5083.000    0.000 5083.000
103.00  3434.418 1401.227    0.000 1401.227      293.802 3413.885    0.000 3413.885        0.000 4772.004    0.000 4772.004
104.00  3631.445 1396.752    0.000 1396.752      349.414 3395.860    0.000 3395.860        0.000 5127.060    0.000 5127.060
105.00  3362.114 1346.037    0.000 1346.037      500.868 3172.515    0.000 3172.515        0.000 4656.922    0.000 4656.922
106.00  3572.222 1287.146    0.000 1287.146      644.004 3126.347    0.000 3126.347        0.000 4833.200    0.000 4833.200
107.00  3647.313 1340.493    0.000 1340.493      458.073 3340.906    0.000 3340.906        0.000 4937.283    0.000 4937.283
108.00  3662.060 1398.075    0.000 1398.075      548.665 3262.548    0.000 3262.548        0.000 5001.828    0.000 5001.828
109.00  3671.958 1425.346    0.000 1425.346      533.951 3415.570    0.000 3415.570        0.000 5139.931    0.000 5139.931
110.00  3854.982 1398.766    0.000 1398.766      604.174 3464.409    0.000 3464.409       30.159 5487.175    0.000 5487.175
111.00  3735.220 1342.803    0.000 1342.803      558.866 3166.054    0.000 3166.054        0.000 5169.957    0.000 5169.957
112.00  3716.283 1203.588    0.000 1203.588      593.046 3205.578    0.000 3205.578        9.953 5106.066    0.000 5106.066
113.00  3859.687 1023.870    0.000 1023.870      774.122 2900.046    0.000 2900.046      238.868 4580.397    0.000 4580.397
114.00  3739.087 1149.174    0.000 1149.174      839.495 2759.768    0.000 2759.768      160.549 4193.126    0.000 4193.126
115.00  3652.746 1236.673    0.000 1236.673     1010.119 3039.969    0.000 3039.969      490.897 4398.589    0.000 4398.589
116.00  3781.232 1365.946    0.000 1365.946      807.198 3257.675    0.000 3257.675      441.943 4887.064    0.000 4887.064
117.00  3759.524 1122.093    0.000 1122.093      930.974 3036.276    0.000 3036.276      589.526 4717.260    0.000 4717.260
118.00  3735.418 1237.109    0.000 1237.109      977.364 3321.678    0.000 3321.678      420.029 4845.755    0.000 4845.755
119.00  3630.416 1285.483    0.000 1285.483      879.007 3104.100    0.000 3104.100      475.222 5113.458    0.000 5113.458
120.00  3635.052 1324.396    0.000 1324.396      857.454 3219.366    0.000 3219.366      535.642 4814.991    0.000 4814.991
121.00  3698.892 1260.296    0.000 1260.296      861.715 3054.247    0.000 3054.247      272.645 5063.497    0.000 5063.497
122.00  3669.778 1156.545    0.000 1156.545      737.303 3115.017    0.000 3115.017      333.268 5026.923    0.000 5026.923
123.00  3488.128 1306.622    0.000 1306.622      681.061 3465.617    0.000 3465.617      443.353 5181.828    0.000 5181.828
124.00  3636.972 1244.649    0.000 1244.649      841.287 3375.814    0.000 3375.814      553.236 4873.198    0.000 4873.198
125.00  3820.064 1075.094    0.000 1075.094      514.182 3549.868    0.000 3549.868       70.072 5188.559    0.000 5188.559
126.00  3730.079 1284.305    0.000 1284.305      608.170 3448.935    0.000 3448.935       49.764 5108.356    0.000 5108.356
127.00  3858.042 1193.558    0.000 1193.558      645.971 3304.358    0.000 3304.358      221.576 5063.732    0.000 5063.732
128.00  3965.421 1082.188    0.000 1082.188      652.998 3450.269    0.000 3450.269      130.593 5454.779    0.000 5454.779
129.00  3898.333 1177.350    0.000 1177.350      789.148 3210.445    0.000 3210.445      709.364 5081.706    0.000 5081.706
130.00  4122.577  997.945    0.000  997.945      788.149 3305.073    0.000 3305.073      601.995 5213.605    0.000 5213.605
131.00  3882.425 1188.520    0.000 1188.520     1132.912 2912.722    0.000 2912.722     1077.617 4665.192    0.000 4665.192
132.00  3913.884 1125.638    0.000 1125.638      807.725 3262.514    0.000 3262.514      515.435 4972.033    0.000 4972.033
133.00  4046.492 1191.240    0.000 1191.240      562.425 3385.160    0.000 3385.160      162.261 5371.649    0.000 5371.649
134.00  3697.782 1224.049    0.000 1224.049      784.160 3269.081    0.000 3269.081      334.676 5209.273    0.000 5209.273
135.00  4218.576  995.116    0.000  995.116     1019.645 3170.850    0.000 3170.850      191.112 5296.949    0.000 5296.949
136.00  4177.238 1088.775    0.000 1088.775      682.079 3266.867    0.000 3266.867      140.543 5616.753    0.000 5616.753
137.00  3863.910 1144.614    0.000 1144.614      780.922 3149.339    0.000 3149.339       50.065 5277.030    0.000 5277.030
138.00  3844.312 1216.400    0.000 1216.400      648.111 3354.714    0.000 3354.714        0.000 5282.257    0.000 5282.257
139.00  4076.438 1084.318    0.000 1084.318      534.004 3514.948    0.000 3514.948       29.858 5322.274    0.000 5322.274
140.00  4013.301 1161.323    0.000 1161.323      433.053 3818.547    0.000 3818.547        0.000 5546.888    0.000 5546.888
141.00  4003.100 1300.256    0.000 1300.256      585.981 3479.404    0.000 3479.404        0.000 5435.886    0.000 5435.886
142.00  3910.161 1260.242    0.000 1260.242      267.735 3739.026    0.000 3739.026        0.000 5237.222    0.000 5237.222
143.00  4113.792 1303.213    0.000 1303.213      392.132 3583.447    0.000 3583.447       10.053 5401.919    0.000 5401.919
144.00  3994.066 1128.771    0.000 1128.771      516.580 3664.804    0.000 3664.804        0.000 5444.567    0.000 5444.567
145.00  4137.096 1113.955    0.000 1113.955      617.340 3689.754    0.000 3689.754      150.796 5601.636    0.000 5601.636
146.00  4020.899 1173.128    0.000 1173.128      853.401 3499.947    0.000 3499.947      251.327 5498.721    0.000 5498.721
147.00  4014.247 1124.927    0.000 1124.927     1039.987 3248.688    0.000 3248.688      100.935 5922.339    0.000 5922.339
148.00  4125.122 1119.401    0.000 1119.401      958.941 3381.018    0.000 3381.018       70.674 5738.879    0.000 5738.879
149.00  3714.104 1289.867    0.000 1289.867      989.849 3206.568    0.000 3206.568      222.782 5617.450    0.000 5617.450
150.00  4064.358 1172.448    0.000 1172.448      909.185 3372.680    0.000 3372.680      423.447 5538.126    0.000 5538.126
151.00  4049.740 1127.931    0.000 1127.931      676.895 3460.567    0.000 3460.567      395.800 5524.536    0.000 5524.536
152.00  4222.099 1168.013    0.000 1168.013      666.383 3787.375    0.000 3787.375      162.462 6218.410    0.000 6218.410
153.00  4524.444  965.837    0.000  965.837      863.496 3387.126    0.000 3387.126      233.539 5741.295    0.000 5741.295
154.00  4201.641 1094.412    0.000 1094.412      893.746 3360.784    0.000 3360.784      445.564 5374.636    0.000 5374.636
155.00  4400.081 1133.042    0.000 1133.042     1117.299 3360.320    0.000 3360.320      937.776 5272.093    0.000 5272.093
156.00  4176.183 1144.896    0.000 1144.896      965.328 3464.302    0.000 3464.302      505.884 5734.343    0.000 5734.343
157.00  4350.654 1222.820    0.000 1222.820     1082.593 3252.039    0.000 3252.039      555.950 5702.665    0.000 5702.665
158.00  4236.350 1251.971    0.000 1251.971      984.873 3433.400    0.000 3433.400      536.949 5466.739    0.000 5466.739
159.00  4456.814 1137.318    0.000 1137.318     1043.676 3326.501    0.000 3326.501      507.694 5666.416    0.000 5666.416
160.00  4279.053 1210.598    0.000 1210.598     1083.249 3325.684    0.000 3325.684      486.079 5511.780    0.000 5511.780
161.00  4277.763 1206.405    0.000 1206.405      985.366 3417.410    0.000 3417.410      424.652 5251.308    0.000 5251.308
162.00  4344.970 1229.285    0.000 1229.285      870.508 3437.989    0.000 3437.989      395.397 5605.890    0.000 5605.890
163.00  4471.873 1207.688    0.000 1207.688      893.724 3489.477    0.000 3489.477      486.682 5781.882    0.000 5781.882
164.00  4051.073 1311.789    0.000 1311.789      962.030 3385.311    0.000 3385.311      527.399 5539.754    0.000 5539.754
165.00  4235.580 1289.322    0.000 1289.322      894.717 3513.970    0.000 3513.970       60.722 5664.535    0.000 5664.535
166.00  4362.026 1252.514    0.000 1252.514      870.963 3519.143    0.000 3519.143      161.456 5313.661    0.000 5313.661
167.00  4208.929 1308.928    0.000 1308.928      699.380 3560.745    0.000 3560.745      121.646 5498.610    0.000 5498.610
168.00  4223.466 1207.826    0.000 1207.826      873.511 3253.557    0.000 3253.557       70.372 5486.571    0.000 5486.571
169.00  4334.262 1136.583    0.000 1136.583      818.416 3420.272    0.000 3420.272      324.936 5647.166    0.000 5647.166
170.00  4459.834 1019.138    0.000 1019.138      711.144 3471.266    0.000 3471.266        9.953 5845.207    0.000 5845.207
171.00  4347.320 1230.441    0.000 1230.441      771.656 3418.552    0.000 3418.552       69.670 5839.222    0.000 5839.222
172.00  4136.386 1114.422    0.000 1114.422      866.889 3293.711    0.000 3293.711       30.059 6163.719    0.000 6163.719
173.00  4393.063 1115.541    0.000 1115.541      581.116 3696.863    0.000 3696.863       10.154 5851.851    0.000 5851.851
174.00  4098.073 1214.487    0.000 1214.487      657.482 3309.802    0.000 3309.802        0.000 5193.722    0.000 5193.722
175.00  4170.218 1192.833    0.000 1192.833      826.952 3312.906    0.000 3312.906      109.882 5362.385    0.000 5362.385
176.00  4195.999 1236.275    0.000 1236.275      525.494 3323.274    0.000 3323.274       50.265 5195.628    0.000 5195.628
177.00  4172.097 1164.730    0.000 1164.730      512.084 3414.797    0.000 3414.797       70.372 4957.920    0.000 4957.920
178.00  3970.731 1232.570    0.000 1232.570      640.386 3332.846    0.000 3332.846      119.434 5292.937    0.000 5292.937
179.00  3961.846 1286.547    0.000 1286.547      756.713 3059.627    0.000 3059.627      152.107 4912.553    0.000 4912.553
180.00  4220.925 1163.145    0.000 1163.145      575.749 3428.306    0.000 3428.306      141.953 5212.372    0.000 5212.372
181.00  4104.400 1100.079    0.000 1100.079      834.829 3189.516    0.000 3189.516      312.860 4941.375    0.000 4941.375
182.00  4316.805 1171.309    0.000 1171.309      777.336 3135.331    0.000 3135.331      323.817 5019.230    0.000 5019.230
183.00  4250.989 1133.290    0.000 1133.290      823.329 3289.340    0.000 3289.340      140.948 5319.959    0.000 5319.959
184.00  4226.188  989.807    0.000  989.807      764.579 3367.165    0.000 3367.165      112.308 5124.301    0.000 5124.301
185.00  4320.131 1136.300    0.000 1136.300      802.182 3142.037    0.000 3142.037      251.130 5006.202    0.000 5006.202
186.00  4293.782 1231.884    0.000 1231.884     1195.990 3045.449    0.000 3045.449      471.507 5258.061    0.000 5258.061
187.00  4178.634 1275.081    0.000 1275.081     1045.135 2834.256    0.000 2834.256      271.737 4648.255    0.000 4648.255
188.00  4155.898 1215.648    0.000 1215.648      876.600 3046.123    0.000 3046.123      288.632 4627.910    0.000 4627.910
189.00  4116.439 1213.965    0.000 1213.965      881.103 2919.396    0.000 2919.396      400.622 4794.711    0.000 4794.711
190.00  4152.509 1225.765    0.000 1225.765      968.345 2967.184    0.000 2967.184      308.638 4879.750    0.000 4879.750
191.00  4101.465 1199.572    0.000 1199.572      892.291 2901.622    0.000 2901.622      220.168 4872.140    0.000 4872.140
192.00  4065.289 1141.089    0.000 1141.089     1075.756 2795.014    0.000 2795.014      251.032 4824.547    0.000 4824.547
193.00  4115.059  964.910    0.000  964.910      893.215 2995.012    0.000 2995.012      200.884 4787.379    0.000 4787.379
194.00  4283.327  942.074    0.000  942.074     1290.961 2729.311    0.000 2729.311      543.102 4822.700    0.000 4822.700
195.00  4046.286 1130.347    0.000 1130.347      847.287 3069.661    0.000 3069.661      159.848 5070.749    0.000 5070.749
196.00  4246.571 1229.281    0.000 1229.281      696.585 3367.301    0.000 3367.301      242.523 5126.977    0.000 5126.977
197.00  4276.533 1166.460    0.000 1166.460     1009.147 3216.549    0.000 3216.549      379.614 5290.491    0.000 5290.491
198.00  4225.575 1049.482    0.000 1049.482      980.477 2975.181    0.000 2975.181      329.848 5086.116    0.000 5086.116
199.00  4064.567 1040.205    0.000 1040.205      856.742 3116.782    0.000 3116.782      278.679 4966.819    0.000 4966.819
200.00  4120.041 1150.156    0.000 1150.156      628.605 3221.041    0.000 3221.041       49.764 5151.576    0.000 5151.576
201.00  4085.200 1120.838    0.000 1120.838     1044.803 2743.792    0.000 2743.792      369.662 4832.436    0.000 4832.436
202.00  4040.162 1244.967    0.000 1244.967      926.423 3130.958    0.000 3130.958      244.143 5383.013    0.000 5383.013
203.00  4037.383 1177.609    0.000 1177.609      694.772 3267.790    0.000 3267.790      231.931 5163.891    0.000 5163.891
204.00  4028.574 1135.152    0.000 1135.152      948.396 2804.000    0.000 2804.000      308.618 4790.976    0.000 4790.976
205.00  4106.454 1259.311    0.000 1259.311      889.454 2978.189    0.000 2978.189      233.565 4886.737    0.000 4886.737
206.00  4119.125 1349.965    0.000 1349.965      915.707 3148.793    0.000 3148.793      301.900 5397.783    0.000 5397.783
207.00  3853.346 1286.859    0.000 1286.859      876.273 2916.379    0.000 2916.379      372.172 4833.407    0.000 4833.407
208.00  4121.917 1203.251    0.000 1203.251      780.903 3037.854    0.000 3037.854      271.233 4781.981    0.000 4781.981
209.00  4175.626 1137.281    0.000 1137.281      899.700 3046.034    0.000 3046.034      201.667 5109.864    0.000 5109.864
210.00  4283.548 1122.266    0.000 1122.266      881.670 3028.869    0.000 3028.869      311.648 4994.879    0.000 4994.879
211.00  4115.702 1214.006    0.000 1214.006      795.483 3260.593    0.000 3260.593      111.491 5273.008    0.000 5273.008
212.00  4126.438 1275.463    0.000 1275.463      641.743 3277.653    0.000 3277.653      159.345 5178.158    0.000 5178.158
213.00  4135.152 1192.277    0.000 1192.277      652.343 3289.501    0.000 3289.501      200.464 5138.714    0.000 5138.714
214.00  4156.203 1059.923    0.000 1059.923      755.868 3127.523    0.000 3127.523      120.740 5259.099    0.000 5259.099
215.00  4122.697 1158.604    0.000 1158.604      803.041 3068.853    0.000 3068.853      169.699 4897.736    0.000 4897.736
216.00  4062.864 1243.343    0.000 1243.343      652.820 3375.293    0.000 3375.293      100.331 5330.162    0.000 5330.162
217.00  4169.044 1199.888    0.000 1199.888      822.629 3052.566    0.000 3052.566      133.840 4932.780    0.000 4932.780
218.00  4188.251 1213.345    0.000 1213.345      713.475 3130.814    0.000 3130.814      320.501 4918.445    0.000 4918.445
219.00  4089.533 1241.782    0.000 1241.782      677.508 3423.177    0.000 3423.177      344.361 5189.161    0.000 5189.161
220.00  3946.768 1379.538    0.000 1379.538      741.017 3217.834    0.000 3217.834      371.872 5225.869    0.000 5225.869
221.00  4019.110 1323.777    0.000 1323.777      873.502 3252.913    0.000 3252.913      391.979 5440.420    0.000 5440.420
222.00  3941.773 1358.736    0.000 1358.736      705.439 3386.973    0.000 3386.973      221.274 5508.613    0.000 5508.613
223.00  3664.931 1402.124    0.000 1402.124      576.868 3275.246    0.000 3275.246      121.042 5163.054    0.000 5163.054
224.00  3931.240 1376.305    0.000 1376.305      495.930 3408.117    0.000 3408.117      119.434 5150.273    0.000 5150.273
225.00  3846.997 1411.764    0.000 1411.764      620.956 3204.755    0.000 3204.755      140.546 5150.532    0.000 5150.532
226.00  3729.365 1424.815    0.000 1424.815      540.845 3308.864    0.000 3308.864       69.670 5154.531    0.000 5154.531
227.00  3837.174 1419.339    0.000 1419.339      612.706 3210.631    0.000 3210.631      120.652 5220.984    0.000 5220.984
228.00  3778.561 1592.120    0.000 1592.120      700.683 3269.103    0.000 3269.103      222.782 5001.330    0.000 5001.330
229.00  3606.339 1613.760    0.000 1613.760      667.080 3292.261    0.000 3292.261      253.645 4960.370    0.000 4960.370
230.00  3502.998 1679.547    0.000 1679.547      676.526 3226.716    0.000 3226.716      202.574 5296.153    0.000 5296.153
231.00  3677.870 1601.200    0.000 1601.200      677.937 3322.618    0.000 3322.618      232.534 4871.634    0.000 4871.634
232.00  3678.208 1541.457    0.000 1541.457      760.729 3251.470    0.000 3251.470      294.059 5012.515    0.000 5012.515
233.00  3745.411 1578.697    0.000 1578.697      717.363 3278.392    0.000 3278.392      179.955 5089.395    0.000 5089.395
234.00  3790.037 1491.594    0.000 1491.594      866.007 3159.768    0.000 3159.768      201.077 5116.755    0.000 5116.755
235.00  3789.931 1474.303    0.000 1474.303      799.109 3147.329    0.000 3147.329       80.024 4998.115    0.000 4998.115
236.00  3927.286 1365.160    0.000 1365.160      690.475 3319.053    0.000 3319.053      162.893 5092.812    0.000 5092.812
237.00  3924.556 1398.427    0.000 1398.427      728.683 3486.219    0.000 3486.219      211.520 5395.162    0.000 5395.162
238.00  3799.115 1390.916    0.000 1390.916      495.408 3561.401    0.000 3561.401       39.811 5308.411    0.000 5308.411
239.00  3874.573 1426.522    0.000 1426.522      861.568 3199.645    0.000 3199.645      372.921 5023.711    0.000 5023.711
240.00  3796.315 1419.006    0.000 1419.006      818.478 3200.595    0.000 3200.595      347.092 4897.741    0.000 4897.741
241.00  3974.986 1320.655    0.000 1320.655      743.430 3193.311    0.000 3193.311      199.759 5061.333    0.000 5061.333
242.00  4078.249 1218.186    0.000 1218.186      714.456 3069.725    0.000 3069.725      170.409 5090.178    0.000 5090.178
243.00  4044.754 1272.693    0.000 1272.693      637.684 3270.610    0.000 3270.610       29.858 5177.204    0.000 5177.204
244.00  4077.691 1203.906    0.000 1203.906      594.975 3246.542    0.000 3246.542      159.647 4920.109    0.000 4920.109
245.00  3644.205 1415.902    0.000 1415.902      370.287 3508.237    0.000 3508.237        0.000 4888.177    0.000 4888.177
246.00  3825.079 1335.620    0.000 1335.620      286.314 3512.956    0.000 3512.956        0.000 4991.368    0.000 4991.368
247.00  3866.857 1257.013    0.000 1257.013      479.276 3390.049    0.000 3390.049       40.616 5283.916    0.000 5283.916
248.00  4010.974 1219.221    0.000 1219.221      742.498 3116.580    0.000 3116.580       49.764 4960.228    0.000 4960.228
249.00  3759.499 1304.954    0.000 1304.954      709.188 3149.025    0.000 3149.025      179.352 4791.000    0.000 4791.000
250.00  3728.095 1273.479    0.000 1273.479      634.324 3165.549    0.000 3165.549       39.811 4865.069    0.000 4865.069
251.00  3977.375 1201.356    0.000 1201.356      791.339 2951.360    0.000 2951.360      161.454 4707.888    0.000 4707.888
252.00  3943.015 1135.966    0.000 1135.966      783.418 3111.627    0.000 3111.627      109.481 5006.683    0.000 5006.683
253.00  3775.016 1133.962    0.000 1133.962     1106.209 2749.900    0.000 2749.900      391.673 4569.999    0.000 4569.999
254.00  3844.022 1203.555    0.000 1203.555      889.219 2980.583    0.000 2980.583      314.099 4613.727    0.000 4613.727
255.00  3801.560 1235.479    0.000 1235.479      968.248 2691.015    0.000 2691.015      209.310 4434.834    0.000 4434.834
256.00  3779.610 1229.608    0.000 1229.608      779.765 2967.130    0.000 2967.130      140.948 4564.447    0.000 4564.447
257.00  3865.016 1230.010    0.000 1230.010      936.671 2894.668    0.000 2894.668      298.585 4530.458    0.000 4530.458
258.00  3780.047 1238.870    0.000 1238.870      964.344 2912.641    0.000 2912.641      292.250 4910.236    0.000 4910.236
259.00  4100.175 1115.027    0.000 1115.027      942.227 2751.614    0.000 2751.614      363.730 4413.066    0.000 4413.066
260.00  3758.643 1116.989    0.000 1116.989      862.859 2794.626    0.000 2794.626      249.021 4365.828    0.000 4365.828
261.00  3915.920 1175.057    0.000 1175.057      792.506 3130.381    0.000 3130.381      169.399 4606.000    0.000 4606.000
262.00  3726.579 1252.470    0.000 1252.470      704.829 2975.672    0.000 2975.672      119.434 4909.434    0.000 4909.434
263.00  3988.365 1157.264    0.000 1157.264      480.402 3285.859    0.000 3285.859       49.764 4689.083    0.000 4689.083
264.00  3755.600 1147.379    0.000 1147.379      755.067 2883.092    0.000 2883.092      120.445 4553.903    0.000 4553.903
265.00  3889.164 1088.773    0.000 1088.773      786.857 2909.506    0.000 2909.506      161.567 4548.628    0.000 4548.628
266.00  3801.348 1085.736    0.000 1085.736      933.367 2748.670    0.000 2748.670      239.069 4664.508    0.000 4664.508
267.00  3866.632 1083.660    0.000 1083.660      761.204 2934.169    0.000 2934.169      201.971 4622.793    0.000 4622.793
268.00  3896.517 1106.856    0.000 1106.856     1063.996 2815.920    0.000 2815.920      583.385 4558.019    0.000 4558.019
269.00  3848.422 1154.583    0.000 1154.583      893.496 2834.365    0.000 2834.365      391.075 4518.169    0.000 4518.169
270.00  3917.075 1218.012    0.000 1218.012     1041.952 2767.997    0.000 2767.997      371.369 4887.996    0.000 4887.996
271.00  4068.218 1019.940    0.000 1019.940      855.872 2809.956    0.000 2809.956      111.918 5100.321    0.000 5100.321
272.00  3890.128 1031.402    0.000 1031.402      984.008 2681.570    0.000 2681.570      210.916 4630.948    0.000 4630.948
273.00  4093.794 1137.755    0.000 1137.755      773.946 3052.063    0.000 3052.063      120.036 5099.707    0.000 5099.707
274.00  3886.123 1160.696    0.000 1160.696      548.803 3207.998    0.000 3207.998       39.811 5195.517    0.000 5195.517
275.00  3798.833 1320.394    0.000 1320.394      673.129 2977.936    0.000 2977.936      324.160 4635.910    0.000 4635.910
276.00  3463.299 1359.751    0.000 1359.751      676.957 2856.214    0.000 2856.214      331.352 4559.909    0.000 4559.909
277.00  3535.108 1294.688    0.000 1294.688      755.349 2890.900    0.000 2890.900      474.011 4533.367    0.000 4533.367
278.00  3578.376 1333.826    0.000 1333.826      588.368 2940.613    0.000 2940.613      381.022 4430.283    0.000 4430.283
279.00  3715.600 1290.949    0.000 1290.949      640.794 3071.536    0.000 3071.536      269.944 4767.336    0.000 4767.336
280.00  3585.741 1404.224    0.000 1404.224      443.291 3229.347    0.000 3229.347      260.382 4608.611    0.000 4608.611
281.00  3783.878 1246.935    0.000 1246.935      517.349 3201.344    0.000 3201.344      100.137 4816.471    0.000 4816.471
282.00  3739.698 1219.706    0.000 1219.706      592.005 2954.358    0.000 2954.358       89.575 4497.066    0.000 4497.066
283.00  3827.051 1281.094    0.000 1281.094      648.196 2923.024    0.000 2923.024      129.387 4774.187    0.000 4774.187
284.00  3748.415 1300.751    0.000 1300.751      614.049 2817.297    0.000 2817.297      209.009 4521.360    0.000 4521.360
285.00  3831.213 1255.821    0.000 1255.821      693.618 2907.775    0.000 2907.775      219.564 4498.715    0.000 4498.715
286.00  3643.837 1371.715    0.000 1371.715      656.687 3070.198    0.000 3070.198      350.053 4221.868    0.000 4221.868
287.00  3797.565 1366.050    0.000 1366.050      746.416 3046.768    0.000 3046.768      359.104 4525.618    0.000 4525.618
288.00  3700.666 1339.582    0.000 1339.582      643.731 3162.241    0.000 3162.241      169.398 4549.595    0.000 4549.595
289.00  3634.157 1371.225    0.000 1371.225      512.694 3207.607    0.000 3207.607      209.411 4681.105    0.000 4681.105
290.00  3690.619 1397.103    0.000 1397.103      544.225 3116.083    0.000 3116.083      260.583 4665.416    0.000 4665.416
291.00  3617.753 1351.144    0.000 1351.144      798.365 2784.587    0.000 2784.587      209.913 4664.793    0.000 4664.793
292.00  3708.862 1294.927    0.000 1294.927      716.770 3088.283    0.000 3088.283      296.243 4827.796    0.000 4827.796
293.00  3718.184 1273.564    0.000 1273.564      964.060 2625.643    0.000 2625.643      500.649 4052.487    0.000 4052.487
294.00  3673.341 1318.110    0.000 1318.110      673.708 2882.815    0.000 2882.815      260.493 4405.011    0.000 4405.011
295.00  3878.800 1380.914    0.000 1380.914      703.656 3055.590    0.000 3055.590      259.576 4611.678    0.000 4611.678
296.00  3783.695 1404.291    0.000 1404.291     1006.220 2803.950    0.000 2803.950      440.632 4664.548    0.000 4664.548
297.00  3753.742 1454.077    0.000 1454.077      815.628 2871.556    0.000 2871.556      450.384 4454.699    0.000 4454.699
298.00  3533.018 1465.725    0.000 1465.725      908.307 2991.316    0.000 2991.316      430.401 4742.361    0.000 4742.361
299.00  3611.010 1385.485    0.000 1385.485      855.106 2967.118    0.000 2967.118      364.064 4671.169    0.000 4671.169
300.00  3561.933 1374.222    0.000 1374.222      406.640 3279.433    0.000 3279.433      160.850 4755.299    0.000 4755.299
301.00  3605.268 1340.568    0.000 1340.568      845.932 2678.278    0.000 2678.278       99.729 4481.648    0.000 4481.648
302.00  3550.928 1463.407    0.000 1463.407      656.915 2938.153    0.000 2938.153      281.487 4394.469    0.000 4394.469
303.00  3651.348 1420.633    0.000 1420.633      505.684 3153.034    0.000 3153.034      241.274 4571.066    0.000 4571.066
304.00  3656.916 1431.189    0.000 1431.189      529.117 3119.927    0.000 3119.927      251.428 4824.878    0.000 4824.878
305.00  3719.451 1196.549    0.000 1196.549      711.086 2938.169    0.000 2938.169       50.265 4661.897    0.000 4661.897
306.00  3786.807 1293.136    0.000 1293.136      796.330 2812.772    0.000 2812.772      191.010 4491.294    0.000 4491.294
307.00  3717.033 1270.057    0.000 1270.057      804.133 2780.971    0.000 2780.971      271.033 4481.952    0.000 4481.952
308.00  3926.456 1264.595    0.000 1264.595      839.520 2890.100    0.000 2890.100      322.108 4705.483    0.000 4705.483
309.00  3771.042 1305.039    0.000 1305.039      738.822 2933.855    0.000 2933.855       71.082 4905.482    0.000 4905.482
310.00  3931.443 1171.121    0.000 1171.121      810.565 2954.521    0.000 2954.521      171.709 4721.837    0.000 4721.837
311.00  3797.061 1282.015    0.000 1282.015      873.225 2884.686    0.000 2884.686      389.968 4494.924    0.000 4494.924
312.00  3594.788 1368.893    0.000 1368.893      648.364 2906.124    0.000 2906.124       99.528 4563.656    0.000 4563.656
313.00  3796.797 1279.289    0.000 1279.289      736.153 2797.124    0.000 2797.124       50.367 4552.547    0.000 4552.547
314.00  3637.059 1364.551    0.000 1364.551      556.085 3109.872    0.000 3109.872       79.623 4723.408    0.000 4723.408
315.00  3752.031 1380.683    0.000 1380.683      558.748 3131.427    0.000 3131.427       50.468 4855.915    0.000 4855.915
316.00  3568.776 1423.474    0.000 1423.474      542.175 3111.152    0.000 3111.152      179.552 4821.142    0.000 4821.142
317.00  3686.428 1425.506    0.000 1425.506      593.048 3099.599    0.000 3099.599      230.221 4791.990    0.000 4791.990
318.00  3858.267 1388.959    0.000 1388.959      754.474 3048.065    0.000 3048.065      341.304 4761.809    0.000 4761.809
319.00  3924.402 1358.557    0.000 1358.557      755.584 3059.725    0.000 3059.725      350.859 4549.401    0.000 4549.401
320.00  3880.985 1354.685    0.000 1354.685      732.114 3109.023    0.000 3109.023      130.389 4763.913    0.000 4763.913
321.00  3787.555 1452.730    0.000 1452.730      800.013 2992.158    0.000 2992.158      120.637 4984.597    0.000 4984.597
322.00  3574.738 1532.897    0.000 1532.897      862.787 2971.514    0.000 2971.514      471.602 4667.877    0.000 4667.877
323.00  3737.930 1446.206    0.000 1446.206      716.426 3049.735    0.000 3049.735      129.789 4977.412    0.000 4977.412
324.00  3696.634 1473.327    0.000 1473.327      690.609 3266.077    0.000 3266.077       60.018 5303.901    0.000 5303.901
325.00  3986.543 1342.345    0.000 1342.345      810.227 3373.543    0.000 3373.543      381.015 5393.661    0.000 5393.661
326.00  3679.116 1404.429    0.000 1404.429      708.766 3115.307    0.000 3115.307      140.744 4379.503    0.000 4379.503
327.00  3766.373 1403.446    0.000 1403.446      749.990 3001.622    0.000 3001.622      139.339 4804.895    0.000 4804.895
328.00  3892.054 1391.273    0.000 1391.273      628.148 3210.698    0.000 3210.698       59.717 5296.872    0.000 5296.872
329.00  3691.233 1507.149    0.000 1507.149      761.333 3220.572    0.000 3220.572      160.850 4999.698    0.000 4999.698
330.00  3657.624 1501.845    0.000 1501.845     1028.152 2941.291    0.000 2941.291      431.080 4931.221    0.000 4931.221
331.00  3711.183 1527.669    0.000 1527.669      903.430 2999.672    0.000 2999.672      400.820 4635.668    0.000 4635.668
332.00  3637.389 1526.962    0.000 1526.962      790.164 3176.332    0.000 3176.332      180.657 4843.351    0.000 4843.351
333.00  3880.958 1513.526    0.000 1513.526      891.047 3053.070    0.000 3053.070      169.700 5026.447    0.000 5026.447
334.00  3603.172 1523.403    0.000 1523.403      993.089 2802.540    0.000 2802.540      332.577 4604.988    0.000 4604.988
335.00  3787.132 1590.064    0.000 1590.064      843.204 2962.956    0.000 2962.956      321.100 4596.191    0.000 4596.191
336.00  3584.775 1563.853    0.000 1563.853      506.776 3209.739    0.000 3209.739       89.876 5008.480    0.000 5008.480
337.00  3790.121 1443.820    0.000 1443.820      821.180 3038.405    0.000 3038.405      152.531 5220.829    0.000 5220.829
338.00  3611.437 1521.465    0.000 1521.465      616.072 3144.018    0.000 3144.018      104.804 5128.757    0.000 5128.757
339.00  3840.380 1357.188    0.000 1357.188      705.965 3049.390    0.000 3049.390       60.018 5180.737    0.000 5180.737
340.00  3779.742 1469.659    0.000 1469.659      797.082 3060.983    0.000 3060.983      231.122 5060.811    0.000 5060.811
341.00  3755.610 1587.929    0.000 1587.929      782.952 3154.376    0.000 3154.376       79.623 5013.274    0.000 5013.274
342.00  3686.101 1596.691    0.000 1596.691     1101.063 2878.007    0.000 2878.007      351.658 4921.097    0.000 4921.097
343.00  3596.460 1386.318    0.000 1386.318      817.738 2957.961    0.000 2957.961      140.543 4684.070    0.000 4684.070
344.00  3593.508 1520.850    0.000 1520.850      685.991 3196.494    0.000 3196.494      130.794 4994.147    0.000 4994.147
345.00  3748.049 1416.307    0.000 1416.307      924.318 2832.549    0.000 2832.549      280.484 4490.782    0.000 4490.782
346.00  3692.433 1507.483    0.000 1507.483      756.631 2923.804    0.000 2923.804       80.427 4875.418    0.000 4875.418
347.00  3506.721 1544.750    0.000 1544.750      483.310 3064.961    0.000 3064.961       81.231 4690.911    0.000 4690.911
348.00  3395.993 1535.972    0.000 1535.972      605.359 3099.451    0.000 3099.451      121.444 4789.440    0.000 4789.440
349.00  3512.266 1503.835    0.000 1503.835      726.713 2969.894    0.000 2969.894      233.581 4813.706    0.000 4813.706
350.00  3497.302 1596.584    0.000 1596.584      567.145 3273.303    0.000 3273.303      337.581 4577.001    0.000 4577.001
351.00  3493.015 1470.523    0.000 1470.523      409.273 3228.212    0.000 3228.212       19.906 4714.582    0.000 4714.582
352.00  3468.332 1467.505    0.000 1467.505      497.603 3250.271    0.000 3250.271      209.819 4849.431    0.000 4849.431
353.00  3713.159 1373.921    0.000 1373.921      822.620 2980.631    0.000 2980.631       90.179 4825.169    0.000 4825.169
354.00  3881.450 1247.712    0.000 1247.712      717.691 3173.640    0.000 3173.640       60.320 5069.660    0.000 5069.660
355.00  4024.718 1326.068    0.000 1326.068      881.960 2874.349    0.000 2874.349      328.232 4760.675    0.000 4760.675
356.00  3898.240 1390.009    0.000 1390.009      888.375 2904.396    0.000 2904.396      251.335 4823.163    0.000 4823.163
357.00  3690.168 1364.177    0.000 1364.177      782.432 2842.436    0.000 2842.436       91.385 4839.344    0.000 4839.344
358.00  3779.163 1302.012    0.000 1302.012      940.447 2890.532    0.000 2890.532      253.445 4775.058    0.000 4775.058
359.00  3822.212 1310.442    0.000 1310.442      856.362 2881.959    0.000 2881.959      245.253 4719.016    0.000 4719.016
360.00  3860.063 1365.130    0.000 1365.130      918.734 2883.505    0.000 2883.505      415.842 4598.147    0.000 4598.147
361.00  3696.577 1317.225    0.000 1317.225      743.868 3091.394    0.000 3091.394      162.462 4966.814    0.000 4966.814
362.00  3731.986 1267.457    0.000 1267.457      751.400 2817.370    0.000 2817.370       40.213 4573.042    0.000 4573.042
363.00  3811.647 1337.693    0.000 1337.693      726.557 2996.890    0.000 2996.890      131.816 4711.929    0.000 4711.929
364.00  3764.135 1382.006    0.000 1382.006      829.433 2849.935    0.000 2849.935      212.427 4534.917    0.000 4534.917
365.00  3610.221 1334.601    0.000 1334.601      648.604 3131.393    0.000 3131.393       62.763 4905.961    0.000 4905.961
366.00  3737.469 1449.932    0.000 1449.932      491.543 3354.558    0.000 3354.558      121.042 5132.526    0.000 5132.526
367.00  3665.703 1346.522    0.000 1346.522      601.888 2951.661    0.000 2951.661      142.054 4906.394    0.000 4906.394
368.00  3893.320 1364.648    0.000 1364.648      597.972 3019.793    0.000 3019.793      213.231 4644.728    0.000 4644.728
369.00  3645.074 1486.639    0.000 1486.639      568.177 2979.943    0.000 2979.943      110.699 4663.804    0.000 4663.804
370.00  3816.149 1288.609    0.000 1288.609      684.492 2915.464    0.000 2915.464       69.670 4902.106    0.000 4902.106
371.00  3678.240 1441.439    0.000 1441.439      604.591 2996.099    0.000 2996.099      274.818 4572.628    0.000 4572.628
372.00  3689.280 1525.490    0.000 1525.490      682.367 3078.483    0.000 3078.483      233.137 5001.367    0.000 5001.367
373.00  3742.824 1426.013    0.000 1426.013      686.600 2952.305    0.000 2952.305      129.387 4815.473    0.000 4815.473
374.00  3813.200 1453.777    0.000 1453.777      736.991 3061.934    0.000 3061.934      189.104 4909.533    0.000 4909.533
375.00  3788.483 1296.753    0.000 1296.753      902.688 2820.627    0.000 2820.627      271.435 4477.646    0.000 4477.646
376.00  3839.279 1356.428    0.000 1356.428      826.166 2987.771    0.000 2987.771      382.426 4622.391    0.000 4622.391
377.00  3867.244 1463.055    0.000 1463.055      952.808 2989.720    0.000 2989.720      299.790 4585.609    0.000 4585.609
378.00  3660.689 1435.889    0.000 1435.889      968.874 2846.520    0.000 2846.520      493.513 4402.940    0.000 4402.940
379.00  3769.713 1494.447    0.000 1494.447      839.340 2936.536    0.000 2936.536      100.533 4845.996    0.000 4845.996
380.00  3556.126 1408.836    0.000 1408.836      532.729 3146.160    0.000 3146.160       30.462 4857.666    0.000 4857.666
381.00  3616.733 1471.722    0.000 1471.722      823.278 3016.964    0.000 3016.964      382.421 4408.624    0.000 4408.624
382.00  3921.635 1397.402    0.000 1397.402      782.914 3177.438    0.000 3177.438      131.396 4772.500    0.000 4772.500
383.00  3738.191 1462.294    0.000 1462.294      820.701 3073.978    0.000 3073.978      413.195 4362.485    0.000 4362.485
384.00  3667.418 1478.761    0.000 1478.761      687.178 2980.630    0.000 2980.630      301.895 4734.659    0.000 4734.659
385.00  3704.299 1371.614    0.000 1371.614      945.181 2875.329    0.000 2875.329      322.707 4588.617    0.000 4588.617
386.00  3766.507 1343.641    0.000 1343.641      964.935 2937.219    0.000 2937.219      393.482 4771.059    0.000 4771.059
387.00  3770.439 1434.899    0.000 1434.899      862.244 2800.141    0.000 2800.141      150.296 4426.661    0.000 4426.661
388.00  3811.983 1428.028    0.000 1428.028      820.763 3010.600    0.000 3010.600       60.520 4723.110    0.000 4723.110
389.00  3875.051 1350.268    0.000 1350.268      644.681 3134.554    0.000 3134.554      100.431 4480.839    0.000 4480.839
390.00  3862.506 1262.535    0.000 1262.535      627.912 3206.558    0.000 3206.558       59.717 5134.611    0.000 5134.611
391.00  3697.867 1189.847    0.000 1189.847      535.709 3326.528    0.000 3326.528       41.432 4826.935    0.000 4826.935
392.00  3675.693 1192.777    0.000 1192.777      710.280 2912.374    0.000 2912.374       95.058 4645.655    0.000 4645.655
393.00  3758.024 1279.344    0.000 1279.344      561.803 3158.849    0.000 3158.849       91.385 4536.512    0.000 4536.512
394.00  3584.877 1504.316    0.000 1504.316      446.990 3297.718    0.000 3297.718       61.331 4705.780    0.000 4705.780
395.00  3541.168 1409.602    0.000 1409.602      533.281 3141.502    0.000 3141.502      161.454 4624.206    0.000 4624.206
396.00  3490.723 1482.098    0.000 1482.098      749.242 3142.361    0.000 3142.361      300.601 4890.620    0.000 4890.620
397.00  3598.211 1385.479    0.000 1385.479      466.491 3372.602    0.000 3372.602      151.906 4876.118    0.000 4876.118
398.00  3808.181 1383.312    0.000 1383.312      622.186 3236.355    0.000 3236.355      292.257 4628.348    0.000 4628.348
399.00  3702.355 1404.110    0.000 1404.110      743.025 3040.283    0.000 3040.283      329.345 4622.002    0.000 4622.002
400.00  3551.695 1252.808    0.000 1252.808      458.997 3262.084    0.000 3262.084      110.183 4804.248    0.000 4804.248
401.00  3484.261 1328.718    0.000 1328.718      529.333 3183.109    0.000 3183.109      140.743 4668.737    0.000 4668.737
402.00  3750.404 1316.534    0.000 1316.534      743.517 2979.800    0.000 2979.800      109.883 4903.545    0.000 4903.545
403.00  3817.442 1419.882    0.000 1419.882      715.639 3152.449    0.000 3152.449      248.820 4951.641    0.000 4951.641
404.00  3802.041 1423.588    0.000 1423.588      852.879 3065.508    0.000 3065.508      433.191 4960.086    0.000 4960.086
405.00  3750.335 1383.856    0.000 1383.856      659.123 3141.023    0.000 3141.023      171.007 4736.957    0.000 4736.957
406.00  3691.263 1381.699    0.000 1381.699      716.671 3102.640    0.000 3102.640      260.578 4759.754    0.000 4759.754
407.00  3797.983 1400.012    0.000 1400.012      719.393 3061.862    0.000 3061.862      210.916 4788.563    0.000 4788.563
408.00  4032.846 1343.174    0.000 1343.174      875.137 3025.298    0.000 3025.298      151.302 5149.329    0.000 5149.329
409.00  3937.801 1474.299    0.000 1474.299      708.141 3308.291    0.000 3308.291      171.205 5165.847    0.000 5165.847
410.00  3994.670 1269.286    0.000 1269.286      520.222 3497.360    0.000 3497.360        0.000 5173.494    0.000 5173.494
411.00  3903.777 1295.367    0.000 1295.367      856.651 3095.846    0.000 3095.846      534.549 4720.532    0.000 4720.532
412.00  3945.465 1430.767    0.000 1430.767      724.874 3149.118    0.000 3149.118      281.188 4570.407    0.000 4570.407
413.00  3789.233 1467.126    0.000 1467.126      584.228 3181.476    0.000 3181.476      251.327 4638.375    0.000 4638.375
414.00  3837.448 1415.386    0.000 1415.386      591.729 3061.412    0.000 3061.412      200.762 4450.163    0.000 4450.163
415.00  3976.900 1414.407    0.000 1414.407      533.733 3252.428    0.000 3252.428      361.911 4328.330    0.000 4328.330
416.00  3732.174 1421.306    0.000 1421.306      710.043 3081.676    0.000 3081.676      382.219 4204.538    0.000 4204.538
417.00  3630.031 1416.792    0.000 1416.792      815.797 2862.065    0.000 2862.065      331.356 4126.882    0.000 4126.882
418.00  3829.490 1351.818    0.000 1351.818      727.403 2988.103    0.000 2988.103      219.766 4529.076    0.000 4529.076
419.00  3939.104 1495.597    0.000 1495.597     1063.156 2726.001    0.000 2726.001      491.916 4563.708    0.000 4563.708
420.00  3847.727 1430.072    0.000 1430.072      884.206 2881.020    0.000 2881.020      240.476 4856.036    0.000 4856.036
421.00  3861.088 1330.743    0.000 1330.743      758.213 3048.391    0.000 3048.391      309.039 4365.817    0.000 4365.817
422.00  3871.267 1347.740    0.000 1347.740      794.431 2824.549    0.000 2824.549      441.360 4201.505    0.000 4201.505
423.00  4004.334 1350.972    0.000 1350.972      921.389 2724.274    0.000 2724.274      460.946 4096.619    0.000 4096.619
424.00  3828.354 1413.487    0.000 1413.487      868.731 2779.800    0.000 2779.800      409.472 4432.294    0.000 4432.294
425.00  4057.423 1291.154    0.000 1291.154      876.735 2674.237    0.000 2674.237      400.525 4206.591    0.000 4206.591
426.00  3748.858 1334.372    0.000 1334.372      750.691 2860.710    0.000 2860.710      359.508 4573.728    0.000 4573.728
427.00  3854.482 1294.716    0.000 1294.716      795.447 2787.470    0.000 2787.470      289.235 4680.662    0.000 4680.662
428.00  3737.475 1365.218    0.000 1365.218      852.744 2779.910    0.000 2779.910      249.826 4673.269    0.000 4673.269
429.00  3753.749 1283.730    0.000 1283.730      744.516 2854.128    0.000 2854.128      120.237 4592.138    0.000 4592.138
430.00  3630.667 1509.979    0.000 1509.979      817.263 2797.347    0.000 2797.347      299.803 4375.432    0.000 4375.432
431.00  3774.041 1486.257    0.000 1486.257      639.512 2998.045    0.000 2998.045      110.084 4893.797    0.000 4893.797
432.00  3659.668 1433.930    0.000 1433.930      550.063 3169.187    0.000 3169.187       89.977 4809.679    0.000 4809.679
433.00  3625.139 1485.137    0.000 1485.137      586.269 3114.745    0.000 3114.745       69.770 4706.638    0.000 4706.638
434.00  3728.646 1451.773    0.000 1451.773      810.054 2864.337    0.000 2864.337      110.887 4929.716    0.000 4929.716
435.00  3666.269 1483.217    0.000 1483.217      550.280 3025.035    0.000 3025.035       89.575 4881.208    0.000 4881.208
436.00  3695.249 1431.476    0.000 1431.476      573.402 3040.165    0.000 3040.165      149.393 4971.502    0.000 4971.502
437.00  3815.299 1453.309    0.000 1453.309      680.200 2928.988    0.000 2928.988      149.292 4638.550    0.000 4638.550
438.00  3794.676 1430.560    0.000 1430.560      569.698 3128.455    0.000 3128.455      200.062 4778.327    0.000 4778.327
439.00  3718.905 1383.926    0.000 1383.926      572.312 3046.549    0.000 3046.549       39.811 4679.693    0.000 4679.693
440.00  3866.789 1316.906    0.000 1316.906      841.413 2902.346    0.000 2902.346      152.942 4848.666    0.000 4848.666
441.00  3830.209 1387.482    0.000 1387.482      689.747 2979.463    0.000 2979.463      129.387 4689.444    0.000 4689.444
442.00  3654.636 1359.581    0.000 1359.581      627.306 3086.596    0.000 3086.596       59.717 4688.246    0.000 4688.246
443.00  3729.551 1425.480    0.000 1425.480      556.797 3115.844    0.000 3115.844       90.185 4864.263    0.000 4864.263
444.00  3682.017 1316.127    0.000 1316.127      458.198 3100.991    0.000 3100.991       20.716 4994.266    0.000 4994.266
445.00  3767.365 1307.107    0.000 1307.107      762.371 2893.746    0.000 2893.746      230.320 4765.858    0.000 4765.858
446.00  3848.504 1267.350    0.000 1267.350      766.150 2844.843    0.000 2844.843      221.893 4613.214    0.000 4613.214
447.00  3870.463 1327.815    0.000 1327.815      729.942 2949.697    0.000 2949.697      241.077 4759.617    0.000 4759.617
448.00  3959.959 1202.650    0.000 1202.650      828.387 2829.895    0.000 2829.895      421.433 4390.192    0.000 4390.192
449.00  4139.790 1174.720    0.000 1174.720      667.570 3003.487    0.000 3003.487       60.722 4813.184    0.000 4813.184
450.00  3686.442 1375.260    0.000 1375.260      493.284 3361.147    0.000 3361.147       70.876 5049.849    0.000 5049.849
451.00  3808.109 1300.776    0.000 1300.776      641.603 3182.596    0.000 3182.596       60.319 5076.486    0.000 5076.486
452.00  4086.726 1246.436    0.000 1246.436      867.915 2849.949    0.000 2849.949      331.264 4832.175    0.000 4832.175
453.00  3846.947 1380.021    0.000 1380.021      825.871 2908.493    0.000 2908.493      139.943 4694.766    0.000 4694.766
454.00  3999.166 1297.275    0.000 1297.275      727.765 3173.255    0.000 3173.255      178.945 5038.104    0.000 5038.104
455.00  3982.959 1397.188    0.000 1397.188      694.296 3083.377    0.000 3083.377      163.687 4757.989    0.000 4757.989
456.00  3822.197 1351.600    0.000 1351.600      593.959 3119.588    0.000 3119.588       73.425 4608.477    0.000 4608.477
457.00  3916.268 1421.344    0.000 1421.344      417.434 3395.676    0.000 3395.676       30.462 5035.914    0.000 5035.914
458.00  3672.700 1434.407    0.000 1434.407      246.390 3400.483    0.000 3400.483        0.000 4890.889    0.000 4890.889
459.00  3724.542 1386.536    0.000 1386.536      395.958 3241.688    0.000 3241.688       51.994 4807.015    0.000 4807.015
460.00  4018.511 1152.772    0.000 1152.772      420.375 3250.564    0.000 3250.564       10.154 5119.523    0.000 5119.523
461.00  3531.748 1374.802    0.000 1374.802      310.899 3331.102    0.000 3331.102        0.000 4881.947    0.000 4881.947
462.00  3607.937 1439.582    0.000 1439.582      358.057 3341.142    0.000 3341.142        0.000 5199.748    0.000 5199.748
463.00  3927.431 1313.110    0.000 1313.110      304.298 3366.826    0.000 3366.826       10.562 4883.405    0.000 4883.405
464.00  3830.490 1389.043    0.000 1389.043      331.823 3325.517    0.000 3325.517      103.988 4835.686    0.000 4835.686
465.00  3665.957 1451.998    0.000 1451.998      447.357 3148.708    0.000 3148.708       73.934 4727.963    0.000 4727.963
466.00  3693.920 1495.731    0.000 1495.731      399.794 3279.258    0.000 3279.258       31.686 4794.785    0.000 4794.785
467.00  3718.898 1305.065    0.000 1305.065      453.176 3265.841    0.000 3265.841       29.858 5058.600    0.000 5058.600
468.00  3583.992 1576.705    0.000 1576.705      444.617 3115.910    0.000 3115.910       19.906 4916.541    0.000 4916.541
469.00  3674.687 1463.179    0.000 1463.179      429.590 3043.757    0.000 3043.757       29.858 4900.533    0.000 4900.533
470.00  3538.721 1500.603    0.000 1500.603      593.072 3109.786    0.000 3109.786      110.686 4654.269    0.000 4654.269
471.00  3898.204 1420.585    0.000 1420.585      491.745 3070.058    0.000 3070.058       40.616 4851.987    0.000 4851.987
472.00  3756.189 1376.017    0.000 1376.017      455.259 3099.092    0.000 3099.092      101.539 4972.368    0.000 4972.368
473.00  3872.026 1299.031    0.000 1299.031      615.672 2945.166    0.000 2945.166       60.923 4888.823    0.000 4888.823
474.00  3870.253 1429.969    0.000 1429.969      618.369 3067.490    0.000 3067.490       20.308 5095.384    0.000 5095.384
475.00  3666.022 1572.281    0.000 1572.281      530.800 3073.471    0.000 3073.471        0.000 5097.230    0.000 5097.230
476.00  3907.828 1402.928    0.000 1402.928      584.159 3055.853    0.000 3055.853       10.562 5152.517    0.000 5152.517
477.00  3663.318 1442.580    0.000 1442.580      304.666 3157.983    0.000 3157.983       61.331 4982.846    0.000 4982.846
478.00  3718.375 1459.459    0.000 1459.459      323.229 3189.795    0.000 3189.795       40.012 4968.852    0.000 4968.852
479.00  3793.399 1506.901    0.000 1506.901      439.772 3115.838    0.000 3115.838        0.000 5226.944    0.000 5226.944
480.00  3711.914 1571.516    0.000 1571.516      453.224 3152.927    0.000 3152.927       30.060 4956.357    0.000 4956.357
481.00  3768.956 1390.150    0.000 1390.150      350.283 3009.316    0.000 3009.316      111.089 4437.909    0.000 4437.909
482.00  3739.218 1427.487    0.000 1427.487      256.205 3278.986    0.000 3278.986       40.616 4662.906    0.000 4662.906
483.00  3626.198 1390.606    0.000 1390.606      333.979 3262.066    0.000 3262.066       71.077 4647.229    0.000 4647.229
484.00  3887.757 1348.432    0.000 1348.432      612.043 3132.128    0.000 3132.128      252.846 4825.766    0.000 4825.766
485.00  3740.205 1425.565    0.000 1425.565      341.939 3553.151    0.000 3553.151      154.775 5141.882    0.000 5141.882
486.00  3501.155 1436.404    0.000 1436.404      242.843 3337.121    0.000 3337.121       81.231 4634.766    0.000 4634.766
487.00  3456.747 1397.899    0.000 1397.899      313.844 3192.019    0.000 3192.019        9.953 5071.726    0.000 5071.726
488.00  3546.381 1448.732    0.000 1448.732      305.064 3303.474    0.000 3303.474        0.000 5022.935    0.000 5022.935
489.00  3937.686 1191.495    0.000 1191.495      399.803 3177.475    0.000 3177.475       31.278 4897.331    0.000 4897.331
490.00  3623.441 1276.862    0.000 1276.862      312.204 3239.849    0.000 3239.849        0.000 4789.527    0.000 4789.527
491.00  3627.955 1364.205    0.000 1364.205      357.553 3023.508    0.000 3023.508        0.000 4890.949    0.000 4890.949
492.00  3500.210 1463.427    0.000 1463.427      468.398 3056.487    0.000 3056.487       80.628 4977.019    0.000 4977.019
493.00  3690.364 1468.451    0.000 1468.451      253.557 3094.966    0.000 3094.966        0.000 4813.602    0.000 4813.602
494.00  3628.787 1311.927    0.000 1311.927      237.400 3204.370    0.000 3204.370        0.000 4766.195    0.000 4766.195
495.00  3821.486 1279.019    0.000 1279.019      183.399 3160.271    0.000 3160.271        0.000 4975.271    0.000 4975.271
496.00  3558.342 1416.069    0.000 1416.069      310.864 3230.017    0.000 3230.017        0.000 5021.694    0.000 5021.694
497.00  3649.194 1223.141    0.000 1223.141      296.715 2997.287    0.000 2997.287        0.000 4704.573    0.000 4704.573
498.00  3658.557 1306.209    0.000 1306.209      618.901 2909.672    0.000 2909.672      169.198 4642.614    0.000 4642.614
499.00  3797.459 1211.247    0.000 1211.247      467.362 3076.413    0.000 3076.413        0.000 4879.247    0.000 4879.247
500.00  3877.569 1225.833    0.000 1225.833      461.349 3189.829    0.000 3189.829        0.000 5109.545    0.000 5109.545
501.00  3684.276 1251.378    0.000 1251.378      363.078 3177.026    0.000 3177.026        0.000 4790.720    0.000 4790.720
502.00  3657.604 1346.917    0.000 1346.917      355.003 3054.862    0.000 3054.862        0.000 4728.060    0.000 4728.060
503.00  3652.153 1299.557    0.000 1299.557      457.576 3046.328    0.000 3046.328        0.000 4830.485    0.000 4830.485
504.00  3747.862 1228.929    0.000 1228.929      444.712 2941.594    0.000 2941.594       40.212 4943.170    0.000 4943.170
505.00  3859.149 1296.424    0.000 1296.424      466.819 2950.030    0.000 2950.030        0.000 4766.064    0.000 4766.064
506.00  3834.825 1346.284    0.000 1346.284      490.589 2971.695    0.000 2971.695       49.764 4851.948    0.000 4851.948
507.00  3734.712 1307.403    0.000 1307.403      381.628 3041.689    0.000 3041.689       39.811 4625.060    0.000 4625.060
508.00  3780.247 1289.745    0.000 1289.745      473.883 3060.608    0.000 3060.608        0.000 4832.433    0.000 4832.433
509.00  3969.343 1199.076    0.000 1199.076      364.132 3141.765    0.000 3141.765        0.000 4927.363    0.000 4927.363
510.00  3920.176 1263.426    0.000 1263.426      375.010 3156.647    0.000 3156.647        0.000 4886.760    0.000 4886.760
511.00  3650.988 1377.018    0.000 1377.018      431.985 3117.145    0.000 3117.145        0.000 4906.621    0.000 4906.621
512.00  3987.633 1207.786    0.000 1207.786      297.234 3316.246    0.000 3316.246        0.000 5171.802    0.000 5171.802
513.00  4038.449 1240.790    0.000 1240.790      710.524 2996.796    0.000 2996.796      110.584 4803.149    0.000 4803.149
514.00  3815.301 1297.537    0.000 1297.537      440.493 3078.602    0.000 3078.602       50.165 5149.101    0.000 5149.101
515.00  3961.094 1318.613    0.000 1318.613      323.648 3186.384    0.000 3186.384       20.106 4935.702    0.000 4935.702
516.00  3724.036 1386.778    0.000 1386.778      244.491 3199.870    0.000 3199.870        0.000 4756.905    0.000 4756.905
517.00  3517.204 1487.474    0.000 1487.474      236.880 3103.305    0.000 3103.305        0.000 4424.050    0.000 4424.050
518.00  3601.466 1447.421    0.000 1447.421      335.024 3062.233    0.000 3062.233        0.000 4861.912    0.000 4861.912
519.00  3622.536 1478.405    0.000 1478.405      405.152 3059.875    0.000 3059.875       70.372 5114.598    0.000 5114.598
520.00  3622.208 1359.302    0.000 1359.302      375.194 3040.234    0.000 3040.234       20.106 4729.841    0.000 4729.841
521.00  3612.629 1258.465    0.000 1258.465      342.354 3123.048    0.000 3123.048        0.000 5010.469    0.000 5010.469
522.00  3559.793 1347.312    0.000 1347.312      248.753 3018.371    0.000 3018.371        0.000 4402.277    0.000 4402.277
523.00  3781.570 1286.366    0.000 1286.366      358.388 3167.653    0.000 3167.653        9.953 4791.021    0.000 4791.021
524.00  3586.873 1438.412    0.000 1438.412      294.245 3243.892    0.000 3243.892        9.953 4476.697    0.000 4476.697
525.00  3585.022 1434.276    0.000 1434.276      284.864 3179.165    0.000 3179.165        0.000 4685.237    0.000 4685.237
526.00  3469.075 1436.464    0.000 1436.464      426.658 3066.375    0.000 3066.375       50.065 4691.656    0.000 4691.656
527.00  3729.681 1354.041    0.000 1354.041      548.563 2917.804    0.000 2917.804       49.764 4746.778    0.000 4746.778
528.00  3733.193 1246.131    0.000 1246.131      293.175 3097.296    0.000 3097.296        0.000 4640.321    0.000 4640.321
529.00  3925.593 1347.148    0.000 1347.148      235.025 3056.217    0.000 3056.217        0.000 4575.838    0.000 4575.838
530.00  3607.598 1448.938    0.000 1448.938      332.365 3116.182    0.000 3116.182        0.000 4721.815    0.000 4721.815
531.00  3518.239 1513.799    0.000 1513.799      392.662 3222.340    0.000 3222.340        0.000 4741.238    0.000 4741.238
532.00  3823.180 1341.273    0.000 1341.273      398.614 3167.904    0.000 3167.904       39.811 4510.417    0.000 4510.417
533.00  3725.938 1349.484    0.000 1349.484      488.922 3037.137    0.000 3037.137        9.953 4570.340    0.000 4570.340
534.00  3894.292 1361.364    0.000 1361.364      438.591 2969.492    0.000 2969.492       20.107 4600.650    0.000 4600.650
535.00  3761.751 1406.835    0.000 1406.835      153.764 3375.030    0.000 3375.030        0.000 4640.149    0.000 4640.149
536.00  3569.352 1491.895    0.000 1491.895      243.336 3201.679    0.000 3201.679        0.000 4487.911    0.000 4487.911
537.00  3607.423 1520.162    0.000 1520.162      274.217 3172.135    0.000 3172.135       20.308 4524.826    0.000 4524.826
538.00  3723.677 1524.976    0.000 1524.976      101.780 3357.017    0.000 3357.017        0.000 4698.498    0.000 4698.498
539.00  3669.105 1459.858    0.000 1459.858      328.299 3291.366    0.000 3291.366        0.000 4566.646    0.000 4566.646
540.00  3668.483 1493.006    0.000 1493.006      325.230 3297.664    0.000 3297.664       10.053 4762.660    0.000 4762.660
541.00  3648.433 1562.911    0.000 1562.911      207.809 3429.650    0.000 3429.650        0.000 4765.027    0.000 4765.027
542.00  3564.128 1605.372    0.000 1605.372       79.934 3703.273    0.000 3703.273        0.000 4856.566    0.000 4856.566
543.00  3574.132 1432.179    0.000 1432.179       52.343 3697.515    0.000 3697.515        0.000 4828.295    0.000 4828.295
544.00  3456.944 1501.164    0.000 1501.164      267.845 3467.684    0.000 3467.684       10.154 4925.708    0.000 4925.708
545.00  3573.899 1421.527    0.000 1421.527      163.423 3524.912    0.000 3524.912        0.000 4974.877    0.000 4974.877
546.00  3692.870 1460.237    0.000 1460.237      318.657 3486.686    0.000 3486.686        0.000 5033.670    0.000 5033.670
547.00  3601.703 1577.480    0.000 1577.480      187.884 3635.699    0.000 3635.699        0.000 5071.150    0.000 5071.150
548.00  3711.029 1527.982    0.000 1527.982      207.301 3462.147    0.000 3462.147        0.000 4851.842    0.000 4851.842
549.00  3564.775 1421.661    0.000 1421.661       80.070 3619.872    0.000 3619.872        0.000 4907.068    0.000 4907.068
550.00  3818.302 1263.084    0.000 1263.084      223.686 3440.208    0.000 3440.208        0.000 4958.884    0.000 4958.884
551.00  3702.361 1302.740    0.000 1302.740      219.060 3436.069    0.000 3436.069        0.000 4474.425    0.000 4474.425
552.00  3918.157 1295.031    0.000 1295.031      202.114 3512.238    0.000 3512.238        0.000 4640.182    0.000 4640.182
553.00  3913.117 1290.752    0.000 1290.752      162.856 3555.575    0.000 3555.575        0.000 4963.527    0.000 4963.527
554.00  3566.335 1323.328    0.000 1323.328      184.696 3355.291    0.000 3355.291        0.000 4631.799    0.000 4631.799
555.00  3655.058 1375.432    0.000 1375.432      146.817 3433.986    0.000 3433.986        0.000 4612.723    0.000 4612.723
556.00  3675.974 1389.061    0.000 1389.061      216.333 3485.610    0.000 3485.610        0.000 4759.614    0.000 4759.614
557.00  3631.416 1398.399    0.000 1398.399      217.807 3474.494    0.000 3474.494        0.000 4964.771    0.000 4964.771
558.00  3637.811 1402.335    0.000 1402.335      294.426 3508.420    0.000 3508.420        0.000 5038.119    0.000 5038.119
559.00  3945.801 1317.167    0.000 1317.167      222.909 3413.858    0.000 3413.858        0.000 4823.065    0.000 4823.065
560.00  3931.643 1273.645    0.000 1273.645      155.638 3458.747    0.000 3458.747        0.000 4872.390    0.000 4872.390
561.00  3698.967 1314.294    0.000 1314.294      286.643 3223.633    0.000 3223.633        0.000 4963.099    0.000 4963.099
562.00  3666.733 1248.000    0.000 1248.000      158.324 3256.359    0.000 3256.359        0.000 4788.363    0.000 4788.363
563.00  3547.290 1348.010    0.000 1348.010       73.323 3505.357    0.000 3505.357        0.000 5039.210    0.000 5039.210
564.00  3648.830 1284.129    0.000 1284.129      171.898 3323.010    0.000 3323.010        0.000 4522.146    0.000 4522.146
565.00  3719.451 1173.845    0.000 1173.845      217.021 3198.843    0.000 3198.843        0.000 4838.827    0.000 4838.827
566.00  3702.409 1222.677    0.000 1222.677      246.898 3426.033    0.000 3426.033        0.000 4909.431    0.000 4909.431
567.00  3640.668 1351.666    0.000 1351.666       83.696 3401.592    0.000 3401.592        0.000 4596.199    0.000 4596.199
568.00  3828.899 1128.816    0.000 1128.816      338.591 3283.360    0.000 3283.360        0.000 4715.376    0.000 4715.376
569.00  3919.568 1093.157    0.000 1093.157      319.838 3225.205    0.000 3225.205        0.000 4744.350    0.000 4744.350
570.00  3959.337 1089.114    0.000 1089.114      424.665 2978.649    0.000 2978.649        0.000 4807.661    0.000 4807.661
571.00  3848.818 1161.111    0.000 1161.111      380.488 3257.258    0.000 3257.258       29.858 5014.795    0.000 5014.795
572.00  3712.580 1313.369    0.000 1313.369      197.354 3298.207    0.000 3298.207        0.000 4739.359    0.000 4739.359
573.00  3771.418 1144.203    0.000 1144.203      175.995 3242.879    0.000 3242.879        0.000 4621.985    0.000 4621.985
574.00  3738.699 1177.257    0.000 1177.257      235.310 3138.295    0.000 3138.295        0.000 4689.744    0.000 4689.744
575.00  3671.834 1298.411    0.000 1298.411      250.183 3242.187    0.000 3242.187        0.000 4669.618    0.000 4669.618
576.00  3774.026 1239.705    0.000 1239.705      262.292 3258.252    0.000 3258.252        0.000 4796.292    0.000 4796.292
577.00  3795.490 1158.318    0.000 1158.318      242.575 3332.538    0.000 3332.538        0.000 4618.933    0.000 4618.933
578.00  3820.185 1160.196    0.000 1160.196      211.146 3417.723    0.000 3417.723        0.000 4827.535    0.000 4827.535
579.00  3611.394 1236.534    0.000 1236.534      180.182 3246.584    0.000 3246.584        0.000 4600.592    0.000 4600.592
580.00  3665.924 1344.211    0.000 1344.211      212.054 3313.015    0.000 3313.015        0.000 4678.752    0.000 4678.752
581.00  4004.086 1116.272    0.000 1116.272      484.075 3272.730    0.000 3272.730       79.623 4901.995    0.000 4901.995
582.00  3826.395 1184.571    0.000 1184.571      460.026 2989.470    0.000 2989.470       80.425 4245.531    0.000 4245.531
583.00  3534.219 1415.742    0.000 1415.742      297.350 3167.752    0.000 3167.752       20.106 4650.074    0.000 4650.074
584.00  3650.613 1445.605    0.000 1445.605      192.114 3424.763    0.000 3424.763        0.000 4553.625    0.000 4553.625
585.00  3533.167 1457.625    0.000 1457.625      126.496 3520.469    0.000 3520.469        0.000 4653.254    0.000 4653.254
586.00  3791.309 1220.295    0.000 1220.295      281.739 3236.405    0.000 3236.405        0.000 4757.806    0.000 4757.806
587.00  3724.746 1411.371    0.000 1411.371      409.004 3212.628    0.000 3212.628        0.000 4877.324    0.000 4877.324
588.00  3763.198 1217.043    0.000 1217.043      372.782 3303.353    0.000 3303.353        0.000 4627.222    0.000 4627.222
589.00  3444.566 1422.074    0.000 1422.074      209.923 3095.723    0.000 3095.723        0.000 4185.669    0.000 4185.669
590.00  3804.644 1402.645    0.000 1402.645      292.503 3467.267    0.000 3467.267        0.000 4858.907    0.000 4858.907
591.00  3811.170 1381.074    0.000 1381.074      414.286 3305.802    0.000 3305.802        0.000 4773.048    0.000 4773.048
592.00  3884.027 1466.360    0.000 1466.360      189.354 3516.646    0.000 3516.646        0.000 4589.323    0.000 4589.323
593.00  3836.520 1341.029    0.000 1341.029      366.653 3172.980    0.000 3172.980        0.000 4641.687    0.000 4641.687
594.00  3729.568 1404.939    0.000 1404.939      263.014 3355.467    0.000 3355.467       50.265 4712.901    0.000 4712.901
595.00  3588.351 1449.877    0.000 1449.877      244.250 3423.504    0.000 3423.504       20.106 4621.731    0.000 4621.731
596.00  3711.528 1455.262    0.000 1455.262      354.289 3398.105    0.000 3398.105        0.000 4711.970    0.000 4711.970
597.00  3506.155 1498.614    0.000 1498.614      468.106 3206.360    0.000 3206.360      191.009 4523.085    0.000 4523.085
598.00  4145.950 1216.429    0.000 1216.429      596.670 3287.333    0.000 3287.333      351.858 4503.959    0.000 4503.959
599.00  3868.918 1297.740    0.000 1297.740      457.592 3286.806    0.000 3286.806      231.221 4438.709    0.000 4438.709
600.00  3741.845 1341.025    0.000 1341.025      399.682 3362.782    0.000 3362.782       10.154 4945.580    0.000 4945.580
601.00  3895.896 1327.557    0.000 1327.557      491.571 3147.809    0.000 3147.809      231.221 4453.284    0.000 4453.284
602.00  3780.297 1342.112    0.000 1342.112      467.664 3226.531    0.000 3226.531      201.062 4551.909    0.000 4551.909
603.00  3397.568 1426.857    0.000 1426.857      338.889 3230.231    0.000 3230.231        0.000 4564.479    0.000 4564.479
604.00  3736.036 1313.370    0.000 1313.370      370.828 3195.683    0.000 3195.683      170.903 4347.633    0.000 4347.633
605.00  3775.138 1364.339    0.000 1364.339      294.996 3294.968    0.000 3294.968        0.000 4752.575    0.000 4752.575
606.00  3438.725 1297.167    0.000 1297.167      277.014 3259.175    0.000 3259.175        0.000 4497.514    0.000 4497.514
607.00  3709.100 1447.410    0.000 1447.410      285.014 3292.021    0.000 3292.021        0.000 4469.765    0.000 4469.765
608.00  3720.542 1333.181    0.000 1333.181      262.155 3261.072    0.000 3261.072        0.000 4606.584    0.000 4606.584
609.00  3573.244 1373.527    0.000 1373.527      331.354 3161.512    0.000 3161.512        0.000 4556.948    0.000 4556.948
610.00  3614.375 1311.061    0.000 1311.061      285.270 3216.543    0.000 3216.543        0.000 4495.245    0.000 4495.245
611.00  3960.176 1292.997    0.000 1292.997      139.203 3415.581    0.000 3415.581        0.000 4379.190    0.000 4379.190
612.00  3758.747 1272.637    0.000 1272.637      152.773 3273.801    0.000 3273.801        0.000 4291.122    0.000 4291.122
613.00  3804.900 1250.165    0.000 1250.165      173.610 3420.825    0.000 3420.825        0.000 4248.496    0.000 4248.496
614.00  3759.805 1316.055    0.000 1316.055      161.338 3441.830    0.000 3441.830        0.000 4889.601    0.000 4889.601
615.00  3540.279 1462.972    0.000 1462.972      234.458 3253.140    0.000 3253.140        0.000 4562.454    0.000 4562.454
616.00  3698.571 1272.705    0.000 1272.705      139.814 3388.960    0.000 3388.960        0.000 4623.274    0.000 4623.274
617.00  3734.536 1328.668    0.000 1328.668      235.537 3583.892    0.000 3583.892        0.000 4956.688    0.000 4956.688
618.00  3764.068 1248.294    0.000 1248.294      199.253 3280.935    0.000 3280.935       20.106 4674.419    0.000 4674.419
619.00  3846.946 1248.701    0.000 1248.701      278.891 3269.214    0.000 3269.214        9.953 4448.481    0.000 4448.481
620.00  3553.370 1360.716    0.000 1360.716      233.110 3284.276    0.000 3284.276        0.000 4387.242    0.000 4387.242
621.00  3542.220 1431.891    0.000 1431.891      232.629 3308.117    0.000 3308.117        0.000 4672.227    0.000 4672.227
622.00  3814.601 1253.728    0.000 1253.728      243.918 3164.080    0.000 3164.080        0.000 4519.918    0.000 4519.918
623.00  3641.162 1354.906    0.000 1354.906      286.361 3316.027    0.000 3316.027        0.000 4643.017    0.000 4643.017
624.00  3813.015 1244.847    0.000 1244.847      391.079 3348.363    0.000 3348.363        0.000 4792.441    0.000 4792.441
625.00  3610.912 1387.540    0.000 1387.540      403.097 3156.211    0.000 3156.211        0.000 4681.950    0.000 4681.950
626.00  3526.715 1400.284    0.000 1400.284      296.051 3347.599    0.000 3347.599        0.000 4569.918    0.000 4569.918
627.00  3468.568 1454.281    0.000 1454.281      354.458 3151.488    0.000 3151.488       19.906 4488.575    0.000 4488.575
628.00  3465.069 1499.426    0.000 1499.426      148.324 3426.166    0.000 3426.166        0.000 4389.697    0.000 4389.697
629.00  3512.859 1432.167    0.000 1432.167      234.441 3343.069    0.000 3343.069        0.000 4509.671    0.000 4509.671
630.00  3406.349 1423.551    0.000 1423.551      137.128 3368.571    0.000 3368.571        0.000 4527.372    0.000 4527.372
631.00  3385.244 1392.038    0.000 1392.038      159.482 3369.978    0.000 3369.978        0.000 4729.947    0.000 4729.947
632.00  3592.172 1461.733    0.000 1461.733      224.337 3450.257    0.000 3450.257        0.000 4588.486    0.000 4588.486
633.00  3529.466 1484.538    0.000 1484.538      144.964 3463.352    0.000 3463.352        0.000 4704.222    0.000 4704.222
634.00  3530.430 1383.123    0.000 1383.123      241.702 3201.397    0.000 3201.397       20.106 4415.907    0.000 4415.907
635.00  3671.790 1317.668    0.000 1317.668      155.468 3170.882    0.000 3170.882        0.000 4390.121    0.000 4390.121
636.00  3650.542 1254.212    0.000 1254.212      172.791 3233.593    0.000 3233.593        0.000 4366.610    0.000 4366.610
637.00  3485.756 1362.619    0.000 1362.619      305.730 3111.221    0.000 3111.221        0.000 4650.213    0.000 4650.213
638.00  3466.420 1416.029    0.000 1416.029      266.009 3263.503    0.000 3263.503        0.000 4810.791    0.000 4810.791
639.00  3554.590 1490.784    0.000 1490.784      272.314 3200.763    0.000 3200.763        0.000 4695.139    0.000 4695.139
640.00  3668.931 1349.449    0.000 1349.449      350.251 3217.387    0.000 3217.387       30.159 4697.052    0.000 4697.052
641.00  3632.465 1426.977    0.000 1426.977      377.798 3360.080    0.000 3360.080        0.000 4927.794    0.000 4927.794
642.00  3490.469 1438.529    0.000 1438.529      160.001 3397.982    0.000 3397.982        0.000 4684.922    0.000 4684.922
643.00  3474.510 1499.682    0.000 1499.682      176.863 3432.888    0.000 3432.888        0.000 4604.812    0.000 4604.812
644.00  3528.040 1402.944    0.000 1402.944      146.386 3465.169    0.000 3465.169        0.000 5011.846    0.000 5011.846
645.00  3766.582 1448.247    0.000 1448.247      158.927 3447.775    0.000 3447.775        0.000 4833.608    0.000 4833.608
646.00  3503.259 1421.635    0.000 1421.635      221.965 3297.574    0.000 3297.574        0.000 4695.797    0.000 4695.797
647.00  3512.581 1440.289    0.000 1440.289      112.711 3517.237    0.000 3517.237        0.000 4762.196    0.000 4762.196
648.00  3417.010 1528.943    0.000 1528.943       82.058 3567.696    0.000 3567.696        0.000 4576.949    0.000 4576.949
649.00  3544.736 1389.468    0.000 1389.468      174.444 3348.340    0.000 3348.340        0.000 4738.924    0.000 4738.924
650.00  3480.084 1426.578    0.000 1426.578      254.209 3391.469    0.000 3391.469        0.000 4739.806    0.000 4739.806
651.00  3502.625 1460.580    0.000 1460.580      209.239 3649.544    0.000 3649.544        0.000 4858.452    0.000 4858.452
652.00  3549.085 1448.707    0.000 1448.707      188.926 3562.748    0.000 3562.748        0.000 4732.604    0.000 4732.604
653.00  3488.553 1429.948    0.000 1429.948      198.179 3580.342    0.000 3580.342        0.000 5055.084    0.000 5055.084
654.00  3553.981 1469.712    0.000 1469.712      117.288 3594.551    0.000 3594.551        0.000 4964.287    0.000 4964.287
655.00  3618.577 1370.414    0.000 1370.414      130.691 3719.600    0.000 3719.600        0.000 5093.402    0.000 5093.402
656.00  3604.734 1329.716    0.000 1329.716      189.997 3481.381    0.000 3481.381        0.000 4896.327    0.000 4896.327
657.00  3624.417 1355.211    0.000 1355.211      242.096 3462.350    0.000 3462.350        0.000 4887.689    0.000 4887.689
658.00  3795.459 1488.231    0.000 1488.231      178.409 3656.909    0.000 3656.909        0.000 5189.545    0.000 5189.545
659.00  3713.170 1361.044    0.000 1361.044      146.131 3664.830    0.000 3664.830        0.000 4704.204    0.000 4704.204
660.00  3531.344 1327.740    0.000 1327.740      186.715 3453.393    0.000 3453.393        0.000 4916.134    0.000 4916.134
661.00  3568.306 1406.458    0.000 1406.458      302.919 3213.341    0.000 3213.341        0.000 4784.635    0.000 4784.635
662.00  3505.749 1374.273    0.000 1374.273      394.747 3270.598    0.000 3270.598        0.000 4709.860    0.000 4709.860
663.00  3674.281 1428.552    0.000 1428.552      263.928 3439.572    0.000 3439.572        0.000 4831.847    0.000 4831.847
664.00  3745.349 1244.456    0.000 1244.456      306.596 3330.261    0.000 3330.261        0.000 4502.773    0.000 4502.773
665.00  3650.262 1265.340    0.000 1265.340      314.256 3399.606    0.000 3399.606       39.811 4849.364    0.000 4849.364
666.00  3737.595 1286.876    0.000 1286.876      305.337 3487.585    0.000 3487.585        0.000 4644.555    0.000 4644.555
667.00  3633.352 1416.410    0.000 1416.410      190.952 3524.910    0.000 3524.910        0.000 4698.938    0.000 4698.938
668.00  3604.039 1410.562    0.000 1410.562      303.356 3423.845    0.000 3423.845        0.000 4671.086    0.000 4671.086
669.00  3709.921 1194.847    0.000 1194.847      288.690 3346.307    0.000 3346.307        0.000 4518.789    0.000 4518.789
670.00  3755.735 1377.605    0.000 1377.605      264.829 3330.969    0.000 3330.969        0.000 4544.590    0.000 4544.590
671.00  3684.594 1344.374    0.000 1344.374      318.603 3240.957    0.000 3240.957        0.000 4243.911    0.000 4243.911
672.00  3627.618 1315.751    0.000 1315.751      267.123 3202.865    0.000 3202.865        0.000 4073.999    0.000 4073.999
673.00  3643.913 1287.285    0.000 1287.285      178.457 3452.611    0.000 3452.611        0.000 4658.975    0.000 4658.975
674.00  3732.332 1371.831    0.000 1371.831      222.820 3455.347    0.000 3455.347        0.000 4358.070    0.000 4358.070
675.00  3698.677 1323.948    0.000 1323.948      175.486 3588.721    0.000 3588.721        0.000 4522.937    0.000 4522.937
676.00  3630.786 1409.260    0.000 1409.260      144.526 3264.932    0.000 3264.932        0.000 4483.966    0.000 4483.966
677.00  3754.385 1293.202    0.000 1293.202      138.904 3555.739    0.000 3555.739        0.000 4526.162    0.000 4526.162
678.00  3796.616 1339.763    0.000 1339.763      141.057 3453.249    0.000 3453.249        0.000 4050.036    0.000 4050.036
679.00  3807.357 1293.038    0.000 1293.038       78.072 3312.698    0.000 3312.698        0.000 4222.188    0.000 4222.188
680.00  4088.662 1300.587    0.000 1300.587       46.217 3535.752    0.000 3535.752        0.000 4221.254    0.000 4221.254
681.00  3747.848 1354.208    0.000 1354.208      124.638 3501.060    0.000 3501.060        0.000 4475.308    0.000 4475.308
682.00  3578.393 1456.846    0.000 1456.846       68.690 3515.240    0.000 3515.240        0.000 4474.700    0.000 4474.700
683.00  3703.494 1292.446    0.000 1292.446      250.658 3246.979    0.000 3246.979        0.000 4226.181    0.000 4226.181
684.00  3495.022 1431.440    0.000 1431.440      204.269 3322.118    0.000 3322.118        0.000 4653.269    0.000 4653.269
685.00  3517.372 1371.979    0.000 1371.979      323.027 3253.352    0.000 3253.352        0.000 4407.700    0.000 4407.700
686.00  3477.918 1336.460    0.000 1336.460      190.095 3342.164    0.000 3342.164        0.000 4503.294    0.000 4503.294
687.00  3595.581 1385.820    0.000 1385.820      144.952 3475.242    0.000 3475.242        0.000 4548.747    0.000 4548.747
688.00  3690.925 1309.685    0.000 1309.685      317.495 3345.314    0.000 3345.314        0.000 4941.543    0.000 4941.543
689.00  3533.477 1468.754    0.000 1468.754      292.769 3222.882    0.000 3222.882        0.000 4443.817    0.000 4443.817
690.00  3614.981 1346.592    0.000 1346.592      374.082 3274.924    0.000 3274.924        0.000 4613.024    0.000 4613.024
691.00  3701.791 1366.997    0.000 1366.997      298.517 3463.488    0.000 3463.488        0.000 4682.876    0.000 4682.876
692.00  3522.132 1449.073    0.000 1449.073      345.936 3170.019    0.000 3170.019        0.000 4487.546    0.000 4487.546
693.00  3412.927 1443.767    0.000 1443.767      156.323 3379.895    0.000 3379.895        0.000 4500.715    0.000 4500.715
694.00  3591.022 1435.945    0.000 1435.945      469.352 3130.410    0.000 3130.410        0.000 4519.729    0.000 4519.729
695.00  3384.253 1582.877    0.000 1582.877      321.428 3320.169    0.000 3320.169        0.000 4795.718    0.000 4795.718
696.00  3368.431 1444.728    0.000 1444.728      324.971 3303.032    0.000 3303.032        0.000 4502.241    0.000 4502.241
697.00  3486.490 1475.242    0.000 1475.242      441.553 3160.920    0.000 3160.920        0.000 4637.442    0.000 4637.442
698.00  3409.573 1532.691    0.000 1532.691      291.557 3234.501    0.000 3234.501        0.000 4494.691    0.000 4494.691
699.00  3356.557 1600.875    0.000 1600.875      367.073 3168.137    0.000 3168.137        0.000 4329.370    0.000 4329.370
700.00  3417.631 1467.428    0.000 1467.428      342.786 3097.659    0.000 3097.659        0.000 4406.631    0.000 4406.631
701.00  3609.702 1451.143    0.000 1451.143      481.425 2976.174    0.000 2976.174       10.053 4932.883    0.000 4932.883
702.00  3335.755 1545.084    0.000 1545.084      277.755 3261.553    0.000 3261.553        0.000 4819.320    0.000 4819.320
703.00  3324.698 1422.795    0.000 1422.795      210.960 3214.046    0.000 3214.046        0.000 4631.716    0.000 4631.716
704.00  3170.562 1448.491    0.000 1448.491      116.119 3299.036    0.000 3299.036        0.000 4338.567    0.000 4338.567
705.00  3541.201 1414.247    0.000 1414.247      163.115 3396.467    0.000 3396.467        0.000 4532.889    0.000 4532.889
706.00  3303.559 1482.970    0.000 1482.970      170.684 3284.733    0.000 3284.733        0.000 4647.060    0.000 4647.060
707.00  3341.313 1558.599    0.000 1558.599      182.484 3295.830    0.000 3295.830        0.000 4268.523    0.000 4268.523
708.00  3342.725 1543.067    0.000 1543.067      184.034 3194.716    0.000 3194.716        0.000 4609.583    0.000 4609.583
709.00  3398.580 1468.727    0.000 1468.727      143.830 3208.606    0.000 3208.606        0.000 4410.000    0.000 4410.000
710.00  3390.685 1503.135    0.000 1503.135      168.123 3204.813    0.000 3204.813        0.000 4329.346    0.000 4329.346
711.00  3482.984 1560.891    0.000 1560.891      193.420 3315.829    0.000 3315.829        0.000 4422.216    0.000 4422.216
712.00  3303.161 1438.966    0.000 1438.966      175.870 3155.196    0.000 3155.196        0.000 4074.696    0.000 4074.696
713.00  3385.042 1490.953    0.000 1490.953       71.164 3358.616    0.000 3358.616        0.000 4568.885    0.000 4568.885
714.00  3366.077 1394.429    0.000 1394.429      141.846 3281.068    0.000 3281.068        0.000 4430.533    0.000 4430.533
715.00  3243.151 1530.052    0.000 1530.052       88.925 3339.362    0.000 3339.362        0.000 4343.612    0.000 4343.612
716.00  3412.264 1541.283    0.000 1541.283      111.887 3357.068    0.000 3357.068        0.000 4472.098    0.000 4472.098
717.00  3393.058 1518.225    0.000 1518.225      255.331 3363.062    0.000 3363.062        0.000 4735.336    0.000 4735.336
718.00  3700.433 1357.912    0.000 1357.912      122.439 3455.201    0.000 3455.201        0.000 4732.565    0.000 4732.565
719.00  3562.498 1441.469    0.000 1441.469      189.698 3230.702    0.000 3230.702        0.000 4356.172    0.000 4356.172
720.00  3473.958 1319.862    0.000 1319.862      252.693 3278.939    0.000 3278.939        0.000 4640.238    0.000 4640.238
721.00  3403.815 1426.072    0.000 1426.072      385.622 3098.802    0.000 3098.802        0.000 4637.916    0.000 4637.916
722.00  3383.385 1376.139    0.000 1376.139      132.243 3206.572    0.000 3206.572        0.000 4423.526    0.000 4423.526
723.00  3457.789 1505.717    0.000 1505.717      163.636 3382.717    0.000 3382.717        0.000 4437.236    0.000 4437.236
724.00  3426.969 1424.917    0.000 1424.917      181.832 3199.862    0.000 3199.862        0.000 4772.879    0.000 4772.879
725.00  3511.414 1327.203    0.000 1327.203      293.020 3150.016    0.000 3150.016        0.000 4425.218    0.000 4425.218
726.00  3577.389 1383.828    0.000 1383.828      221.770 3271.241    0.000 3271.241        0.000 4675.622    0.000 4675.622
727.00  3496.222 1422.986    0.000 1422.986      121.608 3364.412    0.000 3364.412        0.000 4514.205    0.000 4514.205
728.00  3369.829 1452.363    0.000 1452.363      120.698 3402.354    0.000 3402.354        0.000 4440.300    0.000 4440.300
729.00  3444.712 1492.600    0.000 1492.600       42.756 3494.921    0.000 3494.921        0.000 4432.535    0.000 4432.535
730.00  3277.791 1577.948    0.000 1577.948       95.756 3589.641    0.000 3589.641        0.000 4720.979    0.000 4720.979
731.00  3407.651 1400.248    0.000 1400.248      175.814 3317.580    0.000 3317.580        0.000 4506.078    0.000 4506.078
732.00  3493.999 1347.293    0.000 1347.293      258.089 3348.291    0.000 3348.291        0.000 4288.499    0.000 4288.499
733.00  3396.944 1423.558    0.000 1423.558      208.681 3312.864    0.000 3312.864        0.000 4494.605    0.000 4494.605
734.00  3480.777 1457.019    0.000 1457.019      282.945 3234.442    0.000 3234.442        0.000 4557.832    0.000 4557.832
735.00  3499.712 1425.324    0.000 1425.324      370.908 3324.777    0.000 3324.777        0.000 4629.413    0.000 4629.413
736.00  3422.727 1461.857    0.000 1461.857      479.289 3086.927    0.000 3086.927        0.000 4483.629    0.000 4483.629
737.00  3379.102 1520.917    0.000 1520.917      532.742 3127.849    0.000 3127.849        0.000 4643.792    0.000 4643.792
738.00  3512.597 1450.084    0.000 1450.084      328.639 3219.044    0.000 3219.044        0.000 4465.042    0.000 4465.042
739.00  3550.832 1447.941    0.000 1447.941      174.866 3401.903    0.000 3401.903        0.000 4345.648    0.000 4345.648
740.00  3414.773 1440.447    0.000 1440.447      304.447 3331.834    0.000 3331.834        0.000 4669.125    0.000 4669.125
741.00  3376.450 1410.946    0.000 1410.946      117.983 3429.991    0.000 3429.991        0.000 4578.369    0.000 4578.369
742.00  3527.976 1272.290    0.000 1272.290      121.229 3452.111    0.000 3452.111        0.000 4569.312    0.000 4569.312
743.00  3636.164 1457.387    0.000 1457.387      126.373 3604.113    0.000 3604.113        0.000 4731.243    0.000 4731.243
744.00  3594.618 1313.182    0.000 1313.182      154.469 3409.011    0.000 3409.011        0.000 4606.835    0.000 4606.835
745.00  3577.566 1446.964    0.000 1446.964       94.853 3649.732    0.000 3649.732        0.000 4573.236    0.000 4573.236
746.00  3543.737 1326.968    0.000 1326.968      230.213 3409.129    0.000 3409.129        0.000 4867.704    0.000 4867.704
747.00  3492.387 1351.362    0.000 1351.362      261.430 3340.850    0.000 3340.850        0.000 4872.104    0.000 4872.104
748.00  3547.879 1357.247    0.000 1357.247      235.321 3401.084    0.000 3401.084        0.000 4722.768    0.000 4722.768
749.00  3664.860 1334.100    0.000 1334.100      231.382 3597.193    0.000 3597.193        0.000 4930.504    0.000 4930.504
750.00  3636.734 1385.010    0.000 1385.010      110.980 3507.610    0.000 3507.610        0.000 4699.522    0.000 4699.522
751.00  3217.877 1711.794    0.000 1711.794       77.301 3329.726    0.000 3329.726        0.000 4511.085    0.000 4511.085
752.00  3251.250 1580.470    0.000 1580.470       80.197 3408.374    0.000 3408.374        0.000 4235.625    0.000 4235.625
753.00  3481.367 1501.684    0.000 1501.684       83.700 3475.747    0.000 3475.747        0.000 4959.695    0.000 4959.695
754.00  3269.607 1632.494    0.000 1632.494       33.459 3543.085    0.000 3543.085        0.000 4552.137    0.000 4552.137
755.00  3097.615 1748.653    0.000 1748.653       18.417 3523.222    0.000 3523.222        0.000 4396.708    0.000 4396.708
756.00  3276.784 1604.759    0.000 1604.759       67.702 3416.251    0.000 3416.251        0.000 4837.055    0.000 4837.055
757.00  3320.615 1651.886    0.000 1651.886       36.489 3581.385    0.000 3581.385        0.000 4690.451    0.000 4690.451
758.00  3352.188 1684.433    0.000 1684.433      133.151 3496.378    0.000 3496.378        0.000 4740.392    0.000 4740.392
759.00  3251.614 1731.351    0.000 1731.351      115.120 3564.871    0.000 3564.871        0.000 4803.429    0.000 4803.429
760.00  3157.150 1723.261    0.000 1723.261      120.741 3651.494    0.000 3651.494        0.000 4850.122    0.000 4850.122
761.00  3381.336 1645.597    0.000 1645.597       77.214 3745.951    0.000 3745.951        0.000 4817.198    0.000 4817.198
762.00  3518.012 1554.383    0.000 1554.383      175.042 3598.942    0.000 3598.942        0.000 4759.912    0.000 4759.912
763.00  3600.750 1573.224    0.000 1573.224      186.585 3563.810    0.000 3563.810        0.000 4889.763    0.000 4889.763
764.00  3454.687 1474.653    0.000 1474.653      313.872 3167.024    0.000 3167.024        0.000 4636.319    0.000 4636.319
765.00  3651.265 1489.620    0.000 1489.620      394.650 3193.895    0.000 3193.895       10.053 4697.191    0.000 4697.191
766.00  3492.537 1672.409    0.000 1672.409      307.283 3127.953    0.000 3127.953        0.000 4606.355    0.000 4606.355
767.00  3538.674 1430.010    0.000 1430.010      518.050 3074.885    0.000 3074.885       60.822 4704.700    0.000 4704.700
768.00  3430.469 1556.343    0.000 1556.343      390.987 3077.498    0.000 3077.498        0.000 4511.877    0.000 4511.877
769.00  3521.474 1462.148    0.000 1462.148      344.733 3130.854    0.000 3130.854        0.000 4440.605    0.000 4440.605
770.00  3656.828 1479.567    0.000 1479.567      538.335 2907.827    0.000 2907.827       49.764 4593.002    0.000 4593.002
771.00  3503.872 1495.671    0.000 1495.671      611.516 2964.021    0.000 2964.021        0.000 4584.292    0.000 4584.292
772.00  3617.042 1470.631    0.000 1470.631      546.863 3022.224    0.000 3022.224        0.000 4793.303    0.000 4793.303
773.00  3570.503 1515.724    0.000 1515.724      471.685 3001.895    0.000 3001.895        0.000 4474.051    0.000 4474.051
774.00  3628.795 1511.226    0.000 1511.226      608.385 2979.384    0.000 2979.384       30.159 4729.770    0.000 4729.770
775.00  3392.227 1500.023    0.000 1500.023      511.218 2933.411    0.000 2933.411        0.000 4374.358    0.000 4374.358
776.00  3439.186 1492.429    0.000 1492.429      639.610 2987.041    0.000 2987.041        0.000 4634.144    0.000 4634.144
777.00  3474.981 1531.152    0.000 1531.152      396.875 2953.583    0.000 2953.583        0.000 4614.245    0.000 4614.245
778.00  3392.389 1592.772    0.000 1592.772      416.630 2849.525    0.000 2849.525        0.000 4287.853    0.000 4287.853
779.00  3275.347 1560.328    0.000 1560.328      862.387 2611.054    0.000 2611.054      329.245 4207.829    0.000 4207.829
780.00  3165.527 1656.388    0.000 1656.388      609.744 2890.301    0.000 2890.301        0.000 4461.024    0.000 4461.024
781.00  3243.437 1641.637    0.000 1641.637      655.532 2782.738    0.000 2782.738        0.000 4389.020    0.000 4389.020
782.00  3414.574 1521.879    0.000 1521.879      595.412 2916.586    0.000 2916.586       59.717 4207.922    0.000 4207.922
783.00  3314.589 1640.945    0.000 1640.945      640.310 2761.097    0.000 2761.097       39.811 4381.760    0.000 4381.760
784.00  3543.856 1544.146    0.000 1544.146      473.132 2948.939    0.000 2948.939       19.906 4361.330    0.000 4361.330
785.00  3340.903 1627.777    0.000 1627.777      578.709 2866.795    0.000 2866.795      100.735 4474.875    0.000 4474.875
786.00  3383.474 1483.394    0.000 1483.394      653.276 2823.392    0.000 2823.392       10.154 4419.900    0.000 4419.900
787.00  3438.068 1557.326    0.000 1557.326      591.839 3020.288    0.000 3020.288       10.154 4430.795    0.000 4430.795
788.00  3499.622 1609.128    0.000 1609.128      630.753 2750.459    0.000 2750.459       49.764 4211.628    0.000 4211.628
789.00  3268.914 1602.925    0.000 1602.925      505.687 2907.161    0.000 2907.161       29.858 4348.348    0.000 4348.348
790.00  3189.554 1588.172    0.000 1588.172      470.666 2820.597    0.000 2820.597       99.528 4103.750    0.000 4103.750
791.00  3402.275 1516.033    0.000 1516.033      650.755 2759.103    0.000 2759.103       30.159 4576.205    0.000 4576.205
792.00  3394.272 1524.694    0.000 1524.694      586.440 2994.396    0.000 2994.396       39.811 4515.273    0.000 4515.273
793.00  3306.130 1541.217    0.000 1541.217      462.862 2929.018    0.000 2929.018       29.858 4429.928    0.000 4429.928
794.00  3448.062 1509.760    0.000 1509.760      365.032 3058.828    0.000 3058.828        0.000 4611.215    0.000 4611.215
795.00  3507.693 1628.668    0.000 1628.668      379.174 3365.340    0.000 3365.340        0.000 4801.606    0.000 4801.606
796.00  3442.990 1494.219    0.000 1494.219      525.789 2901.229    0.000 2901.229        0.000 4531.407    0.000 4531.407
797.00  3506.070 1541.533    0.000 1541.533      470.018 2957.600    0.000 2957.600        0.000 4523.843    0.000 4523.843
798.00  3541.100 1367.532    0.000 1367.532      395.870 3175.562    0.000 3175.562        0.000 4600.756    0.000 4600.756
799.00  3651.013 1347.146    0.000 1347.146      506.931 3126.362    0.000 3126.362       39.912 4580.251    0.000 4580.251
800.00  3567.963 1437.068    0.000 1437.068      487.386 2960.990    0.000 2960.990        0.000 4667.522    0.000 4667.522
801.00  3458.055 1423.499    0.000 1423.499      251.656 3223.056    0.000 3223.056        0.000 4475.562    0.000 4475.562
802.00  3407.523 1327.589    0.000 1327.589      310.968 3011.802    0.000 3011.802        0.000 4619.283    0.000 4619.283
803.00  3378.434 1487.680    0.000 1487.680      261.154 3191.205    0.000 3191.205        0.000 4690.734    0.000 4690.734
804.00  3381.993 1424.660    0.000 1424.660      239.104 3302.943    0.000 3302.943        0.000 4757.786    0.000 4757.786
805.00  3421.594 1365.383    0.000 1365.383      427.298 2871.147    0.000 2871.147        0.000 4523.447    0.000 4523.447
806.00  3295.487 1422.136    0.000 1422.136      281.477 3182.103    0.000 3182.103        0.000 4680.783    0.000 4680.783
807.00  3457.161 1255.856    0.000 1255.856      456.255 2940.954    0.000 2940.954        0.000 4776.444    0.000 4776.444
808.00  3619.311 1265.058    0.000 1265.058      362.451 3248.988    0.000 3248.988        0.000 4876.638    0.000 4876.638
809.00  3518.752 1318.951    0.000 1318.951      475.813 3082.548    0.000 3082.548        0.000 4634.354    0.000 4634.354
810.00  3515.377 1304.986    0.000 1304.986      465.164 3133.983    0.000 3133.983        0.000 4930.903    0.000 4930.903
811.00  3453.353 1397.997    0.000 1397.997      250.479 3326.733    0.000 3326.733        0.000 4937.770    0.000 4937.770
812.00  3719.354 1281.084    0.000 1281.084      379.947 3126.055    0.000 3126.055        0.000 4840.213    0.000 4840.213
813.00  3700.879 1171.986    0.000 1171.986      592.798 2887.320    0.000 2887.320       90.378 4433.193    0.000 4433.193
814.00  3518.116 1335.736    0.000 1335.736      497.082 2891.109    0.000 2891.109       30.159 4562.295    0.000 4562.295
815.00  3723.153 1301.066    0.000 1301.066      629.374 2968.461    0.000 2968.461       30.159 4815.431    0.000 4815.431
816.00  3649.650 1314.435    0.000 1314.435      637.113 2891.531    0.000 2891.531       40.012 4784.641    0.000 4784.641
817.00  3700.083 1288.112    0.000 1288.112      505.959 3063.124    0.000 3063.124       49.764 4676.216    0.000 4676.216
818.00  3462.238 1463.790    0.000 1463.790      462.002 2978.342    0.000 2978.342      201.163 4616.648    0.000 4616.648
819.00  3318.533 1530.796    0.000 1530.796      336.469 2965.209    0.000 2965.209       30.159 4571.010    0.000 4571.010
820.00  3417.817 1513.040    0.000 1513.040      530.134 2753.226    0.000 2753.226      140.743 4183.839    0.000 4183.839
821.00  3546.449 1409.887    0.000 1409.887      354.169 3060.560    0.000 3060.560        0.000 4469.247    0.000 4469.247
822.00  3629.306 1497.033    0.000 1497.033      411.019 3089.893    0.000 3089.893       60.018 4638.282    0.000 4638.282
823.00  3719.127 1384.410    0.000 1384.410      274.702 3263.955    0.000 3263.955       19.906 4527.243    0.000 4527.243
824.00  3690.339 1300.993    0.000 1300.993      355.716 3292.961    0.000 3292.961       30.260 4697.549    0.000 4697.549
825.00  3386.134 1383.906    0.000 1383.906      195.702 3108.780    0.000 3108.780        0.000 4635.460    0.000 4635.460
826.00  3677.271 1312.863    0.000 1312.863      349.701 3254.183    0.000 3254.183       39.811 4567.693    0.000 4567.693
827.00  3507.396 1334.947    0.000 1334.947      342.533 3098.347    0.000 3098.347        0.000 4757.403    0.000 4757.403
828.00  3414.036 1412.630    0.000 1412.630      304.517 3243.067    0.000 3243.067        0.000 4712.755    0.000 4712.755
829.00  3225.675 1370.128    0.000 1370.128      202.412 2944.682    0.000 2944.682        0.000 4277.681    0.000 4277.681
830.00  3232.509 1405.712    0.000 1405.712      338.620 2977.642    0.000 2977.642       20.106 4514.514    0.000 4514.514
831.00  3439.727 1419.985    0.000 1419.985      223.591 3020.979    0.000 3020.979        0.000 4230.127    0.000 4230.127
832.00  3400.698 1522.326    0.000 1522.326      228.573 3136.249    0.000 3136.249        0.000 4344.034    0.000 4344.034
833.00  3428.275 1554.781    0.000 1554.781      216.507 3168.111    0.000 3168.111        0.000 4527.679    0.000 4527.679
834.00  3546.653 1528.235    0.000 1528.235      244.958 2926.545    0.000 2926.545        0.000 4447.476    0.000 4447.476
835.00  3455.355 1367.292    0.000 1367.292      199.853 2975.035    0.000 2975.035       10.053 4188.787    0.000 4188.787
836.00  3402.346 1402.492    0.000 1402.492      172.541 3058.260    0.000 3058.260        0.000 4329.837    0.000 4329.837
837.00  3445.690 1429.925    0.000 1429.925      208.428 3024.732    0.000 3024.732        0.000 4339.724    0.000 4339.724
838.00  3288.681 1412.176    0.000 1412.176      202.497 2826.562    0.000 2826.562        0.000 4128.883    0.000 4128.883
839.00  3408.197 1426.826    0.000 1426.826      440.226 2920.149    0.000 2920.149       20.106 4479.029    0.000 4479.029
840.00  3247.418 1505.961    0.000 1505.961      274.429 3019.705    0.000 3019.705       10.053 4437.795    0.000 4437.795
841.00  3313.714 1500.938    0.000 1500.938      370.659 2953.128    0.000 2953.128       40.212 4373.306    0.000 4373.306
842.00  3548.654 1546.303    0.000 1546.303      372.044 3041.623    0.000 3041.623      110.584 4397.502    0.000 4397.502
843.00  3427.887 1511.819    0.000 1511.819      287.012 3069.306    0.000 3069.306       10.053 4285.593    0.000 4285.593
844.00  3449.375 1518.323    0.000 1518.323      255.840 3091.303    0.000 3091.303        0.000 4420.629    0.000 4420.629
845.00  3611.517 1442.963    0.000 1442.963      427.602 3115.238    0.000 3115.238       20.106 4855.831    0.000 4855.831
846.00  3640.647 1457.405    0.000 1457.405      404.044 2921.859    0.000 2921.859       40.212 4494.437    0.000 4494.437
847.00  3614.121 1468.755    0.000 1468.755      286.536 3204.885    0.000 3204.885        0.000 4453.904    0.000 4453.904
848.00  3459.603 1393.799    0.000 1393.799      429.842 2927.369    0.000 2927.369       20.106 4536.227    0.000 4536.227
849.00  3466.219 1504.319    0.000 1504.319      204.746 3237.566    0.000 3237.566        0.000 4199.745    0.000 4199.745
850.00  3356.712 1437.464    0.000 1437.464      209.151 3158.042    0.000 3158.042        0.000 4451.991    0.000 4451.991
851.00  3629.658 1454.969    0.000 1454.969      273.617 3179.891    0.000 3179.891        0.000 4696.527    0.000 4696.527
852.00  3731.435 1369.834    0.000 1369.834      281.227 3197.220    0.000 3197.220        0.000 4547.424    0.000 4547.424
853.00  3665.676 1438.481    0.000 1438.481      349.976 3040.490    0.000 3040.490        0.000 4542.106    0.000 4542.106
854.00  3503.181 1491.950    0.000 1491.950      352.981 3124.124    0.000 3124.124       20.106 4582.032    0.000 4582.032
855.00  3562.144 1434.382    0.000 1434.382      237.869 3201.680    0.000 3201.680        0.000 4486.059    0.000 4486.059
856.00  3538.560 1391.827    0.000 1391.827      299.375 3082.995    0.000 3082.995       20.106 4530.623    0.000 4530.623
857.00  3561.132 1420.801    0.000 1420.801      373.261 3183.892    0.000 3183.892       40.212 4903.594    0.000 4903.594
858.00  3583.414 1401.852    0.000 1401.852      306.226 3054.347    0.000 3054.347        9.953 4624.903    0.000 4624.903
859.00  3545.461 1381.690    0.000 1381.690      434.926 2911.056    0.000 2911.056       40.012 4580.764    0.000 4580.764
860.00  3516.314 1388.625    0.000 1388.625      346.466 3110.952    0.000 3110.952        0.000 4392.219    0.000 4392.219
861.00  3471.165 1557.865    0.000 1557.865      289.311 3154.610    0.000 3154.610        0.000 4312.874    0.000 4312.874
862.00  3454.462 1426.658    0.000 1426.658      260.564 3037.562    0.000 3037.562        0.000 4426.555    0.000 4426.555
863.00  3472.419 1513.160    0.000 1513.160      248.539 2935.623    0.000 2935.623        0.000 4150.491    0.000 4150.491
864.00  3547.590 1439.449    0.000 1439.449      288.559 3011.861    0.000 3011.861       20.106 4634.176    0.000 4634.176
865.00  3587.419 1381.639    0.000 1381.639      309.971 3120.413    0.000 3120.413        0.000 4499.026    0.000 4499.026
866.00  3458.875 1396.845    0.000 1396.845      211.236 3229.243    0.000 3229.243        0.000 4606.930    0.000 4606.930
867.00  3476.830 1494.849    0.000 1494.849      378.842 3075.783    0.000 3075.783        0.000 4524.262    0.000 4524.262
868.00  3569.649 1433.621    0.000 1433.621      281.668 3191.893    0.000 3191.893        0.000 4535.529    0.000 4535.529
869.00  3442.047 1475.872    0.000 1475.872      288.151 3257.578    0.000 3257.578        0.000 4712.971    0.000 4712.971
870.00  3371.504 1501.367    0.000 1501.367      270.334 3130.387    0.000 3130.387       10.053 4540.762    0.000 4540.762
871.00  3251.448 1665.553    0.000 1665.553      213.213 3402.332    0.000 3402.332        0.000 4731.498    0.000 4731.498
872.00  3512.663 1467.823    0.000 1467.823      275.939 3239.877    0.000 3239.877        0.000 4918.202    0.000 4918.202
873.00  3352.363 1542.604    0.000 1542.604      309.360 3043.347    0.000 3043.347        0.000 4457.711    0.000 4457.711
874.00  3547.281 1381.867    0.000 1381.867      481.831 3059.965    0.000 3059.965        0.000 4683.128    0.000 4683.128
875.00  3461.975 1589.885    0.000 1589.885      309.447 3250.065    0.000 3250.065        0.000 4617.316    0.000 4617.316
876.00  3464.888 1532.552    0.000 1532.552      199.637 3369.049    0.000 3369.049        0.000 4713.671    0.000 4713.671
877.00  3575.426 1422.130    0.000 1422.130      405.996 3100.649    0.000 3100.649       29.858 4520.056    0.000 4520.056
878.00  3587.124 1405.176    0.000 1405.176      252.348 3265.470    0.000 3265.470        0.000 4865.868    0.000 4865.868
879.00  3444.604 1460.282    0.000 1460.282      303.913 3041.435    0.000 3041.435        0.000 4390.057    0.000 4390.057
880.00  3531.884 1416.562    0.000 1416.562      281.780 3002.909    0.000 3002.909        0.000 4367.206    0.000 4367.206
881.00  3410.000 1429.126    0.000 1429.126      462.700 2912.923    0.000 2912.923      150.796 4260.434    0.000 4260.434
882.00  3470.212 1471.174    0.000 1471.174      572.860 2599.691    0.000 2599.691       40.212 4055.742    0.000 4055.742
883.00  3265.450 1572.334    0.000 1572.334      486.394 2865.220    0.000 2865.220       50.265 4450.276    0.000 4450.276
884.00  3633.200 1495.409    0.000 1495.409      483.102 3237.645    0.000 3237.645        0.000 5041.444    0.000 5041.444
885.00  3358.824 1511.439    0.000 1511.439      324.782 3021.983    0.000 3021.983        0.000 4377.600    0.000 4377.600
886.00  3552.388 1515.457    0.000 1515.457      363.744 2990.120    0.000 2990.120        0.000 4669.828    0.000 4669.828
887.00  3414.686 1617.527    0.000 1617.527      149.924 3185.931    0.000 3185.931        0.000 4568.688    0.000 4568.688
888.00  3153.372 1654.475    0.000 1654.475      148.067 3084.187    0.000 3084.187        0.000 4477.383    0.000 4477.383
889.00  3195.526 1620.812    0.000 1620.812      149.195 3036.374    0.000 3036.374        0.000 4147.428    0.000 4147.428
890.00  3224.604 1577.586    0.000 1577.586      187.238 3130.149    0.000 3130.149        0.000 4589.849    0.000 4589.849
891.00  3281.609 1684.212    0.000 1684.212      398.272 3022.542    0.000 3022.542      120.637 4555.876    0.000 4555.876
892.00  3573.556 1368.328    0.000 1368.328      338.622 3208.547    0.000 3208.547       30.159 4454.412    0.000 4454.412
893.00  3332.999 1531.265    0.000 1531.265      508.479 2896.625    0.000 2896.625       20.106 4753.719    0.000 4753.719
894.00  3432.814 1502.094    0.000 1502.094      464.201 2880.117    0.000 2880.117       90.478 4361.400    0.000 4361.400
895.00  3332.065 1610.780    0.000 1610.780      458.380 2905.554    0.000 2905.554       20.006 4375.132    0.000 4375.132
896.00  3323.163 1518.895    0.000 1518.895      485.796 2926.738    0.000 2926.738       29.959 4477.142    0.000 4477.142
897.00  3531.574 1552.843    0.000 1552.843      627.208 3014.792    0.000 3014.792      140.844 4749.572    0.000 4749.572
898.00  3323.914 1554.778    0.000 1554.778      432.321 2789.294    0.000 2789.294       50.769 4249.124    0.000 4249.124
899.00  3331.452 1517.856    0.000 1517.856      577.594 2684.621    0.000 2684.621      150.796 4194.299    0.000 4194.299
900.00  3389.305 1373.492    0.000 1373.492      442.425 2896.841    0.000 2896.841       20.106 4445.437    0.000 4445.437
901.00  3328.381 1460.526    0.000 1460.526      511.978 2785.406    0.000 2785.406      120.637 4366.552    0.000 4366.552
902.00  3517.697 1357.976    0.000 1357.976      280.044 2903.484    0.000 2903.484        0.000 4066.941    0.000 4066.941
903.00  3370.854 1397.586    0.000 1397.586      351.330 2882.260    0.000 2882.260       40.212 4152.292    0.000 4152.292
904.00  3345.472 1405.205    0.000 1405.205      459.897 2889.366    0.000 2889.366       20.106 4439.698    0.000 4439.698
905.00  3625.558 1432.774    0.000 1432.774      458.337 2878.468    0.000 2878.468      140.644 4530.237    0.000 4530.237
906.00  3445.730 1587.360    0.000 1587.360      469.825 2794.088    0.000 2794.088      120.637 4245.197    0.000 4245.197
907.00  3354.743 1559.099    0.000 1559.099      341.788 2924.787    0.000 2924.787        0.000 4464.008    0.000 4464.008
908.00  3437.654 1544.146    0.000 1544.146      333.437 2830.314    0.000 2830.314       60.319 4376.976    0.000 4376.976
909.00  3498.059 1458.535    0.000 1458.535      377.534 3049.099    0.000 3049.099      100.531 4454.601    0.000 4454.601
910.00  3649.248 1372.680    0.000 1372.680      323.758 3107.913    0.000 3107.913       70.372 4647.860    0.000 4647.860
911.00  3562.177 1462.456    0.000 1462.456      411.317 3032.049    0.000 3032.049       50.367 4780.349    0.000 4780.349
912.00  3503.228 1475.880    0.000 1475.880      284.815 3057.849    0.000 3057.849        0.000 4476.810    0.000 4476.810
913.00  3391.813 1571.779    0.000 1571.779      280.315 3156.373    0.000 3156.373        0.000 4819.726    0.000 4819.726
914.00  3512.487 1431.043    0.000 1431.043      303.537 3183.486    0.000 3183.486       30.060 4624.915    0.000 4624.915
915.00  3351.481 1518.991    0.000 1518.991      305.506 3061.870    0.000 3061.870        0.000 4488.811    0.000 4488.811
916.00  3526.647 1366.147    0.000 1366.147      394.188 2933.246    0.000 2933.246       20.106 4471.606    0.000 4471.606
917.00  3415.233 1518.790    0.000 1518.790      275.202 2962.993    0.000 2962.993        0.000 4432.435    0.000 4432.435
918.00  3399.140 1410.740    0.000 1410.740      375.765 2939.213    0.000 2939.213      130.690 4423.374    0.000 4423.374
919.00  3377.585 1477.631    0.000 1477.631      380.986 2984.422    0.000 2984.422       90.478 4411.283    0.000 4411.283
920.00  3248.131 1392.152    0.000 1392.152      391.709 2792.613    0.000 2792.613      160.649 4011.829    0.000 4011.829
921.00  3228.491 1579.669    0.000 1579.669      494.428 2835.404    0.000 2835.404       70.372 4531.548    0.000 4531.548
922.00  3406.356 1480.352    0.000 1480.352      372.783 3102.940    0.000 3102.940       90.478 4743.022    0.000 4743.022
923.00  3249.719 1518.724    0.000 1518.724      441.908 2711.385    0.000 2711.385      140.945 4314.684    0.000 4314.684
924.00  3338.272 1507.208    0.000 1507.208      395.653 2859.410    0.000 2859.410       80.024 4179.318    0.000 4179.318
925.00  3376.341 1512.449    0.000 1512.449      503.691 2887.554    0.000 2887.554      140.041 4293.113    0.000 4293.113
926.00  3327.413 1564.802    0.000 1564.802      350.223 2923.051    0.000 2923.051       50.265 4176.060    0.000 4176.060
927.00  3262.960 1490.293    0.000 1490.293      470.319 2826.614    0.000 2826.614       89.876 4443.787    0.000 4443.787
928.00  3073.215 1601.959    0.000 1601.959      211.620 2965.749    0.000 2965.749        0.000 4423.010    0.000 4423.010
929.00  3040.089 1662.849    0.000 1662.849      188.832 2999.342    0.000 2999.342        0.000 4415.936    0.000 4415.936
930.00  3210.719 1671.754    0.000 1671.754      236.605 2953.360    0.000 2953.360       30.159 4519.508    0.000 4519.508
931.00  3217.757 1672.495    0.000 1672.495      236.041 3160.731    0.000 3160.731        0.000 4624.999    0.000 4624.999
932.00  3086.629 1779.810    0.000 1779.810      271.619 2995.164    0.000 2995.164        0.000 4478.419    0.000 4478.419
933.00  2906.019 1974.415    0.000 1974.415      314.594 3009.553    0.000 3009.553       10.053 4539.260    0.000 4539.260
934.00  3268.049 1782.077    0.000 1782.077      331.618 2940.863    0.000 2940.863      110.584 4350.139    0.000 4350.139
935.00  2995.609 1859.019    0.000 1859.019      299.499 2945.288    0.000 2945.288       10.053 4454.593    0.000 4454.593
936.00  3002.961 1811.705    0.000 1811.705      253.417 3162.669    0.000 3162.669        0.000 4410.644    0.000 4410.644
937.00  2949.415 1851.064    0.000 1851.064      278.800 3087.899    0.000 3087.899        0.000 4792.190    0.000 4792.190
938.00  3132.709 1813.654    0.000 1813.654      286.833 3001.694    0.000 3001.694        0.000 4484.150    0.000 4484.150
939.00  3209.513 1696.574    0.000 1696.574      506.190 2816.256    0.000 2816.256      140.743 4465.845    0.000 4465.845
940.00  3002.325 1857.368    0.000 1857.368      379.310 3048.144    0.000 3048.144      110.584 4483.851    0.000 4483.851
941.00  3206.038 1806.337    0.000 1806.337      318.400 3238.318    0.000 3238.318       20.106 4722.314    0.000 4722.314
942.00  3312.928 1733.789    0.000 1733.789      321.471 3097.358    0.000 3097.358       80.828 4450.604    0.000 4450.604
943.00  3103.882 1672.469    0.000 1672.469      422.947 2950.057    0.000 2950.057       59.918 4520.688    0.000 4520.688
944.00  3212.238 1727.155    0.000 1727.155      236.477 3268.910    0.000 3268.910       10.053 4562.146    0.000 4562.146
945.00  3295.236 1784.083    0.000 1784.083      274.944 3276.915    0.000 3276.915        0.000 4884.280    0.000 4884.280
946.00  3280.021 1800.732    0.000 1800.732      272.920 3317.275    0.000 3317.275        0.000 4627.785    0.000 4627.785
947.00  3299.607 1700.656    0.000 1700.656      392.753 3079.852    0.000 3079.852       29.959 4650.120    0.000 4650.120
948.00  3043.614 1743.943    0.000 1743.943      187.668 3025.136    0.000 3025.136        0.000 4235.833    0.000 4235.833
949.00  3345.706 1545.270    0.000 1545.270      238.209 3123.144    0.000 3123.144        0.000 4381.062    0.000 4381.062
950.00  3260.013 1680.122    0.000 1680.122      240.896 3097.978    0.000 3097.978        0.000 4672.502    0.000 4672.502
951.00  3097.858 1767.348    0.000 1767.348      263.757 3039.707    0.000 3039.707        0.000 4326.930    0.000 4326.930
952.00  3116.285 1743.386    0.000 1743.386      200.761 3175.655    0.000 3175.655        0.000 4605.832    0.000 4605.832
953.00  3118.776 1762.026    0.000 1762.026      205.008 3131.558    0.000 3131.558        0.000 4376.749    0.000 4376.749
954.00  3138.922 1741.071    0.000 1741.071      227.265 3294.107    0.000 3294.107        0.000 4381.488    0.000 4381.488
955.00  3068.608 1711.392    0.000 1711.392      308.289 3111.435    0.000 3111.435        0.000 4730.490    0.000 4730.490
956.00  3012.324 1815.771    0.000 1815.771      386.887 3078.872    0.000 3078.872        0.000 4454.638    0.000 4454.638
957.00  3049.146 1747.924    0.000 1747.924      357.469 2967.235    0.000 2967.235        0.000 4614.743    0.000 4614.743
958.00  3121.838 1778.109    0.000 1778.109      284.977 3136.900    0.000 3136.900        0.000 4481.336    0.000 4481.336
959.00  3254.874 1639.876    0.000 1639.876      175.218 3200.232    0.000 3200.232        0.000 4429.209    0.000 4429.209
960.00  3219.628 1653.029    0.000 1653.029      379.965 2897.308    0.000 2897.308       10.053 4523.806    0.000 4523.806
961.00  3382.167 1678.422    0.000 1678.422      553.355 2924.817    0.000 2924.817      120.637 4522.768    0.000 4522.768
962.00  3076.820 1703.603    0.000 1703.603      394.793 2894.089    0.000 2894.089       20.106 4464.248    0.000 4464.248
963.00  3348.758 1654.117    0.000 1654.117      490.887 2886.879    0.000 2886.879      221.571 4426.742    0.000 4426.742
964.00  3199.895 1671.225    0.000 1671.225      377.895 2723.603    0.000 2723.603        0.000 4231.222    0.000 4231.222
965.00  3127.528 1594.953    0.000 1594.953      273.097 2933.234    0.000 2933.234        0.000 4423.431    0.000 4423.431
966.00  3097.000 1671.887    0.000 1671.887      365.676 2833.077    0.000 2833.077       40.212 4323.908    0.000 4323.908
967.00  3051.881 1791.719    0.000 1791.719      332.785 2797.093    0.000 2797.093      100.531 4168.811    0.000 4168.811
968.00  3247.221 1699.656    0.000 1699.656      483.329 3093.084    0.000 3093.084       50.669 4609.362    0.000 4609.362
969.00  3201.988 1689.511    0.000 1689.511      370.314 3010.783    0.000 3010.783       70.372 4463.546    0.000 4463.546
970.00  3161.578 1683.056    0.000 1683.056      196.452 2793.878    0.000 2793.878        0.000 4073.046    0.000 4073.046
971.00  3228.452 1626.992    0.000 1626.992      346.667 2983.373    0.000 2983.373       50.265 4398.834    0.000 4398.834
972.00  3153.125 1727.172    0.000 1727.172      272.653 3025.653    0.000 3025.653        0.000 4532.309    0.000 4532.309
973.00  3229.622 1570.492    0.000 1570.492      502.439 2884.928    0.000 2884.928      191.412 4607.953    0.000 4607.953
974.00  3216.567 1686.360    0.000 1686.360      381.085 2867.239    0.000 2867.239       90.478 4236.254    0.000 4236.254
975.00  3049.695 1671.369    0.000 1671.369      312.215 2822.913    0.000 2822.913        0.000 4208.731    0.000 4208.731
976.00  3205.528 1550.773    0.000 1550.773      302.067 3030.982    0.000 3030.982       29.858 4128.179    0.000 4128.179
977.00  3108.228 1569.443    0.000 1569.443      380.700 2865.249    0.000 2865.249       30.159 4148.220    0.000 4148.220
978.00  3151.028 1556.480    0.000 1556.480      254.336 2880.017    0.000 2880.017        0.000 4091.527    0.000 4091.527
979.00  3227.711 1562.436    0.000 1562.436      214.647 3100.815    0.000 3100.815        0.000 4360.933    0.000 4360.933
980.00  3134.953 1560.328    0.000 1560.328      316.589 2944.625    0.000 2944.625        0.000 4117.161    0.000 4117.161
981.00  3294.424 1512.851    0.000 1512.851      293.319 3096.146    0.000 3096.146        0.000 4614.030    0.000 4614.030
982.00  3312.136 1597.920    0.000 1597.920      222.031 3173.493    0.000 3173.493        0.000 4631.448    0.000 4631.448
983.00  3045.204 1593.783    0.000 1593.783      251.826 3085.941    0.000 3085.941        0.000 4155.555    0.000 4155.555
984.00  3207.419 1592.145    0.000 1592.145      334.002 3098.648    0.000 3098.648       50.265 4348.084    0.000 4348.084
985.00  3074.878 1720.629    0.000 1720.629      298.173 3042.073    0.000 3042.073        0.000 4590.138    0.000 4590.138
986.00  3077.727 1617.800    0.000 1617.800      418.444 2851.837    0.000 2851.837       91.385 4282.796    0.000 4282.796
987.00  3010.827 1674.352    0.000 1674.352      286.446 3061.641    0.000 3061.641        0.000 4423.790    0.000 4423.790
988.00  3041.500 1660.488    0.000 1660.488      401.270 2799.335    0.000 2799.335       40.212 4220.022    0.000 4220.022
989.00  3007.514 1696.613    0.000 1696.613      377.068 2981.056    0.000 2981.056        0.000 4351.553    0.000 4351.553
990.00  3155.341 1669.699    0.000 1669.699      421.424 3048.619    0.000 3048.619       20.207 4583.225    0.000 4583.225
991.00  3147.362 1624.902    0.000 1624.902      421.932 2916.305    0.000 2916.305      120.637 4185.523    0.000 4185.523
992.00  2987.686 1758.191    0.000 1758.191      376.991 2994.198    0.000 2994.198       10.154 4314.497    0.000 4314.497
993.00  3184.198 1721.803    0.000 1721.803      312.912 3043.112    0.000 3043.112        0.000 4465.789    0.000 4465.789
994.00  3085.665 1623.068    0.000 1623.068      276.896 3195.598    0.000 3195.598       10.053 4692.772    0.000 4692.772
995.00  3104.138 1780.906    0.000 1780.906      254.063 3170.754    0.000 3170.754       30.159 4503.306    0.000 4503.306
996.00  3109.934 1840.159    0.000 1840.159      182.647 3223.274    0.000 3223.274        0.000 4425.949    0.000 4425.949
997.00  3116.157 1756.033    0.000 1756.033      116.719 3389.867    0.000 3389.867        0.000 4662.439    0.000 4662.439
998.00  2997.776 1881.050    0.000 1881.050       76.910 3415.536    0.000 3415.536        0.000 4541.150    0.000 4541.150
999.00  3174.271 1839.915    0.000 1839.915      212.693 3220.234    0.000 3220.234        0.000 4381.884    0.000 4381.884
1000.00  3182.808 1750.526    0.000 1750.526      157.530 3416.473    0.000 3416.473        0.000 4580.416    0.000 4580.416
1001.00  3406.354 1592.667    0.000 1592.667      371.659 3218.542    0.000 3218.542       10.053 4500.838    0.000 4500.838
1002.00  3350.179 1547.929    0.000 1547.929      203.444 3340.892    0.000 3340.892        0.000 4325.498    0.000 4325.498
1003.00  3256.463 1646.302    0.000 1646.302      175.216 3111.447    0.000 3111.447        0.000 4397.985    0.000 4397.985
1004.00  3084.056 1702.154    0.000 1702.154      254.887 3166.718    0.000 3166.718       10.053 4279.671    0.000 4279.671
1005.00  3195.060 1703.710    0.000 1703.710       52.266 3330.275    0.000 3330.275        0.000 4250.917    0.000 4250.917
1006.00  3214.268 1617.712    0.000 1617.712      257.349 3109.219    0.000 3109.219        0.000 4394.782    0.000 4394.782
1007.00  3189.640 1704.568    0.000 1704.568      199.206 3226.696    0.000 3226.696       10.053 4386.130    0.000 4386.130
1008.00  3092.788 1673.600    0.000 1673.600      218.579 3039.613    0.000 3039.613        0.000 4430.260    0.000 4430.260
1009.00  3178.666 1691.737    0.000 1691.737      215.807 3150.399    0.000 3150.399        0.000 4441.022    0.000 4441.022
1010.00  3306.548 1613.959    0.000 1613.959      274.474 2967.908    0.000 2967.908        0.000 4341.959    0.000 4341.959
1011.00  3262.541 1631.370    0.000 1631.370      299.077 3045.713    0.000 3045.713        0.000 4434.891    0.000 4434.891
1012.00  3363.071 1664.479    0.000 1664.479      447.076 2973.348    0.000 2973.348        0.000 4778.532    0.000 4778.532
1013.00  3304.529 1577.024    0.000 1577.024      332.938 3096.193    0.000 3096.193        0.000 4610.121    0.000 4610.121
1014.00  3188.043 1713.982    0.000 1713.982      270.313 3075.625    0.000 3075.625        0.000 4354.863    0.000 4354.863
1015.00  3218.784 1647.661    0.000 1647.661      298.861 2953.011    0.000 2953.011        0.000 4437.805    0.000 4437.805
1016.00  3190.411 1727.528    0.000 1727.528      390.945 3133.739    0.000 3133.739        0.000 4719.800    0.000 4719.800
1017.00  3246.941 1751.563    0.000 1751.563      260.214 3204.236    0.000 3204.236        0.000 4599.915    0.000 4599.915
1018.00  3374.714 1671.714    0.000 1671.714      251.425 3262.010    0.000 3262.010       20.106 4528.290    0.000 4528.290
1019.00  3237.610 1649.024    0.000 1649.024      359.021 2855.807    0.000 2855.807       50.265 4417.746    0.000 4417.746
1020.00  3210.653 1617.254    0.000 1617.254      198.558 3063.691    0.000 3063.691        0.000 4327.222    0.000 4327.222
1021.00  3257.749 1705.797    0.000 1705.797      248.396 3144.566    0.000 3144.566        0.000 4582.177    0.000 4582.177
