# Supplementary material for: N-Glycans modulate tilting of HIV-1 envelope glycoprotein
Source: Nat Commun. 2026 Apr 15;17:5206. doi: 10.1038/s41467-026-71874-2 (PMC13254402; doi:10.1038/s41467-026-71874-2)
Supplement: Supplementary file 8 — Source Data [file 41467_2026_71874_MOESM8_ESM.zip › source_data/2_Supplementary_Figures/5_FigS9/source_data/V1V2/V1V2.A.5.txt]

#ASA ANALYSIS
#SIM_TIME  ASA1.4 TotOccl1.4 ShldMem1.4 ShldGly1.4   ASA7.2 TotOccl7.2 ShldMem7.2 ShldGly7.2   ASA18.6 TotOccl18.6 ShldMem18.6 ShldGly18.6

  0.00  3883.791  972.877    0.000  972.877      202.322 3621.738    0.000 3621.738        0.000 5112.046    0.000 5112.046
  1.00  3562.260 1265.040    0.000 1265.040      253.650 3601.835    0.000 3601.835        0.000 5491.499    0.000 5491.499
  2.00  3573.434 1349.314    0.000 1349.314      261.034 3486.309    0.000 3486.309        0.000 5162.375    0.000 5162.375
  3.00  3627.629 1413.786    0.000 1413.786      256.203 3791.634    0.000 3791.634        0.000 5353.018    0.000 5353.018
  4.00  3508.223 1246.715    0.000 1246.715      136.638 3659.229    0.000 3659.229        0.000 5043.463    0.000 5043.463
  5.00  3444.169 1337.644    0.000 1337.644      106.819 3785.838    0.000 3785.838        0.000 4932.681    0.000 4932.681
  6.00  3517.399 1237.838    0.000 1237.838      165.068 3618.507    0.000 3618.507        0.000 5032.748    0.000 5032.748
  7.00  3621.505 1279.425    0.000 1279.425      112.451 3669.797    0.000 3669.797        0.000 4967.284    0.000 4967.284
  8.00  3585.988 1316.525    0.000 1316.525      296.186 3664.436    0.000 3664.436        0.000 5396.166    0.000 5396.166
  9.00  3520.630 1345.739    0.000 1345.739      176.655 3786.099    0.000 3786.099        0.000 5385.009    0.000 5385.009
 10.00  3596.866 1283.809    0.000 1283.809      137.484 3670.403    0.000 3670.403        0.000 5054.263    0.000 5054.263
 11.00  3510.375 1245.807    0.000 1245.807      119.628 3676.486    0.000 3676.486        0.000 4907.988    0.000 4907.988
 12.00  3370.329 1262.796    0.000 1262.796       71.983 3738.134    0.000 3738.134        0.000 4867.571    0.000 4867.571
 13.00  3513.243 1290.675    0.000 1290.675       69.735 3761.250    0.000 3761.250        0.000 5172.996    0.000 5172.996
 14.00  3251.476 1327.715    0.000 1327.715      162.125 3613.886    0.000 3613.886        0.000 4967.409    0.000 4967.409
 15.00  3553.707 1152.531    0.000 1152.531       47.039 3603.471    0.000 3603.471        0.000 4853.814    0.000 4853.814
 16.00  3623.622 1098.608    0.000 1098.608      198.683 3850.029    0.000 3850.029        0.000 5414.040    0.000 5414.040
 17.00  3894.778 1038.078    0.000 1038.078      115.518 3941.209    0.000 3941.209        0.000 5385.211    0.000 5385.211
 18.00  3495.445 1162.188    0.000 1162.188      176.312 3773.401    0.000 3773.401        0.000 5448.645    0.000 5448.645
 19.00  3626.888 1171.486    0.000 1171.486      142.064 3934.806    0.000 3934.806        0.000 5590.690    0.000 5590.690
 20.00  3499.430 1342.239    0.000 1342.239      176.475 3783.758    0.000 3783.758        0.000 5370.848    0.000 5370.848
 21.00  3465.850 1230.786    0.000 1230.786      381.231 3450.475    0.000 3450.475        0.000 4969.414    0.000 4969.414
 22.00  3407.176 1255.708    0.000 1255.708      220.663 3691.961    0.000 3691.961        0.000 5371.138    0.000 5371.138
 23.00  3471.021 1258.530    0.000 1258.530      418.585 3463.743    0.000 3463.743        0.000 5114.383    0.000 5114.383
 24.00  3450.515 1195.904    0.000 1195.904      164.110 3759.481    0.000 3759.481        0.000 5332.241    0.000 5332.241
 25.00  3542.990 1269.478    0.000 1269.478      187.719 3920.592    0.000 3920.592        0.000 5501.841    0.000 5501.841
 26.00  3807.790 1126.385    0.000 1126.385      272.504 3865.963    0.000 3865.963        0.000 5354.584    0.000 5354.584
 27.00  3813.880 1158.603    0.000 1158.603      364.531 3802.381    0.000 3802.381        0.000 6024.393    0.000 6024.393
 28.00  3578.956 1291.971    0.000 1291.971      224.159 3866.789    0.000 3866.789        0.000 5246.807    0.000 5246.807
 29.00  3617.793 1316.882    0.000 1316.882      208.096 3763.931    0.000 3763.931        0.000 5381.474    0.000 5381.474
 30.00  3600.495 1361.185    0.000 1361.185      138.700 3961.852    0.000 3961.852        0.000 5424.079    0.000 5424.079
 31.00  3637.251 1212.010    0.000 1212.010       53.735 4039.999    0.000 4039.999        0.000 5297.054    0.000 5297.054
 32.00  3525.453 1235.775    0.000 1235.775      114.946 3755.146    0.000 3755.146        0.000 5181.820    0.000 5181.820
 33.00  3818.135 1245.201    0.000 1245.201      168.431 3769.499    0.000 3769.499        0.000 5355.143    0.000 5355.143
 34.00  3934.978 1176.257    0.000 1176.257       68.306 3905.431    0.000 3905.431        0.000 5204.849    0.000 5204.849
 35.00  3731.711 1364.867    0.000 1364.867      182.519 3943.173    0.000 3943.173        0.000 5376.666    0.000 5376.666
 36.00  3623.252 1336.409    0.000 1336.409       52.223 3754.638    0.000 3754.638        0.000 5114.153    0.000 5114.153
 37.00  3776.064 1260.425    0.000 1260.425      155.939 3927.386    0.000 3927.386        0.000 5779.492    0.000 5779.492
 38.00  3865.061 1130.372    0.000 1130.372      207.342 3761.217    0.000 3761.217        0.000 5181.333    0.000 5181.333
 39.00  3818.941 1242.088    0.000 1242.088      286.378 3799.823    0.000 3799.823        0.000 5616.508    0.000 5616.508
 40.00  3918.642 1047.554    0.000 1047.554      405.021 3746.133    0.000 3746.133        0.000 5113.878    0.000 5113.878
 41.00  3941.987 1035.840    0.000 1035.840      351.923 3748.547    0.000 3748.547      109.481 5563.433    0.000 5563.433
 42.00  3995.057 1014.313    0.000 1014.313      267.009 3742.276    0.000 3742.276       59.717 5025.484    0.000 5025.484
 43.00  3961.366 1142.047    0.000 1142.047      392.362 3749.250    0.000 3749.250       19.906 5933.999    0.000 5933.999
 44.00  3798.590 1132.024    0.000 1132.024      471.238 3694.939    0.000 3694.939       29.858 5860.415    0.000 5860.415
 45.00  3921.319 1137.445    0.000 1137.445      690.804 3724.668    0.000 3724.668      101.456 5925.382    0.000 5925.382
 46.00  4100.997 1081.136    0.000 1081.136      419.489 3786.529    0.000 3786.529       19.906 5593.201    0.000 5593.201
 47.00  3904.438 1045.750    0.000 1045.750      524.641 3609.003    0.000 3609.003        0.000 5417.374    0.000 5417.374
 48.00  3944.517  960.830    0.000  960.830      331.771 3637.534    0.000 3637.534        0.000 5600.240    0.000 5600.240
 49.00  4025.218  885.272    0.000  885.272      434.688 3493.816    0.000 3493.816        9.953 5324.419    0.000 5324.419
 50.00  3733.936 1202.737    0.000 1202.737      289.171 3869.755    0.000 3869.755        0.000 5806.421    0.000 5806.421
 51.00  3910.110 1104.694    0.000 1104.694      202.278 3960.720    0.000 3960.720        0.000 5793.859    0.000 5793.859
 52.00  3669.142 1090.006    0.000 1090.006      176.826 3713.640    0.000 3713.640        0.000 5141.663    0.000 5141.663
 53.00  3708.635 1094.450    0.000 1094.450      129.313 3825.749    0.000 3825.749        0.000 5421.015    0.000 5421.015
 54.00  3604.870 1222.206    0.000 1222.206      260.737 3786.109    0.000 3786.109        0.000 5528.568    0.000 5528.568
 55.00  3681.762 1201.854    0.000 1201.854      143.962 3741.613    0.000 3741.613        0.000 5217.224    0.000 5217.224
 56.00  3748.374 1282.176    0.000 1282.176      345.565 3786.191    0.000 3786.191       80.226 5382.800    0.000 5382.800
 57.00  3924.340 1075.246    0.000 1075.246      252.530 3760.777    0.000 3760.777       19.906 5491.785    0.000 5491.785
 58.00  3763.703 1213.460    0.000 1213.460      239.642 3766.161    0.000 3766.161        0.000 5328.551    0.000 5328.551
 59.00  3820.566 1107.536    0.000 1107.536      199.141 3917.256    0.000 3917.256        0.000 5418.731    0.000 5418.731
 60.00  3885.906 1252.698    0.000 1252.698      222.609 4161.045    0.000 4161.045        0.000 6076.562    0.000 6076.562
 61.00  4023.762 1133.129    0.000 1133.129      172.888 4152.997    0.000 4152.997        0.000 5890.482    0.000 5890.482
 62.00  3865.928 1225.885    0.000 1225.885      455.464 3913.118    0.000 3913.118        0.000 5710.942    0.000 5710.942
 63.00  3787.785 1201.038    0.000 1201.038      262.468 4037.028    0.000 4037.028        0.000 5613.908    0.000 5613.908
 64.00  3807.951 1120.046    0.000 1120.046      203.668 3914.731    0.000 3914.731        0.000 5280.847    0.000 5280.847
 65.00  3607.885 1257.188    0.000 1257.188      372.838 3569.300    0.000 3569.300        0.000 5627.996    0.000 5627.996
 66.00  3787.515 1157.681    0.000 1157.681      476.125 3799.947    0.000 3799.947        9.953 6104.715    0.000 6104.715
 67.00  3921.429 1057.545    0.000 1057.545      309.208 3665.783    0.000 3665.783        0.000 5458.396    0.000 5458.396
 68.00  3984.330 1110.648    0.000 1110.648      414.341 3823.719    0.000 3823.719        0.000 5696.246    0.000 5696.246
 69.00  3915.096 1132.243    0.000 1132.243      354.241 4043.458    0.000 4043.458        0.000 6001.464    0.000 6001.464
 70.00  4016.338 1051.968    0.000 1051.968      396.552 4031.772    0.000 4031.772       60.319 5872.365    0.000 5872.365
 71.00  4039.312 1089.632    0.000 1089.632      484.756 3990.924    0.000 3990.924       10.053 5925.063    0.000 5925.063
 72.00  4101.490 1034.671    0.000 1034.671      543.369 4028.551    0.000 4028.551      120.637 6156.770    0.000 6156.770
 73.00  3924.795 1146.394    0.000 1146.394      278.315 4102.792    0.000 4102.792        0.000 5963.853    0.000 5963.853
 74.00  3907.343 1195.007    0.000 1195.007      396.040 3984.906    0.000 3984.906        0.000 5936.006    0.000 5936.006
 75.00  4014.156  981.694    0.000  981.694      118.756 4104.588    0.000 4104.588        0.000 5932.908    0.000 5932.908
 76.00  3878.040 1198.950    0.000 1198.950      339.460 3970.786    0.000 3970.786        0.000 5920.380    0.000 5920.380
 77.00  4047.670 1008.747    0.000 1008.747      354.799 4100.569    0.000 4100.569        0.000 6214.190    0.000 6214.190
 78.00  3942.820 1244.440    0.000 1244.440      117.026 4208.274    0.000 4208.274        0.000 6083.831    0.000 6083.831
 79.00  3740.556 1258.060    0.000 1258.060      401.349 3927.579    0.000 3927.579       30.159 6036.375    0.000 6036.375
 80.00  3865.115 1190.051    0.000 1190.051      366.728 3888.873    0.000 3888.873      100.030 5764.627    0.000 5764.627
 81.00  3917.807 1284.633    0.000 1284.633      290.417 4069.028    0.000 4069.028       30.159 5730.931    0.000 5730.931
 82.00  3625.575 1321.405    0.000 1321.405      206.335 3978.298    0.000 3978.298        0.000 5676.141    0.000 5676.141
 83.00  3753.512 1180.925    0.000 1180.925      112.061 4155.546    0.000 4155.546        0.000 5481.025    0.000 5481.025
 84.00  4013.403 1158.774    0.000 1158.774      275.633 4020.657    0.000 4020.657        0.000 5695.364    0.000 5695.364
 85.00  3755.424 1242.293    0.000 1242.293      287.011 4025.640    0.000 4025.640        0.000 5712.353    0.000 5712.353
 86.00  3736.401 1204.587    0.000 1204.587      398.124 3572.119    0.000 3572.119        0.000 5271.013    0.000 5271.013
 87.00  3604.030 1296.461    0.000 1296.461       70.990 3802.465    0.000 3802.465        0.000 5320.972    0.000 5320.972
 88.00  3700.995 1274.506    0.000 1274.506      120.835 3955.582    0.000 3955.582        0.000 5581.466    0.000 5581.466
 89.00  3686.280 1114.105    0.000 1114.105      183.260 3694.907    0.000 3694.907        0.000 5674.361    0.000 5674.361
 90.00  3645.651 1089.892    0.000 1089.892      107.689 3751.395    0.000 3751.395        0.000 5541.094    0.000 5541.094
 91.00  3845.324 1123.642    0.000 1123.642       65.713 4041.045    0.000 4041.045        0.000 5925.301    0.000 5925.301
 92.00  4031.083 1145.072    0.000 1145.072      295.356 3846.801    0.000 3846.801        0.000 5589.232    0.000 5589.232
 93.00  3640.830 1194.326    0.000 1194.326      247.376 3600.683    0.000 3600.683        0.000 5475.776    0.000 5475.776
 94.00  3542.006 1202.817    0.000 1202.817      236.733 3565.540    0.000 3565.540        0.000 5429.190    0.000 5429.190
 95.00  3807.130 1199.733    0.000 1199.733      219.136 3680.569    0.000 3680.569        0.000 5493.922    0.000 5493.922
 96.00  3822.170 1260.871    0.000 1260.871      298.595 3856.524    0.000 3856.524        0.000 6133.879    0.000 6133.879
 97.00  3764.320 1087.632    0.000 1087.632      246.106 3812.081    0.000 3812.081        0.000 5654.044    0.000 5654.044
 98.00  3721.436 1066.333    0.000 1066.333      203.055 3789.670    0.000 3789.670        0.000 5273.037    0.000 5273.037
 99.00  3886.773 1164.252    0.000 1164.252      407.791 3949.825    0.000 3949.825       90.478 5587.383    0.000 5587.383
100.00  3719.869 1241.940    0.000 1241.940      390.501 3793.845    0.000 3793.845       80.425 5779.097    0.000 5779.097
101.00  3654.602 1084.514    0.000 1084.514      294.436 3778.280    0.000 3778.280       40.212 5562.355    0.000 5562.355
102.00  3996.223 1026.212    0.000 1026.212      323.372 3682.821    0.000 3682.821        0.000 5844.447    0.000 5844.447
103.00  3608.981 1157.166    0.000 1157.166      254.370 3615.069    0.000 3615.069        0.000 5454.783    0.000 5454.783
104.00  3910.041 1192.501    0.000 1192.501      423.791 3524.439    0.000 3524.439       10.053 5703.611    0.000 5703.611
105.00  3617.050 1205.745    0.000 1205.745      221.685 3676.069    0.000 3676.069        0.000 5424.119    0.000 5424.119
106.00  3733.228 1065.578    0.000 1065.578      258.602 3801.427    0.000 3801.427        0.000 5471.767    0.000 5471.767
107.00  3623.274 1161.527    0.000 1161.527      479.436 3704.179    0.000 3704.179       10.053 5738.880    0.000 5738.880
108.00  3643.472 1192.948    0.000 1192.948      312.322 3685.954    0.000 3685.954        9.953 5571.810    0.000 5571.810
109.00  3639.894 1183.074    0.000 1183.074      472.861 3434.702    0.000 3434.702        0.000 5547.504    0.000 5547.504
110.00  3759.779 1222.582    0.000 1222.582      341.445 3875.956    0.000 3875.956        0.000 5386.233    0.000 5386.233
111.00  4032.074 1111.564    0.000 1111.564      320.562 3959.594    0.000 3959.594        0.000 5601.571    0.000 5601.571
112.00  3760.322 1055.284    0.000 1055.284      364.698 3804.163    0.000 3804.163        0.000 5573.653    0.000 5573.653
113.00  3549.718 1197.681    0.000 1197.681      491.022 3477.482    0.000 3477.482        0.000 5350.978    0.000 5350.978
114.00  3536.434 1189.028    0.000 1189.028      320.216 3672.027    0.000 3672.027        0.000 5379.093    0.000 5379.093
115.00  3604.781 1249.779    0.000 1249.779      334.578 3678.340    0.000 3678.340        0.000 5078.186    0.000 5078.186
116.00  3418.987 1278.738    0.000 1278.738      374.702 3540.020    0.000 3540.020        0.000 5137.177    0.000 5137.177
117.00  3709.865 1135.816    0.000 1135.816      358.268 3624.352    0.000 3624.352        0.000 5153.327    0.000 5153.327
118.00  3537.773 1171.180    0.000 1171.180      346.293 3586.895    0.000 3586.895        0.000 5354.156    0.000 5354.156
119.00  3567.764 1210.611    0.000 1210.611      532.748 3497.891    0.000 3497.891       30.159 5366.827    0.000 5366.827
120.00  3727.480 1189.543    0.000 1189.543      389.393 3873.298    0.000 3873.298        0.000 5345.408    0.000 5345.408
121.00  3632.150 1189.680    0.000 1189.680      372.094 3714.265    0.000 3714.265       10.053 5240.444    0.000 5240.444
122.00  3642.899 1175.982    0.000 1175.982      258.699 3799.841    0.000 3799.841        0.000 5582.965    0.000 5582.965
123.00  3455.386 1159.293    0.000 1159.293      485.447 3464.369    0.000 3464.369       50.265 5105.136    0.000 5105.136
124.00  3616.794 1126.789    0.000 1126.789      355.936 3673.205    0.000 3673.205        0.000 5745.819    0.000 5745.819
125.00  3584.727 1269.771    0.000 1269.771      454.509 3527.034    0.000 3527.034        0.000 5840.024    0.000 5840.024
126.00  3566.052 1259.226    0.000 1259.226      272.891 4016.702    0.000 4016.702        0.000 5926.380    0.000 5926.380
127.00  3522.654 1199.944    0.000 1199.944      374.514 3810.792    0.000 3810.792        0.000 5761.605    0.000 5761.605
128.00  3457.549 1178.387    0.000 1178.387      364.089 3692.606    0.000 3692.606       30.159 5447.947    0.000 5447.947
129.00  3843.885 1052.770    0.000 1052.770      457.311 3763.911    0.000 3763.911        0.000 5939.242    0.000 5939.242
130.00  3492.655 1199.135    0.000 1199.135      448.280 3612.053    0.000 3612.053        0.000 5543.056    0.000 5543.056
131.00  3554.430 1152.369    0.000 1152.369      564.187 3387.670    0.000 3387.670       30.159 5150.581    0.000 5150.581
132.00  3551.465 1136.197    0.000 1136.197      456.237 3535.829    0.000 3535.829        0.000 5496.816    0.000 5496.816
133.00  3354.322 1136.392    0.000 1136.392      398.475 3678.561    0.000 3678.561        0.000 5610.011    0.000 5610.011
134.00  3404.860 1339.175    0.000 1339.175      378.688 3686.305    0.000 3686.305        0.000 5894.724    0.000 5894.724
135.00  3743.182 1143.367    0.000 1143.367      237.651 4170.187    0.000 4170.187        0.000 5934.023    0.000 5934.023
136.00  3436.509 1237.238    0.000 1237.238      167.703 3926.071    0.000 3926.071        0.000 5396.585    0.000 5396.585
137.00  3488.056 1240.514    0.000 1240.514      178.297 3980.977    0.000 3980.977        0.000 5518.724    0.000 5518.724
138.00  3580.012 1045.525    0.000 1045.525      290.747 3651.512    0.000 3651.512        0.000 5610.026    0.000 5610.026
139.00  3686.893 1137.578    0.000 1137.578      340.987 3608.514    0.000 3608.514        0.000 5696.377    0.000 5696.377
140.00  3482.269 1159.173    0.000 1159.173      504.139 3466.388    0.000 3466.388        0.000 5497.132    0.000 5497.132
141.00  3580.262 1151.679    0.000 1151.679      233.790 3793.565    0.000 3793.565        0.000 5355.469    0.000 5355.469
142.00  3474.222 1082.201    0.000 1082.201      157.456 3898.314    0.000 3898.314        0.000 5421.521    0.000 5421.521
143.00  3532.985 1282.541    0.000 1282.541      191.772 4059.252    0.000 4059.252       70.372 5908.578    0.000 5908.578
144.00  3660.359 1203.341    0.000 1203.341      211.971 3921.074    0.000 3921.074        0.000 5378.791    0.000 5378.791
145.00  3601.910 1324.161    0.000 1324.161      293.281 4031.181    0.000 4031.181        0.000 5848.575    0.000 5848.575
146.00  3581.159 1188.484    0.000 1188.484      246.382 3978.993    0.000 3978.993        0.000 5728.044    0.000 5728.044
147.00  3546.873 1106.402    0.000 1106.402      319.912 3979.549    0.000 3979.549      110.484 5708.835    0.000 5708.835
148.00  3567.875 1245.845    0.000 1245.845      328.601 3941.446    0.000 3941.446      140.443 5748.636    0.000 5748.636
149.00  3551.022 1285.780    0.000 1285.780      274.752 3790.564    0.000 3790.564        0.000 5407.743    0.000 5407.743
150.00  3617.396 1131.662    0.000 1131.662      306.863 3822.510    0.000 3822.510        0.000 5568.085    0.000 5568.085
151.00  3563.939 1164.591    0.000 1164.591      396.929 3539.224    0.000 3539.224        0.000 5605.695    0.000 5605.695
152.00  3629.142 1137.050    0.000 1137.050      214.689 3952.217    0.000 3952.217        0.000 5795.894    0.000 5795.894
153.00  3554.669 1220.872    0.000 1220.872      124.984 4118.549    0.000 4118.549        0.000 5500.622    0.000 5500.622
154.00  3567.982 1196.470    0.000 1196.470       81.882 3909.846    0.000 3909.846        0.000 5572.200    0.000 5572.200
155.00  3358.060 1338.167    0.000 1338.167      251.956 3687.781    0.000 3687.781        0.000 5632.002    0.000 5632.002
156.00  3523.538 1310.230    0.000 1310.230      451.777 3688.666    0.000 3688.666        0.000 5413.771    0.000 5413.771
157.00  3604.672 1156.758    0.000 1156.758      268.998 3821.152    0.000 3821.152        0.000 5446.545    0.000 5446.545
158.00  3640.535 1241.255    0.000 1241.255      250.275 3728.253    0.000 3728.253        0.000 5317.376    0.000 5317.376
159.00  3737.738 1169.085    0.000 1169.085      268.212 4090.494    0.000 4090.494        0.000 5665.100    0.000 5665.100
160.00  3548.614 1141.529    0.000 1141.529      396.574 3694.781    0.000 3694.781        0.000 5442.025    0.000 5442.025
161.00  3424.309 1257.914    0.000 1257.914      241.760 3667.208    0.000 3667.208        0.000 5198.822    0.000 5198.822
162.00  3416.279 1181.301    0.000 1181.301      313.397 3351.594    0.000 3351.594        0.000 4694.770    0.000 4694.770
163.00  3198.909 1288.324    0.000 1288.324      196.671 3486.337    0.000 3486.337        0.000 5024.205    0.000 5024.205
164.00  3224.620 1332.391    0.000 1332.391      201.804 3607.950    0.000 3607.950        0.000 5071.050    0.000 5071.050
165.00  3348.930 1269.496    0.000 1269.496      265.147 3452.690    0.000 3452.690        0.000 5129.059    0.000 5129.059
166.00  3399.718 1292.632    0.000 1292.632      216.586 3756.348    0.000 3756.348        0.000 5147.954    0.000 5147.954
167.00  3520.241 1124.197    0.000 1124.197      169.649 3674.509    0.000 3674.509        0.000 5261.157    0.000 5261.157
168.00  3728.961 1137.165    0.000 1137.165      530.149 3786.118    0.000 3786.118       40.212 5958.039    0.000 5958.039
169.00  3597.090 1099.730    0.000 1099.730      248.276 3798.120    0.000 3798.120        0.000 5794.280    0.000 5794.280
170.00  3348.648 1226.138    0.000 1226.138      267.965 3649.807    0.000 3649.807        0.000 5365.426    0.000 5365.426
171.00  3627.623 1204.068    0.000 1204.068      253.174 3980.645    0.000 3980.645        0.000 5487.958    0.000 5487.958
172.00  3557.324 1206.499    0.000 1206.499      402.983 3715.865    0.000 3715.865       80.024 5319.388    0.000 5319.388
173.00  3459.740 1247.055    0.000 1247.055      272.832 3653.503    0.000 3653.503       40.212 5409.455    0.000 5409.455
174.00  3412.204 1252.456    0.000 1252.456      279.768 3663.619    0.000 3663.619        0.000 5318.079    0.000 5318.079
175.00  3588.639 1172.960    0.000 1172.960      521.387 3504.271    0.000 3504.271       20.106 5815.993    0.000 5815.993
176.00  3549.973 1067.384    0.000 1067.384      488.572 3661.669    0.000 3661.669       70.372 5660.690    0.000 5660.690
177.00  3306.167 1268.055    0.000 1268.055      297.320 3500.466    0.000 3500.466        0.000 5381.912    0.000 5381.912
178.00  3398.758 1230.969    0.000 1230.969      368.382 3759.547    0.000 3759.547        0.000 5708.139    0.000 5708.139
179.00  3416.384 1151.760    0.000 1151.760      192.776 3726.805    0.000 3726.805        0.000 5781.212    0.000 5781.212
180.00  3560.729 1159.542    0.000 1159.542      175.308 3935.074    0.000 3935.074        0.000 5614.326    0.000 5614.326
181.00  3496.899 1129.834    0.000 1129.834      262.987 3617.518    0.000 3617.518        0.000 5383.606    0.000 5383.606
182.00  3681.911 1000.139    0.000 1000.139      284.131 3764.591    0.000 3764.591       29.858 5669.628    0.000 5669.628
183.00  3569.307 1197.275    0.000 1197.275      196.498 3905.916    0.000 3905.916        0.000 5453.287    0.000 5453.287
184.00  3402.732 1347.700    0.000 1347.700      109.554 3751.236    0.000 3751.236        0.000 5460.126    0.000 5460.126
185.00  3425.397 1170.698    0.000 1170.698      167.230 3724.555    0.000 3724.555        0.000 5177.614    0.000 5177.614
186.00  3352.478 1184.553    0.000 1184.553      234.026 3772.014    0.000 3772.014        0.000 5631.729    0.000 5631.729
187.00  3313.116 1194.775    0.000 1194.775      162.426 3761.575    0.000 3761.575        0.000 5393.899    0.000 5393.899
188.00  3439.765 1191.686    0.000 1191.686      147.083 3804.854    0.000 3804.854        0.000 5549.394    0.000 5549.394
189.00  3388.893 1200.024    0.000 1200.024      261.943 3710.779    0.000 3710.779        0.000 5430.856    0.000 5430.856
190.00  3439.582 1235.995    0.000 1235.995      219.182 3604.807    0.000 3604.807        0.000 5361.389    0.000 5361.389
191.00  3227.263 1300.588    0.000 1300.588      131.163 3631.193    0.000 3631.193        0.000 5466.858    0.000 5466.858
192.00  3486.186 1275.516    0.000 1275.516      171.149 3767.943    0.000 3767.943        0.000 5345.711    0.000 5345.711
193.00  3708.525 1104.611    0.000 1104.611      282.170 3840.666    0.000 3840.666        0.000 5529.569    0.000 5529.569
194.00  3489.755 1146.640    0.000 1146.640      304.728 3615.317    0.000 3615.317        0.000 5474.487    0.000 5474.487
195.00  3306.916 1241.871    0.000 1241.871      128.397 3474.714    0.000 3474.714        0.000 5005.649    0.000 5005.649
196.00  3362.469 1148.794    0.000 1148.794      247.239 3421.181    0.000 3421.181        0.000 5130.457    0.000 5130.457
197.00  3136.299 1301.798    0.000 1301.798      113.703 3593.760    0.000 3593.760        0.000 5051.543    0.000 5051.543
198.00  3264.984 1273.756    0.000 1273.756      273.527 3422.613    0.000 3422.613        0.000 5166.968    0.000 5166.968
199.00  3221.189 1207.895    0.000 1207.895      114.389 3623.252    0.000 3623.252        0.000 5201.942    0.000 5201.942
200.00  3632.507  981.151    0.000  981.151      306.091 3545.505    0.000 3545.505        0.000 4964.691    0.000 4964.691
201.00  3491.145 1133.843    0.000 1133.843       84.003 3634.721    0.000 3634.721        0.000 5165.273    0.000 5165.273
202.00  3752.661 1069.833    0.000 1069.833      194.364 3650.564    0.000 3650.564        0.000 5457.993    0.000 5457.993
203.00  3564.260 1109.842    0.000 1109.842       46.129 3771.065    0.000 3771.065        0.000 5099.811    0.000 5099.811
204.00  3805.802 1042.403    0.000 1042.403      338.816 3908.348    0.000 3908.348        0.000 5336.646    0.000 5336.646
205.00  3529.473 1192.686    0.000 1192.686      327.752 3760.769    0.000 3760.769        0.000 5429.248    0.000 5429.248
206.00  3740.048 1091.028    0.000 1091.028       85.645 4044.686    0.000 4044.686        0.000 5230.899    0.000 5230.899
207.00  3557.177 1230.824    0.000 1230.824      200.031 3985.108    0.000 3985.108        0.000 5434.594    0.000 5434.594
208.00  3762.291 1106.308    0.000 1106.308      464.741 3964.781    0.000 3964.781        0.000 6071.134    0.000 6071.134
209.00  3555.957 1111.594    0.000 1111.594      336.914 3610.929    0.000 3610.929        0.000 5183.237    0.000 5183.237
210.00  3657.936 1211.855    0.000 1211.855      203.413 3885.217    0.000 3885.217        0.000 5779.006    0.000 5779.006
211.00  3446.207 1243.494    0.000 1243.494      228.658 4097.250    0.000 4097.250        0.000 6093.260    0.000 6093.260
212.00  3654.091 1190.747    0.000 1190.747      283.961 4033.835    0.000 4033.835        0.000 5801.010    0.000 5801.010
213.00  3644.187 1163.562    0.000 1163.562      269.817 3758.182    0.000 3758.182        0.000 5835.506    0.000 5835.506
214.00  3670.908 1158.915    0.000 1158.915      200.862 3986.232    0.000 3986.232        0.000 5807.676    0.000 5807.676
215.00  3756.655 1060.764    0.000 1060.764      284.116 3937.909    0.000 3937.909        0.000 5632.228    0.000 5632.228
216.00  3587.700 1214.519    0.000 1214.519      261.121 4029.820    0.000 4029.820        0.000 6154.291    0.000 6154.291
217.00  3570.733 1158.015    0.000 1158.015      181.145 4037.102    0.000 4037.102        0.000 5802.832    0.000 5802.832
218.00  3554.089 1217.900    0.000 1217.900      159.134 3896.624    0.000 3896.624        0.000 5496.803    0.000 5496.803
219.00  3354.917 1275.502    0.000 1275.502       41.245 3867.290    0.000 3867.290        0.000 5050.364    0.000 5050.364
220.00  3357.951 1284.316    0.000 1284.316      102.804 3766.303    0.000 3766.303        0.000 5186.460    0.000 5186.460
221.00  3391.753 1304.023    0.000 1304.023      206.384 3712.914    0.000 3712.914        0.000 5456.392    0.000 5456.392
222.00  3251.719 1360.915    0.000 1360.915      215.641 3572.294    0.000 3572.294        0.000 5050.335    0.000 5050.335
223.00  3523.902 1211.800    0.000 1211.800      297.906 3693.677    0.000 3693.677        0.000 5418.393    0.000 5418.393
224.00  3343.483 1336.173    0.000 1336.173      235.748 3863.877    0.000 3863.877        0.000 5727.734    0.000 5727.734
225.00  3541.008 1267.388    0.000 1267.388      197.404 3689.936    0.000 3689.936        0.000 5036.870    0.000 5036.870
226.00  3601.473 1123.253    0.000 1123.253      336.574 3784.307    0.000 3784.307        0.000 5434.890    0.000 5434.890
227.00  3421.774 1026.083    0.000 1026.083      192.133 3558.829    0.000 3558.829        0.000 5218.950    0.000 5218.950
228.00  3511.615 1131.125    0.000 1131.125      264.117 3755.759    0.000 3755.759        0.000 5551.809    0.000 5551.809
229.00  3525.053 1203.409    0.000 1203.409      175.956 3774.094    0.000 3774.094        0.000 5218.235    0.000 5218.235
230.00  3588.698 1018.917    0.000 1018.917      140.942 3611.585    0.000 3611.585        0.000 5325.130    0.000 5325.130
231.00  3572.994 1067.392    0.000 1067.392      189.795 3684.719    0.000 3684.719        0.000 5331.012    0.000 5331.012
232.00  3558.032 1105.890    0.000 1105.890      273.149 3682.205    0.000 3682.205        0.000 5334.861    0.000 5334.861
233.00  3529.902 1167.544    0.000 1167.544      147.688 3771.170    0.000 3771.170        0.000 5244.383    0.000 5244.383
234.00  3421.728 1283.531    0.000 1283.531      165.282 3821.981    0.000 3821.981        0.000 5226.891    0.000 5226.891
235.00  3630.590 1112.609    0.000 1112.609      160.830 3657.327    0.000 3657.327        0.000 5052.453    0.000 5052.453
236.00  3394.094 1251.473    0.000 1251.473       79.507 3837.735    0.000 3837.735        0.000 5116.004    0.000 5116.004
237.00  3717.511 1109.993    0.000 1109.993      182.448 3654.105    0.000 3654.105        0.000 5195.816    0.000 5195.816
238.00  3701.847 1145.622    0.000 1145.622       30.956 3909.817    0.000 3909.817        0.000 5350.043    0.000 5350.043
239.00  3721.553 1046.291    0.000 1046.291      279.964 3571.167    0.000 3571.167        0.000 5272.118    0.000 5272.118
240.00  3661.598 1145.211    0.000 1145.211      334.015 3689.883    0.000 3689.883        0.000 5108.558    0.000 5108.558
241.00  3745.098 1010.833    0.000 1010.833      178.641 3645.830    0.000 3645.830        0.000 5152.886    0.000 5152.886
242.00  3613.570 1051.594    0.000 1051.594       79.156 3620.383    0.000 3620.383        0.000 5086.747    0.000 5086.747
243.00  3427.709 1222.582    0.000 1222.582      137.303 3576.418    0.000 3576.418        0.000 5160.764    0.000 5160.764
244.00  3660.615 1109.738    0.000 1109.738       96.454 3860.385    0.000 3860.385        0.000 5170.795    0.000 5170.795
245.00  3656.358 1114.456    0.000 1114.456      208.986 3664.821    0.000 3664.821        0.000 5131.467    0.000 5131.467
246.00  3501.834 1079.985    0.000 1079.985      164.715 3725.541    0.000 3725.541        0.000 5372.750    0.000 5372.750
247.00  3571.493 1177.681    0.000 1177.681      202.633 3593.315    0.000 3593.315        0.000 5128.669    0.000 5128.669
248.00  3425.609 1255.200    0.000 1255.200      164.718 3684.348    0.000 3684.348        0.000 5136.690    0.000 5136.690
249.00  3605.046 1234.985    0.000 1234.985      303.698 3883.029    0.000 3883.029       20.106 5478.012    0.000 5478.012
250.00  3550.187 1242.082    0.000 1242.082      354.322 3864.395    0.000 3864.395      110.584 5820.015    0.000 5820.015
251.00  3565.338 1169.467    0.000 1169.467      281.992 3896.239    0.000 3896.239       80.425 5507.059    0.000 5507.059
252.00  3512.154 1328.987    0.000 1328.987      123.129 3826.113    0.000 3826.113        0.000 5308.219    0.000 5308.219
253.00  3349.260 1434.336    0.000 1434.336      123.562 3837.140    0.000 3837.140        0.000 5336.671    0.000 5336.671
254.00  3336.379 1404.111    0.000 1404.111       84.388 3785.010    0.000 3785.010        0.000 5189.490    0.000 5189.490
255.00  3345.021 1460.564    0.000 1460.564       84.822 3721.070    0.000 3721.070        0.000 4971.231    0.000 4971.231
256.00  3420.233 1315.015    0.000 1315.015      177.126 3553.422    0.000 3553.422        0.000 5092.473    0.000 5092.473
257.00  3473.717 1298.071    0.000 1298.071      107.305 3751.221    0.000 3751.221        0.000 5147.262    0.000 5147.262
258.00  3506.789 1337.303    0.000 1337.303      108.777 3934.529    0.000 3934.529        0.000 5184.861    0.000 5184.861
259.00  3319.170 1272.918    0.000 1272.918      196.104 3727.542    0.000 3727.542        0.000 5399.697    0.000 5399.697
260.00  3394.243 1250.283    0.000 1250.283      120.925 3897.755    0.000 3897.755        0.000 5221.562    0.000 5221.562
261.00  3426.312 1350.752    0.000 1350.752       52.659 3971.924    0.000 3971.924        0.000 5364.518    0.000 5364.518
262.00  3328.253 1320.673    0.000 1320.673      154.692 3653.157    0.000 3653.157        0.000 5206.572    0.000 5206.572
263.00  3371.955 1331.035    0.000 1331.035      156.681 3692.140    0.000 3692.140        0.000 5288.012    0.000 5288.012
264.00  3327.959 1383.014    0.000 1383.014      183.003 3785.119    0.000 3785.119        0.000 5311.225    0.000 5311.225
265.00  3237.849 1302.807    0.000 1302.807      240.467 3597.999    0.000 3597.999        0.000 5129.765    0.000 5129.765
266.00  3177.730 1349.297    0.000 1349.297      276.607 3581.783    0.000 3581.783        0.000 5424.621    0.000 5424.621
267.00  3483.407 1258.958    0.000 1258.958      150.798 3962.500    0.000 3962.500        0.000 5608.999    0.000 5608.999
268.00  3432.834 1263.996    0.000 1263.996      111.977 4050.257    0.000 4050.257        0.000 5582.658    0.000 5582.658
269.00  3469.600 1297.632    0.000 1297.632      240.335 3752.229    0.000 3752.229        0.000 5460.711    0.000 5460.711
270.00  3566.424 1225.428    0.000 1225.428      122.958 3867.730    0.000 3867.730        0.000 5411.163    0.000 5411.163
271.00  3524.386 1165.675    0.000 1165.675       23.735 3888.866    0.000 3888.866        0.000 5281.068    0.000 5281.068
272.00  3755.705 1105.744    0.000 1105.744      248.587 3800.003    0.000 3800.003       69.670 5526.360    0.000 5526.360
273.00  3500.844 1311.216    0.000 1311.216      365.780 3714.603    0.000 3714.603      230.118 5472.398    0.000 5472.398
274.00  3379.274 1291.771    0.000 1291.771      323.018 3840.825    0.000 3840.825      270.331 5302.891    0.000 5302.891
275.00  3264.285 1280.214    0.000 1280.214      254.546 3657.667    0.000 3657.667        9.953 5147.762    0.000 5147.762
276.00  3497.223 1268.820    0.000 1268.820      266.558 3851.138    0.000 3851.138      170.903 5252.207    0.000 5252.207
277.00  3672.525 1238.916    0.000 1238.916      404.996 3832.203    0.000 3832.203      160.850 5720.699    0.000 5720.699
278.00  3528.460 1278.513    0.000 1278.513      285.659 3713.156    0.000 3713.156        0.000 5592.209    0.000 5592.209
279.00  3474.695 1193.764    0.000 1193.764      327.239 3505.922    0.000 3505.922       59.717 5032.870    0.000 5032.870
280.00  3666.840 1129.666    0.000 1129.666      308.029 3715.626    0.000 3715.626       29.959 5225.165    0.000 5225.165
281.00  3528.025 1195.766    0.000 1195.766      260.515 3610.392    0.000 3610.392        0.000 5349.425    0.000 5349.425
282.00  3576.610 1081.274    0.000 1081.274      271.943 3708.214    0.000 3708.214       89.575 5378.195    0.000 5378.195
283.00  3631.457 1117.174    0.000 1117.174      515.133 3768.250    0.000 3768.250      260.979 5434.985    0.000 5434.985
284.00  3377.396 1238.863    0.000 1238.863      355.827 3579.985    0.000 3579.985      100.332 5267.379    0.000 5267.379
285.00  3403.603 1414.323    0.000 1414.323      365.339 3634.239    0.000 3634.239      291.239 4943.375    0.000 4943.375
286.00  3446.900 1284.444    0.000 1284.444      432.570 3685.063    0.000 3685.063      119.634 5334.962    0.000 5334.962
287.00  3525.460 1366.614    0.000 1366.614      340.825 3541.151    0.000 3541.151       20.106 5423.610    0.000 5423.610
288.00  3464.773 1321.307    0.000 1321.307      267.726 3739.656    0.000 3739.656        9.953 5615.928    0.000 5615.928
289.00  3397.016 1282.933    0.000 1282.933      374.424 3625.243    0.000 3625.243        0.000 5293.819    0.000 5293.819
290.00  3497.287 1273.832    0.000 1273.832      184.338 3879.121    0.000 3879.121        0.000 5553.298    0.000 5553.298
291.00  3658.610 1265.891    0.000 1265.891      387.879 3676.549    0.000 3676.549       70.976 5510.073    0.000 5510.073
292.00  3499.872 1286.554    0.000 1286.554      469.517 3580.597    0.000 3580.597        9.953 5564.876    0.000 5564.876
293.00  3436.175 1196.554    0.000 1196.554      339.939 3825.641    0.000 3825.641        0.000 5567.393    0.000 5567.393
294.00  3470.877 1375.660    0.000 1375.660      238.997 3709.071    0.000 3709.071        0.000 5196.214    0.000 5196.214
295.00  3233.387 1429.940    0.000 1429.940      319.145 3613.310    0.000 3613.310        0.000 5272.828    0.000 5272.828
296.00  3268.924 1393.020    0.000 1393.020      328.661 3609.748    0.000 3609.748        0.000 4903.370    0.000 4903.370
297.00  3460.949 1392.853    0.000 1392.853      239.892 3835.953    0.000 3835.953        0.000 5341.576    0.000 5341.576
298.00  3477.429 1234.580    0.000 1234.580      252.865 3837.331    0.000 3837.331        0.000 5751.734    0.000 5751.734
299.00  3261.457 1392.356    0.000 1392.356      223.379 3891.868    0.000 3891.868        0.000 5608.978    0.000 5608.978
300.00  3407.266 1252.695    0.000 1252.695      295.017 3763.416    0.000 3763.416        0.000 5235.216    0.000 5235.216
301.00  3449.257 1383.558    0.000 1383.558      343.826 3866.112    0.000 3866.112        0.000 5654.521    0.000 5654.521
302.00  3313.779 1419.618    0.000 1419.618      186.931 3745.211    0.000 3745.211        0.000 5209.586    0.000 5209.586
303.00  3278.661 1399.082    0.000 1399.082      213.961 3607.826    0.000 3607.826        0.000 5222.458    0.000 5222.458
304.00  3542.300 1351.295    0.000 1351.295      714.212 3416.819    0.000 3416.819      381.917 5125.424    0.000 5125.424
305.00  3403.196 1455.010    0.000 1455.010      521.106 3416.273    0.000 3416.273       10.053 5560.526    0.000 5560.526
306.00  3415.707 1419.335    0.000 1419.335      297.254 3705.843    0.000 3705.843      100.531 5560.139    0.000 5560.139
307.00  3441.876 1416.411    0.000 1416.411      462.781 3544.790    0.000 3544.790       60.319 5416.264    0.000 5416.264
308.00  3426.781 1547.462    0.000 1547.462      449.781 3515.767    0.000 3515.767       80.425 5616.428    0.000 5616.428
309.00  3377.003 1602.750    0.000 1602.750      307.150 3638.743    0.000 3638.743      100.531 5498.918    0.000 5498.918
310.00  3273.955 1612.830    0.000 1612.830      339.274 3560.461    0.000 3560.461        0.000 5175.690    0.000 5175.690
311.00  3365.827 1545.188    0.000 1545.188      390.654 3314.107    0.000 3314.107        0.000 5155.407    0.000 5155.407
312.00  3183.576 1536.118    0.000 1536.118      518.649 3259.455    0.000 3259.455       20.106 4814.377    0.000 4814.377
313.00  3214.801 1464.896    0.000 1464.896      391.586 3381.966    0.000 3381.966       10.053 4935.214    0.000 4935.214
314.00  3274.073 1495.951    0.000 1495.951      221.138 3519.751    0.000 3519.751        0.000 4834.598    0.000 4834.598
315.00  3369.674 1408.672    0.000 1408.672      643.452 3249.658    0.000 3249.658        0.000 4813.575    0.000 4813.575
316.00  3220.767 1467.845    0.000 1467.845      301.288 3495.585    0.000 3495.585        0.000 5009.113    0.000 5009.113
317.00  3180.470 1592.023    0.000 1592.023      246.426 3521.824    0.000 3521.824        0.000 4674.853    0.000 4674.853
318.00  3389.297 1491.474    0.000 1491.474      154.124 3767.911    0.000 3767.911        0.000 5309.011    0.000 5309.011
319.00  3088.542 1530.531    0.000 1530.531      178.205 3535.983    0.000 3535.983       19.906 4865.470    0.000 4865.470
320.00  3389.414 1434.024    0.000 1434.024      262.066 3561.294    0.000 3561.294        0.000 5030.333    0.000 5030.333
321.00  3225.374 1538.521    0.000 1538.521      282.138 3517.632    0.000 3517.632        9.953 4855.598    0.000 4855.598
322.00  3186.419 1453.167    0.000 1453.167      513.358 3196.082    0.000 3196.082        0.000 4723.621    0.000 4723.621
323.00  3341.855 1385.748    0.000 1385.748      411.645 3483.386    0.000 3483.386        0.000 5056.869    0.000 5056.869
324.00  3222.866 1534.222    0.000 1534.222      393.336 3398.009    0.000 3398.009       40.012 4883.966    0.000 4883.966
325.00  3307.804 1588.964    0.000 1588.964      244.557 3611.271    0.000 3611.271        9.953 5199.733    0.000 5199.733
326.00  3504.220 1380.945    0.000 1380.945      379.785 3750.316    0.000 3750.316       59.717 5493.490    0.000 5493.490
327.00  3512.458 1387.965    0.000 1387.965      424.484 3530.282    0.000 3530.282       90.479 4917.130    0.000 4917.130
328.00  3518.697 1333.455    0.000 1333.455      554.057 3243.784    0.000 3243.784      119.936 4922.464    0.000 4922.464
329.00  3480.608 1277.168    0.000 1277.168      310.360 3633.205    0.000 3633.205       39.811 5296.844    0.000 5296.844
330.00  3347.666 1389.194    0.000 1389.194      475.073 3334.812    0.000 3334.812      321.098 5018.987    0.000 5018.987
331.00  3566.640 1376.492    0.000 1376.492      568.224 3550.244    0.000 3550.244      140.443 5373.944    0.000 5373.944
332.00  3625.801 1354.468    0.000 1354.468      546.254 3534.124    0.000 3534.124      110.584 5243.961    0.000 5243.961
333.00  3327.502 1428.646    0.000 1428.646      418.127 3427.995    0.000 3427.995      110.384 4773.188    0.000 4773.188
334.00  3322.471 1372.020    0.000 1372.020      381.764 3510.288    0.000 3510.288       19.906 5343.792    0.000 5343.792
335.00  3232.373 1467.570    0.000 1467.570      445.776 3337.725    0.000 3337.725       40.012 5193.395    0.000 5193.395
336.00  3370.806 1425.213    0.000 1425.213      437.981 3420.031    0.000 3420.031       19.906 5187.864    0.000 5187.864
337.00  3326.722 1386.519    0.000 1386.519      382.541 3440.341    0.000 3440.341       29.858 5092.861    0.000 5092.861
338.00  3210.808 1440.918    0.000 1440.918      233.629 3544.773    0.000 3544.773        0.000 5096.792    0.000 5096.792
339.00  3572.377 1373.847    0.000 1373.847      460.583 3519.222    0.000 3519.222      160.850 5301.673    0.000 5301.673
340.00  3538.587 1220.904    0.000 1220.904      492.607 3616.265    0.000 3616.265      231.121 5228.281    0.000 5228.281
341.00  3661.812 1342.454    0.000 1342.454      541.116 3545.003    0.000 3545.003      160.448 5503.433    0.000 5503.433
342.00  3367.577 1285.986    0.000 1285.986      405.037 3521.202    0.000 3521.202       90.278 5195.612    0.000 5195.612
343.00  3485.337 1241.773    0.000 1241.773      225.507 3671.403    0.000 3671.403       59.717 5584.564    0.000 5584.564
344.00  3284.661 1364.116    0.000 1364.116      707.161 3357.867    0.000 3357.867      502.555 5093.972    0.000 5093.972
345.00  3446.557 1400.608    0.000 1400.608      562.444 3465.306    0.000 3465.306      341.004 4973.323    0.000 4973.323
346.00  3289.049 1480.339    0.000 1480.339      339.317 3782.991    0.000 3782.991      140.543 5245.369    0.000 5245.369
347.00  3408.341 1432.203    0.000 1432.203      425.259 3774.329    0.000 3774.329       80.325 5602.557    0.000 5602.557
348.00  3264.400 1337.595    0.000 1337.595      596.196 3444.661    0.000 3444.661      280.584 5209.886    0.000 5209.886
349.00  3346.645 1363.244    0.000 1363.244      488.472 3456.876    0.000 3456.876      129.788 5185.263    0.000 5185.263
350.00  3225.558 1415.762    0.000 1415.762      255.460 3593.943    0.000 3593.943      159.245 5019.176    0.000 5019.176
351.00  3137.673 1451.991    0.000 1451.991      487.593 3357.059    0.000 3357.059      350.856 4734.067    0.000 4734.067
352.00  3350.098 1455.498    0.000 1455.498      571.676 3479.147    0.000 3479.147      642.496 4796.197    0.000 4796.197
353.00  3403.103 1330.637    0.000 1330.637      554.255 3503.055    0.000 3503.055      482.348 5085.322    0.000 5085.322
354.00  3459.996 1342.491    0.000 1342.491      543.498 3249.080    0.000 3249.080      221.168 5027.809    0.000 5027.809
355.00  3496.920 1409.056    0.000 1409.056      617.159 3444.756    0.000 3444.756      481.446 4985.594    0.000 4985.594
356.00  3323.411 1453.770    0.000 1453.770      440.008 3507.939    0.000 3507.939      430.579 4686.108    0.000 4686.108
357.00  3233.696 1507.509    0.000 1507.509      568.826 3499.331    0.000 3499.331      582.177 5362.178    0.000 5362.178
358.00  3372.144 1491.416    0.000 1491.416      652.099 3510.081    0.000 3510.081      461.841 5159.912    0.000 5159.912
359.00  3504.951 1343.135    0.000 1343.135      467.404 3629.713    0.000 3629.713      501.953 5220.225    0.000 5220.225
360.00  3307.599 1377.182    0.000 1377.182      454.097 3562.186    0.000 3562.186      480.844 5415.361    0.000 5415.361
361.00  3506.890 1410.034    0.000 1410.034      417.186 3622.996    0.000 3622.996      181.362 5364.304    0.000 5364.304
362.00  3415.030 1417.608    0.000 1417.608      364.180 3807.984    0.000 3807.984      280.785 5149.863    0.000 5149.863
363.00  3389.026 1387.472    0.000 1387.472      383.092 3535.148    0.000 3535.148      160.049 5267.797    0.000 5267.797
364.00  3404.392 1515.475    0.000 1515.475      283.225 3635.788    0.000 3635.788      159.446 5341.892    0.000 5341.892
365.00  3420.566 1424.347    0.000 1424.347      399.427 3645.323    0.000 3645.323      169.399 5266.578    0.000 5266.578
366.00  3615.797 1246.741    0.000 1246.741      414.155 3757.544    0.000 3757.544      240.773 5492.140    0.000 5492.140
367.00  3476.544 1385.150    0.000 1385.150      602.128 3569.922    0.000 3569.922      451.988 5342.391    0.000 5342.391
368.00  3573.097 1335.066    0.000 1335.066      613.755 3665.820    0.000 3665.820      361.911 5521.736    0.000 5521.736
369.00  3255.889 1519.556    0.000 1519.556      523.349 3589.657    0.000 3589.657      261.180 5344.092    0.000 5344.092
370.00  3460.408 1423.496    0.000 1423.496      317.153 3607.382    0.000 3607.382       79.824 5495.314    0.000 5495.314
371.00  3298.858 1503.691    0.000 1503.691      465.857 3566.202    0.000 3566.202      170.301 5399.284    0.000 5399.284
372.00  3486.698 1308.119    0.000 1308.119      406.076 3696.241    0.000 3696.241       89.976 5459.095    0.000 5459.095
373.00  3240.391 1567.552    0.000 1567.552      410.619 3590.705    0.000 3590.705       90.179 5534.199    0.000 5534.199
374.00  3250.365 1534.466    0.000 1534.466      354.465 3486.241    0.000 3486.241       19.906 5056.276    0.000 5056.276
375.00  3509.138 1445.358    0.000 1445.358      211.671 3938.824    0.000 3938.824        0.000 5707.524    0.000 5707.524
376.00  3340.691 1533.436    0.000 1533.436      404.783 3870.775    0.000 3870.775        0.000 5720.200    0.000 5720.200
377.00  3341.397 1536.480    0.000 1536.480      154.514 3816.116    0.000 3816.116        0.000 5576.402    0.000 5576.402
378.00  3272.747 1516.681    0.000 1516.681      137.610 3938.092    0.000 3938.092        0.000 5550.395    0.000 5550.395
379.00  3414.148 1438.118    0.000 1438.118      114.695 3952.354    0.000 3952.354        0.000 5292.532    0.000 5292.532
380.00  3366.381 1420.332    0.000 1420.332      230.210 3859.075    0.000 3859.075        0.000 5381.403    0.000 5381.403
381.00  3101.266 1507.502    0.000 1507.502      201.293 3831.698    0.000 3831.698        0.000 5606.283    0.000 5606.283
382.00  3217.200 1561.672    0.000 1561.672      139.896 3815.747    0.000 3815.747        0.000 5422.007    0.000 5422.007
383.00  3426.467 1470.832    0.000 1470.832      149.329 3873.573    0.000 3873.573        0.000 5945.282    0.000 5945.282
384.00  3264.567 1440.761    0.000 1440.761      308.022 3449.984    0.000 3449.984        0.000 5284.778    0.000 5284.778
385.00  3324.654 1521.436    0.000 1521.436      381.864 3584.846    0.000 3584.846        0.000 5576.316    0.000 5576.316
386.00  3319.523 1541.923    0.000 1541.923      368.779 3423.445    0.000 3423.445       29.858 5577.940    0.000 5577.940
387.00  3139.592 1593.146    0.000 1593.146      294.200 3670.069    0.000 3670.069       19.906 5625.289    0.000 5625.289
388.00  3240.242 1528.332    0.000 1528.332      380.750 3656.524    0.000 3656.524       39.811 5384.209    0.000 5384.209
389.00  3319.844 1476.753    0.000 1476.753      375.589 3585.337    0.000 3585.337       20.106 5404.913    0.000 5404.913
390.00  3209.851 1628.747    0.000 1628.747      277.189 3713.284    0.000 3713.284       10.053 5574.702    0.000 5574.702
391.00  3206.078 1465.675    0.000 1465.675      217.379 3443.276    0.000 3443.276        0.000 5149.567    0.000 5149.567
392.00  3430.697 1354.012    0.000 1354.012      306.808 3679.535    0.000 3679.535       10.053 5645.585    0.000 5645.585
393.00  3371.774 1411.999    0.000 1411.999      219.015 3806.563    0.000 3806.563        0.000 5446.228    0.000 5446.228
394.00  3542.867 1337.313    0.000 1337.313      106.217 3807.481    0.000 3807.481        0.000 5192.681    0.000 5192.681
395.00  3361.420 1430.083    0.000 1430.083      347.032 3638.976    0.000 3638.976       30.462 5416.168    0.000 5416.168
396.00  3281.506 1435.810    0.000 1435.810      168.867 3728.734    0.000 3728.734        0.000 5271.359    0.000 5271.359
397.00  3042.895 1486.225    0.000 1486.225      148.805 3690.568    0.000 3690.568        0.000 5186.777    0.000 5186.777
398.00  3224.688 1327.735    0.000 1327.735      150.189 3671.597    0.000 3671.597        0.000 5468.706    0.000 5468.706
399.00  3197.969 1405.619    0.000 1405.619      171.076 3641.943    0.000 3641.943        0.000 5604.751    0.000 5604.751
400.00  3357.800 1414.732    0.000 1414.732      177.603 3755.404    0.000 3755.404        0.000 5474.289    0.000 5474.289
401.00  3542.320 1356.815    0.000 1356.815      191.297 3830.642    0.000 3830.642        0.000 5655.127    0.000 5655.127
402.00  3333.580 1498.691    0.000 1498.691      175.177 3869.343    0.000 3869.343        0.000 5808.280    0.000 5808.280
403.00  3401.453 1318.402    0.000 1318.402       81.576 3697.677    0.000 3697.677        0.000 5405.516    0.000 5405.516
404.00  3536.788 1306.843    0.000 1306.843      137.825 3840.092    0.000 3840.092        0.000 5695.969    0.000 5695.969
405.00  3443.343 1297.473    0.000 1297.473      305.389 3516.952    0.000 3516.952        0.000 5207.261    0.000 5207.261
406.00  3317.579 1316.248    0.000 1316.248      250.668 3692.132    0.000 3692.132        0.000 5426.729    0.000 5426.729
407.00  3491.159 1309.239    0.000 1309.239      298.564 3619.355    0.000 3619.355       19.906 5690.644    0.000 5690.644
408.00  3284.247 1348.261    0.000 1348.261      234.617 3670.591    0.000 3670.591        0.000 5557.724    0.000 5557.724
409.00  3414.493 1268.554    0.000 1268.554      344.573 3667.164    0.000 3667.164        0.000 5615.137    0.000 5615.137
410.00  3262.908 1368.996    0.000 1368.996      295.795 3635.236    0.000 3635.236        0.000 5445.233    0.000 5445.233
411.00  3444.521 1304.916    0.000 1304.916      305.529 3803.760    0.000 3803.760        0.000 5847.955    0.000 5847.955
412.00  3326.768 1342.988    0.000 1342.988      348.997 3558.939    0.000 3558.939       60.319 5474.777    0.000 5474.777
413.00  3267.480 1320.474    0.000 1320.474      176.086 3637.915    0.000 3637.915        0.000 5624.277    0.000 5624.277
414.00  3317.591 1308.621    0.000 1308.621      186.633 3674.313    0.000 3674.313        0.000 5505.572    0.000 5505.572
415.00  3277.167 1273.930    0.000 1273.930      171.845 3622.702    0.000 3622.702        0.000 5392.552    0.000 5392.552
416.00  3390.324 1150.166    0.000 1150.166      408.754 3695.891    0.000 3695.891        0.000 5689.719    0.000 5689.719
417.00  3444.066 1273.829    0.000 1273.829      301.467 3739.705    0.000 3739.705        0.000 5577.634    0.000 5577.634
418.00  3262.648 1291.534    0.000 1291.534      188.450 3585.796    0.000 3585.796        0.000 5239.663    0.000 5239.663
419.00  3266.367 1330.552    0.000 1330.552      321.011 3375.536    0.000 3375.536       19.906 5449.064    0.000 5449.064
420.00  3517.046 1175.983    0.000 1175.983      325.938 3596.250    0.000 3596.250        0.000 5376.280    0.000 5376.280
421.00  3596.211 1174.252    0.000 1174.252      177.864 3732.241    0.000 3732.241        0.000 5468.469    0.000 5468.469
422.00  3337.020 1308.694    0.000 1308.694      187.156 3820.387    0.000 3820.387        0.000 5637.675    0.000 5637.675
423.00  3629.321 1264.764    0.000 1264.764      291.505 3650.523    0.000 3650.523        0.000 5571.703    0.000 5571.703
424.00  3595.837 1206.863    0.000 1206.863      377.559 3665.989    0.000 3665.989        0.000 5508.480    0.000 5508.480
425.00  3534.135 1296.570    0.000 1296.570      193.760 3740.651    0.000 3740.651        0.000 5210.303    0.000 5210.303
426.00  3400.210 1357.809    0.000 1357.809      134.491 3769.242    0.000 3769.242        0.000 5550.792    0.000 5550.792
427.00  3463.613 1440.254    0.000 1440.254      143.705 3768.654    0.000 3768.654        0.000 5618.453    0.000 5618.453
428.00  3624.206 1387.074    0.000 1387.074      126.584 3885.684    0.000 3885.684        0.000 5655.551    0.000 5655.551
429.00  3494.827 1442.827    0.000 1442.827      130.161 3713.282    0.000 3713.282        0.000 5095.683    0.000 5095.683
430.00  3612.687 1307.094    0.000 1307.094      271.592 3597.187    0.000 3597.187        9.953 5505.660    0.000 5505.660
431.00  3404.274 1537.842    0.000 1537.842      271.928 3544.717    0.000 3544.717        0.000 5167.699    0.000 5167.699
432.00  3498.464 1340.739    0.000 1340.739      219.195 3804.744    0.000 3804.744        0.000 5762.066    0.000 5762.066
433.00  3636.312 1174.740    0.000 1174.740      169.122 3776.932    0.000 3776.932        0.000 5357.586    0.000 5357.586
434.00  3468.534 1466.382    0.000 1466.382      209.037 3762.288    0.000 3762.288        0.000 5419.614    0.000 5419.614
435.00  3362.244 1452.643    0.000 1452.643      208.080 3739.806    0.000 3739.806        0.000 5618.054    0.000 5618.054
436.00  3417.362 1523.969    0.000 1523.969      130.527 3930.222    0.000 3930.222        0.000 5592.216    0.000 5592.216
437.00  3137.067 1527.783    0.000 1527.783      283.778 3545.416    0.000 3545.416        0.000 5467.460    0.000 5467.460
438.00  3262.546 1500.792    0.000 1500.792      241.457 3583.326    0.000 3583.326        0.000 5343.316    0.000 5343.316
439.00  3181.682 1514.008    0.000 1514.008       96.021 3647.845    0.000 3647.845        0.000 5346.027    0.000 5346.027
440.00  3223.999 1650.069    0.000 1650.069      124.552 3799.544    0.000 3799.544        0.000 5807.148    0.000 5807.148
441.00  3019.867 1600.464    0.000 1600.464      223.086 3480.773    0.000 3480.773        0.000 5244.573    0.000 5244.573
442.00  2920.039 1703.426    0.000 1703.426      237.092 3600.555    0.000 3600.555        0.000 5540.236    0.000 5540.236
443.00  3080.162 1589.933    0.000 1589.933      265.190 3627.733    0.000 3627.733        0.000 5887.888    0.000 5887.888
444.00  3263.251 1570.481    0.000 1570.481      182.746 3714.451    0.000 3714.451        0.000 5468.963    0.000 5468.963
445.00  3313.015 1542.891    0.000 1542.891       86.464 3849.403    0.000 3849.403        0.000 5367.827    0.000 5367.827
446.00  3286.090 1495.912    0.000 1495.912      122.001 3718.934    0.000 3718.934        0.000 5540.349    0.000 5540.349
447.00  3191.899 1511.698    0.000 1511.698      318.031 3475.332    0.000 3475.332        0.000 5579.046    0.000 5579.046
448.00  3017.667 1628.198    0.000 1628.198       93.213 3623.866    0.000 3623.866        0.000 5149.596    0.000 5149.596
449.00  3124.104 1545.177    0.000 1545.177       52.179 3753.182    0.000 3753.182        0.000 5550.385    0.000 5550.385
450.00  3058.924 1550.733    0.000 1550.733      140.424 3595.720    0.000 3595.720        0.000 5088.155    0.000 5088.155
451.00  3153.223 1510.180    0.000 1510.180      153.524 3595.251    0.000 3595.251        0.000 5397.805    0.000 5397.805
452.00  3249.408 1412.854    0.000 1412.854      240.638 3512.006    0.000 3512.006       71.077 5408.972    0.000 5408.972
453.00  3133.492 1494.516    0.000 1494.516      253.437 3533.833    0.000 3533.833        0.000 5375.877    0.000 5375.877
454.00  3135.617 1443.812    0.000 1443.812      118.202 3500.453    0.000 3500.453        0.000 5268.110    0.000 5268.110
455.00  3039.711 1575.004    0.000 1575.004      131.469 3620.263    0.000 3620.263        0.000 5438.595    0.000 5438.595
456.00  3092.430 1517.529    0.000 1517.529      343.317 3580.333    0.000 3580.333        0.000 5376.580    0.000 5376.580
457.00  3078.915 1579.682    0.000 1579.682      333.406 3431.183    0.000 3431.183       60.319 5455.995    0.000 5455.995
458.00  3329.793 1500.914    0.000 1500.914      235.530 3572.367    0.000 3572.367        0.000 5648.851    0.000 5648.851
459.00  3191.834 1507.040    0.000 1507.040      109.333 3711.414    0.000 3711.414        0.000 5557.327    0.000 5557.327
460.00  3292.192 1452.086    0.000 1452.086      378.545 3572.464    0.000 3572.464        0.000 5688.815    0.000 5688.815
461.00  3270.865 1496.661    0.000 1496.661      186.034 3984.103    0.000 3984.103        0.000 5719.588    0.000 5719.588
462.00  3306.407 1504.535    0.000 1504.535      306.390 3486.939    0.000 3486.939        0.000 5082.908    0.000 5082.908
463.00  3182.284 1578.688    0.000 1578.688      103.240 3802.079    0.000 3802.079        0.000 5693.770    0.000 5693.770
464.00  3251.080 1557.747    0.000 1557.747      150.966 3714.684    0.000 3714.684        0.000 5606.272    0.000 5606.272
465.00  3108.603 1565.993    0.000 1565.993      192.260 3751.697    0.000 3751.697        0.000 5582.657    0.000 5582.657
466.00  3216.001 1541.084    0.000 1541.084      233.501 3697.414    0.000 3697.414        0.000 5680.880    0.000 5680.880
467.00  3281.107 1503.141    0.000 1503.141      157.151 3868.495    0.000 3868.495        0.000 5754.171    0.000 5754.171
468.00  3215.019 1440.841    0.000 1440.841      263.986 3598.323    0.000 3598.323        0.000 5461.115    0.000 5461.115
469.00  3356.970 1522.881    0.000 1522.881      207.693 3629.553    0.000 3629.553        0.000 5617.753    0.000 5617.753
470.00  3541.438 1437.087    0.000 1437.087      360.512 3773.328    0.000 3773.328        0.000 5730.446    0.000 5730.446
471.00  3475.390 1554.883    0.000 1554.883      289.230 4042.040    0.000 4042.040        0.000 5921.743    0.000 5921.743
472.00  3498.920 1525.724    0.000 1525.724      386.638 3888.783    0.000 3888.783        0.000 5798.218    0.000 5798.218
473.00  3271.827 1605.294    0.000 1605.294      171.847 4009.433    0.000 4009.433        0.000 5653.383    0.000 5653.383
474.00  3435.089 1539.379    0.000 1539.379      368.682 3777.641    0.000 3777.641        0.000 5841.729    0.000 5841.729
475.00  3540.131 1560.459    0.000 1560.459      225.238 4048.377    0.000 4048.377        0.000 6208.974    0.000 6208.974
476.00  3482.346 1568.916    0.000 1568.916      238.289 4149.351    0.000 4149.351       30.159 6032.323    0.000 6032.323
477.00  3499.708 1551.003    0.000 1551.003      436.689 3751.237    0.000 3751.237       60.319 5814.162    0.000 5814.162
478.00  3271.191 1562.069    0.000 1562.069      474.973 3639.581    0.000 3639.581      201.062 5798.682    0.000 5798.682
479.00  3407.418 1490.794    0.000 1490.794      492.360 3658.620    0.000 3658.620       20.106 5688.094    0.000 5688.094
480.00  3386.421 1664.366    0.000 1664.366      226.013 3941.665    0.000 3941.665       10.053 5826.137    0.000 5826.137
481.00  3373.928 1581.190    0.000 1581.190      375.162 3724.384    0.000 3724.384        0.000 5635.530    0.000 5635.530
482.00  3315.243 1566.334    0.000 1566.334      224.551 4051.156    0.000 4051.156        0.000 6101.292    0.000 6101.292
483.00  3335.736 1472.527    0.000 1472.527      366.942 3816.522    0.000 3816.522       30.159 5552.083    0.000 5552.083
484.00  3462.083 1455.507    0.000 1455.507      345.447 3516.582    0.000 3516.582       50.265 5228.881    0.000 5228.881
485.00  3398.567 1495.113    0.000 1495.113      296.598 3679.008    0.000 3679.008      120.637 5540.935    0.000 5540.935
486.00  3241.473 1460.872    0.000 1460.872      326.990 3579.643    0.000 3579.643        0.000 5637.955    0.000 5637.955
487.00  3397.472 1309.201    0.000 1309.201      267.813 3660.806    0.000 3660.806        0.000 5153.975    0.000 5153.975
488.00  3323.301 1456.159    0.000 1456.159      381.934 3479.723    0.000 3479.723       90.478 5537.118    0.000 5537.118
489.00  3442.740 1482.388    0.000 1482.388      298.761 3469.672    0.000 3469.672       80.425 5124.023    0.000 5124.023
490.00  3334.439 1503.879    0.000 1503.879      250.656 3570.476    0.000 3570.476        0.000 5721.213    0.000 5721.213
491.00  3310.683 1632.726    0.000 1632.726      273.736 3734.515    0.000 3734.515        0.000 5675.943    0.000 5675.943
492.00  3566.269 1364.242    0.000 1364.242      301.316 3662.572    0.000 3662.572        0.000 5557.007    0.000 5557.007
493.00  3402.438 1450.223    0.000 1450.223       98.223 3752.832    0.000 3752.832        0.000 5225.369    0.000 5225.369
494.00  3322.785 1385.867    0.000 1385.867       70.635 3998.276    0.000 3998.276        0.000 5714.749    0.000 5714.749
495.00  3340.122 1449.840    0.000 1449.840      231.111 3746.776    0.000 3746.776        0.000 5485.950    0.000 5485.950
496.00  3533.102 1451.913    0.000 1451.913      293.457 3680.914    0.000 3680.914       30.159 5291.020    0.000 5291.020
497.00  3430.485 1458.134    0.000 1458.134      213.606 3656.395    0.000 3656.395        0.000 5445.328    0.000 5445.328
498.00  3517.617 1461.834    0.000 1461.834      310.836 3668.199    0.000 3668.199        0.000 5230.697    0.000 5230.697
499.00  3488.431 1564.263    0.000 1564.263      143.744 4038.676    0.000 4038.676        0.000 5817.505    0.000 5817.505
500.00  3565.710 1477.654    0.000 1477.654      144.442 3923.674    0.000 3923.674        0.000 5889.691    0.000 5889.691
501.00  3658.847 1366.623    0.000 1366.623      145.036 3773.112    0.000 3773.112        0.000 5553.707    0.000 5553.707
502.00  3553.449 1356.035    0.000 1356.035      286.049 3645.051    0.000 3645.051        0.000 5503.139    0.000 5503.139
503.00  3604.301 1318.685    0.000 1318.685      218.534 3816.013    0.000 3816.013        0.000 5817.009    0.000 5817.009
504.00  3529.603 1402.539    0.000 1402.539      305.834 3673.683    0.000 3673.683        0.000 5766.646    0.000 5766.646
505.00  3617.343 1395.922    0.000 1395.922      466.032 3556.079    0.000 3556.079      120.637 5495.096    0.000 5495.096
506.00  3845.348 1224.984    0.000 1224.984      227.663 3921.799    0.000 3921.799        0.000 5974.241    0.000 5974.241
507.00  3553.487 1356.522    0.000 1356.522      107.521 3865.968    0.000 3865.968        0.000 5690.441    0.000 5690.441
508.00  3668.313 1306.439    0.000 1306.439      175.655 3927.918    0.000 3927.918        0.000 5885.772    0.000 5885.772
509.00  3682.878 1352.028    0.000 1352.028      124.849 3925.910    0.000 3925.910        0.000 5872.082    0.000 5872.082
510.00  3482.099 1409.811    0.000 1409.811      192.256 3699.126    0.000 3699.126        0.000 5513.495    0.000 5513.495
511.00  3531.371 1378.679    0.000 1378.679      160.176 3807.832    0.000 3807.832        0.000 5395.758    0.000 5395.758
512.00  3214.336 1516.084    0.000 1516.084      143.315 3697.932    0.000 3697.932        0.000 5573.918    0.000 5573.918
513.00  3111.635 1576.948    0.000 1576.948      147.937 3696.230    0.000 3696.230        0.000 5666.601    0.000 5666.601
514.00  3163.622 1575.382    0.000 1575.382      172.720 3795.492    0.000 3795.492        0.000 5512.705    0.000 5512.705
515.00  3277.251 1508.066    0.000 1508.066       51.790 3834.526    0.000 3834.526        0.000 5255.836    0.000 5255.836
516.00  3265.061 1464.803    0.000 1464.803      125.162 3813.642    0.000 3813.642        0.000 5486.953    0.000 5486.953
517.00  3269.044 1579.209    0.000 1579.209      207.128 3731.443    0.000 3731.443        0.000 5819.628    0.000 5819.628
518.00  2994.282 1727.914    0.000 1727.914      208.686 3742.340    0.000 3742.340        0.000 5450.869    0.000 5450.869
519.00  3331.052 1504.394    0.000 1504.394      196.927 3788.067    0.000 3788.067        0.000 5510.782    0.000 5510.782
520.00  3321.509 1585.481    0.000 1585.481      231.548 3782.520    0.000 3782.520        0.000 5794.077    0.000 5794.077
521.00  3213.887 1483.033    0.000 1483.033      187.025 3772.179    0.000 3772.179        0.000 5497.406    0.000 5497.406
522.00  3197.748 1436.830    0.000 1436.830      165.018 3744.898    0.000 3744.898        0.000 5487.551    0.000 5487.551
523.00  3369.157 1436.063    0.000 1436.063      184.086 3884.626    0.000 3884.626        0.000 5521.331    0.000 5521.331
524.00  3283.089 1448.562    0.000 1448.562      197.616 3693.092    0.000 3693.092        0.000 5569.282    0.000 5569.282
525.00  3261.859 1247.393    0.000 1247.393       68.007 3756.951    0.000 3756.951        0.000 5406.022    0.000 5406.022
526.00  3120.067 1455.505    0.000 1455.505      140.078 3704.599    0.000 3704.599        0.000 5448.063    0.000 5448.063
527.00  3245.995 1449.972    0.000 1449.972      134.967 3806.872    0.000 3806.872        0.000 5399.188    0.000 5399.188
528.00  3178.737 1461.945    0.000 1461.945       98.181 3963.885    0.000 3963.885        0.000 5629.514    0.000 5629.514
529.00  3266.788 1435.517    0.000 1435.517      136.965 3734.772    0.000 3734.772        0.000 5590.715    0.000 5590.715
530.00  3256.895 1312.838    0.000 1312.838      145.915 3919.301    0.000 3919.301        0.000 5923.395    0.000 5923.395
531.00  3318.928 1524.280    0.000 1524.280       81.361 3773.858    0.000 3773.858        0.000 5475.606    0.000 5475.606
532.00  3655.208 1280.535    0.000 1280.535      273.186 3868.717    0.000 3868.717        0.000 5421.303    0.000 5421.303
533.00  3530.758 1452.141    0.000 1452.141      135.318 3876.520    0.000 3876.520        0.000 5362.291    0.000 5362.291
534.00  3524.697 1388.029    0.000 1388.029      179.152 3825.947    0.000 3825.947        0.000 5299.377    0.000 5299.377
535.00  3514.633 1331.001    0.000 1331.001      313.571 3609.773    0.000 3609.773        0.000 5152.400    0.000 5152.400
536.00  3493.038 1374.368    0.000 1374.368      401.722 3618.696    0.000 3618.696        0.000 5484.541    0.000 5484.541
537.00  3573.371 1425.318    0.000 1425.318      191.956 3848.224    0.000 3848.224        9.953 5633.329    0.000 5633.329
538.00  3374.843 1379.482    0.000 1379.482      150.970 3721.762    0.000 3721.762        0.000 5275.236    0.000 5275.236
539.00  3504.218 1288.999    0.000 1288.999      258.753 3498.263    0.000 3498.263        0.000 5199.444    0.000 5199.444
540.00  3616.040 1360.090    0.000 1360.090      126.456 3845.800    0.000 3845.800        0.000 5099.296    0.000 5099.296
541.00  3573.626 1364.032    0.000 1364.032      112.365 3953.389    0.000 3953.389        0.000 5463.235    0.000 5463.235
542.00  3203.582 1470.109    0.000 1470.109       54.301 3792.190    0.000 3792.190        0.000 5321.570    0.000 5321.570
543.00  3469.685 1354.022    0.000 1354.022      211.703 3785.137    0.000 3785.137        0.000 5442.313    0.000 5442.313
544.00  3525.697 1300.577    0.000 1300.577      128.572 3863.876    0.000 3863.876        0.000 5578.728    0.000 5578.728
545.00  3219.665 1447.428    0.000 1447.428       62.774 3765.866    0.000 3765.866        0.000 5135.669    0.000 5135.669
546.00  3326.993 1472.514    0.000 1472.514       53.906 3974.854    0.000 3974.854        0.000 5518.613    0.000 5518.613
547.00  3363.753 1440.141    0.000 1440.141       86.380 3782.797    0.000 3782.797        0.000 5030.140    0.000 5030.140
548.00  3356.875 1566.458    0.000 1566.458      162.503 3902.282    0.000 3902.282        0.000 5625.484    0.000 5625.484
549.00  3422.893 1447.264    0.000 1447.264       82.704 3945.082    0.000 3945.082        0.000 5692.844    0.000 5692.844
550.00  3246.649 1515.511    0.000 1515.511      105.099 3850.148    0.000 3850.148        0.000 5391.858    0.000 5391.858
551.00  3266.973 1472.399    0.000 1472.399      148.939 3979.620    0.000 3979.620        0.000 5537.915    0.000 5537.915
552.00  3221.863 1476.453    0.000 1476.453      104.187 3791.459    0.000 3791.459        0.000 5484.633    0.000 5484.633
553.00  3198.324 1537.131    0.000 1537.131      123.208 3885.870    0.000 3885.870        0.000 5797.080    0.000 5797.080
554.00  3313.237 1513.604    0.000 1513.604      167.313 3946.885    0.000 3946.885        0.000 5806.948    0.000 5806.948
555.00  3310.934 1485.884    0.000 1485.884      165.152 3828.323    0.000 3828.323        0.000 5548.185    0.000 5548.185
556.00  3386.430 1380.795    0.000 1380.795      206.392 3772.110    0.000 3772.110        0.000 5504.455    0.000 5504.455
557.00  3410.987 1397.480    0.000 1397.480      212.482 3766.360    0.000 3766.360        0.000 5783.299    0.000 5783.299
558.00  3383.241 1322.841    0.000 1322.841      104.797 3845.359    0.000 3845.359        0.000 5481.201    0.000 5481.201
559.00  3520.774 1434.401    0.000 1434.401       93.037 3933.866    0.000 3933.866        0.000 5643.291    0.000 5643.291
560.00  3372.694 1495.185    0.000 1495.185      134.151 4169.594    0.000 4169.594        0.000 5936.744    0.000 5936.744
561.00  3248.863 1531.216    0.000 1531.216      131.472 4027.777    0.000 4027.777        0.000 5534.094    0.000 5534.094
562.00  3334.904 1451.756    0.000 1451.756      156.545 3839.546    0.000 3839.546        0.000 5378.761    0.000 5378.761
563.00  3532.116 1369.374    0.000 1369.374      155.252 3936.647    0.000 3936.647        0.000 5559.753    0.000 5559.753
564.00  3398.906 1484.706    0.000 1484.706      149.028 4051.655    0.000 4051.655        0.000 5622.781    0.000 5622.781
565.00  3500.596 1329.092    0.000 1329.092      138.000 4002.848    0.000 4002.848        0.000 5978.335    0.000 5978.335
566.00  3338.227 1387.540    0.000 1387.540      145.346 3978.488    0.000 3978.488        0.000 5658.463    0.000 5658.463
567.00  3366.359 1295.712    0.000 1295.712      216.384 3835.354    0.000 3835.354        0.000 5760.597    0.000 5760.597
568.00  3311.884 1523.893    0.000 1523.893      178.424 3867.824    0.000 3867.824        0.000 5756.301    0.000 5756.301
569.00  3387.026 1456.528    0.000 1456.528      103.106 3866.076    0.000 3866.076        0.000 5719.997    0.000 5719.997
570.00  3300.785 1414.832    0.000 1414.832      159.617 3849.467    0.000 3849.467        0.000 5554.114    0.000 5554.114
571.00  3465.543 1463.050    0.000 1463.050      140.723 4056.489    0.000 4056.489        0.000 5941.662    0.000 5941.662
572.00  3515.863 1285.090    0.000 1285.090      362.933 3768.235    0.000 3768.235        0.000 5692.333    0.000 5692.333
573.00  3317.666 1399.851    0.000 1399.851      173.966 3885.492    0.000 3885.492        0.000 5553.498    0.000 5553.498
574.00  3390.065 1512.160    0.000 1512.160      181.268 3914.492    0.000 3914.492        0.000 5444.728    0.000 5444.728
575.00  3250.740 1453.164    0.000 1453.164      152.784 3927.673    0.000 3927.673        0.000 5468.648    0.000 5468.648
576.00  3199.838 1563.703    0.000 1563.703       74.402 4035.949    0.000 4035.949        0.000 5488.861    0.000 5488.861
577.00  3303.680 1545.217    0.000 1545.217      262.169 3862.470    0.000 3862.470        0.000 5542.348    0.000 5542.348
578.00  3418.783 1513.332    0.000 1513.332      244.695 3811.752    0.000 3811.752        0.000 5613.422    0.000 5613.422
579.00  3447.018 1475.103    0.000 1475.103      218.583 3795.009    0.000 3795.009        0.000 5368.024    0.000 5368.024
580.00  3332.852 1433.404    0.000 1433.404      151.401 3786.590    0.000 3786.590        0.000 5317.960    0.000 5317.960
581.00  3232.644 1414.716    0.000 1414.716      182.701 3628.622    0.000 3628.622        0.000 5057.375    0.000 5057.375
582.00  3351.318 1493.974    0.000 1493.974      145.607 3965.977    0.000 3965.977        0.000 5628.599    0.000 5628.599
583.00  3546.402 1528.449    0.000 1528.449      108.730 4041.816    0.000 4041.816        0.000 5925.068    0.000 5925.068
584.00  3348.157 1552.895    0.000 1552.895      168.868 3893.343    0.000 3893.343        0.000 5750.137    0.000 5750.137
585.00  3377.194 1626.139    0.000 1626.139      156.201 3993.688    0.000 3993.688        0.000 6162.215    0.000 6162.215
586.00  3406.100 1502.328    0.000 1502.328      197.879 4088.099    0.000 4088.099        0.000 5972.013    0.000 5972.013
587.00  3502.466 1380.900    0.000 1380.900      116.555 4013.015    0.000 4013.015        0.000 5640.757    0.000 5640.757
588.00  3773.843 1339.207    0.000 1339.207      248.717 3975.617    0.000 3975.617        0.000 5659.481    0.000 5659.481
589.00  3457.596 1510.296    0.000 1510.296       95.547 4048.499    0.000 4048.499        0.000 5622.271    0.000 5622.271
590.00  3565.080 1354.760    0.000 1354.760      100.171 4143.688    0.000 4143.688        0.000 5695.146    0.000 5695.146
591.00  3532.600 1346.455    0.000 1346.455      201.033 3929.520    0.000 3929.520        0.000 5538.633    0.000 5538.633
592.00  3220.246 1514.237    0.000 1514.237      264.115 3783.198    0.000 3783.198       20.308 5569.191    0.000 5569.191
593.00  3293.578 1428.079    0.000 1428.079      246.721 3842.724    0.000 3842.724        0.000 5604.258    0.000 5604.258
594.00  3291.327 1456.127    0.000 1456.127      195.151 3829.718    0.000 3829.718        0.000 5309.907    0.000 5309.907
595.00  3620.620 1316.601    0.000 1316.601      291.088 3705.957    0.000 3705.957       20.308 5479.950    0.000 5479.950
596.00  3639.185 1374.940    0.000 1374.940      291.861 3757.957    0.000 3757.957       39.811 5495.999    0.000 5495.999
597.00  3235.688 1479.475    0.000 1479.475      373.275 3682.845    0.000 3682.845       50.166 5695.142    0.000 5695.142
598.00  3329.079 1441.990    0.000 1441.990      412.181 3872.107    0.000 3872.107        0.000 5783.416    0.000 5783.416
599.00  3267.899 1455.141    0.000 1455.141      256.106 3784.241    0.000 3784.241       49.764 5623.477    0.000 5623.477
600.00  3346.627 1322.349    0.000 1322.349      299.727 3808.258    0.000 3808.258        0.000 5580.672    0.000 5580.672
601.00  3487.790 1434.842    0.000 1434.842      304.492 3848.870    0.000 3848.870        0.000 5776.006    0.000 5776.006
602.00  3370.015 1330.615    0.000 1330.615      249.970 3609.159    0.000 3609.159       40.616 5389.656    0.000 5389.656
603.00  3350.640 1411.245    0.000 1411.245      243.183 3746.878    0.000 3746.878        0.000 5378.671    0.000 5378.671
604.00  3266.457 1342.511    0.000 1342.511      172.503 3796.607    0.000 3796.607        0.000 5482.926    0.000 5482.926
605.00  3512.460 1290.750    0.000 1290.750      123.519 3867.120    0.000 3867.120        0.000 5396.764    0.000 5396.764
606.00  3428.171 1390.868    0.000 1390.868      118.802 3962.327    0.000 3962.327        0.000 5595.815    0.000 5595.815
607.00  3560.611 1441.446    0.000 1441.446      189.011 4066.250    0.000 4066.250        0.000 5922.345    0.000 5922.345
608.00  3710.918 1396.353    0.000 1396.353      328.086 3747.446    0.000 3747.446        0.000 5696.750    0.000 5696.750
609.00  3419.097 1366.882    0.000 1366.882      281.654 3865.521    0.000 3865.521        0.000 5663.568    0.000 5663.568
610.00  3542.585 1338.199    0.000 1338.199      294.541 3928.776    0.000 3928.776        0.000 5517.609    0.000 5517.609
611.00  3311.145 1570.250    0.000 1570.250      300.247 3997.008    0.000 3997.008        0.000 5850.357    0.000 5850.357
612.00  3269.274 1531.312    0.000 1531.312      151.449 4041.629    0.000 4041.629        9.953 5771.154    0.000 5771.154
613.00  3372.604 1491.564    0.000 1491.564      201.678 3889.223    0.000 3889.223        0.000 5576.401    0.000 5576.401
614.00  3465.434 1490.426    0.000 1490.426      308.256 3821.409    0.000 3821.409        0.000 5519.319    0.000 5519.319
615.00  3616.082 1293.490    0.000 1293.490      216.038 3850.489    0.000 3850.489        0.000 5456.607    0.000 5456.607
616.00  3419.055 1422.669    0.000 1422.669      302.717 3936.686    0.000 3936.686        0.000 5546.561    0.000 5546.561
617.00  3492.388 1434.508    0.000 1434.508      351.432 3880.419    0.000 3880.419        0.000 5699.572    0.000 5699.572
618.00  3459.996 1398.322    0.000 1398.322      318.869 3766.057    0.000 3766.057        0.000 5638.862    0.000 5638.862
619.00  3563.074 1391.970    0.000 1391.970      261.724 3866.314    0.000 3866.314        0.000 5497.407    0.000 5497.407
620.00  3463.905 1379.173    0.000 1379.173      347.592 3771.525    0.000 3771.525        0.000 5495.592    0.000 5495.592
621.00  3314.906 1437.780    0.000 1437.780      212.219 4000.597    0.000 4000.597        0.000 5772.660    0.000 5772.660
622.00  3418.414 1390.082    0.000 1390.082      309.626 3819.978    0.000 3819.978        0.000 5267.880    0.000 5267.880
623.00  3552.727 1387.090    0.000 1387.090      211.450 3906.580    0.000 3906.580        0.000 5758.606    0.000 5758.606
624.00  3706.759 1292.795    0.000 1292.795      316.893 3913.864    0.000 3913.864        0.000 5927.172    0.000 5927.172
625.00  3681.044 1384.892    0.000 1384.892      518.338 3705.048    0.000 3705.048        0.000 5562.738    0.000 5562.738
626.00  3634.765 1184.712    0.000 1184.712      348.508 3843.903    0.000 3843.903        0.000 5446.068    0.000 5446.068
627.00  3510.768 1315.695    0.000 1315.695      127.194 3824.493    0.000 3824.493        0.000 5469.145    0.000 5469.145
628.00  3465.271 1381.896    0.000 1381.896      319.578 3802.240    0.000 3802.240        0.000 5344.194    0.000 5344.194
629.00  3528.223 1193.804    0.000 1193.804      261.521 3756.618    0.000 3756.618        0.000 5492.793    0.000 5492.793
630.00  3603.043 1233.335    0.000 1233.335      426.044 3705.433    0.000 3705.433        0.000 5562.448    0.000 5562.448
631.00  3687.473 1229.444    0.000 1229.444      367.426 3704.085    0.000 3704.085        0.000 5717.155    0.000 5717.155
632.00  3460.765 1315.329    0.000 1315.329      150.104 3952.312    0.000 3952.312        0.000 5561.231    0.000 5561.231
633.00  3365.532 1308.501    0.000 1308.501      251.657 3782.840    0.000 3782.840        0.000 5789.441    0.000 5789.441
634.00  3543.568 1249.474    0.000 1249.474      267.822 4119.875    0.000 4119.875        0.000 6094.651    0.000 6094.651
635.00  3583.192 1184.421    0.000 1184.421      258.532 3868.376    0.000 3868.376        0.000 5920.856    0.000 5920.856
636.00  3444.808 1272.446    0.000 1272.446      222.945 3948.572    0.000 3948.572        0.000 5754.564    0.000 5754.564
637.00  3609.436 1160.323    0.000 1160.323      273.963 4011.169    0.000 4011.169        0.000 5636.024    0.000 5636.024
638.00  3429.295 1293.284    0.000 1293.284      262.947 3722.244    0.000 3722.244        0.000 5336.145    0.000 5336.145
639.00  3533.690 1296.736    0.000 1296.736      239.338 3953.643    0.000 3953.643        0.000 5539.497    0.000 5539.497
640.00  3460.183 1285.429    0.000 1285.429      160.558 4062.810    0.000 4062.810        0.000 5549.569    0.000 5549.569
641.00  3426.771 1337.856    0.000 1337.856      253.121 3937.814    0.000 3937.814        0.000 5773.643    0.000 5773.643
642.00  3225.673 1357.393    0.000 1357.393      220.088 3806.056    0.000 3806.056        0.000 5502.632    0.000 5502.632
643.00  3224.170 1396.866    0.000 1396.866      111.835 4012.398    0.000 4012.398        0.000 5531.980    0.000 5531.980
644.00  3313.655 1348.869    0.000 1348.869      208.906 3840.869    0.000 3840.869        0.000 5413.600    0.000 5413.600
645.00  3357.656 1346.952    0.000 1346.952      225.282 3783.709    0.000 3783.709        0.000 5646.878    0.000 5646.878
646.00  3356.270 1416.060    0.000 1416.060      248.497 3815.183    0.000 3815.183        0.000 5469.746    0.000 5469.746
647.00  3314.245 1499.372    0.000 1499.372      112.505 3896.409    0.000 3896.409        0.000 5270.305    0.000 5270.305
648.00  3317.736 1305.302    0.000 1305.302      259.659 3617.128    0.000 3617.128        0.000 5576.308    0.000 5576.308
649.00  3551.469 1258.423    0.000 1258.423      178.591 3813.541    0.000 3813.541        0.000 5762.399    0.000 5762.399
650.00  3306.579 1358.840    0.000 1358.840      243.397 3742.014    0.000 3742.014        0.000 5746.010    0.000 5746.010
651.00  3195.195 1403.222    0.000 1403.222      174.402 3791.354    0.000 3791.354        0.000 5594.992    0.000 5594.992
652.00  3444.591 1346.064    0.000 1346.064      174.575 3922.988    0.000 3922.988        0.000 5605.053    0.000 5605.053
653.00  3572.603 1230.095    0.000 1230.095      266.619 3790.780    0.000 3790.780        0.000 5696.365    0.000 5696.365
654.00  3501.324 1234.456    0.000 1234.456      149.068 3947.460    0.000 3947.460        0.000 5747.112    0.000 5747.112
655.00  3441.651 1333.531    0.000 1333.531      199.560 3941.589    0.000 3941.589        0.000 5464.368    0.000 5464.368
656.00  3428.540 1339.297    0.000 1339.297      427.829 3572.425    0.000 3572.425        0.000 5935.414    0.000 5935.414
657.00  3241.402 1421.740    0.000 1421.740      258.876 3643.925    0.000 3643.925        0.000 5535.110    0.000 5535.110
658.00  3523.251 1351.404    0.000 1351.404      397.777 3448.856    0.000 3448.856        0.000 5572.625    0.000 5572.625
659.00  3494.830 1271.255    0.000 1271.255      368.042 3656.850    0.000 3656.850        0.000 5541.042    0.000 5541.042
660.00  3321.740 1381.761    0.000 1381.761      303.197 3663.295    0.000 3663.295        0.000 5363.100    0.000 5363.100
661.00  3522.484 1244.720    0.000 1244.720      333.503 3773.174    0.000 3773.174        0.000 5364.604    0.000 5364.604
662.00  3386.248 1366.782    0.000 1366.782      254.508 3685.255    0.000 3685.255        0.000 5675.936    0.000 5675.936
663.00  3402.917 1151.894    0.000 1151.894      233.594 3623.305    0.000 3623.305        0.000 5350.440    0.000 5350.440
664.00  3414.073 1293.847    0.000 1293.847      297.849 3666.116    0.000 3666.116        0.000 5393.449    0.000 5393.449
665.00  3357.955 1291.943    0.000 1291.943      328.042 3704.294    0.000 3704.294        0.000 5522.329    0.000 5522.329
666.00  3151.674 1423.789    0.000 1423.789      192.533 3796.228    0.000 3796.228        0.000 5573.544    0.000 5573.544
667.00  3221.795 1369.430    0.000 1369.430      299.260 3582.826    0.000 3582.826        0.000 5409.634    0.000 5409.634
668.00  3327.208 1380.117    0.000 1380.117      120.880 3945.278    0.000 3945.278        0.000 5653.720    0.000 5653.720
669.00  3459.415 1184.772    0.000 1184.772      264.519 3747.476    0.000 3747.476        0.000 5899.919    0.000 5899.919
670.00  3694.217 1213.539    0.000 1213.539      222.508 4023.123    0.000 4023.123        0.000 5903.543    0.000 5903.543
671.00  3393.783 1341.064    0.000 1341.064      312.852 3868.052    0.000 3868.052       40.212 5854.572    0.000 5854.572
672.00  3566.652 1288.676    0.000 1288.676      223.938 4038.001    0.000 4038.001        0.000 5861.333    0.000 5861.333
673.00  3556.904 1223.287    0.000 1223.287      289.262 3879.787    0.000 3879.787        0.000 5707.122    0.000 5707.122
674.00  3460.302 1179.932    0.000 1179.932      258.178 3854.695    0.000 3854.695        0.000 5833.080    0.000 5833.080
675.00  3637.847 1241.711    0.000 1241.711      328.223 3756.680    0.000 3756.680        0.000 5526.157    0.000 5526.157
676.00  3297.674 1309.852    0.000 1309.852      320.922 3794.114    0.000 3794.114        0.000 5631.310    0.000 5631.310
677.00  3283.414 1363.491    0.000 1363.491      216.067 3952.868    0.000 3952.868        0.000 5946.072    0.000 5946.072
678.00  3480.980 1252.098    0.000 1252.098      362.505 3696.814    0.000 3696.814        0.000 5457.784    0.000 5457.784
679.00  3407.278 1248.777    0.000 1248.777      423.385 3728.001    0.000 3728.001        0.000 5712.498    0.000 5712.498
680.00  3368.103 1285.165    0.000 1285.165      477.453 3629.048    0.000 3629.048        0.000 5588.584    0.000 5588.584
681.00  3484.989 1175.928    0.000 1175.928      466.269 3487.749    0.000 3487.749        0.000 5618.340    0.000 5618.340
682.00  3387.743 1356.540    0.000 1356.540      373.239 3524.644    0.000 3524.644        0.000 5385.808    0.000 5385.808
683.00  3303.929 1367.938    0.000 1367.938      425.720 3558.477    0.000 3558.477        0.000 5625.381    0.000 5625.381
684.00  3376.758 1306.107    0.000 1306.107      371.239 3712.404    0.000 3712.404        0.000 5562.376    0.000 5562.376
685.00  3509.060 1172.895    0.000 1172.895      447.759 3523.441    0.000 3523.441        0.000 5583.249    0.000 5583.249
686.00  3505.006 1307.589    0.000 1307.589      382.951 3614.784    0.000 3614.784        0.000 5539.917    0.000 5539.917
687.00  3482.761 1352.029    0.000 1352.029      519.697 3616.152    0.000 3616.152        0.000 5766.233    0.000 5766.233
688.00  3519.549 1331.674    0.000 1331.674      402.410 3650.351    0.000 3650.351        0.000 5778.682    0.000 5778.682
689.00  3494.180 1298.891    0.000 1298.891      393.427 3766.006    0.000 3766.006        0.000 5698.069    0.000 5698.069
690.00  3481.297 1389.737    0.000 1389.737      327.746 3790.459    0.000 3790.459        0.000 5831.969    0.000 5831.969
691.00  3491.000 1321.016    0.000 1321.016      373.234 3795.575    0.000 3795.575        0.000 6033.341    0.000 6033.341
692.00  3375.242 1409.866    0.000 1409.866      255.796 3850.203    0.000 3850.203        0.000 5952.110    0.000 5952.110
693.00  3339.455 1407.357    0.000 1407.357      276.775 3785.234    0.000 3785.234        0.000 5498.808    0.000 5498.808
694.00  3326.050 1256.892    0.000 1256.892      382.693 3793.918    0.000 3793.918        0.000 5706.109    0.000 5706.109
695.00  3310.111 1313.663    0.000 1313.663      512.342 3593.124    0.000 3593.124        0.000 5558.930    0.000 5558.930
696.00  3401.510 1303.753    0.000 1303.753      264.093 3875.371    0.000 3875.371        0.000 5980.253    0.000 5980.253
697.00  3236.566 1309.397    0.000 1309.397      166.620 3711.351    0.000 3711.351        0.000 5192.604    0.000 5192.604
698.00  3406.108 1259.399    0.000 1259.399      258.107 3792.696    0.000 3792.696        0.000 5484.042    0.000 5484.042
699.00  3374.911 1251.363    0.000 1251.363      162.557 3978.520    0.000 3978.520        0.000 6058.880    0.000 6058.880
700.00  3573.210 1220.455    0.000 1220.455      176.389 3927.890    0.000 3927.890        0.000 5804.844    0.000 5804.844
701.00  3607.538 1304.523    0.000 1304.523      271.790 4005.702    0.000 4005.702        0.000 6060.480    0.000 6060.480
702.00  3630.343 1270.015    0.000 1270.015      173.008 4034.244    0.000 4034.244        0.000 6020.970    0.000 6020.970
703.00  3534.158 1308.807    0.000 1308.807      244.087 3871.960    0.000 3871.960        0.000 5464.923    0.000 5464.923
704.00  3751.555 1216.125    0.000 1216.125      330.589 3987.635    0.000 3987.635        0.000 6060.618    0.000 6060.618
705.00  3668.017 1305.611    0.000 1305.611      428.329 3920.101    0.000 3920.101       70.372 5930.180    0.000 5930.180
706.00  3602.982 1250.374    0.000 1250.374      422.977 3613.497    0.000 3613.497        0.000 5750.534    0.000 5750.534
707.00  3737.941 1269.759    0.000 1269.759      509.701 3680.352    0.000 3680.352        0.000 6015.169    0.000 6015.169
708.00  3498.807 1288.282    0.000 1288.282      614.395 3540.356    0.000 3540.356      190.909 5507.588    0.000 5507.588
709.00  3361.464 1389.899    0.000 1389.899      386.781 3820.398    0.000 3820.398        0.000 5858.095    0.000 5858.095
710.00  3491.562 1268.634    0.000 1268.634      429.972 3616.798    0.000 3616.798       30.159 5379.267    0.000 5379.267
711.00  3646.595 1284.547    0.000 1284.547      388.085 3684.714    0.000 3684.714      120.637 5420.705    0.000 5420.705
712.00  3497.445 1343.335    0.000 1343.335      415.880 3677.374    0.000 3677.374       70.372 5379.873    0.000 5379.873
713.00  3698.756 1211.857    0.000 1211.857      425.651 3682.443    0.000 3682.443       60.319 5506.937    0.000 5506.937
714.00  3560.877 1213.446    0.000 1213.446      435.683 3641.388    0.000 3641.388      150.796 5563.142    0.000 5563.142
715.00  3367.677 1366.644    0.000 1366.644      412.204 3563.087    0.000 3563.087       70.372 5310.212    0.000 5310.212
716.00  3566.952 1227.317    0.000 1227.317      369.401 3689.953    0.000 3689.953       90.478 5259.140    0.000 5259.140
717.00  3457.845 1305.550    0.000 1305.550      480.642 3719.508    0.000 3719.508      170.702 5337.456    0.000 5337.456
718.00  3518.103 1299.848    0.000 1299.848      293.770 3715.223    0.000 3715.223        0.000 5667.015    0.000 5667.015
719.00  3481.639 1321.469    0.000 1321.469      364.822 3585.369    0.000 3585.369       30.159 5537.823    0.000 5537.823
720.00  3607.411 1256.744    0.000 1256.744      200.554 3792.087    0.000 3792.087        0.000 5584.870    0.000 5584.870
721.00  3500.807 1324.731    0.000 1324.731      413.018 3806.286    0.000 3806.286       20.106 5963.257    0.000 5963.257
722.00  3368.139 1395.161    0.000 1395.161      418.417 3807.281    0.000 3807.281       70.372 5496.995    0.000 5496.995
723.00  3590.469 1312.258    0.000 1312.258      286.876 3912.186    0.000 3912.186        0.000 5910.897    0.000 5910.897
724.00  3574.047 1195.030    0.000 1195.030      332.181 3789.347    0.000 3789.347       10.053 5601.259    0.000 5601.259
725.00  3529.660 1294.862    0.000 1294.862      268.422 3836.824    0.000 3836.824        0.000 5710.734    0.000 5710.734
726.00  3375.471 1259.411    0.000 1259.411      288.358 3776.389    0.000 3776.389        0.000 5699.678    0.000 5699.678
727.00  3579.933 1139.269    0.000 1139.269      367.846 3842.363    0.000 3842.363       40.212 5872.376    0.000 5872.376
728.00  3402.467 1163.414    0.000 1163.414      658.451 3349.525    0.000 3349.525      412.177 5337.849    0.000 5337.849
729.00  3646.392 1120.646    0.000 1120.646      862.094 3421.848    0.000 3421.848      683.611 5408.541    0.000 5408.541
730.00  3744.593 1129.561    0.000 1129.561      924.809 3181.825    0.000 3181.825      573.632 4929.211    0.000 4929.211
731.00  3539.758 1131.360    0.000 1131.360      855.326 3301.732    0.000 3301.732      502.454 4992.730    0.000 4992.730
732.00  3532.562 1128.982    0.000 1128.982      546.281 3418.194    0.000 3418.194      180.956 5293.835    0.000 5293.835
733.00  3428.523 1189.192    0.000 1189.192      512.761 3401.367    0.000 3401.367      170.903 5468.654    0.000 5468.654
734.00  3662.516 1157.631    0.000 1157.631      628.984 3426.338    0.000 3426.338      331.752 5561.634    0.000 5561.634
735.00  3753.437 1082.226    0.000 1082.226      644.567 3491.127    0.000 3491.127      261.380 5598.325    0.000 5598.325
736.00  3538.444 1161.308    0.000 1161.308      326.454 3907.935    0.000 3907.935        0.000 5927.782    0.000 5927.782
737.00  3406.258 1201.027    0.000 1201.027      220.341 3857.190    0.000 3857.190       30.159 5610.492    0.000 5610.492
738.00  3524.605 1284.616    0.000 1284.616      322.809 3862.383    0.000 3862.383       20.106 5967.883    0.000 5967.883
739.00  3619.791 1170.113    0.000 1170.113      471.312 3516.708    0.000 3516.708      190.407 5619.961    0.000 5619.961
740.00  3517.968 1070.761    0.000 1070.761      401.048 3434.262    0.000 3434.262      311.646 5324.577    0.000 5324.577
741.00  3489.960 1201.786    0.000 1201.786      623.426 3443.080    0.000 3443.080      502.655 5351.623    0.000 5351.623
742.00  3331.234 1248.728    0.000 1248.728      462.509 3586.230    0.000 3586.230      191.009 5576.781    0.000 5576.781
743.00  3309.007 1337.182    0.000 1337.182      208.281 3940.225    0.000 3940.225        0.000 5736.862    0.000 5736.862
744.00  3294.869 1341.013    0.000 1341.013      298.681 3615.080    0.000 3615.080       40.212 5518.204    0.000 5518.204
745.00  3392.362 1217.980    0.000 1217.980      324.100 3538.889    0.000 3538.889        0.000 5754.546    0.000 5754.546
746.00  3407.478 1163.463    0.000 1163.463      433.951 3532.759    0.000 3532.759      191.009 5457.985    0.000 5457.985
747.00  3407.036 1233.021    0.000 1233.021      376.600 3635.455    0.000 3635.455        0.000 5582.352    0.000 5582.352
748.00  3444.452 1305.856    0.000 1305.856      237.254 3703.231    0.000 3703.231       10.053 5662.381    0.000 5662.381
749.00  3380.271 1285.364    0.000 1285.364      592.693 3533.145    0.000 3533.145      512.307 5199.521    0.000 5199.521
750.00  3410.250 1316.268    0.000 1316.268      652.003 3425.576    0.000 3425.576      482.549 5348.425    0.000 5348.425
751.00  3486.555 1229.404    0.000 1229.404      554.086 3680.764    0.000 3680.764      502.655 5096.898    0.000 5096.898
752.00  3329.984 1297.156    0.000 1297.156      253.388 3940.913    0.000 3940.913        0.000 5872.975    0.000 5872.975
753.00  3338.494 1303.255    0.000 1303.255      162.164 3927.931    0.000 3927.931        0.000 5567.065    0.000 5567.065
754.00  3482.971 1195.619    0.000 1195.619      611.724 3598.643    0.000 3598.643      391.269 5471.263    0.000 5471.263
755.00  3337.074 1244.244    0.000 1244.244      312.336 3768.139    0.000 3768.139      150.796 5278.885    0.000 5278.885
756.00  3551.171 1172.484    0.000 1172.484      341.321 3766.799    0.000 3766.799       10.053 5863.936    0.000 5863.936
757.00  3519.431 1125.270    0.000 1125.270      245.688 3968.325    0.000 3968.325        0.000 6048.202    0.000 6048.202
758.00  3625.720 1313.270    0.000 1313.270      209.679 3945.221    0.000 3945.221        0.000 5995.725    0.000 5995.725
759.00  3463.867 1349.691    0.000 1349.691      141.192 4151.288    0.000 4151.288        0.000 6000.637    0.000 6000.637
760.00  3415.166 1365.260    0.000 1365.260      203.441 4243.619    0.000 4243.619        0.000 6198.091    0.000 6198.091
761.00  3729.521 1249.287    0.000 1249.287      381.085 3932.117    0.000 3932.117        0.000 6009.098    0.000 6009.098
762.00  3515.922 1268.111    0.000 1268.111      319.435 3920.504    0.000 3920.504       20.106 5705.690    0.000 5705.690
763.00  3367.277 1289.833    0.000 1289.833      235.576 3972.666    0.000 3972.666       10.053 5802.813    0.000 5802.813
764.00  3456.645 1253.832    0.000 1253.832      715.999 3531.107    0.000 3531.107      201.062 5668.295    0.000 5668.295
765.00  3460.584 1256.705    0.000 1256.705      479.682 3659.153    0.000 3659.153       20.106 5702.177    0.000 5702.177
766.00  3411.131 1325.700    0.000 1325.700      385.924 3604.112    0.000 3604.112        0.000 5609.189    0.000 5609.189
767.00  3443.862 1323.564    0.000 1323.564      192.300 3823.982    0.000 3823.982        0.000 5339.265    0.000 5339.265
768.00  3558.197 1315.979    0.000 1315.979      371.503 3824.613    0.000 3824.613       10.154 5369.761    0.000 5369.761
769.00  3465.956 1317.577    0.000 1317.577      329.385 3689.312    0.000 3689.312        0.000 5339.251    0.000 5339.251
770.00  3419.671 1289.600    0.000 1289.600      338.571 3784.104    0.000 3784.104       30.159 5827.034    0.000 5827.034
771.00  3444.281 1226.321    0.000 1226.321      454.906 3592.451    0.000 3592.451        0.000 5565.771    0.000 5565.771
772.00  3413.908 1197.030    0.000 1197.030      119.315 3873.909    0.000 3873.909        0.000 5393.173    0.000 5393.173
773.00  3337.706 1244.285    0.000 1244.285      394.794 3542.486    0.000 3542.486        0.000 5415.171    0.000 5415.171
774.00  3796.451 1088.218    0.000 1088.218      457.555 3548.276    0.000 3548.276       10.053 5501.214    0.000 5501.214
775.00  3543.915 1082.513    0.000 1082.513      626.934 3429.293    0.000 3429.293      140.743 5236.533    0.000 5236.533
776.00  3451.963 1269.557    0.000 1269.557      475.452 3676.168    0.000 3676.168      211.115 5677.956    0.000 5677.956
777.00  3374.999 1334.055    0.000 1334.055      374.338 3873.872    0.000 3873.872        0.000 5787.625    0.000 5787.625
778.00  3515.895 1339.611    0.000 1339.611      348.186 3837.961    0.000 3837.961       40.212 5555.714    0.000 5555.714
779.00  3349.006 1292.650    0.000 1292.650      309.703 3664.079    0.000 3664.079       70.372 5538.419    0.000 5538.419
780.00  3231.892 1305.134    0.000 1305.134      406.231 3571.973    0.000 3571.973      201.062 5344.093    0.000 5344.093
781.00  3477.483 1270.872    0.000 1270.872      479.246 3644.712    0.000 3644.712       70.372 5780.502    0.000 5780.502
782.00  3468.411 1214.944    0.000 1214.944      382.242 3697.100    0.000 3697.100        0.000 5985.374    0.000 5985.374
783.00  3378.290 1322.351    0.000 1322.351      401.528 3659.742    0.000 3659.742       30.159 5889.983    0.000 5889.983
784.00  3492.416 1237.663    0.000 1237.663      441.608 3895.085    0.000 3895.085        0.000 5971.405    0.000 5971.405
785.00  3626.394 1191.909    0.000 1191.909      304.143 3957.935    0.000 3957.935       10.053 5852.067    0.000 5852.067
786.00  3515.624 1149.187    0.000 1149.187      481.805 3369.915    0.000 3369.915      301.593 5229.989    0.000 5229.989
787.00  3662.699 1092.739    0.000 1092.739      438.232 3596.671    0.000 3596.671      140.743 5806.649    0.000 5806.649
788.00  3502.401 1150.455    0.000 1150.455      626.610 3256.046    0.000 3256.046      271.434 5471.160    0.000 5471.160
789.00  3430.224 1211.935    0.000 1211.935      682.690 3243.577    0.000 3243.577      281.487 5408.537    0.000 5408.537
790.00  3402.281 1202.635    0.000 1202.635      471.390 3563.743    0.000 3563.743      130.690 5438.175    0.000 5438.175
791.00  3306.586 1269.771    0.000 1269.771      545.573 3230.321    0.000 3230.321      291.540 5273.826    0.000 5273.826
792.00  3206.531 1283.537    0.000 1283.537      415.868 3481.931    0.000 3481.931      211.115 5374.348    0.000 5374.348
793.00  3347.085 1335.241    0.000 1335.241      745.718 3256.667    0.000 3256.667      613.239 5118.586    0.000 5118.586
794.00  3480.442 1206.363    0.000 1206.363      504.683 3335.236    0.000 3335.236      180.956 5206.055    0.000 5206.055
795.00  3553.498 1257.760    0.000 1257.760      681.174 3204.151    0.000 3204.151      633.345 5195.795    0.000 5195.795
796.00  3423.428 1295.461    0.000 1295.461      504.099 3448.136    0.000 3448.136      382.018 5114.871    0.000 5114.871
797.00  3306.787 1247.357    0.000 1247.357      585.204 3295.734    0.000 3295.734      301.593 5315.943    0.000 5315.943
798.00  3349.534 1320.177    0.000 1320.177      492.997 3514.793    0.000 3514.793      261.380 5486.828    0.000 5486.828
799.00  3315.559 1290.313    0.000 1290.313      685.672 3198.572    0.000 3198.572      422.230 5400.479    0.000 5400.479
800.00  3338.257 1342.936    0.000 1342.936      860.792 3141.616    0.000 3141.616      482.549 5606.873    0.000 5606.873
801.00  3319.553 1290.349    0.000 1290.349      635.569 3276.491    0.000 3276.491      412.177 5580.342    0.000 5580.342
802.00  3444.353 1239.047    0.000 1239.047      426.298 3492.158    0.000 3492.158      100.531 6026.197    0.000 6026.197
803.00  3299.556 1406.197    0.000 1406.197      572.798 3379.215    0.000 3379.215      211.115 5585.162    0.000 5585.162
804.00  3368.865 1282.424    0.000 1282.424      290.254 3425.095    0.000 3425.095       20.106 5545.177    0.000 5545.177
805.00  3734.305 1228.411    0.000 1228.411      586.928 3387.711    0.000 3387.711      321.699 5592.502    0.000 5592.502
806.00  3399.447 1270.650    0.000 1270.650      582.543 3481.150    0.000 3481.150      311.646 5403.891    0.000 5403.891
807.00  3450.051 1338.700    0.000 1338.700      435.880 3546.985    0.000 3546.985      281.487 5316.955    0.000 5316.955
808.00  3367.040 1342.188    0.000 1342.188      566.962 3480.446    0.000 3480.446      361.911 5295.928    0.000 5295.928
809.00  3465.161 1292.035    0.000 1292.035      526.358 3436.266    0.000 3436.266      392.071 5178.205    0.000 5178.205
810.00  3393.345 1257.968    0.000 1257.968      696.007 3466.779    0.000 3466.779      361.911 5674.632    0.000 5674.632
811.00  3437.921 1321.680    0.000 1321.680      311.879 3662.137    0.000 3662.137        0.000 5650.517    0.000 5650.517
812.00  3270.968 1497.921    0.000 1497.921      250.522 3729.485    0.000 3729.485        0.000 5704.771    0.000 5704.771
813.00  3313.104 1446.433    0.000 1446.433      356.574 3682.163    0.000 3682.163       40.212 5520.504    0.000 5520.504
814.00  3271.094 1342.694    0.000 1342.694      588.577 3391.283    0.000 3391.283      402.124 5271.511    0.000 5271.511
815.00  3551.740 1214.741    0.000 1214.741      487.065 3419.718    0.000 3419.718      351.858 5260.850    0.000 5260.850
816.00  3468.179 1392.134    0.000 1392.134      529.915 3488.644    0.000 3488.644      261.381 5464.328    0.000 5464.328
817.00  3469.782 1321.962    0.000 1321.962      450.130 3399.110    0.000 3399.110      281.086 5284.077    0.000 5284.077
818.00  3385.417 1346.616    0.000 1346.616      396.523 3611.073    0.000 3611.073      140.643 5649.404    0.000 5649.404
819.00  3316.999 1378.014    0.000 1378.014      409.454 3499.349    0.000 3499.349       49.965 5739.690    0.000 5739.690
820.00  3404.836 1291.280    0.000 1291.280      375.468 3404.378    0.000 3404.378        0.000 5610.800    0.000 5610.800
821.00  3440.645 1424.616    0.000 1424.616      729.573 3268.811    0.000 3268.811      452.893 5358.780    0.000 5358.780
822.00  3395.720 1268.028    0.000 1268.028      692.208 3179.991    0.000 3179.991      603.186 5247.878    0.000 5247.878
823.00  3477.776 1340.310    0.000 1340.310      395.055 3748.443    0.000 3748.443      180.956 5730.927    0.000 5730.927
824.00  3481.884 1287.319    0.000 1287.319      391.460 3684.501    0.000 3684.501      110.584 5932.288    0.000 5932.288
825.00  3482.022 1359.688    0.000 1359.688      431.442 3677.098    0.000 3677.098      201.062 5566.373    0.000 5566.373
826.00  3519.793 1184.200    0.000 1184.200      351.548 3667.687    0.000 3667.687      201.062 5582.454    0.000 5582.454
827.00  3525.814 1284.000    0.000 1284.000      409.758 3660.865    0.000 3660.865       10.053 5838.189    0.000 5838.189
828.00  3437.098 1407.391    0.000 1407.391      441.778 3717.111    0.000 3717.111      110.584 6202.117    0.000 6202.117
829.00  3491.509 1411.509    0.000 1411.509      512.379 3516.270    0.000 3516.270       30.159 5748.020    0.000 5748.020
830.00  3348.658 1383.438    0.000 1383.438      332.323 3625.431    0.000 3625.431        0.000 5713.141    0.000 5713.141
831.00  3227.538 1405.269    0.000 1405.269      367.298 3433.537    0.000 3433.537       10.053 5595.030    0.000 5595.030
832.00  3313.376 1263.281    0.000 1263.281      582.721 3407.045    0.000 3407.045      251.028 5378.269    0.000 5378.269
833.00  3230.400 1517.618    0.000 1517.618      337.551 3571.036    0.000 3571.036        0.000 5913.293    0.000 5913.293
834.00  3412.713 1346.316    0.000 1346.316      443.241 3685.362    0.000 3685.362      442.639 5505.544    0.000 5505.544
835.00  3309.593 1356.933    0.000 1356.933      295.587 3798.505    0.000 3798.505        0.000 5927.678    0.000 5927.678
836.00  3307.256 1328.183    0.000 1328.183      244.994 3759.726    0.000 3759.726        0.000 5730.021    0.000 5730.021
837.00  3370.699 1498.663    0.000 1498.663      366.474 3594.156    0.000 3594.156       80.425 6088.316    0.000 6088.316
838.00  3428.665 1315.119    0.000 1315.119      452.663 3513.032    0.000 3513.032      331.752 5494.881    0.000 5494.881
839.00  3427.455 1402.767    0.000 1402.767      329.552 3808.345    0.000 3808.345       40.212 6210.602    0.000 6210.602
840.00  3517.620 1352.733    0.000 1352.733      552.101 3415.719    0.000 3415.719      532.814 5215.835    0.000 5215.835
841.00  3412.312 1392.696    0.000 1392.696      393.739 3637.270    0.000 3637.270       40.212 5791.285    0.000 5791.285
842.00  3459.378 1422.996    0.000 1422.996      315.491 3772.546    0.000 3772.546        0.000 5779.694    0.000 5779.694
843.00  3372.631 1367.913    0.000 1367.913      156.023 3717.055    0.000 3717.055        0.000 5458.090    0.000 5458.090
844.00  3257.550 1380.789    0.000 1380.789      267.722 3672.803    0.000 3672.803      191.009 5542.833    0.000 5542.833
845.00  3213.339 1513.574    0.000 1513.574      293.963 3697.757    0.000 3697.757       60.319 5570.196    0.000 5570.196
846.00  3165.758 1436.887    0.000 1436.887      316.567 3638.549    0.000 3638.549      140.743 5658.452    0.000 5658.452
847.00  3348.307 1342.211    0.000 1342.211      363.656 3642.586    0.000 3642.586       40.212 5866.856    0.000 5866.856
848.00  3451.739 1422.302    0.000 1422.302      317.447 3836.593    0.000 3836.593       20.106 5669.611    0.000 5669.611
849.00  3392.612 1316.222    0.000 1316.222      394.214 3711.289    0.000 3711.289       70.372 5859.005    0.000 5859.005
850.00  3302.069 1347.572    0.000 1347.572      333.133 3593.419    0.000 3593.419        0.000 5779.678    0.000 5779.678
851.00  3365.116 1389.416    0.000 1389.416      494.245 3741.265    0.000 3741.265      432.283 5474.795    0.000 5474.795
852.00  3322.285 1393.979    0.000 1393.979      457.328 3502.703    0.000 3502.703      170.903 5741.188    0.000 5741.188
853.00  3469.262 1386.874    0.000 1386.874      485.812 3664.705    0.000 3664.705      271.434 5632.098    0.000 5632.098
854.00  3209.165 1538.860    0.000 1538.860      222.592 3855.927    0.000 3855.927       10.053 5911.884    0.000 5911.884
855.00  3110.180 1556.578    0.000 1556.578      192.941 3705.208    0.000 3705.208        0.000 5608.982    0.000 5608.982
856.00  3269.689 1563.722    0.000 1563.722      370.230 3811.970    0.000 3811.970       90.478 5568.570    0.000 5568.570
857.00  3364.314 1489.453    0.000 1489.453      224.151 3933.041    0.000 3933.041        0.000 5669.404    0.000 5669.404
858.00  3295.844 1514.162    0.000 1514.162      395.950 3607.436    0.000 3607.436      170.903 5685.899    0.000 5685.899
859.00  3312.311 1566.277    0.000 1566.277      499.595 3623.207    0.000 3623.207      784.142 5174.379    0.000 5174.379
860.00  3224.921 1582.796    0.000 1582.796      435.533 3614.507    0.000 3614.507      633.345 5388.927    0.000 5388.927
861.00  3243.342 1564.483    0.000 1564.483      489.235 3635.392    0.000 3635.392      482.549 5562.534    0.000 5562.534
862.00  3431.059 1446.698    0.000 1446.698      442.419 3538.571    0.000 3538.571      221.370 5606.569    0.000 5606.569
863.00  3283.215 1529.537    0.000 1529.537      547.433 3459.396    0.000 3459.396      311.646 5752.237    0.000 5752.237
864.00  3280.820 1607.742    0.000 1607.742      483.864 3539.468    0.000 3539.468      623.292 5234.403    0.000 5234.403
865.00  3221.846 1521.307    0.000 1521.307      314.413 3583.967    0.000 3583.967       50.265 5680.652    0.000 5680.652
866.00  3255.014 1421.496    0.000 1421.496      352.305 3569.328    0.000 3569.328      241.274 5451.268    0.000 5451.268
867.00  3301.577 1435.482    0.000 1435.482      263.699 3561.292    0.000 3561.292        0.000 5350.014    0.000 5350.014
868.00  3250.713 1532.051    0.000 1532.051      418.643 3533.519    0.000 3533.519        0.000 5666.789    0.000 5666.789
869.00  3317.930 1495.022    0.000 1495.022      219.965 3861.876    0.000 3861.876        0.000 5587.814    0.000 5587.814
870.00  3115.437 1496.032    0.000 1496.032      198.951 3739.279    0.000 3739.279        0.000 5594.408    0.000 5594.408
871.00  3208.504 1492.198    0.000 1492.198      266.445 3777.714    0.000 3777.714        0.000 5691.821    0.000 5691.821
872.00  3515.836 1335.998    0.000 1335.998      448.521 3802.645    0.000 3802.645       90.478 5893.111    0.000 5893.111
873.00  3239.043 1351.329    0.000 1351.329      262.845 3718.021    0.000 3718.021       40.212 5501.315    0.000 5501.315
874.00  3451.329 1346.599    0.000 1346.599      334.136 3830.011    0.000 3830.011       40.212 5982.790    0.000 5982.790
875.00  3358.456 1237.701    0.000 1237.701      463.655 3648.100    0.000 3648.100       90.478 5732.285    0.000 5732.285
876.00  3430.278 1326.292    0.000 1326.292      494.120 3435.154    0.000 3435.154      110.584 5582.942    0.000 5582.942
877.00  3544.050 1344.156    0.000 1344.156      545.960 3620.195    0.000 3620.195      322.102 5573.893    0.000 5573.893
878.00  3270.686 1391.276    0.000 1391.276      221.471 3588.904    0.000 3588.904       50.265 5362.894    0.000 5362.894
879.00  3156.866 1532.192    0.000 1532.192      217.536 3838.332    0.000 3838.332       80.526 5441.866    0.000 5441.866
880.00  3326.957 1360.478    0.000 1360.478      313.678 3680.236    0.000 3680.236       90.478 5388.530    0.000 5388.530
881.00  3246.507 1470.614    0.000 1470.614      341.788 3634.134    0.000 3634.134      120.637 5349.221    0.000 5349.221
882.00  3122.453 1571.365    0.000 1571.365      132.114 3829.949    0.000 3829.949        0.000 5762.188    0.000 5762.188
883.00  3244.772 1436.467    0.000 1436.467      204.516 3840.099    0.000 3840.099        0.000 5773.644    0.000 5773.644
884.00  3370.046 1406.088    0.000 1406.088      374.284 3588.304    0.000 3588.304      271.333 5486.527    0.000 5486.527
885.00  3448.359 1331.985    0.000 1331.985      424.471 3693.231    0.000 3693.231      271.434 5545.447    0.000 5545.447
886.00  3579.955 1389.922    0.000 1389.922      284.157 3779.451    0.000 3779.451       30.159 5536.303    0.000 5536.303
887.00  3260.091 1452.675    0.000 1452.675      230.156 3592.801    0.000 3592.801       10.053 5497.620    0.000 5497.620
888.00  3625.658 1372.552    0.000 1372.552      508.645 3440.601    0.000 3440.601      301.593 5469.555    0.000 5469.555
889.00  3518.173 1420.535    0.000 1420.535      526.163 3640.799    0.000 3640.799      120.637 5878.611    0.000 5878.611
890.00  3740.990 1316.088    0.000 1316.088      401.701 3867.629    0.000 3867.629       10.053 6115.875    0.000 6115.875
891.00  3534.066 1328.959    0.000 1328.959      311.221 3855.592    0.000 3855.592       10.053 5830.559    0.000 5830.559
892.00  3552.320 1287.286    0.000 1287.286      253.726 3855.247    0.000 3855.247       20.106 5840.311    0.000 5840.311
893.00  3440.097 1253.389    0.000 1253.389      220.563 3968.056    0.000 3968.056        0.000 6031.720    0.000 6031.720
894.00  3393.198 1271.628    0.000 1271.628      263.536 3890.406    0.000 3890.406        0.000 6042.380    0.000 6042.380
895.00  3483.472 1291.027    0.000 1291.027      387.310 3844.306    0.000 3844.306        0.000 6100.589    0.000 6100.589
896.00  3504.998 1249.272    0.000 1249.272      436.303 3554.216    0.000 3554.216        0.000 5629.190    0.000 5629.190
897.00  3644.109 1215.850    0.000 1215.850      434.856 3746.498    0.000 3746.498       40.212 5977.935    0.000 5977.935
898.00  3718.872 1248.960    0.000 1248.960      471.649 3754.725    0.000 3754.725        9.953 5954.422    0.000 5954.422
899.00  3500.435 1269.453    0.000 1269.453      420.170 3582.475    0.000 3582.475       10.053 5460.922    0.000 5460.922
900.00  3418.381 1215.923    0.000 1215.923      417.127 3478.634    0.000 3478.634      140.743 5364.896    0.000 5364.896
901.00  3565.553 1201.833    0.000 1201.833      338.207 3665.675    0.000 3665.675        0.000 5579.955    0.000 5579.955
902.00  3630.983 1278.998    0.000 1278.998      582.760 3441.206    0.000 3441.206      240.673 5647.600    0.000 5647.600
903.00  3661.873 1297.461    0.000 1297.461      434.733 3864.466    0.000 3864.466       10.053 6245.347    0.000 6245.347
904.00  3679.357 1246.751    0.000 1246.751      408.616 3692.656    0.000 3692.656       50.265 5788.543    0.000 5788.543
905.00  3524.883 1422.820    0.000 1422.820      582.068 3529.029    0.000 3529.029      251.227 5802.305    0.000 5802.305
906.00  3650.877 1311.812    0.000 1311.812      457.230 3959.257    0.000 3959.257       29.858 6307.484    0.000 6307.484
907.00  3464.167 1435.553    0.000 1435.553      531.891 3853.842    0.000 3853.842       19.906 6398.279    0.000 6398.279
908.00  3773.552 1222.285    0.000 1222.285      525.684 3826.064    0.000 3826.064       10.053 5943.846    0.000 5943.846
909.00  3696.003 1305.829    0.000 1305.829      627.937 3596.622    0.000 3596.622      120.637 5874.795    0.000 5874.795
910.00  3594.204 1252.664    0.000 1252.664      678.206 3467.098    0.000 3467.098      321.599 5566.247    0.000 5566.247
911.00  3474.718 1375.358    0.000 1375.358      688.196 3548.413    0.000 3548.413      301.593 5980.148    0.000 5980.148
912.00  3519.036 1335.199    0.000 1335.199      690.096 3706.619    0.000 3706.619      231.524 6174.769    0.000 6174.769
913.00  3634.568 1253.677    0.000 1253.677      695.540 3535.929    0.000 3535.929      351.858 5809.338    0.000 5809.338
914.00  3610.487 1265.189    0.000 1265.189      497.900 3759.181    0.000 3759.181      201.062 6169.355    0.000 6169.355
915.00  3741.189 1231.783    0.000 1231.783      899.803 3623.262    0.000 3623.262      371.965 6344.472    0.000 6344.472
916.00  3681.174 1368.573    0.000 1368.573      762.520 3583.323    0.000 3583.323      109.882 6151.825    0.000 6151.825
917.00  3788.838 1338.667    0.000 1338.667      658.328 3627.559    0.000 3627.559       99.628 5838.705    0.000 5838.705
918.00  3846.889 1260.758    0.000 1260.758      820.056 3647.051    0.000 3647.051      552.720 5720.190    0.000 5720.190
919.00  3749.691 1297.825    0.000 1297.825      485.710 3802.866    0.000 3802.866       60.319 6392.240    0.000 6392.240
920.00  3822.485 1297.405    0.000 1297.405      593.261 3821.096    0.000 3821.096       90.277 6265.252    0.000 6265.252
921.00  3791.637 1294.468    0.000 1294.468      706.237 3560.584    0.000 3560.584      300.691 5398.080    0.000 5398.080
922.00  3614.662 1391.835    0.000 1391.835      469.961 3582.146    0.000 3582.146       70.372 5434.657    0.000 5434.657
923.00  3682.694 1425.682    0.000 1425.682      399.119 3796.421    0.000 3796.421        0.000 5917.619    0.000 5917.619
924.00  3829.244 1393.082    0.000 1393.082      361.334 3872.286    0.000 3872.286        0.000 6108.230    0.000 6108.230
925.00  3776.156 1266.103    0.000 1266.103      495.681 3677.155    0.000 3677.155        0.000 6112.731    0.000 6112.731
926.00  3808.845 1323.005    0.000 1323.005      631.204 3688.436    0.000 3688.436       60.319 6055.040    0.000 6055.040
927.00  3651.840 1385.650    0.000 1385.650      567.078 3679.035    0.000 3679.035       60.319 6045.095    0.000 6045.095
928.00  3678.070 1350.109    0.000 1350.109      585.910 3722.890    0.000 3722.890      221.470 5822.003    0.000 5822.003
929.00  3593.039 1430.089    0.000 1430.089      519.845 4032.377    0.000 4032.377      120.637 6054.842    0.000 6054.842
930.00  3504.436 1499.240    0.000 1499.240      135.834 4097.912    0.000 4097.912        0.000 6052.434    0.000 6052.434
931.00  3638.497 1403.892    0.000 1403.892      339.621 3913.266    0.000 3913.266       50.265 5990.801    0.000 5990.801
932.00  3817.016 1302.823    0.000 1302.823      480.386 3998.165    0.000 3998.165        0.000 6466.517    0.000 6466.517
933.00  3654.079 1314.983    0.000 1314.983      482.196 3978.767    0.000 3978.767       20.106 6294.516    0.000 6294.516
934.00  3697.171 1258.335    0.000 1258.335      486.391 3934.839    0.000 3934.839       60.319 6111.237    0.000 6111.237
935.00  3623.099 1311.299    0.000 1311.299      687.697 3803.558    0.000 3803.558      160.148 6179.308    0.000 6179.308
936.00  3609.076 1272.419    0.000 1272.419      650.227 3739.804    0.000 3739.804      231.221 6001.962    0.000 6001.962
937.00  3671.005 1232.059    0.000 1232.059      460.115 4004.836    0.000 4004.836       10.053 6096.346    0.000 6096.346
938.00  3687.567 1321.130    0.000 1321.130      321.091 4084.471    0.000 4084.471        0.000 6043.586    0.000 6043.586
939.00  3440.547 1559.609    0.000 1559.609      179.585 4315.705    0.000 4315.705        0.000 6353.823    0.000 6353.823
940.00  3612.427 1445.505    0.000 1445.505      370.188 4238.972    0.000 4238.972        0.000 6497.985    0.000 6497.985
941.00  3559.074 1349.790    0.000 1349.790      518.465 3887.952    0.000 3887.952      130.690 5850.165    0.000 5850.165
942.00  3620.479 1299.601    0.000 1299.601      586.391 3842.082    0.000 3842.082      291.641 6124.307    0.000 6124.307
943.00  3782.233 1219.840    0.000 1219.840      597.243 3950.618    0.000 3950.618       70.372 6090.635    0.000 6090.635
944.00  3544.582 1218.971    0.000 1218.971      666.831 3636.247    0.000 3636.247      482.549 5447.131    0.000 5447.131
945.00  3699.124 1235.746    0.000 1235.746      577.826 3676.714    0.000 3676.714      221.168 5737.593    0.000 5737.593
946.00  3633.929 1325.917    0.000 1325.917      568.669 3956.901    0.000 3956.901      311.646 5837.844    0.000 5837.844
947.00  3789.373 1147.919    0.000 1147.919      635.881 3876.767    0.000 3876.767      120.637 6253.393    0.000 6253.393
948.00  3710.241 1391.520    0.000 1391.520      714.922 3703.843    0.000 3703.843      503.260 6005.589    0.000 6005.589
949.00  3559.735 1323.487    0.000 1323.487      446.835 3888.883    0.000 3888.883      180.956 5885.238    0.000 5885.238
950.00  3684.694 1269.185    0.000 1269.185      623.044 3793.415    0.000 3793.415      512.708 5473.765    0.000 5473.765
951.00  3575.956 1292.065    0.000 1292.065      374.298 3976.747    0.000 3976.747       19.906 6169.151    0.000 6169.151
952.00  3523.933 1412.119    0.000 1412.119      187.674 4041.100    0.000 4041.100        0.000 5918.333    0.000 5918.333
953.00  3563.385 1306.465    0.000 1306.465      213.130 3950.371    0.000 3950.371        0.000 5765.796    0.000 5765.796
954.00  3693.823 1314.479    0.000 1314.479      231.759 4001.680    0.000 4001.680        0.000 5888.763    0.000 5888.763
955.00  3651.245 1232.215    0.000 1232.215      343.093 3718.555    0.000 3718.555       20.006 5393.960    0.000 5393.960
956.00  3523.380 1274.421    0.000 1274.421      371.026 3820.616    0.000 3820.616        0.000 6069.528    0.000 6069.528
957.00  3439.371 1332.473    0.000 1332.473      355.586 3783.217    0.000 3783.217        0.000 5608.976    0.000 5608.976
958.00  3565.768 1348.206    0.000 1348.206      566.625 3634.806    0.000 3634.806       30.361 5868.955    0.000 5868.955
959.00  3419.274 1360.451    0.000 1360.451      385.103 3738.315    0.000 3738.315       10.053 5716.043    0.000 5716.043
960.00  3386.583 1409.203    0.000 1409.203      451.051 3479.069    0.000 3479.069        9.953 5537.926    0.000 5537.926
961.00  3709.093 1323.012    0.000 1323.012      559.366 3557.723    0.000 3557.723      100.531 5720.559    0.000 5720.559
962.00  3543.811 1426.060    0.000 1426.060      457.078 3750.917    0.000 3750.917       70.372 5947.666    0.000 5947.666
963.00  3506.549 1452.587    0.000 1452.587      394.700 3676.820    0.000 3676.820        0.000 5959.132    0.000 5959.132
964.00  3571.774 1301.881    0.000 1301.881      479.397 3384.402    0.000 3384.402        0.000 5609.677    0.000 5609.677
965.00  3403.539 1542.620    0.000 1542.620      370.669 3824.580    0.000 3824.580        0.000 5930.465    0.000 5930.465
966.00  3452.443 1515.646    0.000 1515.646      392.331 3626.010    0.000 3626.010        0.000 5746.708    0.000 5746.708
967.00  3558.457 1376.349    0.000 1376.349      512.924 3622.232    0.000 3622.232       40.212 5795.446    0.000 5795.446
968.00  3401.318 1564.188    0.000 1564.188      409.400 3619.203    0.000 3619.203        0.000 5629.272    0.000 5629.272
969.00  3379.301 1578.687    0.000 1578.687      494.398 3493.537    0.000 3493.537        0.000 5925.745    0.000 5925.745
970.00  3565.414 1524.251    0.000 1524.251      561.998 3420.295    0.000 3420.295        0.000 5706.981    0.000 5706.981
971.00  3437.291 1512.886    0.000 1512.886      360.243 3694.092    0.000 3694.092        0.000 5654.504    0.000 5654.504
972.00  3658.920 1512.344    0.000 1512.344      402.605 3623.666    0.000 3623.666        0.000 5487.037    0.000 5487.037
973.00  3389.645 1490.109    0.000 1490.109      391.902 3683.707    0.000 3683.707        0.000 5710.817    0.000 5710.817
974.00  3588.796 1472.615    0.000 1472.615      316.980 3720.529    0.000 3720.529        0.000 5800.789    0.000 5800.789
975.00  3739.030 1526.158    0.000 1526.158      420.594 3910.240    0.000 3910.240        0.000 5942.028    0.000 5942.028
976.00  3640.748 1417.413    0.000 1417.413      429.211 3840.312    0.000 3840.312        0.000 6029.202    0.000 6029.202
977.00  3598.859 1478.509    0.000 1478.509      582.279 3709.831    0.000 3709.831        0.000 5880.908    0.000 5880.908
978.00  3498.277 1466.093    0.000 1466.093      442.035 3739.091    0.000 3739.091       90.478 5951.212    0.000 5951.212
979.00  3403.766 1505.439    0.000 1505.439      469.912 3773.121    0.000 3773.121      311.646 5622.854    0.000 5622.854
980.00  3597.401 1423.623    0.000 1423.623      619.474 3661.244    0.000 3661.244        0.000 5834.573    0.000 5834.573
981.00  3800.500 1430.261    0.000 1430.261      511.471 4010.146    0.000 4010.146       20.106 5886.951    0.000 5886.951
982.00  3693.008 1401.703    0.000 1401.703      532.439 4032.483    0.000 4032.483       30.159 6340.764    0.000 6340.764
983.00  3703.654 1364.926    0.000 1364.926      488.889 3919.110    0.000 3919.110       20.106 6173.659    0.000 6173.659
984.00  3806.276 1120.591    0.000 1120.591      474.716 3927.566    0.000 3927.566        0.000 5941.235    0.000 5941.235
985.00  3734.315 1325.263    0.000 1325.263      634.118 3669.565    0.000 3669.565      311.646 5506.542    0.000 5506.542
986.00  3682.529 1236.383    0.000 1236.383      793.818 3574.271    0.000 3574.271      259.977 5702.873    0.000 5702.873
987.00  3600.263 1340.364    0.000 1340.364      687.293 3654.173    0.000 3654.173       70.372 5939.727    0.000 5939.727
988.00  3547.342 1415.663    0.000 1415.663      704.488 3762.334    0.000 3762.334      221.168 5915.901    0.000 5915.901
989.00  3835.194 1376.191    0.000 1376.191      569.189 3801.461    0.000 3801.461      100.531 6190.453    0.000 6190.453
990.00  3619.865 1277.116    0.000 1277.116      662.941 3551.431    0.000 3551.431      422.230 5354.935    0.000 5354.935
991.00  3501.811 1403.665    0.000 1403.665      473.921 3820.990    0.000 3820.990        0.000 5869.060    0.000 5869.060
992.00  3424.135 1430.904    0.000 1430.904      417.021 3825.809    0.000 3825.809       60.118 5778.976    0.000 5778.976
993.00  3537.990 1376.556    0.000 1376.556      489.421 3899.472    0.000 3899.472      160.850 5731.824    0.000 5731.824
994.00  3545.288 1406.153    0.000 1406.153      495.433 3770.448    0.000 3770.448      180.956 5808.127    0.000 5808.127
995.00  3370.779 1432.943    0.000 1432.943      381.398 3706.518    0.000 3706.518        0.000 5769.332    0.000 5769.332
996.00  3582.464 1412.064    0.000 1412.064      560.931 3685.571    0.000 3685.571      140.743 5785.100    0.000 5785.100
997.00  3570.007 1435.126    0.000 1435.126      611.416 3790.757    0.000 3790.757      301.292 5711.314    0.000 5711.314
998.00  3545.431 1409.726    0.000 1409.726      564.260 3601.360    0.000 3601.360      180.956 5533.485    0.000 5533.485
999.00  3503.733 1443.529    0.000 1443.529      517.178 3669.407    0.000 3669.407      120.637 5686.990    0.000 5686.990
1000.00  3379.452 1516.592    0.000 1516.592      349.661 3980.821    0.000 3980.821       50.265 5723.888    0.000 5723.888
1001.00  3386.367 1484.566    0.000 1484.566      419.316 3607.960    0.000 3607.960       59.717 5606.472    0.000 5606.472
1002.00  3434.767 1568.584    0.000 1568.584      422.554 3749.430    0.000 3749.430       79.623 6069.518    0.000 6069.518
1003.00  3509.519 1495.298    0.000 1495.298      566.423 3859.466    0.000 3859.466      100.531 6207.444    0.000 6207.444
1004.00  3672.121 1550.698    0.000 1550.698      550.685 3697.608    0.000 3697.608      211.115 5526.548    0.000 5526.548
1005.00  3623.991 1517.764    0.000 1517.764      511.005 3920.099    0.000 3920.099       90.478 6187.128    0.000 6187.128
1006.00  3688.607 1550.256    0.000 1550.256      584.511 3952.566    0.000 3952.566       30.261 6186.953    0.000 6186.953
1007.00  3610.488 1510.279    0.000 1510.279      467.304 3794.732    0.000 3794.732        0.000 5749.834    0.000 5749.834
1008.00  3589.394 1441.074    0.000 1441.074      422.031 4072.711    0.000 4072.711       70.372 5819.694    0.000 5819.694
1009.00  3567.546 1497.051    0.000 1497.051      425.669 4170.199    0.000 4170.199        0.000 6345.723    0.000 6345.723
1010.00  3416.595 1449.425    0.000 1449.425      361.154 4037.175    0.000 4037.175       90.478 5825.632    0.000 5825.632
1011.00  3547.501 1513.168    0.000 1513.168      426.877 4147.664    0.000 4147.664        0.000 6453.162    0.000 6453.162
1012.00  3558.495 1445.535    0.000 1445.535      387.922 4144.431    0.000 4144.431       70.372 6188.863    0.000 6188.863
1013.00  3413.104 1538.250    0.000 1538.250      483.452 3979.013    0.000 3979.013      300.991 5873.293    0.000 5873.293
1014.00  3454.755 1457.460    0.000 1457.460      361.717 4009.425    0.000 4009.425       19.906 6179.298    0.000 6179.298
1015.00  3519.654 1487.075    0.000 1487.075      515.708 3989.719    0.000 3989.719      180.655 6269.907    0.000 6269.907
1016.00  3622.314 1429.207    0.000 1429.207      427.338 4231.773    0.000 4231.773      321.699 6371.530    0.000 6371.530
1017.00  3540.892 1435.564    0.000 1435.564      604.639 3616.131    0.000 3616.131      190.910 6005.590    0.000 6005.590
1018.00  3581.278 1476.831    0.000 1476.831      571.516 3672.916    0.000 3672.916      181.158 6198.705    0.000 6198.705
1019.00  3633.932 1440.479    0.000 1440.479      423.011 4136.668    0.000 4136.668      201.062 6300.036    0.000 6300.036
1020.00  3675.202 1478.463    0.000 1478.463      400.968 4050.399    0.000 4050.399      201.062 6260.295    0.000 6260.295
1021.00  3566.723 1470.208    0.000 1470.208      286.662 4136.315    0.000 4136.315       70.372 6537.901    0.000 6537.901
