# Supplementary material for: N-Glycans modulate tilting of HIV-1 envelope glycoprotein
Source: Nat Commun. 2026 Apr 15;17:5206. doi: 10.1038/s41467-026-71874-2 (PMC13254402; doi:10.1038/s41467-026-71874-2)
Supplement: Supplementary file 8 — Source Data [file 41467_2026_71874_MOESM8_ESM.zip › source_data/2_Supplementary_Figures/5_FigS9/source_data/V1V2/V1V2.A.4.txt]

#ASA ANALYSIS
#SIM_TIME  ASA1.4 TotOccl1.4 ShldMem1.4 ShldGly1.4   ASA7.2 TotOccl7.2 ShldMem7.2 ShldGly7.2   ASA18.6 TotOccl18.6 ShldMem18.6 ShldGly18.6

  0.00  3883.791  972.877    0.000  972.877      202.322 3621.738    0.000 3621.738        0.000 5112.046    0.000 5112.046
  1.00  3667.035 1208.850    0.000 1208.850      190.657 3462.251    0.000 3462.251        0.000 4719.354    0.000 4719.354
  2.00  3374.734 1271.561    0.000 1271.561      111.543 3622.804    0.000 3622.804        0.000 4670.638    0.000 4670.638
  3.00  3505.125 1178.850    0.000 1178.850       67.272 3613.553    0.000 3613.553        0.000 4773.479    0.000 4773.479
  4.00  3527.172 1295.331    0.000 1295.331      258.046 3455.222    0.000 3455.222        0.000 4915.019    0.000 4915.019
  5.00  3482.391 1097.592    0.000 1097.592      222.256 3441.525    0.000 3441.525        0.000 4807.151    0.000 4807.151
  6.00  3675.334 1064.447    0.000 1064.447      355.413 3444.610    0.000 3444.610      140.743 4757.085    0.000 4757.085
  7.00  3595.672 1231.168    0.000 1231.168      256.329 3622.775    0.000 3622.775        9.953 5102.710    0.000 5102.710
  8.00  3544.078 1045.852    0.000 1045.852      394.235 3453.466    0.000 3453.466        0.000 5190.455    0.000 5190.455
  9.00  3438.352 1171.605    0.000 1171.605      298.499 3555.752    0.000 3555.752        0.000 5052.365    0.000 5052.365
 10.00  3536.144 1183.149    0.000 1183.149      385.071 3409.847    0.000 3409.847        0.000 5065.881    0.000 5065.881
 11.00  3412.100 1320.475    0.000 1320.475      249.232 3545.785    0.000 3545.785        0.000 4923.191    0.000 4923.191
 12.00  3587.962 1221.349    0.000 1221.349      337.427 3518.666    0.000 3518.666        9.953 4952.353    0.000 4952.353
 13.00  3492.510 1218.670    0.000 1218.670      221.615 3442.666    0.000 3442.666        9.953 4892.739    0.000 4892.739
 14.00  3681.605 1099.869    0.000 1099.869      323.517 3419.301    0.000 3419.301       59.717 4875.085    0.000 4875.085
 15.00  3547.028 1360.243    0.000 1360.243      311.415 3608.615    0.000 3608.615      139.339 4777.759    0.000 4777.759
 16.00  3510.375 1286.835    0.000 1286.835      226.973 3737.047    0.000 3737.047        0.000 5339.642    0.000 5339.642
 17.00  3503.890 1281.701    0.000 1281.701      209.330 3963.481    0.000 3963.481        0.000 5309.933    0.000 5309.933
 18.00  3596.020 1202.134    0.000 1202.134      275.818 3832.047    0.000 3832.047        0.000 5406.851    0.000 5406.851
 19.00  3661.225 1268.993    0.000 1268.993      121.871 3788.059    0.000 3788.059        9.953 5200.265    0.000 5200.265
 20.00  3585.607 1105.312    0.000 1105.312      211.579 3762.445    0.000 3762.445        0.000 5206.797    0.000 5206.797
 21.00  3593.869 1243.109    0.000 1243.109       73.582 3771.384    0.000 3771.384        0.000 4999.094    0.000 4999.094
 22.00  3744.783 1195.682    0.000 1195.682      136.348 3814.105    0.000 3814.105        0.000 5476.119    0.000 5476.119
 23.00  3555.822 1199.482    0.000 1199.482       88.887 3874.624    0.000 3874.624        0.000 5214.438    0.000 5214.438
 24.00  3532.158 1247.977    0.000 1247.977      184.171 3590.225    0.000 3590.225        0.000 5002.818    0.000 5002.818
 25.00  3437.937 1314.528    0.000 1314.528      158.142 3783.341    0.000 3783.341        0.000 4970.143    0.000 4970.143
 26.00  3343.535 1196.383    0.000 1196.383      237.738 3639.390    0.000 3639.390        0.000 4897.980    0.000 4897.980
 27.00  3629.332 1248.532    0.000 1248.532      184.945 3794.980    0.000 3794.980        0.000 5270.468    0.000 5270.468
 28.00  3581.751 1278.895    0.000 1278.895      214.992 3689.879    0.000 3689.879        0.000 4821.229    0.000 4821.229
 29.00  3487.180 1236.550    0.000 1236.550      239.559 3868.193    0.000 3868.193        0.000 5377.646    0.000 5377.646
 30.00  3534.788 1217.168    0.000 1217.168       69.994 3607.491    0.000 3607.491        0.000 4448.072    0.000 4448.072
 31.00  3533.720 1343.424    0.000 1343.424      154.896 3565.583    0.000 3565.583        0.000 4745.900    0.000 4745.900
 32.00  3656.940 1250.902    0.000 1250.902      285.584 3787.937    0.000 3787.937        0.000 5256.721    0.000 5256.721
 33.00  3523.882 1231.301    0.000 1231.301      228.612 3693.317    0.000 3693.317        0.000 5328.240    0.000 5328.240
 34.00  3521.788 1306.413    0.000 1306.413      154.380 3611.714    0.000 3611.714        0.000 4845.907    0.000 4845.907
 35.00  3431.855 1315.441    0.000 1315.441      165.705 3493.208    0.000 3493.208        0.000 5085.579    0.000 5085.579
 36.00  3513.350 1247.579    0.000 1247.579       53.567 3684.724    0.000 3684.724        0.000 4579.646    0.000 4579.646
 37.00  3374.654 1320.915    0.000 1320.915      292.816 3489.974    0.000 3489.974        0.000 4998.220    0.000 4998.220
 38.00  3547.749 1341.613    0.000 1341.613      280.369 3632.582    0.000 3632.582        0.000 5006.541    0.000 5006.541
 39.00  3711.559 1242.321    0.000 1242.321      298.473 3616.467    0.000 3616.467        0.000 4994.885    0.000 4994.885
 40.00  3656.050 1215.114    0.000 1215.114      154.601 3795.591    0.000 3795.591        0.000 5316.457    0.000 5316.457
 41.00  3432.480 1328.383    0.000 1328.383      172.845 3782.656    0.000 3782.656        0.000 5153.303    0.000 5153.303
 42.00  3664.576 1332.622    0.000 1332.622      295.090 3821.906    0.000 3821.906       10.053 5655.643    0.000 5655.643
 43.00  3491.671 1364.520    0.000 1364.520      160.261 3805.577    0.000 3805.577        0.000 5319.854    0.000 5319.854
 44.00  3607.097 1359.881    0.000 1359.881      219.931 3670.235    0.000 3670.235        0.000 5462.742    0.000 5462.742
 45.00  3791.074 1056.292    0.000 1056.292      187.448 3769.438    0.000 3769.438        0.000 5408.527    0.000 5408.527
 46.00  3679.622 1235.334    0.000 1235.334      139.038 3702.773    0.000 3702.773        0.000 5554.127    0.000 5554.127
 47.00  3706.294 1198.070    0.000 1198.070      397.039 3563.653    0.000 3563.653        0.000 5629.094    0.000 5629.094
 48.00  3645.677 1248.445    0.000 1248.445      211.579 3718.689    0.000 3718.689        0.000 5529.796    0.000 5529.796
 49.00  3556.565 1345.671    0.000 1345.671      306.038 3598.948    0.000 3598.948       40.112 5451.363    0.000 5451.363
 50.00  3442.742 1396.403    0.000 1396.403      301.682 3435.937    0.000 3435.937       89.575 5222.923    0.000 5222.923
 51.00  3469.621 1285.350    0.000 1285.350      332.034 3577.119    0.000 3577.119       39.811 5316.883    0.000 5316.883
 52.00  3757.956 1228.310    0.000 1228.310      303.174 3912.499    0.000 3912.499        0.000 5979.089    0.000 5979.089
 53.00  3612.793 1365.916    0.000 1365.916      115.252 4064.079    0.000 4064.079        0.000 5674.322    0.000 5674.322
 54.00  3624.918 1473.075    0.000 1473.075      162.892 4093.862    0.000 4093.862        0.000 5421.673    0.000 5421.673
 55.00  3507.387 1334.836    0.000 1334.836       95.633 3869.078    0.000 3869.078        0.000 5319.931    0.000 5319.931
 56.00  3483.008 1435.941    0.000 1435.941       59.922 4060.651    0.000 4060.651        0.000 5388.465    0.000 5388.465
 57.00  3595.563 1387.417    0.000 1387.417      221.778 3652.972    0.000 3652.972        0.000 5302.202    0.000 5302.202
 58.00  3591.222 1294.272    0.000 1294.272      223.463 3736.963    0.000 3736.963        0.000 5299.874    0.000 5299.874
 59.00  3372.495 1392.292    0.000 1392.292      289.698 3780.652    0.000 3780.652        0.000 5567.208    0.000 5567.208
 60.00  3700.975 1315.188    0.000 1315.188       72.199 3869.961    0.000 3869.961        0.000 5343.318    0.000 5343.318
 61.00  3615.256 1304.914    0.000 1304.914      139.375 3833.284    0.000 3833.284        0.000 5456.714    0.000 5456.714
 62.00  3601.412 1365.926    0.000 1365.926      260.644 3933.353    0.000 3933.353        0.000 5959.096    0.000 5959.096
 63.00  3517.879 1313.067    0.000 1313.067      226.801 3833.148    0.000 3833.148        0.000 5764.545    0.000 5764.545
 64.00  3707.977 1304.310    0.000 1304.310      273.786 3838.119    0.000 3838.119        0.000 5699.503    0.000 5699.503
 65.00  3461.700 1326.045    0.000 1326.045      138.693 3849.699    0.000 3849.699        0.000 5336.896    0.000 5336.896
 66.00  3598.711 1279.024    0.000 1279.024      145.561 3881.798    0.000 3881.798        0.000 5322.893    0.000 5322.893
 67.00  3583.474 1275.835    0.000 1275.835      159.614 3793.389    0.000 3793.389        0.000 5306.023    0.000 5306.023
 68.00  3496.094 1323.297    0.000 1323.297      113.742 3818.811    0.000 3818.811       10.053 5322.299    0.000 5322.299
 69.00  3599.260 1310.920    0.000 1310.920      246.155 3940.197    0.000 3940.197        0.000 5577.754    0.000 5577.754
 70.00  3627.552 1312.369    0.000 1312.369      113.096 3967.105    0.000 3967.105        0.000 5533.021    0.000 5533.021
 71.00  3358.055 1431.628    0.000 1431.628      202.588 3822.348    0.000 3822.348        0.000 5517.430    0.000 5517.430
 72.00  3456.380 1282.173    0.000 1282.173      171.072 3691.931    0.000 3691.931        0.000 5475.717    0.000 5475.717
 73.00  3327.449 1392.228    0.000 1392.228      190.314 3642.059    0.000 3642.059        0.000 5405.389    0.000 5405.389
 74.00  3425.698 1282.420    0.000 1282.420      153.913 3726.705    0.000 3726.705        0.000 5455.731    0.000 5455.731
 75.00  3749.551 1146.231    0.000 1146.231      112.667 3827.045    0.000 3827.045        0.000 5321.777    0.000 5321.777
 76.00  3516.269 1173.236    0.000 1173.236      159.660 3706.128    0.000 3706.128        0.000 5319.333    0.000 5319.333
 77.00  3478.562 1213.321    0.000 1213.321      197.228 3697.256    0.000 3697.256        0.000 5146.819    0.000 5146.819
 78.00  3824.143 1202.295    0.000 1202.295      192.865 3946.036    0.000 3946.036        0.000 5378.560    0.000 5378.560
 79.00  3715.542 1142.885    0.000 1142.885      314.179 3688.638    0.000 3688.638        0.000 5302.502    0.000 5302.502
 80.00  3657.583 1226.766    0.000 1226.766      309.025 3687.799    0.000 3687.799        0.000 5390.871    0.000 5390.871
 81.00  3799.519 1214.012    0.000 1214.012      248.634 3763.782    0.000 3763.782        0.000 5335.679    0.000 5335.679
 82.00  3897.019 1136.832    0.000 1136.832      349.226 3861.394    0.000 3861.394        0.000 5742.344    0.000 5742.344
 83.00  3653.375 1150.193    0.000 1150.193      146.218 3857.078    0.000 3857.078        0.000 5143.262    0.000 5143.262
 84.00  3842.272 1216.419    0.000 1216.419      384.394 3564.372    0.000 3564.372        0.000 5549.512    0.000 5549.512
 85.00  3465.835 1313.482    0.000 1313.482      143.355 3755.736    0.000 3755.736        0.000 5520.953    0.000 5520.953
 86.00  3567.109 1257.682    0.000 1257.682      154.380 3637.970    0.000 3637.970        9.953 5079.310    0.000 5079.310
 87.00  3461.259 1311.653    0.000 1311.653       72.374 3766.940    0.000 3766.940        0.000 5233.939    0.000 5233.939
 88.00  3368.948 1443.548    0.000 1443.548      196.565 3693.300    0.000 3693.300       10.053 5232.611    0.000 5232.611
 89.00  3329.635 1565.275    0.000 1565.275      195.110 3856.995    0.000 3856.995        0.000 5706.140    0.000 5706.140
 90.00  3306.246 1439.983    0.000 1439.983      169.649 3798.405    0.000 3798.405        0.000 5160.955    0.000 5160.955
 91.00  3354.071 1498.666    0.000 1498.666      154.907 3739.183    0.000 3739.183        0.000 5400.433    0.000 5400.433
 92.00  3266.711 1537.663    0.000 1537.663      119.926 3850.189    0.000 3850.189        0.000 5037.404    0.000 5037.404
 93.00  3242.570 1524.831    0.000 1524.831       44.877 3824.475    0.000 3824.475        0.000 5168.689    0.000 5168.689
 94.00  3035.399 1515.011    0.000 1515.011      167.653 3740.775    0.000 3740.775        0.000 5050.068    0.000 5050.068
 95.00  3181.089 1554.524    0.000 1554.524       84.393 3977.206    0.000 3977.206        0.000 5108.788    0.000 5108.788
 96.00  3393.607 1464.518    0.000 1464.518      103.155 3816.771    0.000 3816.771        0.000 5272.250    0.000 5272.250
 97.00  3347.188 1435.952    0.000 1435.952      211.192 3640.329    0.000 3640.329        0.000 5080.623    0.000 5080.623
 98.00  3392.040 1371.893    0.000 1371.893      181.021 3694.825    0.000 3694.825        0.000 5277.671    0.000 5277.671
 99.00  3491.810 1244.409    0.000 1244.409      348.063 3606.608    0.000 3606.608        9.953 5355.683    0.000 5355.683
100.00  3607.301 1211.573    0.000 1211.573      230.091 3894.981    0.000 3894.981        0.000 5568.315    0.000 5568.315
101.00  3538.735 1238.365    0.000 1238.365      181.755 3778.067    0.000 3778.067        0.000 5295.903    0.000 5295.903
102.00  3327.138 1324.236    0.000 1324.236      271.413 3628.717    0.000 3628.717        0.000 4915.743    0.000 4915.743
103.00  3688.337 1226.756    0.000 1226.756      345.687 3916.849    0.000 3916.849       10.053 5188.619    0.000 5188.619
104.00  3567.890 1283.057    0.000 1283.057      414.853 3689.943    0.000 3689.943       30.159 5313.053    0.000 5313.053
105.00  3788.083 1320.625    0.000 1320.625      326.112 3784.035    0.000 3784.035        0.000 5510.913    0.000 5510.913
106.00  3553.249 1351.421    0.000 1351.421      183.571 3772.681    0.000 3772.681        0.000 5462.606    0.000 5462.606
107.00  3575.540 1278.525    0.000 1278.525      133.075 3981.529    0.000 3981.529        0.000 5468.381    0.000 5468.381
108.00  3722.426 1129.681    0.000 1129.681       92.088 3898.566    0.000 3898.566        0.000 5257.573    0.000 5257.573
109.00  3650.387 1317.162    0.000 1317.162      142.282 4020.522    0.000 4020.522        0.000 5793.202    0.000 5793.202
110.00  3492.655 1341.521    0.000 1341.521      131.388 4007.801    0.000 4007.801        0.000 5678.101    0.000 5678.101
111.00  3256.653 1375.760    0.000 1375.760      160.867 3929.013    0.000 3929.013        0.000 5304.911    0.000 5304.911
112.00  3462.475 1339.811    0.000 1339.811      166.535 3804.045    0.000 3804.045        0.000 5367.749    0.000 5367.749
113.00  3317.089 1378.672    0.000 1378.672       75.268 3794.888    0.000 3794.888        0.000 5469.164    0.000 5469.164
114.00  3327.240 1364.078    0.000 1364.078      132.549 3792.332    0.000 3792.332        0.000 5481.941    0.000 5481.941
115.00  3514.569 1307.304    0.000 1307.304      189.405 3880.843    0.000 3880.843        0.000 5489.186    0.000 5489.186
116.00  3244.253 1354.623    0.000 1354.623      134.581 3842.428    0.000 3842.428        0.000 5346.225    0.000 5346.225
117.00  3508.852 1165.612    0.000 1165.612      165.925 3932.668    0.000 3932.668        0.000 5520.047    0.000 5520.047
118.00  3437.954 1257.832    0.000 1257.832      129.571 3731.187    0.000 3731.187        0.000 5237.554    0.000 5237.554
119.00  3535.493 1233.250    0.000 1233.250      159.619 3919.935    0.000 3919.935        0.000 5846.969    0.000 5846.969
120.00  3406.557 1400.292    0.000 1400.292      122.481 4021.986    0.000 4021.986        0.000 5985.988    0.000 5985.988
121.00  3757.869 1193.971    0.000 1193.971      130.301 3911.183    0.000 3911.183        0.000 5576.830    0.000 5576.830
122.00  3497.686 1291.719    0.000 1291.719      211.791 3854.783    0.000 3854.783        0.000 5672.158    0.000 5672.158
123.00  3322.486 1330.361    0.000 1330.361       86.682 3875.365    0.000 3875.365        0.000 5595.537    0.000 5595.537
124.00  3508.259 1208.808    0.000 1208.808      126.458 3963.259    0.000 3963.259        0.000 5894.312    0.000 5894.312
125.00  3529.055 1170.595    0.000 1170.595      159.576 3789.694    0.000 3789.694        0.000 5485.068    0.000 5485.068
126.00  3426.027 1159.001    0.000 1159.001      116.948 3874.828    0.000 3874.828        0.000 5404.032    0.000 5404.032
127.00  3606.645 1223.147    0.000 1223.147      107.307 3880.968    0.000 3880.968        0.000 5503.461    0.000 5503.461
128.00  3581.219 1208.137    0.000 1208.137      117.291 3822.561    0.000 3822.561        0.000 5213.831    0.000 5213.831
129.00  3576.051 1226.068    0.000 1226.068       93.903 3734.269    0.000 3734.269        0.000 5289.724    0.000 5289.724
130.00  3587.412 1138.883    0.000 1138.883      173.369 3788.703    0.000 3788.703        0.000 5564.296    0.000 5564.296
131.00  3651.115 1174.921    0.000 1174.921      182.441 3789.428    0.000 3789.428       19.906 5409.473    0.000 5409.473
132.00  3788.441 1074.984    0.000 1074.984      164.970 3888.736    0.000 3888.736        0.000 5477.921    0.000 5477.921
133.00  3697.978 1173.736    0.000 1173.736      167.443 3765.169    0.000 3765.169       29.858 5463.966    0.000 5463.966
134.00  3683.571 1137.688    0.000 1137.688      225.411 3884.199    0.000 3884.199        0.000 5585.797    0.000 5585.797
135.00  3498.796 1245.117    0.000 1245.117      158.795 3803.590    0.000 3803.590        0.000 5361.213    0.000 5361.213
136.00  3783.919 1208.629    0.000 1208.629      232.112 3794.925    0.000 3794.925        9.953 5325.625    0.000 5325.625
137.00  3614.044 1178.610    0.000 1178.610      139.906 3766.949    0.000 3766.949       19.906 5427.163    0.000 5427.163
138.00  3558.602 1225.124    0.000 1225.124      214.009 3654.299    0.000 3654.299       29.858 5079.514    0.000 5079.514
139.00  3548.429 1324.286    0.000 1324.286      321.825 3559.515    0.000 3559.515       20.107 5037.256    0.000 5037.256
140.00  3494.072 1363.753    0.000 1363.753      242.413 3610.164    0.000 3610.164       39.811 5088.458    0.000 5088.458
141.00  3365.912 1372.285    0.000 1372.285      204.798 3612.150    0.000 3612.150        0.000 5085.851    0.000 5085.851
142.00  3473.148 1258.820    0.000 1258.820      132.294 3666.227    0.000 3666.227        0.000 4925.412    0.000 4925.412
143.00  3466.951 1275.277    0.000 1275.277      104.583 3777.494    0.000 3777.494        0.000 5130.399    0.000 5130.399
144.00  3431.054 1168.610    0.000 1168.610       79.291 3769.683    0.000 3769.683        0.000 4859.782    0.000 4859.782
145.00  3695.459 1065.816    0.000 1065.816      197.045 3812.997    0.000 3812.997       10.053 5015.356    0.000 5015.356
146.00  3636.377 1133.175    0.000 1133.175      232.145 3557.456    0.000 3557.456       10.053 5090.724    0.000 5090.724
147.00  3475.114 1218.164    0.000 1218.164      207.998 3621.479    0.000 3621.479        0.000 4904.294    0.000 4904.294
148.00  3575.248 1237.351    0.000 1237.351      285.337 3626.827    0.000 3626.827        0.000 4974.246    0.000 4974.246
149.00  3487.604 1186.763    0.000 1186.763      168.345 3592.677    0.000 3592.677        0.000 4555.255    0.000 4555.255
150.00  3643.021 1094.533    0.000 1094.533      230.405 3650.869    0.000 3650.869        0.000 4728.127    0.000 4728.127
151.00  3703.322 1153.604    0.000 1153.604      120.968 3741.567    0.000 3741.567        0.000 4656.479    0.000 4656.479
152.00  3823.279 1152.166    0.000 1152.166      300.851 3602.340    0.000 3602.340        0.000 4844.107    0.000 4844.107
153.00  3558.418 1271.031    0.000 1271.031      261.563 3856.760    0.000 3856.760        0.000 5304.698    0.000 5304.698
154.00  3620.716 1314.491    0.000 1314.491      311.875 3608.809    0.000 3608.809        0.000 5232.654    0.000 5232.654
155.00  3715.045 1257.061    0.000 1257.061      265.283 3738.117    0.000 3738.117        0.000 5139.950    0.000 5139.950
156.00  3830.772 1186.411    0.000 1186.411      250.148 3805.247    0.000 3805.247        0.000 5060.529    0.000 5060.529
157.00  3626.595 1264.642    0.000 1264.642      274.090 3773.144    0.000 3773.144        0.000 5352.686    0.000 5352.686
158.00  3521.577 1429.331    0.000 1429.331      307.775 3769.943    0.000 3769.943        0.000 5308.767    0.000 5308.767
159.00  3614.719 1283.879    0.000 1283.879      124.599 3837.856    0.000 3837.856        0.000 4765.027    0.000 4765.027
160.00  3727.975 1170.136    0.000 1170.136      161.312 3715.502    0.000 3715.502        0.000 5226.250    0.000 5226.250
161.00  3630.647 1304.328    0.000 1304.328      214.115 3636.092    0.000 3636.092        0.000 5151.462    0.000 5151.462
162.00  3519.601 1333.202    0.000 1333.202      133.831 3791.593    0.000 3791.593        0.000 5218.602    0.000 5218.602
163.00  3615.662 1389.944    0.000 1389.944      137.266 3642.045    0.000 3642.045        0.000 4992.224    0.000 4992.224
164.00  3462.101 1410.582    0.000 1410.582      154.648 3678.769    0.000 3678.769        0.000 5272.413    0.000 5272.413
165.00  3407.909 1415.176    0.000 1415.176      196.283 3650.330    0.000 3650.330        9.953 5140.787    0.000 5140.787
166.00  3499.457 1406.061    0.000 1406.061      173.325 3888.075    0.000 3888.075        0.000 5410.989    0.000 5410.989
167.00  3743.332 1288.464    0.000 1288.464      243.447 3588.031    0.000 3588.031        0.000 5090.354    0.000 5090.354
168.00  3610.939 1286.366    0.000 1286.366      246.869 3625.778    0.000 3625.778        0.000 5266.720    0.000 5266.720
169.00  3527.446 1221.042    0.000 1221.042      322.389 3507.561    0.000 3507.561        0.000 5028.945    0.000 5028.945
170.00  3513.807 1278.465    0.000 1278.465      155.336 3720.688    0.000 3720.688        0.000 5438.039    0.000 5438.039
171.00  3447.235 1230.630    0.000 1230.630      251.053 3590.834    0.000 3590.834        0.000 5261.650    0.000 5261.650
172.00  3465.208 1050.026    0.000 1050.026      131.864 3502.021    0.000 3502.021        0.000 4673.336    0.000 4673.336
173.00  3313.000 1300.996    0.000 1300.996      178.598 3628.416    0.000 3628.416        0.000 4754.485    0.000 4754.485
174.00  3633.723 1172.843    0.000 1172.843      175.050 3847.907    0.000 3847.907        0.000 5178.049    0.000 5178.049
175.00  3783.340 1151.815    0.000 1151.815      189.144 3889.260    0.000 3889.260        0.000 5481.522    0.000 5481.522
176.00  3667.838 1147.569    0.000 1147.569      128.900 3911.590    0.000 3911.590        0.000 5206.451    0.000 5206.451
177.00  3535.746 1196.364    0.000 1196.364      337.114 3607.461    0.000 3607.461       10.053 5430.317    0.000 5430.317
178.00  3549.593 1173.149    0.000 1173.149      387.965 3564.258    0.000 3564.258        0.000 5657.554    0.000 5657.554
179.00  3762.882 1127.274    0.000 1127.274      367.915 3603.380    0.000 3603.380        0.000 5496.113    0.000 5496.113
180.00  3795.421 1086.695    0.000 1086.695      207.933 3859.806    0.000 3859.806        0.000 5544.007    0.000 5544.007
181.00  3516.235 1217.219    0.000 1217.219      225.245 3516.443    0.000 3516.443        0.000 5028.290    0.000 5028.290
182.00  3646.619 1170.907    0.000 1170.907      227.483 3695.012    0.000 3695.012        0.000 5768.448    0.000 5768.448
183.00  3651.200 1139.834    0.000 1139.834      255.023 3592.325    0.000 3592.325        0.000 5410.957    0.000 5410.957
184.00  3662.962 1146.736    0.000 1146.736      271.183 3739.529    0.000 3739.529       40.212 5724.708    0.000 5724.708
185.00  3619.562 1014.396    0.000 1014.396      302.717 3613.645    0.000 3613.645        0.000 5217.017    0.000 5217.017
186.00  3687.665 1057.405    0.000 1057.405      363.142 3593.027    0.000 3593.027        0.000 5411.500    0.000 5411.500
187.00  3530.595 1174.847    0.000 1174.847      393.274 3591.064    0.000 3591.064       90.478 5808.043    0.000 5808.043
188.00  3685.124 1222.756    0.000 1222.756      431.231 3731.557    0.000 3731.557       30.159 5891.566    0.000 5891.566
189.00  3744.733 1082.704    0.000 1082.704      336.332 3849.707    0.000 3849.707        0.000 5612.120    0.000 5612.120
190.00  3717.633 1099.276    0.000 1099.276      366.469 3733.901    0.000 3733.901       10.053 5837.255    0.000 5837.255
191.00  3512.832 1054.736    0.000 1054.736      334.430 3784.107    0.000 3784.107        0.000 5577.833    0.000 5577.833
192.00  3658.776 1090.005    0.000 1090.005      262.625 3862.278    0.000 3862.278      140.743 5562.629    0.000 5562.629
193.00  3544.430 1080.254    0.000 1080.254      365.912 3675.742    0.000 3675.742       10.053 5809.391    0.000 5809.391
194.00  3537.722 1091.270    0.000 1091.270      159.916 3759.704    0.000 3759.704        0.000 5498.013    0.000 5498.013
195.00  3487.719 1189.906    0.000 1189.906      170.717 3715.824    0.000 3715.824       10.053 5405.024    0.000 5405.024
196.00  3629.765 1127.128    0.000 1127.128      265.603 3798.084    0.000 3798.084       70.372 5480.713    0.000 5480.713
197.00  3589.898 1145.872    0.000 1145.872      376.065 3535.252    0.000 3535.252       80.425 5402.492    0.000 5402.492
198.00  3782.917 1127.379    0.000 1127.379      346.158 3584.327    0.000 3584.327       40.212 5454.664    0.000 5454.664
199.00  3580.422 1063.997    0.000 1063.997      341.389 3478.738    0.000 3478.738      160.850 5216.149    0.000 5216.149
200.00  3944.577 1042.433    0.000 1042.433      386.871 3730.562    0.000 3730.562       50.265 5779.845    0.000 5779.845
201.00  4195.297  922.849    0.000  922.849      289.522 3951.073    0.000 3951.073       10.053 6018.157    0.000 6018.157
202.00  3902.650 1090.076    0.000 1090.076      522.566 3554.552    0.000 3554.552      150.796 5918.553    0.000 5918.553
203.00  3809.342 1016.626    0.000 1016.626      554.692 3531.066    0.000 3531.066       70.372 6212.489    0.000 6212.489
204.00  3998.909  987.984    0.000  987.984      369.093 3781.778    0.000 3781.778       20.106 5633.817    0.000 5633.817
205.00  3823.075 1080.530    0.000 1080.530      653.245 3601.827    0.000 3601.827        0.000 6005.190    0.000 6005.190
206.00  3895.216  973.380    0.000  973.380      527.136 3718.066    0.000 3718.066        0.000 6394.659    0.000 6394.659
207.00  3796.818 1065.023    0.000 1065.023      360.825 3995.896    0.000 3995.896        0.000 6170.184    0.000 6170.184
208.00  3722.324 1047.085    0.000 1047.085      398.270 3872.793    0.000 3872.793        0.000 6290.750    0.000 6290.750
209.00  3772.167 1072.647    0.000 1072.647      481.394 3746.136    0.000 3746.136       40.212 6028.277    0.000 6028.277
210.00  3807.677 1110.020    0.000 1110.020      507.803 3836.560    0.000 3836.560       60.218 6421.128    0.000 6421.128
211.00  3805.574 1076.755    0.000 1076.755      454.338 3891.468    0.000 3891.468      140.946 6558.827    0.000 6558.827
212.00  3888.937 1134.250    0.000 1134.250      459.866 3990.879    0.000 3990.879       10.053 6685.778    0.000 6685.778
213.00  3687.915 1150.069    0.000 1150.069      573.638 3686.944    0.000 3686.944       20.308 6071.897    0.000 6071.897
214.00  3775.051 1121.829    0.000 1121.829      425.752 3855.782    0.000 3855.782        0.000 6216.999    0.000 6216.999
215.00  3793.980 1217.854    0.000 1217.854      361.515 3733.426    0.000 3733.426        0.000 5551.028    0.000 5551.028
216.00  3841.178 1110.263    0.000 1110.263      401.596 3678.437    0.000 3678.437        0.000 5707.209    0.000 5707.209
217.00  3750.044 1119.521    0.000 1119.521      447.971 3587.113    0.000 3587.113        0.000 5441.802    0.000 5441.802
218.00  3906.237 1096.574    0.000 1096.574      547.494 3529.594    0.000 3529.594        0.000 5505.747    0.000 5505.747
219.00  4019.949 1032.186    0.000 1032.186      579.525 3610.712    0.000 3610.712       60.319 5769.152    0.000 5769.152
220.00  4059.015 1136.972    0.000 1136.972      645.144 3698.135    0.000 3698.135      110.886 5810.221    0.000 5810.221
221.00  3928.107 1067.759    0.000 1067.759      559.934 3803.611    0.000 3803.611      140.143 6145.227    0.000 6145.227
222.00  3834.720 1253.920    0.000 1253.920      364.460 3746.102    0.000 3746.102       19.906 5776.347    0.000 5776.347
223.00  3950.272 1175.144    0.000 1175.144      628.391 3742.619    0.000 3742.619       90.581 5986.911    0.000 5986.911
224.00  3789.230 1318.006    0.000 1318.006      439.624 3770.231    0.000 3770.231        0.000 5534.428    0.000 5534.428
225.00  4010.862 1186.004    0.000 1186.004      613.311 3760.826    0.000 3760.826       49.764 6032.365    0.000 6032.365
226.00  3894.949 1177.047    0.000 1177.047      766.777 3544.306    0.000 3544.306      212.628 6302.695    0.000 6302.695
227.00  3682.120 1255.414    0.000 1255.414      449.543 3542.933    0.000 3542.933        0.000 5577.036    0.000 5577.036
228.00  3689.523 1211.235    0.000 1211.235      616.578 3559.968    0.000 3559.968        0.000 5912.581    0.000 5912.581
229.00  3912.615 1241.369    0.000 1241.369      637.715 3803.001    0.000 3803.001      131.295 6242.972    0.000 6242.972
230.00  3746.792 1205.834    0.000 1205.834      693.873 3682.807    0.000 3682.807      212.526 6342.488    0.000 6342.488
231.00  3839.861 1241.160    0.000 1241.160      660.157 3612.742    0.000 3612.742       70.072 5878.227    0.000 5878.227
232.00  3794.983 1232.322    0.000 1232.322      439.945 3619.797    0.000 3619.797      142.154 5766.660    0.000 5766.660
233.00  3869.234 1134.472    0.000 1134.472      905.875 3335.980    0.000 3335.980      230.523 6012.681    0.000 6012.681
234.00  3842.958 1188.551    0.000 1188.551      892.115 3621.249    0.000 3621.249      274.155 6129.080    0.000 6129.080
235.00  3587.845 1268.717    0.000 1268.717      366.609 3811.153    0.000 3811.153       20.106 5731.836    0.000 5731.836
236.00  3998.510 1202.750    0.000 1202.750      629.601 3584.780    0.000 3584.780       40.616 5660.369    0.000 5660.369
237.00  3898.686 1125.812    0.000 1125.812      517.873 3711.024    0.000 3711.024        0.000 5757.702    0.000 5757.702
238.00  3949.533 1173.198    0.000 1173.198      601.536 3845.796    0.000 3845.796      251.327 5968.384    0.000 5968.384
239.00  3964.862 1111.540    0.000 1111.540      767.263 3717.081    0.000 3717.081      273.048 5666.295    0.000 5666.295
240.00  3961.553 1108.031    0.000 1108.031      646.745 3702.873    0.000 3702.873       60.219 6144.526    0.000 6144.526
241.00  4038.679 1040.861    0.000 1040.861      543.650 3732.095    0.000 3732.095       50.166 6153.092    0.000 6153.092
242.00  3821.603 1166.623    0.000 1166.623      652.056 3560.928    0.000 3560.928      330.650 6031.620    0.000 6031.620
243.00  4039.405 1121.627    0.000 1121.627      647.961 3755.187    0.000 3755.187      303.105 6275.228    0.000 6275.228
244.00  3901.207 1109.261    0.000 1109.261      966.000 3712.858    0.000 3712.858      552.321 6264.449    0.000 6264.449
245.00  4021.164 1158.666    0.000 1158.666      856.814 3720.125    0.000 3720.125      604.498 5939.337    0.000 5939.337
246.00  3901.978 1228.434    0.000 1228.434      625.646 3816.445    0.000 3816.445      171.003 6282.448    0.000 6282.448
247.00  3978.658 1079.678    0.000 1079.678      546.057 4000.501    0.000 4000.501      402.732 6387.497    0.000 6387.497
248.00  3878.989 1205.523    0.000 1205.523      645.645 3742.650    0.000 3742.650      292.251 6276.122    0.000 6276.122
249.00  4077.272 1201.504    0.000 1201.504      536.260 3922.153    0.000 3922.153      171.812 5930.196    0.000 5930.196
250.00  4017.131 1151.569    0.000 1151.569      470.156 4007.718    0.000 4007.718       91.083 6134.674    0.000 6134.674
251.00  3893.054 1137.847    0.000 1137.847      339.587 3837.806    0.000 3837.806       60.319 5653.140    0.000 5653.140
252.00  3961.088 1143.930    0.000 1143.930      443.719 3883.371    0.000 3883.371      231.221 5608.506    0.000 5608.506
253.00  3915.694 1299.751    0.000 1299.751      599.835 3665.369    0.000 3665.369      231.221 5742.298    0.000 5742.298
254.00  3929.877 1224.011    0.000 1224.011      425.452 4065.526    0.000 4065.526        0.000 6532.283    0.000 6532.283
255.00  3924.354 1166.770    0.000 1166.770      422.498 4060.409    0.000 4060.409      100.531 6121.088    0.000 6121.088
256.00  3771.281 1128.649    0.000 1128.649      484.460 3656.450    0.000 3656.450       20.207 5789.655    0.000 5789.655
257.00  4058.159 1075.998    0.000 1075.998      663.128 3951.045    0.000 3951.045      373.476 6447.714    0.000 6447.714
258.00  3900.001 1157.873    0.000 1157.873      477.235 4311.268    0.000 4311.268       30.462 6711.843    0.000 6711.843
259.00  4001.930 1198.519    0.000 1198.519      642.304 3819.405    0.000 3819.405       30.361 6700.276    0.000 6700.276
260.00  3924.246 1106.391    0.000 1106.391      581.211 3786.761    0.000 3786.761      110.584 6001.767    0.000 6001.767
261.00  3864.683 1121.375    0.000 1121.375      655.638 3855.989    0.000 3855.989      141.247 6247.446    0.000 6247.446
262.00  3593.116 1181.828    0.000 1181.828      530.370 3740.900    0.000 3740.900        0.000 5998.869    0.000 5998.869
263.00  3855.034 1086.321    0.000 1086.321      336.389 4030.682    0.000 4030.682       10.053 6098.289    0.000 6098.289
264.00  3839.592 1238.731    0.000 1238.731      362.625 3991.373    0.000 3991.373       30.462 6020.168    0.000 6020.168
265.00  3902.125 1091.118    0.000 1091.118      512.176 3816.261    0.000 3816.261       60.119 5916.113    0.000 5916.113
266.00  3822.300 1283.363    0.000 1283.363      491.252 3943.125    0.000 3943.125      252.638 5958.028    0.000 5958.028
267.00  3624.945 1237.388    0.000 1237.388      324.166 3742.465    0.000 3742.465       40.414 5499.021    0.000 5499.021
268.00  3686.678 1270.834    0.000 1270.834      530.280 3833.042    0.000 3833.042       80.829 5976.508    0.000 5976.508
269.00  3865.282 1264.300    0.000 1264.300      438.768 3815.879    0.000 3815.879       50.266 5830.356    0.000 5830.356
270.00  3616.438 1413.852    0.000 1413.852      505.329 3711.972    0.000 3711.972      100.531 5760.282    0.000 5760.282
271.00  4002.072 1210.106    0.000 1210.106      634.254 3645.124    0.000 3645.124       10.053 6208.150    0.000 6208.150
272.00  3884.080 1324.459    0.000 1324.459      646.061 3761.829    0.000 3761.829      151.604 5940.320    0.000 5940.320
273.00  3738.662 1311.588    0.000 1311.588      508.938 3660.052    0.000 3660.052       79.924 5896.716    0.000 5896.716
274.00  3844.096 1251.911    0.000 1251.911      536.040 3786.025    0.000 3786.025      109.481 6107.215    0.000 6107.215
275.00  3756.499 1219.969    0.000 1219.969      531.589 3822.173    0.000 3822.173      141.751 5843.220    0.000 5843.220
276.00  3906.514 1202.065    0.000 1202.065      904.656 3605.014    0.000 3605.014      252.336 6474.849    0.000 6474.849
277.00  3814.453 1214.411    0.000 1214.411      410.848 3854.416    0.000 3854.416       40.212 5714.248    0.000 5714.248
278.00  3811.623 1161.107    0.000 1161.107      429.076 3858.434    0.000 3858.434       40.313 5996.222    0.000 5996.222
279.00  3762.202 1141.315    0.000 1141.315      446.903 3883.017    0.000 3883.017      110.888 5882.719    0.000 5882.719
280.00  3802.397 1171.928    0.000 1171.928      472.094 3840.399    0.000 3840.399       71.077 6178.823    0.000 6178.823
281.00  3681.245 1156.344    0.000 1156.344      395.103 3892.200    0.000 3892.200        0.000 6045.681    0.000 6045.681
282.00  3788.471 1181.355    0.000 1181.355      379.778 3923.966    0.000 3923.966       60.319 5761.498    0.000 5761.498
283.00  3675.456 1152.315    0.000 1152.315      228.743 3879.561    0.000 3879.561        0.000 5835.594    0.000 5835.594
284.00  3766.354 1132.414    0.000 1132.414      214.739 4025.243    0.000 4025.243        0.000 5354.224    0.000 5354.224
285.00  3800.004 1126.212    0.000 1126.212      292.589 3832.041    0.000 3832.041        0.000 6042.291    0.000 6042.291
286.00  3878.422 1308.787    0.000 1308.787      609.896 3768.177    0.000 3768.177      231.221 5871.688    0.000 5871.688
287.00  3624.768 1183.822    0.000 1183.822      348.045 3917.555    0.000 3917.555      180.956 5796.788    0.000 5796.788
288.00  3633.817 1260.444    0.000 1260.444      390.030 3829.237    0.000 3829.237      221.168 5992.018    0.000 5992.018
289.00  3790.806 1316.346    0.000 1316.346      621.867 3751.636    0.000 3751.636      593.133 5449.317    0.000 5449.317
290.00  3856.661 1187.576    0.000 1187.576      631.419 3665.429    0.000 3665.429      462.543 5391.504    0.000 5391.504
291.00  3356.848 1409.860    0.000 1409.860      346.834 3849.874    0.000 3849.874      201.062 5691.008    0.000 5691.008
292.00  3638.033 1201.948    0.000 1201.948      309.185 3830.313    0.000 3830.313       20.207 5356.138    0.000 5356.138
293.00  3784.009 1270.350    0.000 1270.350      491.239 3911.498    0.000 3911.498      120.739 6431.932    0.000 6431.932
294.00  3574.857 1374.997    0.000 1374.997      554.488 3914.822    0.000 3914.822      331.756 5766.603    0.000 5766.603
295.00  3675.608 1183.317    0.000 1183.317      550.815 3778.449    0.000 3778.449      130.690 5869.368    0.000 5869.368
296.00  3778.933 1308.177    0.000 1308.177      436.602 3839.652    0.000 3839.652      140.041 5785.325    0.000 5785.325
297.00  3784.886 1268.628    0.000 1268.628      583.607 3808.668    0.000 3808.668      190.808 6220.312    0.000 6220.312
298.00  3688.669 1286.708    0.000 1286.708      453.302 3794.685    0.000 3794.685       39.811 6372.258    0.000 6372.258
299.00  3724.133 1271.378    0.000 1271.378      368.080 3866.188    0.000 3866.188       89.575 5849.567    0.000 5849.567
300.00  3813.840 1274.846    0.000 1274.846      438.081 3833.216    0.000 3833.216      109.581 5965.984    0.000 5965.984
301.00  3704.743 1287.724    0.000 1287.724      386.150 3905.456    0.000 3905.456       90.278 6054.663    0.000 6054.663
302.00  3673.963 1319.879    0.000 1319.879      429.771 4192.901    0.000 4192.901      200.362 6421.504    0.000 6421.504
303.00  3789.695 1178.757    0.000 1178.757      451.940 3737.661    0.000 3737.661      140.743 6144.522    0.000 6144.522
304.00  3723.133 1132.106    0.000 1132.106      597.213 3534.999    0.000 3534.999      192.218 6031.821    0.000 6031.821
305.00  3660.863 1183.610    0.000 1183.610      502.333 3428.246    0.000 3428.246      100.531 6036.349    0.000 6036.349
306.00  3834.966 1140.689    0.000 1140.689      515.797 3751.466    0.000 3751.466      150.596 6182.536    0.000 6182.536
307.00  3776.449 1382.977    0.000 1382.977      695.029 3786.764    0.000 3786.764      413.790 6218.205    0.000 6218.205
308.00  3687.230 1481.683    0.000 1481.683      717.421 3849.835    0.000 3849.835      483.556 6167.044    0.000 6167.044
309.00  3625.833 1534.988    0.000 1534.988      739.725 3749.403    0.000 3749.403      392.071 6094.452    0.000 6094.452
310.00  3916.847 1201.252    0.000 1201.252      558.593 3916.657    0.000 3916.657      181.157 6765.304    0.000 6765.304
311.00  3841.247 1246.883    0.000 1246.883      517.849 3871.918    0.000 3871.918      191.717 6574.720    0.000 6574.720
312.00  3849.528 1243.484    0.000 1243.484      463.887 3938.062    0.000 3938.062      189.906 5939.649    0.000 5939.649
313.00  3792.716 1270.260    0.000 1270.260      482.898 3957.663    0.000 3957.663      340.502 6028.227    0.000 6028.227
314.00  3642.068 1230.846    0.000 1230.846      537.579 3806.019    0.000 3806.019      422.232 5839.407    0.000 5839.407
315.00  3812.254 1154.443    0.000 1154.443      417.153 3795.806    0.000 3795.806      131.698 6069.846    0.000 6069.846
316.00  3706.148 1149.775    0.000 1149.775      517.669 3755.425    0.000 3755.425      241.079 6089.233    0.000 6089.233
317.00  3852.951 1045.957    0.000 1045.957      479.354 3680.362    0.000 3680.362       70.775 6013.030    0.000 6013.030
318.00  3794.197 1097.681    0.000 1097.681      609.952 3661.218    0.000 3661.218      422.230 5656.541    0.000 5656.541
319.00  3651.154 1196.129    0.000 1196.129      549.634 3659.155    0.000 3659.155      351.858 5677.649    0.000 5677.649
320.00  3739.094 1216.313    0.000 1216.313      450.826 4117.613    0.000 4117.613       40.212 6889.886    0.000 6889.886
321.00  3753.320 1314.645    0.000 1314.645      526.347 4182.374    0.000 4182.374      212.224 6579.621    0.000 6579.621
322.00  3822.347 1268.590    0.000 1268.590      734.721 3852.756    0.000 3852.756      282.898 6738.465    0.000 6738.465
323.00  3926.263 1148.066    0.000 1148.066      395.190 4009.297    0.000 4009.297        0.000 6432.050    0.000 6432.050
324.00  3915.527 1172.170    0.000 1172.170      551.032 3797.383    0.000 3797.383       10.053 6208.060    0.000 6208.060
325.00  3949.009 1268.607    0.000 1268.607      407.208 4012.365    0.000 4012.365      120.037 6304.172    0.000 6304.172
326.00  3816.101 1188.743    0.000 1188.743      648.830 3869.646    0.000 3869.646      201.067 6486.426    0.000 6486.426
327.00  3912.861 1115.233    0.000 1115.233      593.577 3754.772    0.000 3754.772      222.782 6299.228    0.000 6299.228
328.00  4011.613 1114.117    0.000 1114.117      694.013 3534.571    0.000 3534.571      360.009 6095.462    0.000 6095.462
329.00  4136.460 1134.675    0.000 1134.675      940.074 3858.599    0.000 3858.599      543.579 6767.311    0.000 6767.311
330.00  3932.030 1161.944    0.000 1161.944      696.682 3842.883    0.000 3842.883      542.977 6126.619    0.000 6126.619
331.00  3907.587 1242.539    0.000 1242.539      556.471 3930.758    0.000 3930.758      161.353 6389.908    0.000 6389.908
332.00  3921.720 1340.633    0.000 1340.633      419.525 3905.520    0.000 3905.520      120.336 6226.851    0.000 6226.851
333.00  4334.428 1155.885    0.000 1155.885      669.348 3743.911    0.000 3743.911      391.971 6409.925    0.000 6409.925
334.00  4145.760 1134.687    0.000 1134.687      453.810 4044.220    0.000 4044.220       60.621 6372.532    0.000 6372.532
335.00  3952.153 1180.177    0.000 1180.177      425.576 3828.993    0.000 3828.993       30.059 5832.371    0.000 5832.371
336.00  3945.608 1196.687    0.000 1196.687      659.949 3941.570    0.000 3941.570      403.641 6516.995    0.000 6516.995
337.00  4186.835 1035.004    0.000 1035.004      642.310 3753.667    0.000 3753.667      592.844 5877.918    0.000 5877.918
338.00  4222.442 1166.053    0.000 1166.053      654.582 3696.833    0.000 3696.833      484.169 6617.020    0.000 6617.020
339.00  3976.044 1139.459    0.000 1139.459      359.352 3809.055    0.000 3809.055      141.551 5877.921    0.000 5877.921
340.00  4029.126 1057.544    0.000 1057.544      404.612 3732.836    0.000 3732.836       70.473 6270.799    0.000 6270.799
341.00  3797.540 1141.523    0.000 1141.523      309.464 3903.621    0.000 3903.621       29.858 6358.658    0.000 6358.658
342.00  3881.350 1218.850    0.000 1218.850      474.317 3727.332    0.000 3727.332      212.427 6084.905    0.000 6084.905
343.00  3737.277 1189.016    0.000 1189.016      464.589 3486.494    0.000 3486.494      252.238 5728.440    0.000 5728.440
344.00  4051.096 1115.191    0.000 1115.191      629.576 3581.158    0.000 3581.158      291.246 5883.761    0.000 5883.761
345.00  3866.521 1128.347    0.000 1128.347      537.306 3452.586    0.000 3452.586      412.891 5331.527    0.000 5331.527
346.00  3846.376 1118.041    0.000 1118.041      523.436 3670.821    0.000 3670.821      474.216 5628.305    0.000 5628.305
347.00  3913.875 1032.731    0.000 1032.731      365.018 3726.291    0.000 3726.291      223.385 5551.288    0.000 5551.288
348.00  3806.767 1126.246    0.000 1126.246      535.732 3648.720    0.000 3648.720      212.125 5877.107    0.000 5877.107
349.00  3881.023 1145.000    0.000 1145.000      591.110 3496.833    0.000 3496.833      250.525 5275.712    0.000 5275.712
350.00  3635.888 1203.385    0.000 1203.385      636.730 3464.887    0.000 3464.887      211.622 5822.409    0.000 5822.409
351.00  3771.997 1143.187    0.000 1143.187      570.160 3560.408    0.000 3560.408      222.581 5921.241    0.000 5921.241
352.00  3662.491 1182.958    0.000 1182.958      413.391 3600.680    0.000 3600.680      172.414 5413.051    0.000 5413.051
353.00  3669.375 1127.048    0.000 1127.048      579.900 3408.518    0.000 3408.518      190.109 5410.040    0.000 5410.040
354.00  3812.536 1101.010    0.000 1101.010      533.582 3444.325    0.000 3444.325      109.682 5371.442    0.000 5371.442
355.00  3739.050 1093.060    0.000 1093.060      526.567 3508.739    0.000 3508.739      160.850 5793.767    0.000 5793.767
356.00  3899.305  925.651    0.000  925.651      478.315 3459.153    0.000 3459.153       30.462 5384.792    0.000 5384.792
357.00  3956.206 1001.180    0.000 1001.180      869.048 3165.800    0.000 3165.800      201.163 5785.119    0.000 5785.119
358.00  3915.807  883.355    0.000  883.355      527.845 3442.511    0.000 3442.511      110.584 5787.838    0.000 5787.838
359.00  3845.931  939.010    0.000  939.010      519.300 3255.915    0.000 3255.915      140.844 5137.191    0.000 5137.191
360.00  3756.833 1084.310    0.000 1084.310      656.530 3316.390    0.000 3316.390      552.920 4672.734    0.000 4672.734
361.00  3742.455 1040.099    0.000 1040.099      517.648 3473.177    0.000 3473.177      231.221 5781.539    0.000 5781.539
362.00  3837.722 1014.014    0.000 1014.014      707.825 3319.691    0.000 3319.691      633.345 5072.049    0.000 5072.049
363.00  3746.567  919.337    0.000  919.337      749.694 3129.032    0.000 3129.032      342.712 5292.607    0.000 5292.607
364.00  3905.552  900.725    0.000  900.725      700.214 3226.254    0.000 3226.254      573.430 5186.158    0.000 5186.158
365.00  4038.206  828.904    0.000  828.904      775.310 3253.670    0.000 3253.670      322.505 5866.844    0.000 5866.844
366.00  3762.088  936.089    0.000  936.089      847.014 3209.526    0.000 3209.526      764.035 5314.324    0.000 5314.324
367.00  3947.527  916.519    0.000  916.519      633.813 3374.465    0.000 3374.465      392.071 5773.070    0.000 5773.070
368.00  4017.240  906.980    0.000  906.980      765.872 3560.714    0.000 3560.714      251.529 5964.452    0.000 5964.452
369.00  3859.697  935.556    0.000  935.556      542.106 3533.957    0.000 3533.957      251.327 5546.023    0.000 5546.023
370.00  3887.938  834.652    0.000  834.652      530.738 3389.675    0.000 3389.675      191.009 5742.185    0.000 5742.185
371.00  3948.678  846.445    0.000  846.445      711.880 3624.020    0.000 3624.020      623.292 5501.812    0.000 5501.812
372.00  3889.573  782.399    0.000  782.399      782.430 3507.493    0.000 3507.493      462.442 5846.430    0.000 5846.430
373.00  3910.510  808.346    0.000  808.346      673.425 3408.139    0.000 3408.139      473.809 5551.487    0.000 5551.487
374.00  3837.250  889.615    0.000  889.615      486.459 3585.320    0.000 3585.320       40.616 5574.602    0.000 5574.602
375.00  3989.100  853.953    0.000  853.953      574.480 3361.388    0.000 3361.388       81.231 5470.266    0.000 5470.266
376.00  4110.705  853.123    0.000  853.123      684.152 3522.207    0.000 3522.207      189.404 5989.411    0.000 5989.411
377.00  4011.691  822.312    0.000  822.312      864.942 3611.674    0.000 3611.674      311.245 6527.578    0.000 6527.578
378.00  3979.542  862.708    0.000  862.708      705.108 3252.798    0.000 3252.798      181.460 5547.347    0.000 5547.347
379.00  3950.838  945.956    0.000  945.956      684.807 3406.705    0.000 3406.705      191.916 5635.436    0.000 5635.436
380.00  3865.893 1000.132    0.000 1000.132      620.873 3434.080    0.000 3434.080      162.462 5499.134    0.000 5499.134
381.00  3787.218 1044.688    0.000 1044.688      731.206 3316.235    0.000 3316.235      524.071 5451.563    0.000 5451.563
382.00  3959.625  885.779    0.000  885.779      584.480 3454.470    0.000 3454.470       91.385 5742.029    0.000 5742.029
383.00  4054.371  963.671    0.000  963.671      812.362 3560.248    0.000 3560.248      472.697 6010.406    0.000 6010.406
384.00  3829.755 1023.304    0.000 1023.304      902.974 3320.376    0.000 3320.376      702.714 5623.778    0.000 5623.778
385.00  4037.250  934.381    0.000  934.381      967.338 3269.803    0.000 3269.803      672.254 5654.217    0.000 5654.217
386.00  4021.609 1009.412    0.000 1009.412     1015.146 3180.235    0.000 3180.235      684.720 5580.142    0.000 5580.142
387.00  3791.405  971.391    0.000  971.391     1042.288 3048.179    0.000 3048.179      541.062 5613.905    0.000 5613.905
388.00  3958.398  921.156    0.000  921.156     1072.193 3223.355    0.000 3223.355      815.107 5628.892    0.000 5628.892
389.00  4059.268  914.688    0.000  914.688      906.731 3359.575    0.000 3359.575      593.334 5590.574    0.000 5590.574
390.00  3919.073  890.453    0.000  890.453      754.809 3316.706    0.000 3316.706      170.903 5708.596    0.000 5708.596
391.00  3940.678  898.122    0.000  898.122      550.523 3502.922    0.000 3502.922       50.366 5437.183    0.000 5437.183
392.00  3814.497 1050.880    0.000 1050.880      818.543 3708.014    0.000 3708.014      271.333 6620.329    0.000 6620.329
393.00  3941.273  908.278    0.000  908.278      473.149 3583.587    0.000 3583.587       10.154 5978.271    0.000 5978.271
394.00  3885.017  870.697    0.000  870.697      747.702 3391.757    0.000 3391.757      131.295 5609.789    0.000 5609.789
395.00  4060.288 1003.793    0.000 1003.793      526.739 3793.607    0.000 3793.607        0.000 6481.106    0.000 6481.106
396.00  3912.455 1031.674    0.000 1031.674      872.957 3389.914    0.000 3389.914      391.870 5759.278    0.000 5759.278
397.00  3877.750  973.241    0.000  973.241      545.861 3425.745    0.000 3425.745       59.918 5524.363    0.000 5524.363
398.00  4142.543  923.653    0.000  923.653      940.536 3520.143    0.000 3520.143      472.496 6155.379    0.000 6155.379
399.00  4051.555  998.141    0.000  998.141      873.971 3399.896    0.000 3399.896      211.115 6110.322    0.000 6110.322
400.00  4060.415  881.195    0.000  881.195      870.813 3392.381    0.000 3392.381      672.254 5966.684    0.000 5966.684
401.00  3999.163  877.614    0.000  877.614      734.352 3596.154    0.000 3596.154      472.496 6357.037    0.000 6357.037
402.00  3946.082  956.083    0.000  956.083      533.471 3793.221    0.000 3793.221       30.159 6443.308    0.000 6443.308
403.00  3995.195  929.620    0.000  929.620      796.442 3510.896    0.000 3510.896      301.593 5984.089    0.000 5984.089
404.00  3797.846 1058.724    0.000 1058.724      477.613 3589.815    0.000 3589.815      140.743 6048.196    0.000 6048.196
405.00  3716.602 1119.021    0.000 1119.021      707.084 3721.721    0.000 3721.721      402.124 5518.079    0.000 5518.079
406.00  3793.113 1046.232    0.000 1046.232      595.032 3549.487    0.000 3549.487      191.210 5627.676    0.000 5627.676
407.00  4053.655  961.141    0.000  961.141      514.711 3703.518    0.000 3703.518      100.531 6079.563    0.000 6079.563
408.00  3863.899  983.697    0.000  983.697      485.781 3701.223    0.000 3701.223        0.000 5876.169    0.000 5876.169
409.00  4073.969  812.756    0.000  812.756      720.956 3495.329    0.000 3495.329        9.953 5914.013    0.000 5914.013
410.00  3852.946  943.335    0.000  943.335      258.839 3789.394    0.000 3789.394        0.000 5386.044    0.000 5386.044
411.00  4021.602  870.576    0.000  870.576      470.933 3650.921    0.000 3650.921       80.324 5822.005    0.000 5822.005
412.00  4215.183  814.237    0.000  814.237      567.144 3864.007    0.000 3864.007        0.000 6117.794    0.000 6117.794
413.00  3990.632  958.218    0.000  958.218      583.255 3632.832    0.000 3632.832       80.324 5905.846    0.000 5905.846
414.00  4047.911  877.754    0.000  877.754      529.780 3819.755    0.000 3819.755        0.000 5910.401    0.000 5910.401
415.00  3880.932  949.283    0.000  949.283      508.981 3700.014    0.000 3700.014       20.106 5944.660    0.000 5944.660
416.00  3966.722  856.795    0.000  856.795      511.876 3807.169    0.000 3807.169       29.858 6176.578    0.000 6176.578
417.00  4088.371  782.443    0.000  782.443      468.375 3899.699    0.000 3899.699        0.000 6238.883    0.000 6238.883
418.00  3926.196  966.749    0.000  966.749      310.974 3811.084    0.000 3811.084        0.000 5890.356    0.000 5890.356
419.00  4189.188  886.793    0.000  886.793      522.664 3745.526    0.000 3745.526       10.053 6166.707    0.000 6166.707
420.00  3964.265  853.916    0.000  853.916      350.399 3789.056    0.000 3789.056       20.106 5907.364    0.000 5907.364
421.00  3960.766  882.985    0.000  882.985      477.498 3772.269    0.000 3772.269       29.858 6178.783    0.000 6178.783
422.00  3960.850  897.427    0.000  897.427      267.262 3854.213    0.000 3854.213        0.000 5894.993    0.000 5894.993
423.00  3951.303  808.543    0.000  808.543      427.893 3690.325    0.000 3690.325       40.212 5880.441    0.000 5880.441
424.00  4146.182  922.746    0.000  922.746      472.905 3853.052    0.000 3853.052       90.478 6211.391    0.000 6211.391
425.00  4119.247  802.274    0.000  802.274      652.242 3448.548    0.000 3448.548        0.000 6046.915    0.000 6046.915
426.00  4074.154  809.767    0.000  809.767      627.630 3602.397    0.000 3602.397      170.903 6042.709    0.000 6042.709
427.00  4144.957  756.889    0.000  756.889      546.059 3485.762    0.000 3485.762        0.000 5798.905    0.000 5798.905
428.00  4063.078  857.050    0.000  857.050      775.313 3471.419    0.000 3471.419      190.608 6118.206    0.000 6118.206
429.00  3815.206  818.812    0.000  818.812      538.682 3386.716    0.000 3386.716       50.367 5572.113    0.000 5572.113
430.00  4069.774  853.293    0.000  853.293      814.619 3475.167    0.000 3475.167      160.047 6167.757    0.000 6167.757
431.00  4070.694  859.564    0.000  859.564      835.037 3491.201    0.000 3491.201       99.829 6404.011    0.000 6404.011
432.00  4108.241  881.311    0.000  881.311      661.667 3615.525    0.000 3615.525       39.912 5959.336    0.000 5959.336
433.00  4156.792  920.482    0.000  920.482      619.958 3730.449    0.000 3730.449       50.065 6449.875    0.000 6449.875
434.00  4196.032  812.538    0.000  812.538      736.873 3888.687    0.000 3888.687      371.162 6332.130    0.000 6332.130
435.00  3910.285  957.227    0.000  957.227      699.220 3757.031    0.000 3757.031      331.451 6172.267    0.000 6172.267
436.00  3918.307 1081.461    0.000 1081.461      472.222 4056.095    0.000 4056.095       20.106 6542.619    0.000 6542.619
437.00  4084.066  933.741    0.000  933.741      533.868 3874.053    0.000 3874.053       30.159 6597.320    0.000 6597.320
438.00  3925.247  936.130    0.000  936.130      465.320 3707.243    0.000 3707.243        9.953 6127.749    0.000 6127.749
439.00  3882.554 1126.127    0.000 1126.127      665.816 3573.554    0.000 3573.554       40.112 6271.998    0.000 6271.998
440.00  4001.899 1050.547    0.000 1050.547      615.019 3874.924    0.000 3874.924      120.637 6134.085    0.000 6134.085
441.00  3731.707  967.132    0.000  967.132      468.429 3465.642    0.000 3465.642       20.006 5904.456    0.000 5904.456
442.00  3918.602 1033.119    0.000 1033.119      367.832 3889.906    0.000 3889.906       49.764 6120.386    0.000 6120.386
443.00  3719.733 1270.951    0.000 1270.951      538.989 3750.215    0.000 3750.215       19.906 6355.450    0.000 6355.450
444.00  3827.730 1229.802    0.000 1229.802      415.029 4098.365    0.000 4098.365       30.159 6266.652    0.000 6266.652
445.00  3698.006 1190.469    0.000 1190.469      521.183 3930.375    0.000 3930.375      129.387 6207.781    0.000 6207.781
446.00  3694.577 1219.762    0.000 1219.762      396.707 4155.593    0.000 4155.593      130.690 6334.257    0.000 6334.257
447.00  3758.153 1180.073    0.000 1180.073      421.991 3956.557    0.000 3956.557       80.224 5933.111    0.000 5933.111
448.00  3745.594 1217.760    0.000 1217.760      425.723 3841.531    0.000 3841.531       99.528 6123.033    0.000 6123.033
449.00  3694.846 1177.524    0.000 1177.524      629.072 3680.998    0.000 3680.998      261.080 5990.238    0.000 5990.238
450.00  3639.162 1154.509    0.000 1154.509      600.494 3627.590    0.000 3627.590      170.903 6107.151    0.000 6107.151
451.00  3571.343 1262.367    0.000 1262.367      479.237 3608.844    0.000 3608.844      119.434 5688.726    0.000 5688.726
452.00  3739.996 1214.786    0.000 1214.786      774.491 3704.240    0.000 3704.240      332.256 6137.094    0.000 6137.094
453.00  3758.480 1236.235    0.000 1236.235      632.188 3843.710    0.000 3843.710      250.525 6071.858    0.000 6071.858
454.00  3709.608 1271.733    0.000 1271.733      557.933 3692.954    0.000 3692.954      159.245 5937.468    0.000 5937.468
455.00  3777.854 1279.811    0.000 1279.811      674.477 3741.274    0.000 3741.274      270.030 6062.196    0.000 6062.196
456.00  3763.825 1291.194    0.000 1291.194      632.686 3749.113    0.000 3749.113      358.301 6115.986    0.000 6115.986
457.00  3816.196 1176.624    0.000 1176.624      764.258 3611.550    0.000 3611.550      419.222 5905.356    0.000 5905.356
458.00  3741.876 1344.003    0.000 1344.003      765.299 3639.375    0.000 3639.375      509.800 5973.314    0.000 5973.314
459.00  3853.443 1258.446    0.000 1258.446      601.801 3756.179    0.000 3756.179      249.121 6160.537    0.000 6160.537
460.00  3847.201 1176.092    0.000 1176.092      603.282 3820.155    0.000 3820.155      130.389 6349.426    0.000 6349.426
461.00  3906.470 1176.977    0.000 1176.977      539.730 3985.955    0.000 3985.955      219.263 6283.287    0.000 6283.287
462.00  3801.468 1242.727    0.000 1242.727      625.398 3814.220    0.000 3814.220      150.395 6316.341    0.000 6316.341
463.00  3718.669 1210.404    0.000 1210.404      732.594 3573.844    0.000 3573.844      368.856 5746.873    0.000 5746.873
464.00  3851.367 1210.244    0.000 1210.244      777.207 3500.815    0.000 3500.815      159.847 6157.910    0.000 6157.910
465.00  3878.170 1164.612    0.000 1164.612      585.676 3612.520    0.000 3612.520      169.800 5737.587    0.000 5737.587
466.00  3778.701 1194.350    0.000 1194.350      767.899 3645.431    0.000 3645.431      379.511 5842.269    0.000 5842.269
467.00  3950.104 1175.255    0.000 1175.255      781.343 3609.915    0.000 3609.915      350.455 5925.783    0.000 5925.783
468.00  3784.361 1202.401    0.000 1202.401      717.359 3656.986    0.000 3656.986      360.708 5668.021    0.000 5668.021
469.00  3572.947 1130.992    0.000 1130.992      792.459 3459.278    0.000 3459.278      460.036 5928.992    0.000 5928.992
470.00  3719.486 1150.540    0.000 1150.540      792.716 3432.815    0.000 3432.815      400.820 5666.225    0.000 5666.225
471.00  3729.256 1117.915    0.000 1117.915      749.961 3391.419    0.000 3391.419      310.944 5941.374    0.000 5941.374
472.00  3765.085 1087.399    0.000 1087.399      731.592 3606.324    0.000 3606.324      300.490 5910.968    0.000 5910.968
473.00  3909.462 1159.707    0.000 1159.707      565.056 3672.531    0.000 3672.531       70.372 6040.380    0.000 6040.380
474.00  3674.778 1268.606    0.000 1268.606      632.812 3554.405    0.000 3554.405      109.481 5832.384    0.000 5832.384
475.00  3756.152 1066.451    0.000 1066.451      655.202 3553.093    0.000 3553.093      279.180 5877.621    0.000 5877.621
476.00  3690.413 1208.099    0.000 1208.099      792.119 3471.850    0.000 3471.850      529.306 5573.110    0.000 5573.110
477.00  3514.952 1274.649    0.000 1274.649      831.882 3514.946    0.000 3514.946      501.151 5499.721    0.000 5499.721
478.00  3555.589 1217.847    0.000 1217.847      863.485 3491.806    0.000 3491.806      440.331 5843.050    0.000 5843.050
479.00  3862.600 1119.225    0.000 1119.225      731.555 3727.777    0.000 3727.777      249.522 6047.624    0.000 6047.624
480.00  3612.487 1143.015    0.000 1143.015      704.690 3594.441    0.000 3594.441      189.705 5970.611    0.000 5970.611
481.00  3691.939 1167.242    0.000 1167.242      798.802 3645.887    0.000 3645.887      369.658 6023.943    0.000 6023.943
482.00  3847.194 1031.196    0.000 1031.196      758.011 3674.062    0.000 3674.062      319.694 6019.787    0.000 6019.787
483.00  3796.190 1154.982    0.000 1154.982      683.494 3704.954    0.000 3704.954      220.266 5738.565    0.000 5738.565
484.00  3920.166 1212.540    0.000 1212.540      716.961 3650.487    0.000 3650.487      300.891 5957.831    0.000 5957.831
485.00  3982.414 1171.618    0.000 1171.618      771.155 3591.273    0.000 3591.273      139.640 6563.261    0.000 6563.261
486.00  3703.340 1159.787    0.000 1159.787      915.920 3472.214    0.000 3472.214      239.168 5654.426    0.000 5654.426
487.00  3695.593 1190.434    0.000 1190.434      760.213 3647.230    0.000 3647.230      368.956 6051.849    0.000 6051.849
488.00  3644.942 1198.663    0.000 1198.663      730.281 3681.478    0.000 3681.478      360.508 5847.459    0.000 5847.459
489.00  3600.522 1350.265    0.000 1350.265      688.105 3729.473    0.000 3729.473      448.077 6131.272    0.000 6131.272
490.00  3639.067 1341.493    0.000 1341.493      770.017 3588.000    0.000 3588.000      298.885 5931.903    0.000 5931.903
491.00  3785.459 1305.776    0.000 1305.776      807.075 3691.257    0.000 3691.257      509.298 6145.438    0.000 6145.438
492.00  3623.640 1304.726    0.000 1304.726      835.985 3540.310    0.000 3540.310      410.673 6108.752    0.000 6108.752
493.00  3763.488 1203.169    0.000 1203.169      659.614 3883.221    0.000 3883.221      159.546 6639.170    0.000 6639.170
494.00  3606.397 1296.169    0.000 1296.169      870.775 3537.239    0.000 3537.239      381.116 5897.417    0.000 5897.417
495.00  3661.399 1267.109    0.000 1267.109      908.940 3458.434    0.000 3458.434      379.712 6133.795    0.000 6133.795
496.00  3758.318 1143.959    0.000 1143.959      654.462 3793.782    0.000 3793.782      179.752 6253.817    0.000 6253.817
497.00  3711.737 1281.790    0.000 1281.790      420.756 3950.886    0.000 3950.886       49.764 6223.565    0.000 6223.565
498.00  3876.926 1106.473    0.000 1106.473      441.941 3878.804    0.000 3878.804       39.811 6037.065    0.000 6037.065
499.00  3931.707 1085.111    0.000 1085.111      724.247 3465.824    0.000 3465.824      239.369 5938.254    0.000 5938.254
500.00  4000.789 1133.643    0.000 1133.643      996.558 3367.237    0.000 3367.237      519.552 5891.796    0.000 5891.796
501.00  4005.927 1123.719    0.000 1123.719      905.257 3351.592    0.000 3351.592      450.183 5879.335    0.000 5879.335
502.00  4183.676 1075.838    0.000 1075.838      943.809 3328.849    0.000 3328.849      179.953 6103.199    0.000 6103.199
503.00  3804.681 1173.082    0.000 1173.082      802.576 3289.447    0.000 3289.447      209.410 5610.801    0.000 5610.801
504.00  3731.294 1223.148    0.000 1223.148      952.075 3234.315    0.000 3234.315       50.165 5919.735    0.000 5919.735
505.00  4023.158 1062.646    0.000 1062.646      994.278 3234.990    0.000 3234.990      259.878 5792.369    0.000 5792.369
506.00  3883.077 1068.430    0.000 1068.430      824.493 3528.209    0.000 3528.209      189.104 5735.470    0.000 5735.470
507.00  3863.606 1083.583    0.000 1083.583      801.454 3348.852    0.000 3348.852      300.289 5700.089    0.000 5700.089
508.00  3912.081 1073.544    0.000 1073.544      866.602 3403.627    0.000 3403.627      577.865 5301.660    0.000 5301.660
509.00  3985.524 1182.939    0.000 1182.939      818.264 3495.870    0.000 3495.870      401.522 5742.601    0.000 5742.601
510.00  4055.825 1013.487    0.000 1013.487      850.312 3395.128    0.000 3395.128      537.552 6062.015    0.000 6062.015
511.00  3909.325 1158.520    0.000 1158.520      790.489 3418.457    0.000 3418.457      409.570 5957.843    0.000 5957.843
512.00  3998.607 1115.612    0.000 1115.612      804.656 3444.953    0.000 3444.953      349.351 6011.116    0.000 6011.116
513.00  3977.441 1052.224    0.000 1052.224      907.128 3243.604    0.000 3243.604      618.880 5416.118    0.000 5416.118
514.00  4180.205 1049.886    0.000 1049.886      867.781 3432.662    0.000 3432.662      479.641 6048.035    0.000 6048.035
515.00  3926.780 1158.115    0.000 1158.115      774.819 3671.969    0.000 3671.969      460.337 6299.056    0.000 6299.056
516.00  4106.819  971.774    0.000  971.774      867.822 3538.832    0.000 3538.832      619.682 6055.463    0.000 6055.463
517.00  3792.244 1121.128    0.000 1121.128      663.021 3679.025    0.000 3679.025      706.951 5910.592    0.000 5910.592
518.00  3787.125 1083.987    0.000 1083.987      872.777 3429.595    0.000 3429.595      698.201 6140.591    0.000 6140.591
519.00  3908.330 1071.851    0.000 1071.851      784.561 3670.062    0.000 3670.062      656.886 5794.774    0.000 5794.774
520.00  3777.786 1072.320    0.000 1072.320      646.563 3679.446    0.000 3679.446      338.396 5623.578    0.000 5623.578
521.00  3842.510 1146.604    0.000 1146.604      804.477 3481.710    0.000 3481.710      379.611 5643.975    0.000 5643.975
522.00  3791.327 1145.233    0.000 1145.233      791.076 3526.766    0.000 3526.766      329.345 6058.671    0.000 6058.671
523.00  3583.454 1188.061    0.000 1188.061      778.457 3372.378    0.000 3372.378      607.423 5369.425    0.000 5369.425
524.00  3602.787 1191.781    0.000 1191.781      893.469 3218.330    0.000 3218.330      259.980 5324.087    0.000 5324.087
525.00  3714.232 1130.254    0.000 1130.254      747.588 3628.918    0.000 3628.918      139.339 6172.577    0.000 6172.577
526.00  3646.110 1192.377    0.000 1192.377      864.880 3509.944    0.000 3509.944      339.098 6287.285    0.000 6287.285
527.00  3748.066 1197.009    0.000 1197.009      962.526 3363.324    0.000 3363.324      719.411 5308.204    0.000 5308.204
528.00  3827.016 1234.783    0.000 1234.783      869.585 3472.334    0.000 3472.334      539.259 5525.252    0.000 5525.252
529.00  3911.444 1201.684    0.000 1201.684      740.751 3749.395    0.000 3749.395      349.552 5715.565    0.000 5715.565
530.00  3860.479 1171.464    0.000 1171.464      903.314 3545.789    0.000 3545.789      578.166 5779.289    0.000 5779.289
531.00  3777.825 1142.603    0.000 1142.603      832.788 3356.989    0.000 3356.989      309.440 6001.461    0.000 6001.461
532.00  3777.556 1252.277    0.000 1252.277      978.196 3451.545    0.000 3451.545      418.018 6207.764    0.000 6207.764
533.00  3933.361 1279.620    0.000 1279.620      985.117 3615.975    0.000 3615.975      218.962 6506.578    0.000 6506.578
534.00  3604.220 1339.223    0.000 1339.223      659.427 3666.558    0.000 3666.558      129.788 5971.106    0.000 5971.106
535.00  3579.179 1389.156    0.000 1389.156      754.625 3888.004    0.000 3888.004      289.736 6415.770    0.000 6415.770
536.00  3680.574 1245.634    0.000 1245.634      790.626 3578.778    0.000 3578.778      180.054 6185.587    0.000 6185.587
537.00  3851.984 1252.353    0.000 1252.353      712.089 3611.534    0.000 3611.534      468.083 5946.076    0.000 5946.076
538.00  3782.000 1260.543    0.000 1260.543      807.424 3667.430    0.000 3667.430      318.791 6655.536    0.000 6655.536
539.00  3694.634 1264.760    0.000 1264.760      742.135 3587.075    0.000 3587.075      408.868 6245.366    0.000 6245.366
540.00  3799.076 1243.690    0.000 1243.690      867.590 3614.904    0.000 3614.904      578.567 5887.372    0.000 5887.372
541.00  3737.145 1341.510    0.000 1341.510      753.262 3673.482    0.000 3673.482      388.160 5899.034    0.000 5899.034
542.00  3540.843 1374.788    0.000 1374.788      889.388 3371.703    0.000 3371.703      659.997 5439.996    0.000 5439.996
543.00  3657.823 1219.097    0.000 1219.097      719.788 3482.267    0.000 3482.267      548.710 5502.628    0.000 5502.628
544.00  3711.614 1264.444    0.000 1264.444      762.678 3629.423    0.000 3629.423      618.378 5875.707    0.000 5875.707
545.00  3620.947 1329.407    0.000 1329.407      791.251 3464.780    0.000 3464.780      429.276 5638.854    0.000 5638.854
546.00  3574.976 1378.210    0.000 1378.210      778.857 3399.522    0.000 3399.522      288.632 5755.578    0.000 5755.578
547.00  3563.595 1371.696    0.000 1371.696      793.332 3178.406    0.000 3178.406      478.438 5606.473    0.000 5606.473
548.00  3761.180 1393.816    0.000 1393.816      864.540 3176.178    0.000 3176.178      298.987 5876.008    0.000 5876.008
549.00  3524.740 1509.468    0.000 1509.468      740.720 3296.008    0.000 3296.008      268.826 5612.013    0.000 5612.013
550.00  3549.656 1574.409    0.000 1574.409      753.873 3282.702    0.000 3282.702      269.128 5638.494    0.000 5638.494
551.00  3689.799 1418.139    0.000 1418.139      680.109 3307.011    0.000 3307.011      328.443 5634.129    0.000 5634.129
552.00  3802.051 1406.038    0.000 1406.038      829.055 3271.590    0.000 3271.590      567.311 5246.486    0.000 5246.486
553.00  3654.421 1365.449    0.000 1365.449      734.842 3227.772    0.000 3227.772      607.926 5060.299    0.000 5060.299
554.00  3603.047 1485.068    0.000 1485.068      650.227 3523.156    0.000 3523.156      268.927 5960.351    0.000 5960.351
555.00  3720.971 1316.955    0.000 1316.955      777.376 3320.568    0.000 3320.568      309.841 5881.322    0.000 5881.322
556.00  3809.572 1295.415    0.000 1295.415      833.404 3320.493    0.000 3320.493      189.605 6084.225    0.000 6084.225
557.00  3516.060 1413.501    0.000 1413.501      633.375 3441.205    0.000 3441.205       49.764 5834.304    0.000 5834.304
558.00  3641.380 1385.857    0.000 1385.857      750.732 3230.427    0.000 3230.427      218.962 5444.445    0.000 5444.445
559.00  3574.772 1488.316    0.000 1488.316      765.927 3234.794    0.000 3234.794      268.726 5687.812    0.000 5687.812
560.00  3492.491 1461.105    0.000 1461.105      783.869 3174.172    0.000 3174.172      378.307 5384.507    0.000 5384.507
561.00  3497.300 1385.310    0.000 1385.310      844.898 3155.179    0.000 3155.179      547.706 5182.331    0.000 5182.331
562.00  3388.375 1462.458    0.000 1462.458      821.388 3130.245    0.000 3130.245      358.301 5368.123    0.000 5368.123
563.00  3709.171 1370.067    0.000 1370.067      834.008 3404.688    0.000 3404.688      159.245 6276.131    0.000 6276.131
564.00  3563.666 1206.641    0.000 1206.641      812.563 3071.954    0.000 3071.954      477.735 5308.805    0.000 5308.805
565.00  3741.853 1372.052    0.000 1372.052     1080.345 3118.913    0.000 3118.913      547.907 5468.144    0.000 5468.144
566.00  3519.577 1383.556    0.000 1383.556      917.620 3113.809    0.000 3113.809      617.175 5192.580    0.000 5192.580
567.00  3639.477 1356.067    0.000 1356.067      796.632 3253.635    0.000 3253.635      239.270 5414.064    0.000 5414.064
568.00  3624.930 1430.933    0.000 1430.933      790.643 3281.885    0.000 3281.885      119.434 5713.533    0.000 5713.533
569.00  3759.912 1307.347    0.000 1307.347      792.101 3483.035    0.000 3483.035      339.599 5754.953    0.000 5754.953
570.00  3684.783 1341.679    0.000 1341.679      809.140 3484.997    0.000 3484.997      268.826 5954.202    0.000 5954.202
571.00  3504.545 1317.311    0.000 1317.311      734.405 3321.271    0.000 3321.271      189.104 5745.693    0.000 5745.693
572.00  3683.575 1380.625    0.000 1380.625      930.450 3214.071    0.000 3214.071      449.481 5507.449    0.000 5507.449
573.00  3537.489 1297.678    0.000 1297.678      546.639 3484.334    0.000 3484.334      179.553 5315.022    0.000 5315.022
574.00  3479.065 1463.607    0.000 1463.607      793.504 3295.695    0.000 3295.695      279.682 5452.858    0.000 5452.858
575.00  3748.924 1335.767    0.000 1335.767      894.143 3181.486    0.000 3181.486      649.741 5115.579    0.000 5115.579
576.00  3435.597 1374.820    0.000 1374.820      655.321 3295.183    0.000 3295.183      329.245 5148.141    0.000 5148.141
577.00  3467.735 1368.623    0.000 1368.623      780.993 3237.258    0.000 3237.258      619.582 5051.041    0.000 5051.041
578.00  3558.630 1363.809    0.000 1363.809      632.095 3415.367    0.000 3415.367      360.106 5564.863    0.000 5564.863
579.00  3637.227 1329.643    0.000 1329.643      686.703 3171.678    0.000 3171.678      530.809 5233.595    0.000 5233.595
580.00  3405.434 1404.968    0.000 1404.968      599.410 3131.025    0.000 3131.025      300.791 5296.531    0.000 5296.531
581.00  3391.075 1511.707    0.000 1511.707      551.643 3165.386    0.000 3165.386      199.959 5364.287    0.000 5364.287
582.00  3448.786 1428.271    0.000 1428.271      571.658 3295.346    0.000 3295.346      460.236 5029.012    0.000 5029.012
583.00  3397.492 1481.129    0.000 1481.129      629.115 3154.052    0.000 3154.052      449.281 5303.262    0.000 5303.262
584.00  3611.637 1442.771    0.000 1442.771      610.317 3417.420    0.000 3417.420      409.269 5452.105    0.000 5452.105
585.00  3310.090 1479.156    0.000 1479.156      754.106 3109.746    0.000 3109.746      280.584 5357.663    0.000 5357.663
586.00  3332.745 1495.280    0.000 1495.280      771.140 3090.856    0.000 3090.856      350.354 5231.488    0.000 5231.488
587.00  3333.568 1455.995    0.000 1455.995      784.502 3071.154    0.000 3071.154      220.266 5490.071    0.000 5490.071
588.00  3373.903 1375.415    0.000 1375.415      772.350 3196.574    0.000 3196.574      190.808 5552.925    0.000 5552.925
589.00  3351.545 1428.881    0.000 1428.881      544.738 3173.257    0.000 3173.257      119.434 5377.472    0.000 5377.472
590.00  3454.974 1426.200    0.000 1426.200      748.001 3155.263    0.000 3155.263      679.499 5000.047    0.000 5000.047
591.00  3424.528 1456.744    0.000 1456.744      763.590 3214.534    0.000 3214.534      288.632 5524.374    0.000 5524.374
592.00  3557.768 1378.423    0.000 1378.423      619.050 3464.874    0.000 3464.874      330.148 5604.477    0.000 5604.477
593.00  3323.189 1468.665    0.000 1468.665      430.119 3387.549    0.000 3387.549      190.108 5318.135    0.000 5318.135
594.00  3506.519 1395.305    0.000 1395.305      530.243 3480.719    0.000 3480.719      200.661 5347.495    0.000 5347.495
595.00  3572.396 1364.553    0.000 1364.553      699.809 3438.875    0.000 3438.875      299.186 5238.037    0.000 5238.037
596.00  3823.885 1352.875    0.000 1352.875      690.642 3365.172    0.000 3365.172      210.012 5691.017    0.000 5691.017
597.00  3543.049 1358.005    0.000 1358.005      662.327 3241.170    0.000 3241.170       99.528 5372.019    0.000 5372.019
598.00  3571.884 1263.399    0.000 1263.399      696.045 3319.479    0.000 3319.479      320.095 5506.943    0.000 5506.943
599.00  3444.676 1395.992    0.000 1395.992      596.394 3336.746    0.000 3336.746      129.888 5564.649    0.000 5564.649
600.00  3680.406 1258.060    0.000 1258.060      549.440 3372.703    0.000 3372.703      140.242 5543.366    0.000 5543.366
601.00  3652.608 1307.324    0.000 1307.324      645.031 3359.394    0.000 3359.394      189.104 5533.689    0.000 5533.689
602.00  3450.191 1433.666    0.000 1433.666      543.909 3460.797    0.000 3460.797       49.965 5652.625    0.000 5652.625
603.00  3500.089 1295.216    0.000 1295.216      608.339 3447.823    0.000 3447.823       19.906 5823.659    0.000 5823.659
604.00  3533.709 1315.906    0.000 1315.906      449.208 3468.960    0.000 3468.960       79.623 5495.632    0.000 5495.632
605.00  3485.307 1410.582    0.000 1410.582      668.141 3416.228    0.000 3416.228      249.021 5577.350    0.000 5577.350
606.00  3510.046 1357.479    0.000 1357.479      641.885 3245.416    0.000 3245.416      378.508 5355.095    0.000 5355.095
607.00  3801.034 1231.673    0.000 1231.673      742.475 3493.728    0.000 3493.728      189.906 5776.485    0.000 5776.485
608.00  3727.571 1280.482    0.000 1280.482      704.470 3404.380    0.000 3404.380      100.130 6085.814    0.000 6085.814
609.00  3545.616 1275.997    0.000 1275.997      700.486 3355.211    0.000 3355.211      229.717 5620.646    0.000 5620.646
610.00  3682.346 1255.483    0.000 1255.483      563.269 3415.323    0.000 3415.323      190.909 5415.583    0.000 5415.583
611.00  3537.143 1438.854    0.000 1438.854      595.227 3498.619    0.000 3498.619      189.404 5474.881    0.000 5474.881
612.00  3595.316 1396.883    0.000 1396.883      647.457 3441.766    0.000 3441.766      268.726 5875.405    0.000 5875.405
613.00  3395.366 1408.177    0.000 1408.177      626.869 3253.069    0.000 3253.069      179.752 5155.470    0.000 5155.470
614.00  3248.689 1358.817    0.000 1358.817      462.334 3374.864    0.000 3374.864      120.035 5336.591    0.000 5336.591
615.00  3488.430 1325.604    0.000 1325.604      554.675 3413.067    0.000 3413.067      130.089 5588.493    0.000 5588.493
616.00  3317.514 1395.665    0.000 1395.665      482.781 3487.707    0.000 3487.707      100.230 5691.139    0.000 5691.139
617.00  3380.734 1308.693    0.000 1308.693      406.821 3523.308    0.000 3523.308       69.770 5255.729    0.000 5255.729
618.00  3608.612 1384.326    0.000 1384.326      661.160 3471.006    0.000 3471.006       80.124 5821.734    0.000 5821.734
619.00  3422.218 1510.913    0.000 1510.913      404.966 3507.847    0.000 3507.847        9.953 5589.794    0.000 5589.794
620.00  3520.173 1283.735    0.000 1283.735      521.309 3575.322    0.000 3575.322      258.773 5670.310    0.000 5670.310
621.00  3537.766 1275.983    0.000 1275.983      541.140 3539.868    0.000 3539.868       60.118 6055.864    0.000 6055.864
622.00  3565.945 1412.749    0.000 1412.749      579.846 3624.402    0.000 3624.402       49.864 5657.450    0.000 5657.450
623.00  3397.930 1433.230    0.000 1433.230      538.554 3330.147    0.000 3330.147        0.000 5626.595    0.000 5626.595
624.00  3681.999 1164.505    0.000 1164.505      542.581 3431.166    0.000 3431.166       89.575 5467.160    0.000 5467.160
625.00  3529.243 1268.107    0.000 1268.107      565.787 3448.230    0.000 3448.230      298.685 5685.614    0.000 5685.614
626.00  3577.898 1165.641    0.000 1165.641      560.748 3398.416    0.000 3398.416      189.104 5597.233    0.000 5597.233
627.00  3585.672 1227.364    0.000 1227.364      595.271 3415.530    0.000 3415.530      119.434 5667.504    0.000 5667.504
628.00  3450.671 1323.943    0.000 1323.943      646.806 3279.755    0.000 3279.755      149.994 5640.972    0.000 5640.972
629.00  3440.513 1224.028    0.000 1224.028      566.915 3261.424    0.000 3261.424      149.292 5316.847    0.000 5316.847
630.00  3595.374 1327.568    0.000 1327.568      602.055 3522.382    0.000 3522.382      329.045 5901.617    0.000 5901.617
631.00  3603.197 1239.831    0.000 1239.831      658.388 3466.996    0.000 3466.996       90.177 5960.449    0.000 5960.449
632.00  3754.444 1198.112    0.000 1198.112      528.172 3317.094    0.000 3317.094        9.953 5638.051    0.000 5638.051
633.00  3633.029 1315.648    0.000 1315.648      659.646 3444.921    0.000 3444.921      170.301 5409.859    0.000 5409.859
634.00  3679.343 1264.620    0.000 1264.620      689.441 3269.774    0.000 3269.774      159.546 5632.619    0.000 5632.619
635.00  3582.497 1289.959    0.000 1289.959      477.507 3524.419    0.000 3524.419       90.478 5592.918    0.000 5592.918
636.00  3455.387 1287.901    0.000 1287.901      763.697 3137.485    0.000 3137.485      311.851 5265.369    0.000 5265.369
637.00  3706.021 1318.985    0.000 1318.985      767.854 3183.218    0.000 3183.218      170.903 5632.137    0.000 5632.137
638.00  3670.356 1174.057    0.000 1174.057      722.753 3167.401    0.000 3167.401      170.702 5150.468    0.000 5150.468
639.00  3777.685 1149.292    0.000 1149.292      810.831 3171.036    0.000 3171.036      209.009 5404.914    0.000 5404.914
640.00  3630.110 1195.046    0.000 1195.046      729.581 3052.906    0.000 3052.906      319.393 5174.704    0.000 5174.704
641.00  3551.564 1121.597    0.000 1121.597      693.800 3044.912    0.000 3044.912       69.670 5528.581    0.000 5528.581
642.00  3878.748 1166.430    0.000 1166.430      956.390 2992.529    0.000 2992.529      429.676 5228.088    0.000 5228.088
643.00  3653.729 1115.264    0.000 1115.264      921.767 2940.876    0.000 2940.876      419.021 5286.583    0.000 5286.583
644.00  3601.102 1087.645    0.000 1087.645      669.244 3274.950    0.000 3274.950      180.254 5785.320    0.000 5785.320
645.00  3540.634 1117.475    0.000 1117.475      663.004 3113.933    0.000 3113.933      271.434 5711.646    0.000 5711.646
646.00  3504.390 1219.651    0.000 1219.651      912.785 2976.074    0.000 2976.074       59.717 5604.991    0.000 5604.991
647.00  3366.694 1333.543    0.000 1333.543      818.560 3138.478    0.000 3138.478      150.796 5858.320    0.000 5858.320
648.00  3576.021 1258.823    0.000 1258.823      875.029 3056.555    0.000 3056.555      219.062 5594.818    0.000 5594.818
649.00  3522.732 1210.581    0.000 1210.581      933.044 3168.768    0.000 3168.768      289.835 5881.249    0.000 5881.249
650.00  3452.970 1208.115    0.000 1208.115      666.444 3324.903    0.000 3324.903      149.292 5629.917    0.000 5629.917
651.00  3497.612 1238.944    0.000 1238.944      771.403 3121.453    0.000 3121.453      469.287 5231.475    0.000 5231.475
652.00  3361.788 1283.915    0.000 1283.915      699.770 3117.790    0.000 3117.790      119.735 5542.662    0.000 5542.662
653.00  3608.708 1359.878    0.000 1359.878      767.511 3270.922    0.000 3270.922      408.767 5217.636    0.000 5217.636
654.00  3734.040 1309.136    0.000 1309.136      638.322 3366.187    0.000 3366.187       99.929 5494.996    0.000 5494.996
655.00  3359.778 1432.234    0.000 1432.234      517.633 3437.350    0.000 3437.350       59.917 5719.807    0.000 5719.807
656.00  3521.505 1356.382    0.000 1356.382      441.895 3447.942    0.000 3447.942       39.811 5281.516    0.000 5281.516
657.00  3529.186 1377.590    0.000 1377.590      553.293 3416.329    0.000 3416.329       49.764 5607.286    0.000 5607.286
658.00  3409.655 1295.446    0.000 1295.446      707.550 3221.571    0.000 3221.571      149.493 5423.391    0.000 5423.391
659.00  3520.345 1270.101    0.000 1270.101      761.667 3179.907    0.000 3179.907      159.446 5468.235    0.000 5468.235
660.00  3622.088 1315.722    0.000 1315.722      709.881 3186.639    0.000 3186.639      368.555 5299.206    0.000 5299.206
661.00  3633.335 1282.427    0.000 1282.427      630.639 3146.658    0.000 3146.658      378.408 5054.247    0.000 5054.247
662.00  3555.862 1392.246    0.000 1392.246      689.081 3244.508    0.000 3244.508      119.534 5609.500    0.000 5609.500
663.00  3537.736 1370.174    0.000 1370.174      564.317 3385.588    0.000 3385.588      189.906 5726.835    0.000 5726.835
664.00  3616.542 1342.932    0.000 1342.932      554.597 3460.178    0.000 3460.178      179.151 5676.755    0.000 5676.755
665.00  3488.701 1465.078    0.000 1465.078      693.935 3241.979    0.000 3241.979      408.065 5177.911    0.000 5177.911
666.00  3678.435 1367.122    0.000 1367.122      789.395 3117.670    0.000 3117.670      278.679 5834.702    0.000 5834.702
667.00  3533.236 1441.787    0.000 1441.787      781.864 3120.668    0.000 3120.668      239.270 5525.458    0.000 5525.458
668.00  3708.319 1279.600    0.000 1279.600      585.289 3187.566    0.000 3187.566      179.552 5755.665    0.000 5755.665
669.00  3749.415 1333.999    0.000 1333.999      614.690 3281.457    0.000 3281.457      159.646 5854.501    0.000 5854.501
670.00  3542.008 1471.712    0.000 1471.712      667.298 3214.694    0.000 3214.694      209.912 5705.823    0.000 5705.823
671.00  3655.025 1615.951    0.000 1615.951      730.624 3089.095    0.000 3089.095       99.528 5501.417    0.000 5501.417
672.00  3369.212 1498.464    0.000 1498.464      616.205 3311.433    0.000 3311.433      189.104 5631.619    0.000 5631.619
673.00  3564.218 1461.126    0.000 1461.126      675.947 3234.771    0.000 3234.771       19.906 5980.983    0.000 5980.983
674.00  3612.189 1436.339    0.000 1436.339      730.981 3197.902    0.000 3197.902      109.882 5635.447    0.000 5635.447
675.00  3666.330 1535.873    0.000 1535.873      676.368 3305.150    0.000 3305.150       80.224 5514.703    0.000 5514.703
676.00  3433.250 1466.685    0.000 1466.685      616.287 3484.519    0.000 3484.519       69.670 6027.618    0.000 6027.618
677.00  3381.673 1522.246    0.000 1522.246      448.835 3463.741    0.000 3463.741       89.575 5698.659    0.000 5698.659
678.00  3534.510 1542.517    0.000 1542.517      315.389 3541.989    0.000 3541.989        0.000 5329.508    0.000 5329.508
679.00  3382.208 1447.707    0.000 1447.707      529.646 3461.437    0.000 3461.437       40.112 5698.479    0.000 5698.479
680.00  3508.551 1518.982    0.000 1518.982      642.479 3297.811    0.000 3297.811      130.590 5674.140    0.000 5674.140
681.00  3601.780 1585.638    0.000 1585.638      603.141 3256.812    0.000 3256.812        0.000 5530.171    0.000 5530.171
682.00  3736.296 1398.994    0.000 1398.994      682.427 3323.386    0.000 3323.386       89.876 5779.696    0.000 5779.696
683.00  3694.473 1358.958    0.000 1358.958      760.509 3237.237    0.000 3237.237       89.575 6030.441    0.000 6030.441
684.00  3735.577 1429.314    0.000 1429.314      575.770 3715.553    0.000 3715.553        0.000 6354.934    0.000 6354.934
685.00  3623.521 1480.064    0.000 1480.064      644.171 3305.605    0.000 3305.605      119.434 5665.725    0.000 5665.725
686.00  3653.996 1488.021    0.000 1488.021      549.922 3442.865    0.000 3442.865        9.953 6034.788    0.000 6034.788
687.00  3601.573 1470.105    0.000 1470.105      578.277 3433.388    0.000 3433.388       89.575 5297.983    0.000 5297.983
688.00  3542.581 1568.822    0.000 1568.822      540.530 3709.807    0.000 3709.807       20.106 6365.103    0.000 6365.103
689.00  3778.347 1365.156    0.000 1365.156      414.432 3563.490    0.000 3563.490      140.142 5771.123    0.000 5771.123
690.00  3723.314 1463.302    0.000 1463.302      517.930 3473.296    0.000 3473.296       60.319 5823.631    0.000 5823.631
691.00  3803.508 1416.115    0.000 1416.115      473.019 3825.773    0.000 3825.773      110.183 6335.611    0.000 6335.611
692.00  3563.352 1468.946    0.000 1468.946      591.464 3370.623    0.000 3370.623      100.531 5600.149    0.000 5600.149
693.00  3864.705 1355.519    0.000 1355.519      544.950 3681.049    0.000 3681.049       10.053 5749.930    0.000 5749.930
694.00  3695.140 1400.958    0.000 1400.958      365.146 3648.905    0.000 3648.905        9.953 5954.131    0.000 5954.131
695.00  3699.968 1413.743    0.000 1413.743      672.948 3417.548    0.000 3417.548       80.425 6207.060    0.000 6207.060
696.00  3638.804 1474.030    0.000 1474.030      405.863 3603.883    0.000 3603.883        0.000 5727.213    0.000 5727.213
697.00  3695.520 1379.187    0.000 1379.187      592.463 3612.091    0.000 3612.091       39.811 6052.953    0.000 6052.953
698.00  3556.553 1551.496    0.000 1551.496      413.691 3654.248    0.000 3654.248       49.864 6014.397    0.000 6014.397
699.00  3645.923 1502.712    0.000 1502.712      464.221 3571.250    0.000 3571.250       80.425 5821.227    0.000 5821.227
700.00  3952.446 1351.258    0.000 1351.258      446.847 3718.877    0.000 3718.877        0.000 6249.799    0.000 6249.799
701.00  3947.142 1461.988    0.000 1461.988      514.238 3787.930    0.000 3787.930      100.531 6028.833    0.000 6028.833
702.00  3838.502 1464.104    0.000 1464.104      312.701 3768.473    0.000 3768.473       49.764 6110.465    0.000 6110.465
703.00  3790.941 1471.232    0.000 1471.232      266.135 3646.314    0.000 3646.314        0.000 5899.145    0.000 5899.145
704.00  3578.316 1627.914    0.000 1627.914      305.128 3624.661    0.000 3624.661       29.858 5482.932    0.000 5482.932
705.00  3626.816 1529.673    0.000 1529.673      218.750 3645.945    0.000 3645.945        0.000 5477.695    0.000 5477.695
706.00  3547.482 1605.674    0.000 1605.674      225.316 3705.520    0.000 3705.520        0.000 5648.898    0.000 5648.898
707.00  3777.449 1542.126    0.000 1542.126      213.507 3749.707    0.000 3749.707       80.425 5653.519    0.000 5653.519
708.00  3670.710 1460.733    0.000 1460.733      235.522 3646.832    0.000 3646.832       29.959 5624.775    0.000 5624.775
709.00  3675.495 1492.198    0.000 1492.198      242.438 3739.656    0.000 3739.656       20.006 5716.274    0.000 5716.274
710.00  3709.941 1438.161    0.000 1438.161      207.892 3800.582    0.000 3800.582        0.000 5850.169    0.000 5850.169
711.00  3615.206 1599.497    0.000 1599.497      236.818 3756.947    0.000 3756.947       50.265 5705.695    0.000 5705.695
712.00  3704.046 1613.377    0.000 1613.377      368.068 3775.071    0.000 3775.071       80.324 5758.270    0.000 5758.270
713.00  3673.156 1737.079    0.000 1737.079      199.610 3813.285    0.000 3813.285        0.000 5783.734    0.000 5783.734
714.00  3715.049 1485.897    0.000 1485.897      250.868 3757.823    0.000 3757.823        0.000 6062.696    0.000 6062.696
715.00  3638.943 1513.607    0.000 1513.607      247.016 3744.856    0.000 3744.856       40.212 5592.489    0.000 5592.489
716.00  3619.865 1570.700    0.000 1570.700      257.278 3675.075    0.000 3675.075        0.000 5429.710    0.000 5429.710
717.00  3691.812 1405.685    0.000 1405.685      241.617 3633.800    0.000 3633.800       40.212 5346.197    0.000 5346.197
718.00  3724.661 1372.321    0.000 1372.321      188.401 3930.473    0.000 3930.473      100.531 6009.605    0.000 6009.605
719.00  3711.439 1301.528    0.000 1301.528       62.727 3763.397    0.000 3763.397        0.000 5902.559    0.000 5902.559
720.00  3705.092 1287.510    0.000 1287.510      135.092 3640.909    0.000 3640.909       60.319 5372.866    0.000 5372.866
721.00  3736.036 1306.941    0.000 1306.941      202.590 3682.861    0.000 3682.861        0.000 5632.530    0.000 5632.530
722.00  3518.551 1408.388    0.000 1408.388      187.764 3516.726    0.000 3516.726        0.000 5719.590    0.000 5719.590
723.00  3406.903 1369.426    0.000 1369.426       47.771 3561.288    0.000 3561.288        0.000 5360.290    0.000 5360.290
724.00  3377.412 1460.607    0.000 1460.607      193.756 3630.401    0.000 3630.401       10.053 5656.436    0.000 5656.436
725.00  3632.848 1240.872    0.000 1240.872      118.279 3642.553    0.000 3642.553        0.000 5369.842    0.000 5369.842
726.00  3756.168 1321.674    0.000 1321.674      227.100 3746.784    0.000 3746.784       69.670 5548.972    0.000 5548.972
727.00  3908.832 1333.854    0.000 1333.854      280.978 3678.603    0.000 3678.603       30.159 5605.428    0.000 5605.428
728.00  3905.352 1218.628    0.000 1218.628      245.380 3701.938    0.000 3701.938       10.053 5905.067    0.000 5905.067
729.00  3560.597 1407.774    0.000 1407.774      172.933 3771.507    0.000 3771.507        0.000 5792.500    0.000 5792.500
730.00  3639.741 1400.259    0.000 1400.259       14.916 3974.568    0.000 3974.568        0.000 5547.376    0.000 5547.376
731.00  3560.929 1414.874    0.000 1414.874      150.107 3660.901    0.000 3660.901        0.000 5473.627    0.000 5473.627
732.00  3518.007 1442.563    0.000 1442.563      210.631 3682.777    0.000 3682.777        0.000 5632.922    0.000 5632.922
733.00  3406.559 1482.616    0.000 1482.616      120.331 3803.448    0.000 3803.448        0.000 5685.909    0.000 5685.909
734.00  3561.042 1440.702    0.000 1440.702      175.729 3640.106    0.000 3640.106       80.425 5383.132    0.000 5383.132
735.00  3585.321 1401.387    0.000 1401.387      210.670 3588.913    0.000 3588.913        0.000 5374.071    0.000 5374.071
736.00  3479.372 1438.503    0.000 1438.503      222.333 3619.488    0.000 3619.488       20.106 5480.002    0.000 5480.002
737.00  3517.876 1525.496    0.000 1525.496      248.618 3715.873    0.000 3715.873       20.106 6274.018    0.000 6274.018
738.00  3654.060 1349.590    0.000 1349.590      394.695 3543.367    0.000 3543.367       50.265 5804.842    0.000 5804.842
739.00  3681.453 1341.749    0.000 1341.749      244.681 3697.990    0.000 3697.990       60.319 5589.702    0.000 5589.702
740.00  3499.413 1411.293    0.000 1411.293      370.982 3587.419    0.000 3587.419       29.858 5814.389    0.000 5814.389
741.00  3606.896 1378.148    0.000 1378.148      330.808 3521.407    0.000 3521.407       89.575 5456.291    0.000 5456.291
742.00  3528.344 1345.304    0.000 1345.304      339.618 3637.208    0.000 3637.208       50.265 5584.790    0.000 5584.790
743.00  3590.143 1446.056    0.000 1446.056      275.734 3727.937    0.000 3727.937        0.000 5770.658    0.000 5770.658
744.00  3605.634 1312.312    0.000 1312.312      295.802 3451.627    0.000 3451.627      100.531 5637.756    0.000 5637.756
745.00  3553.867 1394.032    0.000 1394.032      218.832 3638.220    0.000 3638.220        0.000 5604.771    0.000 5604.771
746.00  3620.714 1322.984    0.000 1322.984      536.665 3311.569    0.000 3311.569       49.764 5349.929    0.000 5349.929
747.00  3549.028 1359.531    0.000 1359.531      279.235 3512.188    0.000 3512.188        0.000 5655.939    0.000 5655.939
748.00  3503.943 1374.787    0.000 1374.787      384.635 3489.087    0.000 3489.087        0.000 5400.803    0.000 5400.803
749.00  3593.575 1382.494    0.000 1382.494      490.344 3339.113    0.000 3339.113      139.339 5454.596    0.000 5454.596
750.00  3711.286 1408.196    0.000 1408.196      251.431 3598.506    0.000 3598.506        0.000 5435.652    0.000 5435.652
751.00  3587.578 1305.264    0.000 1305.264      420.293 3589.113    0.000 3589.113       40.212 5453.374    0.000 5453.374
752.00  3462.203 1431.831    0.000 1431.831      349.911 3452.849    0.000 3452.849        0.000 5313.425    0.000 5313.425
753.00  3495.788 1421.255    0.000 1421.255      270.888 3543.146    0.000 3543.146        0.000 5511.976    0.000 5511.976
754.00  3607.759 1371.083    0.000 1371.083      409.493 3393.914    0.000 3393.914       20.308 5641.168    0.000 5641.168
755.00  3613.218 1384.293    0.000 1384.293      324.161 3555.396    0.000 3555.396       19.906 5736.990    0.000 5736.990
756.00  3543.249 1390.887    0.000 1390.887      213.615 3661.795    0.000 3661.795        0.000 5534.523    0.000 5534.523
757.00  3627.406 1340.002    0.000 1340.002      430.539 3400.517    0.000 3400.517      140.743 5621.984    0.000 5621.984
758.00  3770.625 1319.690    0.000 1319.690      466.730 3333.078    0.000 3333.078        0.000 5996.653    0.000 5996.653
759.00  3834.981 1294.414    0.000 1294.414      577.198 3237.433    0.000 3237.433       30.260 5719.536    0.000 5719.536
760.00  3944.920 1244.965    0.000 1244.965      401.962 3370.473    0.000 3370.473        0.000 5126.752    0.000 5126.752
761.00  3963.477 1365.770    0.000 1365.770      508.709 3238.010    0.000 3238.010        0.000 5402.739    0.000 5402.739
762.00  3977.351 1280.038    0.000 1280.038      326.926 3487.166    0.000 3487.166        0.000 5294.954    0.000 5294.954
763.00  3632.106 1358.824    0.000 1358.824      580.842 3426.896    0.000 3426.896       29.858 5629.846    0.000 5629.846
764.00  3508.872 1415.682    0.000 1415.682      464.704 3349.310    0.000 3349.310       50.065 5415.480    0.000 5415.480
765.00  3804.077 1358.038    0.000 1358.038      607.543 3456.696    0.000 3456.696       89.575 5597.652    0.000 5597.652
766.00  3825.579 1352.828    0.000 1352.828      635.076 3386.435    0.000 3386.435      120.637 5654.543    0.000 5654.543
767.00  3501.961 1373.382    0.000 1373.382      431.580 3410.965    0.000 3410.965       60.319 5552.727    0.000 5552.727
768.00  3699.955 1442.117    0.000 1442.117      585.141 3316.335    0.000 3316.335      180.956 5568.628    0.000 5568.628
769.00  3783.754 1356.455    0.000 1356.455      369.335 3623.100    0.000 3623.100       19.906 5863.171    0.000 5863.171
770.00  3681.227 1346.260    0.000 1346.260      327.192 3680.514    0.000 3680.514        0.000 5931.843    0.000 5931.843
771.00  3478.348 1434.874    0.000 1434.874      548.551 3414.022    0.000 3414.022       79.623 5728.770    0.000 5728.770
772.00  3304.222 1506.655    0.000 1506.655      359.295 3359.674    0.000 3359.674       20.106 5457.545    0.000 5457.545
773.00  3620.011 1564.838    0.000 1564.838      449.157 3551.304    0.000 3551.304        0.000 5883.382    0.000 5883.382
774.00  3630.503 1572.084    0.000 1572.084      482.584 3383.657    0.000 3383.657       10.053 5866.983    0.000 5866.983
775.00  3536.680 1517.896    0.000 1517.896      405.745 3419.891    0.000 3419.891        9.953 5775.514    0.000 5775.514
776.00  3796.155 1403.552    0.000 1403.552      375.567 3645.754    0.000 3645.754        0.000 5607.600    0.000 5607.600
777.00  3513.470 1500.412    0.000 1500.412      326.880 3657.070    0.000 3657.070       20.106 5760.610    0.000 5760.610
778.00  3674.493 1446.633    0.000 1446.633      499.850 3573.425    0.000 3573.425       30.059 6024.509    0.000 6024.509
779.00  3548.634 1616.568    0.000 1616.568      413.428 3629.781    0.000 3629.781       20.106 5938.767    0.000 5938.767
780.00  3701.092 1556.758    0.000 1556.758      412.206 3481.336    0.000 3481.336       10.053 5581.364    0.000 5581.364
781.00  3464.601 1465.875    0.000 1465.875      492.999 3343.987    0.000 3343.987      170.903 5416.785    0.000 5416.785
782.00  3598.005 1485.639    0.000 1485.639      474.350 3448.822    0.000 3448.822        9.953 5736.990    0.000 5736.990
783.00  3531.457 1507.141    0.000 1507.141      384.125 3508.593    0.000 3508.593       39.811 6010.144    0.000 6010.144
784.00  3575.427 1417.163    0.000 1417.163      274.042 3642.478    0.000 3642.478       20.106 5706.819    0.000 5706.819
785.00  3497.472 1359.967    0.000 1359.967      333.650 3547.307    0.000 3547.307       20.106 5214.408    0.000 5214.408
786.00  3744.247 1349.598    0.000 1349.598      402.444 3709.063    0.000 3709.063        0.000 5964.086    0.000 5964.086
787.00  3548.868 1376.544    0.000 1376.544      346.819 3373.518    0.000 3373.518       59.717 5318.184    0.000 5318.184
788.00  3672.387 1403.333    0.000 1403.333      434.922 3510.329    0.000 3510.329       19.906 5453.101    0.000 5453.101
789.00  3691.836 1407.148    0.000 1407.148      441.136 3461.515    0.000 3461.515      109.481 5857.423    0.000 5857.423
790.00  3606.803 1430.720    0.000 1430.720      360.214 3611.234    0.000 3611.234        0.000 5793.895    0.000 5793.895
791.00  3617.501 1463.349    0.000 1463.349      454.589 3608.465    0.000 3608.465        0.000 6007.622    0.000 6007.622
792.00  3659.802 1432.742    0.000 1432.742      513.991 3490.171    0.000 3490.171       79.623 5865.176    0.000 5865.176
793.00  3733.320 1406.340    0.000 1406.340      389.696 3553.285    0.000 3553.285        9.953 5791.189    0.000 5791.189
794.00  3711.768 1370.131    0.000 1370.131      247.254 3628.896    0.000 3628.896        0.000 5636.557    0.000 5636.557
795.00  3587.821 1462.218    0.000 1462.218      463.632 3441.009    0.000 3441.009       50.166 5565.285    0.000 5565.285
796.00  3739.044 1433.988    0.000 1433.988      253.434 3717.071    0.000 3717.071       29.858 5649.435    0.000 5649.435
797.00  3501.588 1551.105    0.000 1551.105      338.583 3695.739    0.000 3695.739       20.106 5824.946    0.000 5824.946
798.00  3772.818 1356.770    0.000 1356.770      430.511 3557.488    0.000 3557.488        0.000 5804.555    0.000 5804.555
799.00  3556.619 1461.269    0.000 1461.269      355.780 3388.712    0.000 3388.712        0.000 5487.560    0.000 5487.560
800.00  3422.628 1436.310    0.000 1436.310      233.918 3801.062    0.000 3801.062        0.000 6059.388    0.000 6059.388
801.00  3535.337 1382.134    0.000 1382.134      258.875 3541.879    0.000 3541.879        0.000 5308.116    0.000 5308.116
802.00  3408.156 1500.814    0.000 1500.814      173.496 3742.640    0.000 3742.640        0.000 5703.133    0.000 5703.133
803.00  3515.010 1346.286    0.000 1346.286      218.284 3574.562    0.000 3574.562        0.000 5547.986    0.000 5547.986
804.00  3578.540 1390.233    0.000 1390.233      305.960 3404.865    0.000 3404.865       19.906 5300.088    0.000 5300.088
805.00  3504.410 1364.594    0.000 1364.594      229.650 3587.708    0.000 3587.708        0.000 5351.543    0.000 5351.543
806.00  3407.792 1396.587    0.000 1396.587      182.742 3628.359    0.000 3628.359        0.000 5325.304    0.000 5325.304
807.00  3488.356 1407.513    0.000 1407.513      254.001 3456.373    0.000 3456.373        0.000 5297.866    0.000 5297.866
808.00  3412.309 1449.737    0.000 1449.737      279.139 3447.533    0.000 3447.533        0.000 5079.312    0.000 5079.312
809.00  3670.813 1322.081    0.000 1322.081      340.507 3472.019    0.000 3472.019        0.000 5532.117    0.000 5532.117
810.00  3702.505 1358.732    0.000 1358.732      365.267 3474.641    0.000 3474.641        0.000 5807.361    0.000 5807.361
811.00  3656.926 1245.647    0.000 1245.647      244.874 3547.485    0.000 3547.485        0.000 5677.598    0.000 5677.598
812.00  3607.586 1391.473    0.000 1391.473      406.570 3300.456    0.000 3300.456        0.000 5555.551    0.000 5555.551
813.00  3803.709 1336.017    0.000 1336.017      383.785 3480.345    0.000 3480.345        0.000 5544.784    0.000 5544.784
814.00  3469.229 1517.263    0.000 1517.263      144.964 3690.532    0.000 3690.532        0.000 5294.966    0.000 5294.966
815.00  3597.911 1292.515    0.000 1292.515      374.491 3495.280    0.000 3495.280        0.000 5399.406    0.000 5399.406
816.00  3576.495 1387.594    0.000 1387.594      375.552 3445.219    0.000 3445.219        0.000 5466.058    0.000 5466.058
817.00  3653.305 1429.445    0.000 1429.445      353.123 3489.216    0.000 3489.216        0.000 5610.923    0.000 5610.923
818.00  3753.342 1288.443    0.000 1288.443      460.906 3345.936    0.000 3345.936        0.000 5489.395    0.000 5489.395
819.00  3707.225 1351.796    0.000 1351.796      300.686 3321.213    0.000 3321.213        0.000 5154.206    0.000 5154.206
820.00  3596.204 1489.426    0.000 1489.426      108.088 3564.276    0.000 3564.276        0.000 5249.000    0.000 5249.000
821.00  3628.643 1399.829    0.000 1399.829      226.324 3489.579    0.000 3489.579        0.000 5329.236    0.000 5329.236
822.00  3694.483 1384.347    0.000 1384.347      503.482 3281.462    0.000 3281.462       20.106 5292.342    0.000 5292.342
823.00  3420.123 1462.640    0.000 1462.640      334.663 3392.283    0.000 3392.283        0.000 5317.172    0.000 5317.172
824.00  3739.988 1290.753    0.000 1290.753      217.034 3550.616    0.000 3550.616        0.000 5372.188    0.000 5372.188
825.00  3654.949 1350.990    0.000 1350.990      294.801 3574.836    0.000 3574.836        0.000 5345.113    0.000 5345.113
826.00  3798.577 1339.994    0.000 1339.994      273.409 3581.746    0.000 3581.746        0.000 5353.167    0.000 5353.167
827.00  3728.945 1386.390    0.000 1386.390      386.792 3471.398    0.000 3471.398        0.000 5287.828    0.000 5287.828
828.00  3719.107 1349.369    0.000 1349.369      375.498 3475.142    0.000 3475.142        0.000 5423.815    0.000 5423.815
829.00  3668.716 1386.161    0.000 1386.161      361.943 3393.028    0.000 3393.028        0.000 5221.472    0.000 5221.472
830.00  3621.441 1286.179    0.000 1286.179      410.450 3402.839    0.000 3402.839        0.000 5090.673    0.000 5090.673
831.00  3944.628 1281.726    0.000 1281.726      443.571 3462.466    0.000 3462.466        0.000 5237.842    0.000 5237.842
832.00  3841.207 1243.220    0.000 1243.220      348.233 3557.070    0.000 3557.070        0.000 5521.345    0.000 5521.345
833.00  3745.548 1288.929    0.000 1288.929      437.716 3457.041    0.000 3457.041        0.000 5326.410    0.000 5326.410
834.00  3899.504 1244.957    0.000 1244.957      511.889 3404.067    0.000 3404.067        0.000 5427.570    0.000 5427.570
835.00  3872.084 1245.429    0.000 1245.429      426.377 3535.203    0.000 3535.203        0.000 5445.030    0.000 5445.030
836.00  3935.444 1245.798    0.000 1245.798      438.495 3320.177    0.000 3320.177        0.000 5294.084    0.000 5294.084
837.00  3929.054 1263.564    0.000 1263.564      586.794 3133.435    0.000 3133.435       29.858 4956.150    0.000 4956.150
838.00  3961.930 1255.434    0.000 1255.434      380.801 3397.376    0.000 3397.376        0.000 5212.116    0.000 5212.116
839.00  3817.512 1267.902    0.000 1267.902      488.610 3279.370    0.000 3279.370        0.000 5298.222    0.000 5298.222
840.00  3820.577 1308.012    0.000 1308.012      260.216 3384.992    0.000 3384.992        0.000 5100.712    0.000 5100.712
841.00  3574.681 1298.885    0.000 1298.885      301.508 3341.310    0.000 3341.310        0.000 5128.577    0.000 5128.577
842.00  3714.694 1292.514    0.000 1292.514      358.924 3537.748    0.000 3537.748        0.000 5701.917    0.000 5701.917
843.00  3624.715 1311.880    0.000 1311.880      450.392 3349.717    0.000 3349.717       20.106 5379.290    0.000 5379.290
844.00  3632.139 1301.527    0.000 1301.527      245.570 3419.547    0.000 3419.547        0.000 5103.022    0.000 5103.022
845.00  3708.167 1374.376    0.000 1374.376      436.041 3570.383    0.000 3570.383        0.000 5343.903    0.000 5343.903
846.00  3590.838 1356.101    0.000 1356.101      422.767 3532.494    0.000 3532.494       10.053 5881.856    0.000 5881.856
847.00  3642.673 1260.299    0.000 1260.299      469.140 3331.744    0.000 3331.744       40.212 5520.015    0.000 5520.015
848.00  3768.018 1331.868    0.000 1331.868      559.064 3341.215    0.000 3341.215       60.218 5609.111    0.000 5609.111
849.00  3654.985 1342.055    0.000 1342.055      623.996 3398.457    0.000 3398.457        0.000 5300.865    0.000 5300.865
850.00  3718.636 1275.354    0.000 1275.354      468.548 3442.492    0.000 3442.492        0.000 5847.767    0.000 5847.767
851.00  3704.766 1278.464    0.000 1278.464      488.358 3375.469    0.000 3375.469       19.906 5646.211    0.000 5646.211
852.00  3687.680 1264.568    0.000 1264.568      447.710 3365.555    0.000 3365.555        0.000 5575.615    0.000 5575.615
853.00  3800.496 1278.409    0.000 1278.409      466.691 3370.295    0.000 3370.295        9.953 5373.772    0.000 5373.772
854.00  3749.591 1231.480    0.000 1231.480      591.671 3241.207    0.000 3241.207        0.000 5312.911    0.000 5312.911
855.00  3765.366 1268.789    0.000 1268.789      561.682 3141.597    0.000 3141.597       49.764 5207.788    0.000 5207.788
856.00  3744.519 1214.197    0.000 1214.197      556.924 3271.835    0.000 3271.835       49.764 5356.670    0.000 5356.670
857.00  3608.488 1386.314    0.000 1386.314      415.074 3403.167    0.000 3403.167       59.918 5318.275    0.000 5318.275
858.00  3487.439 1448.866    0.000 1448.866      350.138 3441.754    0.000 3441.754       29.959 5278.967    0.000 5278.967
859.00  3640.473 1378.676    0.000 1378.676      580.385 3151.068    0.000 3151.068      110.584 5085.126    0.000 5085.126
860.00  3542.111 1522.941    0.000 1522.941      430.897 3515.099    0.000 3515.099       50.265 5202.641    0.000 5202.641
861.00  3820.986 1399.134    0.000 1399.134      324.026 3593.722    0.000 3593.722        0.000 5192.494    0.000 5192.494
862.00  3700.055 1435.727    0.000 1435.727      438.155 3493.055    0.000 3493.055        9.953 5400.886    0.000 5400.886
863.00  3619.061 1493.635    0.000 1493.635      475.825 3385.818    0.000 3385.818        0.000 5269.911    0.000 5269.911
864.00  3741.794 1563.035    0.000 1563.035      520.371 3409.917    0.000 3409.917      110.584 5742.498    0.000 5742.498
865.00  3633.908 1337.272    0.000 1337.272      539.180 3374.918    0.000 3374.918       20.106 5176.094    0.000 5176.094
866.00  3572.155 1359.696    0.000 1359.696      428.717 3372.584    0.000 3372.584       30.159 5150.099    0.000 5150.099
867.00  3648.446 1420.561    0.000 1420.561      186.849 3740.942    0.000 3740.942        0.000 5377.073    0.000 5377.073
868.00  3720.916 1349.541    0.000 1349.541      378.068 3439.164    0.000 3439.164        0.000 5273.854    0.000 5273.854
869.00  3577.385 1379.801    0.000 1379.801      603.730 3235.670    0.000 3235.670      130.690 5170.568    0.000 5170.568
870.00  3536.806 1561.571    0.000 1561.571      362.255 3527.874    0.000 3527.874        0.000 5564.098    0.000 5564.098
871.00  3672.863 1449.646    0.000 1449.646      426.356 3428.463    0.000 3428.463       50.265 5051.636    0.000 5051.636
872.00  3631.963 1393.849    0.000 1393.849      430.028 3396.461    0.000 3396.461        0.000 5201.146    0.000 5201.146
873.00  3645.537 1428.902    0.000 1428.902      269.424 3638.469    0.000 3638.469        0.000 5423.118    0.000 5423.118
874.00  3551.484 1426.633    0.000 1426.633      361.597 3519.868    0.000 3519.868       70.372 5180.885    0.000 5180.885
875.00  3626.458 1507.806    0.000 1507.806      478.737 3222.671    0.000 3222.671       50.265 4937.133    0.000 4937.133
876.00  3798.008 1402.216    0.000 1402.216      355.268 3647.882    0.000 3647.882        0.000 5470.360    0.000 5470.360
877.00  3814.644 1416.003    0.000 1416.003      386.389 3513.448    0.000 3513.448        0.000 5088.441    0.000 5088.441
878.00  3705.773 1472.653    0.000 1472.653      374.989 3545.904    0.000 3545.904       20.106 5661.594    0.000 5661.594
879.00  3646.759 1447.237    0.000 1447.237      345.536 3471.486    0.000 3471.486        0.000 5043.923    0.000 5043.923
880.00  3749.585 1468.419    0.000 1468.419      343.642 3506.157    0.000 3506.157        0.000 5182.037    0.000 5182.037
881.00  3744.184 1395.966    0.000 1395.966      443.853 3393.098    0.000 3393.098        0.000 5470.062    0.000 5470.062
882.00  3839.380 1418.453    0.000 1418.453      514.972 3422.518    0.000 3422.518        0.000 5323.879    0.000 5323.879
883.00  3724.844 1383.200    0.000 1383.200      543.204 3270.978    0.000 3270.978        0.000 5190.389    0.000 5190.389
884.00  3806.378 1358.273    0.000 1358.273      405.386 3348.044    0.000 3348.044        0.000 5240.514    0.000 5240.514
885.00  3850.772 1339.734    0.000 1339.734      399.030 3170.052    0.000 3170.052       10.053 4984.002    0.000 4984.002
886.00  3851.252 1336.492    0.000 1336.492      556.031 3126.001    0.000 3126.001       30.159 4888.869    0.000 4888.869
887.00  3975.439 1310.619    0.000 1310.619      325.594 3317.882    0.000 3317.882       10.053 4914.952    0.000 4914.952
888.00  3863.783 1354.485    0.000 1354.485      403.694 3158.838    0.000 3158.838        0.000 4937.849    0.000 4937.849
889.00  3817.926 1254.235    0.000 1254.235      570.360 3019.285    0.000 3019.285        0.000 5001.394    0.000 5001.394
890.00  3744.578 1307.875    0.000 1307.875      466.815 3216.406    0.000 3216.406       20.106 5338.177    0.000 5338.177
891.00  3819.314 1289.396    0.000 1289.396      420.401 3415.137    0.000 3415.137        0.000 5503.972    0.000 5503.972
892.00  3910.860 1264.038    0.000 1264.038      320.000 3452.622    0.000 3452.622        0.000 5290.423    0.000 5290.423
893.00  3730.528 1315.675    0.000 1315.675      460.333 3300.575    0.000 3300.575       19.906 5171.301    0.000 5171.301
894.00  3749.393 1335.503    0.000 1335.503      383.117 3373.752    0.000 3373.752        0.000 5167.965    0.000 5167.965
895.00  3845.689 1272.408    0.000 1272.408      381.096 3181.714    0.000 3181.714        0.000 4925.997    0.000 4925.997
896.00  3820.487 1258.838    0.000 1258.838      261.383 3420.361    0.000 3420.361        0.000 5252.520    0.000 5252.520
897.00  3652.897 1314.072    0.000 1314.072      356.700 3394.428    0.000 3394.428        0.000 5121.916    0.000 5121.916
898.00  3697.016 1378.557    0.000 1378.557      368.944 3389.656    0.000 3389.656        0.000 5284.274    0.000 5284.274
899.00  3600.198 1334.428    0.000 1334.428      482.212 3165.269    0.000 3165.269       39.811 4929.422    0.000 4929.422
900.00  3832.205 1321.196    0.000 1321.196      468.892 3462.785    0.000 3462.785       30.159 5017.878    0.000 5017.878
901.00  3550.112 1317.129    0.000 1317.129      501.624 3173.253    0.000 3173.253        0.000 4818.719    0.000 4818.719
902.00  3595.675 1341.191    0.000 1341.191      361.712 3187.021    0.000 3187.021        0.000 5129.377    0.000 5129.377
903.00  3767.763 1310.959    0.000 1310.959      345.686 3255.845    0.000 3255.845        0.000 5049.747    0.000 5049.747
904.00  4057.715 1276.603    0.000 1276.603      359.554 3389.976    0.000 3389.976        0.000 5496.640    0.000 5496.640
905.00  3914.370 1223.557    0.000 1223.557      496.441 3155.900    0.000 3155.900       29.858 5287.910    0.000 5287.910
906.00  4002.051 1194.862    0.000 1194.862      347.546 3371.720    0.000 3371.720        0.000 5239.049    0.000 5239.049
907.00  4049.948 1258.996    0.000 1258.996      555.574 3481.294    0.000 3481.294       80.425 5618.767    0.000 5618.767
908.00  3879.127 1285.305    0.000 1285.305      413.614 3477.086    0.000 3477.086        0.000 5504.861    0.000 5504.861
909.00  3935.004 1262.448    0.000 1262.448      451.164 3351.024    0.000 3351.024        0.000 5302.577    0.000 5302.577
910.00  3782.543 1338.916    0.000 1338.916      447.530 3432.911    0.000 3432.911        0.000 5311.125    0.000 5311.125
911.00  3788.066 1415.549    0.000 1415.549      371.842 3469.872    0.000 3469.872       30.159 5019.288    0.000 5019.288
912.00  3884.730 1348.759    0.000 1348.759      306.872 3622.110    0.000 3622.110        9.953 5539.742    0.000 5539.742
913.00  3975.942 1226.768    0.000 1226.768      509.129 3383.594    0.000 3383.594      100.431 5371.941    0.000 5371.941
914.00  3817.238 1316.581    0.000 1316.581      306.593 3586.595    0.000 3586.595       40.212 5583.566    0.000 5583.566
915.00  3881.434 1276.852    0.000 1276.852      495.300 3229.434    0.000 3229.434       30.159 4909.901    0.000 4909.901
916.00  3937.751 1232.658    0.000 1232.658      388.189 3507.520    0.000 3507.520        9.953 5519.737    0.000 5519.737
917.00  3687.951 1368.330    0.000 1368.330      383.475 3386.795    0.000 3386.795        0.000 5342.190    0.000 5342.190
918.00  3696.893 1303.165    0.000 1303.165      364.269 3273.109    0.000 3273.109       10.053 4796.005    0.000 4796.005
919.00  3652.633 1360.690    0.000 1360.690      206.400 3402.016    0.000 3402.016        0.000 4886.398    0.000 4886.398
920.00  3559.865 1340.288    0.000 1340.288      151.614 3430.982    0.000 3430.982        0.000 4835.006    0.000 4835.006
921.00  3511.981 1538.578    0.000 1538.578      280.444 3535.039    0.000 3535.039        0.000 5119.468    0.000 5119.468
922.00  3728.730 1423.320    0.000 1423.320      356.241 3486.648    0.000 3486.648       49.764 4884.781    0.000 4884.781
923.00  3867.562 1298.111    0.000 1298.111      494.745 3291.709    0.000 3291.709       90.077 5100.062    0.000 5100.062
924.00  3700.967 1348.235    0.000 1348.235      304.745 3333.013    0.000 3333.013        0.000 4723.924    0.000 4723.924
925.00  3661.023 1360.468    0.000 1360.468      401.374 3172.074    0.000 3172.074       29.858 4364.715    0.000 4364.715
926.00  3715.323 1335.692    0.000 1335.692      388.789 3182.886    0.000 3182.886       69.670 4564.429    0.000 4564.429
927.00  3881.175 1259.619    0.000 1259.619      260.613 3485.129    0.000 3485.129        0.000 5121.535    0.000 5121.535
928.00  3785.683 1356.577    0.000 1356.577      397.876 3633.140    0.000 3633.140       60.923 5662.385    0.000 5662.385
929.00  3957.280 1282.198    0.000 1282.198      438.404 3398.100    0.000 3398.100       19.906 5406.928    0.000 5406.928
930.00  3728.515 1322.762    0.000 1322.762      293.557 3346.533    0.000 3346.533        0.000 4887.501    0.000 4887.501
931.00  3600.133 1316.451    0.000 1316.451      238.943 3497.580    0.000 3497.580        0.000 5076.700    0.000 5076.700
932.00  3684.497 1322.092    0.000 1322.092      441.966 3429.954    0.000 3429.954       39.811 4973.540    0.000 4973.540
933.00  3647.186 1188.564    0.000 1188.564      449.879 3388.025    0.000 3388.025       29.858 5348.869    0.000 5348.869
934.00  3840.029 1265.656    0.000 1265.656      337.210 3537.814    0.000 3537.814        0.000 5402.118    0.000 5402.118
935.00  3677.575 1260.294    0.000 1260.294      281.092 3414.109    0.000 3414.109       30.159 5315.564    0.000 5315.564
936.00  3615.059 1279.288    0.000 1279.288      389.745 3443.777    0.000 3443.777        9.953 5371.262    0.000 5371.262
937.00  3592.992 1315.708    0.000 1315.708      427.518 3457.958    0.000 3457.958       40.212 5276.865    0.000 5276.865
938.00  3720.980 1397.420    0.000 1397.420      242.354 3791.133    0.000 3791.133       10.053 5393.996    0.000 5393.996
939.00  3720.920 1378.654    0.000 1378.654      419.393 3554.575    0.000 3554.575      120.537 5421.091    0.000 5421.091
940.00  3684.124 1316.493    0.000 1316.493      239.807 3560.323    0.000 3560.323        0.000 5153.842    0.000 5153.842
941.00  3598.930 1328.156    0.000 1328.156      455.262 3421.592    0.000 3421.592       40.212 5340.576    0.000 5340.576
942.00  3616.031 1332.112    0.000 1332.112      331.029 3463.780    0.000 3463.780        0.000 5105.084    0.000 5105.084
943.00  3560.569 1287.441    0.000 1287.441      365.094 3493.053    0.000 3493.053      110.584 5189.173    0.000 5189.173
944.00  3620.211 1337.371    0.000 1337.371      265.913 3706.006    0.000 3706.006       10.053 5582.410    0.000 5582.410
945.00  3589.789 1261.282    0.000 1261.282      421.470 3453.921    0.000 3453.921       60.319 5411.559    0.000 5411.559
946.00  3565.044 1334.875    0.000 1334.875      425.460 3472.083    0.000 3472.083       20.106 5197.336    0.000 5197.336
947.00  3793.119 1301.505    0.000 1301.505      312.134 3621.327    0.000 3621.327      139.741 5031.031    0.000 5031.031
948.00  3517.121 1419.345    0.000 1419.345      329.526 3503.771    0.000 3503.771       69.670 5362.305    0.000 5362.305
949.00  3634.133 1209.211    0.000 1209.211      300.424 3637.248    0.000 3637.248        0.000 5091.460    0.000 5091.460
950.00  3766.936 1142.413    0.000 1142.413      279.278 3751.159    0.000 3751.159       50.265 5526.672    0.000 5526.672
951.00  3587.233 1109.975    0.000 1109.975      384.907 3576.423    0.000 3576.423        0.000 5446.257    0.000 5446.257
952.00  3785.039 1137.927    0.000 1137.927      496.658 3527.420    0.000 3527.420       30.059 5658.984    0.000 5658.984
953.00  3839.321 1278.753    0.000 1278.753      355.068 3687.985    0.000 3687.985        9.953 5716.987    0.000 5716.987
954.00  3777.849 1312.116    0.000 1312.116      390.217 3597.907    0.000 3597.907       49.764 5407.649    0.000 5407.649
955.00  3922.843 1248.061    0.000 1248.061      415.587 3614.621    0.000 3614.621       49.764 5601.367    0.000 5601.367
956.00  3641.140 1336.033    0.000 1336.033      570.288 3357.549    0.000 3357.549      129.387 5468.367    0.000 5468.367
957.00  3782.595 1266.043    0.000 1266.043      375.675 3640.170    0.000 3640.170      180.956 5460.718    0.000 5460.718
958.00  3680.229 1240.713    0.000 1240.713      357.958 3656.498    0.000 3656.498      109.982 5279.552    0.000 5279.552
959.00  3525.688 1264.731    0.000 1264.731      191.261 3678.382    0.000 3678.382        9.953 5550.691    0.000 5550.691
960.00  3682.066 1225.887    0.000 1225.887      432.714 3530.444    0.000 3530.444      249.121 5405.423    0.000 5405.423
961.00  3704.021 1245.146    0.000 1245.146      275.300 3790.430    0.000 3790.430       90.177 5338.363    0.000 5338.363
962.00  3784.749 1359.136    0.000 1359.136      375.611 3637.019    0.000 3637.019       19.906 5534.123    0.000 5534.123
963.00  3756.869 1268.465    0.000 1268.465      331.540 3632.125    0.000 3632.125       90.478 5592.509    0.000 5592.509
964.00  3837.628 1230.323    0.000 1230.323      310.315 3769.410    0.000 3769.410        0.000 5920.266    0.000 5920.266
965.00  3723.933 1326.740    0.000 1326.740      296.786 3740.505    0.000 3740.505        9.953 5853.904    0.000 5853.904
966.00  3671.283 1291.733    0.000 1291.733      714.721 3428.931    0.000 3428.931      218.962 5571.319    0.000 5571.319
967.00  3794.687 1318.606    0.000 1318.606      773.813 3404.733    0.000 3404.733      289.935 5517.523    0.000 5517.523
968.00  3823.862 1274.737    0.000 1274.737      474.181 3595.470    0.000 3595.470        0.000 5487.488    0.000 5487.488
969.00  3730.225 1301.867    0.000 1301.867      581.518 3535.470    0.000 3535.470       10.154 5768.149    0.000 5768.149
970.00  3785.249 1376.029    0.000 1376.029      542.511 3301.126    0.000 3301.126        0.000 5566.276    0.000 5566.276
971.00  3727.020 1296.307    0.000 1296.307      731.932 3252.997    0.000 3252.997       60.018 5145.550    0.000 5145.550
972.00  3811.181 1250.858    0.000 1250.858      648.754 3256.510    0.000 3256.510      179.151 5453.397    0.000 5453.397
973.00  3839.985 1147.742    0.000 1147.742      538.420 3542.187    0.000 3542.187      129.387 5255.326    0.000 5255.326
974.00  3845.546 1318.630    0.000 1318.630      680.616 3404.315    0.000 3404.315       39.811 5779.593    0.000 5779.593
975.00  3797.584 1205.113    0.000 1205.113      582.539 3425.696    0.000 3425.696        9.953 5762.088    0.000 5762.088
976.00  3866.258 1266.395    0.000 1266.395      398.775 3777.995    0.000 3777.995       10.053 5617.661    0.000 5617.661
977.00  3872.668 1226.253    0.000 1226.253      674.645 3268.627    0.000 3268.627       19.906 5526.173    0.000 5526.173
978.00  3777.862 1133.766    0.000 1133.766      556.615 3487.311    0.000 3487.311       30.361 5510.522    0.000 5510.522
979.00  3822.138 1205.337    0.000 1205.337      432.074 3552.577    0.000 3552.577       59.717 5200.647    0.000 5200.647
980.00  3803.336 1242.256    0.000 1242.256      473.574 3461.805    0.000 3461.805       80.024 5442.146    0.000 5442.146
981.00  3955.997 1124.742    0.000 1124.742      644.952 3350.037    0.000 3350.037       20.106 5683.002    0.000 5683.002
982.00  3775.573 1259.647    0.000 1259.647      355.578 3522.087    0.000 3522.087       20.106 5387.033    0.000 5387.033
983.00  3727.416 1224.042    0.000 1224.042      438.841 3514.732    0.000 3514.732       70.372 5607.296    0.000 5607.296
984.00  3670.077 1191.175    0.000 1191.175      427.562 3382.317    0.000 3382.317       20.106 5330.519    0.000 5330.519
985.00  3853.673 1258.069    0.000 1258.069      425.188 3402.086    0.000 3402.086        0.000 5586.183    0.000 5586.183
986.00  3997.697 1143.725    0.000 1143.725      571.190 3466.209    0.000 3466.209       60.118 5671.042    0.000 5671.042
987.00  3925.995 1172.819    0.000 1172.819      516.713 3507.890    0.000 3507.890       59.917 5713.140    0.000 5713.140
988.00  3921.667 1143.585    0.000 1143.585      409.455 3632.333    0.000 3632.333       10.053 5810.376    0.000 5810.376
989.00  3995.141 1177.142    0.000 1177.142      401.932 3608.672    0.000 3608.672        0.000 5567.790    0.000 5567.790
990.00  3880.071 1102.365    0.000 1102.365      235.965 3613.476    0.000 3613.476        9.953 5442.523    0.000 5442.523
991.00  3854.257 1220.873    0.000 1220.873      347.688 3611.810    0.000 3611.810       59.717 5417.588    0.000 5417.588
992.00  3917.871 1171.798    0.000 1171.798      529.646 3402.781    0.000 3402.781      159.646 5797.490    0.000 5797.490
993.00  3735.629 1206.272    0.000 1206.272      303.800 3614.601    0.000 3614.601        0.000 5803.937    0.000 5803.937
994.00  3868.994 1214.021    0.000 1214.021      405.471 3508.779    0.000 3508.779       40.212 5508.160    0.000 5508.160
995.00  3873.888 1162.605    0.000 1162.605      496.265 3443.503    0.000 3443.503       19.906 5542.718    0.000 5542.718
996.00  3787.934 1144.671    0.000 1144.671      415.155 3526.447    0.000 3526.447        0.000 5425.530    0.000 5425.530
997.00  3819.774 1180.096    0.000 1180.096      410.750 3540.027    0.000 3540.027      179.652 5625.795    0.000 5625.795
998.00  3868.972 1127.248    0.000 1127.248      359.571 3610.278    0.000 3610.278       99.528 5851.584    0.000 5851.584
999.00  3701.762 1220.642    0.000 1220.642      508.292 3345.815    0.000 3345.815       59.717 5261.259    0.000 5261.259
1000.00  3905.875 1170.556    0.000 1170.556      650.262 3397.078    0.000 3397.078       69.770 5473.485    0.000 5473.485
1001.00  3848.355 1200.897    0.000 1200.897      570.543 3415.778    0.000 3415.778       79.623 5442.817    0.000 5442.817
1002.00  3692.869 1272.303    0.000 1272.303      476.642 3480.799    0.000 3480.799        0.000 5421.709    0.000 5421.709
1003.00  3849.876 1286.517    0.000 1286.517      423.902 3631.927    0.000 3631.927        0.000 5934.631    0.000 5934.631
1004.00  3844.176 1148.227    0.000 1148.227      413.738 3547.029    0.000 3547.029        0.000 5720.106    0.000 5720.106
1005.00  3710.685 1211.229    0.000 1211.229      464.835 3353.493    0.000 3353.493        0.000 5884.784    0.000 5884.784
1006.00  3694.173 1321.795    0.000 1321.795      579.429 3386.805    0.000 3386.805      170.903 5487.876    0.000 5487.876
1007.00  3892.211 1228.807    0.000 1228.807      522.232 3470.871    0.000 3470.871        0.000 5530.824    0.000 5530.824
1008.00  3783.472 1149.020    0.000 1149.020      389.904 3637.660    0.000 3637.660        0.000 5825.159    0.000 5825.159
1009.00  3837.381 1213.230    0.000 1213.230      342.089 3756.152    0.000 3756.152       10.053 5827.456    0.000 5827.456
1010.00  3866.504 1295.257    0.000 1295.257      452.724 3412.668    0.000 3412.668        0.000 5685.570    0.000 5685.570
1011.00  3943.533 1224.280    0.000 1224.280      440.474 3532.598    0.000 3532.598       10.053 5674.356    0.000 5674.356
1012.00  3944.616 1278.460    0.000 1278.460      743.723 3215.200    0.000 3215.200       20.106 5647.127    0.000 5647.127
1013.00  3992.757 1189.348    0.000 1189.348      512.879 3594.289    0.000 3594.289        0.000 5435.277    0.000 5435.277
1014.00  3945.467 1189.970    0.000 1189.970      510.748 3410.513    0.000 3410.513       39.912 5439.108    0.000 5439.108
1015.00  3871.572 1227.644    0.000 1227.644      467.482 3430.492    0.000 3430.492        0.000 5410.493    0.000 5410.493
1016.00  3998.301 1125.638    0.000 1125.638      370.640 3477.881    0.000 3477.881        0.000 5563.265    0.000 5563.265
1017.00  3872.471 1174.313    0.000 1174.313      479.622 3403.389    0.000 3403.389      109.581 5342.397    0.000 5342.397
1018.00  3925.738 1330.146    0.000 1330.146      478.539 3446.491    0.000 3446.491      219.764 5497.412    0.000 5497.412
1019.00  3921.388 1132.802    0.000 1132.802      326.332 3511.435    0.000 3511.435      169.198 5351.241    0.000 5351.241
1020.00  3967.146 1065.905    0.000 1065.905      412.447 3562.169    0.000 3562.169       89.575 5752.566    0.000 5752.566
1021.00  3774.968 1302.437    0.000 1302.437      535.469 3323.403    0.000 3323.403       39.811 5679.972    0.000 5679.972
1022.00  3835.038 1283.088    0.000 1283.088      237.561 3866.402    0.000 3866.402        0.000 5962.154    0.000 5962.154
1023.00  4004.056 1198.295    0.000 1198.295      449.873 3605.328    0.000 3605.328       80.224 5761.003    0.000 5761.003
1024.00  4070.749 1081.978    0.000 1081.978      423.854 3638.081    0.000 3638.081       59.717 5797.620    0.000 5797.620
1025.00  4219.797 1037.590    0.000 1037.590      202.939 3881.527    0.000 3881.527        0.000 5941.284    0.000 5941.284
1026.00  3995.908 1092.074    0.000 1092.074      432.751 3651.733    0.000 3651.733       20.006 5787.960    0.000 5787.960
1027.00  4102.373 1021.150    0.000 1021.150      548.966 3504.400    0.000 3504.400       30.159 5576.869    0.000 5576.869
