# Supplementary material for: N-Glycans modulate tilting of HIV-1 envelope glycoprotein
Source: Nat Commun. 2026 Apr 15;17:5206. doi: 10.1038/s41467-026-71874-2 (PMC13254402; doi:10.1038/s41467-026-71874-2)
Supplement: Supplementary file 8 — Source Data [file 41467_2026_71874_MOESM8_ESM.zip › source_data/2_Supplementary_Figures/5_FigS9/source_data/V1V2/V1V2.B.1.txt]

#ASA ANALYSIS
#SIM_TIME  ASA1.4 TotOccl1.4 ShldMem1.4 ShldGly1.4   ASA7.2 TotOccl7.2 ShldMem7.2 ShldGly7.2   ASA18.6 TotOccl18.6 ShldMem18.6 ShldGly18.6

  0.00  4200.474  994.430    0.000  994.430      555.568 3760.899    0.000 3760.899      222.781 5444.217    0.000 5444.217
  1.00  4156.729  862.531    0.000  862.531      484.604 3576.422    0.000 3576.422      152.308 5567.583    0.000 5567.583
  2.00  4123.591 1036.678    0.000 1036.678      508.383 3924.143    0.000 3924.143      172.616 5788.160    0.000 5788.160
  3.00  4261.789  888.721    0.000  888.721      929.266 3587.310    0.000 3587.310      655.870 5585.844    0.000 5585.844
  4.00  4101.454 1069.790    0.000 1069.790      821.403 3651.816    0.000 3651.816      514.724 5373.919    0.000 5373.919
  5.00  4173.673 1000.200    0.000 1000.200      769.377 3591.701    0.000 3591.701      334.373 5679.088    0.000 5679.088
  6.00  4257.243  999.481    0.000  999.481      449.110 3869.947    0.000 3869.947      142.154 5767.064    0.000 5767.064
  7.00  4023.995 1006.093    0.000 1006.093      541.760 3817.626    0.000 3817.626      284.309 5077.290    0.000 5077.290
  8.00  3959.959 1041.978    0.000 1041.978      415.258 3795.199    0.000 3795.199      172.616 5061.906    0.000 5061.906
  9.00  4063.085 1077.683    0.000 1077.683      364.074 3994.588    0.000 3994.588      202.877 5291.834    0.000 5291.834
 10.00  3912.196 1223.569    0.000 1223.569      457.493 3692.623    0.000 3692.623      335.078 5407.212    0.000 5407.212
 11.00  4153.340  989.238    0.000  989.238      310.801 3974.874    0.000 3974.874      111.693 5238.371    0.000 5238.371
 12.00  4202.098 1091.492    0.000 1091.492      457.198 3915.427    0.000 3915.427      284.309 5473.802    0.000 5473.802
 13.00  4119.966 1169.341    0.000 1169.341      468.615 3923.234    0.000 3923.234      284.309 5432.572    0.000 5432.572
 14.00  3976.206 1286.190    0.000 1286.190      532.771 3755.874    0.000 3755.874      253.847 5164.736    0.000 5164.736
 15.00  4023.455 1178.428    0.000 1178.428      421.956 3896.108    0.000 3896.108      101.338 5444.031    0.000 5444.031
 16.00  4203.801 1088.468    0.000 1088.468      506.402 3733.875    0.000 3733.875      192.924 5185.291    0.000 5185.291
 17.00  4177.417 1036.875    0.000 1036.875      384.822 3861.333    0.000 3861.333      152.308 5170.552    0.000 5170.552
 18.00  4101.760 1081.458    0.000 1081.458      596.406 3782.685    0.000 3782.685      314.569 5462.021    0.000 5462.021
 19.00  4141.563 1119.731    0.000 1119.731      478.683 3697.770    0.000 3697.770      212.829 5151.879    0.000 5151.879
 20.00  4074.874 1063.747    0.000 1063.747      474.360 3599.797    0.000 3599.797      323.919 5283.090    0.000 5283.090
 21.00  4161.139 1149.585    0.000 1149.585      470.678 3579.408    0.000 3579.408      161.859 5042.803    0.000 5042.803
 22.00  4149.624  975.367    0.000  975.367      770.076 3409.735    0.000 3409.735      211.119 5356.568    0.000 5356.568
 23.00  4168.070 1037.157    0.000 1037.157      506.043 3737.366    0.000 3737.366      294.463 5204.857    0.000 5204.857
 24.00  4035.261 1117.459    0.000 1117.459      402.164 3697.712    0.000 3697.712      263.398 5137.902    0.000 5137.902
 25.00  4147.319 1077.826    0.000 1077.826      399.772 3664.979    0.000 3664.979      130.593 4927.037    0.000 4927.037
 26.00  4040.094 1109.588    0.000 1109.588      408.559 3587.383    0.000 3587.383      304.616 5148.810    0.000 5148.810
 27.00  3865.495 1231.035    0.000 1231.035      390.878 3721.729    0.000 3721.729      151.102 5064.511    0.000 5064.511
 28.00  3999.420 1193.978    0.000 1193.978      485.598 3805.742    0.000 3805.742       49.764 5410.750    0.000 5410.750
 29.00  3953.045 1222.624    0.000 1222.624      266.191 4126.758    0.000 4126.758      109.481 5689.446    0.000 5689.446
 30.00  4143.865 1111.311    0.000 1111.311      494.554 3804.905    0.000 3804.905      320.099 5561.244    0.000 5561.244
 31.00  3764.137 1173.603    0.000 1173.603      341.203 3877.629    0.000 3877.629      264.001 5314.874    0.000 5314.874
 32.00  3793.559 1231.077    0.000 1231.077      419.761 3788.209    0.000 3788.209      160.854 5508.360    0.000 5508.360
 33.00  3691.725 1306.253    0.000 1306.253      533.506 3925.819    0.000 3925.819      110.084 6026.112    0.000 6026.112
 34.00  3945.137 1067.445    0.000 1067.445      517.383 3731.765    0.000 3731.765      171.007 5934.742    0.000 5934.742
 35.00  3936.872 1231.433    0.000 1231.433      592.784 3746.678    0.000 3746.678      344.629 5614.050    0.000 5614.050
 36.00  3882.167 1184.488    0.000 1184.488      662.342 3803.741    0.000 3803.741      392.784 5533.393    0.000 5533.393
 37.00  3840.419 1173.890    0.000 1173.890      522.701 3687.768    0.000 3687.768      381.022 5239.540    0.000 5239.540
 38.00  3867.786 1215.965    0.000 1215.965      530.092 3816.046    0.000 3816.046      340.607 5388.227    0.000 5388.227
 39.00  3933.740 1119.494    0.000 1119.494      640.582 3755.288    0.000 3755.288      384.842 5752.855    0.000 5752.855
 40.00  3802.832 1115.617    0.000 1115.617      568.001 3632.504    0.000 3632.504      202.877 5330.932    0.000 5330.932
 41.00  3762.002 1162.233    0.000 1162.233      675.433 3528.242    0.000 3528.242      343.020 5386.624    0.000 5386.624
 42.00  3938.276 1049.927    0.000 1049.927      409.719 3706.947    0.000 3706.947       50.769 5680.379    0.000 5680.379
 43.00  3571.578 1261.461    0.000 1261.461      610.454 3455.750    0.000 3455.750      191.315 5404.003    0.000 5404.003
 44.00  3724.922 1165.332    0.000 1165.332      716.849 3451.839    0.000 3451.839      341.211 5109.249    0.000 5109.249
 45.00  3732.714 1169.277    0.000 1169.277      770.971 3476.426    0.000 3476.426      182.770 5300.972    0.000 5300.972
 46.00  3568.884 1169.350    0.000 1169.350      524.502 3732.321    0.000 3732.321      142.154 5069.941    0.000 5069.941
 47.00  3668.156 1170.573    0.000 1170.573      572.802 3583.244    0.000 3583.244      111.693 5215.924    0.000 5215.924
 48.00  3931.256 1176.100    0.000 1176.100      637.739 3661.821    0.000 3661.821      232.735 5222.555    0.000 5222.555
 49.00  3681.758 1306.341    0.000 1306.341      454.475 3574.219    0.000 3574.219       91.385 5092.852    0.000 5092.852
 50.00  3654.529 1289.326    0.000 1289.326      599.653 3522.756    0.000 3522.756      300.997 5163.743    0.000 5163.743
 51.00  3825.353 1143.528    0.000 1143.528      532.894 3664.974    0.000 3664.974       30.060 5085.711    0.000 5085.711
 52.00  3828.023 1122.295    0.000 1122.295      448.981 3759.345    0.000 3759.345      121.847 5495.403    0.000 5495.403
 53.00  4107.811  901.165    0.000  901.165     1047.458 3087.791    0.000 3087.791      151.504 5246.684    0.000 5246.684
 54.00  4088.477 1012.111    0.000 1012.111      854.437 3133.982    0.000 3133.982      140.144 5117.503    0.000 5117.503
 55.00  3893.358  914.183    0.000  914.183      592.997 3407.750    0.000 3407.750      182.770 5340.878    0.000 5340.878
 56.00  3867.078 1065.603    0.000 1065.603      646.605 3425.510    0.000 3425.510      179.553 5444.639    0.000 5444.639
 57.00  4121.945 1018.515    0.000 1018.515      515.048 3853.616    0.000 3853.616      372.276 5207.476    0.000 5207.476
 58.00  3963.269 1008.168    0.000 1008.168      757.227 3210.549    0.000 3210.549      259.175 5365.313    0.000 5365.313
 59.00  3815.340 1054.058    0.000 1054.058      753.608 3252.603    0.000 3252.603      482.561 5323.903    0.000 5323.903
 60.00  3980.608  871.184    0.000  871.184      482.061 3595.804    0.000 3595.804      253.646 5780.830    0.000 5780.830
 61.00  4091.311  832.719    0.000  832.719      628.873 3674.826    0.000 3674.826      482.360 5434.284    0.000 5434.284
 62.00  3802.645 1023.503    0.000 1023.503      530.310 3548.026    0.000 3548.026      502.667 5380.889    0.000 5380.889
 63.00  3814.899  886.796    0.000  886.796      491.917 3487.454    0.000 3487.454      303.812 5121.813    0.000 5121.813
 64.00  4055.628  994.072    0.000  994.072      561.308 3504.747    0.000 3504.747      353.174 5224.368    0.000 5224.368
 65.00  3772.922 1021.863    0.000 1021.863      434.630 3485.838    0.000 3485.838      249.625 4961.156    0.000 4961.156
 66.00  4142.698  982.532    0.000  982.532      507.480 3546.680    0.000 3546.680      290.843 5387.621    0.000 5387.621
 67.00  3998.230 1076.461    0.000 1076.461      355.427 3711.181    0.000 3711.181      149.694 5388.730    0.000 5388.730
 68.00  4036.410 1020.654    0.000 1020.654      587.422 3477.413    0.000 3477.413      431.590 5269.298    0.000 5269.298
 69.00  4084.181 1012.156    0.000 1012.156      523.604 3606.747    0.000 3606.747      203.078 5280.647    0.000 5280.647
 70.00  4142.725  997.701    0.000  997.701      792.086 3169.985    0.000 3169.985      642.610 5261.954    0.000 5261.954
 71.00  4148.793 1055.388    0.000 1055.388      417.247 3442.315    0.000 3442.315      335.078 5188.558    0.000 5188.558
 72.00  4164.366  895.581    0.000  895.581      453.177 3688.336    0.000 3688.336      264.001 5357.876    0.000 5357.876
 73.00  4186.869  992.662    0.000  992.662      461.434 3498.718    0.000 3498.718      394.594 4890.806    0.000 4890.806
 74.00  4003.328 1096.139    0.000 1096.139      370.814 3436.248    0.000 3436.248      121.042 4786.645    0.000 4786.645
 75.00  4217.904  892.630    0.000  892.630      611.066 3605.412    0.000 3605.412      252.842 4903.164    0.000 4903.164
 76.00  4166.164  897.172    0.000  897.172      648.621 3445.295    0.000 3445.295      110.888 5086.722    0.000 5086.722
 77.00  3983.496 1008.166    0.000 1008.166      536.092 3369.696    0.000 3369.696      242.286 4975.638    0.000 4975.638
 78.00  4285.785  966.851    0.000  966.851      622.336 3354.269    0.000 3354.269      192.321 5135.784    0.000 5135.784
 79.00  4347.271 1025.280    0.000 1025.280      463.031 3566.648    0.000 3566.648      110.687 4856.814    0.000 4856.814
 80.00  4135.035 1107.002    0.000 1107.002      530.116 3504.154    0.000 3504.154      219.163 5229.183    0.000 5229.183
 81.00  4190.465 1111.672    0.000 1111.672      450.528 3659.385    0.000 3659.385      162.462 5165.236    0.000 5165.236
 82.00  4198.423 1120.530    0.000 1120.530      719.706 3415.675    0.000 3415.675      308.738 5245.057    0.000 5245.057
 83.00  4190.547 1015.181    0.000 1015.181     1041.565 3513.731    0.000 3513.731      191.114 6102.415    0.000 6102.415
 84.00  4191.336 1033.648    0.000 1033.648      874.342 3304.141    0.000 3304.141      440.136 5185.859    0.000 5185.859
 85.00  4110.619  980.033    0.000  980.033      703.236 3606.525    0.000 3606.525      530.716 5430.248    0.000 5430.248
 86.00  4193.140 1094.973    0.000 1094.973      691.337 3682.309    0.000 3682.309      220.973 5592.708    0.000 5592.708
 87.00  4318.897 1122.367    0.000 1122.367      394.025 3956.740    0.000 3956.740       80.628 5723.913    0.000 5723.913
 88.00  4249.148 1163.485    0.000 1163.485      697.677 3619.723    0.000 3619.723       69.871 5712.634    0.000 5712.634
 89.00  4173.915 1172.499    0.000 1172.499      554.470 3513.652    0.000 3513.652      433.802 5014.952    0.000 5014.952
 90.00  4116.017 1137.990    0.000 1137.990      358.972 3899.804    0.000 3899.804      181.966 5613.214    0.000 5613.214
 91.00  4309.727 1075.064    0.000 1075.064      849.312 3607.670    0.000 3607.670      261.990 5687.308    0.000 5687.308
 92.00  4325.908 1196.367    0.000 1196.367      632.931 3683.107    0.000 3683.107      242.587 5468.825    0.000 5468.825
 93.00  4264.722 1129.088    0.000 1129.088      724.233 3714.790    0.000 3714.790      201.569 5535.587    0.000 5535.587
 94.00  4295.598 1215.072    0.000 1215.072      749.699 3683.466    0.000 3683.466       99.729 5063.600    0.000 5063.600
 95.00  4097.898 1112.265    0.000 1112.265      809.097 3462.670    0.000 3462.670      378.708 5068.918    0.000 5068.918
 96.00  4193.388 1083.470    0.000 1083.470      728.482 3430.864    0.000 3430.864      331.860 5022.787    0.000 5022.787
 97.00  4228.358 1100.959    0.000 1100.959      782.692 3530.531    0.000 3530.531      368.455 5682.180    0.000 5682.180
 98.00  4063.656 1258.247    0.000 1258.247      883.039 3163.181    0.000 3163.181      534.537 4801.626    0.000 4801.626
 99.00  4265.575 1201.662    0.000 1201.662      727.781 3685.364    0.000 3685.364      270.737 5457.482    0.000 5457.482
100.00  4233.933 1174.327    0.000 1174.327      748.019 3453.717    0.000 3453.717       99.528 5282.466    0.000 5282.466
101.00  4242.736 1162.315    0.000 1162.315      719.320 3530.161    0.000 3530.161      422.844 5413.861    0.000 5413.861
102.00  4213.728 1169.836    0.000 1169.836     1047.541 3184.923    0.000 3184.923      490.302 5505.951    0.000 5505.951
103.00  4502.679 1197.471    0.000 1197.471      872.884 3439.268    0.000 3439.268      339.401 5218.435    0.000 5218.435
104.00  4332.653 1199.283    0.000 1199.283      687.674 3553.765    0.000 3553.765      308.939 5114.291    0.000 5114.291
105.00  4070.747 1091.039    0.000 1091.039      867.382 3101.259    0.000 3101.259      420.330 4589.109    0.000 4589.109
106.00  4266.441 1209.063    0.000 1209.063      919.040 3183.551    0.000 3183.551      512.315 5268.099    0.000 5268.099
107.00  4247.581 1118.372    0.000 1118.372      894.328 3296.985    0.000 3296.985      462.655 5311.332    0.000 5311.332
108.00  4141.044 1143.449    0.000 1143.449      885.515 3306.079    0.000 3306.079      535.742 5203.155    0.000 5203.155
109.00  4184.170 1001.914    0.000 1001.914      893.831 3299.083    0.000 3299.083      329.648 5606.276    0.000 5606.276
110.00  4159.348 1084.432    0.000 1084.432      993.352 3272.820    0.000 3272.820      720.019 5226.576    0.000 5226.576
111.00  4259.597 1137.929    0.000 1137.929      919.264 3335.003    0.000 3335.003      318.992 5380.508    0.000 5380.508
112.00  4231.103 1081.129    0.000 1081.129      922.429 3556.062    0.000 3556.062      479.746 5627.507    0.000 5627.507
113.00  4054.609 1102.491    0.000 1102.491      873.777 3454.609    0.000 3454.609      648.039 5104.322    0.000 5104.322
114.00  4020.273 1071.822    0.000 1071.822      961.981 3473.402    0.000 3473.402      683.025 5294.023    0.000 5294.023
115.00  4339.312 1045.007    0.000 1045.007     1009.972 3477.218    0.000 3477.218      682.019 5364.008    0.000 5364.008
116.00  3992.289 1157.545    0.000 1157.545     1009.200 3379.437    0.000 3379.437      744.048 5375.764    0.000 5375.764
117.00  4278.780 1064.696    0.000 1064.696     1047.102 3366.044    0.000 3366.044      926.516 5202.837    0.000 5202.837
118.00  4150.360 1008.487    0.000 1008.487      988.567 3260.653    0.000 3260.653      764.958 4996.848    0.000 4996.848
119.00  4287.205  966.092    0.000  966.092      970.974 3316.145    0.000 3316.145      677.997 5136.488    0.000 5136.488
120.00  4117.510 1121.844    0.000 1121.844      862.301 3552.849    0.000 3552.849      633.864 5766.633    0.000 5766.633
121.00  4132.382 1065.061    0.000 1065.061      718.584 3464.881    0.000 3464.881      460.846 5386.735    0.000 5386.735
122.00  4197.417  996.750    0.000  996.750     1024.704 3289.203    0.000 3289.203      442.347 5722.996    0.000 5722.996
123.00  4214.396 1030.622    0.000 1030.622      799.038 3547.393    0.000 3547.393      441.543 5647.402    0.000 5647.402
124.00  4316.382  975.594    0.000  975.594     1167.326 3457.218    0.000 3457.218      742.339 5647.498    0.000 5647.498
125.00  4402.015  884.984    0.000  884.984     1159.780 3231.989    0.000 3231.989      531.118 5129.563    0.000 5129.563
126.00  4275.784  910.695    0.000  910.695     1467.754 3120.081    0.000 3120.081      891.229 5345.306    0.000 5345.306
127.00  4348.076  881.078    0.000  881.078      950.468 3561.872    0.000 3561.872      592.243 5496.907    0.000 5496.907
128.00  4161.876 1121.906    0.000 1121.906      898.034 3575.588    0.000 3575.588      620.493 5273.829    0.000 5273.829
129.00  4056.008  973.185    0.000  973.185      755.553 3700.959    0.000 3700.959      685.236 5486.540    0.000 5486.540
130.00  4154.231  921.158    0.000  921.158      927.138 3600.219    0.000 3600.219      622.704 5508.869    0.000 5508.869
131.00  4168.940  992.868    0.000  992.868      865.134 3589.151    0.000 3589.151      442.347 5555.213    0.000 5555.213
132.00  4175.771 1069.937    0.000 1069.937      952.938 3810.474    0.000 3810.474      370.565 5864.242    0.000 5864.242
133.00  4199.406 1125.581    0.000 1125.581      977.463 3563.999    0.000 3563.999      532.928 5887.178    0.000 5887.178
134.00  4117.517 1209.021    0.000 1209.021      919.440 3355.500    0.000 3355.500      711.073 5126.742    0.000 5126.742
135.00  3917.605 1123.943    0.000 1123.943      670.082 3420.701    0.000 3420.701      579.676 5022.999    0.000 5022.999
136.00  3982.495 1056.553    0.000 1056.553      883.763 3396.283    0.000 3396.283      735.000 5350.822    0.000 5350.822
137.00  4091.174 1086.547    0.000 1086.547      799.677 3679.603    0.000 3679.603      704.740 5392.945    0.000 5392.945
138.00  4170.138 1051.646    0.000 1051.646     1090.947 3505.578    0.000 3505.578      541.975 5595.226    0.000 5595.226
139.00  3993.329 1090.086    0.000 1090.086      696.401 3812.441    0.000 3812.441      240.677 6217.414    0.000 6217.414
140.00  4172.314 1153.576    0.000 1153.576      942.222 3642.714    0.000 3642.714      520.160 5410.444    0.000 5410.444
141.00  4204.021 1149.422    0.000 1149.422      742.525 4021.741    0.000 4021.741      559.569 5833.884    0.000 5833.884
142.00  4294.056 1218.525    0.000 1218.525     1147.262 3550.601    0.000 3550.601      484.169 5992.226    0.000 5992.226
143.00  4022.283 1173.604    0.000 1173.604      758.733 3943.791    0.000 3943.791      294.060 5911.705    0.000 5911.705
144.00  4180.004 1209.298    0.000 1209.298     1191.501 3567.700    0.000 3567.700      431.992 6032.248    0.000 6032.248
145.00  4406.457 1037.915    0.000 1037.915      695.889 3992.671    0.000 3992.671      473.211 5623.069    0.000 5623.069
146.00  4315.142 1243.481    0.000 1243.481      772.542 4101.309    0.000 4101.309      550.823 5824.038    0.000 5824.038
147.00  4359.517 1156.381    0.000 1156.381      815.217 3847.567    0.000 3847.567      753.901 5520.733    0.000 5520.733
148.00  4424.611 1092.773    0.000 1092.773      868.725 3724.271    0.000 3724.271      549.818 5978.462    0.000 5978.462
149.00  4126.390 1224.646    0.000 1224.646     1097.308 3671.011    0.000 3671.011      973.265 5361.382    0.000 5361.382
150.00  4101.740 1258.649    0.000 1258.649      920.403 3740.906    0.000 3740.906      805.072 5168.560    0.000 5168.560
151.00  4272.573 1086.037    0.000 1086.037      835.057 3526.227    0.000 3526.227      767.171 5107.826    0.000 5107.826
152.00  4370.044 1048.799    0.000 1048.799     1083.340 3428.813    0.000 3428.813      850.011 5525.349    0.000 5525.349
153.00  4566.248 1083.612    0.000 1083.612     1142.500 3411.724    0.000 3411.724      908.013 5306.581    0.000 5306.581
154.00  4174.989 1222.962    0.000 1222.962      875.202 3713.011    0.000 3713.011      700.216 5570.784    0.000 5570.784
155.00  4329.626 1217.307    0.000 1217.307     1058.521 3655.008    0.000 3655.008     1083.952 5524.449    0.000 5524.449
156.00  4268.809 1179.802    0.000 1179.802      853.083 3860.812    0.000 3860.812      737.614 5763.318    0.000 5763.318
157.00  4341.229 1183.349    0.000 1183.349      790.190 3917.398    0.000 3917.398      704.539 5621.855    0.000 5621.855
158.00  4347.113 1096.388    0.000 1096.388      843.660 4052.188    0.000 4052.188      730.376 5804.733    0.000 5804.733
159.00  4196.075 1084.238    0.000 1084.238      941.893 3362.341    0.000 3362.341      720.021 5438.799    0.000 5438.799
160.00  4156.033 1141.649    0.000 1141.649      831.257 3672.004    0.000 3672.004      680.210 5337.861    0.000 5337.861
161.00  4310.790 1125.255    0.000 1125.255     1135.018 3342.308    0.000 3342.308      851.619 5383.504    0.000 5383.504
162.00  4161.999 1208.090    0.000 1208.090     1019.490 3513.752    0.000 3513.752      999.102 5272.524    0.000 5272.524
163.00  4147.931 1226.193    0.000 1226.193      863.194 3521.948    0.000 3521.948      699.512 5146.944    0.000 5146.944
164.00  4082.977 1209.480    0.000 1209.480      880.278 3584.005    0.000 3584.005      999.906 5145.237    0.000 5145.237
165.00  4012.469 1202.686    0.000 1202.686     1138.067 3657.819    0.000 3657.819      703.131 5654.235    0.000 5654.235
166.00  4321.942 1080.708    0.000 1080.708     1196.005 3538.034    0.000 3538.034      934.459 5922.052    0.000 5922.052
167.00  4348.381 1000.233    0.000 1000.233      921.184 3877.957    0.000 3877.957      742.741 5763.014    0.000 5763.014
168.00  4271.482 1003.498    0.000 1003.498      861.649 3659.234    0.000 3659.234     1118.937 5333.840    0.000 5333.840
169.00  4030.662 1239.248    0.000 1239.248      805.614 4024.998    0.000 4024.998      950.142 5520.141    0.000 5520.141
170.00  4256.962 1056.077    0.000 1056.077      935.785 3786.106    0.000 3786.106     1101.646 5293.620    0.000 5293.620
171.00  4110.960 1011.334    0.000 1011.334      866.486 3664.878    0.000 3664.878     1211.931 4863.459    0.000 4863.459
172.00  4128.520 1063.484    0.000 1063.484      872.372 3585.123    0.000 3585.123      992.366 5088.354    0.000 5088.354
173.00  4005.571 1067.280    0.000 1067.280      959.657 3492.593    0.000 3492.593      920.887 5157.921    0.000 5157.921
174.00  3969.301 1063.671    0.000 1063.671      951.269 3604.922    0.000 3604.922     1029.966 5395.976    0.000 5395.976
175.00  4139.610 1071.718    0.000 1071.718      984.205 3742.885    0.000 3742.885     1272.250 5168.783    0.000 5168.783
176.00  4223.573 1007.917    0.000 1007.917     1019.566 3463.049    0.000 3463.049      899.672 5109.261    0.000 5109.261
177.00  4076.526 1042.101    0.000 1042.101     1132.150 3195.893    0.000 3195.893     1112.804 4941.770    0.000 4941.770
178.00  4181.101 1101.549    0.000 1101.549      960.432 3687.674    0.000 3687.674     1141.054 5362.998    0.000 5362.998
179.00  4382.064 1060.170    0.000 1060.170     1012.910 3370.047    0.000 3370.047      652.764 5561.148    0.000 5561.148
180.00  4105.060 1182.810    0.000 1182.810      983.418 3443.246    0.000 3443.246      853.729 5122.432    0.000 5122.432
181.00  4001.687 1110.807    0.000 1110.807      957.829 3772.892    0.000 3772.892      912.742 5223.770    0.000 5223.770
182.00  4169.004 1161.227    0.000 1161.227      958.571 3774.976    0.000 3774.976      970.650 5611.712    0.000 5611.712
183.00  4172.446  954.618    0.000  954.618     1041.060 3344.942    0.000 3344.942     1003.324 5255.923    0.000 5255.923
184.00  4361.865 1098.908    0.000 1098.908      932.801 3518.798    0.000 3518.798      476.428 5593.720    0.000 5593.720
185.00  4165.704 1077.091    0.000 1077.091      833.634 3686.680    0.000 3686.680      250.429 6213.818    0.000 6213.818
186.00  4294.532 1118.647    0.000 1118.647      990.873 3650.364    0.000 3650.364      755.910 5882.460    0.000 5882.460
187.00  4393.366 1007.864    0.000 1007.864      968.078 3441.415    0.000 3441.415      233.338 5914.619    0.000 5914.619
188.00  4171.128 1048.048    0.000 1048.048      823.340 3492.538    0.000 3492.538       60.923 6095.382    0.000 6095.382
189.00  4345.534 1051.544    0.000 1051.544      933.976 3468.274    0.000 3468.274      714.693 5697.188    0.000 5697.188
190.00  4286.725 1019.896    0.000 1019.896      962.715 3586.232    0.000 3586.232      172.012 5970.134    0.000 5970.134
191.00  4439.974 1025.036    0.000 1025.036     1039.261 3505.737    0.000 3505.737      525.383 6122.324    0.000 6122.324
192.00  4240.272 1020.337    0.000 1020.337      810.708 3673.073    0.000 3673.073      542.479 5797.508    0.000 5797.508
193.00  4381.336 1006.923    0.000 1006.923      915.400 3630.235    0.000 3630.235      613.653 5583.764    0.000 5583.764
194.00  4191.747 1075.746    0.000 1075.746      862.699 3623.071    0.000 3623.071      850.105 5180.546    0.000 5180.546
195.00  4105.309 1057.006    0.000 1057.006     1085.263 3416.631    0.000 3416.631      873.736 5400.602    0.000 5400.602
196.00  4021.354 1132.651    0.000 1132.651      915.666 3419.471    0.000 3419.471      594.253 5508.689    0.000 5508.689
197.00  4060.356 1110.802    0.000 1110.802      941.203 3407.683    0.000 3407.683      697.194 5481.323    0.000 5481.323
198.00  3877.819 1209.189    0.000 1209.189     1054.297 3386.656    0.000 3386.656     1000.702 5429.657    0.000 5429.657
199.00  3918.368 1038.513    0.000 1038.513     1082.944 3120.323    0.000 3120.323      990.857 4985.509    0.000 4985.509
200.00  4089.961 1192.930    0.000 1192.930     1435.995 2972.983    0.000 2972.983     1056.802 5376.472    0.000 5376.472
201.00  4146.884 1209.334    0.000 1209.334     1101.829 3220.141    0.000 3220.141      705.542 5170.598    0.000 5170.598
202.00  4081.255 1187.980    0.000 1187.980     1245.003 3084.612    0.000 3084.612      753.596 5537.524    0.000 5537.524
203.00  4077.008 1083.691    0.000 1083.691     1035.118 3295.672    0.000 3295.672      574.447 5152.493    0.000 5152.493
204.00  4327.940 1114.336    0.000 1114.336     1120.799 3666.391    0.000 3666.391     1033.685 5675.344    0.000 5675.344
205.00  4243.085 1158.755    0.000 1158.755      994.871 3714.857    0.000 3714.857      862.678 5454.078    0.000 5454.078
206.00  4183.590 1168.227    0.000 1168.227     1097.447 3540.749    0.000 3540.749      825.376 5423.524    0.000 5423.524
207.00  4318.087 1152.377    0.000 1152.377     1269.630 3292.456    0.000 3292.456      669.954 5681.288    0.000 5681.288
208.00  4050.986 1245.092    0.000 1245.092      991.144 3386.534    0.000 3386.534      745.858 5329.814    0.000 5329.814
209.00  3946.613 1035.885    0.000 1035.885      987.398 3375.516    0.000 3375.516      742.239 5270.006    0.000 5270.006
210.00  4013.591 1124.066    0.000 1124.066      964.705 3330.312    0.000 3330.312      663.521 5364.726    0.000 5364.726
211.00  4153.140 1063.333    0.000 1063.333      814.678 3542.638    0.000 3542.638      615.665 5475.508    0.000 5475.508
212.00  4030.569  998.646    0.000  998.646      713.857 3464.453    0.000 3464.453      630.445 5177.739    0.000 5177.739
213.00  4115.657 1229.350    0.000 1229.350      892.241 3642.026    0.000 3642.026      530.916 5559.952    0.000 5559.952
214.00  4047.665 1192.128    0.000 1192.128     1014.350 3525.530    0.000 3525.530      866.087 5253.019    0.000 5253.019
215.00  4045.256 1175.795    0.000 1175.795      962.378 3544.950    0.000 3544.950      833.820 5573.208    0.000 5573.208
216.00  4072.319 1276.188    0.000 1276.188      965.703 3703.320    0.000 3703.320      922.495 5497.219    0.000 5497.219
217.00  3989.376 1358.953    0.000 1358.953      957.874 3383.464    0.000 3383.464      686.644 5487.158    0.000 5487.158
218.00  3955.227 1241.807    0.000 1241.807      921.718 3528.461    0.000 3528.461     1087.361 5256.439    0.000 5256.439
219.00  3895.496 1275.426    0.000 1275.426      761.506 3514.114    0.000 3514.114      671.259 5310.846    0.000 5310.846
220.00  4073.840 1261.919    0.000 1261.919      923.021 3374.575    0.000 3374.575      582.993 5351.730    0.000 5351.730
221.00  4053.628 1194.250    0.000 1194.250      906.182 3499.985    0.000 3499.985      631.250 5457.799    0.000 5457.799
222.00  4156.345 1120.255    0.000 1120.255      912.445 3647.048    0.000 3647.048      509.403 5745.431    0.000 5745.431
223.00  3843.634 1292.724    0.000 1292.724      716.814 3804.705    0.000 3804.705      536.748 5724.640    0.000 5724.640
224.00  3872.312 1376.946    0.000 1376.946      979.989 3658.287    0.000 3658.287      754.696 5894.422    0.000 5894.422
225.00  3917.025 1312.011    0.000 1312.011      644.221 3800.807    0.000 3800.807      493.820 5861.947    0.000 5861.947
226.00  4085.894 1263.665    0.000 1263.665      674.175 3873.909    0.000 3873.909      351.063 6133.397    0.000 6133.397
227.00  3780.854 1443.006    0.000 1443.006      781.413 3601.756    0.000 3601.756      775.804 5846.181    0.000 5846.181
228.00  3933.515 1321.641    0.000 1321.641     1094.528 3473.327    0.000 3473.327      923.899 5805.160    0.000 5805.160
229.00  4193.196 1269.756    0.000 1269.756     1207.958 3357.376    0.000 3357.376      940.283 5658.786    0.000 5658.786
230.00  4390.823 1106.728    0.000 1106.728     1216.463 3334.229    0.000 3334.229     1255.648 5694.980    0.000 5694.980
231.00  4107.878 1152.605    0.000 1152.605     1160.698 3300.567    0.000 3300.567     1174.118 5632.439    0.000 5632.439
232.00  4207.089 1160.747    0.000 1160.747     1013.496 3475.683    0.000 3475.683      631.447 5689.556    0.000 5689.556
233.00  4080.829 1319.025    0.000 1319.025     1080.154 3761.819    0.000 3761.819      867.389 5857.348    0.000 5857.348
234.00  3875.153 1296.605    0.000 1296.605      775.111 3731.614    0.000 3731.614      514.322 5852.920    0.000 5852.920
235.00  3797.146 1355.264    0.000 1355.264      783.149 3823.421    0.000 3823.421      712.670 5992.467    0.000 5992.467
236.00  4112.428 1141.044    0.000 1141.044     1126.210 3626.076    0.000 3626.076     1055.690 5885.600    0.000 5885.600
237.00  4119.886 1142.481    0.000 1142.481     1056.156 3623.195    0.000 3623.195     1104.442 5711.770    0.000 5711.770
238.00  4048.423 1157.793    0.000 1157.793      920.235 3820.690    0.000 3820.690      622.992 5936.250    0.000 5936.250
239.00  4140.734 1192.458    0.000 1192.458      857.634 3740.309    0.000 3740.309     1033.868 5768.357    0.000 5768.357
240.00  4371.452 1088.883    0.000 1088.883     1100.779 3570.928    0.000 3570.928      722.324 6438.611    0.000 6438.611
241.00  4018.198 1245.920    0.000 1245.920      842.341 3689.385    0.000 3689.385      542.878 5562.379    0.000 5562.379
242.00  4026.383 1266.624    0.000 1266.624      865.866 3437.938    0.000 3437.938      708.756 5459.021    0.000 5459.021
243.00  4001.778 1165.060    0.000 1165.060     1055.782 3460.696    0.000 3460.696     1092.386 5733.690    0.000 5733.690
244.00  4012.991 1227.984    0.000 1227.984      979.162 3262.027    0.000 3262.027      764.149 5567.700    0.000 5567.700
245.00  4095.213 1365.138    0.000 1365.138     1240.145 3346.936    0.000 3346.936     1549.793 5252.937    0.000 5252.937
246.00  4015.704 1314.638    0.000 1314.638     1108.200 3436.496    0.000 3436.496     1217.641 5848.485    0.000 5848.485
247.00  4114.571 1212.367    0.000 1212.367      921.864 3673.684    0.000 3673.684      956.354 5869.106    0.000 5869.106
248.00  4214.866 1285.088    0.000 1285.088      920.449 3851.238    0.000 3851.238      904.680 5745.153    0.000 5745.153
249.00  4097.372 1275.032    0.000 1275.032      978.828 3727.671    0.000 3727.671      554.838 6122.651    0.000 6122.651
250.00  4253.581 1240.794    0.000 1240.794     1287.401 3531.160    0.000 3531.160     1234.730 5581.777    0.000 5581.777
251.00  4209.874 1297.759    0.000 1297.759      984.058 3509.266    0.000 3509.266      873.830 5615.876    0.000 5615.876
252.00  4072.339 1210.675    0.000 1210.675      815.588 3431.110    0.000 3431.110      515.033 5876.345    0.000 5876.345
253.00  4094.467 1245.003    0.000 1245.003      902.526 3572.603    0.000 3572.603      612.142 6143.650    0.000 6143.650
254.00  4312.496 1178.617    0.000 1178.617     1015.894 3502.316    0.000 3502.316      782.645 5539.461    0.000 5539.461
255.00  4286.021 1187.168    0.000 1187.168     1006.913 3441.688    0.000 3441.688     1053.691 5483.156    0.000 5483.156
256.00  4088.189 1262.817    0.000 1262.817      952.731 3592.397    0.000 3592.397      796.022 5927.014    0.000 5927.014
257.00  4246.101 1232.058    0.000 1232.058     1190.162 3427.578    0.000 3427.578     1146.478 6125.365    0.000 6125.365
258.00  4041.502 1379.696    0.000 1379.696      833.848 3501.680    0.000 3501.680      399.118 6247.421    0.000 6247.421
259.00  4299.902 1142.733    0.000 1142.733      968.593 3603.533    0.000 3603.533      588.423 6046.943    0.000 6046.943
260.00  4206.123 1288.614    0.000 1288.614      920.942 3598.020    0.000 3598.020      782.050 5750.970    0.000 5750.970
261.00  3840.835 1434.734    0.000 1434.734      931.559 3431.685    0.000 3431.685      967.233 5776.419    0.000 5776.419
262.00  3965.313 1380.967    0.000 1380.967      793.933 3578.868    0.000 3578.868      409.873 5845.274    0.000 5845.274
263.00  3932.823 1453.220    0.000 1453.220      577.890 3912.928    0.000 3912.928      465.771 6087.944    0.000 6087.944
264.00  3815.831 1480.608    0.000 1480.608      637.542 4047.465    0.000 4047.465      467.983 6206.361    0.000 6206.361
265.00  3798.255 1389.906    0.000 1389.906      745.087 3773.320    0.000 3773.320      549.214 6101.339    0.000 6101.339
266.00  4067.577 1355.014    0.000 1355.014      920.968 3984.230    0.000 3984.230      905.203 6104.034    0.000 6104.034
267.00  4139.961 1346.424    0.000 1346.424      837.270 3521.621    0.000 3521.621      797.432 5271.436    0.000 5271.436
268.00  3996.378 1280.364    0.000 1280.364      784.210 3597.202    0.000 3597.202      705.342 5594.033    0.000 5594.033
269.00  4161.897 1276.209    0.000 1276.209      967.312 3340.051    0.000 3340.051      743.144 5730.971    0.000 5730.971
270.00  4263.695 1260.208    0.000 1260.208      925.026 3460.220    0.000 3460.220      885.901 5226.080    0.000 5226.080
271.00  4221.926 1334.463    0.000 1334.463     1135.512 3082.226    0.000 3082.226     1053.484 5155.920    0.000 5155.920
272.00  4080.350 1346.676    0.000 1346.676     1106.442 3050.505    0.000 3050.505      860.868 5226.297    0.000 5226.297
273.00  3890.439 1295.770    0.000 1295.770      846.591 3201.560    0.000 3201.560      715.596 5556.146    0.000 5556.146
274.00  4147.560 1250.154    0.000 1250.154     1066.365 3193.199    0.000 3193.199      910.833 5678.804    0.000 5678.804
275.00  4086.986 1407.030    0.000 1407.030     1047.328 3022.759    0.000 3022.759     1007.343 5472.909    0.000 5472.909
276.00  4055.688 1325.010    0.000 1325.010     1084.471 2949.846    0.000 2949.846      804.064 5377.506    0.000 5377.506
277.00  4076.768 1346.646    0.000 1346.646      824.985 3155.218    0.000 3155.218      591.236 5590.946    0.000 5590.946
278.00  4030.201 1332.301    0.000 1332.301      897.736 3132.138    0.000 3132.138      916.863 5152.004    0.000 5152.004
279.00  4057.205 1422.900    0.000 1422.900      890.787 3173.889    0.000 3173.889      690.162 5564.796    0.000 5564.796
280.00  3983.548 1373.831    0.000 1373.831      776.049 3186.604    0.000 3186.604      635.070 5430.080    0.000 5430.080
281.00  3933.305 1422.285    0.000 1422.285     1079.043 2975.930    0.000 2975.930      945.410 5043.309    0.000 5043.309
282.00  3821.358 1244.731    0.000 1244.731      966.355 3119.038    0.000 3119.038      744.350 5246.092    0.000 5246.092
283.00  3843.952 1288.675    0.000 1288.675      765.737 3091.888    0.000 3091.888      440.935 4833.614    0.000 4833.614
284.00  3872.905 1372.083    0.000 1372.083      899.955 2973.936    0.000 2973.936      634.668 5124.175    0.000 5124.175
285.00  3828.446 1277.843    0.000 1277.843      867.167 3132.928    0.000 3132.928      702.223 5117.727    0.000 5117.727
286.00  3851.786 1317.194    0.000 1317.194      823.295 3092.775    0.000 3092.775      584.100 5032.591    0.000 5032.591
287.00  4096.051 1219.895    0.000 1219.895     1029.340 2863.679    0.000 2863.679      665.228 5124.562    0.000 5124.562
288.00  3907.680 1294.795    0.000 1294.795     1094.348 2999.383    0.000 2999.383      956.972 5271.129    0.000 5271.129
289.00  3789.036 1315.252    0.000 1315.252      807.611 3077.980    0.000 3077.980      424.050 5352.479    0.000 5352.479
290.00  3980.640 1318.082    0.000 1318.082      960.992 3029.883    0.000 3029.883      644.620 5138.637    0.000 5138.637
291.00  3790.941 1392.765    0.000 1392.765      771.503 3149.473    0.000 3149.473      441.945 5673.569    0.000 5673.569
292.00  3809.906 1299.655    0.000 1299.655     1066.748 3125.296    0.000 3125.296      934.157 5058.707    0.000 5058.707
293.00  3908.412 1293.943    0.000 1293.943      774.449 3290.812    0.000 3290.812      301.399 5583.089    0.000 5583.089
294.00  3475.889 1426.333    0.000 1426.333     1044.903 3081.857    0.000 3081.857      841.666 5238.753    0.000 5238.753
295.00  3658.468 1359.881    0.000 1359.881     1139.296 3174.108    0.000 3174.108      907.616 5412.187    0.000 5412.187
296.00  3867.415 1242.156    0.000 1242.156     1151.627 3402.499    0.000 3402.499     1111.484 5879.950    0.000 5879.950
297.00  3573.774 1428.366    0.000 1428.366      934.883 3206.401    0.000 3206.401      751.086 5616.675    0.000 5616.675
298.00  3635.502 1321.572    0.000 1321.572      962.003 3187.170    0.000 3187.170      541.473 5257.990    0.000 5257.990
299.00  3612.656 1331.510    0.000 1331.510     1257.762 3294.549    0.000 3294.549     1363.018 5341.597    0.000 5341.597
300.00  3620.221 1413.067    0.000 1413.067     1158.819 3212.161    0.000 3212.161     1042.926 5371.769    0.000 5371.769
301.00  3445.545 1470.343    0.000 1470.343     1367.313 2861.031    0.000 2861.031     1497.729 4996.280    0.000 4996.280
302.00  3581.320 1386.987    0.000 1386.987     1060.424 3030.738    0.000 3030.738      919.580 5490.791    0.000 5490.791
303.00  3481.027 1458.881    0.000 1458.881     1089.576 3013.698    0.000 3013.698     1021.621 4871.110    0.000 4871.110
304.00  3648.573 1312.111    0.000 1312.111     1194.467 3075.503    0.000 3075.503      933.856 5438.839    0.000 5438.839
305.00  3589.162 1430.964    0.000 1430.964     1176.789 3055.941    0.000 3055.941     1065.655 5366.042    0.000 5366.042
306.00  3523.661 1411.989    0.000 1411.989      978.951 3203.621    0.000 3203.621      928.929 5417.527    0.000 5417.527
307.00  3726.515 1469.015    0.000 1469.015     1027.056 3362.099    0.000 3362.099      917.866 5897.551    0.000 5897.551
308.00  3729.009 1461.276    0.000 1461.276     1249.606 3260.023    0.000 3260.023     1185.985 5575.340    0.000 5575.340
309.00  3672.562 1591.331    0.000 1591.331     1103.266 3394.413    0.000 3394.413     1108.877 5823.260    0.000 5823.260
310.00  3428.713 1574.676    0.000 1574.676      931.859 3294.359    0.000 3294.359      722.434 5292.741    0.000 5292.741
311.00  3584.711 1437.232    0.000 1437.232     1072.982 3285.516    0.000 3285.516      864.387 5659.984    0.000 5659.984
312.00  3361.865 1443.787    0.000 1443.787     1103.839 3048.341    0.000 3048.341     1178.755 5004.606    0.000 5004.606
313.00  3335.314 1608.331    0.000 1608.331      975.619 2997.465    0.000 2997.465      974.069 5241.479    0.000 5241.479
314.00  3374.054 1623.648    0.000 1623.648      951.148 3185.433    0.000 3185.433      915.558 5066.160    0.000 5066.160
315.00  3514.241 1587.663    0.000 1587.663     1045.332 3345.382    0.000 3345.382     1049.265 5745.438    0.000 5745.438
316.00  3477.693 1555.715    0.000 1555.715     1219.558 3132.967    0.000 3132.967     1400.119 5491.688    0.000 5491.688
317.00  3656.943 1416.202    0.000 1416.202     1187.570 3134.974    0.000 3134.974      946.824 5806.770    0.000 5806.770
318.00  3594.944 1467.583    0.000 1467.583     1064.450 3122.712    0.000 3122.712      846.090 5198.549    0.000 5198.549
319.00  3759.849 1404.184    0.000 1404.184     1367.340 3101.071    0.000 3101.071     1471.895 5093.386    0.000 5093.386
320.00  3716.453 1507.140    0.000 1507.140     1113.917 3358.700    0.000 3358.700      949.434 5707.828    0.000 5707.828
321.00  3555.568 1564.446    0.000 1564.446     1426.501 3193.189    0.000 3193.189     1466.367 5436.507    0.000 5436.507
322.00  3673.553 1525.823    0.000 1525.823     1121.641 3531.191    0.000 3531.191     1138.035 5785.146    0.000 5785.146
323.00  3525.796 1611.773    0.000 1611.773     1259.379 3296.198    0.000 3296.198     1167.997 5632.038    0.000 5632.038
324.00  3742.448 1498.876    0.000 1498.876     1329.190 3128.880    0.000 3128.880     1468.277 5293.842    0.000 5293.842
325.00  3647.241 1522.688    0.000 1522.688     1145.852 3406.364    0.000 3406.364      881.072 5659.888    0.000 5659.888
326.00  3637.815 1487.239    0.000 1487.239     1103.182 3315.773    0.000 3315.773     1183.574 5678.386    0.000 5678.386
327.00  3667.949 1445.450    0.000 1445.450     1321.504 3142.671    0.000 3142.671     1350.859 5686.420    0.000 5686.420
328.00  3610.765 1509.086    0.000 1509.086     1410.985 2946.271    0.000 2946.271     1547.707 5258.343    0.000 5258.343
329.00  3646.650 1439.056    0.000 1439.056     1546.367 2952.611    0.000 2952.611     1757.807 5300.183    0.000 5300.183
330.00  3570.503 1530.711    0.000 1530.711     1332.641 3026.349    0.000 3026.349     1073.588 5445.749    0.000 5445.749
331.00  3505.787 1521.759    0.000 1521.759     1153.047 3329.923    0.000 3329.923     1270.833 5686.011    0.000 5686.011
332.00  3486.283 1485.226    0.000 1485.226     1038.839 3353.813    0.000 3353.813      904.697 5369.740    0.000 5369.740
333.00  3529.665 1431.448    0.000 1431.448     1341.797 3180.818    0.000 3180.818     1748.058 5195.618    0.000 5195.618
334.00  3703.453 1383.773    0.000 1383.773     1350.062 3426.896    0.000 3426.896     1724.634 6069.537    0.000 6069.537
335.00  3616.324 1457.187    0.000 1457.187     1302.038 3478.684    0.000 3478.684     1435.308 5213.502    0.000 5213.502
336.00  3777.755 1439.843    0.000 1439.843     1291.371 2991.097    0.000 2991.097     1544.088 5244.589    0.000 5244.589
337.00  3648.597 1520.159    0.000 1520.159     1369.532 3063.013    0.000 3063.013     1440.741 5380.494    0.000 5380.494
338.00  3512.970 1532.725    0.000 1532.725     1077.410 3273.921    0.000 3273.921      776.721 5940.653    0.000 5940.653
339.00  3543.141 1457.088    0.000 1457.088     1149.045 3377.344    0.000 3377.344     1040.722 5722.291    0.000 5722.291
340.00  3662.604 1508.332    0.000 1508.332     1143.217 3067.348    0.000 3067.348     1129.492 5706.326    0.000 5706.326
341.00  3671.706 1461.767    0.000 1461.767     1087.370 3254.083    0.000 3254.083      932.448 5810.578    0.000 5810.578
342.00  3467.752 1457.093    0.000 1457.093     1129.887 3049.557    0.000 3049.557     1022.926 5400.411    0.000 5400.411
343.00  3578.816 1428.849    0.000 1428.849      985.152 3221.336    0.000 3221.336     1043.134 5255.537    0.000 5255.537
344.00  3727.540 1520.390    0.000 1520.390     1048.580 3367.939    0.000 3367.939      925.511 5164.165    0.000 5164.165
345.00  3528.557 1609.884    0.000 1609.884      959.942 3311.665    0.000 3311.665     1122.455 5014.760    0.000 5014.760
346.00  3461.342 1592.799    0.000 1592.799     1181.945 3204.301    0.000 3204.301     1337.496 5373.766    0.000 5373.766
347.00  3606.653 1534.959    0.000 1534.959     1169.569 3474.878    0.000 3474.878     1178.147 5755.971    0.000 5755.971
348.00  3523.441 1537.149    0.000 1537.149     1065.687 3490.828    0.000 3490.828     1134.821 5815.995    0.000 5815.995
349.00  3631.670 1542.392    0.000 1542.392     1279.007 3229.684    0.000 3229.684     1104.156 5558.139    0.000 5558.139
350.00  3501.174 1546.131    0.000 1546.131     1263.577 3137.411    0.000 3137.411     1148.293 5372.255    0.000 5372.255
351.00  3582.506 1464.837    0.000 1464.837     1156.112 3255.114    0.000 3255.114     1004.933 5622.276    0.000 5622.276
352.00  3501.219 1481.980    0.000 1481.980      948.799 3643.435    0.000 3643.435      679.305 5785.440    0.000 5785.440
353.00  3341.461 1506.753    0.000 1506.753      864.062 3331.583    0.000 3331.583      776.018 5668.329    0.000 5668.329
354.00  3572.332 1457.332    0.000 1457.332      826.799 3540.072    0.000 3540.072      589.830 5938.354    0.000 5938.354
355.00  3506.900 1496.607    0.000 1496.607     1031.038 3407.182    0.000 3407.182      946.623 5737.589    0.000 5737.589
356.00  3655.088 1393.171    0.000 1393.171     1112.475 3294.097    0.000 3294.097     1173.826 5289.611    0.000 5289.611
357.00  3760.879 1449.667    0.000 1449.667     1182.163 3290.300    0.000 3290.300     1232.533 5377.998    0.000 5377.998
358.00  3602.089 1420.634    0.000 1420.634     1010.498 3096.570    0.000 3096.570      820.353 5422.239    0.000 5422.239
359.00  3638.663 1453.009    0.000 1453.009      964.462 3404.431    0.000 3404.431      850.011 5458.929    0.000 5458.929
360.00  3769.357 1391.189    0.000 1391.189     1258.670 3138.745    0.000 3138.745     1056.502 5787.260    0.000 5787.260
361.00  3775.379 1406.081    0.000 1406.081     1116.376 3169.446    0.000 3169.446     1178.345 5524.868    0.000 5524.868
362.00  3683.796 1380.744    0.000 1380.744     1117.366 3094.231    0.000 3094.231     1130.284 5305.102    0.000 5305.102
363.00  3645.222 1433.472    0.000 1433.472     1205.102 3194.721    0.000 3194.721     1481.652 5518.936    0.000 5518.936
364.00  3715.498 1418.507    0.000 1418.507     1232.553 3353.041    0.000 3353.041     1556.649 5640.265    0.000 5640.265
365.00  3616.781 1503.371    0.000 1503.371     1211.431 3492.870    0.000 3492.870     1350.262 5860.333    0.000 5860.333
366.00  3729.745 1395.507    0.000 1395.507     1184.507 3320.081    0.000 3320.081     1037.003 5803.761    0.000 5803.761
367.00  3854.490 1455.600    0.000 1455.600     1045.173 3474.333    0.000 3474.333     1079.126 5484.250    0.000 5484.250
368.00  3936.889 1400.009    0.000 1400.009     1233.195 3254.994    0.000 3254.994     1024.436 5574.135    0.000 5574.135
369.00  3736.172 1392.853    0.000 1392.853     1380.898 3319.527    0.000 3319.527     1451.893 5580.762    0.000 5580.762
370.00  3642.524 1491.275    0.000 1491.275     1005.134 3576.388    0.000 3576.388      890.626 5738.397    0.000 5738.397
371.00  3587.255 1449.187    0.000 1449.187     1105.828 3204.776    0.000 3204.776     1026.045 5666.533    0.000 5666.533
372.00  3812.906 1518.918    0.000 1518.918     1296.746 3196.921    0.000 3196.921     1263.304 5310.343    0.000 5310.343
373.00  3803.924 1397.655    0.000 1397.655     1241.959 3463.038    0.000 3463.038     1145.680 5550.999    0.000 5550.999
374.00  3615.329 1434.657    0.000 1434.657      951.701 3245.266    0.000 3245.266      814.422 5669.146    0.000 5669.146
375.00  3500.587 1519.758    0.000 1519.758      916.682 3458.860    0.000 3458.860      912.039 5782.437    0.000 5782.437
376.00  3643.637 1514.601    0.000 1514.601      839.631 3484.871    0.000 3484.871      793.809 5633.038    0.000 5633.038
377.00  3597.520 1414.511    0.000 1414.511      988.961 3498.417    0.000 3498.417      721.025 6180.040    0.000 6180.040
378.00  3512.818 1473.662    0.000 1473.662      943.649 3178.449    0.000 3178.449      590.232 5607.612    0.000 5607.612
379.00  3501.857 1511.189    0.000 1511.189     1186.187 3138.251    0.000 3138.251      820.353 5884.781    0.000 5884.781
380.00  3512.982 1450.416    0.000 1450.416     1059.135 3367.109    0.000 3367.109      999.906 5825.057    0.000 5825.057
381.00  3698.677 1429.141    0.000 1429.141     1298.209 2938.225    0.000 2938.225     1402.040 4927.913    0.000 4927.913
382.00  3655.854 1384.668    0.000 1384.668     1327.476 3120.146    0.000 3120.146     1073.597 5626.816    0.000 5626.816
383.00  3450.872 1410.017    0.000 1410.017     1296.859 3017.694    0.000 3017.694     1072.388 5304.120    0.000 5304.120
384.00  3540.426 1453.599    0.000 1453.599     1382.806 3045.121    0.000 3045.121     1442.252 5216.939    0.000 5216.939
385.00  3665.813 1401.189    0.000 1401.189     1251.379 3161.278    0.000 3161.278     1022.924 5772.875    0.000 5772.875
386.00  3521.813 1482.947    0.000 1482.947     1354.934 3069.629    0.000 3069.629     1710.979 5580.158    0.000 5580.158
387.00  3751.087 1386.866    0.000 1386.866     1532.860 2945.290    0.000 2945.290     1694.384 5536.532    0.000 5536.532
388.00  3828.876 1385.336    0.000 1385.336     1440.605 3132.733    0.000 3132.733     1430.282 5741.623    0.000 5741.623
389.00  3691.315 1442.784    0.000 1442.784     1244.790 3206.285    0.000 3206.285     1302.699 5596.551    0.000 5596.551
390.00  3703.204 1535.261    0.000 1535.261     1455.445 3121.432    0.000 3121.432     1597.457 5545.262    0.000 5545.262
391.00  3542.933 1505.157    0.000 1505.157     1257.435 3228.177    0.000 3228.177     1075.100 5848.172    0.000 5848.172
392.00  3648.026 1589.221    0.000 1589.221     1280.015 3348.950    0.000 3348.950     1124.359 5770.972    0.000 5770.972
393.00  3496.474 1615.710    0.000 1615.710     1362.839 3186.495    0.000 3186.495     1205.187 5870.989    0.000 5870.989
394.00  3586.560 1529.650    0.000 1529.650     1238.872 3186.605    0.000 3186.605     1084.646 5508.677    0.000 5508.677
395.00  3635.166 1488.230    0.000 1488.230     1292.870 3069.240    0.000 3069.240     1274.552 5636.062    0.000 5636.062
396.00  3587.546 1453.149    0.000 1453.149     1213.617 3082.713    0.000 3082.713      957.772 5423.537    0.000 5423.537
397.00  3594.849 1596.493    0.000 1596.493     1230.626 3124.378    0.000 3124.378     1023.629 5463.038    0.000 5463.038
398.00  3828.076 1519.355    0.000 1519.355     1130.090 3386.637    0.000 3386.637     1147.679 5571.013    0.000 5571.013
399.00  3605.958 1616.423    0.000 1616.423     1138.508 3178.924    0.000 3178.924     1186.898 5310.944    0.000 5310.944
400.00  3441.266 1585.912    0.000 1585.912      904.883 3254.239    0.000 3254.239      713.486 5490.704    0.000 5490.704
401.00  3740.847 1385.054    0.000 1385.054     1338.690 3152.015    0.000 3152.015     1314.274 5484.873    0.000 5484.873
402.00  3633.931 1437.028    0.000 1437.028     1348.638 3084.636    0.000 3084.636     1433.607 5290.541    0.000 5290.541
403.00  3526.055 1601.540    0.000 1601.540     1067.881 3385.699    0.000 3385.699     1060.628 5759.826    0.000 5759.826
404.00  3329.054 1583.473    0.000 1583.473     1139.130 3235.163    0.000 3235.163     1212.333 5392.982    0.000 5392.982
405.00  3497.653 1532.512    0.000 1532.512     1149.723 3276.744    0.000 3276.744     1349.360 5340.196    0.000 5340.196
406.00  3630.111 1540.323    0.000 1540.323     1133.505 3226.983    0.000 3226.983     1021.822 5918.475    0.000 5918.475
407.00  3608.819 1611.603    0.000 1611.603     1099.342 3532.234    0.000 3532.234     1082.844 5797.022    0.000 5797.022
408.00  3535.091 1603.343    0.000 1603.343     1107.560 3308.301    0.000 3308.301      985.327 5987.324    0.000 5987.324
409.00  3713.499 1388.719    0.000 1388.719     1131.470 3286.656    0.000 3286.656      988.544 5591.026    0.000 5591.026
410.00  3462.010 1492.647    0.000 1492.647     1091.561 3158.043    0.000 3158.043     1197.351 5110.786    0.000 5110.786
411.00  3640.061 1497.253    0.000 1497.253     1217.803 3123.326    0.000 3123.326     1192.024 5439.316    0.000 5439.316
412.00  3663.483 1502.428    0.000 1502.428     1301.700 3027.018    0.000 3027.018     1083.047 5843.968    0.000 5843.968
413.00  3671.530 1429.988    0.000 1429.988     1168.783 2983.739    0.000 2983.739     1217.561 4841.964    0.000 4841.964
414.00  3644.021 1530.560    0.000 1530.560     1225.593 3433.694    0.000 3433.694     1298.189 5539.260    0.000 5539.260
415.00  3580.460 1428.811    0.000 1428.811     1404.790 3159.336    0.000 3159.336     1313.067 5160.939    0.000 5160.939
416.00  3602.434 1506.790    0.000 1506.790     1481.139 2845.300    0.000 2845.300     1500.662 5063.932    0.000 5063.932
417.00  3518.023 1545.359    0.000 1545.359     1420.390 2934.521    0.000 2934.521     1598.380 5440.016    0.000 5440.016
418.00  3693.824 1448.686    0.000 1448.686     1357.625 3008.812    0.000 3008.812     1214.947 5439.018    0.000 5439.018
419.00  3757.208 1382.816    0.000 1382.816     1269.776 3358.150    0.000 3358.150     1497.647 5489.078    0.000 5489.078
420.00  3615.032 1524.244    0.000 1524.244     1367.229 3314.847    0.000 3314.847     1416.316 5689.951    0.000 5689.951
421.00  3721.136 1443.558    0.000 1443.558     1325.463 3103.195    0.000 3103.195     1590.741 5233.333    0.000 5233.333
422.00  3646.001 1467.727    0.000 1467.727     1296.140 3207.780    0.000 3207.780     1472.111 5392.767    0.000 5392.767
423.00  3511.955 1623.710    0.000 1623.710     1166.536 3134.632    0.000 3134.632     1251.340 5496.328    0.000 5496.328
424.00  3411.826 1607.294    0.000 1607.294     1241.890 3203.675    0.000 3203.675     1323.222 5546.186    0.000 5546.186
425.00  3471.634 1501.812    0.000 1501.812     1104.752 3097.806    0.000 3097.806     1126.377 5316.373    0.000 5316.373
426.00  3524.969 1588.397    0.000 1588.397     1207.872 3039.935    0.000 3039.935     1352.678 5253.434    0.000 5253.434
427.00  3443.076 1648.529    0.000 1648.529     1067.401 3158.674    0.000 3158.674     1069.375 5268.708    0.000 5268.708
428.00  3542.630 1623.702    0.000 1623.702     1038.045 3163.646    0.000 3163.646      962.910 5563.379    0.000 5563.379
429.00  3396.414 1674.507    0.000 1674.507      977.861 3446.011    0.000 3446.011      931.644 6168.890    0.000 6168.890
430.00  3680.754 1624.397    0.000 1624.397     1081.575 3297.318    0.000 3297.318      928.125 5642.184    0.000 5642.184
431.00  3671.806 1613.693    0.000 1613.693     1108.952 3339.117    0.000 3339.117      878.361 5454.506    0.000 5454.506
432.00  3606.319 1578.239    0.000 1578.239      975.351 3389.536    0.000 3389.536      730.979 5769.768    0.000 5769.768
433.00  3792.665 1403.886    0.000 1403.886     1101.167 3191.626    0.000 3191.626      901.987 5532.719    0.000 5532.719
434.00  3876.729 1604.214    0.000 1604.214     1123.003 3163.439    0.000 3163.439     1071.788 5538.347    0.000 5538.347
435.00  3708.928 1548.837    0.000 1548.837     1231.990 3148.659    0.000 3148.659     1210.725 5770.777    0.000 5770.777
436.00  3513.132 1608.651    0.000 1608.651     1139.908 3010.898    0.000 3010.898     1044.543 5410.969    0.000 5410.969
437.00  3688.751 1627.828    0.000 1627.828     1249.323 3185.537    0.000 3185.537     1232.238 5484.253    0.000 5484.253
438.00  3521.265 1595.010    0.000 1595.010     1140.632 3285.388    0.000 3285.388     1066.861 5649.320    0.000 5649.320
439.00  3541.211 1616.739    0.000 1616.739     1142.193 3251.879    0.000 3251.879     1095.513 5799.221    0.000 5799.221
440.00  3560.841 1586.822    0.000 1586.822     1086.032 3146.245    0.000 3146.245      849.609 5962.083    0.000 5962.083
441.00  3514.357 1667.893    0.000 1667.893     1060.485 3127.084    0.000 3127.084      924.104 5183.563    0.000 5183.563
442.00  3531.033 1575.630    0.000 1575.630     1273.783 3032.655    0.000 3032.655     1184.888 5281.768    0.000 5281.768
443.00  3447.821 1620.042    0.000 1620.042     1147.937 3069.879    0.000 3069.879      998.398 5288.713    0.000 5288.713
444.00  3406.536 1664.798    0.000 1664.798     1084.467 3205.962    0.000 3205.962      801.654 5625.902    0.000 5625.902
445.00  3470.483 1567.863    0.000 1567.863     1001.165 3150.099    0.000 3150.099      965.323 5493.600    0.000 5493.600
446.00  3584.965 1607.044    0.000 1607.044     1183.987 3195.352    0.000 3195.352     1199.264 5219.036    0.000 5219.036
447.00  3447.515 1594.294    0.000 1594.294     1039.941 3181.002    0.000 3181.002      822.364 5193.308    0.000 5193.308
448.00  3559.871 1576.205    0.000 1576.205     1144.439 3101.579    0.000 3101.579     1075.206 5050.765    0.000 5050.765
449.00  3379.573 1660.366    0.000 1660.366     1042.574 2970.381    0.000 2970.381      879.668 4862.254    0.000 4862.254
450.00  3649.267 1633.904    0.000 1633.904     1214.984 3035.476    0.000 3035.476      984.424 4821.431    0.000 4821.431
451.00  3668.378 1546.917    0.000 1546.917     1133.566 3082.208    0.000 3082.208     1039.717 4843.650    0.000 4843.650
452.00  3707.336 1599.175    0.000 1599.175     1068.723 3179.256    0.000 3179.256      803.463 5477.824    0.000 5477.824
453.00  3688.593 1609.467    0.000 1609.467     1063.006 3371.041    0.000 3371.041      784.563 5309.936    0.000 5309.936
454.00  3542.346 1654.105    0.000 1654.105      962.339 3199.626    0.000 3199.626      965.725 4944.201    0.000 4944.201
455.00  3572.504 1607.426    0.000 1607.426      937.570 3172.567    0.000 3172.567      860.165 5311.339    0.000 5311.339
456.00  3483.499 1720.299    0.000 1720.299     1049.238 3139.073    0.000 3139.073     1124.366 4979.476    0.000 4979.476
457.00  3581.614 1710.574    0.000 1710.574      981.664 3129.221    0.000 3129.221      841.867 4976.261    0.000 4976.261
458.00  3605.100 1654.981    0.000 1654.981     1181.786 3069.119    0.000 3069.119     1102.551 4872.212    0.000 4872.212
459.00  3686.152 1515.280    0.000 1515.280     1181.134 2973.621    0.000 2973.621      965.121 5047.535    0.000 5047.535
460.00  3382.218 1605.736    0.000 1605.736     1057.416 2983.461    0.000 2983.461     1009.256 4875.636    0.000 4875.636
461.00  3481.786 1621.963    0.000 1621.963     1082.708 3127.699    0.000 3127.699     1035.797 5048.151    0.000 5048.151
462.00  3420.127 1658.593    0.000 1658.593      971.422 2967.834    0.000 2967.834      830.105 4695.684    0.000 4695.684
463.00  3526.994 1643.344    0.000 1643.344     1158.748 3029.845    0.000 3029.845     1158.648 4985.918    0.000 4985.918
464.00  3885.360 1454.934    0.000 1454.934      962.906 3243.813    0.000 3243.813      789.490 5242.381    0.000 5242.381
465.00  3537.700 1532.771    0.000 1532.771     1105.386 3026.984    0.000 3026.984     1030.669 4696.386    0.000 4696.386
466.00  3690.039 1552.213    0.000 1552.213     1109.250 3043.144    0.000 3043.144     1017.499 4717.298    0.000 4717.298
467.00  3660.927 1484.656    0.000 1484.656      993.108 3160.995    0.000 3160.995      749.075 5216.125    0.000 5216.125
468.00  3486.606 1548.785    0.000 1548.785     1200.120 2940.847    0.000 2940.847     1036.198 5072.177    0.000 5072.177
469.00  3522.114 1558.401    0.000 1558.401     1090.566 2955.066    0.000 2955.066      821.057 5088.866    0.000 5088.866
470.00  3563.021 1488.847    0.000 1488.847     1067.186 3058.072    0.000 3058.072      986.032 5033.081    0.000 5033.081
471.00  3435.006 1618.494    0.000 1618.494     1087.627 3060.589    0.000 3060.589     1094.709 4915.449    0.000 4915.449
472.00  3692.677 1524.735    0.000 1524.735     1076.288 2994.886    0.000 2994.886      984.624 4890.709    0.000 4890.709
473.00  3597.158 1549.475    0.000 1549.475     1060.097 3107.513    0.000 3107.513      942.803 4984.821    0.000 4984.821
474.00  3606.339 1511.223    0.000 1511.223     1097.322 2923.481    0.000 2923.481     1276.072 4617.765    0.000 4617.765
475.00  3540.829 1585.018    0.000 1585.018     1170.279 3139.201    0.000 3139.201     1354.487 4906.793    0.000 4906.793
476.00  3479.133 1466.729    0.000 1466.729      912.410 3187.801    0.000 3187.801      885.097 5093.193    0.000 5093.193
477.00  3485.773 1480.497    0.000 1480.497     1008.519 3025.782    0.000 3025.782     1045.950 5148.677    0.000 5148.677
478.00  3500.912 1381.374    0.000 1381.374     1240.466 3028.769    0.000 3028.769     1311.057 4882.984    0.000 4882.984
479.00  3664.903 1569.359    0.000 1569.359     1120.875 3176.690    0.000 3176.690     1366.652 5222.475    0.000 5222.475
480.00  3545.204 1426.272    0.000 1426.272      964.805 3132.565    0.000 3132.565      817.237 4990.049    0.000 4990.049
481.00  3411.635 1517.535    0.000 1517.535      975.530 2998.997    0.000 2998.997      876.350 4829.896    0.000 4829.896
482.00  3557.304 1493.693    0.000 1493.693      974.971 3124.784    0.000 3124.784      729.371 4993.262    0.000 4993.262
483.00  3595.390 1513.576    0.000 1513.576      898.911 3427.885    0.000 3427.885      940.994 5410.261    0.000 5410.261
484.00  3487.084 1557.505    0.000 1557.505     1153.572 3122.401    0.000 3122.401      819.951 5312.949    0.000 5312.949
485.00  3500.450 1516.842    0.000 1516.842      854.309 3342.537    0.000 3342.537      458.433 5692.556    0.000 5692.556
486.00  3734.756 1405.359    0.000 1405.359     1025.197 3270.443    0.000 3270.443      538.860 5368.143    0.000 5368.143
487.00  3617.766 1517.580    0.000 1517.580     1284.598 2858.930    0.000 2858.930     1223.694 5073.187    0.000 5073.187
488.00  3480.645 1488.680    0.000 1488.680     1210.599 3070.133    0.000 3070.133      929.432 5293.553    0.000 5293.553
489.00  3398.950 1575.759    0.000 1575.759     1239.027 2872.352    0.000 2872.352      817.840 5274.242    0.000 5274.242
490.00  3566.764 1483.284    0.000 1483.284     1240.587 2988.501    0.000 2988.501     1225.805 5135.196    0.000 5135.196
491.00  3602.614 1440.355    0.000 1440.355     1083.302 2860.099    0.000 2860.099     1024.436 4438.919    0.000 4438.919
492.00  3683.855 1514.235    0.000 1514.235     1148.839 3122.875    0.000 3122.875     1091.391 4822.846    0.000 4822.846
493.00  3443.054 1544.377    0.000 1544.377     1017.506 2915.717    0.000 2915.717      956.174 4819.331    0.000 4819.331
494.00  3554.162 1418.952    0.000 1418.952     1156.758 2957.820    0.000 2957.820     1092.497 4796.812    0.000 4796.812
495.00  3532.764 1456.293    0.000 1456.293     1084.172 3085.483    0.000 3085.483      992.366 4871.720    0.000 4871.720
496.00  3602.238 1497.664    0.000 1497.664     1115.136 3191.158    0.000 3191.158     1306.734 5158.642    0.000 5158.642
497.00  3590.025 1545.271    0.000 1545.271     1177.994 3069.482    0.000 3069.482     1142.664 5309.229    0.000 5309.229
498.00  3552.586 1459.029    0.000 1459.029     1213.313 3030.647    0.000 3030.647      990.557 4846.688    0.000 4846.688
499.00  3607.374 1464.201    0.000 1464.201     1329.591 3144.061    0.000 3144.061     1085.359 4819.641    0.000 4819.641
500.00  3444.349 1474.610    0.000 1474.610     1127.410 3208.885    0.000 3208.885     1273.257 5108.779    0.000 5108.779
501.00  3610.796 1443.080    0.000 1443.080     1339.542 2787.411    0.000 2787.411     1295.673 4689.750    0.000 4689.750
502.00  3476.577 1481.273    0.000 1481.273     1295.277 2876.347    0.000 2876.347     1193.532 5260.779    0.000 5260.779
503.00  3617.957 1412.335    0.000 1412.335     1225.436 2861.171    0.000 2861.171      949.438 4799.235    0.000 4799.235
504.00  3607.997 1534.480    0.000 1534.480     1174.434 2957.359    0.000 2957.359     1126.779 4643.593    0.000 4643.593
505.00  3679.930 1424.006    0.000 1424.006     1255.066 3032.511    0.000 3032.511      861.170 4779.217    0.000 4779.217
506.00  3599.143 1392.371    0.000 1392.371     1164.533 3054.694    0.000 3054.694      859.159 4786.459    0.000 4786.459
507.00  3657.764 1457.075    0.000 1457.075     1174.826 3118.641    0.000 3118.641      965.121 5071.673    0.000 5071.673
508.00  3495.427 1445.248    0.000 1445.248     1239.247 2992.660    0.000 2992.660      985.228 4682.297    0.000 4682.297
509.00  3536.046 1402.712    0.000 1402.712     1216.853 2938.651    0.000 2938.651      841.666 4985.814    0.000 4985.814
510.00  3755.376 1402.345    0.000 1402.345     1123.206 2978.379    0.000 2978.379      954.364 5232.215    0.000 5232.215
511.00  3530.024 1373.192    0.000 1373.192     1128.183 2911.901    0.000 2911.901      935.665 5046.434    0.000 5046.434
512.00  3542.712 1420.750    0.000 1420.750     1176.050 3088.585    0.000 3088.585     1001.515 5286.798    0.000 5286.798
513.00  3373.848 1505.313    0.000 1505.313     1081.532 3150.181    0.000 3150.181      941.396 5192.090    0.000 5192.090
514.00  3477.260 1433.760    0.000 1433.760     1236.991 2936.480    0.000 2936.480     1133.917 5125.140    0.000 5125.140
515.00  3494.556 1466.034    0.000 1466.034     1199.606 3036.781    0.000 3036.781     1104.260 5079.903    0.000 5079.903
516.00  3413.325 1476.836    0.000 1476.836     1301.543 3026.556    0.000 3026.556     1326.036 4971.520    0.000 4971.520
517.00  3571.476 1406.779    0.000 1406.779     1180.059 3120.984    0.000 3120.984     1003.927 5597.952    0.000 5597.952
518.00  3495.662 1447.479    0.000 1447.479     1215.510 3148.836    0.000 3148.836     1367.456 5238.336    0.000 5238.336
519.00  3637.842 1274.760    0.000 1274.760     1082.657 3146.603    0.000 3146.603     1055.300 5171.986    0.000 5171.986
520.00  3620.120 1315.887    0.000 1315.887     1282.955 3127.357    0.000 3127.357     1323.825 5205.461    0.000 5205.461
521.00  3690.545 1332.373    0.000 1332.373     1293.893 3196.562    0.000 3196.562     1175.337 5259.847    0.000 5259.847
522.00  3709.325 1298.756    0.000 1298.756     1339.946 2989.112    0.000 2989.112     1094.106 5133.395    0.000 5133.395
523.00  3527.552 1406.166    0.000 1406.166     1231.161 3205.143    0.000 3205.143     1182.071 5405.726    0.000 5405.726
524.00  3667.837 1343.228    0.000 1343.228     1397.514 3085.447    0.000 3085.447     1233.947 5341.288    0.000 5341.288
525.00  3615.644 1352.893    0.000 1352.893     1390.744 3154.216    0.000 3154.216     1331.365 5226.875    0.000 5226.875
526.00  3548.752 1390.053    0.000 1390.053     1068.002 3181.556    0.000 3181.556     1197.656 5321.680    0.000 5321.680
527.00  3535.335 1501.963    0.000 1501.963     1274.834 3060.565    0.000 3060.565     1029.061 5212.804    0.000 5212.804
528.00  3579.468 1429.426    0.000 1429.426     1266.088 3025.190    0.000 3025.190     1168.199 5274.932    0.000 5274.932
529.00  3617.635 1490.912    0.000 1490.912     1258.496 2936.792    0.000 2936.792     1211.730 4869.287    0.000 4869.287
530.00  3641.331 1307.424    0.000 1307.424     1247.720 3207.657    0.000 3207.657      994.779 5138.014    0.000 5138.014
531.00  3510.738 1414.542    0.000 1414.542     1294.626 3020.290    0.000 3020.290     1144.071 5393.669    0.000 5393.669
532.00  3378.617 1525.357    0.000 1525.357     1255.596 2784.587    0.000 2784.587      970.651 4510.702    0.000 4510.702
533.00  3539.680 1504.049    0.000 1504.049     1153.903 3024.405    0.000 3024.405     1114.816 4680.694    0.000 4680.694
534.00  3624.072 1492.089    0.000 1492.089     1114.437 3146.891    0.000 3146.891      937.676 5333.756    0.000 5333.756
535.00  3548.590 1499.715    0.000 1499.715     1041.026 3229.269    0.000 3229.269     1026.246 5078.503    0.000 5078.503
536.00  3587.539 1530.851    0.000 1530.851     1186.205 2951.103    0.000 2951.103     1002.319 4731.563    0.000 4731.563
537.00  3436.413 1560.140    0.000 1560.140      953.696 3412.672    0.000 3412.672      811.205 5764.446    0.000 5764.446
538.00  3583.399 1547.528    0.000 1547.528     1027.967 3352.766    0.000 3352.766     1084.957 5381.213    0.000 5381.213
539.00  3418.808 1564.946    0.000 1564.946     1069.638 3313.324    0.000 3313.324      912.240 5433.987    0.000 5433.987
540.00  3541.920 1542.207    0.000 1542.207     1080.680 3156.694    0.000 3156.694      895.050 5249.720    0.000 5249.720
541.00  3589.833 1541.200    0.000 1541.200     1101.860 3044.057    0.000 3044.057      966.328 4727.856    0.000 4727.856
542.00  3430.267 1525.056    0.000 1525.056     1146.728 3089.284    0.000 3089.284     1094.910 5112.077    0.000 5112.077
543.00  3490.975 1492.169    0.000 1492.169      959.622 3237.038    0.000 3237.038      922.294 5064.947    0.000 5064.947
544.00  3428.418 1544.213    0.000 1544.213     1034.936 3234.264    0.000 3234.264     1115.419 4978.178    0.000 4978.178
545.00  3585.771 1474.346    0.000 1474.346      995.162 3206.864    0.000 3206.864     1106.673 4944.499    0.000 4944.499
546.00  3643.008 1434.678    0.000 1434.678     1131.507 3177.224    0.000 3177.224     1252.346 5197.642    0.000 5197.642
547.00  3642.532 1459.835    0.000 1459.835     1177.110 3220.412    0.000 3220.412     1141.658 5367.130    0.000 5367.130
548.00  3495.670 1498.261    0.000 1498.261     1172.706 3171.424    0.000 3171.424      782.754 5132.181    0.000 5132.181
549.00  3527.857 1505.766    0.000 1505.766     1156.368 2980.281    0.000 2980.281     1020.214 4860.244    0.000 4860.244
550.00  3720.666 1495.241    0.000 1495.241     1020.750 3128.231    0.000 3128.231      972.661 5153.600    0.000 5153.600
551.00  3556.057 1488.571    0.000 1488.571     1221.743 3151.724    0.000 3151.724     1291.755 5202.470    0.000 5202.470
552.00  3728.211 1566.975    0.000 1566.975     1289.359 3231.140    0.000 3231.140     1092.497 5463.445    0.000 5463.445
553.00  3614.830 1558.945    0.000 1558.945     1217.007 3217.294    0.000 3217.294     1226.709 5068.449    0.000 5068.449
554.00  3646.003 1484.088    0.000 1484.088     1146.950 3120.997    0.000 3120.997     1076.412 4775.002    0.000 4775.002
555.00  3586.228 1467.866    0.000 1467.866     1323.026 3141.371    0.000 3141.371     1082.845 4791.793    0.000 4791.793
556.00  3717.145 1389.686    0.000 1389.686     1020.655 3245.094    0.000 3245.094      753.700 5271.522    0.000 5271.522
557.00  3734.948 1466.710    0.000 1466.710     1056.038 3181.173    0.000 3181.173      954.364 5269.231    0.000 5269.231
558.00  3525.899 1574.050    0.000 1574.050     1038.821 3174.040    0.000 3174.040      800.850 5203.462    0.000 5203.462
559.00  3453.719 1603.106    0.000 1603.106     1123.592 3102.763    0.000 3102.763      893.441 5192.304    0.000 5192.304
560.00  3535.537 1693.559    0.000 1693.559      991.777 3211.088    0.000 3211.088      688.755 5155.311    0.000 5155.311
561.00  3722.081 1433.963    0.000 1433.963     1058.232 3225.204    0.000 3225.204     1084.555 4973.045    0.000 4973.045
562.00  3562.451 1415.223    0.000 1415.223     1101.287 3025.500    0.000 3025.500      930.638 5015.377    0.000 5015.377
563.00  3533.090 1454.529    0.000 1454.529     1097.056 2933.331    0.000 2933.331      791.701 5255.546    0.000 5255.546
564.00  3714.025 1392.496    0.000 1392.496     1197.225 2879.647    0.000 2879.647     1145.277 4845.871    0.000 4845.871
565.00  3497.704 1489.594    0.000 1489.594     1237.780 3054.903    0.000 3054.903     1144.473 4822.955    0.000 4822.955
566.00  3643.793 1439.448    0.000 1439.448     1155.644 2920.774    0.000 2920.774      964.719 4533.421    0.000 4533.421
567.00  3591.689 1530.593    0.000 1530.593     1076.178 3085.994    0.000 3085.994      938.279 5185.977    0.000 5185.977
568.00  3453.448 1628.180    0.000 1628.180      999.946 3005.912    0.000 3005.912      723.640 4630.536    0.000 4630.536
569.00  3513.733 1576.763    0.000 1576.763      884.769 3162.871    0.000 3162.871      756.313 4876.936    0.000 4876.936
570.00  3569.732 1552.006    0.000 1552.006      988.841 3181.459    0.000 3181.459      839.656 4935.555    0.000 4935.555
571.00  3513.850 1582.608    0.000 1582.608      970.107 3168.769    0.000 3168.769      532.825 5049.347    0.000 5049.347
572.00  3631.702 1542.009    0.000 1542.009     1089.698 3432.714    0.000 3432.714     1108.281 5136.600    0.000 5136.600
573.00  3512.146 1498.529    0.000 1498.529     1059.309 3326.383    0.000 3326.383     1109.487 5077.192    0.000 5077.192
574.00  3451.068 1531.298    0.000 1531.298     1036.269 3142.669    0.000 3142.669     1052.485 4826.767    0.000 4826.767
575.00  3643.219 1424.178    0.000 1424.178     1208.765 3187.074    0.000 3187.074     1224.900 4728.346    0.000 4728.346
576.00  3426.600 1473.267    0.000 1473.267     1039.728 3173.874    0.000 3173.874      889.018 5054.579    0.000 5054.579
577.00  3600.307 1492.541    0.000 1492.541      931.733 3236.322    0.000 3236.322      824.174 5024.212    0.000 5024.212
578.00  3549.828 1544.973    0.000 1544.973      905.182 3341.428    0.000 3341.428      832.920 5128.366    0.000 5128.366
579.00  3454.508 1460.357    0.000 1460.357      876.087 3289.634    0.000 3289.634      619.085 5166.569    0.000 5166.569
580.00  3475.419 1517.120    0.000 1517.120     1133.219 3128.597    0.000 3128.597      649.144 5234.229    0.000 5234.229
581.00  3321.024 1514.999    0.000 1514.999     1043.184 3191.659    0.000 3191.659      975.275 4904.186    0.000 4904.186
582.00  3648.700 1428.001    0.000 1428.001     1034.704 3326.657    0.000 3326.657     1020.716 5011.348    0.000 5011.348
583.00  3810.994 1377.774    0.000 1377.774      883.868 3375.051    0.000 3375.051      560.173 5446.551    0.000 5446.551
584.00  3793.823 1338.063    0.000 1338.063      914.395 3390.075    0.000 3390.075      981.609 5379.400    0.000 5379.400
585.00  3711.387 1436.390    0.000 1436.390     1101.599 3156.874    0.000 3156.874     1194.639 5159.832    0.000 5159.832
586.00  3694.423 1355.176    0.000 1355.176      957.750 3337.177    0.000 3337.177      970.047 5548.994    0.000 5548.994
587.00  3553.152 1445.417    0.000 1445.417      791.399 3488.640    0.000 3488.640      513.626 5800.027    0.000 5800.027
588.00  3581.280 1370.880    0.000 1370.880     1162.537 3263.148    0.000 3263.148      756.716 5357.985    0.000 5357.985
589.00  3412.316 1492.128    0.000 1492.128     1110.976 3217.509    0.000 3217.509     1194.841 5163.659    0.000 5163.659
590.00  3450.283 1505.857    0.000 1505.857     1134.390 2917.649    0.000 2917.649      988.042 4994.752    0.000 4994.752
591.00  3452.323 1473.982    0.000 1473.982     1273.091 3139.753    0.000 3139.753     1252.346 4985.815    0.000 4985.815
592.00  3415.772 1575.977    0.000 1575.977     1051.798 3251.603    0.000 3251.603     1102.852 5105.550    0.000 5105.550
593.00  3553.969 1398.558    0.000 1398.558     1168.917 3133.095    0.000 3133.095     1127.584 5277.259    0.000 5277.259
594.00  3418.692 1378.089    0.000 1378.089     1218.895 2982.715    0.000 2982.715     1075.407 5487.774    0.000 5487.774
595.00  3604.550 1452.870    0.000 1452.870     1181.714 3267.346    0.000 3267.346     1103.255 5459.932    0.000 5459.932
596.00  3564.875 1393.277    0.000 1393.277     1215.937 3183.185    0.000 3183.185     1102.852 5665.111    0.000 5665.111
597.00  3697.344 1257.313    0.000 1257.313     1328.849 3211.336    0.000 3211.336     1084.454 5289.718    0.000 5289.718
598.00  3721.094 1386.227    0.000 1386.227     1019.750 3211.518    0.000 3211.518      820.353 5182.349    0.000 5182.349
599.00  3427.861 1625.705    0.000 1625.705      978.127 3246.402    0.000 3246.402      884.695 5391.673    0.000 5391.673
600.00  3484.860 1452.644    0.000 1452.644      977.473 3252.811    0.000 3252.811      861.371 5364.832    0.000 5364.832
601.00  3685.510 1383.684    0.000 1383.684      925.280 3257.052    0.000 3257.052      829.301 5204.876    0.000 5204.876
602.00  3615.670 1445.975    0.000 1445.975     1242.697 3099.541    0.000 3099.541     1129.694 5315.353    0.000 5315.353
603.00  3569.570 1421.105    0.000 1421.105     1137.307 3106.109    0.000 3106.109     1035.394 5407.752    0.000 5407.752
604.00  3711.869 1324.546    0.000 1324.546     1185.885 3255.381    0.000 3255.381     1058.216 5639.381    0.000 5639.381
605.00  3551.780 1304.215    0.000 1304.215     1351.344 3006.543    0.000 3006.543     1088.476 5362.610    0.000 5362.610
606.00  3558.796 1303.729    0.000 1303.729     1255.168 3188.361    0.000 3188.361     1425.565 5307.315    0.000 5307.315
607.00  3578.373 1385.468    0.000 1385.468     1079.731 3100.028    0.000 3100.028     1125.372 5069.863    0.000 5069.863
608.00  3592.814 1399.769    0.000 1399.769     1286.761 3082.393    0.000 3082.393     1217.460 5258.959    0.000 5258.959
609.00  3627.376 1420.528    0.000 1420.528     1270.154 3067.057    0.000 3067.057     1173.527 5339.585    0.000 5339.585
610.00  3643.444 1490.612    0.000 1490.612     1196.529 3001.469    0.000 3001.469     1154.426 5119.230    0.000 5119.230
611.00  3528.730 1445.850    0.000 1445.850     1170.894 3221.835    0.000 3221.835     1135.727 5439.926    0.000 5439.926
612.00  3460.819 1586.863    0.000 1586.863     1172.141 3046.822    0.000 3046.822      910.129 5349.640    0.000 5349.640
613.00  3380.724 1656.175    0.000 1656.175     1297.093 3145.057    0.000 3145.057     1158.045 5302.290    0.000 5302.290
614.00  3439.716 1629.101    0.000 1629.101     1232.417 3050.604    0.000 3050.604      675.887 5393.984    0.000 5393.984
615.00  3572.058 1486.233    0.000 1486.233     1350.173 3061.103    0.000 3061.103     1231.434 5036.680    0.000 5036.680
616.00  3399.534 1545.172    0.000 1545.172     1186.167 3084.608    0.000 3084.608      860.567 5137.922    0.000 5137.922
617.00  3684.325 1381.753    0.000 1381.753     1270.163 3024.365    0.000 3024.365     1318.094 5418.301    0.000 5418.301
618.00  3527.389 1461.010    0.000 1461.010     1210.722 3035.219    0.000 3035.219      928.427 5505.982    0.000 5505.982
619.00  3516.177 1394.776    0.000 1394.776     1231.862 3105.019    0.000 3105.019     1382.335 5007.925    0.000 5007.925
620.00  3532.922 1366.477    0.000 1366.477     1221.217 2966.809    0.000 2966.809     1282.405 5034.065    0.000 5034.065
621.00  3438.739 1458.900    0.000 1458.900     1278.419 2879.152    0.000 2879.152     1448.486 4609.216    0.000 4609.216
622.00  3499.747 1441.579    0.000 1441.579     1189.661 2837.126    0.000 2837.126      903.494 4700.205    0.000 4700.205
623.00  3581.658 1400.935    0.000 1400.935     1216.840 2993.397    0.000 2993.397     1127.684 4945.999    0.000 4945.999
624.00  3448.052 1573.597    0.000 1573.597     1122.295 2975.889    0.000 2975.889     1123.361 5069.650    0.000 5069.650
625.00  3417.677 1530.410    0.000 1530.410     1137.422 3041.342    0.000 3041.342     1121.652 5108.355    0.000 5108.355
626.00  3526.508 1494.876    0.000 1494.876     1215.718 2980.087    0.000 2980.087      999.102 4884.783    0.000 4884.783
627.00  3445.682 1519.731    0.000 1519.731     1219.952 2894.172    0.000 2894.172      944.209 4862.454    0.000 4862.454
628.00  3587.021 1414.280    0.000 1414.280     1138.730 3122.386    0.000 3122.386     1033.987 5099.112    0.000 5099.112
629.00  3517.195 1457.671    0.000 1457.671      995.332 3081.802    0.000 3081.802      917.167 4945.504    0.000 4945.504
630.00  3320.570 1684.204    0.000 1684.204     1176.728 3030.428    0.000 3030.428     1234.149 4891.007    0.000 4891.007
631.00  3476.301 1607.880    0.000 1607.880     1250.836 3051.800    0.000 3051.800     1227.916 5321.685    0.000 5321.685
632.00  3525.256 1550.468    0.000 1550.468     1129.821 3003.045    0.000 3003.045     1040.722 4842.442    0.000 4842.442
633.00  3445.715 1568.483    0.000 1568.483     1080.977 3085.917    0.000 3085.917     1224.699 5095.690    0.000 5095.690
634.00  3443.867 1637.998    0.000 1637.998     1205.791 3243.387    0.000 3243.387     1216.154 5342.197    0.000 5342.197
635.00  3603.028 1509.712    0.000 1509.712     1177.511 3045.968    0.000 3045.968     1491.414 5054.571    0.000 5054.571
636.00  3505.157 1557.152    0.000 1557.152      987.465 3345.291    0.000 3345.291      846.090 5390.657    0.000 5390.657
637.00  3665.380 1504.662    0.000 1504.662     1149.064 3171.972    0.000 3171.972     1215.148 5213.513    0.000 5213.513
638.00  3555.036 1590.682    0.000 1590.682     1326.667 3082.701    0.000 3082.701     1388.166 4824.754    0.000 4824.754
639.00  3649.019 1478.078    0.000 1478.078     1191.011 3007.031    0.000 3007.031     1243.398 4914.643    0.000 4914.643
640.00  3754.925 1414.515    0.000 1414.515     1173.013 3218.724    0.000 3218.724     1132.207 5669.239    0.000 5669.239
641.00  3734.830 1500.670    0.000 1500.670     1207.904 3084.697    0.000 3084.697     1141.859 4946.510    0.000 4946.510
642.00  3549.315 1487.287    0.000 1487.287     1165.926 2893.212    0.000 2893.212     1006.943 5101.238    0.000 5101.238
643.00  3643.056 1489.479    0.000 1489.479     1138.909 3143.646    0.000 3143.646     1211.127 5102.647    0.000 5102.647
644.00  3553.979 1425.857    0.000 1425.857     1093.783 3158.336    0.000 3158.336      990.253 5163.748    0.000 5163.748
645.00  3678.750 1458.729    0.000 1458.729     1290.156 3182.798    0.000 3182.798     1088.871 5405.834    0.000 5405.834
646.00  3881.612 1377.883    0.000 1377.883     1383.542 3034.984    0.000 3034.984     1455.015 4702.506    0.000 4702.506
647.00  3639.237 1393.254    0.000 1393.254     1274.379 3025.697    0.000 3025.697     1155.324 4933.642    0.000 4933.642
648.00  3727.143 1443.423    0.000 1443.423     1118.315 3342.162    0.000 3342.162      946.416 5266.917    0.000 5266.917
649.00  3777.839 1467.518    0.000 1467.518     1140.009 2990.155    0.000 2990.155     1192.123 4148.789    0.000 4148.789
650.00  3545.577 1477.083    0.000 1477.083     1335.477 2930.061    0.000 2930.061     1545.399 4381.407    0.000 4381.407
651.00  3732.881 1600.697    0.000 1600.697     1119.179 3091.969    0.000 3091.969     1292.961 4339.801    0.000 4339.801
652.00  3804.080 1413.364    0.000 1413.364      941.786 3519.657    0.000 3519.657      825.175 5186.478    0.000 5186.478
653.00  3739.708 1342.193    0.000 1342.193     1084.475 3148.438    0.000 3148.438     1131.201 4648.526    0.000 4648.526
654.00  3622.679 1352.765    0.000 1352.765     1289.476 3012.627    0.000 3012.627     1424.254 4502.965    0.000 4502.965
655.00  3661.647 1410.997    0.000 1410.997     1317.902 3223.304    0.000 3223.304     1618.677 4492.007    0.000 4492.007
656.00  3469.222 1527.337    0.000 1527.337     1036.177 3183.155    0.000 3183.155      767.975 5000.698    0.000 5000.698
657.00  3503.513 1633.772    0.000 1633.772      999.638 3484.449    0.000 3484.449     1172.917 4868.996    0.000 4868.996
658.00  3621.461 1585.993    0.000 1585.993     1098.060 3372.232    0.000 3372.232      972.143 4986.409    0.000 4986.409
659.00  3492.361 1646.758    0.000 1646.758     1028.180 3334.486    0.000 3334.486     1118.534 4545.788    0.000 4545.788
660.00  3702.071 1483.953    0.000 1483.953     1109.028 3428.808    0.000 3428.808     1338.483 4878.829    0.000 4878.829
661.00  3654.849 1541.957    0.000 1541.957     1022.433 3576.362    0.000 3576.362      957.366 5255.243    0.000 5255.243
662.00  3500.280 1551.109    0.000 1551.109      742.271 3322.813    0.000 3322.813      492.009 5037.497    0.000 5037.497
663.00  3490.924 1652.660    0.000 1652.660      870.028 3464.235    0.000 3464.235      701.219 5100.221    0.000 5100.221
664.00  3554.417 1501.633    0.000 1501.633     1174.077 2933.547    0.000 2933.547     1228.817 4947.506    0.000 4947.506
665.00  3275.947 1654.357    0.000 1654.357     1018.282 3136.681    0.000 3136.681      915.256 4780.036    0.000 4780.036
666.00  3383.375 1632.423    0.000 1632.423     1014.965 3309.097    0.000 3309.097     1128.173 4917.458    0.000 4917.458
667.00  3452.474 1594.843    0.000 1594.843      886.144 3351.954    0.000 3351.954      854.931 5317.768    0.000 5317.768
668.00  3512.925 1543.108    0.000 1543.108     1069.661 3402.084    0.000 3402.084     1499.139 4825.559    0.000 4825.559
669.00  3424.380 1562.123    0.000 1562.123     1003.933 3359.540    0.000 3359.540     1125.860 5150.386    0.000 5150.386
670.00  3446.250 1688.882    0.000 1688.882      841.579 3400.981    0.000 3400.981      758.223 5212.319    0.000 5212.319
671.00  3655.054 1512.247    0.000 1512.247      964.794 3434.893    0.000 3434.893      992.664 4861.218    0.000 4861.218
672.00  3521.457 1618.000    0.000 1618.000     1065.690 3426.000    0.000 3426.000      978.583 5071.256    0.000 5071.256
673.00  3479.047 1591.030    0.000 1591.030      812.524 3344.177    0.000 3344.177      784.964 4958.667    0.000 4958.667
674.00  3658.832 1492.666    0.000 1492.666     1160.842 3032.112    0.000 3032.112     1078.816 4629.628    0.000 4629.628
675.00  3729.050 1466.831    0.000 1466.831      909.800 3186.945    0.000 3186.945      746.960 4654.161    0.000 4654.161
676.00  3592.472 1596.341    0.000 1596.341      993.114 3379.640    0.000 3379.640     1155.327 4997.159    0.000 4997.159
677.00  3536.138 1614.589    0.000 1614.589      869.212 3417.010    0.000 3417.010      934.055 4813.106    0.000 4813.106
678.00  3668.272 1473.302    0.000 1473.302     1013.975 3348.722    0.000 3348.722      927.312 4925.188    0.000 4925.188
679.00  3537.219 1566.778    0.000 1566.778     1034.573 3338.794    0.000 3338.794      841.865 4820.428    0.000 4820.428
680.00  3635.291 1594.455    0.000 1594.455      978.320 3249.962    0.000 3249.962      945.612 4905.176    0.000 4905.176
681.00  3557.874 1569.661    0.000 1569.661     1020.651 3246.988    0.000 3246.988     1048.557 4907.702    0.000 4907.702
682.00  3542.261 1545.838    0.000 1545.838      972.568 3238.679    0.000 3238.679      874.635 4897.140    0.000 4897.140
683.00  3502.630 1577.826    0.000 1577.826      906.949 3479.983    0.000 3479.983      987.438 4986.309    0.000 4986.309
684.00  3442.113 1537.892    0.000 1537.892     1008.688 3391.251    0.000 3391.251     1097.004 5022.608    0.000 5022.608
685.00  3580.198 1533.671    0.000 1533.671      897.191 3497.867    0.000 3497.867     1176.325 4622.285    0.000 4622.285
686.00  3684.475 1535.172    0.000 1535.172     1217.725 3301.159    0.000 3301.159     1206.086 4816.020    0.000 4816.020
687.00  3705.295 1358.601    0.000 1358.601     1176.995 3162.266    0.000 3162.266     1358.489 4678.575    0.000 4678.575
688.00  3533.098 1475.238    0.000 1475.238     1087.360 3122.906    0.000 3122.906     1105.358 4807.977    0.000 4807.977
689.00  3696.190 1511.000    0.000 1511.000      948.520 3337.721    0.000 3337.721      887.200 4945.691    0.000 4945.691
690.00  3605.730 1448.823    0.000 1448.823      943.134 3345.651    0.000 3345.651      865.085 4858.137    0.000 4858.137
691.00  3607.490 1475.844    0.000 1475.844      883.172 3247.565    0.000 3247.565      736.203 5024.735    0.000 5024.735
692.00  3501.079 1509.869    0.000 1509.869      967.587 3283.572    0.000 3283.572      795.711 5275.547    0.000 5275.547
693.00  3506.227 1493.439    0.000 1493.439      986.319 3271.208    0.000 3271.208      799.337 4977.982    0.000 4977.982
694.00  3678.840 1468.885    0.000 1468.885     1083.409 3336.803    0.000 3336.803      804.261 4912.819    0.000 4912.819
695.00  3483.693 1600.288    0.000 1600.288      990.302 3203.120    0.000 3203.120      776.617 5071.069    0.000 5071.069
696.00  3515.304 1602.061    0.000 1602.061     1168.933 3334.662    0.000 3334.662     1336.687 4859.448    0.000 4859.448
697.00  3521.557 1555.855    0.000 1555.855     1122.228 2975.847    0.000 2975.847      806.279 4545.696    0.000 4545.696
698.00  3353.605 1579.512    0.000 1579.512     1042.642 3132.028    0.000 3132.028     1075.903 4497.737    0.000 4497.737
699.00  3519.012 1556.303    0.000 1556.303     1052.859 3215.626    0.000 3215.626      950.038 4761.424    0.000 4761.424
700.00  3591.596 1601.642    0.000 1601.642     1100.816 3318.686    0.000 3318.686     1113.596 4698.093    0.000 4698.093
701.00  3746.051 1511.364    0.000 1511.364     1005.880 3210.251    0.000 3210.251      943.798 4571.039    0.000 4571.039
702.00  3589.985 1651.604    0.000 1651.604     1173.346 2919.512    0.000 2919.512     1156.637 4448.890    0.000 4448.890
703.00  3551.017 1668.656    0.000 1668.656     1246.354 3189.353    0.000 3189.353     1414.796 4421.221    0.000 4421.221
704.00  3536.340 1623.079    0.000 1623.079     1119.724 3089.950    0.000 3089.950     1127.374 4655.771    0.000 4655.771
705.00  3559.195 1615.166    0.000 1615.166      887.085 3599.612    0.000 3599.612      978.882 5329.955    0.000 5329.955
706.00  3569.090 1548.218    0.000 1548.218      889.591 3411.980    0.000 3411.980      713.275 5191.999    0.000 5191.999
707.00  3725.727 1574.171    0.000 1574.171      907.077 3307.198    0.000 3307.198      774.307 5224.353    0.000 5224.353
708.00  3452.729 1665.962    0.000 1665.962      676.483 3344.121    0.000 3344.121      754.403 4820.264    0.000 4820.264
709.00  3580.001 1583.095    0.000 1583.095      954.775 3342.070    0.000 3342.070     1084.957 5005.193    0.000 5005.193
710.00  3651.798 1451.978    0.000 1451.978     1239.162 3126.818    0.000 3126.818     1548.902 4757.722    0.000 4757.722
711.00  3511.694 1629.536    0.000 1629.536     1124.409 3164.572    0.000 3164.572     1016.288 4974.964    0.000 4974.964
712.00  3596.989 1439.129    0.000 1439.129     1108.678 3369.274    0.000 3369.274     1107.375 5143.341    0.000 5143.341
713.00  3575.997 1564.083    0.000 1564.083     1193.715 3042.064    0.000 3042.064     1216.050 4972.046    0.000 4972.046
714.00  3648.404 1476.635    0.000 1476.635     1207.661 3130.396    0.000 3130.396     1344.026 4740.317    0.000 4740.317
715.00  3609.702 1413.192    0.000 1413.192     1099.658 3046.564    0.000 3046.564      853.323 4915.844    0.000 4915.844
716.00  3567.793 1432.199    0.000 1432.199     1199.858 3158.090    0.000 3158.090     1518.241 4554.621    0.000 4554.621
717.00  3679.396 1487.308    0.000 1487.308     1095.833 3299.223    0.000 3299.223     1305.923 4950.209    0.000 4950.209
718.00  3433.947 1565.251    0.000 1565.251     1009.625 3435.016    0.000 3435.016     1256.059 5062.912    0.000 5062.912
719.00  3657.289 1502.821    0.000 1502.821     1158.159 3477.223    0.000 3477.223     1646.926 4959.265    0.000 4959.265
720.00  3657.781 1594.262    0.000 1594.262     1011.231 3390.251    0.000 3390.251     1141.655 4749.470    0.000 4749.470
721.00  3672.026 1513.730    0.000 1513.730     1162.969 3267.559    0.000 3267.559      964.716 4899.361    0.000 4899.361
722.00  3747.201 1521.174    0.000 1521.174     1310.027 3216.888    0.000 3216.888     1810.891 4691.261    0.000 4691.261
723.00  3652.005 1471.296    0.000 1471.296     1069.931 3204.226    0.000 3204.226     1273.150 4406.241    0.000 4406.241
724.00  3517.953 1485.615    0.000 1485.615     1173.944 3207.318    0.000 3207.318     1411.482 4481.551    0.000 4481.551
725.00  3578.300 1472.578    0.000 1472.578     1031.763 3271.239    0.000 3271.239     1387.154 4338.986    0.000 4338.986
726.00  3333.008 1537.041    0.000 1537.041     1192.145 3023.136    0.000 3023.136     1630.240 4305.708    0.000 4305.708
727.00  3527.576 1511.000    0.000 1511.000     1170.995 3224.791    0.000 3224.791     1540.058 4640.280    0.000 4640.280
728.00  3558.164 1566.720    0.000 1566.720     1327.975 3262.354    0.000 3262.354     1723.126 5050.252    0.000 5050.252
729.00  3479.565 1503.035    0.000 1503.035     1156.957 3297.709    0.000 3297.709     1280.387 5107.567    0.000 5107.567
730.00  3403.250 1658.967    0.000 1658.967     1066.381 3517.199    0.000 3517.199     1307.631 5341.998    0.000 5341.998
731.00  3572.825 1563.429    0.000 1563.429     1001.436 3514.431    0.000 3514.431     1099.232 5127.057    0.000 5127.057
732.00  3607.268 1563.430    0.000 1563.430     1235.628 3540.438    0.000 3540.438     1554.534 5080.721    0.000 5080.721
733.00  3433.442 1595.302    0.000 1595.302      954.083 3305.604    0.000 3305.604     1127.583 4726.639    0.000 4726.639
734.00  3550.379 1528.634    0.000 1528.634     1065.923 3277.776    0.000 3277.776     1490.706 4434.093    0.000 4434.093
735.00  3570.581 1576.892    0.000 1576.892     1081.518 3117.928    0.000 3117.928     1084.854 4804.664    0.000 4804.664
736.00  3646.959 1458.118    0.000 1458.118     1369.491 3022.964    0.000 3022.964     1724.844 4654.763    0.000 4654.763
737.00  3559.416 1506.948    0.000 1506.948     1314.931 3173.084    0.000 3173.084     1578.163 4855.219    0.000 4855.219
738.00  3626.017 1459.185    0.000 1459.185     1287.117 3061.652    0.000 3061.652     1472.501 4490.190    0.000 4490.190
739.00  3457.959 1497.215    0.000 1497.215     1128.133 3014.434    0.000 3014.434     1297.180 4714.589    0.000 4714.589
740.00  3601.370 1586.109    0.000 1586.109     1095.126 3272.944    0.000 3272.944     1026.342 5111.290    0.000 5111.290
741.00  3526.766 1471.402    0.000 1471.402     1087.351 3199.070    0.000 3199.070     1121.239 4870.804    0.000 4870.804
742.00  3543.079 1497.359    0.000 1497.359     1179.802 2943.522    0.000 2943.522     1307.235 4502.664    0.000 4502.664
743.00  3566.963 1579.258    0.000 1579.258      961.297 2934.836    0.000 2934.836      903.494 4608.631    0.000 4608.631
744.00  3510.194 1634.565    0.000 1634.565      963.674 3119.899    0.000 3119.899     1155.530 4755.307    0.000 4755.307
745.00  3598.985 1525.330    0.000 1525.330     1208.054 2952.641    0.000 2952.641     1154.920 4767.566    0.000 4767.566
746.00  3584.781 1421.485    0.000 1421.485     1306.049 3210.460    0.000 3210.460     1731.466 4965.708    0.000 4965.708
747.00  3574.373 1433.711    0.000 1433.711     1111.921 3175.670    0.000 3175.670     1083.449 5412.361    0.000 5412.361
748.00  3608.720 1362.412    0.000 1362.412     1073.528 2876.863    0.000 2876.863     1091.389 4415.396    0.000 4415.396
749.00  3572.250 1544.069    0.000 1544.069      947.025 3374.877    0.000 3374.877      852.624 5363.714    0.000 5363.714
750.00  3699.061 1451.717    0.000 1451.717      866.093 3353.839    0.000 3353.839      852.319 5012.456    0.000 5012.456
751.00  3538.487 1534.150    0.000 1534.150      906.947 3295.366    0.000 3295.366      827.488 4971.542    0.000 4971.542
752.00  3583.491 1488.080    0.000 1488.080     1121.088 2818.229    0.000 2818.229     1196.850 4696.796    0.000 4696.796
753.00  3627.233 1524.458    0.000 1524.458      938.845 3491.592    0.000 3491.592     1004.122 5143.247    0.000 5143.247
754.00  3654.592 1494.988    0.000 1494.988     1175.250 3227.531    0.000 3227.531     1179.153 5193.510    0.000 5193.510
755.00  3576.458 1574.043    0.000 1574.043     1110.229 3408.618    0.000 3408.618     1107.273 5001.390    0.000 5001.390
756.00  3506.916 1575.529    0.000 1575.529     1295.202 3208.296    0.000 3208.296     1397.813 5077.299    0.000 5077.299
757.00  3611.645 1595.630    0.000 1595.630     1089.922 3315.548    0.000 3315.548     1250.929 4886.895    0.000 4886.895
758.00  3625.783 1573.348    0.000 1573.348     1138.046 3384.779    0.000 3384.779      958.682 5396.677    0.000 5396.677
759.00  3665.793 1469.531    0.000 1469.531     1091.547 3188.855    0.000 3188.855     1055.798 5164.763    0.000 5164.763
760.00  3792.032 1552.250    0.000 1552.250     1267.240 3220.764    0.000 3220.764     1088.572 5187.293    0.000 5187.293
761.00  3639.953 1486.989    0.000 1486.989     1246.404 3130.423    0.000 3130.423     1258.169 4976.173    0.000 4976.173
762.00  3609.681 1484.502    0.000 1484.502     1123.110 3246.408    0.000 3246.408      899.573 5495.816    0.000 5495.816
763.00  3630.058 1422.031    0.000 1422.031     1101.080 3561.375    0.000 3561.375      908.421 5483.237    0.000 5483.237
764.00  3470.062 1553.999    0.000 1553.999     1201.911 3505.068    0.000 3505.068     1087.062 5759.802    0.000 5759.802
765.00  3693.674 1536.892    0.000 1536.892     1312.221 3177.212    0.000 3177.212     1397.201 5327.618    0.000 5327.618
766.00  3577.129 1537.860    0.000 1537.860     1349.153 3224.623    0.000 3224.623     1409.465 5203.054    0.000 5203.054
767.00  3590.881 1524.854    0.000 1524.854     1327.111 3077.277    0.000 3077.277     1217.855 5033.478    0.000 5033.478
768.00  3665.785 1569.546    0.000 1569.546     1330.449 3025.509    0.000 3025.509     1024.335 5195.530    0.000 5195.530
769.00  3577.366 1507.459    0.000 1507.459     1378.014 3095.222    0.000 3095.222     1417.520 5235.646    0.000 5235.646
770.00  3578.545 1462.719    0.000 1462.719     1086.410 3080.496    0.000 3080.496      734.196 5057.105    0.000 5057.105
771.00  3625.762 1415.198    0.000 1415.198     1126.061 2861.408    0.000 2861.408      960.095 4796.825    0.000 4796.825
772.00  3632.979 1425.086    0.000 1425.086     1217.427 2884.697    0.000 2884.697      860.663 5011.547    0.000 5011.547
773.00  3703.253 1474.303    0.000 1474.303     1165.933 3138.487    0.000 3138.487     1113.904 5243.173    0.000 5243.173
774.00  3750.728 1401.076    0.000 1401.076     1449.435 2876.044    0.000 2876.044     1335.670 5022.920    0.000 5022.920
775.00  3684.499 1469.464    0.000 1469.464     1364.430 2908.528    0.000 2908.528     1399.606 4652.952    0.000 4652.952
776.00  3776.604 1441.521    0.000 1441.521     1252.337 3054.770    0.000 3054.770     1138.526 5157.116    0.000 5157.116
777.00  3679.150 1450.243    0.000 1450.243     1196.298 3020.740    0.000 3020.740      930.939 5049.353    0.000 5049.353
778.00  3746.009 1437.698    0.000 1437.698     1366.921 3029.248    0.000 3029.248     1060.924 4765.045    0.000 4765.045
779.00  3746.234 1510.710    0.000 1510.710     1154.034 3207.872    0.000 3207.872      965.222 4989.534    0.000 4989.534
780.00  3557.942 1556.449    0.000 1556.449     1199.596 2955.363    0.000 2955.363     1057.913 5095.199    0.000 5095.199
781.00  3711.787 1504.218    0.000 1504.218     1001.117 3136.797    0.000 3136.797      695.591 5110.694    0.000 5110.694
782.00  3458.985 1526.845    0.000 1526.845     1017.886 3298.170    0.000 3298.170      843.476 5427.650    0.000 5427.650
783.00  3651.533 1469.643    0.000 1469.643     1304.809 3034.953    0.000 3034.953     1197.243 5252.327    0.000 5252.327
784.00  3560.640 1473.402    0.000 1473.402      979.511 3547.078    0.000 3547.078      557.458 5831.090    0.000 5831.090
785.00  3729.087 1420.009    0.000 1420.009     1301.214 3030.662    0.000 3030.662     1179.752 5371.868    0.000 5371.868
786.00  3626.850 1421.691    0.000 1421.691     1268.452 2992.473    0.000 2992.473      971.958 4860.756    0.000 4860.756
787.00  3651.078 1520.644    0.000 1520.644     1099.115 3256.421    0.000 3256.421      723.841 5391.379    0.000 5391.379
788.00  3659.690 1492.880    0.000 1492.880     1040.278 3305.261    0.000 3305.261      860.265 5063.126    0.000 5063.126
789.00  3788.422 1441.190    0.000 1441.190     1126.961 3135.826    0.000 3135.826      576.057 5129.982    0.000 5129.982
790.00  3773.180 1422.280    0.000 1422.280     1003.167 3380.639    0.000 3380.639      680.606 5121.632    0.000 5121.632
791.00  3915.743 1418.490    0.000 1418.490     1024.676 3230.056    0.000 3230.056      851.619 4872.219    0.000 4872.219
792.00  3561.513 1579.409    0.000 1579.409     1109.933 3076.389    0.000 3076.389      592.444 5285.923    0.000 5285.923
793.00  3749.987 1544.637    0.000 1544.637     1192.940 3013.228    0.000 3013.228      854.130 5073.595    0.000 5073.595
794.00  3704.998 1347.781    0.000 1347.781     1371.177 3028.860    0.000 3028.860     1264.003 4641.988    0.000 4641.988
795.00  3549.081 1449.551    0.000 1449.551     1085.633 3169.915    0.000 3169.915      771.192 4735.298    0.000 4735.298
796.00  3608.992 1514.784    0.000 1514.784      893.174 3514.819    0.000 3514.819      901.371 5332.558    0.000 5332.558
797.00  3463.685 1593.379    0.000 1593.379      762.555 3376.895    0.000 3376.895      519.155 5760.927    0.000 5760.927
798.00  3596.875 1391.979    0.000 1391.979      866.494 3344.725    0.000 3344.725      772.801 5272.340    0.000 5272.340
799.00  3604.422 1459.588    0.000 1459.588     1009.155 3497.479    0.000 3497.479      755.911 5213.222    0.000 5213.222
800.00  3574.413 1462.623    0.000 1462.623      852.523 3475.206    0.000 3475.206      774.409 5561.772    0.000 5561.772
801.00  3631.665 1491.913    0.000 1491.913     1092.569 3335.795    0.000 3335.795     1357.992 4868.383    0.000 4868.383
802.00  3732.579 1437.934    0.000 1437.934     1029.025 3507.601    0.000 3507.601      817.531 5826.257    0.000 5826.257
803.00  3704.900 1432.098    0.000 1432.098      953.999 3691.203    0.000 3691.203     1106.862 5320.587    0.000 5320.587
804.00  3840.819 1334.562    0.000 1334.562     1137.866 3319.414    0.000 3319.414      985.831 4965.908    0.000 4965.908
805.00  3757.556 1421.010    0.000 1421.010     1031.817 3321.059    0.000 3321.059     1046.644 5022.712    0.000 5022.712
806.00  3662.110 1453.152    0.000 1453.152      894.816 3533.689    0.000 3533.689      979.699 5266.990    0.000 5266.990
807.00  3718.353 1457.772    0.000 1457.772     1396.406 3163.313    0.000 3163.313     1194.627 5023.113    0.000 5023.113
808.00  3312.812 1579.480    0.000 1579.480      981.273 3174.593    0.000 3174.593      787.177 5199.953    0.000 5199.953
809.00  3484.718 1604.822    0.000 1604.822     1006.294 3319.113    0.000 3319.113      752.794 5469.978    0.000 5469.978
810.00  3510.165 1552.774    0.000 1552.774     1184.057 3054.313    0.000 3054.313      763.847 5284.100    0.000 5284.100
811.00  3526.510 1533.894    0.000 1533.894      870.848 3328.699    0.000 3328.699      551.627 5232.328    0.000 5232.328
812.00  3417.443 1564.186    0.000 1564.186      847.243 3226.679    0.000 3226.679      470.798 5379.292    0.000 5379.292
813.00  3611.094 1512.797    0.000 1512.797      929.719 3276.708    0.000 3276.708      533.631 5643.703    0.000 5643.703
814.00  3584.835 1378.991    0.000 1378.991     1089.655 3308.234    0.000 3308.234      765.261 5798.526    0.000 5798.526
815.00  3603.683 1375.318    0.000 1375.318     1181.769 3239.027    0.000 3239.027     1278.981 4774.796    0.000 4774.796
816.00  3789.719 1342.373    0.000 1342.373     1190.842 3006.013    0.000 3006.013     1137.829 4659.094    0.000 4659.094
817.00  3598.672 1488.784    0.000 1488.784     1170.211 3043.752    0.000 3043.752     1097.619 4639.281    0.000 4639.281
818.00  3487.296 1478.472    0.000 1478.472     1098.762 3039.519    0.000 3039.519     1024.029 5201.968    0.000 5201.968
819.00  3636.888 1472.817    0.000 1472.817     1197.446 3343.542    0.000 3343.542     1043.329 5216.735    0.000 5216.735
820.00  3803.236 1362.601    0.000 1362.601     1256.034 3254.619    0.000 3254.619     1289.427 4910.710    0.000 4910.710
821.00  3813.024 1284.099    0.000 1284.099     1306.840 3147.443    0.000 3147.443     1166.078 5000.300    0.000 5000.300
822.00  3745.055 1323.048    0.000 1323.048     1319.039 2803.971    0.000 2803.971     1251.534 4645.823    0.000 4645.823
823.00  3678.670 1319.829    0.000 1319.829     1198.076 3107.360    0.000 3107.360     1127.371 4975.044    0.000 4975.044
824.00  3678.646 1256.216    0.000 1256.216      910.491 3407.264    0.000 3407.264      511.514 5149.273    0.000 5149.273
825.00  3793.763 1453.191    0.000 1453.191     1376.928 3026.808    0.000 3026.808     1278.265 4879.455    0.000 4879.455
826.00  3537.175 1443.272    0.000 1443.272     1182.909 3063.288    0.000 3063.288      978.291 4925.306    0.000 4925.306
827.00  3727.984 1423.574    0.000 1423.574     1199.377 2923.896    0.000 2923.896      993.468 4614.751    0.000 4614.751
828.00  3531.262 1416.940    0.000 1416.940     1255.645 3025.604    0.000 3025.604     1427.761 4560.766    0.000 4560.766
829.00  3700.224 1356.044    0.000 1356.044     1275.140 2897.702    0.000 2897.702     1277.769 4616.463    0.000 4616.463
830.00  3577.759 1429.497    0.000 1429.497     1253.330 2987.690    0.000 2987.690     1274.545 4987.931    0.000 4987.931
831.00  3837.277 1286.710    0.000 1286.710     1342.371 2887.192    0.000 2887.192     1446.156 4523.262    0.000 4523.262
832.00  3822.883 1421.145    0.000 1421.145     1167.207 3165.040    0.000 3165.040      962.205 5186.373    0.000 5186.373
833.00  3723.444 1393.331    0.000 1393.331     1051.803 3175.496    0.000 3175.496      850.307 5027.641    0.000 5027.641
834.00  3777.394 1414.524    0.000 1414.524     1010.615 3414.726    0.000 3414.726      715.394 5017.876    0.000 5017.876
835.00  3729.922 1468.034    0.000 1468.034      800.823 3414.098    0.000 3414.098      513.626 5496.222    0.000 5496.222
836.00  3641.338 1492.509    0.000 1492.509      997.737 3377.557    0.000 3377.557      660.505 5404.725    0.000 5404.725
837.00  3803.935 1536.099    0.000 1536.099      950.614 3196.758    0.000 3196.758      591.439 5316.560    0.000 5316.560
838.00  3757.583 1397.214    0.000 1397.214     1168.478 2972.878    0.000 2972.878     1242.895 4669.138    0.000 4669.138
839.00  3741.428 1524.807    0.000 1524.807     1055.370 3099.743    0.000 3099.743      930.840 4891.514    0.000 4891.514
840.00  3604.345 1483.927    0.000 1483.927     1130.722 3033.664    0.000 3033.664      838.349 5108.869    0.000 5108.869
841.00  3399.883 1526.394    0.000 1526.394      948.574 3266.048    0.000 3266.048      702.025 5489.483    0.000 5489.483
842.00  3722.799 1488.685    0.000 1488.685     1152.080 3159.039    0.000 3159.039     1052.887 4856.335    0.000 4856.335
843.00  3645.805 1411.149    0.000 1411.149     1253.429 3152.013    0.000 3152.013     1335.872 5019.798    0.000 5019.798
844.00  3526.593 1495.357    0.000 1495.357     1226.764 3173.801    0.000 3173.801     1263.589 4944.899    0.000 4944.899
845.00  3576.017 1505.826    0.000 1505.826     1090.597 3238.028    0.000 3238.028     1066.957 5068.042    0.000 5068.042
846.00  3626.349 1501.589    0.000 1501.589     1345.837 3101.047    0.000 3101.047      963.109 5351.347    0.000 5351.347
847.00  3559.583 1555.723    0.000 1555.723      828.701 3604.793    0.000 3604.793      499.651 5743.322    0.000 5743.322
848.00  3717.332 1484.608    0.000 1484.608     1025.706 3399.735    0.000 3399.735      609.333 5732.963    0.000 5732.963
849.00  3430.498 1631.520    0.000 1631.520      936.042 3204.318    0.000 3204.318      638.991 5561.079    0.000 5561.079
850.00  3583.168 1494.690    0.000 1494.690     1041.244 3181.192    0.000 3181.192     1093.704 5248.622    0.000 5248.622
851.00  3574.481 1422.555    0.000 1422.555      932.720 3162.350    0.000 3162.350      523.578 5318.592    0.000 5318.592
852.00  3593.736 1471.039    0.000 1471.039     1109.454 3040.923    0.000 3040.923     1083.648 5213.926    0.000 5213.926
853.00  3503.861 1682.717    0.000 1682.717     1125.722 3185.925    0.000 3185.925     1213.339 5133.400    0.000 5133.400
854.00  3541.586 1560.614    0.000 1560.614     1125.416 3106.210    0.000 3106.210     1014.081 4795.818    0.000 4795.818
855.00  3426.851 1601.576    0.000 1601.576     1068.044 2992.574    0.000 2992.574     1042.934 4941.695    0.000 4941.695
856.00  3417.864 1568.074    0.000 1568.074     1177.765 2832.370    0.000 2832.370     1418.829 4782.337    0.000 4782.337
857.00  3695.023 1451.127    0.000 1451.127     1499.180 2957.330    0.000 2957.330     1567.504 5054.282    0.000 5054.282
858.00  3608.030 1374.357    0.000 1374.357     1504.560 2810.905    0.000 2810.905     1917.856 4571.814    0.000 4571.814
859.00  3539.098 1376.163    0.000 1376.163     1505.961 2780.754    0.000 2780.754     2028.543 4542.162    0.000 4542.162
860.00  3452.113 1516.208    0.000 1516.208     1192.164 2916.202    0.000 2916.202     1421.843 4777.108    0.000 4777.108
861.00  3477.947 1392.934    0.000 1392.934     1357.720 2782.715    0.000 2782.715     1406.149 4645.316    0.000 4645.316
862.00  3700.858 1346.420    0.000 1346.420     1307.949 2980.629    0.000 2980.629     1673.260 4645.109    0.000 4645.109
863.00  3632.066 1555.296    0.000 1555.296     1491.565 2835.549    0.000 2835.549     2112.895 4484.863    0.000 4484.863
864.00  3635.474 1541.336    0.000 1541.336     1391.515 2956.825    0.000 2956.825     2019.494 4788.152    0.000 4788.152
865.00  3473.871 1636.185    0.000 1636.185     1392.095 2671.151    0.000 2671.151     1695.084 4583.801    0.000 4583.801
866.00  3731.070 1449.861    0.000 1449.861     1434.352 2840.753    0.000 2840.753     1939.970 4441.427    0.000 4441.427
867.00  3548.845 1504.889    0.000 1504.889     1234.984 3006.157    0.000 3006.157     1564.992 4618.674    0.000 4618.674
868.00  3611.760 1463.553    0.000 1463.553     1252.202 2808.718    0.000 2808.718     1319.899 4603.703    0.000 4603.703
869.00  3625.794 1485.238    0.000 1485.238     1388.621 2765.595    0.000 2765.595     1198.949 4726.345    0.000 4726.345
870.00  3554.750 1555.826    0.000 1555.826     1114.058 3103.253    0.000 3103.253     1324.709 4968.725    0.000 4968.725
871.00  3684.083 1428.326    0.000 1428.326     1300.459 2809.939    0.000 2809.939     1569.323 4135.310    0.000 4135.310
872.00  3492.253 1501.008    0.000 1501.008     1281.561 2664.501    0.000 2664.501     1577.870 4328.029    0.000 4328.029
873.00  3422.636 1618.637    0.000 1618.637     1177.293 2716.139    0.000 2716.139     1248.224 4480.247    0.000 4480.247
874.00  3362.922 1652.760    0.000 1652.760     1339.251 2704.640    0.000 2704.640     1736.197 4450.374    0.000 4450.374
875.00  3409.275 1523.999    0.000 1523.999     1253.746 2947.096    0.000 2947.096     1396.902 4396.589    0.000 4396.589
876.00  3555.288 1414.681    0.000 1414.681     1652.254 2538.740    0.000 2538.740     1887.193 4087.057    0.000 4087.057
877.00  3546.591 1384.128    0.000 1384.128     1300.465 2784.385    0.000 2784.385     1535.547 4548.499    0.000 4548.499
878.00  3500.991 1534.667    0.000 1534.667     1270.054 3033.218    0.000 3033.218     1463.553 4669.730    0.000 4669.730
879.00  3513.039 1552.895    0.000 1552.895     1295.829 2640.795    0.000 2640.795     1347.245 4690.150    0.000 4690.150
880.00  3641.066 1547.888    0.000 1547.888     1359.793 2864.340    0.000 2864.340     1921.273 4384.226    0.000 4384.226
881.00  3686.867 1498.585    0.000 1498.585     1467.065 2772.119    0.000 2772.119     1486.887 4350.739    0.000 4350.739
882.00  3635.195 1514.841    0.000 1514.841     1381.561 2899.028    0.000 2899.028     1800.144 4164.556    0.000 4164.556
883.00  3690.756 1519.689    0.000 1519.689     1439.783 2848.702    0.000 2848.702     1359.203 4374.972    0.000 4374.972
884.00  3562.486 1600.999    0.000 1600.999     1458.631 2846.177    0.000 2846.177     1538.045 4608.310    0.000 4608.310
885.00  3536.542 1536.875    0.000 1536.875     1177.849 2988.437    0.000 2988.437     1139.343 4661.595    0.000 4661.595
886.00  3809.274 1499.859    0.000 1499.859     1536.575 2664.031    0.000 2664.031     1321.604 4728.651    0.000 4728.651
887.00  3750.966 1509.131    0.000 1509.131     1354.507 2746.320    0.000 2746.320     1573.751 4537.444    0.000 4537.444
888.00  3802.454 1426.487    0.000 1426.487     1515.831 2889.149    0.000 2889.149     1560.069 4546.075    0.000 4546.075
889.00  3628.822 1485.899    0.000 1485.899     1344.167 2756.524    0.000 2756.524     1438.733 4387.431    0.000 4387.431
890.00  3686.693 1411.677    0.000 1411.677     1344.599 2871.658    0.000 2871.658     1544.593 4368.837    0.000 4368.837
891.00  3713.753 1543.661    0.000 1543.661     1055.296 3188.308    0.000 3188.308     1329.455 4874.321    0.000 4874.321
892.00  3678.829 1473.060    0.000 1473.060     1211.321 3180.807    0.000 3180.807     1058.517 4910.420    0.000 4910.420
893.00  3667.767 1536.839    0.000 1536.839      963.710 3544.504    0.000 3544.504      623.104 5408.250    0.000 5408.250
894.00  3716.765 1580.443    0.000 1580.443     1101.202 3205.147    0.000 3205.147      805.876 5270.114    0.000 5270.114
895.00  3727.807 1479.717    0.000 1479.717     1021.326 3363.237    0.000 3363.237      817.932 5489.687    0.000 5489.687
896.00  3738.926 1489.448    0.000 1489.448     1284.479 3180.114    0.000 3180.114     1432.482 4878.945    0.000 4878.945
897.00  3748.466 1466.302    0.000 1466.302     1274.939 2856.383    0.000 2856.383     1126.575 4619.677    0.000 4619.677
898.00  3856.609 1546.795    0.000 1546.795     1220.123 2942.595    0.000 2942.595     1036.694 5082.321    0.000 5082.321
899.00  3784.530 1534.302    0.000 1534.302     1272.714 3049.332    0.000 3049.332     1248.912 5141.130    0.000 5141.130
900.00  3575.070 1527.913    0.000 1527.913     1311.426 2861.583    0.000 2861.583     1014.776 4604.799    0.000 4604.799
901.00  3580.644 1577.268    0.000 1577.268     1421.010 3104.638    0.000 3104.638     1115.612 5024.411    0.000 5024.411
902.00  3499.537 1568.704    0.000 1568.704     1106.093 3009.635    0.000 3009.635     1190.115 4818.840    0.000 4818.840
903.00  3777.074 1613.644    0.000 1613.644     1251.329 3109.897    0.000 3109.897     1217.956 4640.882    0.000 4640.882
904.00  3512.971 1538.157    0.000 1538.157     1236.521 2965.666    0.000 2965.666     1441.231 4538.854    0.000 4538.854
905.00  3591.653 1589.582    0.000 1589.582     1360.105 2966.433    0.000 2966.433     1647.737 4479.343    0.000 4479.343
906.00  3558.324 1532.876    0.000 1532.876     1341.464 3197.673    0.000 3197.673     1843.660 4637.682    0.000 4637.682
907.00  3486.428 1592.316    0.000 1592.316     1359.303 2949.789    0.000 2949.789     1638.290 4776.015    0.000 4776.015
908.00  3536.625 1563.491    0.000 1563.491     1239.754 2824.690    0.000 2824.690     1329.451 4275.654    0.000 4275.654
909.00  3568.910 1628.130    0.000 1628.130     1239.527 2898.661    0.000 2898.661     1209.913 4639.995    0.000 4639.995
910.00  3449.344 1781.337    0.000 1781.337     1313.438 2868.825    0.000 2868.825     1316.084 4819.237    0.000 4819.237
911.00  3664.284 1676.122    0.000 1676.122     1322.461 3071.380    0.000 3071.380     1695.889 4368.135    0.000 4368.135
912.00  3555.653 1660.191    0.000 1660.191     1300.508 2890.461    0.000 2890.461     1568.600 4582.591    0.000 4582.591
913.00  3663.148 1582.498    0.000 1582.498     1296.788 2987.652    0.000 2987.652     1318.190 4771.180    0.000 4771.180
914.00  3509.604 1687.408    0.000 1687.408     1386.621 2976.874    0.000 2976.874     1340.209 4553.536    0.000 4553.536
915.00  3435.647 1635.606    0.000 1635.606     1266.707 2819.384    0.000 2819.384     1209.504 4529.298    0.000 4529.298
916.00  3605.945 1621.087    0.000 1621.087     1270.764 2996.174    0.000 2996.174     1427.254 4592.743    0.000 4592.743
917.00  3440.403 1597.604    0.000 1597.604     1124.649 3048.908    0.000 3048.908     1066.549 4853.215    0.000 4853.215
918.00  3510.358 1626.562    0.000 1626.562     1363.756 3070.936    0.000 3070.936     1588.406 4680.811    0.000 4680.811
919.00  3579.400 1662.260    0.000 1662.260     1234.160 3111.655    0.000 3111.655     1175.223 4740.325    0.000 4740.325
920.00  3555.054 1645.124    0.000 1645.124     1298.200 3010.743    0.000 3010.743     1212.427 4798.739    0.000 4798.739
921.00  3569.480 1628.834    0.000 1628.834     1069.643 3346.177    0.000 3346.177     1024.421 5075.689    0.000 5075.689
922.00  3516.630 1560.720    0.000 1560.720     1102.019 3189.878    0.000 3189.878      816.733 5085.546    0.000 5085.546
923.00  3415.125 1660.796    0.000 1660.796      952.523 3144.379    0.000 3144.379      723.941 4807.576    0.000 4807.576
924.00  3687.586 1586.929    0.000 1586.929     1267.890 3070.672    0.000 3070.672     1049.766 4572.316    0.000 4572.316
925.00  3475.533 1571.599    0.000 1571.599     1222.834 2938.622    0.000 2938.622     1248.009 4503.756    0.000 4503.756
926.00  3416.088 1608.363    0.000 1608.363     1028.692 3109.820    0.000 3109.820      858.050 4962.702    0.000 4962.702
927.00  3572.391 1611.568    0.000 1611.568     1086.924 3071.030    0.000 3071.030      804.965 4853.718    0.000 4853.718
928.00  3418.588 1622.453    0.000 1622.453      887.371 3319.529    0.000 3319.529      776.420 5064.335    0.000 5064.335
929.00  3722.274 1605.198    0.000 1605.198     1179.354 3009.729    0.000 3009.729      773.902 4841.562    0.000 4841.562
930.00  3653.375 1626.485    0.000 1626.485     1104.989 3131.162    0.000 3131.162      917.161 4813.609    0.000 4813.609
931.00  3644.010 1660.545    0.000 1660.545     1126.047 3324.928    0.000 3324.928     1045.541 5125.855    0.000 5125.855
932.00  3472.714 1675.190    0.000 1675.190     1069.858 2978.590    0.000 2978.590      924.606 4598.069    0.000 4598.069
933.00  3516.732 1597.331    0.000 1597.331     1106.107 3111.539    0.000 3111.539     1090.578 4518.045    0.000 4518.045
934.00  3325.498 1661.373    0.000 1661.373     1136.640 2953.844    0.000 2953.844      955.566 4857.746    0.000 4857.746
935.00  3406.487 1640.592    0.000 1640.592     1011.442 3048.041    0.000 3048.041      765.864 5029.561    0.000 5029.561
936.00  3526.060 1644.399    0.000 1644.399     1157.742 2978.659    0.000 2978.659      955.468 4780.140    0.000 4780.140
937.00  3474.907 1619.447    0.000 1619.447     1065.002 3065.988    0.000 3065.988     1106.065 4734.791    0.000 4734.791
938.00  3539.224 1608.036    0.000 1608.036     1105.632 2950.502    0.000 2950.502      956.973 4765.267    0.000 4765.267
939.00  3598.502 1557.018    0.000 1557.018     1137.412 2952.838    0.000 2952.838      888.508 4730.077    0.000 4730.077
940.00  3737.031 1553.366    0.000 1553.366     1411.459 2944.913    0.000 2944.913     1309.639 4596.953    0.000 4596.953
941.00  3421.568 1620.724    0.000 1620.724     1335.840 2933.432    0.000 2933.432     1561.375 4702.514    0.000 4702.514
942.00  3564.223 1615.031    0.000 1615.031     1212.022 2965.692    0.000 2965.692     1278.272 4713.571    0.000 4713.571
943.00  3615.437 1625.781    0.000 1625.781     1336.373 2964.500    0.000 2964.500     1564.091 4464.748    0.000 4464.748
944.00  3602.354 1541.644    0.000 1541.644     1214.591 3077.526    0.000 3077.526     1025.842 4492.699    0.000 4492.699
945.00  3521.200 1544.986    0.000 1544.986     1257.247 2960.764    0.000 2960.764      976.272 4789.487    0.000 4789.487
946.00  3738.743 1586.025    0.000 1586.025     1356.352 3091.914    0.000 3091.914     1499.030 4757.298    0.000 4757.298
947.00  3463.009 1673.910    0.000 1673.910     1390.893 2825.625    0.000 2825.625     1187.987 4870.404    0.000 4870.404
948.00  3533.231 1667.113    0.000 1667.113     1183.348 2901.099    0.000 2901.099     1210.021 4542.068    0.000 4542.068
949.00  3487.187 1634.703    0.000 1634.703     1328.883 2835.981    0.000 2835.981     1139.640 4714.674    0.000 4714.674
950.00  3629.159 1611.335    0.000 1611.335     1103.265 3101.386    0.000 3101.386      646.528 5009.448    0.000 5009.448
951.00  3483.738 1644.453    0.000 1644.453     1030.730 3098.032    0.000 3098.032     1057.811 5020.491    0.000 5020.491
952.00  3480.834 1656.925    0.000 1656.925     1245.911 2936.591    0.000 2936.591     1169.908 4994.572    0.000 4994.572
953.00  3682.683 1591.743    0.000 1591.743     1319.329 2859.844    0.000 2859.844     1147.780 4836.635    0.000 4836.635
954.00  3512.887 1615.993    0.000 1615.993     1327.223 3125.548    0.000 3125.548     1217.342 4951.627    0.000 4951.627
955.00  3439.439 1608.870    0.000 1608.870     1380.005 3062.178    0.000 3062.178     1013.574 4892.212    0.000 4892.212
956.00  3525.589 1612.794    0.000 1612.794     1399.287 2939.149    0.000 2939.149     1487.591 4765.843    0.000 4765.843
957.00  3498.275 1600.879    0.000 1600.879     1464.070 2786.237    0.000 2786.237     1496.026 4583.178    0.000 4583.178
958.00  3606.479 1564.731    0.000 1564.731     1416.714 2878.599    0.000 2878.599     1405.041 4534.511    0.000 4534.511
959.00  3468.872 1568.343    0.000 1568.343     1356.509 2804.198    0.000 2804.198     1497.436 4008.128    0.000 4008.128
960.00  3453.028 1601.963    0.000 1601.963     1392.136 2789.852    0.000 2789.852     1769.074 4171.005    0.000 4171.005
961.00  3421.318 1577.731    0.000 1577.731     1189.260 2777.237    0.000 2777.237     1335.582 4171.303    0.000 4171.303
962.00  3411.062 1572.430    0.000 1572.430     1282.237 2844.677    0.000 2844.677     1479.237 4267.013    0.000 4267.013
963.00  3473.604 1596.916    0.000 1596.916      974.923 2995.121    0.000 2995.121      801.352 4530.510    0.000 4530.510
964.00  3604.882 1606.376    0.000 1606.376     1160.388 3134.770    0.000 3134.770     1096.116 4431.481    0.000 4431.481
965.00  3553.051 1584.219    0.000 1584.219     1362.091 2701.916    0.000 2701.916     1226.404 4785.463    0.000 4785.463
966.00  3500.081 1613.840    0.000 1613.840     1209.143 2937.905    0.000 2937.905     1217.057 4648.535    0.000 4648.535
967.00  3714.431 1559.440    0.000 1559.440     1394.906 3112.180    0.000 3112.180     1391.172 4873.915    0.000 4873.915
968.00  3451.104 1623.563    0.000 1623.563     1068.548 2831.958    0.000 2831.958      947.125 4589.318    0.000 4589.318
969.00  3350.766 1683.387    0.000 1683.387     1120.266 2844.189    0.000 2844.189      974.772 4581.384    0.000 4581.384
970.00  3350.968 1714.070    0.000 1714.070     1110.083 2834.222    0.000 2834.222      985.021 4899.161    0.000 4899.161
971.00  3615.361 1592.618    0.000 1592.618     1172.861 2931.851    0.000 2931.851      874.837 5060.925    0.000 5060.925
972.00  3477.018 1625.268    0.000 1625.268     1110.273 2782.574    0.000 2782.574     1041.225 4355.477    0.000 4355.477
973.00  3534.095 1657.951    0.000 1657.951      984.808 2939.068    0.000 2939.068      659.800 4811.996    0.000 4811.996
974.00  3416.117 1683.707    0.000 1683.707     1310.868 2664.234    0.000 2664.234     1375.094 4460.342    0.000 4460.342
975.00  3434.525 1705.607    0.000 1705.607     1147.143 2776.199    0.000 2776.199     1098.326 4670.252    0.000 4670.252
976.00  3400.729 1646.456    0.000 1646.456     1078.029 2778.007    0.000 2778.007     1049.570 4591.533    0.000 4591.533
977.00  3394.416 1642.189    0.000 1642.189     1019.664 2892.949    0.000 2892.949      853.228 4167.987    0.000 4167.987
978.00  3695.321 1684.805    0.000 1684.805     1185.926 3117.977    0.000 3117.977     1275.265 4508.286    0.000 4508.286
979.00  3504.576 1728.847    0.000 1728.847     1054.282 3012.779    0.000 3012.779      766.265 5002.630    0.000 5002.630
980.00  3324.083 1624.735    0.000 1624.735     1100.818 2965.708    0.000 2965.708     1054.094 5217.252    0.000 5217.252
981.00  3561.293 1678.797    0.000 1678.797      955.494 3014.452    0.000 3014.452      821.053 5010.760    0.000 5010.760
982.00  3618.286 1610.969    0.000 1610.969     1063.619 2903.392    0.000 2903.392      922.995 5077.820    0.000 5077.820
983.00  3635.974 1641.168    0.000 1641.168     1214.522 3149.667    0.000 3149.667     1154.315 4963.099    0.000 4963.099
984.00  3553.966 1576.387    0.000 1576.387     1272.234 2990.643    0.000 2990.643     1135.918 4879.652    0.000 4879.652
985.00  3493.023 1609.656    0.000 1609.656     1132.292 3000.965    0.000 3000.965      991.754 5097.718    0.000 5097.718
986.00  3259.965 1667.226    0.000 1667.226     1175.775 2685.194    0.000 2685.194     1024.637 4739.524    0.000 4739.524
987.00  3460.137 1557.956    0.000 1557.956     1200.205 2785.786    0.000 2785.786     1044.945 4870.212    0.000 4870.212
988.00  3618.367 1546.466    0.000 1546.466     1119.986 2952.026    0.000 2952.026     1163.467 4887.605    0.000 4887.605
989.00  3544.006 1528.810    0.000 1528.810     1206.970 3002.367    0.000 3002.367     1216.750 4610.521    0.000 4610.521
990.00  3501.471 1509.435    0.000 1509.435     1187.878 2849.753    0.000 2849.753     1185.792 4758.620    0.000 4758.620
991.00  3598.286 1627.755    0.000 1627.755     1307.061 2651.903    0.000 2651.903     1129.090 4746.459    0.000 4746.459
992.00  3417.753 1616.666    0.000 1616.666     1196.903 2863.713    0.000 2863.713      994.876 4748.446    0.000 4748.446
993.00  3492.547 1576.400    0.000 1576.400     1224.051 2785.533    0.000 2785.533     1288.027 4317.974    0.000 4317.974
994.00  3613.844 1639.979    0.000 1639.979     1318.234 2885.948    0.000 2885.948     1463.351 4552.615    0.000 4552.615
995.00  3470.361 1632.101    0.000 1632.101     1012.317 3140.445    0.000 3140.445      873.334 5167.679    0.000 5167.679
996.00  3506.545 1589.752    0.000 1589.752     1058.668 2856.287    0.000 2856.287     1101.847 4364.824    0.000 4364.824
997.00  3302.727 1640.603    0.000 1640.603     1091.949 2738.226    0.000 2738.226     1070.882 4736.695    0.000 4736.695
998.00  3417.102 1728.053    0.000 1728.053     1161.498 2729.171    0.000 2729.171     1085.760 4669.350    0.000 4669.350
999.00  3461.327 1696.798    0.000 1696.798     1264.511 2918.294    0.000 2918.294     1540.059 4263.888    0.000 4263.888
1000.00  3544.423 1689.972    0.000 1689.972     1242.377 2871.635    0.000 2871.635     1477.834 4672.562    0.000 4672.562
1001.00  3349.341 1737.505    0.000 1737.505     1123.214 2911.055    0.000 2911.055     1107.075 4606.101    0.000 4606.101
1002.00  3350.167 1674.252    0.000 1674.252     1136.866 2839.289    0.000 2839.289     1274.159 4361.300    0.000 4361.300
