# Supplementary material for: N-Glycans modulate tilting of HIV-1 envelope glycoprotein
Source: Nat Commun. 2026 Apr 15;17:5206. doi: 10.1038/s41467-026-71874-2 (PMC13254402; doi:10.1038/s41467-026-71874-2)
Supplement: Supplementary file 8 — Source Data [file 41467_2026_71874_MOESM8_ESM.zip › source_data/2_Supplementary_Figures/5_FigS9/source_data/V1V2/V1V2.B.2.txt]

#ASA ANALYSIS
#SIM_TIME  ASA1.4 TotOccl1.4 ShldMem1.4 ShldGly1.4   ASA7.2 TotOccl7.2 ShldMem7.2 ShldGly7.2   ASA18.6 TotOccl18.6 ShldMem18.6 ShldGly18.6

  0.00  4200.474  994.430    0.000  994.430      555.568 3760.899    0.000 3760.899      222.781 5444.217    0.000 5444.217
  1.00  3556.693 1237.270    0.000 1237.270      472.046 3796.467    0.000 3796.467        0.000 6284.674    0.000 6284.674
  2.00  3772.244 1081.070    0.000 1081.070      586.095 3731.483    0.000 3731.483       71.077 5837.301    0.000 5837.301
  3.00  3625.638 1269.193    0.000 1269.193      392.639 3845.401    0.000 3845.401      312.559 5667.092    0.000 5667.092
  4.00  3689.506 1151.597    0.000 1151.597      423.250 3968.719    0.000 3968.719      294.463 6007.138    0.000 6007.138
  5.00  3743.183 1178.605    0.000 1178.605      577.588 3483.253    0.000 3483.253      333.268 5445.451    0.000 5445.451
  6.00  3812.128 1138.029    0.000 1138.029      603.792 3597.249    0.000 3597.249      364.534 5621.668    0.000 5621.668
  7.00  4031.197 1140.974    0.000 1140.974      618.138 3653.730    0.000 3653.730      720.925 5536.726    0.000 5536.726
  8.00  3862.812 1112.420    0.000 1112.420      557.312 3530.268    0.000 3530.268      263.599 5861.745    0.000 5861.745
  9.00  3863.350 1139.747    0.000 1139.747      662.375 3393.340    0.000 3393.340      425.659 5722.610    0.000 5722.610
 10.00  3837.666 1125.234    0.000 1125.234      548.624 3534.807    0.000 3534.807      375.090 5589.994    0.000 5589.994
 11.00  3918.956 1121.787    0.000 1121.787      390.012 3548.146    0.000 3548.146      314.770 5439.598    0.000 5439.598
 12.00  3855.887 1068.493    0.000 1068.493      583.171 3520.369    0.000 3520.369      487.386 5639.151    0.000 5639.151
 13.00  3820.430 1284.168    0.000 1284.168      581.752 3505.818    0.000 3505.818      505.482 5059.299    0.000 5059.299
 14.00  3837.646 1235.244    0.000 1235.244      512.617 3700.946    0.000 3700.946      446.771 5465.938    0.000 5465.938
 15.00  3699.165 1208.579    0.000 1208.579      476.656 3747.223    0.000 3747.223      426.463 5390.546    0.000 5390.546
 16.00  3820.891 1280.674    0.000 1280.674      596.631 3464.400    0.000 3464.400      668.950 4792.685    0.000 4792.685
 17.00  3718.085 1383.848    0.000 1383.848      565.755 3489.674    0.000 3489.674      370.466 5219.247    0.000 5219.247
 18.00  3644.153 1276.422    0.000 1276.422      639.296 3346.324    0.000 3346.324      294.463 5567.088    0.000 5567.088
 19.00  3733.601 1217.655    0.000 1217.655      680.702 3489.559    0.000 3489.559      536.547 5457.917    0.000 5457.917
 20.00  4015.367 1181.186    0.000 1181.186      628.533 3587.099    0.000 3587.099      445.162 5691.553    0.000 5691.553
 21.00  3682.340 1377.240    0.000 1377.240      646.173 3534.087    0.000 3534.087      527.399 5369.536    0.000 5369.536
 22.00  3624.478 1433.759    0.000 1433.759      737.434 3499.020    0.000 3499.020      599.079 5618.758    0.000 5618.758
 23.00  3705.314 1332.715    0.000 1332.715      761.823 3324.081    0.000 3324.081      362.323 5931.337    0.000 5931.337
 24.00  3644.262 1312.922    0.000 1312.922      800.523 3337.209    0.000 3337.209      334.274 5835.723    0.000 5835.723
 25.00  3814.400 1277.444    0.000 1277.444      770.153 3418.035    0.000 3418.035      878.562 5295.848    0.000 5295.848
 26.00  4048.754 1093.091    0.000 1093.091      861.208 3496.384    0.000 3496.384      647.234 5741.736    0.000 5741.736
 27.00  3874.255 1224.362    0.000 1224.362      776.077 3400.107    0.000 3400.107     1085.259 5317.470    0.000 5317.470
 28.00  3907.227 1126.239    0.000 1126.239      811.444 3499.727    0.000 3499.727      629.138 5813.883    0.000 5813.883
 29.00  3764.273 1224.902    0.000 1224.902      752.949 3395.374    0.000 3395.374      625.720 5552.594    0.000 5552.594
 30.00  3860.305 1231.046    0.000 1231.046      762.180 3463.029    0.000 3463.029      667.341 5507.653    0.000 5507.653
 31.00  3808.039 1318.577    0.000 1318.577      740.853 3390.612    0.000 3390.612      648.642 5147.738    0.000 5147.738
 32.00  3861.581 1254.020    0.000 1254.020      610.892 3640.234    0.000 3640.234      477.232 5435.625    0.000 5435.625
 33.00  3813.554 1180.003    0.000 1180.003      783.942 3348.487    0.000 3348.487      575.755 5484.228    0.000 5484.228
 34.00  3672.650 1328.416    0.000 1328.416      391.871 3693.964    0.000 3693.964      264.001 5386.516    0.000 5386.516
 35.00  3797.249 1199.565    0.000 1199.565      462.419 3523.153    0.000 3523.153      192.924 5823.728    0.000 5823.728
 36.00  3598.415 1397.822    0.000 1397.822      346.601 3686.632    0.000 3686.632      283.504 5681.101    0.000 5681.101
 37.00  3712.783 1341.594    0.000 1341.594      353.124 3617.853    0.000 3617.853       80.628 5491.789    0.000 5491.789
 38.00  3708.043 1304.885    0.000 1304.885      439.341 3560.607    0.000 3560.607      342.618 5544.670    0.000 5544.670
 39.00  3557.997 1414.567    0.000 1414.567      340.119 3476.684    0.000 3476.684      221.978 5139.217    0.000 5139.217
 40.00  3597.576 1532.801    0.000 1532.801      516.070 3527.559    0.000 3527.559      241.481 5361.785    0.000 5361.785
 41.00  3648.748 1434.520    0.000 1434.520      352.218 3682.853    0.000 3682.853      150.901 5415.284    0.000 5415.284
 42.00  3601.129 1462.042    0.000 1462.042      417.717 3457.034    0.000 3457.034       10.154 5122.048    0.000 5122.048
 43.00  3498.094 1456.553    0.000 1456.553      162.427 3546.996    0.000 3546.996       10.154 4962.181    0.000 4962.181
 44.00  3637.195 1340.463    0.000 1340.463      246.217 3456.190    0.000 3456.190       10.154 5195.935    0.000 5195.935
 45.00  3705.264 1215.820    0.000 1215.820      345.089 3674.244    0.000 3674.244      284.309 5326.489    0.000 5326.489
 46.00  3807.132 1287.769    0.000 1287.769      509.462 3471.028    0.000 3471.028      324.924 5635.432    0.000 5635.432
 47.00  3590.414 1382.899    0.000 1382.899      456.803 3532.780    0.000 3532.780      436.617 5083.821    0.000 5083.821
 48.00  3723.693 1228.752    0.000 1228.752      605.186 3629.890    0.000 3629.890      476.428 5213.095    0.000 5213.095
 49.00  3740.768 1291.762    0.000 1291.762      581.453 3351.448    0.000 3351.448      556.654 5369.522    0.000 5369.522
 50.00  3628.085 1277.900    0.000 1277.900      578.031 3481.141    0.000 3481.141      637.885 4971.972    0.000 4971.972
 51.00  3757.402 1378.221    0.000 1378.221      615.261 3309.855    0.000 3309.855      937.676 4911.231    0.000 4911.231
 52.00  3822.882 1303.417    0.000 1303.417      545.776 3533.866    0.000 3533.866      801.151 4984.695    0.000 4984.695
 53.00  3748.698 1381.300    0.000 1381.300      658.147 3607.373    0.000 3607.373      858.656 4793.042    0.000 4793.042
 54.00  3865.760 1262.640    0.000 1262.640      647.718 3556.273    0.000 3556.273      584.301 5333.125    0.000 5333.125
 55.00  3673.716 1277.473    0.000 1277.473      710.849 3498.526    0.000 3498.526      717.708 5368.216    0.000 5368.216
 56.00  3926.573 1120.572    0.000 1120.572      549.374 3518.130    0.000 3518.130      700.015 4711.949    0.000 4711.949
 57.00  3687.277 1256.343    0.000 1256.343      541.545 3447.783    0.000 3447.783      780.642 5185.042    0.000 5185.042
 58.00  3779.425 1305.202    0.000 1305.202      668.225 3578.712    0.000 3578.712      741.032 5313.132    0.000 5313.132
 59.00  3776.096 1327.255    0.000 1327.255      548.250 3646.242    0.000 3646.242      497.540 5413.768    0.000 5413.768
 60.00  3755.378 1293.234    0.000 1293.234      572.458 3536.332    0.000 3536.332      635.874 4890.102    0.000 4890.102
 61.00  3670.216 1371.951    0.000 1371.951      450.845 3638.768    0.000 3638.768      720.322 4557.643    0.000 4557.643
 62.00  3768.589 1263.770    0.000 1263.770      495.245 3714.790    0.000 3714.790      507.694 5162.805    0.000 5162.805
 63.00  3795.252 1285.053    0.000 1285.053      523.776 3645.304    0.000 3645.304      578.771 5392.336    0.000 5392.336
 64.00  3798.152 1336.313    0.000 1336.313      460.443 3603.233    0.000 3603.233      395.800 5434.407    0.000 5434.407
 65.00  3795.185 1283.981    0.000 1283.981      520.267 3441.733    0.000 3441.733      629.541 4825.176    0.000 4825.176
 66.00  3883.489 1306.703    0.000 1306.703      465.674 3612.183    0.000 3612.183      537.150 4984.394    0.000 4984.394
 67.00  3860.508 1328.712    0.000 1328.712      576.484 3751.246    0.000 3751.246      577.364 5303.789    0.000 5303.789
 68.00  3769.293 1266.342    0.000 1266.342      809.763 3529.023    0.000 3529.023      606.820 5335.231    0.000 5335.231
 69.00  3656.096 1399.028    0.000 1399.028      690.093 3648.784    0.000 3648.784      608.831 5652.531    0.000 5652.531
 70.00  3858.532 1302.020    0.000 1302.020      558.626 3616.533    0.000 3616.533      576.560 4942.896    0.000 4942.896
 71.00  3850.483 1262.192    0.000 1262.192      664.681 3407.833    0.000 3407.833      678.701 4995.957    0.000 4995.957
 72.00  3789.389 1246.963    0.000 1246.963      588.490 3491.849    0.000 3491.849      477.232 5642.280    0.000 5642.280
 73.00  3604.633 1286.118    0.000 1286.118      628.055 3052.929    0.000 3052.929      608.026 5226.672    0.000 5226.672
 74.00  3660.740 1238.475    0.000 1238.475      647.546 3221.977    0.000 3221.977      557.458 5330.037    0.000 5330.037
 75.00  3717.585 1178.998    0.000 1178.998      484.261 3326.183    0.000 3326.183      384.842 5131.173    0.000 5131.173
 76.00  3877.405 1157.292    0.000 1157.292      594.891 3310.734    0.000 3310.734      527.399 5241.159    0.000 5241.159
 77.00  3656.426 1275.115    0.000 1275.115      557.840 3260.752    0.000 3260.752      568.617 5041.695    0.000 5041.695
 78.00  3627.166 1282.165    0.000 1282.165      474.857 3286.765    0.000 3286.765      172.515 5244.978    0.000 5244.978
 79.00  3719.090 1162.811    0.000 1162.811      498.045 3335.151    0.000 3335.151       30.462 5439.702    0.000 5439.702
 80.00  3852.640 1136.670    0.000 1136.670      372.415 3383.175    0.000 3383.175      162.261 5546.185    0.000 5546.185
 81.00  3960.298 1021.985    0.000 1021.985      548.974 3287.946    0.000 3287.946      467.078 5175.798    0.000 5175.798
 82.00  3847.694 1067.554    0.000 1067.554      693.281 3219.729    0.000 3219.729      528.002 5303.291    0.000 5303.291
 83.00  3828.132 1127.072    0.000 1127.072      635.450 3187.257    0.000 3187.257      537.150 5058.070    0.000 5058.070
 84.00  3705.444 1294.819    0.000 1294.819      601.207 3238.823    0.000 3238.823      710.369 4916.422    0.000 4916.422
 85.00  3622.323 1146.170    0.000 1146.170      590.016 3221.911    0.000 3221.911      700.015 5052.869    0.000 5052.869
 86.00  3718.457 1205.591    0.000 1205.591      536.182 3325.407    0.000 3325.407      375.694 5199.565    0.000 5199.565
 87.00  3807.088 1142.595    0.000 1142.595      655.775 3205.564    0.000 3205.564      487.386 5168.290    0.000 5168.290
 88.00  3809.802 1020.147    0.000 1020.147      465.801 3241.313    0.000 3241.313      497.540 4748.159    0.000 4748.159
 89.00  3879.708 1099.403    0.000 1099.403      557.887 3091.572    0.000 3091.572      668.950 4459.388    0.000 4459.388
 90.00  3839.763 1020.483    0.000 1020.483      567.876 3231.013    0.000 3231.013      639.694 4839.328    0.000 4839.328
 91.00  3560.144 1125.492    0.000 1125.492      558.669 3091.004    0.000 3091.004      162.462 5050.161    0.000 5050.161
 92.00  3690.271 1093.287    0.000 1093.287      449.584 3379.410    0.000 3379.410       50.769 5153.702    0.000 5153.702
 93.00  3670.884 1159.444    0.000 1159.444      445.695 3296.950    0.000 3296.950      243.693 4868.313    0.000 4868.313
 94.00  3671.777 1220.877    0.000 1220.877      469.694 3366.424    0.000 3366.424      363.730 5152.010    0.000 5152.010
 95.00  3553.922 1105.525    0.000 1105.525      503.542 3151.592    0.000 3151.592      364.937 5170.693    0.000 5170.693
 96.00  3720.340 1263.550    0.000 1263.550      601.637 3403.090    0.000 3403.090      161.859 5697.585    0.000 5697.585
 97.00  3714.137 1169.696    0.000 1169.696      334.502 3451.954    0.000 3451.954      294.261 5404.030    0.000 5404.030
 98.00  3817.440 1160.242    0.000 1160.242      499.178 3379.519    0.000 3379.519      406.155 5185.378    0.000 5185.378
 99.00  3780.170 1105.869    0.000 1105.869      591.735 3132.552    0.000 3132.552      405.954 4987.922    0.000 4987.922
100.00  3496.080 1295.428    0.000 1295.428      440.809 3277.572    0.000 3277.572      132.000 5156.820    0.000 5156.820
101.00  3672.225 1193.278    0.000 1193.278      434.888 3164.828    0.000 3164.828       10.154 5115.003    0.000 5115.003
102.00  3724.195 1161.696    0.000 1161.696      504.014 3287.238    0.000 3287.238       40.616 5332.453    0.000 5332.453
103.00  3795.152 1155.410    0.000 1155.410      668.521 3295.347    0.000 3295.347      364.936 4950.929    0.000 4950.929
104.00  3829.240 1185.346    0.000 1185.346      558.311 3306.225    0.000 3306.225       40.213 5446.945    0.000 5446.945
105.00  3824.838 1150.497    0.000 1150.497      642.843 3218.458    0.000 3218.458      494.926 5443.134    0.000 5443.134
106.00  4001.384 1142.065    0.000 1142.065      655.164 3097.502    0.000 3097.502      707.957 5053.876    0.000 5053.876
107.00  3750.492 1164.479    0.000 1164.479      685.676 3211.610    0.000 3211.610      353.777 5634.500    0.000 5634.500
108.00  3777.691 1190.112    0.000 1190.112      538.476 3341.070    0.000 3341.070      324.924 5584.928    0.000 5584.928
109.00  3849.953 1179.719    0.000 1179.719      688.241 3280.024    0.000 3280.024      456.724 5451.391    0.000 5451.391
110.00  3784.495 1099.573    0.000 1099.573      609.974 3273.779    0.000 3273.779      416.108 5079.766    0.000 5079.766
111.00  3780.188 1087.370    0.000 1087.370      688.663 3206.744    0.000 3206.744      485.577 4816.193    0.000 4816.193
112.00  3826.452 1134.743    0.000 1134.743      554.390 3176.840    0.000 3176.840      354.783 4879.983    0.000 4879.983
113.00  3820.071 1154.379    0.000 1154.379      721.870 3122.862    0.000 3122.862      405.351 4898.249    0.000 4898.249
114.00  3775.145 1013.162    0.000 1013.162      693.986 3311.486    0.000 3311.486      324.421 5507.169    0.000 5507.169
115.00  3683.468 1109.383    0.000 1109.383      689.188 3402.510    0.000 3402.510      688.855 5141.522    0.000 5141.522
116.00  3528.081 1188.909    0.000 1188.909      593.202 3275.149    0.000 3275.149      495.027 5249.693    0.000 5249.693
117.00  3593.890 1119.656    0.000 1119.656      590.303 3324.227    0.000 3324.227      101.137 5817.839    0.000 5817.839
118.00  3708.707 1076.396    0.000 1076.396      609.675 3218.223    0.000 3218.223      335.078 5230.604    0.000 5230.604
119.00  3636.785 1089.623    0.000 1089.623      595.188 3189.281    0.000 3189.281      121.847 5485.955    0.000 5485.955
120.00  3795.115 1086.121    0.000 1086.121      499.511 3609.420    0.000 3609.420      132.000 5484.332    0.000 5484.332
121.00  3788.812  973.550    0.000  973.550      648.801 3408.243    0.000 3408.243      414.399 5625.296    0.000 5625.296
122.00  3810.654 1060.188    0.000 1060.188      593.643 3434.180    0.000 3434.180       81.231 5626.214    0.000 5626.214
123.00  3711.800 1095.081    0.000 1095.081      365.409 3537.716    0.000 3537.716        0.000 5462.953    0.000 5462.953
124.00  3878.789 1069.365    0.000 1069.365      538.821 3318.886    0.000 3318.886      191.114 5693.767    0.000 5693.767
125.00  3999.826 1025.828    0.000 1025.828      464.199 3629.180    0.000 3629.180      181.765 6057.813    0.000 6057.813
126.00  3728.513 1164.474    0.000 1164.474      461.252 3607.933    0.000 3607.933       90.983 5867.428    0.000 5867.428
127.00  3657.150 1171.787    0.000 1171.787      514.612 3512.411    0.000 3512.411      201.469 5564.655    0.000 5564.655
128.00  3556.079 1201.886    0.000 1201.886      503.802 3434.053    0.000 3434.053      132.000 5471.150    0.000 5471.150
129.00  3559.448 1165.091    0.000 1165.091      464.807 3687.087    0.000 3687.087      172.415 5683.701    0.000 5683.701
130.00  3318.810 1345.327    0.000 1345.327      539.862 3419.782    0.000 3419.782      141.350 5526.242    0.000 5526.242
131.00  3706.643 1252.878    0.000 1252.878      352.006 3720.989    0.000 3720.989       79.623 5778.907    0.000 5778.907
132.00  3762.715 1095.775    0.000 1095.775      497.698 3795.038    0.000 3795.038        9.953 6045.611    0.000 6045.611
133.00  3709.266 1122.938    0.000 1122.938      424.157 3822.098    0.000 3822.098       91.184 5726.521    0.000 5726.521
134.00  3599.856 1174.314    0.000 1174.314      536.661 3465.601    0.000 3465.601      130.593 5423.834    0.000 5423.834
135.00  3709.803 1113.252    0.000 1113.252      568.775 3535.511    0.000 3535.511      149.493 5596.343    0.000 5596.343
136.00  3617.374 1091.880    0.000 1091.880      578.156 3603.499    0.000 3603.499       80.628 5529.087    0.000 5529.087
137.00  3698.845 1170.740    0.000 1170.740      611.064 3453.072    0.000 3453.072      321.506 5250.205    0.000 5250.205
138.00  3728.660 1141.418    0.000 1141.418      578.636 3622.122    0.000 3622.122      261.186 5377.709    0.000 5377.709
139.00  3829.703 1015.416    0.000 1015.416      404.362 3687.633    0.000 3687.633       70.876 5996.261    0.000 5996.261
140.00  3828.033 1057.354    0.000 1057.354      438.695 3426.592    0.000 3426.592       71.077 5217.552    0.000 5217.552
141.00  3801.251 1264.805    0.000 1264.805      466.789 3528.828    0.000 3528.828       20.107 5532.705    0.000 5532.705
142.00  3560.702 1242.363    0.000 1242.363      450.932 3490.540    0.000 3490.540       10.154 5524.974    0.000 5524.974
143.00  3514.505 1307.470    0.000 1307.470      551.924 3305.106    0.000 3305.106      172.616 5455.707    0.000 5455.707
144.00  3699.927 1275.928    0.000 1275.928      514.695 3413.779    0.000 3413.779      121.646 5437.500    0.000 5437.500
145.00  3676.279 1275.165    0.000 1275.165      733.488 3309.092    0.000 3309.092      385.244 4932.955    0.000 4932.955
146.00  3790.582 1217.198    0.000 1217.198      532.198 3486.018    0.000 3486.018      192.321 5502.526    0.000 5502.526
147.00  3730.866 1332.311    0.000 1332.311      676.191 3477.609    0.000 3477.609       71.077 5870.473    0.000 5870.473
148.00  3710.250 1227.149    0.000 1227.149      621.915 3392.032    0.000 3392.032      352.772 5356.561    0.000 5356.561
149.00  3788.715 1195.043    0.000 1195.043      640.443 3410.612    0.000 3410.612      120.439 5777.096    0.000 5777.096
150.00  3848.404 1206.797    0.000 1206.797      673.202 3303.659    0.000 3303.659      231.325 5584.288    0.000 5584.288
151.00  3655.766 1251.067    0.000 1251.067      686.588 3165.241    0.000 3165.241      403.340 4826.314    0.000 4826.314
152.00  3742.212 1121.146    0.000 1121.146      635.736 3434.051    0.000 3434.051      211.120 5453.768    0.000 5453.768
153.00  3693.635 1296.370    0.000 1296.370      568.469 3564.908    0.000 3564.908      241.884 5478.913    0.000 5478.913
154.00  3791.726 1256.983    0.000 1256.983      636.996 3631.112    0.000 3631.112      424.854 5135.798    0.000 5135.798
155.00  3857.046 1089.735    0.000 1089.735      817.209 3247.048    0.000 3247.048      625.814 5053.353    0.000 5053.353
156.00  3869.783 1224.568    0.000 1224.568      761.418 3562.172    0.000 3562.172      424.251 5139.517    0.000 5139.517
157.00  3701.080 1129.986    0.000 1129.986      512.362 3457.967    0.000 3457.967      323.316 5238.446    0.000 5238.446
158.00  3732.381 1148.222    0.000 1148.222      491.645 3672.183    0.000 3672.183      273.753 5586.681    0.000 5586.681
159.00  3685.247 1295.352    0.000 1295.352      679.538 3429.267    0.000 3429.267      506.890 5410.253    0.000 5410.253
160.00  3865.982 1067.823    0.000 1067.823      610.410 3435.857    0.000 3435.857      355.386 5118.006    0.000 5118.006
161.00  3709.162 1209.440    0.000 1209.440      668.237 3531.065    0.000 3531.065      270.734 5971.168    0.000 5971.168
162.00  3784.893 1229.594    0.000 1229.594      513.990 3692.023    0.000 3692.023      110.687 5738.995    0.000 5738.995
163.00  3498.960 1373.885    0.000 1373.885      658.609 3465.304    0.000 3465.304      455.011 5369.444    0.000 5369.444
164.00  3899.471 1143.003    0.000 1143.003      559.674 3518.462    0.000 3518.462      200.060 5446.606    0.000 5446.606
165.00  3863.927 1188.849    0.000 1188.849      519.274 3528.773    0.000 3528.773      212.628 5370.468    0.000 5370.468
166.00  3824.365 1296.094    0.000 1296.094      537.045 3581.158    0.000 3581.158      242.889 5544.571    0.000 5544.571
167.00  3925.672 1170.586    0.000 1170.586      436.139 3666.796    0.000 3666.796       99.528 5385.948    0.000 5385.948
168.00  3885.791 1216.963    0.000 1216.963      383.037 3668.365    0.000 3668.365        9.953 5795.205    0.000 5795.205
169.00  3811.902 1222.333    0.000 1222.333      402.140 3860.204    0.000 3860.204        0.000 5692.756    0.000 5692.756
170.00  4040.073 1375.686    0.000 1375.686      662.787 3804.445    0.000 3804.445      100.632 6482.574    0.000 6482.574
171.00  3812.501 1259.553    0.000 1259.553      404.346 3856.146    0.000 3856.146        0.000 5890.195    0.000 5890.195
172.00  3778.401 1331.489    0.000 1331.489      351.404 3808.984    0.000 3808.984       91.385 6187.371    0.000 6187.371
173.00  3637.342 1224.045    0.000 1224.045      333.976 3451.080    0.000 3451.080       20.308 5639.072    0.000 5639.072
174.00  3760.025 1192.830    0.000 1192.830      281.660 3608.641    0.000 3608.641       10.154 5743.121    0.000 5743.121
175.00  3524.330 1295.955    0.000 1295.955      309.237 3701.334    0.000 3701.334       70.573 5463.533    0.000 5463.533
176.00  3606.139 1276.599    0.000 1276.599      429.763 3668.236    0.000 3668.236      101.539 5783.227    0.000 5783.227
177.00  3567.595 1241.109    0.000 1241.109      404.306 3693.445    0.000 3693.445       30.462 5970.838    0.000 5970.838
178.00  3679.370 1277.682    0.000 1277.682      347.339 3735.507    0.000 3735.507       50.166 6055.008    0.000 6055.008
179.00  3818.581 1177.432    0.000 1177.432      339.115 3827.929    0.000 3827.929        0.000 5718.681    0.000 5718.681
180.00  3613.501 1384.576    0.000 1384.576      299.825 3982.705    0.000 3982.705      152.308 5933.758    0.000 5933.758
181.00  3710.760 1324.104    0.000 1324.104      181.798 4105.245    0.000 4105.245       60.923 6261.970    0.000 6261.970
182.00  3737.061 1391.079    0.000 1391.079      297.698 4009.440    0.000 4009.440       30.462 6120.318    0.000 6120.318
183.00  3583.916 1400.739    0.000 1400.739      190.228 4000.327    0.000 4000.327       60.923 5959.292    0.000 5959.292
184.00  3309.277 1475.751    0.000 1475.751      238.342 3843.308    0.000 3843.308       81.030 5597.672    0.000 5597.672
185.00  3801.224 1330.321    0.000 1330.321      267.143 3834.637    0.000 3834.637      253.445 5724.941    0.000 5724.941
186.00  3546.623 1375.832    0.000 1375.832      297.960 3747.496    0.000 3747.496      142.154 5553.124    0.000 5553.124
187.00  3424.283 1477.222    0.000 1477.222      302.243 3933.302    0.000 3933.302       10.154 5869.697    0.000 5869.697
188.00  3640.206 1500.845    0.000 1500.845      391.645 3790.084    0.000 3790.084       71.077 5940.805    0.000 5940.805
189.00  3733.798 1231.176    0.000 1231.176      444.869 3748.820    0.000 3748.820       81.030 5940.402    0.000 5940.402
190.00  3541.362 1361.028    0.000 1361.028      276.217 3885.926    0.000 3885.926       50.769 6040.203    0.000 6040.203
191.00  3773.323 1438.701    0.000 1438.701      264.801 3875.381    0.000 3875.381       40.515 5814.218    0.000 5814.218
192.00  3474.010 1525.648    0.000 1525.648      367.122 3897.914    0.000 3897.914       70.372 5817.637    0.000 5817.637
193.00  3610.789 1375.021    0.000 1375.021      389.446 3804.921    0.000 3804.921       49.764 5985.328    0.000 5985.328
194.00  3788.708 1357.101    0.000 1357.101      323.725 3831.560    0.000 3831.560        0.000 6001.818    0.000 6001.818
195.00  3652.487 1403.586    0.000 1403.586      336.656 4082.506    0.000 4082.506        0.000 6108.675    0.000 6108.675
196.00  3534.010 1505.972    0.000 1505.972      362.908 3863.146    0.000 3863.146       49.764 5739.223    0.000 5739.223
197.00  3742.379 1341.573    0.000 1341.573      368.909 3905.263    0.000 3905.263       19.906 6058.114    0.000 6058.114
198.00  3627.871 1411.757    0.000 1411.757      716.699 3448.109    0.000 3448.109      172.012 5762.312    0.000 5762.312
199.00  3737.922 1427.802    0.000 1427.802      318.878 3879.346    0.000 3879.346       30.462 5756.647    0.000 5756.647
200.00  3504.933 1493.605    0.000 1493.605      593.431 3584.620    0.000 3584.620      202.675 5863.577    0.000 5863.577
201.00  3468.012 1550.023    0.000 1550.023      396.407 3912.620    0.000 3912.620       20.308 6041.134    0.000 6041.134
202.00  3570.318 1462.251    0.000 1462.251      254.857 3962.836    0.000 3962.836       20.308 5935.342    0.000 5935.342
203.00  3515.995 1488.375    0.000 1488.375      484.773 3868.697    0.000 3868.697      101.539 5819.636    0.000 5819.636
204.00  3606.980 1294.839    0.000 1294.839      438.723 3673.247    0.000 3673.247      111.089 5863.162    0.000 5863.162
205.00  3543.851 1229.890    0.000 1229.890      550.747 3674.205    0.000 3674.205       71.077 6100.725    0.000 6100.725
206.00  3483.099 1397.893    0.000 1397.893      602.698 3768.742    0.000 3768.742      181.362 5996.074    0.000 5996.074
207.00  3446.953 1554.095    0.000 1554.095      620.702 3702.777    0.000 3702.777      301.600 5665.132    0.000 5665.132
208.00  3631.779 1406.660    0.000 1406.660      389.625 3543.314    0.000 3543.314       90.983 5727.143    0.000 5727.143
209.00  3490.124 1453.481    0.000 1453.481      454.080 3684.796    0.000 3684.796      101.338 5889.815    0.000 5889.815
210.00  3414.375 1532.445    0.000 1532.445      647.892 3537.763    0.000 3537.763      383.334 5657.974    0.000 5657.974
211.00  3544.705 1476.258    0.000 1476.258      443.578 3785.478    0.000 3785.478      210.618 5790.372    0.000 5790.372
212.00  3826.138 1355.966    0.000 1355.966      319.283 3866.015    0.000 3866.015       71.077 5835.717    0.000 5835.717
213.00  3639.439 1313.297    0.000 1313.297      331.764 3857.341    0.000 3857.341        0.000 6154.539    0.000 6154.539
214.00  3606.346 1419.963    0.000 1419.963      506.332 3763.201    0.000 3763.201       10.154 6010.108    0.000 6010.108
215.00  3750.162 1268.740    0.000 1268.740      625.408 3623.338    0.000 3623.338      203.078 5750.475    0.000 5750.475
216.00  4003.485 1128.714    0.000 1128.714      595.342 3610.793    0.000 3610.793      121.243 5863.580    0.000 5863.580
217.00  3854.150 1212.061    0.000 1212.061      464.677 3685.773    0.000 3685.773      172.616 5813.597    0.000 5813.597
218.00  3620.636 1297.005    0.000 1297.005      401.353 3798.823    0.000 3798.823       60.521 6036.782    0.000 6036.782
219.00  3556.932 1388.698    0.000 1388.698      411.236 3737.997    0.000 3737.997        0.000 5803.893    0.000 5803.893
220.00  3749.136 1380.096    0.000 1380.096      376.041 3958.462    0.000 3958.462      101.539 6055.276    0.000 6055.276
221.00  3790.162 1266.567    0.000 1266.567      388.102 3940.626    0.000 3940.626        9.953 6479.511    0.000 6479.511
222.00  3711.023 1372.050    0.000 1372.050      604.353 3552.789    0.000 3552.789       50.769 6170.852    0.000 6170.852
223.00  3692.567 1382.640    0.000 1382.640      544.639 3830.229    0.000 3830.229       81.231 6255.138    0.000 6255.138
224.00  3689.929 1295.460    0.000 1295.460      718.880 3621.041    0.000 3621.041      304.013 5433.699    0.000 5433.699
225.00  3769.555 1179.901    0.000 1179.901      767.898 3399.947    0.000 3399.947      101.338 5290.415    0.000 5290.415
226.00  3791.429 1233.117    0.000 1233.117      473.182 3777.552    0.000 3777.552      121.847 5772.297    0.000 5772.297
227.00  3866.282 1244.415    0.000 1244.415      607.300 3606.568    0.000 3606.568      345.232 5391.620    0.000 5391.620
228.00  3817.347 1188.086    0.000 1188.086      539.757 3600.246    0.000 3600.246       49.764 5782.451    0.000 5782.451
229.00  3885.659 1169.799    0.000 1169.799      841.136 3412.963    0.000 3412.963      363.127 5444.442    0.000 5444.442
230.00  3807.539 1262.870    0.000 1262.870      690.256 3515.484    0.000 3515.484      393.589 5396.179    0.000 5396.179
231.00  3696.825 1168.413    0.000 1168.413      711.338 3550.853    0.000 3550.853      322.210 5692.068    0.000 5692.068
232.00  4061.040 1037.434    0.000 1037.434      937.375 3469.205    0.000 3469.205      242.688 6136.428    0.000 6136.428
233.00  3886.353 1053.725    0.000 1053.725      764.657 3517.308    0.000 3517.308      253.244 5604.192    0.000 5604.192
234.00  3832.427 1127.420    0.000 1127.420      775.601 3410.158    0.000 3410.158      452.702 5706.716    0.000 5706.716
235.00  3837.413 1270.128    0.000 1270.128      688.921 3664.822    0.000 3664.822      466.877 5620.377    0.000 5620.377
236.00  3891.362 1208.672    0.000 1208.672      881.864 3586.038    0.000 3586.038      720.222 5498.615    0.000 5498.615
237.00  3932.627 1034.077    0.000 1034.077      947.844 3340.591    0.000 3340.591      727.058 5442.922    0.000 5442.922
238.00  4000.628 1107.132    0.000 1107.132      843.060 3436.115    0.000 3436.115      819.046 5147.448    0.000 5147.448
239.00  3944.701 1045.727    0.000 1045.727      865.353 3435.250    0.000 3435.250      664.124 5474.172    0.000 5474.172
240.00  3536.749 1210.432    0.000 1210.432      638.576 3521.462    0.000 3521.462      585.306 5443.435    0.000 5443.435
241.00  3801.257 1189.355    0.000 1189.355      636.395 3706.787    0.000 3706.787      544.087 5590.808    0.000 5590.808
242.00  3898.457 1077.670    0.000 1077.670      777.932 3327.086    0.000 3327.086      496.836 5289.826    0.000 5289.826
243.00  3783.911 1164.902    0.000 1164.902      872.716 3265.630    0.000 3265.630      415.505 5596.305    0.000 5596.305
244.00  3793.176 1254.409    0.000 1254.409      949.744 3368.735    0.000 3368.735      493.117 5426.643    0.000 5426.643
245.00  4023.225 1013.859    0.000 1013.859      688.489 3388.685    0.000 3388.685      242.286 5310.232    0.000 5310.232
246.00  4111.677 1031.372    0.000 1031.372      945.084 3128.660    0.000 3128.660      554.138 5264.690    0.000 5264.690
247.00  4004.619 1170.904    0.000 1170.904      933.485 3356.480    0.000 3356.480      463.859 5627.516    0.000 5627.516
248.00  4214.609 1129.779    0.000 1129.779     1102.594 3101.851    0.000 3101.851      484.368 5336.061    0.000 5336.061
249.00  4104.856 1035.296    0.000 1035.296     1099.443 3156.914    0.000 3156.914      807.181 5034.366    0.000 5034.366
250.00  4004.906 1105.259    0.000 1105.259     1096.595 3218.665    0.000 3218.665      746.260 5261.465    0.000 5261.465
251.00  4006.439 1168.663    0.000 1168.663     1009.058 3179.676    0.000 3179.676      684.432 5498.732    0.000 5498.732
252.00  3941.171 1042.180    0.000 1042.180     1055.268 3222.258    0.000 3222.258      616.068 5655.787    0.000 5655.787
253.00  4049.805 1042.497    0.000 1042.497      922.419 3462.173    0.000 3462.173      735.000 5719.782    0.000 5719.782
254.00  3847.455 1114.987    0.000 1114.987      983.299 3088.482    0.000 3088.482      849.910 5409.943    0.000 5409.943
255.00  3848.313 1117.563    0.000 1117.563     1103.346 3100.538    0.000 3100.538      891.530 5286.785    0.000 5286.785
256.00  3873.424 1145.052    0.000 1145.052      848.283 3263.522    0.000 3263.522      717.206 5095.986    0.000 5095.986
257.00  3856.955 1051.805    0.000 1051.805      610.396 3580.086    0.000 3580.086      319.998 6007.518    0.000 6007.518
258.00  3815.498 1284.300    0.000 1284.300      802.224 3323.392    0.000 3323.392      561.779 5487.761    0.000 5487.761
259.00  3696.542 1232.945    0.000 1232.945      619.233 3592.991    0.000 3592.991      379.816 5797.204    0.000 5797.204
260.00  3997.130 1051.609    0.000 1051.609      766.338 3294.883    0.000 3294.883      400.625 5547.157    0.000 5547.157
261.00  3890.057 1207.729    0.000 1207.729      705.792 3441.110    0.000 3441.110      330.454 5356.342    0.000 5356.342
262.00  3706.574 1196.061    0.000 1196.061      680.791 3334.856    0.000 3334.856      373.281 5472.467    0.000 5472.467
263.00  3845.470 1158.793    0.000 1158.793      657.305 3388.817    0.000 3388.817      381.725 5858.217    0.000 5858.217
264.00  3950.597 1082.729    0.000 1082.729      700.670 3640.270    0.000 3640.270      301.197 5837.106    0.000 5837.106
265.00  3883.640 1124.421    0.000 1124.421      722.630 3478.276    0.000 3478.276      393.688 5967.197    0.000 5967.197
266.00  3880.905 1178.527    0.000 1178.527      663.235 3516.612    0.000 3516.612      371.470 5815.492    0.000 5815.492
267.00  4089.561 1006.892    0.000 1006.892      922.115 3287.943    0.000 3287.943      502.667 5478.207    0.000 5478.207
268.00  4210.489  825.615    0.000  825.615      830.108 3410.286    0.000 3410.286      463.055 5782.020    0.000 5782.020
269.00  4155.763  979.882    0.000  979.882      766.098 3751.685    0.000 3751.685      111.290 6335.985    0.000 6335.985
270.00  3958.380  971.197    0.000  971.197      867.463 3613.411    0.000 3613.411      399.474 5689.324    0.000 5689.324
271.00  4142.530  988.718    0.000  988.718      863.680 3587.043    0.000 3587.043      412.287 5640.217    0.000 5640.217
272.00  4160.471 1006.824    0.000 1006.824      775.110 3656.899    0.000 3656.899      543.997 5795.926    0.000 5795.926
273.00  4050.355  971.587    0.000  971.587      840.245 3283.094    0.000 3283.094      383.636 5371.790    0.000 5371.790
274.00  3957.296 1021.047    0.000 1021.047      672.448 3511.568    0.000 3511.568      425.056 5123.843    0.000 5123.843
275.00  4115.146  845.348    0.000  845.348      795.136 3433.300    0.000 3433.300      263.800 5383.742    0.000 5383.742
276.00  3822.031 1128.010    0.000 1128.010      655.165 3662.377    0.000 3662.377      264.001 5595.553    0.000 5595.553
277.00  4011.839  994.618    0.000  994.618      749.150 3555.862    0.000 3555.862      475.222 5332.750    0.000 5332.750
278.00  4040.855 1065.440    0.000 1065.440      588.530 3625.749    0.000 3625.749      201.670 5828.157    0.000 5828.157
279.00  3795.775 1180.144    0.000 1180.144      408.940 3822.076    0.000 3822.076       10.154 5750.587    0.000 5750.587
280.00  4029.364  962.912    0.000  962.912      501.772 3954.996    0.000 3954.996      152.308 5980.347    0.000 5980.347
281.00  3845.701 1030.496    0.000 1030.496      403.243 3959.756    0.000 3959.756      142.154 5945.191    0.000 5945.191
282.00  3784.531 1107.314    0.000 1107.314      370.600 3947.232    0.000 3947.232      111.693 5914.118    0.000 5914.118
283.00  3869.480 1181.727    0.000 1181.727      539.031 3782.715    0.000 3782.715      456.925 5861.633    0.000 5861.633
284.00  3946.925 1066.371    0.000 1066.371      628.386 3571.821    0.000 3571.821      264.001 5583.667    0.000 5583.667
285.00  4008.652 1047.180    0.000 1047.180      789.984 3497.464    0.000 3497.464      304.013 6139.828    0.000 6139.828
286.00  3981.632 1059.852    0.000 1059.852      740.280 3563.215    0.000 3563.215      393.991 5882.064    0.000 5882.064
287.00  4079.292 1197.001    0.000 1197.001      685.201 3758.793    0.000 3758.793      273.753 5958.980    0.000 5958.980
288.00  3869.809 1105.634    0.000 1105.634      671.373 3661.051    0.000 3661.051      364.333 5624.269    0.000 5624.269
289.00  3948.643 1231.759    0.000 1231.759      562.846 3937.874    0.000 3937.874      141.350 5993.258    0.000 5993.258
290.00  4055.521 1116.063    0.000 1116.063      583.256 3840.316    0.000 3840.316      162.462 5794.941    0.000 5794.941
291.00  4309.750  848.650    0.000  848.650      817.745 3631.701    0.000 3631.701      507.694 5839.735    0.000 5839.735
292.00  3997.406 1050.094    0.000 1050.094      486.460 3839.968    0.000 3839.968       50.769 5533.200    0.000 5533.200
293.00  3755.191 1161.497    0.000 1161.497      639.554 3697.334    0.000 3697.334      335.078 5520.027    0.000 5520.027
294.00  3839.497 1028.062    0.000 1028.062      397.318 3921.563    0.000 3921.563      110.285 6077.902    0.000 6077.902
295.00  3800.203 1137.039    0.000 1137.039      639.684 3676.232    0.000 3676.232      273.350 5580.346    0.000 5580.346
296.00  3971.418 1063.169    0.000 1063.169      638.515 3668.983    0.000 3668.983      413.494 5520.925    0.000 5520.925
297.00  4066.710 1092.008    0.000 1092.008      726.304 3707.119    0.000 3707.119      617.575 5269.790    0.000 5269.790
298.00  3898.627 1340.134    0.000 1340.134      581.350 3815.661    0.000 3815.661      487.386 5459.336    0.000 5459.336
299.00  3938.316 1160.844    0.000 1160.844      613.284 3692.922    0.000 3692.922      202.272 5888.199    0.000 5888.199
300.00  3871.197 1204.597    0.000 1204.597      583.295 3787.268    0.000 3787.268      253.545 5933.833    0.000 5933.833
301.00  3891.657 1152.300    0.000 1152.300      484.426 3762.475    0.000 3762.475      284.108 5644.217    0.000 5644.217
302.00  3815.412 1254.027    0.000 1254.027      454.629 3925.403    0.000 3925.403      212.123 5911.633    0.000 5911.633
303.00  3794.381 1239.882    0.000 1239.882      630.114 3647.361    0.000 3647.361      314.468 5361.820    0.000 5361.820
304.00  3677.001 1227.297    0.000 1227.297      632.150 3666.164    0.000 3666.164      373.481 5420.229    0.000 5420.229
305.00  3965.116 1041.992    0.000 1041.992      593.536 3589.578    0.000 3589.578      374.285 5094.201    0.000 5094.201
306.00  3990.197 1066.738    0.000 1066.738      668.732 3357.412    0.000 3357.412      385.445 5262.165    0.000 5262.165
307.00  3926.396 1025.463    0.000 1025.463      762.781 3424.246    0.000 3424.246      182.165 5540.661    0.000 5540.661
308.00  3827.219 1201.647    0.000 1201.647      812.760 3315.435    0.000 3315.435      253.142 5393.465    0.000 5393.465
309.00  3808.688 1116.972    0.000 1116.972      525.937 3704.109    0.000 3704.109      172.616 5738.185    0.000 5738.185
310.00  4180.464 1008.300    0.000 1008.300      527.888 3671.705    0.000 3671.705      132.000 6002.611    0.000 6002.611
311.00  4034.252 1033.656    0.000 1033.656      737.949 3279.270    0.000 3279.270      496.736 4890.095    0.000 4890.095
312.00  3843.645 1061.442    0.000 1061.442      791.770 3105.950    0.000 3105.950      425.457 5213.049    0.000 5213.049
313.00  3652.938 1172.402    0.000 1172.402      931.158 3095.667    0.000 3095.667      497.339 4984.600    0.000 4984.600
314.00  3948.600 1129.931    0.000 1129.931      850.741 3354.951    0.000 3354.951      567.309 5146.185    0.000 5146.185
315.00  3943.509 1248.284    0.000 1248.284      840.495 3566.897    0.000 3566.897      332.665 5445.287    0.000 5445.287
316.00  3673.371 1298.874    0.000 1298.874      802.110 3463.736    0.000 3463.736      293.959 5222.967    0.000 5222.967
317.00  3958.511 1180.090    0.000 1180.090     1016.158 3410.540    0.000 3410.540      517.446 5186.184    0.000 5186.184
318.00  3939.316 1222.952    0.000 1222.952     1014.009 3326.471    0.000 3326.471      282.095 6096.886    0.000 6096.886
319.00  3816.092 1251.620    0.000 1251.620      858.663 3709.160    0.000 3709.160      309.744 6186.271    0.000 6186.271
320.00  3717.773 1343.545    0.000 1343.545      907.599 3508.281    0.000 3508.281      561.378 5639.289    0.000 5639.289
321.00  3802.814 1200.932    0.000 1200.932      802.956 3566.868    0.000 3566.868      460.439 5716.267    0.000 5716.267
322.00  3927.984 1266.246    0.000 1266.246      783.563 3606.556    0.000 3606.556      657.287 5270.508    0.000 5270.508
323.00  3856.138 1284.826    0.000 1284.826      843.453 3691.223    0.000 3691.223      465.068 5731.573    0.000 5731.573
324.00  3794.443 1127.940    0.000 1127.940      915.176 3518.632    0.000 3518.632      567.813 5548.992    0.000 5548.992
325.00  3711.916 1187.903    0.000 1187.903      850.275 3581.035    0.000 3581.035      422.542 5628.822    0.000 5628.822
326.00  3819.485 1154.870    0.000 1154.870      704.624 3431.447    0.000 3431.447      477.232 5470.064    0.000 5470.064
327.00  3861.070 1143.168    0.000 1143.168      824.412 3477.272    0.000 3477.272      349.957 5548.179    0.000 5548.179
328.00  3879.201 1170.509    0.000 1170.509      650.875 3822.434    0.000 3822.434      365.339 5485.840    0.000 5485.840
329.00  4024.909 1073.867    0.000 1073.867      771.927 3570.629    0.000 3570.629      431.188 5431.777    0.000 5431.777
330.00  3707.927 1256.534    0.000 1256.534      675.611 3759.948    0.000 3759.948      363.328 5946.284    0.000 5946.284
331.00  3781.227 1177.125    0.000 1177.125      785.200 3644.784    0.000 3644.784      789.389 5809.661    0.000 5809.661
332.00  3927.161 1172.060    0.000 1172.060      745.409 3751.304    0.000 3751.304      505.883 5636.432    0.000 5636.432
333.00  3723.253 1209.284    0.000 1209.284      793.894 3522.145    0.000 3522.145      566.203 5621.861    0.000 5621.861
334.00  3797.767 1357.434    0.000 1357.434      916.676 3384.977    0.000 3384.977      524.081 5641.994    0.000 5641.994
335.00  3707.968 1249.431    0.000 1249.431      934.968 3422.051    0.000 3422.051      391.075 5694.337    0.000 5694.337
336.00  3688.670 1271.771    0.000 1271.771      782.078 3525.871    0.000 3525.871      415.302 5495.080    0.000 5495.080
337.00  3990.911 1067.490    0.000 1067.490      887.033 3606.375    0.000 3606.375      323.214 5764.610    0.000 5764.610
338.00  3856.937 1328.080    0.000 1328.080      860.774 3590.346    0.000 3590.346      350.560 5510.596    0.000 5510.596
339.00  3867.006 1183.360    0.000 1183.360      894.801 3886.456    0.000 3886.456      422.241 6368.630    0.000 6368.630
340.00  3776.654 1167.986    0.000 1167.986      857.055 3546.185    0.000 3546.185      556.252 5923.372    0.000 5923.372
341.00  3899.309 1170.987    0.000 1170.987      778.623 3679.697    0.000 3679.697      412.989 5849.277    0.000 5849.277
342.00  3866.812 1115.001    0.000 1115.001      514.821 3796.280    0.000 3796.280      169.198 5936.493    0.000 5936.493
343.00  3673.231 1141.320    0.000 1141.320      687.844 3549.945    0.000 3549.945      506.488 5588.779    0.000 5588.779
344.00  4242.959 1236.717    0.000 1236.717      740.847 3848.105    0.000 3848.105      270.937 5930.614    0.000 5930.614
345.00  3796.788 1183.855    0.000 1183.855      749.711 3564.717    0.000 3564.717      415.505 5684.695    0.000 5684.695
346.00  3717.332 1225.890    0.000 1225.890      818.486 3562.821    0.000 3562.821      446.168 5762.547    0.000 5762.547
347.00  3869.658 1123.449    0.000 1123.449      696.795 3758.573    0.000 3758.573      294.261 5895.087    0.000 5895.087
348.00  3711.984 1245.787    0.000 1245.787      636.928 3654.439    0.000 3654.439      271.742 5715.680    0.000 5715.680
349.00  3680.289 1296.210    0.000 1296.210      777.335 3532.205    0.000 3532.205      313.765 5856.352    0.000 5856.352
350.00  3593.952 1423.706    0.000 1423.706      616.342 3587.419    0.000 3587.419      313.363 5473.939    0.000 5473.939
351.00  3682.322 1207.917    0.000 1207.917      661.947 3578.173    0.000 3578.173      294.261 6103.656    0.000 6103.656
352.00  3546.790 1267.626    0.000 1267.626      562.130 3840.575    0.000 3840.575      333.671 5887.917    0.000 5887.917
353.00  3763.674 1161.240    0.000 1161.240      540.629 3748.706    0.000 3748.706      109.481 6028.931    0.000 6028.931
354.00  3869.680 1127.124    0.000 1127.124      680.195 3689.980    0.000 3689.980      477.232 5431.139    0.000 5431.139
355.00  3859.458 1191.500    0.000 1191.500      763.811 3492.958    0.000 3492.958      365.540 5885.571    0.000 5885.571
356.00  3884.308 1252.482    0.000 1252.482      651.927 3736.116    0.000 3736.116      557.257 5617.065    0.000 5617.065
357.00  3554.106 1326.243    0.000 1326.243      652.489 3728.998    0.000 3728.998      486.984 5354.565    0.000 5354.565
358.00  3622.607 1202.533    0.000 1202.533      460.571 3887.808    0.000 3887.808      211.422 5874.018    0.000 5874.018
359.00  3930.734 1161.481    0.000 1161.481      585.936 4009.216    0.000 4009.216      222.983 5954.835    0.000 5954.835
360.00  3735.316 1210.833    0.000 1210.833      331.001 4132.488    0.000 4132.488       10.154 6123.445    0.000 6123.445
361.00  3829.149 1230.240    0.000 1230.240      484.464 3927.287    0.000 3927.287       91.385 6416.090    0.000 6416.090
362.00  3876.777 1142.892    0.000 1142.892      593.207 3871.407    0.000 3871.407      203.078 6230.993    0.000 6230.993
363.00  3916.177 1129.224    0.000 1129.224      746.247 3555.237    0.000 3555.237      454.914 5825.549    0.000 5825.549
364.00  3760.181 1174.076    0.000 1174.076      519.233 3644.645    0.000 3644.645      192.522 5653.053    0.000 5653.053
365.00  3735.023 1285.378    0.000 1285.378      592.338 3570.373    0.000 3570.373      314.770 5985.096    0.000 5985.096
366.00  3636.963 1331.493    0.000 1331.493      594.110 3887.799    0.000 3887.799      384.440 6065.122    0.000 6065.122
367.00  3816.217 1305.642    0.000 1305.642      645.563 3676.498    0.000 3676.498      546.701 5521.742    0.000 5521.742
368.00  3445.734 1527.729    0.000 1527.729      562.776 3766.163    0.000 3766.163      383.234 5658.166    0.000 5658.166
369.00  3524.972 1527.626    0.000 1527.626      729.348 3626.733    0.000 3626.733      503.271 5476.210    0.000 5476.210
370.00  3610.992 1464.653    0.000 1464.653      784.605 3734.589    0.000 3734.589      614.159 6010.924    0.000 6010.924
371.00  3593.073 1414.476    0.000 1414.476      468.914 4122.322    0.000 4122.322      343.422 6563.947    0.000 6563.947
372.00  3692.150 1396.163    0.000 1396.163      638.693 3830.054    0.000 3830.054      566.406 5733.941    0.000 5733.941
373.00  3835.347 1237.841    0.000 1237.841      709.977 3519.657    0.000 3519.657      695.591 5259.939    0.000 5259.939
374.00  3918.760 1228.794    0.000 1228.794      818.712 3585.862    0.000 3585.862      664.928 5712.347    0.000 5712.347
375.00  3846.719 1274.653    0.000 1274.653      689.450 3581.795    0.000 3581.795      542.479 5622.678    0.000 5622.678
376.00  3775.016 1340.162    0.000 1340.162      604.541 3503.231    0.000 3503.231      343.824 5609.710    0.000 5609.710
377.00  3781.016 1318.917    0.000 1318.917      835.616 3535.986    0.000 3535.986      422.040 5942.281    0.000 5942.281
378.00  3823.605 1263.867    0.000 1263.867      771.113 3525.033    0.000 3525.033      455.115 5888.782    0.000 5888.782
379.00  3641.241 1358.956    0.000 1358.956      735.970 3640.643    0.000 3640.643      443.956 5916.740    0.000 5916.740
380.00  3742.050 1383.927    0.000 1383.927      737.755 3575.949    0.000 3575.949      395.599 5479.329    0.000 5479.329
381.00  3813.951 1107.360    0.000 1107.360      767.531 3477.568    0.000 3477.568      466.274 5358.784    0.000 5358.784
382.00  4010.798 1225.800    0.000 1225.800      698.358 3519.788    0.000 3519.788      515.837 5507.876    0.000 5507.876
383.00  3720.634 1222.957    0.000 1222.957      636.794 3526.563    0.000 3526.563      413.293 5288.920    0.000 5288.920
384.00  3727.760 1275.189    0.000 1275.189      431.128 3773.874    0.000 3773.874      172.616 5696.567    0.000 5696.567
385.00  3663.115 1318.660    0.000 1318.660      487.882 3730.534    0.000 3730.534      192.924 5893.620    0.000 5893.620
386.00  3575.915 1403.910    0.000 1403.910      456.466 3772.759    0.000 3772.759      162.261 6009.946    0.000 6009.946
387.00  3724.338 1291.247    0.000 1291.247      446.090 3747.670    0.000 3747.670       70.273 5751.570    0.000 5751.570
388.00  3710.389 1204.778    0.000 1204.778      582.357 3342.403    0.000 3342.403      345.031 5618.859    0.000 5618.859
389.00  3780.332 1331.151    0.000 1331.151      533.758 3814.536    0.000 3814.536      203.078 5974.946    0.000 5974.946
390.00  3828.514 1136.903    0.000 1136.903      460.391 3834.245    0.000 3834.245      162.462 5946.885    0.000 5946.885
391.00  3781.315 1249.917    0.000 1249.917      537.985 3694.765    0.000 3694.765      231.328 5910.903    0.000 5910.903
392.00  3635.168 1205.778    0.000 1205.778      608.812 3566.657    0.000 3566.657      487.386 5772.564    0.000 5772.564
393.00  4043.588 1058.965    0.000 1058.965      523.778 3664.436    0.000 3664.436      304.616 5622.598    0.000 5622.598
394.00  3902.027 1139.718    0.000 1139.718      702.896 3298.537    0.000 3298.537      396.001 5498.132    0.000 5498.132
395.00  3711.298 1365.058    0.000 1365.058      765.151 3487.896    0.000 3487.896      473.010 5658.168    0.000 5658.168
396.00  3764.084 1199.374    0.000 1199.374      385.732 3586.697    0.000 3586.697      109.883 5817.013    0.000 5817.013
397.00  3757.178 1226.704    0.000 1226.704      601.122 3513.257    0.000 3513.257      231.529 5719.993    0.000 5719.993
398.00  3951.707 1070.389    0.000 1070.389      421.749 3834.171    0.000 3834.171      131.799 5947.211    0.000 5947.211
399.00  3921.229 1161.509    0.000 1161.509      463.852 3702.126    0.000 3702.126       29.858 5850.010    0.000 5850.010
400.00  3928.608 1077.015    0.000 1077.015      558.521 3758.266    0.000 3758.266       79.824 6294.811    0.000 6294.811
401.00  3878.764 1232.841    0.000 1232.841      687.025 3474.597    0.000 3474.597      375.694 5276.341    0.000 5276.341
402.00  3853.466 1124.727    0.000 1124.727      525.878 3710.560    0.000 3710.560      232.935 6015.545    0.000 6015.545
403.00  3765.219 1094.320    0.000 1094.320      769.414 3347.286    0.000 3347.286      211.522 5841.735    0.000 5841.735
404.00  3747.515 1096.525    0.000 1096.525      595.444 3530.396    0.000 3530.396       70.675 5292.023    0.000 5292.023
405.00  3869.151 1086.383    0.000 1086.383      618.966 3404.258    0.000 3404.258      212.025 5528.486    0.000 5528.486
406.00  3921.790 1141.889    0.000 1141.889      734.252 3401.111    0.000 3401.111      314.770 5511.830    0.000 5511.830
407.00  3893.889 1088.117    0.000 1088.117      772.421 3311.068    0.000 3311.068      484.672 5198.732    0.000 5198.732
408.00  4076.966 1042.192    0.000 1042.192      901.444 3289.816    0.000 3289.816      293.858 5588.296    0.000 5588.296
409.00  3893.170 1109.939    0.000 1109.939      519.633 3782.361    0.000 3782.361      192.924 5672.687    0.000 5672.687
410.00  4034.890 1005.127    0.000 1005.127      829.497 3534.185    0.000 3534.185      411.484 5738.091    0.000 5738.091
411.00  3912.668 1071.056    0.000 1071.056      826.709 3343.752    0.000 3343.752      719.617 5220.297    0.000 5220.297
412.00  4079.540  958.938    0.000  958.938      651.125 3644.165    0.000 3644.165      240.074 5677.063    0.000 5677.063
413.00  3979.479 1008.880    0.000 1008.880      913.211 3331.084    0.000 3331.084      385.445 5729.751    0.000 5729.751
414.00  3873.698 1063.209    0.000 1063.209      659.001 3408.446    0.000 3408.446      304.616 5344.510    0.000 5344.510
415.00  3958.145 1008.673    0.000 1008.673      652.244 3579.851    0.000 3579.851      130.993 5524.560    0.000 5524.560
416.00  3961.624 1058.691    0.000 1058.691     1004.397 3177.746    0.000 3177.746      568.516 4960.389    0.000 4960.389
417.00  4129.602 1070.575    0.000 1070.575      713.134 3655.068    0.000 3655.068      344.428 5683.303    0.000 5683.303
418.00  4056.789 1049.170    0.000 1049.170      541.974 3802.202    0.000 3802.202      304.214 6106.744    0.000 6106.744
419.00  4134.195 1075.866    0.000 1075.866      866.325 3437.713    0.000 3437.713      476.629 5522.653    0.000 5522.653
420.00  3798.911 1176.741    0.000 1176.741      924.636 3253.322    0.000 3253.322      713.888 5661.776    0.000 5661.776
421.00  4010.598 1096.838    0.000 1096.838      797.095 3441.174    0.000 3441.174      556.453 5554.409    0.000 5554.409
422.00  4229.851 1055.695    0.000 1055.695      794.591 3370.089    0.000 3370.089      563.591 5454.296    0.000 5454.296
423.00  3838.140 1078.607    0.000 1078.607      894.067 3270.593    0.000 3270.593      757.017 5112.879    0.000 5112.879
424.00  3939.060 1090.065    0.000 1090.065      758.788 3384.167    0.000 3384.167      700.216 5043.916    0.000 5043.916
425.00  3985.266 1016.301    0.000 1016.301      890.776 3387.926    0.000 3387.926      536.145 5330.130    0.000 5330.130
426.00  3957.402 1135.574    0.000 1135.574      973.587 3446.914    0.000 3446.914      494.926 5672.036    0.000 5672.036
427.00  4002.435 1135.349    0.000 1135.349      555.463 3768.501    0.000 3768.501      160.250 5897.763    0.000 5897.763
428.00  4240.377 1026.713    0.000 1026.713      661.243 3689.345    0.000 3689.345      261.387 6193.089    0.000 6193.089
429.00  4148.854 1063.375    0.000 1063.375      822.971 3480.835    0.000 3480.835      282.097 5909.981    0.000 5909.981
430.00  3891.597 1137.329    0.000 1137.329      893.051 3135.444    0.000 3135.444      471.502 5406.219    0.000 5406.219
431.00  4080.513 1096.044    0.000 1096.044      684.979 3578.802    0.000 3578.802       50.468 5768.763    0.000 5768.763
432.00  3927.110 1071.481    0.000 1071.481      936.302 3285.758    0.000 3285.758      410.076 5658.775    0.000 5658.775
433.00  3928.524 1045.245    0.000 1045.245      721.093 3525.200    0.000 3525.200      463.660 5514.618    0.000 5514.618
434.00  3978.573 1141.609    0.000 1141.609      835.523 3388.829    0.000 3388.829      715.497 5139.527    0.000 5139.527
435.00  3995.460 1083.195    0.000 1083.195     1151.133 3262.634    0.000 3262.634      847.698 5159.764    0.000 5159.764
436.00  4041.083 1064.723    0.000 1064.723     1059.046 3413.033    0.000 3413.033      907.214 5503.080    0.000 5503.080
437.00  4088.614 1053.823    0.000 1053.823     1041.479 3280.166    0.000 3280.166     1068.671 5282.186    0.000 5282.186
438.00  4016.463  991.255    0.000  991.255      881.965 3387.786    0.000 3387.786      849.307 5251.426    0.000 5251.426
439.00  4105.748 1038.233    0.000 1038.233     1015.165 3254.454    0.000 3254.454      950.041 5186.323    0.000 5186.323
440.00  4099.098 1069.438    0.000 1069.438      955.022 3406.575    0.000 3406.575      678.098 5690.730    0.000 5690.730
441.00  4206.570 1012.317    0.000 1012.317      899.477 3532.726    0.000 3532.726      635.472 5720.592    0.000 5720.592
442.00  4051.781 1084.739    0.000 1084.739      561.201 3561.961    0.000 3561.961      271.742 5998.134    0.000 5998.134
443.00  3833.884 1042.213    0.000 1042.213      901.599 3208.375    0.000 3208.375      513.626 5539.499    0.000 5539.499
444.00  4022.146  959.665    0.000  959.665      714.049 3398.924    0.000 3398.924      334.274 5364.760    0.000 5364.760
445.00  4010.521 1006.128    0.000 1006.128      812.812 3263.081    0.000 3263.081      451.697 5620.490    0.000 5620.490
446.00  4174.220  935.031    0.000  935.031      836.744 3417.431    0.000 3417.431      540.769 5381.035    0.000 5381.035
447.00  3930.785 1085.147    0.000 1085.147      952.176 3156.277    0.000 3156.277      749.578 5106.752    0.000 5106.752
448.00  4005.943  977.229    0.000  977.229      935.136 3260.464    0.000 3260.464      392.180 5367.519    0.000 5367.519
449.00  3912.274 1140.204    0.000 1140.204      714.146 3402.076    0.000 3402.076      411.783 5616.668    0.000 5616.668
450.00  4057.519 1023.789    0.000 1023.789      735.399 3317.293    0.000 3317.293      352.571 5409.244    0.000 5409.244
451.00  3923.828 1106.313    0.000 1106.313      856.478 3383.056    0.000 3383.056      172.616 5788.858    0.000 5788.858
452.00  3760.188 1112.940    0.000 1112.940      902.058 3465.891    0.000 3465.891      391.779 5719.109    0.000 5719.109
453.00  3820.539 1004.195    0.000 1004.195      849.308 3443.016    0.000 3443.016      311.553 5530.509    0.000 5530.509
454.00  4117.445 1006.800    0.000 1006.800      978.216 3354.324    0.000 3354.324      405.954 5498.426    0.000 5498.426
455.00  3909.728 1068.753    0.000 1068.753     1211.774 2959.611    0.000 2959.611      970.849 4752.675    0.000 4752.675
456.00  4075.916  992.297    0.000  992.297      801.872 3207.097    0.000 3207.097      395.096 5054.771    0.000 5054.771
457.00  3788.415 1152.997    0.000 1152.997     1004.181 3005.776    0.000 3005.776      728.868 4724.413    0.000 4724.413
458.00  3766.503 1113.160    0.000 1113.160      866.939 3200.005    0.000 3200.005      675.281 4904.660    0.000 4904.660
459.00  3890.738 1145.906    0.000 1145.906      882.208 3326.921    0.000 3326.921      354.582 5124.042    0.000 5124.042
460.00  4000.775 1238.543    0.000 1238.543      825.826 3241.620    0.000 3241.620      525.589 5042.415    0.000 5042.415
461.00  3805.382 1218.007    0.000 1218.007      705.019 3180.217    0.000 3180.217      383.033 5105.986    0.000 5105.986
462.00  3795.825 1268.452    0.000 1268.452      646.469 3209.150    0.000 3209.150      392.382 5023.627    0.000 5023.627
463.00  3750.219 1300.641    0.000 1300.641      926.221 3196.291    0.000 3196.291      401.933 5387.673    0.000 5387.673
464.00  3666.455 1339.714    0.000 1339.714      764.757 3162.579    0.000 3162.579      578.570 4608.915    0.000 4608.915
465.00  3845.640 1327.865    0.000 1327.865      783.600 3468.556    0.000 3468.556      563.390 5297.025    0.000 5297.025
466.00  3563.812 1374.500    0.000 1374.500      680.481 3531.700    0.000 3531.700      365.338 5651.937    0.000 5651.937
467.00  3725.963 1300.894    0.000 1300.894      583.423 3624.873    0.000 3624.873      334.475 5598.321    0.000 5598.321
468.00  3557.137 1351.158    0.000 1351.158      716.596 3417.469    0.000 3417.469      405.552 5507.761    0.000 5507.761
469.00  3653.658 1257.598    0.000 1257.598      597.967 3499.594    0.000 3499.594       60.923 5760.117    0.000 5760.117
470.00  3665.247 1261.097    0.000 1261.097      587.375 3412.336    0.000 3412.336      384.440 5260.474    0.000 5260.474
471.00  3474.462 1376.101    0.000 1376.101      576.861 3482.506    0.000 3482.506       60.923 5658.674    0.000 5658.674
472.00  3728.799 1286.865    0.000 1286.865      523.467 3455.270    0.000 3455.270      243.693 5444.485    0.000 5444.485
473.00  3837.781 1289.366    0.000 1289.366      632.880 3538.807    0.000 3538.807      151.906 5753.511    0.000 5753.511
474.00  3839.186 1286.941    0.000 1286.941      537.993 3652.306    0.000 3652.306       71.077 5833.544    0.000 5833.544
475.00  3871.011 1179.862    0.000 1179.862      588.093 3441.911    0.000 3441.911      303.911 5374.908    0.000 5374.908
476.00  3827.284 1090.443    0.000 1090.443      520.769 3481.958    0.000 3481.958      251.932 5494.513    0.000 5494.513
477.00  3828.612 1118.803    0.000 1118.803      658.255 3446.018    0.000 3446.018      252.137 5591.404    0.000 5591.404
478.00  4049.212 1051.434    0.000 1051.434      605.984 3390.896    0.000 3390.896      301.298 5223.959    0.000 5223.959
479.00  3915.794 1059.613    0.000 1059.613      751.343 3311.362    0.000 3311.362      253.847 5023.239    0.000 5023.239
480.00  4008.198 1140.070    0.000 1140.070      551.215 3568.266    0.000 3568.266      243.693 5563.277    0.000 5563.277
481.00  3957.304 1189.578    0.000 1189.578      719.052 3409.987    0.000 3409.987      324.321 5251.828    0.000 5251.828
482.00  3656.230 1354.108    0.000 1354.108      760.682 3439.171    0.000 3439.171      465.570 5322.176    0.000 5322.176
483.00  3659.397 1468.419    0.000 1468.419      635.451 3523.126    0.000 3523.126      597.068 5198.531    0.000 5198.531
484.00  3874.754 1206.945    0.000 1206.945      619.452 3520.154    0.000 3520.154      647.436 5236.534    0.000 5236.534
485.00  3768.418 1235.580    0.000 1235.580      645.989 3455.448    0.000 3455.448      415.103 5381.592    0.000 5381.592
486.00  3861.253 1239.267    0.000 1239.267      774.338 3248.662    0.000 3248.662      202.977 5396.282    0.000 5396.282
487.00  3936.797 1323.761    0.000 1323.761      830.214 3381.667    0.000 3381.667      718.714 5071.668    0.000 5071.668
488.00  3746.261 1301.521    0.000 1301.521      838.297 3341.470    0.000 3341.470      718.513 5114.394    0.000 5114.394
489.00  3864.410 1273.492    0.000 1273.492      816.873 3400.513    0.000 3400.513      647.033 5286.894    0.000 5286.894
490.00  3861.339 1265.509    0.000 1265.509      811.049 3362.732    0.000 3362.732      547.304 5561.956    0.000 5561.956
491.00  4094.022 1137.113    0.000 1137.113     1040.656 3244.021    0.000 3244.021      374.889 6082.208    0.000 6082.208
492.00  4017.392 1114.951    0.000 1114.951      868.638 3225.485    0.000 3225.485      406.155 5899.243    0.000 5899.243
493.00  4142.754 1084.359    0.000 1084.359      754.676 3476.324    0.000 3476.324      700.015 5727.326    0.000 5727.326
494.00  4102.807 1026.470    0.000 1026.470      748.541 3455.202    0.000 3455.202      456.522 5404.631    0.000 5404.631
495.00  4148.428  938.782    0.000  938.782      666.180 3562.988    0.000 3562.988      425.458 5518.522    0.000 5518.522
496.00  4038.890  946.376    0.000  946.376      732.516 3312.767    0.000 3312.767      182.770 5259.139    0.000 5259.139
497.00  3960.227 1039.918    0.000 1039.918      711.487 3353.536    0.000 3353.536      304.415 5259.952    0.000 5259.952
498.00  4032.948 1094.577    0.000 1094.577      467.433 3515.610    0.000 3515.610      162.462 5651.036    0.000 5651.036
499.00  3865.720 1026.815    0.000 1026.815      766.471 3119.263    0.000 3119.263      151.303 5413.971    0.000 5413.971
500.00  3915.291 1127.135    0.000 1127.135      427.013 3738.253    0.000 3738.253       10.154 5845.872    0.000 5845.872
501.00  3858.578  994.440    0.000  994.440      368.560 3601.332    0.000 3601.332        0.000 5724.111    0.000 5724.111
502.00  3807.055 1137.938    0.000 1137.938      408.165 3459.457    0.000 3459.457       60.923 5537.715    0.000 5537.715
503.00  3731.359 1184.767    0.000 1184.767      491.266 3605.310    0.000 3605.310        0.000 5692.752    0.000 5692.752
504.00  4009.707 1167.317    0.000 1167.317      449.717 3977.396    0.000 3977.396        0.000 6455.396    0.000 6455.396
505.00  3950.116 1202.506    0.000 1202.506      262.731 3892.535    0.000 3892.535        0.000 5918.342    0.000 5918.342
506.00  3908.152 1131.315    0.000 1131.315      490.405 3772.667    0.000 3772.667      182.770 5722.500    0.000 5722.500
507.00  3830.091 1159.593    0.000 1159.593      674.071 3424.080    0.000 3424.080      274.155 5554.107    0.000 5554.107
508.00  3714.278 1177.473    0.000 1177.473      577.562 3451.118    0.000 3451.118      243.492 5423.919    0.000 5423.919
509.00  3964.948 1060.268    0.000 1060.268      622.565 3438.421    0.000 3438.421      466.877 5733.570    0.000 5733.570
510.00  3840.298 1156.670    0.000 1156.670      652.533 3381.781    0.000 3381.781      456.925 5552.592    0.000 5552.592
511.00  3799.870 1157.242    0.000 1157.242      727.974 3481.580    0.000 3481.580      455.919 5532.194    0.000 5532.194
512.00  3912.476 1155.989    0.000 1155.989      747.210 3380.675    0.000 3380.675      406.155 5610.500    0.000 5610.500
513.00  4038.826 1092.438    0.000 1092.438      489.834 3681.179    0.000 3681.179      152.308 5755.796    0.000 5755.796
514.00  3988.945 1074.909    0.000 1074.909      486.291 3708.203    0.000 3708.203       91.385 5785.551    0.000 5785.551
515.00  3618.659 1188.119    0.000 1188.119      392.167 3569.693    0.000 3569.693       60.923 5553.589    0.000 5553.589
516.00  3856.829 1105.810    0.000 1105.810      538.371 3507.294    0.000 3507.294      151.401 5388.952    0.000 5388.952
517.00  3787.188 1231.922    0.000 1231.922      353.263 3564.424    0.000 3564.424       40.616 5513.185    0.000 5513.185
518.00  3804.804 1151.746    0.000 1151.746      379.245 3717.154    0.000 3717.154      162.462 5650.208    0.000 5650.208
519.00  3888.400 1171.572    0.000 1171.572      621.225 3488.998    0.000 3488.998      303.611 5603.553    0.000 5603.553
520.00  4018.225 1061.863    0.000 1061.863      535.136 3540.448    0.000 3540.448      385.143 5392.866    0.000 5392.866
521.00  3954.928  994.735    0.000  994.735      619.060 3350.277    0.000 3350.277      274.155 5366.322    0.000 5366.322
522.00  4147.479 1039.184    0.000 1039.184      530.992 3712.791    0.000 3712.791      274.155 5770.955    0.000 5770.955
523.00  4025.881 1047.703    0.000 1047.703      440.681 3682.241    0.000 3682.241      152.308 5296.206    0.000 5296.206
524.00  4201.405 1063.768    0.000 1063.768      618.100 3681.576    0.000 3681.576      192.924 5772.231    0.000 5772.231
525.00  4148.897  963.931    0.000  963.931      699.883 3600.901    0.000 3600.901      182.770 5884.983    0.000 5884.983
526.00  4115.075  944.368    0.000  944.368      811.104 3176.611    0.000 3176.611      446.771 5075.187    0.000 5075.187
527.00  3883.981 1015.424    0.000 1015.424      813.524 3317.270    0.000 3317.270      415.907 5509.398    0.000 5509.398
528.00  3982.606 1041.979    0.000 1041.979      699.646 3514.430    0.000 3514.430      223.385 5780.921    0.000 5780.921
529.00  3789.046 1035.983    0.000 1035.983      579.024 3488.331    0.000 3488.331      335.078 5182.752    0.000 5182.752
530.00  3906.626  960.389    0.000  960.389      669.295 3373.919    0.000 3373.919      385.646 5296.742    0.000 5296.742
531.00  3849.503 1012.673    0.000 1012.673      450.452 3422.034    0.000 3422.034      203.078 5324.112    0.000 5324.112
532.00  3857.118  974.599    0.000  974.599      490.056 3382.655    0.000 3382.655      243.492 5079.701    0.000 5079.701
533.00  4084.153  960.817    0.000  960.817      637.398 3526.558    0.000 3526.558      283.907 5492.205    0.000 5492.205
534.00  3581.810 1010.650    0.000 1010.650      460.045 3527.353    0.000 3527.353      223.385 5390.158    0.000 5390.158
535.00  3945.397  915.832    0.000  915.832      568.731 3474.045    0.000 3474.045      172.616 5705.427    0.000 5705.427
536.00  3581.455 1089.183    0.000 1089.183      574.955 3293.990    0.000 3293.990      192.924 5325.901    0.000 5325.901
537.00  3614.723 1086.990    0.000 1086.990      802.080 3338.590    0.000 3338.590      334.876 5519.525    0.000 5519.525
538.00  3772.780 1113.571    0.000 1113.571      775.786 3273.350    0.000 3273.350      618.783 5132.285    0.000 5132.285
539.00  3522.340 1305.806    0.000 1305.806      630.380 3361.886    0.000 3361.886      273.954 5595.553    0.000 5595.553
540.00  3672.934 1303.308    0.000 1303.308      525.372 3459.797    0.000 3459.797      294.463 5146.276    0.000 5146.276
541.00  3795.213 1145.420    0.000 1145.420      644.430 3460.075    0.000 3460.075      355.386 5427.473    0.000 5427.473
542.00  3630.134 1186.822    0.000 1186.822      540.727 3338.726    0.000 3338.726      487.386 5140.532    0.000 5140.532
543.00  3699.987 1135.957    0.000 1135.957      430.049 3439.470    0.000 3439.470      142.154 5201.758    0.000 5201.758
544.00  3585.327 1161.391    0.000 1161.391      523.602 3266.943    0.000 3266.943      213.231 4959.077    0.000 4959.077
545.00  3661.875 1195.959    0.000 1195.959      626.109 3413.265    0.000 3413.265      314.770 5501.651    0.000 5501.651
546.00  3604.417 1218.635    0.000 1218.635      654.559 3358.633    0.000 3358.633      436.617 5264.997    0.000 5264.997
547.00  3579.459 1253.686    0.000 1253.686      589.534 3451.493    0.000 3451.493      426.463 5379.189    0.000 5379.189
548.00  3845.256 1161.885    0.000 1161.885      740.977 3392.108    0.000 3392.108      262.996 5938.359    0.000 5938.359
549.00  3760.908 1105.942    0.000 1105.942      989.097 3093.618    0.000 3093.618      467.078 5642.113    0.000 5642.113
550.00  3669.974 1169.609    0.000 1169.609      790.950 3232.742    0.000 3232.742      374.688 5519.728    0.000 5519.728
551.00  3744.738 1163.125    0.000 1163.125      552.876 3611.610    0.000 3611.610      365.540 5326.818    0.000 5326.818
552.00  3940.745 1276.963    0.000 1276.963      682.898 3560.045    0.000 3560.045      566.904 5058.078    0.000 5058.078
553.00  3785.654 1308.419    0.000 1308.419      653.995 3500.712    0.000 3500.712      648.340 5386.123    0.000 5386.123
554.00  3707.126 1287.080    0.000 1287.080      711.577 3355.785    0.000 3355.785      537.954 5225.380    0.000 5225.380
555.00  3629.215 1340.414    0.000 1340.414      652.470 3492.594    0.000 3492.594      294.463 5628.293    0.000 5628.293
556.00  3793.629 1278.557    0.000 1278.557      816.462 3375.823    0.000 3375.823      770.186 5143.531    0.000 5143.531
557.00  3549.824 1330.334    0.000 1330.334      597.019 3537.864    0.000 3537.864      628.937 5257.541    0.000 5257.541
558.00  3815.319 1293.223    0.000 1293.223      814.955 3483.195    0.000 3483.195      678.098 5234.723    0.000 5234.723
559.00  3765.577 1455.515    0.000 1455.515      699.267 3520.837    0.000 3520.837      546.902 5507.271    0.000 5507.271
560.00  3611.382 1602.144    0.000 1602.144      635.146 3495.245    0.000 3495.245      395.599 5367.476    0.000 5367.476
561.00  3529.801 1440.240    0.000 1440.240      894.615 3134.786    0.000 3134.786      882.181 4865.611    0.000 4865.611
562.00  3676.701 1360.458    0.000 1360.458      927.527 3191.502    0.000 3191.502      727.254 5323.193    0.000 5323.193
563.00  3635.600 1410.371    0.000 1410.371      574.053 3638.540    0.000 3638.540      222.077 5292.125    0.000 5292.125
564.00  3467.397 1522.052    0.000 1522.052      712.605 3373.916    0.000 3373.916      375.089 5488.569    0.000 5488.569
565.00  3719.319 1401.959    0.000 1401.959      523.192 3705.323    0.000 3705.323       91.385 5902.156    0.000 5902.156
566.00  3577.699 1442.432    0.000 1442.432      727.144 3471.849    0.000 3471.849      364.534 5593.727    0.000 5593.727
567.00  3782.045 1330.804    0.000 1330.804      731.293 3425.049    0.000 3425.049      416.309 5378.886    0.000 5378.886
568.00  3823.872 1364.657    0.000 1364.657      890.356 3379.473    0.000 3379.473      565.400 5235.537    0.000 5235.537
569.00  3621.015 1428.917    0.000 1428.917      629.220 3477.147    0.000 3477.147      344.830 5606.294    0.000 5606.294
570.00  3526.418 1391.702    0.000 1391.702      825.330 3409.874    0.000 3409.874      262.591 5751.864    0.000 5751.864
571.00  3553.738 1432.025    0.000 1432.025      838.474 3439.066    0.000 3439.066      532.927 5552.893    0.000 5552.893
572.00  3694.988 1275.480    0.000 1275.480      920.213 3258.379    0.000 3258.379      656.480 5479.611    0.000 5479.611
573.00  3597.888 1423.029    0.000 1423.029      745.432 3426.269    0.000 3426.269      424.653 4951.306    0.000 4951.306
574.00  3714.020 1466.650    0.000 1466.650      828.033 3551.572    0.000 3551.572      416.108 5420.593    0.000 5420.593
575.00  3781.297 1501.772    0.000 1501.772      964.198 3351.638    0.000 3351.638      587.317 5156.305    0.000 5156.305
576.00  3755.482 1360.206    0.000 1360.206      920.095 3085.938    0.000 3085.938      730.074 4691.751    0.000 4691.751
577.00  3774.628 1282.948    0.000 1282.948      791.954 3150.762    0.000 3150.762      538.156 5037.873    0.000 5037.873
578.00  3449.154 1512.699    0.000 1512.699      735.837 3282.856    0.000 3282.856      690.263 4825.340    0.000 4825.340
579.00  3509.258 1423.394    0.000 1423.394     1001.286 3125.693    0.000 3125.693      578.771 4935.349    0.000 4935.349
580.00  3695.514 1443.327    0.000 1443.327      998.379 3229.221    0.000 3229.221      750.784 4968.095    0.000 4968.095
581.00  3630.161 1369.073    0.000 1369.073      765.664 3235.986    0.000 3235.986      375.694 5349.614    0.000 5349.614
582.00  3733.202 1473.687    0.000 1473.687      779.624 3212.082    0.000 3212.082      253.847 5350.742    0.000 5350.742
583.00  3564.617 1469.865    0.000 1469.865      667.004 3362.557    0.000 3362.557      486.783 4887.676    0.000 4887.676
584.00  3704.473 1403.359    0.000 1403.359      872.394 3314.627    0.000 3314.627      203.078 5396.267    0.000 5396.267
585.00  3502.152 1528.752    0.000 1528.752      793.373 3313.377    0.000 3313.377      324.522 5383.628    0.000 5383.628
586.00  3553.081 1448.328    0.000 1448.328      716.029 3350.137    0.000 3350.137      293.859 5344.845    0.000 5344.845
587.00  3731.819 1340.650    0.000 1340.650      722.007 3386.573    0.000 3386.573      436.617 5107.641    0.000 5107.641
588.00  3520.019 1526.146    0.000 1526.146      823.470 3341.016    0.000 3341.016      507.694 4908.190    0.000 4908.190
589.00  3779.403 1407.098    0.000 1407.098      825.372 3396.099    0.000 3396.099      304.616 5392.249    0.000 5392.249
590.00  3649.026 1390.790    0.000 1390.790      950.909 3194.286    0.000 3194.286      213.231 5354.049    0.000 5354.049
591.00  3631.647 1470.031    0.000 1470.031      823.584 3409.068    0.000 3409.068      416.309 5649.815    0.000 5649.815
592.00  3802.075 1428.690    0.000 1428.690      769.818 3514.721    0.000 3514.721      568.215 5150.658    0.000 5150.658
593.00  3663.474 1435.090    0.000 1435.090      978.582 3201.907    0.000 3201.907      912.944 4970.506    0.000 4970.506
594.00  3627.107 1352.447    0.000 1352.447      768.473 3143.452    0.000 3143.452      505.281 4918.653    0.000 4918.653
595.00  3425.752 1494.298    0.000 1494.298      599.000 3372.196    0.000 3372.196      304.013 5290.213    0.000 5290.213
596.00  3484.753 1547.888    0.000 1547.888      554.079 3485.904    0.000 3485.904      344.930 5096.564    0.000 5096.564
597.00  3488.742 1482.703    0.000 1482.703      727.838 3305.399    0.000 3305.399      578.570 5442.837    0.000 5442.837
598.00  3545.821 1657.056    0.000 1657.056      694.204 3441.531    0.000 3441.531      639.694 4771.266    0.000 4771.266
599.00  3509.975 1548.085    0.000 1548.085      660.205 3523.005    0.000 3523.005      354.983 5072.743    0.000 5072.743
600.00  3538.015 1492.295    0.000 1492.295      774.735 3349.082    0.000 3349.082      486.983 5430.137    0.000 5430.137
601.00  3374.922 1574.231    0.000 1574.231      709.187 3291.752    0.000 3291.752      658.591 4982.781    0.000 4982.781
602.00  3331.470 1671.505    0.000 1671.505      560.258 3631.526    0.000 3631.526      141.953 5690.741    0.000 5690.741
603.00  3419.118 1540.234    0.000 1540.234      676.117 3280.538    0.000 3280.538      343.519 5493.393    0.000 5493.393
604.00  3491.103 1550.160    0.000 1550.160      638.324 3297.833    0.000 3297.833      100.531 5361.083    0.000 5361.083
605.00  3940.784 1345.325    0.000 1345.325      878.663 3371.983    0.000 3371.983      365.540 5865.350    0.000 5865.350
606.00  3722.817 1394.714    0.000 1394.714      560.304 3422.296    0.000 3422.296       70.675 5746.223    0.000 5746.223
607.00  3575.660 1344.280    0.000 1344.280      669.254 3401.127    0.000 3401.127      202.877 5683.924    0.000 5683.924
608.00  3752.056 1371.795    0.000 1371.795      777.247 3330.209    0.000 3330.209      586.512 4909.411    0.000 4909.411
609.00  3512.797 1439.006    0.000 1439.006      576.307 3582.587    0.000 3582.587      355.185 5614.434    0.000 5614.434
610.00  3836.258 1245.022    0.000 1245.022     1058.295 3102.470    0.000 3102.470      578.067 5568.775    0.000 5568.775
611.00  3618.636 1247.988    0.000 1247.988      944.112 3049.390    0.000 3049.390      558.061 4859.424    0.000 4859.424
612.00  3710.994 1325.395    0.000 1325.395      825.610 3275.147    0.000 3275.147      345.232 5253.612    0.000 5253.612
613.00  3478.969 1534.459    0.000 1534.459      687.024 3362.496    0.000 3362.496      223.385 5283.686    0.000 5283.686
614.00  3437.604 1489.184    0.000 1489.184      676.814 3360.777    0.000 3360.777      558.061 5098.615    0.000 5098.615
615.00  3422.043 1423.879    0.000 1423.879      737.334 3355.917    0.000 3355.917      548.310 4875.519    0.000 4875.519
616.00  3397.186 1438.573    0.000 1438.573      843.903 3136.129    0.000 3136.129      577.864 4467.656    0.000 4467.656
617.00  3278.233 1509.257    0.000 1509.257      736.182 3094.843    0.000 3094.843      558.463 4571.408    0.000 4571.408
618.00  3511.250 1474.251    0.000 1474.251      751.223 3358.065    0.000 3358.065      405.351 5022.195    0.000 5022.195
619.00  3381.473 1487.074    0.000 1487.074      484.716 3504.096    0.000 3504.096      152.308 5056.687    0.000 5056.687
620.00  3464.903 1391.682    0.000 1391.682      787.272 3210.003    0.000 3210.003      476.227 4924.068    0.000 4924.068
621.00  3433.111 1539.512    0.000 1539.512      725.201 3364.687    0.000 3364.687      556.453 5096.175    0.000 5096.175
622.00  3525.608 1350.461    0.000 1350.461      888.572 2993.467    0.000 2993.467      476.227 5231.518    0.000 5231.518
623.00  3430.863 1548.671    0.000 1548.671      581.308 3332.032    0.000 3332.032      365.540 5014.658    0.000 5014.658
624.00  3509.974 1472.044    0.000 1472.044      895.575 2956.151    0.000 2956.151      779.838 4604.595    0.000 4604.595
625.00  3594.671 1511.057    0.000 1511.057      678.559 3254.389    0.000 3254.389      527.399 5301.771    0.000 5301.771
626.00  3254.779 1590.466    0.000 1590.466      796.237 3108.041    0.000 3108.041      578.168 5000.188    0.000 5000.188
627.00  3343.282 1525.781    0.000 1525.781      796.230 3123.754    0.000 3123.754      476.629 5072.771    0.000 5072.771
628.00  3611.269 1524.263    0.000 1524.263      796.015 3238.272    0.000 3238.272      487.386 5140.930    0.000 5140.930
629.00  3463.784 1574.530    0.000 1574.530      812.618 3069.930    0.000 3069.930      639.291 4716.777    0.000 4716.777
630.00  3377.505 1453.495    0.000 1453.495      557.321 3470.541    0.000 3470.541      345.232 5453.281    0.000 5453.281
631.00  3238.898 1528.031    0.000 1528.031      637.047 3305.185    0.000 3305.185      476.830 5378.082    0.000 5378.082
632.00  3279.997 1572.930    0.000 1572.930      405.099 3443.665    0.000 3443.665      253.847 5676.895    0.000 5676.895
633.00  3276.078 1565.256    0.000 1565.256      401.554 3528.366    0.000 3528.366      223.385 5411.674    0.000 5411.674
634.00  3400.310 1597.018    0.000 1597.018      556.509 3387.585    0.000 3387.585      629.541 4692.267    0.000 4692.267
635.00  3409.889 1496.786    0.000 1496.786      597.792 3303.763    0.000 3303.763      436.617 5022.611    0.000 5022.611
636.00  3501.174 1590.280    0.000 1590.280      711.804 3415.715    0.000 3415.715      516.440 5196.185    0.000 5196.185
637.00  3343.063 1566.883    0.000 1566.883      730.601 3399.221    0.000 3399.221      730.878 5101.116    0.000 5101.116
638.00  3227.498 1547.854    0.000 1547.854      793.905 3228.026    0.000 3228.026      768.679 4839.227    0.000 4839.227
639.00  3088.656 1599.425    0.000 1599.425      613.015 3392.598    0.000 3392.598      456.925 5627.708    0.000 5627.708
640.00  3126.843 1702.632    0.000 1702.632      681.840 3189.732    0.000 3189.732      538.156 5110.134    0.000 5110.134
641.00  3228.266 1572.952    0.000 1572.952      588.972 3238.522    0.000 3238.522      385.847 4909.518    0.000 4909.518
642.00  3394.628 1502.826    0.000 1502.826      621.523 3262.451    0.000 3262.451      415.103 4844.747    0.000 4844.747
643.00  3334.016 1668.899    0.000 1668.899      601.935 3400.589    0.000 3400.589      375.694 5401.308    0.000 5401.308
644.00  3288.690 1605.744    0.000 1605.744      614.788 3322.393    0.000 3322.393      577.967 4971.125    0.000 4971.125
645.00  3438.127 1592.043    0.000 1592.043      701.164 3287.530    0.000 3287.530      264.001 5908.795    0.000 5908.795
646.00  3458.025 1693.391    0.000 1693.391      559.258 3636.665    0.000 3636.665      199.861 5581.558    0.000 5581.558
647.00  3424.846 1669.856    0.000 1669.856      538.117 3469.045    0.000 3469.045      233.539 5654.238    0.000 5654.238
648.00  3411.930 1666.173    0.000 1666.173      709.844 3356.793    0.000 3356.793      639.091 5257.234    0.000 5257.234
649.00  3321.838 1636.993    0.000 1636.993      719.531 3353.547    0.000 3353.547      720.925 5030.839    0.000 5030.839
650.00  3425.124 1621.772    0.000 1621.772      643.747 3407.574    0.000 3407.574      434.807 5271.238    0.000 5271.238
651.00  3438.215 1613.042    0.000 1613.042      566.918 3557.722    0.000 3557.722      152.107 5651.824    0.000 5651.824
652.00  3264.558 1703.204    0.000 1703.204      548.852 3471.242    0.000 3471.242      477.232 5373.983    0.000 5373.983
653.00  3728.580 1469.492    0.000 1469.492      519.457 3494.924    0.000 3494.924      639.694 5081.722    0.000 5081.722
654.00  3530.424 1607.420    0.000 1607.420      416.557 3636.939    0.000 3636.939      182.770 5670.742    0.000 5670.742
655.00  3597.305 1582.358    0.000 1582.358      394.027 3702.994    0.000 3702.994       20.308 5730.406    0.000 5730.406
656.00  3636.845 1543.002    0.000 1543.002      669.590 3443.837    0.000 3443.837      639.493 5410.382    0.000 5410.382
657.00  3596.197 1449.765    0.000 1449.765      683.045 3276.227    0.000 3276.227      517.446 5404.027    0.000 5404.027
658.00  3550.079 1491.172    0.000 1491.172      484.869 3514.624    0.000 3514.624      252.037 5584.585    0.000 5584.585
659.00  3546.902 1539.845    0.000 1539.845      587.714 3444.450    0.000 3444.450      587.115 5435.091    0.000 5435.091
660.00  3756.621 1497.362    0.000 1497.362      699.652 3262.733    0.000 3262.733      800.347 5211.303    0.000 5211.303
661.00  3763.973 1335.362    0.000 1335.362      569.866 3402.788    0.000 3402.788      475.825 5251.740    0.000 5251.740
662.00  3759.832 1372.115    0.000 1372.115      588.788 3511.433    0.000 3511.433      361.719 5320.794    0.000 5320.794
663.00  3793.603 1489.961    0.000 1489.961      600.252 3522.016    0.000 3522.016      334.475 5313.547    0.000 5313.547
664.00  3634.605 1519.153    0.000 1519.153      602.149 3475.192    0.000 3475.192      401.933 5183.960    0.000 5183.960
665.00  3733.096 1522.618    0.000 1522.618      758.396 3446.830    0.000 3446.830      808.690 5003.002    0.000 5003.002
666.00  3742.523 1595.087    0.000 1595.087      705.867 3365.596    0.000 3365.596      839.856 4850.374    0.000 4850.374
667.00  3954.479 1437.782    0.000 1437.782      681.146 3501.875    0.000 3501.875      815.025 5151.774    0.000 5151.774
668.00  3788.518 1378.782    0.000 1378.782      694.536 3334.878    0.000 3334.878      696.193 4887.571    0.000 4887.571
669.00  3939.470 1391.453    0.000 1391.453      731.891 3303.383    0.000 3303.383      566.003 5305.701    0.000 5305.701
670.00  3704.137 1598.645    0.000 1598.645      610.632 3580.315    0.000 3580.315      492.514 5405.823    0.000 5405.823
671.00  3541.814 1663.067    0.000 1663.067      647.264 3626.645    0.000 3626.645      628.334 5219.665    0.000 5219.665
672.00  3798.069 1459.268    0.000 1459.268      756.717 3380.937    0.000 3380.937      941.496 5020.593    0.000 5020.593
673.00  3590.047 1423.568    0.000 1423.568      621.697 3340.578    0.000 3340.578      779.838 4950.699    0.000 4950.699
674.00  3583.955 1443.373    0.000 1443.373      687.671 3427.738    0.000 3427.738      761.139 5043.263    0.000 5043.263
675.00  3826.165 1482.237    0.000 1482.237      528.575 3627.598    0.000 3627.598      588.724 5480.113    0.000 5480.113
676.00  3785.472 1394.855    0.000 1394.855      703.676 3411.386    0.000 3411.386      969.947 4683.286    0.000 4683.286
677.00  3999.118 1261.443    0.000 1261.443      793.921 3366.394    0.000 3366.394     1124.467 4602.638    0.000 4602.638
678.00  3936.500 1344.605    0.000 1344.605      704.309 3604.774    0.000 3604.774      515.435 5591.704    0.000 5591.704
679.00  3813.255 1404.745    0.000 1404.745      589.004 3539.802    0.000 3539.802      617.374 5288.361    0.000 5288.361
680.00  3742.098 1371.667    0.000 1371.667      635.483 3419.728    0.000 3419.728      689.459 5304.185    0.000 5304.185
681.00  3688.778 1359.688    0.000 1359.688      519.152 3681.755    0.000 3681.755      253.646 5324.396    0.000 5324.396
682.00  3672.903 1432.279    0.000 1432.279      460.389 3523.658    0.000 3523.658       80.628 5635.828    0.000 5635.828
683.00  3691.241 1426.100    0.000 1426.100      336.747 3717.337    0.000 3717.337       49.764 5508.367    0.000 5508.367
684.00  3624.603 1527.941    0.000 1527.941      237.460 3778.150    0.000 3778.150        9.953 5601.974    0.000 5601.974
685.00  3564.339 1509.760    0.000 1509.760      286.162 3714.790    0.000 3714.790       79.824 5784.867    0.000 5784.867
686.00  3687.608 1536.733    0.000 1536.733      298.348 3752.545    0.000 3752.545       81.030 5590.273    0.000 5590.273
687.00  3711.845 1457.216    0.000 1457.216      346.685 3633.553    0.000 3633.553      149.693 5231.116    0.000 5231.116
688.00  3554.400 1456.183    0.000 1456.183      282.788 3567.381    0.000 3567.381       49.764 5358.042    0.000 5358.042
689.00  3569.263 1426.505    0.000 1426.505      514.860 3392.670    0.000 3392.670      333.570 5215.319    0.000 5215.319
690.00  3799.822 1276.055    0.000 1276.055      622.218 3497.697    0.000 3497.697      657.992 5235.925    0.000 5235.925
691.00  3697.679 1474.418    0.000 1474.418      533.328 3491.703    0.000 3491.703      710.168 5384.815    0.000 5384.815
692.00  3578.475 1317.233    0.000 1317.233      608.927 3402.209    0.000 3402.209      585.303 5380.388    0.000 5380.388
693.00  3585.915 1504.830    0.000 1504.830      474.883 3636.192    0.000 3636.192      541.272 5187.159    0.000 5187.159
694.00  3665.364 1438.401    0.000 1438.401      566.440 3475.762    0.000 3475.762      565.702 5141.115    0.000 5141.115
695.00  3437.483 1497.673    0.000 1497.673      565.105 3521.561    0.000 3521.561      605.312 5457.390    0.000 5457.390
696.00  3322.153 1589.887    0.000 1589.887      547.859 3438.274    0.000 3438.274      517.848 5104.942    0.000 5104.942
697.00  3424.894 1578.903    0.000 1578.903      569.394 3417.402    0.000 3417.402      724.243 5087.838    0.000 5087.838
698.00  3606.263 1385.639    0.000 1385.639      580.892 3408.812    0.000 3408.812      583.496 5244.479    0.000 5244.479
699.00  3435.271 1422.978    0.000 1422.978      538.525 3287.817    0.000 3287.817      740.128 4941.164    0.000 4941.164
700.00  3523.381 1400.412    0.000 1400.412      559.617 3280.898    0.000 3280.898      582.692 5007.519    0.000 5007.519
701.00  3743.914 1388.407    0.000 1388.407      622.875 3271.063    0.000 3271.063      560.173 4651.024    0.000 4651.024
702.00  3569.537 1377.157    0.000 1377.157      617.600 3321.773    0.000 3321.773      696.194 5071.865    0.000 5071.865
703.00  3710.571 1297.519    0.000 1297.519      701.298 3507.536    0.000 3507.536      660.706 5163.352    0.000 5163.352
704.00  3763.119 1288.840    0.000 1288.840      620.150 3403.021    0.000 3403.021      464.063 5477.827    0.000 5477.827
705.00  3826.239 1324.829    0.000 1324.829      671.859 3474.317    0.000 3474.317      520.361 5524.066    0.000 5524.066
706.00  3712.882 1316.825    0.000 1316.825      555.510 3588.884    0.000 3588.884      453.104 5600.777    0.000 5600.777
707.00  3678.511 1324.312    0.000 1324.312      556.682 3381.584    0.000 3381.584      560.374 5299.273    0.000 5299.273
708.00  3742.730 1172.773    0.000 1172.773      497.057 3488.084    0.000 3488.084      219.364 5884.276    0.000 5884.276
709.00  3725.551 1208.293    0.000 1208.293      679.160 3389.742    0.000 3389.742      521.970 5640.600    0.000 5640.600
710.00  3798.074 1228.814    0.000 1228.814      721.837 3427.515    0.000 3427.515      451.697 5723.425    0.000 5723.425
711.00  3854.083 1204.027    0.000 1204.027      577.695 3335.778    0.000 3335.778      383.234 5261.994    0.000 5261.994
712.00  3555.164 1215.218    0.000 1215.218      715.431 3239.500    0.000 3239.500      572.739 5156.931    0.000 5156.931
713.00  3595.724 1249.822    0.000 1249.822      562.519 3284.102    0.000 3284.102      570.125 4958.667    0.000 4958.667
714.00  3610.272 1328.427    0.000 1328.427      675.574 3505.628    0.000 3505.628      571.935 5396.289    0.000 5396.289
715.00  3665.144 1321.104    0.000 1321.104      531.861 3624.491    0.000 3624.491      364.333 5782.825    0.000 5782.825
716.00  3473.632 1476.016    0.000 1476.016      481.491 3679.086    0.000 3679.086      424.251 5724.831    0.000 5724.831
717.00  3539.293 1347.167    0.000 1347.167      496.716 3610.959    0.000 3610.959      382.832 5968.515    0.000 5968.515
718.00  3502.243 1433.842    0.000 1433.842      534.027 3646.068    0.000 3646.068      192.924 6096.083    0.000 6096.083
719.00  3599.421 1297.366    0.000 1297.366      685.727 3364.633    0.000 3364.633      588.925 5570.106    0.000 5570.106
720.00  3609.952 1442.818    0.000 1442.818      560.307 3756.494    0.000 3756.494      423.246 6004.796    0.000 6004.796
721.00  3552.316 1406.390    0.000 1406.390      435.281 3558.479    0.000 3558.479      394.594 5312.032    0.000 5312.032
722.00  3579.937 1415.168    0.000 1415.168      518.765 3546.006    0.000 3546.006      283.705 5592.834    0.000 5592.834
723.00  3595.071 1329.716    0.000 1329.716      552.316 3597.653    0.000 3597.653      415.103 5389.055    0.000 5389.055
724.00  3576.294 1298.236    0.000 1298.236      543.968 3506.154    0.000 3506.154      343.221 5763.220    0.000 5763.220
725.00  3526.961 1417.587    0.000 1417.587      569.866 3608.258    0.000 3608.258      283.102 5871.102    0.000 5871.102
726.00  3727.384 1306.848    0.000 1306.848      519.623 3754.472    0.000 3754.472      302.405 6258.266    0.000 6258.266
727.00  3553.044 1325.864    0.000 1325.864      361.524 3756.738    0.000 3756.738      159.446 5725.028    0.000 5725.028
728.00  3647.763 1337.274    0.000 1337.274      543.967 3550.557    0.000 3550.557      259.980 5701.019    0.000 5701.019
729.00  3638.906 1367.376    0.000 1367.376      462.129 3682.216    0.000 3682.216      313.162 5957.972    0.000 5957.972
730.00  3585.395 1496.143    0.000 1496.143      505.147 3674.639    0.000 3674.639      401.732 5671.348    0.000 5671.348
731.00  3580.104 1464.719    0.000 1464.719      432.990 3496.099    0.000 3496.099      309.342 5815.115    0.000 5815.115
732.00  3405.057 1472.586    0.000 1472.586      471.597 3486.234    0.000 3486.234      345.232 5321.996    0.000 5321.996
733.00  3435.156 1390.794    0.000 1390.794      461.995 3616.902    0.000 3616.902      324.120 5444.836    0.000 5444.836
734.00  3519.908 1489.575    0.000 1489.575      440.036 3586.303    0.000 3586.303      314.167 5821.039    0.000 5821.039
735.00  3342.521 1536.976    0.000 1536.976      458.886 3666.763    0.000 3666.763      304.013 5716.574    0.000 5716.574
736.00  3570.683 1430.144    0.000 1430.144      459.880 3715.107    0.000 3715.107      403.340 5423.826    0.000 5423.826
737.00  3369.461 1490.708    0.000 1490.708      439.560 3464.340    0.000 3464.340      451.697 5409.260    0.000 5409.260
738.00  3524.756 1471.292    0.000 1471.292      546.560 3542.979    0.000 3542.979      334.475 5807.958    0.000 5807.958
739.00  3491.639 1452.491    0.000 1452.491      380.893 3751.967    0.000 3751.967      262.593 5749.459    0.000 5749.459
740.00  3408.812 1550.411    0.000 1550.411      440.988 3690.517    0.000 3690.517      404.346 5547.281    0.000 5547.281
741.00  3505.806 1577.859    0.000 1577.859      484.828 3585.000    0.000 3585.000      354.783 5568.109    0.000 5568.109
742.00  3524.583 1554.050    0.000 1554.050      401.601 3620.556    0.000 3620.556      243.492 5753.974    0.000 5753.974
743.00  3647.281 1444.312    0.000 1444.312      542.619 3479.270    0.000 3479.270      354.582 5502.647    0.000 5502.647
744.00  3720.827 1422.686    0.000 1422.686      564.551 3499.356    0.000 3499.356      446.771 5422.731    0.000 5422.731
745.00  3670.419 1474.844    0.000 1474.844      485.285 3634.231    0.000 3634.231      391.578 5600.753    0.000 5600.753
746.00  3412.646 1488.542    0.000 1488.542      518.195 3419.099    0.000 3419.099      360.312 5775.187    0.000 5775.187
747.00  3491.891 1491.580    0.000 1491.580      387.242 3679.508    0.000 3679.508      190.712 5677.767    0.000 5677.767
748.00  3439.474 1541.215    0.000 1541.215      431.170 3668.326    0.000 3668.326      273.351 5933.941    0.000 5933.941
749.00  3615.765 1469.858    0.000 1469.858      610.927 3511.780    0.000 3511.780      364.132 5842.761    0.000 5842.761
750.00  3435.458 1607.824    0.000 1607.824      470.211 3458.544    0.000 3458.544      404.949 5413.479    0.000 5413.479
751.00  3357.600 1483.285    0.000 1483.285      491.656 3444.975    0.000 3444.975      363.328 5715.478    0.000 5715.478
752.00  3512.363 1423.890    0.000 1423.890      465.415 3563.967    0.000 3563.967      353.375 5536.943    0.000 5536.943
753.00  3816.590 1403.824    0.000 1403.824      551.360 3597.008    0.000 3597.008      434.807 5382.927    0.000 5382.927
754.00  3662.097 1347.692    0.000 1347.692      508.817 3589.632    0.000 3589.632      408.065 5416.287    0.000 5416.287
755.00  3919.904 1224.826    0.000 1224.826      607.997 3650.716    0.000 3650.716      321.707 5702.712    0.000 5702.712
756.00  3881.660 1101.315    0.000 1101.315      511.329 3679.368    0.000 3679.368      243.693 5828.376    0.000 5828.376
757.00  3853.913 1165.309    0.000 1165.309      498.485 3635.565    0.000 3635.565      242.889 5860.345    0.000 5860.345
758.00  3780.185 1224.466    0.000 1224.466      563.384 3544.321    0.000 3544.321      334.274 5933.643    0.000 5933.643
759.00  3735.183 1206.726    0.000 1206.726      604.105 3580.251    0.000 3580.251      411.081 5771.590    0.000 5771.590
760.00  3571.480 1274.655    0.000 1274.655      499.355 3417.592    0.000 3417.592      289.436 5258.276    0.000 5258.276
761.00  3582.481 1410.897    0.000 1410.897      493.300 3405.568    0.000 3405.568      232.333 5345.348    0.000 5345.348
762.00  3522.721 1371.691    0.000 1371.691      549.852 3606.059    0.000 3606.059      304.013 5657.271    0.000 5657.271
763.00  3617.431 1290.283    0.000 1290.283      557.154 3496.910    0.000 3496.910      264.001 5508.176    0.000 5508.176
764.00  3655.385 1284.504    0.000 1284.504      636.309 3330.523    0.000 3330.523      435.813 5244.181    0.000 5244.181
765.00  3577.379 1353.097    0.000 1353.097      370.992 3417.980    0.000 3417.980      209.009 5484.976    0.000 5484.976
766.00  3598.252 1256.396    0.000 1256.396      299.913 3646.681    0.000 3646.681       71.077 5729.762    0.000 5729.762
767.00  3669.055 1175.784    0.000 1175.784      317.035 3672.361    0.000 3672.361      129.990 5521.859    0.000 5521.859
768.00  3771.529 1206.770    0.000 1206.770      496.923 3506.406    0.000 3506.406      271.541 5443.629    0.000 5443.629
769.00  3549.473 1283.236    0.000 1283.236      252.397 3456.573    0.000 3456.573        0.000 5402.618    0.000 5402.618
770.00  3543.540 1223.124    0.000 1223.124      271.940 3492.252    0.000 3492.252       90.782 5244.084    0.000 5244.084
771.00  3610.010 1299.438    0.000 1299.438      374.360 3436.966    0.000 3436.966      142.154 5546.586    0.000 5546.586
772.00  3677.586 1143.683    0.000 1143.683      374.535 3420.054    0.000 3420.054      213.231 5172.917    0.000 5172.917
773.00  3574.049 1317.356    0.000 1317.356      242.585 3472.504    0.000 3472.504       20.308 5115.499    0.000 5115.499
774.00  3607.380 1410.950    0.000 1410.950      366.798 3627.658    0.000 3627.658      191.918 5341.009    0.000 5341.009
775.00  3410.241 1500.359    0.000 1500.359      260.356 3485.860    0.000 3485.860      160.451 5413.375    0.000 5413.375
776.00  3321.894 1488.270    0.000 1488.270      370.344 3560.344    0.000 3560.344       80.427 5633.545    0.000 5633.545
777.00  3429.171 1450.216    0.000 1450.216      433.163 3517.796    0.000 3517.796      141.953 5470.486    0.000 5470.486
778.00  3364.854 1593.873    0.000 1593.873      418.765 3620.747    0.000 3620.747      109.682 5269.618    0.000 5269.618
779.00  3509.240 1497.277    0.000 1497.277      513.146 3567.816    0.000 3567.816      223.385 5493.206    0.000 5493.206
780.00  3524.335 1462.607    0.000 1462.607      535.410 3547.396    0.000 3547.396      284.108 5525.765    0.000 5525.765
781.00  3444.947 1457.289    0.000 1457.289      462.562 3484.656    0.000 3484.656      100.735 5240.663    0.000 5240.663
782.00  3405.408 1392.616    0.000 1392.616      456.855 3366.062    0.000 3366.062      230.925 5202.372    0.000 5202.372
783.00  3694.487 1252.770    0.000 1252.770      369.737 3524.293    0.000 3524.293      172.616 5535.227    0.000 5535.227
784.00  3653.617 1184.711    0.000 1184.711      497.625 3492.039    0.000 3492.039      120.439 5288.830    0.000 5288.830
785.00  3730.508 1154.380    0.000 1154.380      411.892 3390.010    0.000 3390.010      100.131 5152.000    0.000 5152.000
786.00  3605.902 1174.745    0.000 1174.745      495.290 3242.987    0.000 3242.987      252.238 5239.169    0.000 5239.169
787.00  3594.052 1166.535    0.000 1166.535      566.929 3260.002    0.000 3260.002      270.133 5035.295    0.000 5035.295
788.00  3655.359 1131.429    0.000 1131.429      445.913 3316.965    0.000 3316.965      199.861 5167.685    0.000 5167.685
789.00  3608.756 1055.655    0.000 1055.655      504.716 3293.594    0.000 3293.594      159.848 5155.329    0.000 5155.329
790.00  3592.585 1135.998    0.000 1135.998      600.004 3333.300    0.000 3333.300      273.753 5395.599    0.000 5395.599
791.00  3382.487 1285.927    0.000 1285.927      514.238 3314.917    0.000 3314.917      313.162 5244.886    0.000 5244.886
792.00  3355.698 1308.916    0.000 1308.916      514.571 3422.394    0.000 3422.394      161.055 5272.933    0.000 5272.933
793.00  3411.886 1365.505    0.000 1365.505      396.412 3239.169    0.000 3239.169      129.387 5238.266    0.000 5238.266
794.00  3695.771 1252.466    0.000 1252.466      412.626 3378.829    0.000 3378.829      213.231 5098.333    0.000 5098.333
795.00  3674.293 1219.656    0.000 1219.656      475.965 3441.183    0.000 3441.183        9.953 5426.961    0.000 5426.961
796.00  3483.720 1281.062    0.000 1281.062      348.381 3671.197    0.000 3671.197      111.693 5349.637    0.000 5349.637
797.00  3519.737 1187.938    0.000 1187.938      507.153 3270.857    0.000 3270.857      172.013 5280.792    0.000 5280.792
798.00  3505.320 1315.642    0.000 1315.642      537.141 3376.327    0.000 3376.327      210.417 5450.995    0.000 5450.995
799.00  3419.004 1391.270    0.000 1391.270      559.968 3482.053    0.000 3482.053      263.800 5686.828    0.000 5686.828
800.00  3469.960 1451.832    0.000 1451.832      564.811 3474.519    0.000 3474.519      293.859 5709.161    0.000 5709.161
801.00  3407.548 1302.064    0.000 1302.064      484.352 3349.194    0.000 3349.194      264.001 5189.617    0.000 5189.617
802.00  3561.904 1344.328    0.000 1344.328      482.535 3341.327    0.000 3341.327      270.536 5325.938    0.000 5325.938
803.00  3286.187 1370.345    0.000 1370.345      350.672 3584.885    0.000 3584.885      169.399 5472.503    0.000 5472.503
804.00  3358.840 1383.235    0.000 1383.235      490.015 3442.898    0.000 3442.898      179.754 5556.949    0.000 5556.949
805.00  3427.139 1442.767    0.000 1442.767      419.284 3620.379    0.000 3620.379      101.338 5564.082    0.000 5564.082
806.00  3553.587 1380.034    0.000 1380.034      509.859 3428.208    0.000 3428.208      202.877 5431.388    0.000 5431.388
807.00  3648.391 1240.032    0.000 1240.032      547.301 3487.840    0.000 3487.840      250.228 5517.942    0.000 5517.942
808.00  3504.260 1319.478    0.000 1319.478      421.100 3472.025    0.000 3472.025      212.628 5227.518    0.000 5227.518
809.00  3315.223 1432.933    0.000 1432.933      484.265 3465.085    0.000 3465.085      294.261 5292.972    0.000 5292.972
810.00  3455.217 1410.408    0.000 1410.408      470.041 3390.715    0.000 3390.715      323.517 4941.999    0.000 4941.999
811.00  3489.855 1352.876    0.000 1352.876      526.765 3353.380    0.000 3353.380      300.796 5075.205    0.000 5075.205
812.00  3331.178 1359.989    0.000 1359.989      402.552 3517.824    0.000 3517.824      160.049 5145.795    0.000 5145.795
813.00  3432.938 1372.881    0.000 1372.881      535.411 3318.651    0.000 3318.651      211.422 5300.310    0.000 5300.310
814.00  3558.971 1387.941    0.000 1387.941      514.227 3493.813    0.000 3493.813      229.920 5305.811    0.000 5305.811
815.00  3400.468 1413.140    0.000 1413.140      500.046 3546.134    0.000 3546.134      213.231 5398.013    0.000 5398.013
816.00  3502.664 1322.114    0.000 1322.114      532.645 3259.257    0.000 3259.257      170.203 5531.437    0.000 5531.437
817.00  3697.365 1267.900    0.000 1267.900      668.733 3308.949    0.000 3308.949      209.009 5624.388    0.000 5624.388
818.00  3517.659 1392.525    0.000 1392.525      496.154 3652.450    0.000 3652.450      121.444 5399.819    0.000 5399.819
819.00  3482.912 1272.229    0.000 1272.229      512.669 3379.570    0.000 3379.570      101.539 5181.157    0.000 5181.157
820.00  3467.680 1237.269    0.000 1237.269      539.173 3429.258    0.000 3429.258      201.067 5334.662    0.000 5334.662
821.00  3498.270 1205.124    0.000 1205.124      616.433 3294.201    0.000 3294.201      210.216 5391.164    0.000 5391.164
822.00  3845.617 1141.614    0.000 1141.614      542.196 3604.459    0.000 3604.459      120.841 5535.221    0.000 5535.221
823.00  3705.538 1196.675    0.000 1196.675      358.883 3651.695    0.000 3651.695      109.481 4985.819    0.000 4985.819
824.00  3724.050 1178.528    0.000 1178.528      606.139 3440.425    0.000 3440.425      190.913 5486.056    0.000 5486.056
825.00  3644.097 1188.433    0.000 1188.433      573.801 3432.203    0.000 3432.203      219.565 5146.861    0.000 5146.861
826.00  3539.391 1062.472    0.000 1062.472      593.603 3237.876    0.000 3237.876      179.553 5117.912    0.000 5117.912
827.00  3652.536 1179.098    0.000 1179.098      533.246 3438.461    0.000 3438.461      253.646 5246.500    0.000 5246.500
828.00  3777.938 1277.105    0.000 1277.105      508.261 3505.596    0.000 3505.596      219.364 5443.337    0.000 5443.337
829.00  3570.415 1200.840    0.000 1200.840      674.323 3348.090    0.000 3348.090      344.830 5390.355    0.000 5390.355
830.00  3411.573 1273.447    0.000 1273.447      548.339 3265.409    0.000 3265.409      159.848 5229.005    0.000 5229.005
831.00  3318.090 1296.053    0.000 1296.053      444.361 3293.667    0.000 3293.667      170.203 5244.797    0.000 5244.797
832.00  3367.330 1440.071    0.000 1440.071      470.690 3584.852    0.000 3584.852      109.682 5424.036    0.000 5424.036
833.00  3750.665 1245.946    0.000 1245.946      546.653 3162.566    0.000 3162.566      230.523 5299.984    0.000 5299.984
834.00  3712.713 1289.425    0.000 1289.425      490.490 3473.628    0.000 3473.628      220.570 5328.829    0.000 5328.829
835.00  3402.816 1355.927    0.000 1355.927      520.405 3494.268    0.000 3494.268      260.985 5352.552    0.000 5352.552
836.00  3466.977 1497.427    0.000 1497.427      436.313 3411.488    0.000 3411.488      272.546 5649.944    0.000 5649.944
837.00  3418.833 1437.617    0.000 1437.617      367.534 3552.511    0.000 3552.511      228.915 5553.433    0.000 5553.433
838.00  3521.806 1399.561    0.000 1399.561      461.134 3484.372    0.000 3484.372      402.335 5466.970    0.000 5466.970
839.00  3536.673 1481.320    0.000 1481.320      399.785 3682.362    0.000 3682.362      331.258 5676.768    0.000 5676.768
840.00  3532.994 1418.976    0.000 1418.976      528.667 3418.998    0.000 3418.998      555.045 5403.730    0.000 5403.730
841.00  3580.975 1422.341    0.000 1422.341      573.015 3398.931    0.000 3398.931      504.477 5575.541    0.000 5575.541
842.00  3645.467 1359.757    0.000 1359.757      509.945 3530.545    0.000 3530.545      221.375 5836.836    0.000 5836.836
843.00  3651.977 1399.988    0.000 1399.988      582.058 3416.486    0.000 3416.486      412.087 5399.616    0.000 5399.616
844.00  3532.264 1451.114    0.000 1451.114      521.619 3522.268    0.000 3522.268      314.770 5795.498    0.000 5795.498
845.00  3531.133 1315.388    0.000 1315.388      391.093 3566.749    0.000 3566.749      213.231 5612.632    0.000 5612.632
846.00  3580.689 1314.705    0.000 1314.705      249.201 3614.573    0.000 3614.573      109.883 5516.629    0.000 5516.629
847.00  3467.389 1377.898    0.000 1377.898      585.208 3303.355    0.000 3303.355      261.186 5716.483    0.000 5716.483
848.00  3449.824 1440.129    0.000 1440.129      552.432 3461.470    0.000 3461.470      344.025 5651.332    0.000 5651.332
849.00  3570.739 1390.093    0.000 1390.093      456.416 3515.648    0.000 3515.648      272.747 5856.220    0.000 5856.220
850.00  3502.246 1353.484    0.000 1353.484      445.264 3443.301    0.000 3443.301      273.351 5650.630    0.000 5650.630
851.00  3639.153 1237.321    0.000 1237.321      462.125 3325.829    0.000 3325.829      142.154 5638.169    0.000 5638.169
852.00  3674.406 1419.409    0.000 1419.409      425.291 3399.461    0.000 3399.461      161.859 5369.725    0.000 5369.725
853.00  3548.531 1291.347    0.000 1291.347      441.550 3411.163    0.000 3411.163       80.226 5520.838    0.000 5520.838
854.00  3814.805 1078.464    0.000 1078.464      685.341 3338.799    0.000 3338.799      261.990 5959.172    0.000 5959.172
855.00  3783.175 1217.121    0.000 1217.121      450.790 3256.237    0.000 3256.237      110.687 5537.560    0.000 5537.560
856.00  3767.028 1231.972    0.000 1231.972      544.923 3252.964    0.000 3252.964      222.581 5476.622    0.000 5476.622
857.00  3825.140 1136.436    0.000 1136.436      687.760 3307.041    0.000 3307.041      487.386 5762.622    0.000 5762.622
858.00  3657.019 1199.957    0.000 1199.957      539.163 3467.530    0.000 3467.530      152.308 5967.120    0.000 5967.120
859.00  3730.921 1095.470    0.000 1095.470      290.185 3545.366    0.000 3545.366      172.616 6031.033    0.000 6031.033
860.00  3792.376 1224.332    0.000 1224.332      597.011 3089.973    0.000 3089.973      100.533 5522.055    0.000 5522.055
861.00  3819.057 1224.821    0.000 1224.821      593.730 3397.928    0.000 3397.928      233.539 5837.242    0.000 5837.242
862.00  3935.218 1209.393    0.000 1209.393      531.477 3471.506    0.000 3471.506      121.847 5935.147    0.000 5935.147
863.00  3742.655 1360.895    0.000 1360.895      416.129 3487.286    0.000 3487.286       90.581 6094.605    0.000 6094.605
864.00  3791.758 1436.644    0.000 1436.644      578.585 3503.151    0.000 3503.151      192.924 5944.481    0.000 5944.481
865.00  3951.342 1175.069    0.000 1175.069      357.287 3610.595    0.000 3610.595      111.693 6156.218    0.000 6156.218
866.00  3652.741 1357.173    0.000 1357.173      430.697 3335.976    0.000 3335.976      181.161 5798.117    0.000 5798.117
867.00  3646.677 1315.940    0.000 1315.940      404.235 3354.949    0.000 3354.949      241.682 5776.001    0.000 5776.001
868.00  3792.121 1231.363    0.000 1231.363      407.437 3391.175    0.000 3391.175      202.675 6017.881    0.000 6017.881
869.00  4024.517 1167.088    0.000 1167.088      423.901 3720.701    0.000 3720.701       20.107 6902.951    0.000 6902.951
870.00  4027.666 1202.268    0.000 1202.268      507.304 3648.976    0.000 3648.976       60.521 6583.687    0.000 6583.687
871.00  3935.974 1220.113    0.000 1220.113      408.120 3609.142    0.000 3609.142       80.025 6470.160    0.000 6470.160
872.00  3463.536 1435.476    0.000 1435.476      437.310 3703.195    0.000 3703.195       30.462 6250.517    0.000 6250.517
873.00  3579.481 1429.745    0.000 1429.745      621.616 3637.964    0.000 3637.964      415.304 5999.480    0.000 5999.480
874.00  3716.611 1392.790    0.000 1392.790      552.874 3781.364    0.000 3781.364      142.154 6398.789    0.000 6398.789
875.00  3763.688 1363.523    0.000 1363.523      750.130 3668.816    0.000 3668.816      516.740 6360.080    0.000 6360.080
876.00  3633.057 1268.390    0.000 1268.390      621.908 3665.265    0.000 3665.265      385.847 6397.092    0.000 6397.092
877.00  3712.659 1274.818    0.000 1274.818      433.292 3583.509    0.000 3583.509      152.107 5979.276    0.000 5979.276
878.00  3586.772 1333.184    0.000 1333.184      530.656 3339.350    0.000 3339.350      324.924 5515.533    0.000 5515.533
879.00  3721.527 1269.241    0.000 1269.241      678.818 3374.224    0.000 3374.224      595.058 5466.163    0.000 5466.163
880.00  3608.135 1395.633    0.000 1395.633      432.251 3644.855    0.000 3644.855      181.161 6105.538    0.000 6105.538
881.00  3677.791 1388.458    0.000 1388.458      486.203 3491.210    0.000 3491.210      294.463 5681.799    0.000 5681.799
882.00  3681.413 1400.728    0.000 1400.728      518.316 3704.744    0.000 3704.744      374.988 6114.888    0.000 6114.888
883.00  3457.345 1497.516    0.000 1497.516      486.206 3495.836    0.000 3495.836      273.552 5567.696    0.000 5567.696
884.00  3584.891 1477.113    0.000 1477.113      568.826 3617.917    0.000 3617.917      351.968 5773.975    0.000 5773.975
885.00  3665.764 1379.265    0.000 1379.265      478.429 3595.034    0.000 3595.034      342.618 6017.382    0.000 6017.382
886.00  3470.782 1430.864    0.000 1430.864      398.661 3603.039    0.000 3603.039      243.693 5959.782    0.000 5959.782
887.00  3521.992 1471.963    0.000 1471.963      571.676 3548.777    0.000 3548.777      350.158 5986.299    0.000 5986.299
888.00  3698.371 1432.507    0.000 1432.507      581.107 3634.113    0.000 3634.113      374.889 6156.313    0.000 6156.313
889.00  3606.521 1452.146    0.000 1452.146      515.953 3536.718    0.000 3536.718      312.156 5659.679    0.000 5659.679
890.00  3652.247 1386.381    0.000 1386.381      404.017 3688.430    0.000 3688.430      130.191 5960.779    0.000 5960.779
891.00  3815.900 1406.464    0.000 1406.464      455.164 3758.600    0.000 3758.600      101.539 5993.254    0.000 5993.254
892.00  3702.851 1418.084    0.000 1418.084      437.955 3722.315    0.000 3722.315      132.000 5925.590    0.000 5925.590
893.00  3677.462 1423.574    0.000 1423.574      503.764 3639.951    0.000 3639.951      280.690 5966.318    0.000 5966.318
894.00  3586.618 1450.134    0.000 1450.134      543.702 3651.883    0.000 3651.883      253.847 6132.601    0.000 6132.601
895.00  3636.186 1459.268    0.000 1459.268      570.545 3629.009    0.000 3629.009      253.244 6152.288    0.000 6152.288
896.00  3591.443 1346.778    0.000 1346.778      730.559 3313.994    0.000 3313.994      344.428 5799.533    0.000 5799.533
897.00  3538.409 1332.894    0.000 1332.894      632.715 3346.980    0.000 3346.980      273.149 5783.333    0.000 5783.333
898.00  3632.394 1440.837    0.000 1440.837      589.962 3439.288    0.000 3439.288      341.211 5934.037    0.000 5934.037
899.00  3690.020 1423.327    0.000 1423.327      663.034 3442.145    0.000 3442.145      365.339 6054.092    0.000 6054.092
900.00  3617.776 1362.527    0.000 1362.527      746.649 3369.632    0.000 3369.632      607.624 5884.276    0.000 5884.276
901.00  3593.419 1410.687    0.000 1410.687      555.546 3565.286    0.000 3565.286      384.239 6144.952    0.000 6144.952
902.00  3528.098 1377.406    0.000 1377.406      603.371 3449.628    0.000 3449.628      334.073 6050.038    0.000 6050.038
903.00  3581.785 1426.246    0.000 1426.246      352.628 3786.566    0.000 3786.566      101.539 5829.193    0.000 5829.193
904.00  3635.230 1384.052    0.000 1384.052      586.991 3475.965    0.000 3475.965      426.463 5715.188    0.000 5715.188
905.00  3600.462 1384.361    0.000 1384.361      670.277 3391.260    0.000 3391.260      353.777 5913.221    0.000 5913.221
906.00  3617.968 1410.474    0.000 1410.474      861.645 3221.964    0.000 3221.964      618.582 5689.140    0.000 5689.140
907.00  3593.416 1469.802    0.000 1469.802      799.904 3378.237    0.000 3378.237      597.873 5775.013    0.000 5775.013
908.00  3696.167 1402.937    0.000 1402.937      699.733 3344.982    0.000 3344.982      403.541 5690.953    0.000 5690.953
909.00  3701.556 1471.306    0.000 1471.306      697.146 3429.375    0.000 3429.375      523.578 5823.557    0.000 5823.557
910.00  3718.981 1428.247    0.000 1428.247      665.717 3295.606    0.000 3295.606      516.038 5562.677    0.000 5562.677
911.00  3737.184 1399.229    0.000 1399.229      722.439 3255.944    0.000 3255.944      655.981 5617.053    0.000 5617.053
912.00  3771.235 1350.254    0.000 1350.254      607.180 3461.014    0.000 3461.014      374.085 5913.129    0.000 5913.129
913.00  3561.085 1480.452    0.000 1480.452      620.016 3446.624    0.000 3446.624      412.489 6062.328    0.000 6062.328
914.00  3399.492 1402.365    0.000 1402.365      669.085 3333.712    0.000 3333.712      446.570 5835.314    0.000 5835.314
915.00  3516.372 1430.748    0.000 1430.748      665.622 3492.192    0.000 3492.192      446.771 5961.684    0.000 5961.684
916.00  3661.558 1358.990    0.000 1358.990      726.363 3358.806    0.000 3358.806      365.339 5898.962    0.000 5898.962
917.00  3744.397 1386.996    0.000 1386.996      824.671 3368.151    0.000 3368.151      433.600 5800.331    0.000 5800.331
918.00  3534.380 1407.885    0.000 1407.885      670.039 3276.743    0.000 3276.743      522.372 5322.504    0.000 5322.504
919.00  3507.953 1472.408    0.000 1472.408      565.063 3516.457    0.000 3516.457      385.646 6122.521    0.000 6122.521
920.00  3697.769 1382.656    0.000 1382.656      619.453 3647.240    0.000 3647.240      375.694 6090.062    0.000 6090.062
921.00  3629.335 1489.371    0.000 1489.371      690.699 3420.062    0.000 3420.062      385.445 5906.193    0.000 5906.193
922.00  3479.856 1513.480    0.000 1513.480      531.114 3486.828    0.000 3486.828      213.231 5742.936    0.000 5742.936
923.00  3634.700 1343.874    0.000 1343.874      576.687 3642.050    0.000 3642.050      221.375 6143.351    0.000 6143.351
924.00  3643.018 1479.982    0.000 1479.982      606.784 3605.084    0.000 3605.084      333.872 5787.052    0.000 5787.052
925.00  3644.209 1345.056    0.000 1345.056      659.897 3460.619    0.000 3460.619      364.935 5678.073    0.000 5678.073
926.00  3651.130 1430.598    0.000 1430.598      609.201 3654.639    0.000 3654.639      351.767 6143.339    0.000 6143.339
927.00  3601.581 1383.284    0.000 1383.284      705.954 3530.452    0.000 3530.452      416.309 5895.725    0.000 5895.725
928.00  3673.521 1307.317    0.000 1307.317      562.937 3588.424    0.000 3588.424      161.658 5927.693    0.000 5927.693
929.00  3674.174 1410.451    0.000 1410.451      592.200 3556.588    0.000 3556.588      370.061 5959.877    0.000 5959.877
930.00  3732.220 1305.299    0.000 1305.299      571.552 3596.298    0.000 3596.298      517.245 5762.138    0.000 5762.138
931.00  3672.413 1466.034    0.000 1466.034      501.373 3624.982    0.000 3624.982      223.385 5990.936    0.000 5990.936
932.00  3616.688 1513.899    0.000 1513.899      668.990 3596.009    0.000 3596.009      497.439 5997.470    0.000 5997.470
933.00  3612.095 1408.625    0.000 1408.625      671.673 3482.409    0.000 3482.409      250.127 5833.816    0.000 5833.816
934.00  3534.040 1450.843    0.000 1450.843      589.400 3489.000    0.000 3489.000      189.305 6133.202    0.000 6133.202
935.00  3653.616 1476.645    0.000 1476.645      412.224 3788.300    0.000 3788.300      151.202 6360.898    0.000 6360.898
936.00  3529.294 1394.167    0.000 1394.167      622.950 3654.441    0.000 3654.441      304.616 6271.936    0.000 6271.936
937.00  3579.088 1359.177    0.000 1359.177      594.035 3424.008    0.000 3424.008      330.051 5978.202    0.000 5978.202
938.00  3502.512 1366.491    0.000 1366.491      620.363 3390.339    0.000 3390.339      465.068 5660.097    0.000 5660.097
939.00  3721.686 1351.991    0.000 1351.991      736.298 3314.412    0.000 3314.412      270.536 5919.069    0.000 5919.069
940.00  3599.969 1335.361    0.000 1335.361      657.444 3490.486    0.000 3490.486      283.805 6026.026    0.000 6026.026
941.00  3779.632 1401.356    0.000 1401.356      756.497 3338.868    0.000 3338.868      344.026 5880.052    0.000 5880.052
942.00  3684.212 1407.483    0.000 1407.483      749.662 3466.254    0.000 3466.254      384.539 6036.077    0.000 6036.077
943.00  3482.382 1547.468    0.000 1547.468      598.100 3331.261    0.000 3331.261      324.924 5733.401    0.000 5733.401
944.00  3532.802 1480.310    0.000 1480.310      684.304 3448.068    0.000 3448.068      472.407 5921.188    0.000 5921.188
945.00  3592.518 1553.618    0.000 1553.618      631.602 3490.757    0.000 3490.757      322.712 5699.684    0.000 5699.684
946.00  3669.040 1459.125    0.000 1459.125      657.584 3573.118    0.000 3573.118      253.847 5968.319    0.000 5968.319
947.00  3537.165 1394.051    0.000 1394.051      548.767 3628.228    0.000 3628.228      241.884 5998.462    0.000 5998.462
948.00  3607.054 1408.101    0.000 1408.101      587.198 3678.914    0.000 3678.914      434.807 5757.701    0.000 5757.701
949.00  3778.480 1416.419    0.000 1416.419      708.672 3528.151    0.000 3528.151      474.517 5950.707    0.000 5950.707
950.00  3639.967 1547.284    0.000 1547.284      658.570 3555.534    0.000 3555.534      354.078 6151.270    0.000 6151.270
951.00  3760.942 1438.119    0.000 1438.119      634.839 3487.201    0.000 3487.201      426.463 5735.387    0.000 5735.387
952.00  3667.540 1590.286    0.000 1590.286      595.201 3654.627    0.000 3654.627      365.540 6065.240    0.000 6065.240
953.00  3845.557 1390.449    0.000 1390.449      676.518 3466.966    0.000 3466.966      294.463 5950.248    0.000 5950.248
954.00  3589.886 1394.037    0.000 1394.037      674.275 3441.486    0.000 3441.486      477.232 6012.872    0.000 6012.872
955.00  3764.208 1444.210    0.000 1444.210      564.327 3713.259    0.000 3713.259      314.770 5849.684    0.000 5849.684
956.00  3698.151 1452.970    0.000 1452.970      626.844 3601.607    0.000 3601.607      465.671 5659.880    0.000 5659.880
957.00  3720.326 1514.354    0.000 1514.354      700.515 3450.833    0.000 3450.833      557.659 5565.082    0.000 5565.082
958.00  3605.334 1422.854    0.000 1422.854      624.904 3460.674    0.000 3460.674      474.216 5616.051    0.000 5616.051
959.00  3622.510 1320.034    0.000 1320.034      475.661 3573.305    0.000 3573.305      513.626 5735.697    0.000 5735.697
960.00  3714.834 1296.868    0.000 1296.868      546.519 3402.923    0.000 3402.923      385.847 5495.939    0.000 5495.939
961.00  3766.275 1406.740    0.000 1406.740      512.755 3516.210    0.000 3516.210      426.061 6027.760    0.000 6027.760
962.00  3781.228 1320.041    0.000 1320.041      667.737 3538.828    0.000 3538.828      394.996 6104.458    0.000 6104.458
963.00  3740.292 1322.448    0.000 1322.448      619.146 3429.172    0.000 3429.172      455.316 5729.974    0.000 5729.974
964.00  3692.809 1374.824    0.000 1374.824      640.332 3422.831    0.000 3422.831      412.891 5805.164    0.000 5805.164
965.00  3762.556 1423.159    0.000 1423.159      694.839 3370.605    0.000 3370.605      454.510 5433.176    0.000 5433.176
966.00  3747.592 1369.793    0.000 1369.793      678.891 3470.881    0.000 3470.881      507.694 5893.116    0.000 5893.116
967.00  3647.758 1407.239    0.000 1407.239      557.068 3493.577    0.000 3493.577      320.903 5622.189    0.000 5622.189
968.00  3589.493 1387.687    0.000 1387.687      721.739 3415.308    0.000 3415.308      626.525 5567.592    0.000 5567.592
969.00  3730.235 1346.201    0.000 1346.201      593.339 3564.515    0.000 3564.515      369.260 6230.785    0.000 6230.785
970.00  3607.761 1456.023    0.000 1456.023      514.561 3502.538    0.000 3502.538      353.576 6052.272    0.000 6052.272
971.00  3682.724 1360.554    0.000 1360.554      658.791 3420.143    0.000 3420.143      413.695 5913.326    0.000 5913.326
972.00  3658.285 1444.205    0.000 1444.205      808.763 3181.895    0.000 3181.895      538.156 5606.602    0.000 5606.602
973.00  3858.956 1267.962    0.000 1267.962      685.285 3507.590    0.000 3507.590      406.054 6081.405    0.000 6081.405
974.00  3577.207 1426.184    0.000 1426.184      657.457 3459.169    0.000 3459.169      415.304 5922.069    0.000 5922.069
975.00  3694.378 1346.918    0.000 1346.918      758.651 3285.727    0.000 3285.727      739.825 5654.746    0.000 5654.746
976.00  3692.887 1480.184    0.000 1480.184      553.605 3558.654    0.000 3558.654      270.133 5950.525    0.000 5950.525
977.00  3582.045 1394.938    0.000 1394.938      643.779 3293.028    0.000 3293.028      422.741 5716.883    0.000 5716.883
978.00  3740.712 1284.754    0.000 1284.754      613.134 3292.618    0.000 3292.618      424.854 5562.372    0.000 5562.372
979.00  3888.531 1208.736    0.000 1208.736      565.571 3418.936    0.000 3418.936      291.849 5599.462    0.000 5599.462
980.00  3800.806 1314.442    0.000 1314.442      607.677 3433.597    0.000 3433.597      312.457 5536.313    0.000 5536.313
981.00  3741.427 1354.733    0.000 1354.733      608.971 3434.707    0.000 3434.707      192.017 5846.963    0.000 5846.963
982.00  3852.421 1219.969    0.000 1219.969      769.497 3214.645    0.000 3214.645      484.771 5736.272    0.000 5736.272
983.00  3964.167 1239.703    0.000 1239.703      697.246 3506.742    0.000 3506.742      361.315 6123.735    0.000 6123.735
984.00  3843.076 1376.208    0.000 1376.208      443.580 3511.672    0.000 3511.672      151.906 5504.643    0.000 5504.643
985.00  3779.196 1239.993    0.000 1239.993      762.507 3380.405    0.000 3380.405      322.511 5886.379    0.000 5886.379
986.00  3930.091 1254.878    0.000 1254.878      963.000 3397.102    0.000 3397.102      949.129 5655.947    0.000 5655.947
987.00  3986.178 1175.365    0.000 1175.365      583.690 3450.497    0.000 3450.497      129.387 5812.190    0.000 5812.190
988.00  3877.640 1302.673    0.000 1302.673      745.376 3275.896    0.000 3275.896      361.215 5673.063    0.000 5673.063
989.00  3752.410 1167.583    0.000 1167.583      510.192 3177.499    0.000 3177.499      151.202 5448.791    0.000 5448.791
990.00  3833.334 1203.713    0.000 1203.713      668.547 3293.758    0.000 3293.758      261.586 5781.737    0.000 5781.737
991.00  3902.250 1197.813    0.000 1197.813      848.554 3278.913    0.000 3278.913      506.285 5754.281    0.000 5754.281
992.00  3710.124 1265.202    0.000 1265.202      444.123 3515.104    0.000 3515.104      109.983 5731.468    0.000 5731.468
993.00  3688.436 1285.960    0.000 1285.960      467.869 3475.599    0.000 3475.599      192.522 5836.724    0.000 5836.724
994.00  3679.901 1227.693    0.000 1227.693      704.756 3361.991    0.000 3361.991      312.053 5839.322    0.000 5839.322
995.00  3852.691 1173.521    0.000 1173.521      581.269 3391.024    0.000 3391.024      200.464 5203.576    0.000 5203.576
996.00  3677.503 1193.383    0.000 1193.383      473.656 3205.221    0.000 3205.221      232.534 4879.652    0.000 4879.652
997.00  3913.878 1154.531    0.000 1154.531      572.242 3290.801    0.000 3290.801      191.315 5343.418    0.000 5343.418
998.00  3672.979 1285.055    0.000 1285.055      669.534 3309.081    0.000 3309.081      192.018 5561.657    0.000 5561.657
999.00  3594.359 1217.328    0.000 1217.328      530.113 3226.765    0.000 3226.765      191.917 5393.664    0.000 5393.664
1000.00  3727.593 1198.101    0.000 1198.101      550.363 3317.407    0.000 3317.407      283.303 5350.257    0.000 5350.257
1001.00  3671.878 1348.100    0.000 1348.100      842.685 3122.763    0.000 3122.763      434.405 5585.193    0.000 5585.193
1002.00  3898.263 1003.930    0.000 1003.930     1069.509 3118.953    0.000 3118.953      697.698 5436.598    0.000 5436.598
1003.00  3974.715 1120.504    0.000 1120.504      993.881 3003.914    0.000 3003.914      476.528 5350.642    0.000 5350.642
1004.00  3983.391 1136.620    0.000 1136.620      843.039 3018.711    0.000 3018.711      463.258 5117.310    0.000 5117.310
1005.00  3766.208 1183.263    0.000 1183.263      692.929 3133.190    0.000 3133.190      303.611 5197.415    0.000 5197.415
1006.00  3693.881 1246.339    0.000 1246.339      827.885 3026.618    0.000 3026.618      473.412 5365.027    0.000 5365.027
1007.00  3791.953 1208.153    0.000 1208.153      751.553 3181.513    0.000 3181.513      261.588 5698.485    0.000 5698.485
1008.00  3832.132 1150.120    0.000 1150.120      838.157 3236.596    0.000 3236.596      491.810 5669.240    0.000 5669.240
1009.00  3692.498 1321.259    0.000 1321.259      742.799 3215.625    0.000 3215.625      513.424 5401.423    0.000 5401.423
1010.00  3900.834 1205.051    0.000 1205.051      818.011 3238.395    0.000 3238.395      548.310 5521.952    0.000 5521.952
1011.00  3534.843 1400.805    0.000 1400.805      632.888 3200.007    0.000 3200.007      282.298 5297.664    0.000 5297.664
1012.00  3688.719 1320.952    0.000 1320.952      552.350 3359.944    0.000 3359.944      273.350 5271.328    0.000 5271.328
1013.00  3910.158 1204.106    0.000 1204.106      584.989 3376.160    0.000 3376.160      261.588 6087.754    0.000 6087.754
1014.00  3692.316 1396.075    0.000 1396.075      762.415 3327.246    0.000 3327.246      591.841 5217.416    0.000 5217.416
1015.00  3691.141 1411.898    0.000 1411.898      848.073 3243.858    0.000 3243.858      772.198 5144.652    0.000 5144.652
1016.00  3523.777 1454.235    0.000 1454.235      908.906 3129.577    0.000 3129.577      734.799 5218.340    0.000 5218.340
1017.00  3594.297 1582.286    0.000 1582.286      879.461 3253.745    0.000 3253.745      684.633 5530.509    0.000 5530.509
1018.00  3564.707 1477.690    0.000 1477.690      896.447 3373.326    0.000 3373.326      739.122 5988.631    0.000 5988.631
1019.00  3459.075 1490.311    0.000 1490.311      778.768 3351.812    0.000 3351.812      692.575 5873.302    0.000 5873.302
1020.00  3573.569 1543.321    0.000 1543.321      852.600 3322.606    0.000 3322.606      682.421 5548.272    0.000 5548.272
1021.00  3615.688 1480.068    0.000 1480.068      768.774 3316.472    0.000 3316.472      364.132 5998.357    0.000 5998.357
1022.00  3486.514 1521.031    0.000 1521.031      587.007 3524.592    0.000 3524.592      486.381 5555.239    0.000 5555.239
1023.00  3861.887 1348.212    0.000 1348.212      618.922 3761.193    0.000 3761.193      221.978 6249.511    0.000 6249.511
1024.00  3779.826 1188.307    0.000 1188.307      687.532 3350.660    0.000 3350.660      373.080 5806.659    0.000 5806.659
1025.00  3470.846 1291.622    0.000 1291.622      570.552 3214.151    0.000 3214.151      354.783 5391.358    0.000 5391.358
1026.00  3555.379 1240.718    0.000 1240.718      434.545 3270.881    0.000 3270.881      304.616 5412.179    0.000 5412.179
1027.00  3561.499 1261.915    0.000 1261.915      471.423 3230.096    0.000 3230.096      212.829 5373.682    0.000 5373.682
1028.00  3398.807 1269.867    0.000 1269.867      418.938 3346.504    0.000 3346.504      152.107 5355.387    0.000 5355.387
1029.00  3535.116 1286.102    0.000 1286.102      577.426 3255.628    0.000 3255.628      355.386 5130.275    0.000 5130.275
1030.00  3488.744 1274.286    0.000 1274.286      405.744 3366.936    0.000 3366.936      172.616 5159.227    0.000 5159.227
1031.00  3469.229 1239.809    0.000 1239.809      410.938 3424.712    0.000 3424.712      223.385 5655.183    0.000 5655.183
1032.00  3511.421 1323.990    0.000 1323.990      424.899 3524.019    0.000 3524.019      131.799 5505.168    0.000 5505.168
1033.00  3563.342 1354.216    0.000 1354.216      523.032 3433.395    0.000 3433.395      293.859 5065.941    0.000 5065.941
1034.00  3468.334 1290.497    0.000 1290.497      423.208 3281.484    0.000 3281.484      182.770 5292.526    0.000 5292.526
1035.00  3494.470 1342.579    0.000 1342.579      327.585 3468.331    0.000 3468.331       19.906 5322.899    0.000 5322.899
1036.00  3467.307 1308.529    0.000 1308.529      398.441 3532.071    0.000 3532.071      294.463 5424.534    0.000 5424.534
1037.00  3522.998 1329.661    0.000 1329.661      373.101 3394.418    0.000 3394.418      141.450 5551.112    0.000 5551.112
1038.00  3554.444 1302.181    0.000 1302.181      423.555 3669.211    0.000 3669.211      121.243 5526.685    0.000 5526.685
1039.00  3530.657 1261.344    0.000 1261.344      425.152 3657.041    0.000 3657.041      161.758 5735.271    0.000 5735.271
1040.00  3433.428 1412.644    0.000 1412.644      454.647 3396.624    0.000 3396.624      222.782 5147.717    0.000 5147.717
1041.00  3203.022 1455.415    0.000 1455.415      334.628 3514.248    0.000 3514.248        0.000 5410.345    0.000 5410.345
1042.00  3505.978 1326.129    0.000 1326.129      493.118 3673.531    0.000 3673.531      101.539 5940.178    0.000 5940.178
1043.00  3441.697 1422.620    0.000 1422.620      475.094 3799.867    0.000 3799.867      303.812 6156.519    0.000 6156.519
1044.00  3661.346 1361.130    0.000 1361.130      405.270 3639.499    0.000 3639.499      142.154 5953.363    0.000 5953.363
1045.00  3274.424 1492.378    0.000 1492.378      575.174 3473.568    0.000 3473.568      142.154 6086.047    0.000 6086.047
1046.00  3419.215 1382.892    0.000 1382.892      732.664 3163.839    0.000 3163.839      271.340 5775.008    0.000 5775.008
