# Supplementary material for: N-Glycans modulate tilting of HIV-1 envelope glycoprotein
Source: Nat Commun. 2026 Apr 15;17:5206. doi: 10.1038/s41467-026-71874-2 (PMC13254402; doi:10.1038/s41467-026-71874-2)
Supplement: Supplementary file 8 — Source Data [file 41467_2026_71874_MOESM8_ESM.zip › source_data/2_Supplementary_Figures/5_FigS9/source_data/V1V2/V1V2.B.3.txt]

#ASA ANALYSIS
#SIM_TIME  ASA1.4 TotOccl1.4 ShldMem1.4 ShldGly1.4   ASA7.2 TotOccl7.2 ShldMem7.2 ShldGly7.2   ASA18.6 TotOccl18.6 ShldMem18.6 ShldGly18.6

  0.00  4200.474  994.430    0.000  994.430      555.568 3760.899    0.000 3760.899      222.781 5444.217    0.000 5444.217
  1.00  3701.370  982.424    0.000  982.424      586.557 3204.847    0.000 3204.847      487.386 4836.704    0.000 4836.704
  2.00  3727.372  959.490    0.000  959.490      622.700 3022.749    0.000 3022.749      869.212 4321.982    0.000 4321.982
  3.00  3585.031  966.426    0.000  966.426      594.550 3103.631    0.000 3103.631      355.185 4847.164    0.000 4847.164
  4.00  3741.869  913.440    0.000  913.440      543.799 3343.353    0.000 3343.353      324.924 5152.894    0.000 5152.894
  5.00  3627.694 1068.642    0.000 1068.642      435.224 3112.885    0.000 3112.885      282.700 4955.678    0.000 4955.678
  6.00  3492.917 1179.528    0.000 1179.528      439.991 3249.439    0.000 3249.439      526.192 4539.048    0.000 4539.048
  7.00  3844.291 1095.524    0.000 1095.524      500.304 3437.863    0.000 3437.863      599.079 4660.070    0.000 4660.070
  8.00  3464.569 1111.589    0.000 1111.589      569.740 3299.306    0.000 3299.306      466.676 4899.558    0.000 4899.558
  9.00  3584.385  996.090    0.000  996.090      590.665 3272.953    0.000 3272.953      546.299 4901.745    0.000 4901.745
 10.00  3631.414 1046.494    0.000 1046.494      629.444 3398.298    0.000 3398.298      617.376 4894.919    0.000 4894.919
 11.00  3481.372 1249.392    0.000 1249.392      601.992 3263.559    0.000 3263.559      584.703 5050.656    0.000 5050.656
 12.00  3737.290 1037.155    0.000 1037.155      732.845 3446.015    0.000 3446.015      553.437 5462.121    0.000 5462.121
 13.00  3821.699  989.410    0.000  989.410      847.472 3061.340    0.000 3061.340      926.919 4975.541    0.000 4975.541
 14.00  3774.489 1063.459    0.000 1063.459      678.084 3368.107    0.000 3368.107      909.828 5119.194    0.000 5119.194
 15.00  3934.569 1020.922    0.000 1020.922      760.610 3249.004    0.000 3249.004      679.707 4873.100    0.000 4873.100
 16.00  3846.342 1152.132    0.000 1152.132     1084.144 3033.141    0.000 3033.141      991.459 4809.060    0.000 4809.060
 17.00  3691.176 1191.537    0.000 1191.537      819.717 3340.781    0.000 3340.781      848.302 4689.871    0.000 4689.871
 18.00  3800.055 1145.593    0.000 1145.593      671.680 3130.859    0.000 3130.859      674.881 4590.506    0.000 4590.506
 19.00  3755.785 1141.835    0.000 1141.835      565.154 3289.638    0.000 3289.638      626.726 4543.365    0.000 4543.365
 20.00  3776.976 1043.296    0.000 1043.296      596.327 3244.051    0.000 3244.051      789.590 4316.257    0.000 4316.257
 21.00  3594.868 1262.424    0.000 1262.424      747.129 3186.860    0.000 3186.860      588.925 4708.547    0.000 4708.547
 22.00  3380.425 1158.888    0.000 1158.888      611.677 3136.065    0.000 3136.065      608.227 4456.088    0.000 4456.088
 23.00  3594.277 1345.084    0.000 1345.084      760.486 3241.635    0.000 3241.635      636.075 4876.825    0.000 4876.825
 24.00  3476.755 1215.379    0.000 1215.379      739.044 3340.504    0.000 3340.504      730.677 4880.831    0.000 4880.831
 25.00  3313.696 1407.223    0.000 1407.223      719.066 3158.515    0.000 3158.515      548.310 4810.969    0.000 4810.969
 26.00  3588.661 1330.596    0.000 1330.596      748.856 3355.289    0.000 3355.289      426.463 4864.761    0.000 4864.761
 27.00  3427.370 1404.388    0.000 1404.388      760.219 3272.304    0.000 3272.304      810.702 4832.984    0.000 4832.984
 28.00  3693.196 1271.207    0.000 1271.207      600.478 3488.688    0.000 3488.688      778.230 4743.000    0.000 4743.000
 29.00  3428.749 1231.822    0.000 1231.822      688.502 2977.690    0.000 2977.690      781.044 4267.595    0.000 4267.595
 30.00  3707.465 1342.776    0.000 1342.776      563.253 3440.680    0.000 3440.680      747.567 4425.816    0.000 4425.816
 31.00  3596.297 1129.568    0.000 1129.568      735.240 3148.272    0.000 3148.272      821.660 4410.748    0.000 4410.748
 32.00  3616.277 1236.785    0.000 1236.785      684.051 3160.333    0.000 3160.333      588.925 4507.369    0.000 4507.369
 33.00  3367.639 1269.768    0.000 1269.768      876.745 2949.677    0.000 2949.677     1187.703 4271.116    0.000 4271.116
 34.00  3640.134 1182.353    0.000 1182.353      936.356 2861.416    0.000 2861.416     1097.725 3989.726    0.000 3989.726
 35.00  3651.019 1153.404    0.000 1153.404      682.407 3227.792    0.000 3227.792      629.541 4761.309    0.000 4761.309
 36.00  3577.120 1157.277    0.000 1157.277      897.823 2915.276    0.000 2915.276      505.683 4872.304    0.000 4872.304
 37.00  3650.208 1120.478    0.000 1120.478      745.598 3129.063    0.000 3129.063      515.435 4563.967    0.000 4563.967
 38.00  3752.933 1111.658    0.000 1111.658      840.728 3041.540    0.000 3041.540      720.121 4844.848    0.000 4844.848
 39.00  3584.325 1159.705    0.000 1159.705      616.078 3215.632    0.000 3215.632      574.348 4597.047    0.000 4597.047
 40.00  3753.668 1154.247    0.000 1154.247      703.196 3353.428    0.000 3353.428      639.292 4703.003    0.000 4703.003
 41.00  3774.258 1165.360    0.000 1165.360      859.967 3247.266    0.000 3247.266     1010.563 4071.868    0.000 4071.868
 42.00  3756.430 1067.389    0.000 1067.389      614.269 3357.243    0.000 3357.243      845.487 4238.542    0.000 4238.542
 43.00  3759.887 1046.478    0.000 1046.478      615.995 3537.890    0.000 3537.890      775.616 4885.525    0.000 4885.525
 44.00  3845.862  989.052    0.000  989.052      827.242 3132.970    0.000 3132.970      527.801 5160.925    0.000 5160.925
 45.00  3808.791 1058.910    0.000 1058.910      820.881 3290.931    0.000 3290.931      854.836 4951.220    0.000 4951.220
 46.00  3769.012 1220.326    0.000 1220.326      992.306 3178.305    0.000 3178.305     1218.767 4574.233    0.000 4574.233
 47.00  3852.386 1144.456    0.000 1144.456      773.214 3232.582    0.000 3232.582      532.727 4892.708    0.000 4892.708
 48.00  3934.462 1111.942    0.000 1111.942      893.440 3399.745    0.000 3399.745      967.132 5024.365    0.000 5024.365
 49.00  3845.553 1181.361    0.000 1181.361      726.301 3379.279    0.000 3379.279      670.890 5261.894    0.000 5261.894
 50.00  4095.671 1059.192    0.000 1059.192      780.453 3250.309    0.000 3250.309     1319.000 4314.917    0.000 4314.917
 51.00  4186.447 1063.677    0.000 1063.677      707.318 3426.261    0.000 3426.261      841.063 4901.802    0.000 4901.802
 52.00  3822.764 1212.213    0.000 1212.213      785.079 3301.938    0.000 3301.938     1000.509 4679.766    0.000 4679.766
 53.00  3892.470 1136.426    0.000 1136.426      999.786 3034.682    0.000 3034.682     1154.627 4666.008    0.000 4666.008
 54.00  3750.643 1062.038    0.000 1062.038      868.703 3194.822    0.000 3194.822     1180.866 4207.286    0.000 4207.286
 55.00  3740.021 1122.606    0.000 1122.606      886.390 3153.329    0.000 3153.329     1103.456 5019.526    0.000 5019.526
 56.00  3691.885 1120.851    0.000 1120.851      927.934 3071.029    0.000 3071.029      993.170 4810.372    0.000 4810.372
 57.00  3650.613 1123.771    0.000 1123.771      733.477 3113.842    0.000 3113.842      753.901 4891.555    0.000 4891.555
 58.00  3888.885 1062.403    0.000 1062.403      852.237 3207.357    0.000 3207.357      884.293 5068.605    0.000 5068.605
 59.00  4041.981  960.691    0.000  960.691      879.169 3084.246    0.000 3084.246      592.645 5276.934    0.000 5276.934
 60.00  3990.085 1041.912    0.000 1041.912      745.094 3076.457    0.000 3076.457      728.063 4634.942    0.000 4634.942
 61.00  3754.678 1159.843    0.000 1159.843      895.852 3028.925    0.000 3028.925      910.733 4924.974    0.000 4924.974
 62.00  3943.868 1097.707    0.000 1097.707      812.982 3492.481    0.000 3492.481      841.105 5194.138    0.000 5194.138
 63.00  4061.590 1037.387    0.000 1037.387      792.551 3450.707    0.000 3450.707     1133.917 4841.651    0.000 4841.651
 64.00  3966.922 1005.944    0.000 1005.944      823.096 3368.219    0.000 3368.219      798.248 5359.020    0.000 5359.020
 65.00  3794.147 1127.002    0.000 1127.002      776.264 3360.126    0.000 3360.126      951.952 4966.128    0.000 4966.128
 66.00  4017.941 1033.724    0.000 1033.724      882.793 3150.861    0.000 3150.861      840.058 5050.031    0.000 5050.031
 67.00  4191.173  987.445    0.000  987.445      774.417 3306.371    0.000 3306.371      810.401 5126.498    0.000 5126.498
 68.00  3992.822 1144.390    0.000 1144.390      726.934 3450.081    0.000 3450.081      980.202 4842.068    0.000 4842.068
 69.00  3862.438 1091.034    0.000 1091.034      833.097 3240.874    0.000 3240.874     1201.777 4486.775    0.000 4486.775
 70.00  3782.555 1190.265    0.000 1190.265      850.935 3137.572    0.000 3137.572      846.593 4785.573    0.000 4785.573
 71.00  3708.132 1181.904    0.000 1181.904      577.090 3323.194    0.000 3323.194      759.028 4296.257    0.000 4296.257
 72.00  3820.285  991.311    0.000  991.311      638.234 3314.704    0.000 3314.704      812.021 4943.016    0.000 4943.016
 73.00  3866.098 1199.417    0.000 1199.417      637.833 3256.551    0.000 3256.551      680.813 5004.310    0.000 5004.310
 74.00  3864.466 1178.295    0.000 1178.295      702.037 3214.018    0.000 3214.018      698.105 5119.451    0.000 5119.451
 75.00  3775.338 1256.300    0.000 1256.300      555.992 3345.973    0.000 3345.973      507.594 5060.394    0.000 5060.394
 76.00  3695.777 1216.776    0.000 1216.776      509.810 3412.203    0.000 3412.203      547.606 5014.088    0.000 5014.088
 77.00  3732.475 1014.986    0.000 1014.986      504.025 3342.676    0.000 3342.676      577.263 5192.407    0.000 5192.407
 78.00  3691.283 1122.704    0.000 1122.704      551.669 3407.545    0.000 3407.545      497.641 5164.964    0.000 5164.964
 79.00  3601.079 1290.969    0.000 1290.969      595.852 3396.477    0.000 3396.477      587.216 4921.248    0.000 4921.248
 80.00  3569.048 1382.787    0.000 1382.787      660.619 3302.142    0.000 3302.142      638.187 4765.231    0.000 4765.231
 81.00  3517.651 1364.231    0.000 1364.231      686.185 3289.819    0.000 3289.819      587.216 4917.093    0.000 4917.093
 82.00  3582.187 1144.570    0.000 1144.570      511.072 3249.961    0.000 3249.961      398.113 4726.636    0.000 4726.636
 83.00  3543.318 1236.549    0.000 1236.549      433.293 3409.361    0.000 3409.361      338.396 5110.199    0.000 5110.199
 84.00  3695.240 1071.579    0.000 1071.579      653.965 3219.626    0.000 3219.626      587.216 4738.357    0.000 4738.357
 85.00  3620.201 1202.346    0.000 1202.346      514.374 3243.780    0.000 3243.780      428.373 4607.987    0.000 4607.987
 86.00  3702.550 1186.970    0.000 1186.970      464.665 3441.554    0.000 3441.554      348.550 4747.045    0.000 4747.045
 87.00  3612.782 1229.462    0.000 1229.462      646.657 3235.669    0.000 3235.669      538.256 4360.812    0.000 4360.812
 88.00  3501.073 1434.797    0.000 1434.797      609.469 3339.716    0.000 3339.716      497.641 4653.552    0.000 4653.552
 89.00  3788.711 1293.954    0.000 1293.954      647.443 3463.737    0.000 3463.737      727.159 4921.056    0.000 4921.056
 90.00  3663.674 1508.521    0.000 1508.521      755.251 3449.340    0.000 3449.340      348.349 5216.536    0.000 5216.536
 91.00  3672.292 1493.898    0.000 1493.898      663.987 3254.445    0.000 3254.445      460.846 4628.522    0.000 4628.522
 92.00  3560.587 1479.217    0.000 1479.217      613.127 3403.641    0.000 3403.641      487.688 4853.782    0.000 4853.782
 93.00  3379.016 1552.342    0.000 1552.342      551.236 3389.461    0.000 3389.461      458.031 4642.299    0.000 4642.299
 94.00  3333.328 1635.493    0.000 1635.493      719.444 3299.972    0.000 3299.972      779.738 4457.859    0.000 4457.859
 95.00  3476.832 1530.734    0.000 1530.734      585.327 3429.218    0.000 3429.218      627.430 4839.584    0.000 4839.584
 96.00  3359.857 1483.784    0.000 1483.784      729.419 3324.614    0.000 3324.614     1029.570 4466.852    0.000 4466.852
 97.00  3425.859 1544.248    0.000 1544.248      809.280 3249.783    0.000 3249.783      589.044 5053.440    0.000 5053.440
 98.00  3461.321 1587.041    0.000 1587.041      681.543 3457.835    0.000 3457.835      802.860 4652.145    0.000 4652.145
 99.00  3630.021 1468.456    0.000 1468.456      713.018 3422.175    0.000 3422.175      915.860 4429.841    0.000 4429.841
100.00  3366.218 1481.437    0.000 1481.437      670.649 3325.563    0.000 3325.563      970.651 4584.795    0.000 4584.795
101.00  3449.644 1373.525    0.000 1373.525      613.061 3242.145    0.000 3242.145      751.488 4702.207    0.000 4702.207
102.00  3471.497 1469.861    0.000 1469.861      752.828 3341.328    0.000 3341.328      936.984 4624.346    0.000 4624.346
103.00  3391.046 1462.203    0.000 1462.203      698.664 3306.315    0.000 3306.315      697.300 5150.484    0.000 5150.484
104.00  3453.116 1517.495    0.000 1517.495      646.351 3151.318    0.000 3151.318      779.939 4680.392    0.000 4680.392
105.00  3377.776 1485.780    0.000 1485.780      583.388 3350.085    0.000 3350.085      657.489 4763.416    0.000 4763.416
106.00  3336.563 1543.350    0.000 1543.350      650.973 3205.178    0.000 3205.178      727.969 5031.177    0.000 5031.177
107.00  3298.568 1510.951    0.000 1510.951      684.484 3145.257    0.000 3145.257      899.775 5009.137    0.000 5009.137
108.00  3365.754 1481.643    0.000 1481.643      634.003 3278.395    0.000 3278.395      935.565 4440.561    0.000 4440.561
109.00  3584.210 1346.489    0.000 1346.489      630.485 3454.719    0.000 3454.719      816.131 4758.657    0.000 4758.657
110.00  3595.341 1373.415    0.000 1373.415      648.470 3462.955    0.000 3462.955      716.603 5009.918    0.000 5009.918
111.00  3532.146 1364.870    0.000 1364.870      701.223 3365.172    0.000 3365.172      617.684 4792.922    0.000 4792.922
112.00  3684.161 1230.377    0.000 1230.377      599.459 3396.523    0.000 3396.523      657.690 4722.690    0.000 4722.690
113.00  3526.954 1377.705    0.000 1377.705      649.378 3449.996    0.000 3449.996      908.923 4522.551    0.000 4522.551
114.00  3575.929 1305.745    0.000 1305.745      754.719 3405.177    0.000 3405.177     1233.884 4566.733    0.000 4566.733
115.00  3539.085 1304.513    0.000 1304.513      647.777 3476.298    0.000 3476.298      968.640 4897.142    0.000 4897.142
116.00  3464.623 1306.481    0.000 1306.481      676.052 3397.420    0.000 3397.420      856.948 4727.242    0.000 4727.242
117.00  3784.956 1353.381    0.000 1353.381      611.722 3365.190    0.000 3365.190      820.566 4503.978    0.000 4503.978
118.00  3572.066 1253.272    0.000 1253.272      562.851 3395.911    0.000 3395.911      652.362 4620.947    0.000 4620.947
119.00  3741.631 1308.364    0.000 1308.364      664.898 3402.602    0.000 3402.602      769.584 4756.737    0.000 4756.737
120.00  3566.615 1341.326    0.000 1341.326      700.650 3293.704    0.000 3293.704      739.122 4459.924    0.000 4459.924
121.00  3894.503 1263.548    0.000 1263.548      740.071 3441.731    0.000 3441.731      947.930 4606.255    0.000 4606.255
122.00  3870.166 1300.281    0.000 1300.281      702.301 3423.167    0.000 3423.167      758.023 4562.977    0.000 4562.977
123.00  3715.701 1346.956    0.000 1346.956      736.445 3372.141    0.000 3372.141      894.044 4507.375    0.000 4507.375
124.00  3730.463 1165.156    0.000 1165.156      646.303 3317.921    0.000 3317.921      750.080 4338.475    0.000 4338.475
125.00  4070.009 1090.067    0.000 1090.067      910.770 3310.816    0.000 3310.816      937.871 5135.688    0.000 5135.688
126.00  3819.260 1184.863    0.000 1184.863      636.606 3273.233    0.000 3273.233      627.328 4598.736    0.000 4598.736
127.00  3847.817 1335.084    0.000 1335.084      540.942 3628.728    0.000 3628.728      518.451 4867.272    0.000 4867.272
128.00  3779.168 1242.865    0.000 1242.865      601.038 3426.350    0.000 3426.350      617.075 4626.889    0.000 4626.889
129.00  3760.594 1093.785    0.000 1093.785      713.693 3497.059    0.000 3497.059      905.684 4888.095    0.000 4888.095
130.00  3948.539 1239.566    0.000 1239.566      765.194 3638.134    0.000 3638.134      706.750 5122.698    0.000 5122.698
131.00  3555.197 1341.006    0.000 1341.006      551.832 3446.236    0.000 3446.236      497.641 4416.769    0.000 4416.769
132.00  3685.723 1105.068    0.000 1105.068      629.639 3385.607    0.000 3385.607      487.688 4904.955    0.000 4904.955
133.00  3830.586 1055.518    0.000 1055.518      677.372 3507.783    0.000 3507.783      598.174 5061.789    0.000 5061.789
134.00  3797.304 1120.991    0.000 1120.991      461.179 3475.317    0.000 3475.317      427.971 4625.993    0.000 4625.993
135.00  3701.365 1182.222    0.000 1182.222      527.357 3360.238    0.000 3360.238      467.782 4225.174    0.000 4225.174
136.00  3568.001 1241.424    0.000 1241.424      704.091 3016.544    0.000 3016.544      408.267 4539.065    0.000 4539.065
137.00  3790.275 1143.140    0.000 1143.140      565.831 3266.528    0.000 3266.528      428.172 4502.334    0.000 4502.334
138.00  3760.100 1244.744    0.000 1244.744      820.722 3030.592    0.000 3030.592      678.902 4643.492    0.000 4643.492
139.00  3774.185 1106.618    0.000 1106.618      635.357 3216.814    0.000 3216.814      487.688 4697.575    0.000 4697.575
140.00  3628.838 1221.195    0.000 1221.195      538.282 3266.678    0.000 3266.678      517.547 4488.799    0.000 4488.799
141.00  3679.181 1281.922    0.000 1281.922      455.682 3354.393    0.000 3354.393      427.971 4680.550    0.000 4680.550
142.00  3726.001 1364.808    0.000 1364.808      588.057 3101.768    0.000 3101.768      527.499 4558.838    0.000 4558.838
143.00  3564.654 1296.016    0.000 1296.016      634.526 3275.376    0.000 3275.376      487.688 4674.851    0.000 4674.851
144.00  3607.904 1303.489    0.000 1303.489      617.370 3272.114    0.000 3272.114      518.351 4369.840    0.000 4369.840
145.00  3766.513 1182.809    0.000 1182.809      623.068 3227.092    0.000 3227.092      359.507 4518.314    0.000 4518.314
146.00  3648.927 1242.466    0.000 1242.466      496.400 3549.274    0.000 3549.274      508.195 4488.295    0.000 4488.295
147.00  3693.677 1355.637    0.000 1355.637      547.243 3434.971    0.000 3434.971      438.024 4909.580    0.000 4909.580
148.00  3591.351 1354.242    0.000 1354.242      603.617 3302.338    0.000 3302.338      568.414 4710.121    0.000 4710.121
149.00  3753.303 1249.247    0.000 1249.247      634.284 3285.919    0.000 3285.919      527.499 4967.131    0.000 4967.131
150.00  3708.865 1336.849    0.000 1336.849      534.364 3410.262    0.000 3410.262      457.830 4651.225    0.000 4651.225
151.00  3867.445 1344.056    0.000 1344.056      619.788 3403.381    0.000 3403.381      487.688 5007.906    0.000 5007.906
152.00  3488.331 1231.951    0.000 1231.951      492.434 3616.204    0.000 3616.204      408.065 5198.715    0.000 5198.715
153.00  3806.369 1326.081    0.000 1326.081      546.476 3541.843    0.000 3541.843      547.405 5093.956    0.000 5093.956
154.00  3775.751 1323.127    0.000 1323.127      502.467 3595.822    0.000 3595.822      447.877 5169.465    0.000 5169.465
155.00  3823.670 1317.555    0.000 1317.555      529.592 3604.357    0.000 3604.357      388.160 4975.857    0.000 4975.857
156.00  3774.588 1148.179    0.000 1148.179      471.898 3639.575    0.000 3639.575      477.735 4881.433    0.000 4881.433
157.00  3722.360 1203.205    0.000 1203.205      543.797 3483.178    0.000 3483.178      427.971 4954.919    0.000 4954.919
158.00  4021.459 1011.362    0.000 1011.362      502.522 3680.690    0.000 3680.690      427.971 5103.361    0.000 5103.361
159.00  3878.909  947.607    0.000  947.607      468.827 3546.178    0.000 3546.178      418.018 4687.100    0.000 4687.100
160.00  3827.845 1075.491    0.000 1075.491      593.295 3563.447    0.000 3563.447      418.219 5130.466    0.000 5130.466
161.00  3816.319 1033.276    0.000 1033.276      605.528 3150.084    0.000 3150.084      408.065 4530.480    0.000 4530.480
162.00  3805.835 1030.370    0.000 1030.370      616.717 3294.797    0.000 3294.797      408.065 4676.356    0.000 4676.356
163.00  3920.686 1054.460    0.000 1054.460      593.542 3445.385    0.000 3445.385      408.065 5054.256    0.000 5054.256
164.00  3750.174 1149.195    0.000 1149.195      784.196 3266.802    0.000 3266.802      408.065 5005.697    0.000 5005.697
165.00  3644.870 1237.936    0.000 1237.936      500.824 3587.997    0.000 3587.997      419.024 5016.154    0.000 5016.154
166.00  3788.323 1134.873    0.000 1134.873      618.968 3241.150    0.000 3241.150      437.924 4580.244    0.000 4580.244
167.00  3807.472 1083.623    0.000 1083.623      580.115 3470.599    0.000 3470.599      398.314 4973.530    0.000 4973.530
168.00  3878.440 1066.336    0.000 1066.336      538.175 3546.119    0.000 3546.119      399.319 4898.930    0.000 4898.930
169.00  3977.887 1099.711    0.000 1099.711      751.904 3516.823    0.000 3516.823      598.074 4938.340    0.000 4938.340
170.00  3777.501 1172.787    0.000 1172.787      685.118 3332.108    0.000 3332.108      617.175 4362.919    0.000 4362.919
171.00  3659.267 1240.160    0.000 1240.160      640.974 3347.431    0.000 3347.431      507.795 4930.507    0.000 4930.507
172.00  3641.944 1296.909    0.000 1296.909      835.710 3170.512    0.000 3170.512      743.144 5195.611    0.000 5195.611
173.00  3534.655 1463.655    0.000 1463.655      881.747 3385.215    0.000 3385.215      750.885 5028.028    0.000 5028.028
174.00  3552.379 1406.943    0.000 1406.943      683.915 3359.288    0.000 3359.288      756.816 5011.824    0.000 5011.824
175.00  3820.372 1278.501    0.000 1278.501      840.368 3417.686    0.000 3417.686      890.826 4840.858    0.000 4840.858
176.00  3394.232 1397.549    0.000 1397.549      700.938 3543.358    0.000 3543.358      567.512 5116.782    0.000 5116.782
177.00  3518.013 1365.619    0.000 1365.619      787.503 3560.813    0.000 3560.813      689.760 5380.494    0.000 5380.494
178.00  3394.643 1380.892    0.000 1380.892      713.653 3381.639    0.000 3381.639      789.689 4836.003    0.000 4836.003
179.00  3573.755 1232.371    0.000 1232.371      702.534 3408.906    0.000 3408.906      558.060 4932.180    0.000 4932.180
180.00  3512.881 1289.827    0.000 1289.827      696.054 3546.895    0.000 3546.895      608.328 5372.539    0.000 5372.539
181.00  3533.612 1240.011    0.000 1240.011      899.589 3317.995    0.000 3317.995      830.606 4921.438    0.000 4921.438
182.00  3558.311 1364.842    0.000 1364.842      802.188 3226.219    0.000 3226.219      798.135 4749.635    0.000 4749.635
183.00  3721.872 1312.326    0.000 1312.326      970.060 3217.403    0.000 3217.403     1040.919 4514.702    0.000 4514.702
184.00  3461.333 1385.955    0.000 1385.955      910.650 3418.944    0.000 3418.944      909.522 4797.589    0.000 4797.589
185.00  3592.235 1305.103    0.000 1305.103     1000.492 3000.940    0.000 3000.940      889.214 4420.838    0.000 4420.838
186.00  3605.517 1379.968    0.000 1379.968      941.960 3180.182    0.000 3180.182      929.632 4781.617    0.000 4781.617
187.00  3399.501 1388.937    0.000 1388.937      874.004 3112.901    0.000 3112.901      869.815 4444.438    0.000 4444.438
188.00  3325.594 1407.987    0.000 1407.987      819.491 3262.900    0.000 3262.900      961.703 4578.035    0.000 4578.035
189.00  3386.630 1398.372    0.000 1398.372      732.419 3352.544    0.000 3352.544      797.834 5033.255    0.000 5033.255
190.00  3374.847 1297.511    0.000 1297.511      927.134 3139.288    0.000 3139.288      826.385 4582.453    0.000 4582.453
191.00  3354.895 1346.055    0.000 1346.055      814.433 2942.929    0.000 2942.929      816.131 4486.456    0.000 4486.456
192.00  3605.869 1153.031    0.000 1153.031     1154.225 3044.937    0.000 3044.937     1166.085 4756.481    0.000 4756.481
193.00  3405.490 1276.164    0.000 1276.164     1046.149 3076.547    0.000 3076.547      742.336 5302.389    0.000 5302.389
194.00  3312.398 1313.165    0.000 1313.165      909.531 3156.394    0.000 3156.394      807.784 4835.386    0.000 4835.386
195.00  3409.411 1274.709    0.000 1274.709      900.033 3129.928    0.000 3129.928      911.131 4747.026    0.000 4747.026
196.00  3500.517 1254.905    0.000 1254.905      986.229 3046.301    0.000 3046.301     1158.941 4662.473    0.000 4662.473
197.00  3363.646 1294.354    0.000 1294.354      950.989 3088.337    0.000 3088.337      938.877 4551.585    0.000 4551.585
198.00  3502.335 1246.476    0.000 1246.476     1083.192 3116.102    0.000 3116.102     1260.686 4690.432    0.000 4690.432
199.00  3410.793 1308.414    0.000 1308.414     1173.935 3010.326    0.000 3010.326     1478.438 4395.355    0.000 4395.355
200.00  3598.945 1304.115    0.000 1304.115     1046.907 3109.740    0.000 3109.740     1091.387 4815.495    0.000 4815.495
201.00  3493.959 1269.852    0.000 1269.852     1259.236 2833.511    0.000 2833.511     1659.597 4052.345    0.000 4052.345
202.00  3464.854 1251.190    0.000 1251.190     1001.225 3044.900    0.000 3044.900      917.969 4597.132    0.000 4597.132
203.00  3386.510 1298.557    0.000 1298.557      990.978 2979.893    0.000 2979.893     1320.098 4564.760    0.000 4564.760
204.00  3470.541 1266.438    0.000 1266.438      942.081 3078.545    0.000 3078.545     1179.753 4771.766    0.000 4771.766
205.00  3723.137 1233.996    0.000 1233.996      771.964 3225.271    0.000 3225.271      768.474 4608.303    0.000 4608.303
206.00  3634.831 1196.959    0.000 1196.959      825.572 3241.698    0.000 3241.698      939.784 4986.693    0.000 4986.693
207.00  3509.997 1327.875    0.000 1327.875     1034.128 3269.594    0.000 3269.594     1059.820 4755.369    0.000 4755.369
208.00  3431.175 1311.225    0.000 1311.225      783.249 3248.514    0.000 3248.514      979.697 4573.096    0.000 4573.096
209.00  3272.538 1461.524    0.000 1461.524      867.830 3319.197    0.000 3319.197      968.338 5078.079    0.000 5078.079
210.00  3707.953 1230.316    0.000 1230.316      880.217 3298.963    0.000 3298.963      821.658 5172.786    0.000 5172.786
211.00  3728.216 1305.871    0.000 1305.871      743.657 3176.663    0.000 3176.663      679.104 4736.881    0.000 4736.881
212.00  3699.260 1114.352    0.000 1114.352      968.287 2920.031    0.000 2920.031      795.018 4848.256    0.000 4848.256
213.00  3820.602 1043.043    0.000 1043.043      743.828 3235.916    0.000 3235.916      908.922 4855.403    0.000 4855.403
214.00  3639.168 1045.720    0.000 1045.720      892.816 3084.063    0.000 3084.063      914.352 4899.543    0.000 4899.543
215.00  3486.486 1168.458    0.000 1168.458      880.974 3085.712    0.000 3085.712     1326.539 4764.723    0.000 4764.723
216.00  3628.672 1139.982    0.000 1139.982      672.453 3234.104    0.000 3234.104      617.879 4895.914    0.000 4895.914
217.00  3492.547 1172.480    0.000 1172.480      817.544 2981.089    0.000 2981.089     1059.018 4719.478    0.000 4719.478
218.00  3533.900 1159.043    0.000 1159.043      821.871 3225.032    0.000 3225.032      936.972 5051.735    0.000 5051.735
219.00  3456.071 1237.512    0.000 1237.512      849.371 3134.892    0.000 3134.892     1036.299 4804.527    0.000 4804.527
220.00  3703.451 1193.578    0.000 1193.578      817.448 3317.550    0.000 3317.550      899.672 4996.642    0.000 4996.642
221.00  3503.458 1405.763    0.000 1405.763      813.359 3158.675    0.000 3158.675      816.131 4943.371    0.000 4943.371
222.00  3680.303 1290.811    0.000 1290.811      613.835 3753.065    0.000 3753.065      607.122 5588.288    0.000 5588.288
223.00  3737.856 1289.670    0.000 1289.670      995.477 3321.630    0.000 3321.630     1226.403 5038.472    0.000 5038.472
224.00  3761.815 1272.753    0.000 1272.753     1041.091 3090.814    0.000 3090.814     1168.195 5306.194    0.000 5306.194
225.00  3609.156 1407.740    0.000 1407.740      806.475 3295.341    0.000 3295.341     1085.660 4965.889    0.000 4965.889
226.00  3654.660 1289.464    0.000 1289.464      930.954 3066.574    0.000 3066.574     1048.866 5023.885    0.000 5023.885
227.00  3701.061 1552.767    0.000 1552.767      837.212 3377.811    0.000 3377.811      997.896 4722.690    0.000 4722.690
228.00  3776.328 1451.052    0.000 1451.052      798.440 3522.538    0.000 3522.538      797.432 4976.547    0.000 4976.547
229.00  3532.079 1394.545    0.000 1394.545      938.374 3396.724    0.000 3396.724     1038.207 5235.297    0.000 5235.297
230.00  3748.586 1213.259    0.000 1213.259      806.942 3290.769    0.000 3290.769      878.460 5152.861    0.000 5152.861
231.00  3761.746 1362.421    0.000 1362.421      895.822 3297.994    0.000 3297.994      869.814 5241.427    0.000 5241.427
232.00  3836.518 1283.167    0.000 1283.167      934.644 3262.280    0.000 3262.280      930.134 5055.544    0.000 5055.544
233.00  3857.945 1275.769    0.000 1275.769      960.375 3458.746    0.000 3458.746      938.179 4795.266    0.000 4795.266
234.00  3753.580 1238.018    0.000 1238.018      961.878 3470.002    0.000 3470.002     1039.310 5282.539    0.000 5282.539
235.00  3706.650 1307.674    0.000 1307.674      972.859 3580.555    0.000 3580.555      862.476 5408.196    0.000 5408.196
236.00  3736.085 1288.975    0.000 1288.975     1138.182 3272.381    0.000 3272.381      796.526 5334.636    0.000 5334.636
237.00  3582.413 1311.411    0.000 1311.411      897.955 3464.943    0.000 3464.943      968.436 5558.030    0.000 5558.030
238.00  3701.794 1402.894    0.000 1402.894      919.429 3386.236    0.000 3386.236     1079.525 5010.910    0.000 5010.910
239.00  3688.271 1202.117    0.000 1202.117      784.057 3423.711    0.000 3423.711      658.390 5041.769    0.000 5041.769
240.00  3799.854 1233.102    0.000 1233.102      705.995 3509.911    0.000 3509.911      836.941 5018.152    0.000 5018.152
241.00  3808.934 1285.816    0.000 1285.816      923.513 3493.380    0.000 3493.380     1076.211 4953.917    0.000 4953.917
242.00  3761.144 1332.075    0.000 1332.075      858.912 3529.366    0.000 3529.366      927.720 5066.515    0.000 5066.515
243.00  3895.521 1203.262    0.000 1203.262     1038.273 3301.706    0.000 3301.706     1038.609 5053.134    0.000 5053.134
244.00  3734.590 1112.479    0.000 1112.479      858.687 3153.710    0.000 3153.710      897.360 4989.716    0.000 4989.716
245.00  3793.612 1071.572    0.000 1071.572      616.510 3438.774    0.000 3438.774      618.482 5280.445    0.000 5280.445
246.00  3843.686 1208.903    0.000 1208.903      901.081 3276.687    0.000 3276.687      748.167 5146.830    0.000 5146.830
247.00  4047.178 1112.214    0.000 1112.214      863.563 3468.860    0.000 3468.860      597.570 5414.053    0.000 5414.053
248.00  4041.359 1178.513    0.000 1178.513      760.231 3721.349    0.000 3721.349      770.382 5302.072    0.000 5302.072
249.00  3956.404 1183.770    0.000 1183.770      842.902 3536.510    0.000 3536.510      707.856 5394.163    0.000 5394.163
250.00  4026.500 1156.581    0.000 1156.581      724.580 3536.768    0.000 3536.768      577.263 5301.459    0.000 5301.459
251.00  3974.699 1108.987    0.000 1108.987      890.118 3642.398    0.000 3642.398      726.756 5372.023    0.000 5372.023
252.00  3858.681 1110.431    0.000 1110.431      726.782 3650.031    0.000 3650.031      527.499 5741.180    0.000 5741.180
253.00  3756.085 1194.388    0.000 1194.388      602.752 3622.904    0.000 3622.904      558.161 5026.733    0.000 5026.733
254.00  3758.654 1122.853    0.000 1122.853      601.814 3540.666    0.000 3540.666      588.020 5230.596    0.000 5230.596
255.00  3928.348 1053.208    0.000 1053.208      923.483 3318.265    0.000 3318.265      797.328 4980.357    0.000 4980.357
256.00  3773.305 1096.743    0.000 1096.743      683.602 3459.707    0.000 3459.707      905.807 4700.175    0.000 4700.175
257.00  4161.705 1093.035    0.000 1093.035      903.959 3454.397    0.000 3454.397      976.579 5249.482    0.000 5249.482
258.00  3979.733  979.190    0.000  979.190      723.945 3311.484    0.000 3311.484      946.924 4556.820    0.000 4556.820
259.00  3724.285 1229.171    0.000 1229.171      870.108 3193.055    0.000 3193.055      727.359 4632.124    0.000 4632.124
260.00  3786.055 1136.583    0.000 1136.583      880.273 3152.324    0.000 3152.324      900.378 4839.928    0.000 4839.928
261.00  3733.668 1175.692    0.000 1175.692      898.129 3167.871    0.000 3167.871     1144.269 4837.413    0.000 4837.413
262.00  3933.800 1109.941    0.000 1109.941      638.996 3384.327    0.000 3384.327      627.832 4977.959    0.000 4977.959
263.00  3797.763 1065.097    0.000 1065.097      692.256 3494.247    0.000 3494.247      686.845 5065.615    0.000 5065.615
264.00  4071.570 1004.481    0.000 1004.481      898.821 3236.277    0.000 3236.277      886.102 4889.594    0.000 4889.594
265.00  3878.450 1010.351    0.000 1010.351      740.815 3078.032    0.000 3078.032      866.498 4892.402    0.000 4892.402
266.00  3838.969 1172.089    0.000 1172.089      818.104 3496.402    0.000 3496.402      806.479 5290.909    0.000 5290.909
267.00  3999.413 1046.502    0.000 1046.502      821.998 3549.838    0.000 3549.838      918.172 5113.883    0.000 5113.883
268.00  3740.253 1135.939    0.000 1135.939     1000.464 3415.004    0.000 3415.004     1176.340 5135.700    0.000 5135.700
269.00  3975.032 1179.528    0.000 1179.528     1101.588 3124.082    0.000 3124.082     1278.886 4878.038    0.000 4878.038
270.00  3750.208 1241.776    0.000 1241.776      895.986 3204.077    0.000 3204.077      976.279 4824.851    0.000 4824.851
271.00  4009.158 1158.372    0.000 1158.372      793.938 3419.904    0.000 3419.904      841.365 5028.820    0.000 5028.820
272.00  3773.325 1171.816    0.000 1171.816      963.717 3488.539    0.000 3488.539     1214.645 5051.355    0.000 5051.355
273.00  3825.929 1141.797    0.000 1141.797     1061.160 3287.301    0.000 3287.301     1111.196 4983.489    0.000 4983.489
274.00  3640.565 1144.866    0.000 1144.866      969.847 3304.528    0.000 3304.528     1103.053 4777.526    0.000 4777.526
275.00  3745.780 1193.287    0.000 1193.287     1046.199 3264.894    0.000 3264.894     1097.121 5260.467    0.000 5260.467
276.00  3594.211 1170.663    0.000 1170.663      840.204 3328.514    0.000 3328.514      867.303 5205.468    0.000 5205.468
277.00  3585.933 1289.878    0.000 1289.878      793.561 3294.733    0.000 3294.733      831.513 4920.052    0.000 4920.052
278.00  3608.509 1194.539    0.000 1194.539      933.539 3163.407    0.000 3163.407     1015.187 4673.947    0.000 4673.947
279.00  3662.195 1197.829    0.000 1197.829      846.998 3140.151    0.000 3140.151      975.376 4670.932    0.000 4670.932
280.00  3914.780 1203.888    0.000 1203.888     1015.042 3169.058    0.000 3169.058     1280.998 4586.885    0.000 4586.885
281.00  3717.589 1161.951    0.000 1161.951      992.898 3324.651    0.000 3324.651      987.941 5171.780    0.000 5171.780
282.00  3561.794 1317.881    0.000 1317.881      865.626 3365.745    0.000 3365.745      798.236 5551.888    0.000 5551.888
283.00  3682.670 1369.049    0.000 1369.049      905.461 3423.606    0.000 3423.606     1066.957 5038.377    0.000 5038.377
284.00  3574.514 1227.414    0.000 1227.414      945.391 3296.903    0.000 3296.903     1224.900 5013.625    0.000 5013.625
285.00  3673.978 1265.510    0.000 1265.510      831.169 3328.844    0.000 3328.844      823.771 5252.999    0.000 5252.999
286.00  3753.497 1261.585    0.000 1261.585      857.590 3348.209    0.000 3348.209      978.291 4999.956    0.000 4999.956
287.00  3725.249 1369.433    0.000 1369.433      784.650 3353.744    0.000 3353.744      654.372 5151.865    0.000 5151.865
288.00  3745.879 1353.446    0.000 1353.446      904.718 3251.225    0.000 3251.225     1141.759 4906.462    0.000 4906.462
289.00  3728.169 1392.857    0.000 1392.857      913.009 3144.498    0.000 3144.498     1185.189 4506.752    0.000 4506.752
290.00  3731.463 1400.155    0.000 1400.155     1024.066 3122.970    0.000 3122.970     1273.357 4596.017    0.000 4596.017
291.00  3334.910 1482.946    0.000 1482.946      890.352 3189.708    0.000 3189.708      922.394 4956.940    0.000 4956.940
292.00  3654.987 1152.379    0.000 1152.379     1027.308 3106.807    0.000 3106.807      950.942 4936.229    0.000 4936.229
293.00  3651.096 1202.959    0.000 1202.959     1036.682 3320.961    0.000 3320.961      977.686 5021.478    0.000 5021.478
294.00  3517.344 1218.358    0.000 1218.358      946.467 3340.716    0.000 3340.716     1053.591 4764.509    0.000 4764.509
295.00  3672.610 1308.959    0.000 1308.959     1134.745 3022.234    0.000 3022.234     1600.995 4547.759    0.000 4547.759
296.00  3727.088 1265.048    0.000 1265.048     1135.854 3149.322    0.000 3149.322     1645.125 4492.865    0.000 4492.865
297.00  3692.463 1224.882    0.000 1224.882      965.275 2926.922    0.000 2926.922      988.946 4475.882    0.000 4475.882
298.00  3688.928 1299.722    0.000 1299.722      977.206 3187.591    0.000 3187.591     1099.131 4758.891    0.000 4758.891
299.00  3649.048 1387.060    0.000 1387.060      911.151 3184.139    0.000 3184.139     1268.632 4853.886    0.000 4853.886
300.00  3635.281 1271.707    0.000 1271.707      944.267 3096.744    0.000 3096.744     1080.634 4623.668    0.000 4623.668
301.00  3654.576 1239.761    0.000 1239.761      879.283 3289.499    0.000 3289.499      876.451 5116.383    0.000 5116.383
302.00  3621.981 1204.450    0.000 1204.450     1083.427 3056.241    0.000 3056.241     1450.495 4444.023    0.000 4444.023
303.00  3605.182 1148.483    0.000 1148.483     1008.064 3122.841    0.000 3122.841     1271.645 4101.400    0.000 4101.400
304.00  3626.941 1278.936    0.000 1278.936      872.450 3138.486    0.000 3138.486      827.791 4421.000    0.000 4421.000
305.00  3746.956 1253.668    0.000 1253.668      911.369 2916.886    0.000 2916.886     1058.416 4396.569    0.000 4396.569
306.00  3863.488 1205.377    0.000 1205.377      964.030 3061.561    0.000 3061.561     1223.090 4605.477    0.000 4605.477
307.00  3968.376 1158.314    0.000 1158.314      928.927 3102.308    0.000 3102.308     1149.802 4709.532    0.000 4709.532
308.00  3742.180 1129.671    0.000 1129.671     1036.606 3085.636    0.000 3085.636      978.090 4962.880    0.000 4962.880
309.00  3663.536 1273.411    0.000 1273.411      926.360 3385.169    0.000 3385.169     1075.306 5306.902    0.000 5306.902
310.00  3850.469 1264.345    0.000 1264.345      896.137 3380.938    0.000 3380.938      945.920 5031.342    0.000 5031.342
311.00  3955.609 1267.977    0.000 1267.977      874.840 3494.101    0.000 3494.101     1086.667 5184.856    0.000 5184.856
312.00  3878.622 1155.820    0.000 1155.820      954.041 3299.939    0.000 3299.939     1116.324 5114.572    0.000 5114.572
313.00  3783.718 1310.860    0.000 1310.860      869.437 3385.751    0.000 3385.751     1126.880 4869.787    0.000 4869.787
314.00  3715.481 1282.539    0.000 1282.539      906.449 3392.164    0.000 3392.164     1051.279 5233.096    0.000 5233.096
315.00  3867.130 1259.679    0.000 1259.679      819.673 3382.133    0.000 3382.133      798.035 4753.066    0.000 4753.066
316.00  3780.907 1241.630    0.000 1241.630      933.938 3186.858    0.000 3186.858     1151.812 4261.855    0.000 4261.855
317.00  3719.574 1365.728    0.000 1365.728      906.881 3192.046    0.000 3192.046     1260.891 4252.006    0.000 4252.006
318.00  4054.935 1093.685    0.000 1093.685      948.112 3549.409    0.000 3549.409     1051.078 4913.706    0.000 4913.706
319.00  3828.011 1106.232    0.000 1106.232      976.314 3386.592    0.000 3386.592     1072.592 4758.476    0.000 4758.476
320.00  3757.845 1135.437    0.000 1135.437      903.849 3275.644    0.000 3275.644      868.509 4761.396    0.000 4761.396
321.00  3826.866 1204.834    0.000 1204.834      840.170 3389.023    0.000 3389.023      940.591 5094.561    0.000 5094.561
322.00  4029.933 1152.917    0.000 1152.917      895.294 3357.561    0.000 3357.561     1033.987 5219.134    0.000 5219.134
323.00  3861.963 1181.920    0.000 1181.920      744.015 3299.704    0.000 3299.704     1080.132 4736.660    0.000 4736.660
324.00  3962.963 1078.307    0.000 1078.307      934.585 3238.952    0.000 3238.952      778.732 4873.796    0.000 4873.796
325.00  3874.510 1119.132    0.000 1119.132      902.161 3427.463    0.000 3427.463     1255.764 4937.120    0.000 4937.120
326.00  3780.168 1225.759    0.000 1225.759      898.099 3270.578    0.000 3270.578     1068.973 4699.679    0.000 4699.679
327.00  3901.220 1243.244    0.000 1243.244      982.438 3435.403    0.000 3435.403     1027.754 5263.958    0.000 5263.958
328.00  3794.268 1333.783    0.000 1333.783      922.313 3296.515    0.000 3296.515     1428.983 4579.532    0.000 4579.532
329.00  3824.125 1160.298    0.000 1160.298      870.475 3434.403    0.000 3434.403     1156.537 5038.963    0.000 5038.963
330.00  3790.073 1315.484    0.000 1315.484      747.215 3630.773    0.000 3630.773      935.967 5311.330    0.000 5311.330
331.00  3829.719 1079.510    0.000 1079.510      834.287 3352.310    0.000 3352.310      979.598 5189.766    0.000 5189.766
332.00  3874.921 1154.231    0.000 1154.231      986.386 3308.357    0.000 3308.357     1536.453 4793.976    0.000 4793.976
333.00  3895.996 1064.652    0.000 1064.652      933.952 3298.239    0.000 3298.239     1208.513 4968.399    0.000 4968.399
334.00  4031.454 1006.925    0.000 1006.925      960.827 3101.779    0.000 3101.779     1028.759 4581.266    0.000 4581.266
335.00  4062.699 1091.843    0.000 1091.843      988.277 3281.033    0.000 3281.033     1343.228 4450.462    0.000 4450.462
336.00  3885.045 1090.971    0.000 1090.971      930.179 3373.625    0.000 3373.625     1330.762 4538.339    0.000 4538.339
337.00  4144.720 1127.867    0.000 1127.867      909.652 3301.718    0.000 3301.718     1391.082 4336.761    0.000 4336.761
338.00  4108.950 1128.592    0.000 1128.592      883.011 3259.559    0.000 3259.559     1042.331 4581.652    0.000 4581.652
339.00  4004.304 1180.047    0.000 1180.047      925.242 3299.915    0.000 3299.915     1121.552 4445.024    0.000 4445.024
340.00  3934.188 1116.442    0.000 1116.442      965.793 3275.835    0.000 3275.835     1148.996 4630.509    0.000 4630.509
341.00  3946.364 1235.379    0.000 1235.379      870.682 3412.688    0.000 3412.688      863.984 5436.869    0.000 5436.869
342.00  3945.956 1199.191    0.000 1199.191      902.409 3067.511    0.000 3067.511      671.262 4931.494    0.000 4931.494
343.00  3821.117 1291.201    0.000 1291.201     1107.372 3290.658    0.000 3290.658     1565.402 4327.490    0.000 4327.490
344.00  3761.700 1155.968    0.000 1155.968     1005.824 3036.664    0.000 3036.664     1362.128 4470.147    0.000 4470.147
345.00  3939.718 1265.320    0.000 1265.320      928.610 3283.307    0.000 3283.307     1108.884 4677.856    0.000 4677.856
346.00  3958.763 1175.370    0.000 1175.370      977.162 3181.708    0.000 3181.708     1248.224 4388.221    0.000 4388.221
347.00  3758.070 1114.672    0.000 1114.672      986.233 2895.099    0.000 2895.099      894.142 4826.883    0.000 4826.883
348.00  3850.675 1030.743    0.000 1030.743      963.993 2982.926    0.000 2982.926      449.886 5647.603    0.000 5647.603
349.00  3916.297 1122.279    0.000 1122.279     1008.280 3236.322    0.000 3236.322     1142.860 5105.310    0.000 5105.310
350.00  3928.899 1148.988    0.000 1148.988     1029.326 3211.385    0.000 3211.385      851.916 5157.295    0.000 5157.295
351.00  4132.019 1108.644    0.000 1108.644      932.750 3115.837    0.000 3115.837      810.398 5018.356    0.000 5018.356
352.00  3845.534 1078.234    0.000 1078.234      774.471 3232.258    0.000 3232.258      925.609 4864.546    0.000 4864.546
353.00  3775.448 1228.892    0.000 1228.892      976.420 3354.554    0.000 3354.554     1303.615 5034.129    0.000 5034.129
354.00  3811.759 1220.245    0.000 1220.245     1038.588 3353.009    0.000 3353.009     1268.531 4961.338    0.000 4961.338
355.00  3767.604 1228.666    0.000 1228.666      952.545 3318.025    0.000 3318.025      884.190 5226.356    0.000 5226.356
356.00  3883.630 1141.090    0.000 1141.090     1021.768 3208.971    0.000 3208.971     1043.135 4945.067    0.000 4945.067
357.00  3956.041 1101.795    0.000 1101.795     1193.217 3216.997    0.000 3216.997     1584.803 4962.967    0.000 4962.967
358.00  3925.450 1138.167    0.000 1138.167      998.516 3121.223    0.000 3121.223     1333.878 4722.701    0.000 4722.701
359.00  3850.106 1152.195    0.000 1152.195     1121.031 2991.716    0.000 2991.716     1184.885 5172.368    0.000 5172.368
360.00  4009.832 1216.958    0.000 1216.958      955.548 2983.350    0.000 2983.350     1105.365 4524.847    0.000 4524.847
361.00  4060.725  971.836    0.000  971.836     1126.081 2805.988    0.000 2805.988      982.412 4905.961    0.000 4905.961
362.00  3893.379 1064.597    0.000 1064.597     1010.489 2903.959    0.000 2903.959     1010.160 4764.005    0.000 4764.005
363.00  3980.008 1136.438    0.000 1136.438      977.419 3050.593    0.000 3050.593     1046.151 4764.615    0.000 4764.615
364.00  3925.090 1103.770    0.000 1103.770      836.603 3252.936    0.000 3252.936      785.368 4710.535    0.000 4710.535
365.00  3890.057 1153.181    0.000 1153.181     1011.057 2914.449    0.000 2914.449     1171.416 4084.311    0.000 4084.311
366.00  4121.964 1104.256    0.000 1104.256     1101.663 2881.437    0.000 2881.437     1123.056 4696.144    0.000 4696.144
367.00  4102.593  996.104    0.000  996.104     1334.968 2882.279    0.000 2882.279     1576.556 4549.065    0.000 4549.065
368.00  3992.039 1041.890    0.000 1041.890     1006.465 3126.993    0.000 3126.993     1274.962 4658.242    0.000 4658.242
369.00  3841.648 1196.167    0.000 1196.167     1157.518 3005.608    0.000 3005.608     1313.867 4634.126    0.000 4634.126
370.00  3999.585 1036.926    0.000 1036.926      964.921 3191.185    0.000 3191.185     1022.824 4587.075    0.000 4587.075
371.00  3842.497 1089.494    0.000 1089.494      977.667 2924.775    0.000 2924.775      880.469 4676.244    0.000 4676.244
372.00  4077.278 1042.963    0.000 1042.963     1027.784 3074.060    0.000 3074.060      964.315 5135.986    0.000 5135.986
373.00  3877.234 1053.318    0.000 1053.318      904.445 3072.902    0.000 3072.902     1033.583 4715.250    0.000 4715.250
374.00  3822.990 1052.598    0.000 1052.598      863.198 3138.423    0.000 3138.423      969.644 4805.431    0.000 4805.431
375.00  3912.951 1158.741    0.000 1158.741      636.709 3446.383    0.000 3446.383      694.787 4945.368    0.000 4945.368
376.00  3683.807 1136.042    0.000 1136.042      841.965 3312.745    0.000 3312.745      647.234 4902.841    0.000 4902.841
377.00  3963.321 1038.351    0.000 1038.351      821.866 2961.432    0.000 2961.432      831.010 4653.728    0.000 4653.728
378.00  3897.799 1030.985    0.000 1030.985      904.873 3202.836    0.000 3202.836      650.954 4939.544    0.000 4939.544
379.00  3881.376 1033.979    0.000 1033.979     1034.107 3085.005    0.000 3085.005     1013.377 4434.882    0.000 4434.882
380.00  3772.221 1051.541    0.000 1051.541     1039.803 3111.864    0.000 3111.864      907.913 4557.021    0.000 4557.021
381.00  4112.347  872.647    0.000  872.647     1033.160 3110.796    0.000 3110.796     1047.954 4624.970    0.000 4624.970
382.00  3883.382 1019.179    0.000 1019.179      821.963 3351.301    0.000 3351.301      802.659 4761.908    0.000 4761.908
383.00  3960.792 1081.118    0.000 1081.118      811.835 3162.245    0.000 3162.245      727.859 4712.763    0.000 4712.763
384.00  3791.554 1019.867    0.000 1019.867     1036.849 2992.490    0.000 2992.490     1108.979 4799.906    0.000 4799.906
385.00  3903.458 1093.575    0.000 1093.575      919.067 3038.203    0.000 3038.203      841.767 4793.578    0.000 4793.578
386.00  3957.179  996.717    0.000  996.717      938.240 3226.951    0.000 3226.951      883.384 5130.157    0.000 5130.157
387.00  3742.408 1117.661    0.000 1117.661     1269.049 2969.799    0.000 2969.799     1054.992 4875.705    0.000 4875.705
388.00  3783.797 1049.025    0.000 1049.025     1147.118 3092.257    0.000 3092.257     1122.949 4781.007    0.000 4781.007
389.00  3972.567 1050.636    0.000 1050.636     1231.663 2917.987    0.000 2917.987     1012.066 4992.134    0.000 4992.134
390.00  3823.100 1022.142    0.000 1022.142      908.705 3137.054    0.000 3137.054      522.874 5155.880    0.000 5155.880
391.00  3836.464 1001.015    0.000 1001.015     1125.294 2932.464    0.000 2932.464     1159.846 4636.150    0.000 4636.150
392.00  3646.495 1091.012    0.000 1091.012      883.302 3015.388    0.000 3015.388      762.546 4639.560    0.000 4639.560
393.00  3660.878 1267.782    0.000 1267.782      886.548 3307.676    0.000 3307.676     1229.020 4781.605    0.000 4781.605
394.00  3762.216 1299.413    0.000 1299.413      848.120 3374.103    0.000 3374.103     1278.082 5054.042    0.000 5054.042
395.00  3588.945 1368.848    0.000 1368.848      817.942 3230.000    0.000 3230.000     1099.937 4796.687    0.000 4796.687
396.00  3711.291 1299.954    0.000 1299.954      567.878 3357.535    0.000 3357.535      703.131 4952.712    0.000 4952.712
397.00  3768.809 1321.938    0.000 1321.938      742.363 3349.413    0.000 3349.413      724.243 4702.699    0.000 4702.699
398.00  3839.177 1296.622    0.000 1296.622      723.908 3387.025    0.000 3387.025      809.998 5241.441    0.000 5241.441
399.00  3724.473 1277.305    0.000 1277.305      712.799 3365.032    0.000 3365.032      710.470 4844.243    0.000 4844.243
400.00  4088.792 1177.440    0.000 1177.440      858.582 3458.716    0.000 3458.716      822.364 4912.403    0.000 4912.403
401.00  3889.391 1302.836    0.000 1302.836      771.347 3470.729    0.000 3470.729      720.825 5015.156    0.000 5015.156
402.00  3699.861 1313.021    0.000 1313.021      838.347 3322.969    0.000 3322.969     1110.895 4606.401    0.000 4606.401
403.00  3651.088 1388.308    0.000 1388.308      729.793 3074.233    0.000 3074.233      851.217 4382.300    0.000 4382.300
404.00  3405.645 1523.296    0.000 1523.296      787.985 3253.440    0.000 3253.440     1079.428 4783.434    0.000 4783.434
405.00  3687.893 1402.622    0.000 1402.622      832.776 3028.755    0.000 3028.755      845.688 4346.719    0.000 4346.719
406.00  3963.324 1208.712    0.000 1208.712      804.962 2976.319    0.000 2976.319      847.095 4564.253    0.000 4564.253
407.00  3932.334 1198.353    0.000 1198.353      951.524 2986.283    0.000 2986.283      839.455 4960.373    0.000 4960.373
408.00  3731.109 1264.486    0.000 1264.486      861.657 2884.076    0.000 2884.076      965.323 4652.939    0.000 4652.939
409.00  3499.189 1263.798    0.000 1263.798      923.915 2772.925    0.000 2772.925      905.606 4404.324    0.000 4404.324
410.00  3728.207 1160.878    0.000 1160.878      925.587 3038.528    0.000 3038.528      913.747 4778.305    0.000 4778.305
411.00  3987.699 1117.320    0.000 1117.320      875.225 3124.090    0.000 3124.090      972.661 4382.200    0.000 4382.200
412.00  3708.265 1141.273    0.000 1141.273      856.801 3030.791    0.000 3030.791      791.701 4921.260    0.000 4921.260
413.00  3959.230 1092.195    0.000 1092.195      906.573 2986.778    0.000 2986.778      903.595 4520.038    0.000 4520.038
414.00  3764.373 1079.651    0.000 1079.651      784.565 3037.980    0.000 3037.980      720.825 4419.803    0.000 4419.803
415.00  3830.169 1059.825    0.000 1059.825      949.491 2935.149    0.000 2935.149      943.808 4673.156    0.000 4673.156
416.00  3955.322 1112.204    0.000 1112.204      875.347 2914.891    0.000 2914.891     1002.318 4325.695    0.000 4325.695
417.00  3840.562 1093.404    0.000 1093.404      968.766 2972.081    0.000 2972.081     1133.814 4483.123    0.000 4483.123
418.00  3546.778 1208.302    0.000 1208.302      863.379 3272.344    0.000 3272.344     1369.065 4254.340    0.000 4254.340
419.00  3833.638 1268.316    0.000 1268.316      824.344 3073.972    0.000 3073.972     1109.186 4296.959    0.000 4296.959
420.00  3803.804 1163.148    0.000 1163.148      869.008 2963.026    0.000 2963.026      853.027 4694.060    0.000 4694.060
421.00  3700.749 1101.769    0.000 1101.769      800.217 2911.859    0.000 2911.859      822.364 4326.817    0.000 4326.817
422.00  3668.688 1206.185    0.000 1206.185      837.311 2805.257    0.000 2805.257      739.927 3918.345    0.000 3918.345
423.00  3889.498 1137.556    0.000 1137.556      874.322 3050.127    0.000 3050.127      975.074 4398.079    0.000 4398.079
424.00  3760.888 1173.874    0.000 1173.874      970.200 3068.573    0.000 3068.573      959.089 4384.515    0.000 4384.515
425.00  3998.343 1098.247    0.000 1098.247      952.394 3111.832    0.000 3111.832      822.967 4847.468    0.000 4847.468
426.00  3779.627 1067.760    0.000 1067.760      973.922 3027.881    0.000 3027.881      672.267 5210.500    0.000 5210.500
427.00  3766.867 1085.871    0.000 1085.871      925.851 3106.223    0.000 3106.223      693.178 5121.620    0.000 5121.620
428.00  3755.707 1041.430    0.000 1041.430      984.780 2897.822    0.000 2897.822      854.333 4649.025    0.000 4649.025
429.00  3734.373 1125.573    0.000 1125.573      972.672 2933.207    0.000 2933.207      892.134 4319.175    0.000 4319.175
430.00  3724.086 1115.534    0.000 1115.534      911.623 3331.063    0.000 3331.063      703.131 5142.331    0.000 5142.331
431.00  3642.029 1237.043    0.000 1237.043     1056.160 2996.618    0.000 2996.618      770.589 5040.899    0.000 5040.899
432.00  3606.293 1226.822    0.000 1226.822      881.015 3014.385    0.000 3014.385      672.670 4527.588    0.000 4527.588
433.00  3592.477 1160.711    0.000 1160.711      799.530 3015.443    0.000 3015.443      591.640 4724.630    0.000 4724.630
434.00  3845.107 1095.987    0.000 1095.987      860.008 2939.686    0.000 2939.686      530.515 5047.735    0.000 5047.735
435.00  3899.800 1158.433    0.000 1158.433     1080.934 2805.280    0.000 2805.280     1023.833 4519.249    0.000 4519.249
436.00  3988.169  935.343    0.000  935.343     1063.199 2966.967    0.000 2966.967      903.193 4926.690    0.000 4926.690
437.00  3897.232  989.631    0.000  989.631     1080.869 2992.986    0.000 2992.986     1186.194 4792.464    0.000 4792.464
438.00  3796.123 1087.294    0.000 1087.294      861.779 3258.254    0.000 3258.254      778.129 4730.848    0.000 4730.848
439.00  3718.655 1058.115    0.000 1058.115      898.535 3048.949    0.000 3048.949      867.504 4611.016    0.000 4611.016
440.00  3849.367  961.432    0.000  961.432      910.300 2909.253    0.000 2909.253      840.661 4271.323    0.000 4271.323
441.00  3771.192 1008.102    0.000 1008.102      827.060 3013.333    0.000 3013.333      588.221 4555.023    0.000 4555.023
442.00  3949.496 1047.355    0.000 1047.355      923.559 2933.771    0.000 2933.771      796.829 4232.710    0.000 4232.710
443.00  3801.357 1040.588    0.000 1040.588      846.133 2971.034    0.000 2971.034      809.596 4346.925    0.000 4346.925
444.00  3778.092 1077.373    0.000 1077.373      835.356 3036.994    0.000 3036.994      959.085 4213.714    0.000 4213.714
445.00  3839.005 1052.767    0.000 1052.767      993.020 2798.989    0.000 2798.989      943.503 4145.953    0.000 4145.953
446.00  4109.004  961.998    0.000  961.998      960.827 2863.431    0.000 2863.431      767.573 4440.121    0.000 4440.121
447.00  3830.774 1086.537    0.000 1086.537      950.752 2800.110    0.000 2800.110      899.573 4443.542    0.000 4443.542
448.00  3780.748 1239.782    0.000 1239.782      810.942 2894.319    0.000 2894.319      710.269 4638.682    0.000 4638.682
449.00  3607.938 1237.225    0.000 1237.225      835.573 3008.740    0.000 3008.740      597.370 4705.820    0.000 4705.820
450.00  3658.249 1278.260    0.000 1278.260      893.206 2894.879    0.000 2894.879      693.178 4706.319    0.000 4706.319
451.00  3573.346 1188.119    0.000 1188.119      858.674 2928.343    0.000 2928.343      700.920 4600.288    0.000 4600.288
452.00  3710.200 1229.730    0.000 1229.730      998.438 2872.207    0.000 2872.207     1202.380 4223.375    0.000 4223.375
453.00  3703.014 1185.281    0.000 1185.281      971.679 2972.659    0.000 2972.659     1053.088 4448.562    0.000 4448.562
454.00  3705.006 1276.881    0.000 1276.881      914.784 3121.770    0.000 3121.770      990.557 4770.871    0.000 4770.871
455.00  3789.879 1214.709    0.000 1214.709      917.071 2933.171    0.000 2933.171      826.586 4350.135    0.000 4350.135
456.00  3887.008 1029.008    0.000 1029.008      797.023 3025.582    0.000 3025.582      876.652 4654.760    0.000 4654.760
457.00  3866.667 1204.271    0.000 1204.271      915.421 2802.705    0.000 2802.705      608.931 4428.544    0.000 4428.544
458.00  3774.944 1209.546    0.000 1209.546      792.389 2993.076    0.000 2993.076      726.556 4593.729    0.000 4593.729
459.00  3821.215 1267.354    0.000 1267.354      763.888 3197.440    0.000 3197.440      797.330 4779.300    0.000 4779.300
460.00  3733.254 1288.118    0.000 1288.118      843.273 3172.570    0.000 3172.570      782.754 4776.893    0.000 4776.893
461.00  3663.059 1340.096    0.000 1340.096      795.893 3074.061    0.000 3074.061      660.103 4448.955    0.000 4448.955
462.00  3609.742 1322.944    0.000 1322.944      780.291 3255.232    0.000 3255.232      693.178 4430.050    0.000 4430.050
463.00  3682.505 1348.187    0.000 1348.187      899.699 3193.104    0.000 3193.104      820.353 4493.290    0.000 4493.290
464.00  3627.352 1284.156    0.000 1284.156      798.360 3198.417    0.000 3198.417      813.215 5302.671    0.000 5302.671
465.00  3699.938 1332.191    0.000 1332.191      975.988 3096.869    0.000 3096.869      868.609 4927.882    0.000 4927.882
466.00  3841.146 1269.893    0.000 1269.893     1038.146 3239.305    0.000 3239.305      931.442 5003.573    0.000 5003.573
467.00  3751.865 1224.063    0.000 1224.063     1119.700 3073.570    0.000 3073.570     1174.734 4718.682    0.000 4718.682
468.00  3815.065 1146.239    0.000 1146.239      878.281 3426.006    0.000 3426.006      851.015 5243.853    0.000 5243.853
469.00  3908.129 1154.184    0.000 1154.184      978.406 3193.965    0.000 3193.965      930.333 4621.548    0.000 4621.548
470.00  3743.510 1152.506    0.000 1152.506      906.545 3292.452    0.000 3292.452      833.723 4710.244    0.000 4710.244
471.00  3768.020 1110.429    0.000 1110.429     1034.774 3088.282    0.000 3088.282     1095.910 4697.055    0.000 4697.055
472.00  3905.993 1160.940    0.000 1160.940     1126.327 3113.818    0.000 3113.818     1266.815 4646.788    0.000 4646.788
473.00  3856.000 1249.656    0.000 1249.656     1431.517 2802.985    0.000 2802.985     1306.024 4433.369    0.000 4433.369
474.00  3997.445 1157.000    0.000 1157.000      899.814 2878.852    0.000 2878.852      695.792 4431.354    0.000 4431.354
475.00  3935.261 1170.757    0.000 1170.757      893.939 2876.272    0.000 2876.272      958.786 4330.322    0.000 4330.322
476.00  3835.909 1294.676    0.000 1294.676      867.906 3165.473    0.000 3165.473      885.197 4647.796    0.000 4647.796
477.00  3860.531 1222.471    0.000 1222.471      842.672 3028.195    0.000 3028.195      765.060 4630.619    0.000 4630.619
478.00  3958.739 1135.546    0.000 1135.546      802.074 3294.458    0.000 3294.458      683.226 5006.809    0.000 5006.809
479.00  3865.557 1178.083    0.000 1178.083      823.221 3266.682    0.000 3266.682      753.901 4790.572    0.000 4790.572
480.00  3978.680 1058.024    0.000 1058.024      990.297 3083.119    0.000 3083.119     1013.980 4719.082    0.000 4719.082
481.00  3861.701 1082.447    0.000 1082.447      883.011 3028.219    0.000 3028.219      630.848 5257.337    0.000 5257.337
482.00  3781.984 1141.250    0.000 1141.250      983.862 2801.854    0.000 2801.854      870.520 4823.845    0.000 4823.845
483.00  3866.851 1119.061    0.000 1119.061     1216.692 2737.553    0.000 2737.553     1257.562 4328.314    0.000 4328.314
484.00  3793.337 1237.707    0.000 1237.707      990.642 3022.404    0.000 3022.404     1010.754 4302.170    0.000 4302.170
485.00  3973.129 1094.517    0.000 1094.517     1177.320 3123.461    0.000 3123.461      913.140 5011.819    0.000 5011.819
486.00  3854.371 1195.887    0.000 1195.887      935.075 3242.416    0.000 3242.416      966.422 4748.038    0.000 4748.038
487.00  3936.772 1069.701    0.000 1069.701     1104.322 3349.100    0.000 3349.100     1327.628 4848.364    0.000 4848.364
488.00  3843.072 1183.107    0.000 1183.107      940.287 3219.297    0.000 3219.297      796.122 4901.947    0.000 4901.947
489.00  3828.408 1225.101    0.000 1225.101      935.391 3327.351    0.000 3327.351      694.282 5447.944    0.000 5447.944
490.00  3851.100 1165.698    0.000 1165.698      844.255 3260.683    0.000 3260.683      390.372 5242.756    0.000 5242.756
491.00  3931.495 1203.341    0.000 1203.341      860.006 3407.677    0.000 3407.677      746.562 4651.320    0.000 4651.320
492.00  4028.497 1088.348    0.000 1088.348     1161.401 3226.881    0.000 3226.881     1147.183 4639.656    0.000 4639.656
493.00  3961.125 1260.378    0.000 1260.378     1225.301 2908.761    0.000 2908.761     1111.897 4462.529    0.000 4462.529
494.00  3989.610 1175.459    0.000 1175.459     1109.161 3176.771    0.000 3176.771      863.382 4858.535    0.000 4858.535
495.00  3965.483 1201.403    0.000 1201.403     1312.839 3070.589    0.000 3070.589     1480.341 4533.694    0.000 4533.694
496.00  3826.345 1149.487    0.000 1149.487     1224.117 3335.083    0.000 3335.083     1407.458 4634.530    0.000 4634.530
497.00  3689.590 1183.652    0.000 1183.652     1208.141 3028.766    0.000 3028.766     1382.127 4717.297    0.000 4717.297
498.00  3550.125 1313.419    0.000 1313.419     1271.083 3057.866    0.000 3057.866     1487.889 4623.375    0.000 4623.375
499.00  3631.219 1278.021    0.000 1278.021     1161.747 2947.514    0.000 2947.514     1382.324 4490.368    0.000 4490.368
500.00  3760.373 1180.667    0.000 1180.667     1265.277 3020.655    0.000 3020.655     1532.519 4590.799    0.000 4590.799
501.00  3727.113 1109.778    0.000 1109.778     1134.106 2921.214    0.000 2921.214     1421.340 4566.992    0.000 4566.992
502.00  3763.129 1229.848    0.000 1229.848     1079.134 3230.049    0.000 3230.049     1089.777 5249.292    0.000 5249.292
503.00  3714.979 1304.847    0.000 1304.847     1121.112 3103.673    0.000 3103.673      963.711 5097.384    0.000 5097.384
504.00  3691.989 1229.966    0.000 1229.966     1117.964 3083.107    0.000 3083.107     1254.148 4871.185    0.000 4871.185
505.00  3737.235 1250.718    0.000 1250.718     1232.245 3153.107    0.000 3153.107     1500.855 4646.586    0.000 4646.586
506.00  3781.920 1237.912    0.000 1237.912     1016.403 3145.695    0.000 3145.695     1050.066 4793.186    0.000 4793.186
507.00  3773.594 1256.324    0.000 1256.324     1135.383 3035.284    0.000 3035.284     1045.345 4999.873    0.000 4999.873
508.00  3768.904 1193.300    0.000 1193.300      958.088 3180.287    0.000 3180.287      940.590 4920.347    0.000 4920.347
509.00  3831.705 1204.009    0.000 1204.009      879.494 3302.440    0.000 3302.440     1072.289 4901.841    0.000 4901.841
510.00  3612.780 1238.150    0.000 1238.150      910.276 3111.038    0.000 3111.038     1152.616 4673.635    0.000 4673.635
511.00  3554.581 1342.389    0.000 1342.389     1028.946 2992.609    0.000 2992.609     1151.007 4925.559    0.000 4925.559
512.00  3534.827 1311.766    0.000 1311.766      909.924 3077.637    0.000 3077.637      742.337 5312.716    0.000 5312.716
513.00  3660.112 1274.905    0.000 1274.905      966.660 3021.737    0.000 3021.737     1037.405 4979.857    0.000 4979.857
514.00  3505.609 1276.925    0.000 1276.925      851.180 3196.860    0.000 3196.860      838.449 4738.980    0.000 4738.980
515.00  3644.364 1246.808    0.000 1246.808      931.812 3107.348    0.000 3107.348     1321.312 4270.704    0.000 4270.704
516.00  3499.048 1314.877    0.000 1314.877      822.789 2856.799    0.000 2856.799     1230.027 4276.954    0.000 4276.954
517.00  3566.125 1312.776    0.000 1312.776      775.225 3069.875    0.000 3069.875     1112.805 4467.256    0.000 4467.256
518.00  3764.739 1222.453    0.000 1222.453      836.480 3038.469    0.000 3038.469     1004.732 4433.480    0.000 4433.480
519.00  3657.238 1353.540    0.000 1353.540     1066.164 2941.081    0.000 2941.081     1254.250 4444.032    0.000 4444.032
520.00  3540.490 1354.320    0.000 1354.320     1016.925 2920.755    0.000 2920.755     1198.554 4298.369    0.000 4298.369
521.00  3583.375 1334.103    0.000 1334.103     1187.089 2722.493    0.000 2722.493     1250.633 4209.899    0.000 4209.899
522.00  3727.970 1329.303    0.000 1329.303      884.554 2909.995    0.000 2909.995      924.707 4127.249    0.000 4127.249
523.00  3694.226 1365.257    0.000 1365.257     1137.915 2905.932    0.000 2905.932     1554.337 4114.280    0.000 4114.280
524.00  3919.325 1208.992    0.000 1208.992     1034.206 3304.849    0.000 3304.849      964.109 5137.505    0.000 5137.505
525.00  3892.975 1163.097    0.000 1163.097      699.949 3473.166    0.000 3473.166      564.395 4941.065    0.000 4941.065
526.00  3846.075 1211.400    0.000 1211.400     1051.874 3007.973    0.000 3007.973     1309.750 4175.021    0.000 4175.021
527.00  3834.530 1345.492    0.000 1345.492     1335.222 3004.989    0.000 3004.989     1334.064 4502.343    0.000 4502.343
528.00  3917.971 1309.468    0.000 1309.468     1334.193 2921.391    0.000 2921.391     1154.917 4682.407    0.000 4682.407
529.00  3845.194 1259.049    0.000 1259.049     1371.317 3089.821    0.000 3089.821     1566.195 4443.918    0.000 4443.918
530.00  3831.466 1284.228    0.000 1284.228     1150.727 3283.239    0.000 3283.239     1452.602 4557.027    0.000 4557.027
531.00  3738.287 1162.708    0.000 1162.708     1064.623 3179.648    0.000 3179.648      911.937 4534.015    0.000 4534.015
532.00  3925.066 1140.262    0.000 1140.262     1183.958 3036.626    0.000 3036.626     1277.077 5264.711    0.000 5264.711
533.00  4015.562 1191.389    0.000 1191.389     1145.943 3121.214    0.000 3121.214      936.067 4908.509    0.000 4908.509
534.00  4114.717 1060.438    0.000 1060.438     1433.568 2989.785    0.000 2989.785     1072.580 5073.158    0.000 5073.158
535.00  3865.627 1140.760    0.000 1140.760     1052.117 2914.253    0.000 2914.253      751.383 4206.886    0.000 4206.886
536.00  3685.742 1184.838    0.000 1184.838      848.242 3230.899    0.000 3230.899     1144.071 4544.381    0.000 4544.381
537.00  3999.924 1115.123    0.000 1115.123      817.205 3603.734    0.000 3603.734     1180.665 4568.311    0.000 4568.311
538.00  3866.501 1150.864    0.000 1150.864      960.008 3306.444    0.000 3306.444      919.881 4780.122    0.000 4780.122
539.00  3793.848 1116.211    0.000 1116.211     1006.986 3218.507    0.000 3218.507      723.439 4504.359    0.000 4504.359
540.00  3653.137 1297.397    0.000 1297.397      957.369 3079.617    0.000 3079.617      452.099 4788.089    0.000 4788.089
541.00  3766.244 1244.802    0.000 1244.802      749.502 3262.888    0.000 3262.888      573.845 4624.708    0.000 4624.708
542.00  3794.194 1320.810    0.000 1320.810      996.641 3267.921    0.000 3267.921     1015.583 4682.102    0.000 4682.102
543.00  3645.170 1306.271    0.000 1306.271     1083.753 3246.046    0.000 3246.046     1225.495 4845.739    0.000 4845.739
544.00  3810.293 1257.708    0.000 1257.708      791.299 3481.002    0.000 3481.002      762.445 4930.408    0.000 4930.408
545.00  3946.209 1019.493    0.000 1019.493      946.505 3409.999    0.000 3409.999      931.842 4735.267    0.000 4735.267
546.00  3757.836 1076.753    0.000 1076.753      916.375 3379.180    0.000 3379.180      993.773 4959.559    0.000 4959.559
547.00  3797.013 1094.854    0.000 1094.854      587.625 3557.413    0.000 3557.413      400.324 5472.676    0.000 5472.676
548.00  3820.417 1089.501    0.000 1089.501      817.208 3429.318    0.000 3429.318      791.500 5113.179    0.000 5113.179
549.00  3757.334 1151.199    0.000 1151.199      493.946 3634.708    0.000 3634.708      521.970 5479.020    0.000 5479.020
550.00  3860.305 1081.847    0.000 1081.847      705.494 3466.922    0.000 3466.922      581.687 5525.067    0.000 5525.067
551.00  3818.901 1115.202    0.000 1115.202      678.428 3568.273    0.000 3568.273      379.413 5880.746    0.000 5880.746
552.00  3736.666 1154.142    0.000 1154.142      642.715 3341.243    0.000 3341.243      641.203 4975.760    0.000 4975.760
553.00  3810.729 1116.450    0.000 1116.450      885.210 3214.219    0.000 3214.219     1120.245 5152.502    0.000 5152.502
554.00  3707.307 1095.442    0.000 1095.442      757.502 3118.070    0.000 3118.070      898.066 4985.410    0.000 4985.410
555.00  3323.425 1215.259    0.000 1215.259      657.246 3225.983    0.000 3225.983      332.665 5049.150    0.000 5049.150
556.00  3634.680 1103.715    0.000 1103.715      722.529 3192.182    0.000 3192.182      501.461 5711.357    0.000 5711.357
557.00  3470.102 1124.117    0.000 1124.117      527.370 3244.533    0.000 3244.533      351.767 4838.233    0.000 4838.233
558.00  3479.809 1194.219    0.000 1194.219      614.303 3328.280    0.000 3328.280      321.305 5390.348    0.000 5390.348
559.00  3656.977 1154.874    0.000 1154.874      822.203 3138.521    0.000 3138.521      662.012 5251.303    0.000 5251.303
560.00  3542.384 1208.982    0.000 1208.982     1003.994 2938.976    0.000 2938.976      519.356 5370.844    0.000 5370.844
561.00  3686.540 1145.214    0.000 1145.214      893.824 3135.401    0.000 3135.401      615.766 5129.960    0.000 5129.960
562.00  3779.959 1013.330    0.000 1013.330      987.605 3205.974    0.000 3205.974      624.812 5510.681    0.000 5510.681
563.00  3709.900  962.922    0.000  962.922     1023.341 3077.211    0.000 3077.211      504.878 5650.726    0.000 5650.726
564.00  3881.501 1064.200    0.000 1064.200     1359.135 3024.226    0.000 3024.226      680.709 5461.311    0.000 5461.311
565.00  3974.345 1026.305    0.000 1026.305     1366.477 3121.747    0.000 3121.747      825.576 5932.717    0.000 5932.717
566.00  3994.977 1045.674    0.000 1045.674     1333.809 3040.084    0.000 3040.084      944.309 5695.157    0.000 5695.157
567.00  4001.661 1064.539    0.000 1064.539     1206.994 2920.335    0.000 2920.335      874.638 5365.712    0.000 5365.712
568.00  3697.791 1156.101    0.000 1156.101     1224.947 2870.371    0.000 2870.371      422.040 5688.331    0.000 5688.331
569.00  3703.279 1122.040    0.000 1122.040     1136.063 2991.429    0.000 2991.429      788.684 4973.148    0.000 4973.148
570.00  3764.501 1119.030    0.000 1119.030     1041.661 3153.387    0.000 3153.387      392.181 5913.931    0.000 5913.931
571.00  3684.187 1230.430    0.000 1230.430     1309.322 2945.978    0.000 2945.978     1002.113 5381.890    0.000 5381.890
572.00  3652.198 1249.378    0.000 1249.378     1082.366 3042.447    0.000 3042.447      966.626 5303.279    0.000 5303.279
573.00  3722.824 1212.996    0.000 1212.996     1453.157 2744.493    0.000 2744.493     1372.276 4829.467    0.000 4829.467
574.00  3609.455 1253.208    0.000 1253.208     1339.634 2825.526    0.000 2825.526      524.079 5648.821    0.000 5648.821
575.00  3619.479 1103.949    0.000 1103.949     1095.950 3088.573    0.000 3088.573      796.527 5521.944    0.000 5521.944
576.00  3636.604 1216.341    0.000 1216.341     1060.444 3114.546    0.000 3114.546      654.171 5481.542    0.000 5481.542
577.00  3656.307 1179.755    0.000 1179.755      965.900 3236.643    0.000 3236.643      514.229 5398.286    0.000 5398.286
578.00  3633.859 1104.444    0.000 1104.444     1002.585 3011.296    0.000 3011.296      627.731 5080.108    0.000 5080.108
579.00  3494.986 1263.344    0.000 1263.344     1027.409 2963.146    0.000 2963.146      953.258 4965.411    0.000 4965.411
580.00  3635.176 1283.151    0.000 1283.151     1102.199 3078.826    0.000 3078.826      852.322 5463.726    0.000 5463.726
581.00  3468.489 1294.286    0.000 1294.286     1121.774 2931.420    0.000 2931.420      911.034 5339.788    0.000 5339.788
582.00  3470.211 1174.432    0.000 1174.432      864.743 3067.627    0.000 3067.627      473.814 4987.417    0.000 4987.417
583.00  3444.654 1207.929    0.000 1207.929      893.445 2967.140    0.000 2967.140      519.758 4881.763    0.000 4881.763
584.00  3580.173 1103.087    0.000 1103.087     1093.438 2990.347    0.000 2990.347     1064.247 5142.636    0.000 5142.636
585.00  3521.763 1178.426    0.000 1178.426     1022.110 2997.002    0.000 2997.002      871.623 5218.140    0.000 5218.140
586.00  3670.253 1211.484    0.000 1211.484     1182.973 2924.629    0.000 2924.629      750.883 5065.049    0.000 5065.049
587.00  3547.970 1219.269    0.000 1219.269      982.290 2947.691    0.000 2947.691      811.506 4776.809    0.000 4776.809
588.00  3458.035 1151.320    0.000 1151.320      971.848 2849.237    0.000 2849.237      943.104 4506.972    0.000 4506.972
589.00  3574.920 1219.481    0.000 1219.481      985.757 2915.596    0.000 2915.596      958.989 4670.035    0.000 4670.035
590.00  3415.110 1276.542    0.000 1276.542     1185.459 2588.257    0.000 2588.257      981.709 4642.698    0.000 4642.698
591.00  3530.575 1320.254    0.000 1320.254     1150.255 2759.059    0.000 2759.059      963.814 4651.032    0.000 4651.032
592.00  3795.296 1256.484    0.000 1256.484      968.602 3125.124    0.000 3125.124      597.165 5185.466    0.000 5185.466
593.00  3649.623 1215.853    0.000 1215.853     1125.163 2930.885    0.000 2930.885     1211.121 4766.145    0.000 4766.145
594.00  3715.019 1289.623    0.000 1289.623     1069.143 3011.866    0.000 3011.866      859.760 5087.952    0.000 5087.952
595.00  3525.642 1335.206    0.000 1335.206      948.325 2839.030    0.000 2839.030      445.360 4472.091    0.000 4472.091
596.00  3625.553 1375.119    0.000 1375.119     1244.704 2963.100    0.000 2963.100      678.496 5474.827    0.000 5474.827
597.00  3766.217 1252.412    0.000 1252.412     1237.959 2956.449    0.000 2956.449     1072.388 4840.543    0.000 4840.543
598.00  3821.125 1367.044    0.000 1367.044     1308.764 2939.740    0.000 2939.740     1127.776 5031.846    0.000 5031.846
599.00  3654.536 1303.531    0.000 1303.531     1259.180 2946.197    0.000 2946.197      789.887 5599.851    0.000 5599.851
600.00  3747.555 1393.258    0.000 1393.258     1088.713 3061.938    0.000 3061.938      819.945 5199.643    0.000 5199.643
601.00  3616.347 1241.729    0.000 1241.729     1049.595 2914.796    0.000 2914.796      771.594 4898.343    0.000 4898.343
602.00  3555.656 1222.533    0.000 1222.533     1062.444 3098.604    0.000 3098.604      799.945 5128.360    0.000 5128.360
603.00  3842.342 1215.123    0.000 1215.123     1151.187 3245.993    0.000 3245.993     1081.033 5246.681    0.000 5246.681
604.00  3803.742 1259.734    0.000 1259.734     1118.388 2910.071    0.000 2910.071      850.812 4742.323    0.000 4742.323
605.00  3647.483 1308.978    0.000 1308.978     1065.500 3203.749    0.000 3203.749      811.303 5245.992    0.000 5245.992
606.00  3540.397 1271.047    0.000 1271.047     1174.974 3077.691    0.000 3077.691      831.712 4849.894    0.000 4849.894
607.00  3467.003 1151.655    0.000 1151.655     1076.678 3131.413    0.000 3131.413      952.654 4936.058    0.000 4936.058
608.00  3664.790 1324.913    0.000 1324.913     1108.786 3110.651    0.000 3110.651      779.133 5327.930    0.000 5327.930
609.00  3477.320 1238.928    0.000 1238.928      924.672 3083.636    0.000 3083.636      770.086 4821.247    0.000 4821.247
610.00  3680.107 1143.940    0.000 1143.940     1319.673 2918.445    0.000 2918.445     1123.760 4832.506    0.000 4832.506
611.00  3726.309 1149.515    0.000 1149.515     1106.696 2820.233    0.000 2820.233      800.143 4804.075    0.000 4804.075
612.00  3827.189 1086.555    0.000 1086.555      999.796 3173.205    0.000 3173.205      801.048 4928.836    0.000 4928.836
613.00  3540.839 1239.463    0.000 1239.463     1243.690 3093.319    0.000 3093.319      798.528 4984.904    0.000 4984.904
614.00  3660.429 1237.609    0.000 1237.609     1129.168 2990.885    0.000 2990.885      748.062 4960.377    0.000 4960.377
615.00  3774.171 1215.028    0.000 1215.028     1166.117 3061.098    0.000 3061.098      707.553 4979.990    0.000 4979.990
616.00  3885.718 1188.206    0.000 1188.206     1216.168 3141.611    0.000 3141.611      822.464 5204.059    0.000 5204.059
617.00  4077.090 1052.787    0.000 1052.787     1133.682 3244.173    0.000 3244.173      558.262 5484.955    0.000 5484.955
618.00  3836.387 1153.521    0.000 1153.521     1302.075 2927.683    0.000 2927.683     1203.084 4591.604    0.000 4591.604
619.00  3643.653 1278.940    0.000 1278.940     1041.948 2987.191    0.000 2987.191      848.100 4797.408    0.000 4797.408
620.00  3824.360 1108.610    0.000 1108.610     1384.912 2839.599    0.000 2839.599      969.946 4901.556    0.000 4901.556
621.00  3858.857 1074.017    0.000 1074.017     1064.652 3024.230    0.000 3024.230      826.886 4432.171    0.000 4432.171
622.00  3621.390 1117.247    0.000 1117.247     1196.630 2925.563    0.000 2925.563     1017.396 4554.418    0.000 4554.418
623.00  3543.135 1211.481    0.000 1211.481     1033.481 2710.685    0.000 2710.685      564.596 4459.626    0.000 4459.626
624.00  3514.328 1240.919    0.000 1240.919      921.324 2814.131    0.000 2814.131      333.670 5169.984    0.000 5169.984
625.00  3568.391 1261.412    0.000 1261.412      878.396 2846.737    0.000 2846.737      444.157 4744.727    0.000 4744.727
626.00  3771.055 1177.693    0.000 1177.693     1068.908 3016.877    0.000 3016.877      986.431 4458.011    0.000 4458.011
627.00  3164.822 1375.806    0.000 1375.806      896.298 2911.457    0.000 2911.457      738.418 4475.304    0.000 4475.304
628.00  3341.936 1290.266    0.000 1290.266      895.188 2850.495    0.000 2850.495      533.732 4639.571    0.000 4639.571
629.00  3565.499 1328.959    0.000 1328.959      780.510 3394.604    0.000 3394.604      344.829 5431.269    0.000 5431.269
630.00  3704.359 1125.474    0.000 1125.474      930.585 3317.535    0.000 3317.535      517.143 5592.719    0.000 5592.719
631.00  3610.975 1187.124    0.000 1187.124     1236.906 3089.678    0.000 3089.678      788.979 5566.391    0.000 5566.391
632.00  3664.068 1280.033    0.000 1280.033     1300.928 3110.028    0.000 3110.028     1119.330 5185.365    0.000 5185.365
633.00  3617.403 1353.747    0.000 1353.747     1113.525 3403.288    0.000 3403.288     1207.290 5073.969    0.000 5073.969
634.00  3696.640 1170.096    0.000 1170.096      983.740 3146.796    0.000 3146.796      775.209 5114.696    0.000 5114.696
635.00  3688.121 1200.973    0.000 1200.973     1255.412 3137.401    0.000 3137.401     1219.459 5063.921    0.000 5063.921
636.00  3592.126 1256.553    0.000 1256.553      873.256 3302.099    0.000 3302.099      565.097 5210.197    0.000 5210.197
637.00  3598.190 1158.018    0.000 1158.018      978.167 3162.629    0.000 3162.629      545.090 5362.516    0.000 5362.516
638.00  3596.838 1319.321    0.000 1319.321      937.677 3366.368    0.000 3366.368      571.833 5315.559    0.000 5315.559
639.00  3679.259 1216.801    0.000 1216.801     1127.934 3042.580    0.000 3042.580      705.740 5073.772    0.000 5073.772
640.00  3557.173 1155.894    0.000 1155.894     1253.091 2813.058    0.000 2813.058      764.251 4567.907    0.000 4567.907
641.00  3391.341 1279.969    0.000 1279.969     1060.329 2810.746    0.000 2810.746      604.404 4733.780    0.000 4733.780
642.00  3577.679 1185.360    0.000 1185.360     1103.308 2862.847    0.000 2862.847      815.727 4801.436    0.000 4801.436
643.00  3615.418 1139.765    0.000 1139.765     1155.733 2928.715    0.000 2928.715      799.541 4782.233    0.000 4782.233
644.00  3658.791 1211.306    0.000 1211.306     1025.473 3252.973    0.000 3252.973     1082.038 4935.736    0.000 4935.736
645.00  3653.662 1166.672    0.000 1166.672      943.025 3290.100    0.000 3290.100      352.268 5476.907    0.000 5476.907
646.00  3794.296 1204.747    0.000 1204.747      868.847 3381.890    0.000 3381.890      670.659 5010.232    0.000 5010.232
647.00  3715.210 1157.699    0.000 1157.699      922.503 3101.873    0.000 3101.873      648.438 4934.945    0.000 4934.945
648.00  3465.855 1208.616    0.000 1208.616      826.898 3254.545    0.000 3254.545      524.279 4680.404    0.000 4680.404
649.00  3442.070 1171.315    0.000 1171.315      815.986 3356.170    0.000 3356.170     1170.511 4509.510    0.000 4509.510
650.00  3655.370 1172.413    0.000 1172.413      796.270 3331.751    0.000 3331.751      861.270 5179.028    0.000 5179.028
651.00  3720.687 1184.315    0.000 1184.315     1071.080 3173.218    0.000 3173.218     1234.244 5051.688    0.000 5051.688
652.00  3667.761 1264.104    0.000 1264.104      770.850 3249.181    0.000 3249.181      334.475 5040.905    0.000 5040.905
653.00  3460.243 1197.907    0.000 1197.907      663.582 3401.136    0.000 3401.136      809.394 4954.141    0.000 4954.141
654.00  3591.991 1248.002    0.000 1248.002      822.953 3400.165    0.000 3400.165      848.905 5165.866    0.000 5165.866
655.00  3535.335 1241.788    0.000 1241.788      726.230 3588.466    0.000 3588.466      474.216 5414.388    0.000 5414.388
656.00  3371.251 1221.051    0.000 1221.051      634.314 3461.415    0.000 3461.415      461.549 4864.361    0.000 4864.361
657.00  3573.246 1209.138    0.000 1209.138     1086.980 3274.805    0.000 3274.805      929.025 5026.511    0.000 5026.511
658.00  3866.909 1192.589    0.000 1192.589      916.951 3325.636    0.000 3325.636      966.328 4898.425    0.000 4898.425
659.00  3840.454 1221.276    0.000 1221.276     1034.866 3362.748    0.000 3362.748     1008.349 5135.795    0.000 5135.795
660.00  3769.343 1103.980    0.000 1103.980      938.408 3456.888    0.000 3456.888     1036.199 5529.891    0.000 5529.891
661.00  3671.010 1067.454    0.000 1067.454      893.163 3351.683    0.000 3351.683     1066.660 4903.940    0.000 4903.940
662.00  3495.693 1237.076    0.000 1237.076      894.882 3447.479    0.000 3447.479      976.884 4959.864    0.000 4959.864
663.00  3593.445 1070.559    0.000 1070.559      927.976 3249.095    0.000 3249.095     1057.911 4665.822    0.000 4665.822
664.00  3849.340 1050.381    0.000 1050.381     1012.883 3266.959    0.000 3266.959      956.978 5055.879    0.000 5055.879
665.00  3735.721 1145.315    0.000 1145.315      839.917 3453.439    0.000 3453.439      995.784 4955.326    0.000 4955.326
666.00  3758.739 1027.041    0.000 1027.041      887.702 3449.873    0.000 3449.873      745.556 5018.406    0.000 5018.406
667.00  4037.840  932.613    0.000  932.613      917.337 3316.867    0.000 3316.867      961.601 4808.023    0.000 4808.023
668.00  3711.325 1049.570    0.000 1049.570      902.778 3225.294    0.000 3225.294     1147.989 4574.938    0.000 4574.938
669.00  3847.299 1045.698    0.000 1045.698     1200.018 3198.690    0.000 3198.690      567.813 5391.223    0.000 5391.223
670.00  3819.561 1108.176    0.000 1108.176      927.285 3264.658    0.000 3264.658      798.135 5015.173    0.000 5015.173
671.00  3631.199 1129.260    0.000 1129.260      884.140 3295.993    0.000 3295.993     1029.061 4913.754    0.000 4913.754
672.00  3729.376 1172.373    0.000 1172.373      775.128 3346.400    0.000 3346.400      748.572 4611.531    0.000 4611.531
673.00  3974.729 1128.687    0.000 1128.687      930.256 3324.065    0.000 3324.065      888.314 5001.406    0.000 5001.406
674.00  3730.938 1084.610    0.000 1084.610      677.453 3440.164    0.000 3440.164      375.694 5186.902    0.000 5186.902
675.00  3782.908 1115.820    0.000 1115.820      854.068 3289.145    0.000 3289.145      485.977 5296.385    0.000 5296.385
676.00  3716.421 1234.385    0.000 1234.385      746.585 3324.595    0.000 3324.595      426.262 5170.201    0.000 5170.201
677.00  3666.185 1231.118    0.000 1231.118      730.352 3522.973    0.000 3522.973      545.495 5385.329    0.000 5385.329
678.00  3714.239 1191.522    0.000 1191.522      518.980 3576.263    0.000 3576.263      536.748 4911.322    0.000 4911.322
679.00  3800.487 1221.809    0.000 1221.809      521.401 3881.924    0.000 3881.924      525.589 5121.300    0.000 5121.300
680.00  3748.487 1262.204    0.000 1262.204      649.271 3456.744    0.000 3456.744      749.675 4821.226    0.000 4821.226
681.00  3742.480 1163.955    0.000 1163.955      761.590 3359.176    0.000 3359.176      466.475 5260.650    0.000 5260.650
682.00  3586.645 1122.377    0.000 1122.377      806.841 3254.067    0.000 3254.067      847.791 4837.617    0.000 4837.617
683.00  3771.586 1040.984    0.000 1040.984      713.131 3489.232    0.000 3489.232      252.740 5391.451    0.000 5391.451
684.00  3511.767 1137.090    0.000 1137.090      717.367 3301.747    0.000 3301.747      494.624 5194.294    0.000 5194.294
685.00  3612.109 1184.666    0.000 1184.666      518.449 3477.932    0.000 3477.932      324.924 5017.465    0.000 5017.465
686.00  3661.748 1190.616    0.000 1190.616      895.861 3165.027    0.000 3165.027      598.073 5217.930    0.000 5217.930
687.00  3777.558 1064.316    0.000 1064.316      860.193 3435.753    0.000 3435.753      382.529 5085.832    0.000 5085.832
688.00  3777.559 1161.662    0.000 1161.662      773.639 3490.349    0.000 3490.349      374.687 5516.917    0.000 5516.917
689.00  4044.867 1202.800    0.000 1202.800      883.374 3348.233    0.000 3348.233      554.842 5339.720    0.000 5339.720
690.00  3703.861 1287.827    0.000 1287.827      723.627 3257.505    0.000 3257.505      656.080 4866.403    0.000 4866.403
691.00  3525.476 1226.460    0.000 1226.460      830.269 3060.537    0.000 3060.537      323.514 5078.188    0.000 5078.188
692.00  3764.729 1146.894    0.000 1146.894      926.290 3415.669    0.000 3415.669      494.823 5651.125    0.000 5651.125
693.00  3649.700 1266.687    0.000 1266.687      849.733 3320.186    0.000 3320.186      546.496 5355.910    0.000 5355.910
694.00  3918.093 1089.988    0.000 1089.988      846.578 3274.397    0.000 3274.397      688.654 5408.753    0.000 5408.753
695.00  3826.830 1055.110    0.000 1055.110      956.265 3251.395    0.000 3251.395      465.469 5521.450    0.000 5521.450
696.00  3918.562 1142.086    0.000 1142.086      767.115 3442.158    0.000 3442.158      374.285 5444.329    0.000 5444.329
697.00  3720.686 1202.140    0.000 1202.140      917.079 3260.871    0.000 3260.871     1066.156 4616.174    0.000 4616.174
698.00  3937.712 1077.412    0.000 1077.412     1057.964 3248.394    0.000 3248.394     1176.543 4825.229    0.000 4825.229
699.00  3716.781 1131.710    0.000 1131.710     1049.587 3196.644    0.000 3196.644      699.006 5363.906    0.000 5363.906
700.00  3674.107 1287.321    0.000 1287.321      787.427 3381.003    0.000 3381.003      808.388 5219.128    0.000 5219.128
701.00  3593.221 1355.022    0.000 1355.022     1033.910 3189.256    0.000 3189.256      875.443 5156.609    0.000 5156.609
702.00  3598.296 1340.159    0.000 1340.159      859.416 3317.427    0.000 3317.427      812.106 5074.287    0.000 5074.287
703.00  3889.619 1181.845    0.000 1181.845     1058.437 3347.152    0.000 3347.152     1111.188 5075.272    0.000 5075.272
704.00  3738.930 1249.163    0.000 1249.163      973.367 3365.783    0.000 3365.783      927.317 5023.230    0.000 5023.230
705.00  3717.000 1122.440    0.000 1122.440      893.351 3103.728    0.000 3103.728      675.180 4876.233    0.000 4876.233
706.00  3744.014 1159.115    0.000 1159.115      945.619 3268.074    0.000 3268.074     1131.704 5240.084    0.000 5240.084
707.00  3530.784 1153.625    0.000 1153.625      681.600 3347.626    0.000 3347.626      679.104 4983.476    0.000 4983.476
708.00  3712.498 1377.723    0.000 1377.723      637.495 3614.844    0.000 3614.844      577.766 5506.854    0.000 5506.854
709.00  3793.857 1101.996    0.000 1101.996      767.648 3429.012    0.000 3429.012     1098.730 4604.875    0.000 4604.875
710.00  3455.104 1178.676    0.000 1178.676      736.694 3195.177    0.000 3195.177      856.445 4536.936    0.000 4536.936
711.00  3581.917 1254.275    0.000 1254.275      707.127 3066.402    0.000 3066.402     1034.389 4306.078    0.000 4306.078
712.00  3501.225 1296.513    0.000 1296.513      824.319 3195.396    0.000 3195.396     1168.702 4448.845    0.000 4448.845
713.00  3633.262 1202.237    0.000 1202.237      888.051 2994.231    0.000 2994.231     1071.586 4628.345    0.000 4628.345
714.00  3397.740 1351.497    0.000 1351.497      745.994 3270.629    0.000 3270.629      850.714 5073.430    0.000 5073.430
715.00  3799.608 1081.352    0.000 1081.352      781.395 3276.642    0.000 3276.642      868.408 4890.716    0.000 4890.716
716.00  3831.039 1056.579    0.000 1056.579      827.898 3119.140    0.000 3119.140      749.578 4700.582    0.000 4700.582
717.00  3636.784 1128.030    0.000 1128.030      737.595 3062.970    0.000 3062.970      849.706 4459.282    0.000 4459.282
718.00  3580.112 1155.107    0.000 1155.107      857.691 3054.089    0.000 3054.089      936.166 4366.204    0.000 4366.204
719.00  3772.307 1114.170    0.000 1114.170      955.186 3154.673    0.000 3154.673     1082.041 4540.136    0.000 4540.136
720.00  3557.652 1204.753    0.000 1204.753      872.868 3133.913    0.000 3133.913      817.739 4668.905    0.000 4668.905
721.00  3738.908 1205.121    0.000 1205.121     1012.203 2958.810    0.000 2958.810     1267.926 4225.455    0.000 4225.455
722.00  3528.216 1321.258    0.000 1321.258      834.609 3181.837    0.000 3181.837     1090.184 4582.346    0.000 4582.346
723.00  3661.619 1210.047    0.000 1210.047      776.560 3237.446    0.000 3237.446      978.894 4675.944    0.000 4675.944
724.00  3659.794 1282.327    0.000 1282.327      902.792 3181.148    0.000 3181.148     1138.542 4325.692    0.000 4325.692
725.00  3523.627 1302.396    0.000 1302.396      809.218 3220.954    0.000 3220.954     1035.394 4316.199    0.000 4316.199
726.00  3528.228 1138.516    0.000 1138.516      944.227 3047.775    0.000 3047.775      860.868 4484.835    0.000 4484.835
727.00  3647.979 1139.675    0.000 1139.675      807.848 3193.581    0.000 3193.581      627.932 5033.040    0.000 5033.040
728.00  3682.719 1143.901    0.000 1143.901      905.516 3182.749    0.000 3182.749      778.029 4814.987    0.000 4814.987
729.00  3864.807 1062.028    0.000 1062.028      877.112 3188.996    0.000 3188.996     1147.388 4666.796    0.000 4666.796
730.00  3825.952 1177.611    0.000 1177.611     1002.378 3115.536    0.000 3115.536     1188.403 4807.746    0.000 4807.746
731.00  4029.866 1086.368    0.000 1086.368      855.756 3419.519    0.000 3419.519     1195.444 4763.808    0.000 4763.808
732.00  4041.618 1089.259    0.000 1089.259     1045.703 3463.348    0.000 3463.348     1055.903 5015.350    0.000 5015.350
733.00  3930.551 1089.158    0.000 1089.158      839.282 3442.181    0.000 3442.181     1164.982 4988.018    0.000 4988.018
734.00  3756.002 1043.385    0.000 1043.385      952.752 3325.249    0.000 3325.249     1036.195 5110.636    0.000 5110.636
735.00  3714.133 1216.016    0.000 1216.016      795.706 3384.717    0.000 3384.717     1012.171 4953.997    0.000 4953.997
736.00  3797.590 1130.066    0.000 1130.066      917.762 3243.311    0.000 3243.311     1232.339 4562.837    0.000 4562.837
737.00  3848.017 1099.355    0.000 1099.355     1109.385 3022.708    0.000 3022.708     1163.474 4733.943    0.000 4733.943
738.00  3729.348 1125.416    0.000 1125.416     1015.586 3045.323    0.000 3045.323     1237.668 4609.498    0.000 4609.498
739.00  3764.816 1152.530    0.000 1152.530      924.177 3205.378    0.000 3205.378      997.894 4500.319    0.000 4500.319
740.00  3983.723  953.680    0.000  953.680     1206.234 2907.854    0.000 2907.854     1127.581 4582.770    0.000 4582.770
741.00  3909.224 1180.261    0.000 1180.261     1115.486 3234.620    0.000 3234.620     1078.817 5079.395    0.000 5079.395
742.00  3773.555 1158.065    0.000 1158.065     1142.528 2911.995    0.000 2911.995     1136.728 4955.297    0.000 4955.297
743.00  3716.302 1228.235    0.000 1228.235      665.224 3451.105    0.000 3451.105      913.246 5104.643    0.000 5104.643
744.00  3771.653 1118.356    0.000 1118.356      963.059 3285.531    0.000 3285.531     1074.803 5167.360    0.000 5167.360
745.00  3829.606 1214.889    0.000 1214.889      772.346 3178.708    0.000 3178.708      764.155 4789.371    0.000 4789.371
746.00  3851.150 1183.084    0.000 1183.084      690.056 3433.750    0.000 3433.750      928.929 4916.428    0.000 4916.428
747.00  3757.802 1384.747    0.000 1384.747      761.101 3399.965    0.000 3399.965      717.306 5178.716    0.000 5178.716
748.00  3719.173 1353.476    0.000 1353.476      679.605 3333.530    0.000 3333.530      817.431 4650.617    0.000 4650.617
749.00  3917.213 1284.517    0.000 1284.517      739.455 3491.194    0.000 3491.194      729.671 5149.249    0.000 5149.249
750.00  3635.532 1296.751    0.000 1296.751      854.434 3214.303    0.000 3214.303      971.349 4829.557    0.000 4829.557
751.00  3821.396 1275.011    0.000 1275.011     1034.218 3106.307    0.000 3106.307     1183.178 4609.099    0.000 4609.099
752.00  3745.323 1242.742    0.000 1242.742      862.836 3164.849    0.000 3164.849      988.043 5090.260    0.000 5090.260
753.00  3523.850 1265.645    0.000 1265.645      529.042 3376.852    0.000 3376.852      687.850 5236.423    0.000 5236.423
754.00  3767.032 1227.988    0.000 1227.988      714.648 3134.140    0.000 3134.140      838.148 4982.582    0.000 4982.582
755.00  3777.574 1177.234    0.000 1177.234      718.890 3440.829    0.000 3440.829      769.081 5263.970    0.000 5263.970
756.00  4031.503 1108.235    0.000 1108.235      895.384 3394.004    0.000 3394.004      524.081 5315.023    0.000 5315.023
757.00  3762.723 1094.968    0.000 1094.968      980.791 3232.565    0.000 3232.565      728.566 5078.079    0.000 5078.079
758.00  3785.918 1188.172    0.000 1188.172      921.605 3390.778    0.000 3390.778      675.082 5243.359    0.000 5243.359
759.00  3783.206 1082.636    0.000 1082.636      856.451 3476.644    0.000 3476.644      302.606 5734.965    0.000 5734.965
760.00  3726.190 1251.980    0.000 1251.980      964.226 3255.381    0.000 3255.381      507.694 5618.755    0.000 5618.755
761.00  3822.357 1192.795    0.000 1192.795      628.965 3681.482    0.000 3681.482      220.570 5729.947    0.000 5729.947
762.00  3725.485 1183.266    0.000 1183.266      911.186 3565.163    0.000 3565.163      301.399 5755.887    0.000 5755.887
763.00  3921.492 1086.656    0.000 1086.656     1107.076 3385.274    0.000 3385.274      562.987 5981.767    0.000 5981.767
764.00  3868.504 1362.950    0.000 1362.950      838.901 3309.326    0.000 3309.326      638.488 5186.166    0.000 5186.166
765.00  4017.367 1168.075    0.000 1168.075      840.329 3664.173    0.000 3664.173      813.215 5299.060    0.000 5299.060
766.00  3989.037 1200.359    0.000 1200.359      736.608 3622.326    0.000 3622.326      100.936 5993.445    0.000 5993.445
767.00  3778.465 1270.081    0.000 1270.081      829.411 3528.781    0.000 3528.781      717.807 5705.397    0.000 5705.397
768.00  3966.146 1183.438    0.000 1183.438      972.214 3583.117    0.000 3583.117      332.962 5781.814    0.000 5781.814
769.00  4034.317 1212.508    0.000 1212.508     1045.992 3481.923    0.000 3481.923      786.470 5287.119    0.000 5287.119
770.00  3935.531 1267.857    0.000 1267.857      944.724 3617.457    0.000 3617.457      828.195 5479.073    0.000 5479.073
771.00  4090.215 1208.662    0.000 1208.662     1151.506 3451.384    0.000 3451.384     1201.374 5406.317    0.000 5406.317
772.00  4030.113 1248.127    0.000 1248.127     1101.919 3577.292    0.000 3577.292     1227.715 5490.959    0.000 5490.959
773.00  3875.341 1326.998    0.000 1326.998      921.673 3671.848    0.000 3671.848      826.988 5745.220    0.000 5745.220
774.00  3931.966 1421.124    0.000 1421.124      820.041 3815.722    0.000 3815.722      466.675 5749.947    0.000 5749.947
775.00  3868.720 1479.492    0.000 1479.492      850.760 3575.155    0.000 3575.155      314.367 5733.756    0.000 5733.756
776.00  3866.985 1503.358    0.000 1503.358      678.152 3704.927    0.000 3704.927      372.477 5573.395    0.000 5573.395
777.00  3917.885 1303.463    0.000 1303.463      592.493 3868.097    0.000 3868.097      152.308 6154.372    0.000 6154.372
778.00  3926.234 1433.385    0.000 1433.385      496.032 4044.458    0.000 4044.458      222.781 5830.963    0.000 5830.963
779.00  3807.096 1366.734    0.000 1366.734      586.779 3927.983    0.000 3927.983      121.847 6159.103    0.000 6159.103
780.00  3721.136 1496.182    0.000 1496.182      870.342 4026.138    0.000 4026.138      760.332 5772.955    0.000 5772.955
781.00  3748.722 1317.683    0.000 1317.683      910.357 3612.906    0.000 3612.906      645.927 5941.449    0.000 5941.449
782.00  3821.532 1252.842    0.000 1252.842     1120.521 3625.102    0.000 3625.102      949.438 5918.519    0.000 5918.519
783.00  3951.089 1131.824    0.000 1131.824      670.633 3803.407    0.000 3803.407      596.465 5920.630    0.000 5920.630
784.00  3967.770 1075.845    0.000 1075.845      868.986 3495.717    0.000 3495.717     1214.143 4955.233    0.000 4955.233
785.00  3930.951 1256.921    0.000 1256.921      931.643 3665.512    0.000 3665.512      463.459 5992.531    0.000 5992.531
786.00  3779.775 1398.789    0.000 1398.789      703.796 3720.368    0.000 3720.368      172.616 6298.750    0.000 6298.750
787.00  3790.743 1489.426    0.000 1489.426      574.492 3844.438    0.000 3844.438      524.986 5583.867    0.000 5583.867
788.00  3857.433 1397.122    0.000 1397.122      925.923 3551.156    0.000 3551.156      626.324 5327.910    0.000 5327.910
789.00  3830.682 1534.209    0.000 1534.209      927.605 3641.056    0.000 3641.056     1003.022 4983.331    0.000 4983.331
790.00  3811.069 1364.416    0.000 1364.416      907.308 3746.194    0.000 3746.194     1149.500 5707.718    0.000 5707.718
791.00  3908.312 1242.930    0.000 1242.930      942.674 3617.618    0.000 3617.618     1046.151 5265.876    0.000 5265.876
792.00  3886.916 1295.874    0.000 1295.874      716.436 3786.688    0.000 3786.688      534.335 5607.420    0.000 5607.420
793.00  3815.268 1179.038    0.000 1179.038      771.728 3620.411    0.000 3620.411      616.572 5561.254    0.000 5561.254
794.00  3705.087 1392.029    0.000 1392.029      665.105 3388.950    0.000 3388.950      393.388 5173.921    0.000 5173.921
795.00  3870.984 1240.356    0.000 1240.356     1019.057 3188.338    0.000 3188.338      662.114 4668.232    0.000 4668.232
796.00  3981.366 1055.449    0.000 1055.449      591.220 3663.635    0.000 3663.635      505.281 5012.391    0.000 5012.391
797.00  3890.901 1268.713    0.000 1268.713      763.075 3551.236    0.000 3551.236      553.035 5115.548    0.000 5115.548
798.00  3842.880 1153.012    0.000 1153.012      813.498 3138.907    0.000 3138.907     1024.436 4787.573    0.000 4787.573
799.00  3799.214 1297.276    0.000 1297.276     1013.473 3099.352    0.000 3099.352     1200.872 4367.833    0.000 4367.833
800.00  3811.443 1287.616    0.000 1287.616      530.911 3543.368    0.000 3543.368      210.014 5120.232    0.000 5120.232
801.00  3961.449 1011.033    0.000 1011.033      809.429 3419.370    0.000 3419.370      470.999 5258.506    0.000 5258.506
802.00  3959.196 1088.084    0.000 1088.084      989.648 3161.090    0.000 3161.090      882.282 4804.988    0.000 4804.988
803.00  3795.220 1115.706    0.000 1115.706      908.810 3095.135    0.000 3095.135      632.657 4692.459    0.000 4692.459
804.00  3927.918 1096.149    0.000 1096.149      697.644 3281.331    0.000 3281.331      371.270 4894.443    0.000 4894.443
805.00  3677.283 1307.875    0.000 1307.875      664.077 3327.895    0.000 3327.895      592.042 4755.497    0.000 4755.497
806.00  3724.305 1302.484    0.000 1302.484      789.838 3214.494    0.000 3214.494      433.802 4844.208    0.000 4844.208
807.00  3380.676 1420.795    0.000 1420.795      670.734 3158.926    0.000 3158.926      463.459 4779.722    0.000 4779.722
808.00  3617.922 1365.527    0.000 1365.527      829.305 3274.594    0.000 3274.594      665.532 4848.079    0.000 4848.079
809.00  3710.695 1201.879    0.000 1201.879      847.292 3371.407    0.000 3371.407      766.668 4974.147    0.000 4974.147
810.00  3815.389 1075.190    0.000 1075.190      774.279 3431.210    0.000 3431.210      534.134 5225.782    0.000 5225.782
811.00  3799.644 1216.580    0.000 1216.580      753.738 3555.214    0.000 3555.214      645.827 5151.801    0.000 5151.801
812.00  3758.788 1129.117    0.000 1129.117      908.346 3153.776    0.000 3153.776     1287.834 4227.193    0.000 4227.193
813.00  3481.497 1300.663    0.000 1300.663     1164.304 2986.333    0.000 2986.333     1319.100 4985.000    0.000 4985.000
814.00  3377.322 1448.186    0.000 1448.186      854.129 3304.386    0.000 3304.386      492.514 5310.296    0.000 5310.296
815.00  3662.477 1351.876    0.000 1351.876      702.490 3515.970    0.000 3515.970      319.898 5907.307    0.000 5907.307
816.00  3491.691 1254.598    0.000 1254.598      819.224 3318.816    0.000 3318.816      808.691 4987.241    0.000 4987.241
817.00  3710.983 1324.102    0.000 1324.102      787.327 3199.449    0.000 3199.449      778.632 4882.050    0.000 4882.050
818.00  3697.847 1217.484    0.000 1217.484      732.201 3450.267    0.000 3450.267      435.008 5033.452    0.000 5033.452
819.00  3784.657 1133.052    0.000 1133.052      851.085 3307.693    0.000 3307.693      749.878 5056.764    0.000 5056.764
820.00  3822.071 1182.991    0.000 1182.991      941.005 3312.574    0.000 3312.574      683.427 5168.351    0.000 5168.351
821.00  3721.156 1224.222    0.000 1224.222      879.656 3198.258    0.000 3198.258      745.957 5012.532    0.000 5012.532
822.00  3655.487 1139.471    0.000 1139.471      973.188 2859.534    0.000 2859.534      898.367 4659.970    0.000 4659.970
823.00  4043.706  913.635    0.000  913.635     1066.476 3368.774    0.000 3368.774      804.469 5422.195    0.000 5422.195
824.00  3827.888 1153.979    0.000 1153.979      752.399 3336.279    0.000 3336.279      757.319 5304.894    0.000 5304.894
825.00  3805.186 1141.336    0.000 1141.336      680.927 3388.824    0.000 3388.824      414.701 5489.872    0.000 5489.872
826.00  3664.549 1238.371    0.000 1238.371     1131.019 3251.494    0.000 3251.494      888.208 5341.104    0.000 5341.104
827.00  4179.949 1153.387    0.000 1153.387     1222.613 3269.274    0.000 3269.274      885.696 5228.593    0.000 5228.593
828.00  4088.178 1216.867    0.000 1216.867      965.379 3463.705    0.000 3463.705      730.979 4998.989    0.000 4998.989
829.00  3951.695 1193.298    0.000 1193.298     1090.497 3158.651    0.000 3158.651      813.414 5187.664    0.000 5187.664
830.00  4119.985 1141.085    0.000 1141.085     1044.822 3419.827    0.000 3419.827      685.034 5201.953    0.000 5201.953
831.00  4112.420 1155.433    0.000 1155.433     1134.606 3203.901    0.000 3203.901      582.491 5209.803    0.000 5209.803
832.00  4094.252 1215.132    0.000 1215.132      856.133 3475.183    0.000 3475.183      389.566 5563.870    0.000 5563.870
833.00  3676.167 1172.942    0.000 1172.942      816.151 3389.328    0.000 3389.328      313.863 5508.980    0.000 5508.980
834.00  3989.537 1227.423    0.000 1227.423      964.483 3298.354    0.000 3298.354      555.544 5835.711    0.000 5835.711
835.00  3804.671 1275.305    0.000 1275.305     1116.842 3412.368    0.000 3412.368     1088.370 5130.070    0.000 5130.070
836.00  3850.829 1213.490    0.000 1213.490     1110.047 3438.715    0.000 3438.715      747.366 5532.498    0.000 5532.498
837.00  4008.928 1128.418    0.000 1128.418     1094.304 3478.289    0.000 3478.289      840.759 5715.059    0.000 5715.059
838.00  3929.009 1091.385    0.000 1091.385      777.776 3541.510    0.000 3541.510      413.494 5692.157    0.000 5692.157
839.00  4094.317 1239.586    0.000 1239.586     1140.800 3433.728    0.000 3433.728      550.517 5958.647    0.000 5958.647
840.00  4064.185 1037.798    0.000 1037.798      962.676 3552.467    0.000 3552.467      576.356 6056.990    0.000 6056.990
841.00  4113.633 1147.118    0.000 1147.118     1182.936 3445.481    0.000 3445.481      704.831 6038.692    0.000 6038.692
842.00  4019.156 1167.720    0.000 1167.720      924.737 3441.543    0.000 3441.543      313.561 5966.195    0.000 5966.195
843.00  4090.481 1080.352    0.000 1080.352      578.398 3783.042    0.000 3783.042      241.682 6340.349    0.000 6340.349
844.00  4237.373 1130.758    0.000 1130.758      753.564 3786.974    0.000 3786.974      472.407 6480.215    0.000 6480.215
845.00  4005.948 1219.012    0.000 1219.012     1036.995 3507.420    0.000 3507.420      403.840 6240.674    0.000 6240.674
846.00  4070.320 1076.615    0.000 1076.615      946.638 3552.299    0.000 3552.299      413.893 6220.860    0.000 6220.860
847.00  4133.059 1134.327    0.000 1134.327      919.805 3733.859    0.000 3733.859     1246.213 5607.699    0.000 5607.699
848.00  4002.691 1165.108    0.000 1165.108      644.398 3800.805    0.000 3800.805      815.025 5712.250    0.000 5712.250
849.00  4118.066 1189.356    0.000 1189.356      879.102 3632.858    0.000 3632.858     1040.823 5573.368    0.000 5573.368
850.00  4177.096 1137.039    0.000 1137.039     1041.438 3320.851    0.000 3320.851      978.894 5640.564    0.000 5640.564
851.00  4244.512 1148.702    0.000 1148.702     1039.776 3619.105    0.000 3619.105     1449.381 5320.593    0.000 5320.593
852.00  4217.616 1074.649    0.000 1074.649      700.201 3961.104    0.000 3961.104      858.958 5805.937    0.000 5805.937
853.00  4106.406 1204.905    0.000 1204.905     1017.987 3360.881    0.000 3360.881     1099.128 5635.442    0.000 5635.442
854.00  4122.070 1039.285    0.000 1039.285      929.994 3712.739    0.000 3712.739      849.608 5843.941    0.000 5843.941
855.00  4155.375 1053.553    0.000 1053.553     1191.738 3001.860    0.000 3001.860     1320.198 5172.989    0.000 5172.989
856.00  4151.421 1019.123    0.000 1019.123     1140.766 3377.030    0.000 3377.030     1250.927 5292.323    0.000 5292.323
857.00  4199.199 1004.826    0.000 1004.826     1127.939 3024.293    0.000 3024.293      938.075 5050.452    0.000 5050.452
858.00  4179.482 1082.855    0.000 1082.855     1156.304 3156.111    0.000 3156.111      809.596 5764.168    0.000 5764.168
859.00  4319.285 1132.691    0.000 1132.691     1106.910 3721.377    0.000 3721.377     1437.320 5295.330    0.000 5295.330
860.00  3946.118 1072.340    0.000 1072.340     1149.724 3283.923    0.000 3283.923      909.323 5021.694    0.000 5021.694
861.00  4336.273 1147.353    0.000 1147.353     1044.329 3534.437    0.000 3534.437      798.235 5623.586    0.000 5623.586
862.00  3956.802 1146.709    0.000 1146.709     1135.304 3267.501    0.000 3267.501      889.214 5330.946    0.000 5330.946
863.00  4087.191 1162.806    0.000 1162.806     1210.583 3390.197    0.000 3390.197      808.984 5743.116    0.000 5743.116
864.00  4142.203 1184.157    0.000 1184.157     1065.442 3220.853    0.000 3220.853      949.840 5252.732    0.000 5252.732
865.00  4098.937 1078.425    0.000 1078.425     1113.680 3390.015    0.000 3390.015      477.031 5701.898    0.000 5701.898
866.00  4008.047 1096.405    0.000 1096.405     1198.654 3451.374    0.000 3451.374     1109.890 5376.698    0.000 5376.698
867.00  4072.559 1133.521    0.000 1133.521     1102.139 3471.288    0.000 3471.288      998.900 5091.754    0.000 5091.754
868.00  4080.833 1091.358    0.000 1091.358     1057.345 3455.626    0.000 3455.626     1120.144 5056.273    0.000 5056.273
869.00  4279.769 1119.041    0.000 1119.041      963.624 3651.049    0.000 3651.049      938.681 5226.592    0.000 5226.592
870.00  3978.312 1117.829    0.000 1117.829      851.602 3983.675    0.000 3983.675      759.530 5598.864    0.000 5598.864
871.00  4087.122 1138.753    0.000 1138.753     1116.533 3522.217    0.000 3522.217      738.820 5467.558    0.000 5467.558
872.00  4107.577 1124.405    0.000 1124.405      793.433 3808.483    0.000 3808.483      659.198 5803.332    0.000 5803.332
873.00  4007.709 1163.262    0.000 1163.262      906.191 3408.378    0.000 3408.378      999.805 5583.748    0.000 5583.748
874.00  3996.600 1168.508    0.000 1168.508      911.321 3624.435    0.000 3624.435     1059.321 5668.914    0.000 5668.914
875.00  4013.265 1308.711    0.000 1308.711      867.527 3701.375    0.000 3701.375      669.754 5811.566    0.000 5811.566
876.00  4008.956 1188.328    0.000 1188.328     1136.161 3444.855    0.000 3444.855      628.936 5718.982    0.000 5718.982
877.00  3946.315 1145.878    0.000 1145.878     1085.462 3517.006    0.000 3517.006     1129.192 5356.967    0.000 5356.967
878.00  3665.567 1213.683    0.000 1213.683     1117.411 3114.449    0.000 3114.449     1171.013 5183.341    0.000 5183.341
879.00  3919.501 1176.869    0.000 1176.869     1127.807 3271.357    0.000 3271.357     1320.102 5157.003    0.000 5157.003
880.00  3678.548 1136.382    0.000 1136.382      929.687 3503.275    0.000 3503.275      922.995 5297.246    0.000 5297.246
881.00  3671.164 1194.767    0.000 1194.767      856.684 3452.974    0.000 3452.974      639.694 5677.770    0.000 5677.770
882.00  3781.657 1146.103    0.000 1146.103      918.876 3366.953    0.000 3366.953      629.541 5521.137    0.000 5521.137
883.00  3934.423 1224.725    0.000 1224.725     1008.730 3401.902    0.000 3401.902     1335.990 5091.207    0.000 5091.207
884.00  3808.773 1373.414    0.000 1373.414      889.112 3607.376    0.000 3607.376     1188.909 5171.465    0.000 5171.465
885.00  3883.542 1286.451    0.000 1286.451      897.618 3634.353    0.000 3634.353      688.252 5840.936    0.000 5840.936
886.00  3697.972 1258.588    0.000 1258.588      879.580 3581.573    0.000 3581.573      899.875 5330.210    0.000 5330.210
887.00  3817.249 1188.430    0.000 1188.430      605.875 3860.130    0.000 3860.130      649.446 5625.103    0.000 5625.103
888.00  3808.091 1107.624    0.000 1107.624      967.505 3418.044    0.000 3418.044      687.447 5388.822    0.000 5388.822
889.00  3863.904 1180.814    0.000 1180.814      774.823 3341.023    0.000 3341.023      918.172 5153.084    0.000 5153.084
890.00  3730.124 1193.620    0.000 1193.620      649.895 3804.940    0.000 3804.940      426.061 5555.833    0.000 5555.833
891.00  3880.345 1243.885    0.000 1243.885      685.988 3732.121    0.000 3732.121     1047.961 5598.032    0.000 5598.032
892.00  3973.980 1210.991    0.000 1210.991      888.268 3618.592    0.000 3618.592      800.950 5715.552    0.000 5715.552
893.00  3861.350 1339.069    0.000 1339.069      712.415 3713.188    0.000 3713.188      567.411 6365.306    0.000 6365.306
894.00  3979.924 1245.678    0.000 1245.678     1062.959 3378.245    0.000 3378.245     1127.483 5747.015    0.000 5747.015
895.00  3981.357 1238.022    0.000 1238.022      956.597 3691.543    0.000 3691.543      860.466 5914.905    0.000 5914.905
896.00  4072.736 1246.416    0.000 1246.416      812.191 3799.741    0.000 3799.741      557.458 5932.839    0.000 5932.839
897.00  4063.335 1269.630    0.000 1269.630      773.606 3665.256    0.000 3665.256      667.140 5683.335    0.000 5683.335
898.00  3904.875 1396.898    0.000 1396.898     1157.435 3351.544    0.000 3351.544     1058.316 5563.930    0.000 5563.930
899.00  3700.516 1496.428    0.000 1496.428      981.917 3441.300    0.000 3441.300      840.158 5523.690    0.000 5523.690
900.00  3842.054 1308.261    0.000 1308.261      850.872 3376.043    0.000 3376.043      869.212 5284.949    0.000 5284.949
901.00  3814.422 1334.176    0.000 1334.176      826.197 3483.369    0.000 3483.369      607.423 5905.169    0.000 5905.169
902.00  3866.686 1340.213    0.000 1340.213      945.159 3435.182    0.000 3435.182      826.787 5735.324    0.000 5735.324
903.00  3948.627 1258.075    0.000 1258.075      747.209 3767.866    0.000 3767.866      964.619 5717.860    0.000 5717.860
904.00  3922.808 1332.268    0.000 1332.268      722.049 3796.333    0.000 3796.333      729.873 5756.781    0.000 5756.781
905.00  4052.593 1247.934    0.000 1247.934      645.916 4031.921    0.000 4031.921      342.618 6167.618    0.000 6167.618
906.00  4050.157 1242.759    0.000 1242.759      975.999 3573.407    0.000 3573.407      626.122 5799.550    0.000 5799.550
907.00  4232.609 1252.997    0.000 1252.997     1149.443 3455.568    0.000 3455.568      874.742 5548.870    0.000 5548.870
908.00  3898.533 1256.647    0.000 1256.647     1069.857 3442.200    0.000 3442.200      931.945 5475.478    0.000 5475.478
909.00  3992.850 1266.245    0.000 1266.245      985.295 3254.680    0.000 3254.680      750.985 5616.974    0.000 5616.974
910.00  4048.933 1201.633    0.000 1201.633      904.139 3340.209    0.000 3340.209      999.402 5656.984    0.000 5656.984
911.00  4060.207 1195.231    0.000 1195.231      841.178 3426.170    0.000 3426.170      852.121 5535.732    0.000 5535.732
912.00  4026.163 1284.226    0.000 1284.226     1110.810 3472.097    0.000 3472.097      837.944 6210.481    0.000 6210.481
913.00  4013.447 1126.598    0.000 1126.598      990.813 3346.732    0.000 3346.732      929.934 5485.425    0.000 5485.425
914.00  4046.297 1181.283    0.000 1181.283      833.752 3408.721    0.000 3408.721      486.783 5886.669    0.000 5886.669
915.00  4116.184 1006.200    0.000 1006.200      737.346 3637.209    0.000 3637.209      405.954 6001.137    0.000 6001.137
916.00  4107.202 1138.037    0.000 1138.037      788.616 3812.231    0.000 3812.231      710.772 5803.027    0.000 5803.027
917.00  4115.901 1071.664    0.000 1071.664      871.242 3602.216    0.000 3602.216      617.175 5441.502    0.000 5441.502
918.00  4114.332 1039.287    0.000 1039.287      989.089 3471.072    0.000 3471.072      845.385 5263.364    0.000 5263.364
919.00  3969.635 1156.901    0.000 1156.901      919.017 3647.222    0.000 3647.222      751.387 5621.959    0.000 5621.959
920.00  3737.876 1193.315    0.000 1193.315      963.250 3788.934    0.000 3788.934      932.146 5877.204    0.000 5877.204
921.00  3690.696 1178.259    0.000 1178.259      885.503 3557.981    0.000 3557.981      761.139 6020.576    0.000 6020.576
922.00  3716.310 1152.271    0.000 1152.271      732.326 3582.073    0.000 3582.073      730.878 5512.284    0.000 5512.284
923.00  4004.734 1116.359    0.000 1116.359      844.995 3639.742    0.000 3639.742      517.848 5910.033    0.000 5910.033
924.00  3918.691 1132.965    0.000 1132.965      834.706 3607.394    0.000 3607.394      537.955 6157.695    0.000 6157.695
925.00  3854.666 1182.580    0.000 1182.580      691.774 3761.031    0.000 3761.031      253.847 6016.956    0.000 6016.956
926.00  3965.116 1245.872    0.000 1245.872      884.121 3665.218    0.000 3665.218      394.292 6162.430    0.000 6162.430
927.00  3986.792 1113.443    0.000 1113.443     1009.415 3596.235    0.000 3596.235      635.271 6106.242    0.000 6106.242
928.00  4018.540 1111.759    0.000 1111.759     1119.990 3441.801    0.000 3441.801      757.618 5861.443    0.000 5861.443
929.00  3736.898 1131.742    0.000 1131.742     1039.976 3283.071    0.000 3283.071      646.127 5666.306    0.000 5666.306
930.00  3856.395 1166.721    0.000 1166.721     1147.842 3527.593    0.000 3527.593      749.376 5739.003    0.000 5739.003
931.00  3878.330 1114.878    0.000 1114.878      956.235 3291.252    0.000 3291.252      960.195 5423.628    0.000 5423.628
932.00  3979.831 1061.400    0.000 1061.400      994.065 3285.082    0.000 3285.082      842.169 5557.934    0.000 5557.934
933.00  3771.234 1172.406    0.000 1172.406     1044.567 3395.241    0.000 3395.241      870.821 5822.734    0.000 5822.734
934.00  3727.760 1233.735    0.000 1233.735      992.927 3415.880    0.000 3415.880      950.441 5772.256    0.000 5772.256
935.00  3613.541 1353.129    0.000 1353.129      751.228 3675.288    0.000 3675.288      567.210 5923.075    0.000 5923.075
936.00  3619.551 1283.044    0.000 1283.044      941.814 3501.019    0.000 3501.019      899.966 5616.751    0.000 5616.751
937.00  3765.601 1162.027    0.000 1162.027     1049.823 3284.724    0.000 3284.724      770.891 5459.805    0.000 5459.805
938.00  3888.581 1198.807    0.000 1198.807      628.485 3822.862    0.000 3822.862      619.387 5583.666    0.000 5583.666
939.00  3731.741 1236.540    0.000 1236.540      656.501 3742.360    0.000 3742.360      517.245 5765.114    0.000 5765.114
940.00  3671.482 1235.040    0.000 1235.040      795.708 3401.489    0.000 3401.489      871.223 5326.395    0.000 5326.395
941.00  3799.307 1223.586    0.000 1223.586     1065.914 3359.684    0.000 3359.684     1133.213 5189.059    0.000 5189.059
942.00  3994.852 1144.813    0.000 1144.813     1094.108 3444.953    0.000 3444.953      738.619 5639.854    0.000 5639.854
943.00  4017.147 1109.814    0.000 1109.814      919.303 3327.215    0.000 3327.215      496.937 5767.329    0.000 5767.329
944.00  3995.365 1171.214    0.000 1171.214     1076.068 3288.076    0.000 3288.076      852.524 5838.504    0.000 5838.504
945.00  3810.362 1150.850    0.000 1150.850      961.082 3510.088    0.000 3510.088      790.997 6162.835    0.000 6162.835
946.00  3671.846 1048.852    0.000 1048.852      955.319 3331.268    0.000 3331.268      578.771 6081.096    0.000 6081.096
947.00  3755.452 1115.136    0.000 1115.136      846.800 3729.034    0.000 3729.034      738.016 6150.482    0.000 6150.482
948.00  3704.514 1203.156    0.000 1203.156      864.006 3577.817    0.000 3577.817      515.133 5870.706    0.000 5870.706
949.00  3707.295 1344.645    0.000 1344.645     1046.464 3586.252    0.000 3586.252      877.557 5998.361    0.000 5998.361
950.00  3697.454 1237.451    0.000 1237.451     1011.800 3389.005    0.000 3389.005     1197.655 5223.977    0.000 5223.977
951.00  3527.843 1363.482    0.000 1363.482     1097.261 3356.824    0.000 3356.824     1079.830 5065.727    0.000 5065.727
952.00  3517.210 1391.224    0.000 1391.224     1048.329 3299.653    0.000 3299.653      918.172 5132.592    0.000 5132.592
953.00  3603.562 1379.406    0.000 1379.406     1021.824 3464.576    0.000 3464.576      808.892 5381.507    0.000 5381.507
954.00  3625.022 1422.564    0.000 1422.564     1023.630 3574.431    0.000 3574.431     1028.256 5564.880    0.000 5564.880
955.00  3474.586 1509.709    0.000 1509.709     1001.716 3606.323    0.000 3606.323      737.815 5715.883    0.000 5715.883
956.00  3559.933 1449.629    0.000 1449.629      831.028 3585.598    0.000 3585.598      807.284 5332.552    0.000 5332.552
957.00  3632.246 1461.582    0.000 1461.582      914.558 3420.441    0.000 3420.441      716.703 5496.617    0.000 5496.617
958.00  3608.464 1472.713    0.000 1472.713     1228.047 3228.594    0.000 3228.594     1396.812 4880.828    0.000 4880.828
959.00  3432.185 1410.180    0.000 1410.180     1012.960 3457.436    0.000 3457.436     1011.970 5207.384    0.000 5207.384
960.00  3499.504 1405.379    0.000 1405.379      985.340 3417.466    0.000 3417.466     1153.923 4878.346    0.000 4878.346
961.00  3506.111 1462.292    0.000 1462.292      895.530 3568.121    0.000 3568.121      851.116 5194.209    0.000 5194.209
962.00  3378.576 1519.286    0.000 1519.286     1015.724 3173.287    0.000 3173.287     1113.710 4669.535    0.000 4669.535
963.00  3613.318 1314.240    0.000 1314.240      922.901 3339.001    0.000 3339.001      677.696 5218.714    0.000 5218.714
964.00  3530.611 1323.122    0.000 1323.122     1002.449 3424.681    0.000 3424.681      939.686 5037.482    0.000 5037.482
965.00  3545.806 1245.581    0.000 1245.581     1110.754 3163.486    0.000 3163.486     1102.148 4901.660    0.000 4901.660
966.00  3625.940 1331.251    0.000 1331.251     1210.087 3146.654    0.000 3146.654      918.675 4837.816    0.000 4837.816
967.00  3567.307 1304.510    0.000 1304.510     1204.565 3136.593    0.000 3136.593      999.604 4675.355    0.000 4675.355
968.00  3629.667 1252.969    0.000 1252.969     1004.531 3373.044    0.000 3373.044     1010.361 5157.914    0.000 5157.914
969.00  3826.584 1147.574    0.000 1147.574     1176.452 3215.592    0.000 3215.592      810.702 5300.574    0.000 5300.574
970.00  3596.557 1110.021    0.000 1110.021     1032.464 3188.098    0.000 3188.098     1074.301 4394.164    0.000 4394.164
971.00  3578.686 1267.150    0.000 1267.150      955.330 3291.443    0.000 3291.443      920.987 4980.167    0.000 4980.167
972.00  3357.676 1407.066    0.000 1407.066      934.963 3482.325    0.000 3482.325     1092.598 5239.890    0.000 5239.890
973.00  3481.459 1364.800    0.000 1364.800      860.184 3500.255    0.000 3500.255     1406.966 4945.091    0.000 4945.091
974.00  3403.912 1378.852    0.000 1378.852      938.901 3445.965    0.000 3445.965      840.560 5207.481    0.000 5207.481
975.00  3420.596 1413.101    0.000 1413.101      715.437 3880.696    0.000 3880.696      951.650 5494.364    0.000 5494.364
976.00  3569.840 1365.646    0.000 1365.646      717.505 3722.193    0.000 3722.193      658.193 5525.664    0.000 5525.664
977.00  3534.726 1317.083    0.000 1317.083      982.737 3444.569    0.000 3444.569      889.721 5188.777    0.000 5188.777
978.00  3692.480 1260.756    0.000 1260.756      886.761 3526.854    0.000 3526.854     1134.017 5147.461    0.000 5147.461
979.00  3480.075 1236.097    0.000 1236.097      979.591 3121.314    0.000 3121.314      921.389 4844.659    0.000 4844.659
980.00  3783.867 1059.461    0.000 1059.461     1174.599 3260.217    0.000 3260.217      991.863 4789.972    0.000 4789.972
981.00  3644.722 1200.531    0.000 1200.531     1118.964 3127.739    0.000 3127.739      882.181 4608.262    0.000 4608.262
982.00  3704.776 1277.160    0.000 1277.160     1155.229 3269.403    0.000 3269.403      781.447 4825.968    0.000 4825.968
983.00  3789.956 1179.580    0.000 1179.580     1054.578 3352.986    0.000 3352.986      751.186 5238.541    0.000 5238.541
984.00  3486.075 1250.411    0.000 1250.411      979.589 3300.746    0.000 3300.746      811.305 4947.717    0.000 4947.717
985.00  3459.159 1444.027    0.000 1444.027      771.462 3358.055    0.000 3358.055      981.307 4719.416    0.000 4719.416
986.00  3363.403 1418.934    0.000 1418.934      810.667 3352.284    0.000 3352.284      739.625 4554.742    0.000 4554.742
987.00  3536.558 1282.231    0.000 1282.231      808.340 3349.575    0.000 3349.575      699.009 4707.058    0.000 4707.058
988.00  3463.317 1273.284    0.000 1273.284      657.072 3439.185    0.000 3439.185      677.495 4568.812    0.000 4568.812
989.00  3523.998 1167.650    0.000 1167.650      661.167 3363.951    0.000 3363.951      679.908 4664.918    0.000 4664.918
990.00  3748.991 1275.571    0.000 1275.571      956.193 3303.843    0.000 3303.843     1173.025 4208.096    0.000 4208.096
991.00  3855.499 1233.965    0.000 1233.965      990.119 3448.716    0.000 3448.716      768.277 4950.512    0.000 4950.512
992.00  3660.972 1288.748    0.000 1288.748     1101.793 3432.795    0.000 3432.795     1044.743 5086.325    0.000 5086.325
993.00  3546.607 1201.345    0.000 1201.345      951.447 3460.755    0.000 3460.755      970.148 4689.726    0.000 4689.726
994.00  3537.447 1229.665    0.000 1229.665      876.914 3480.106    0.000 3480.106     1274.161 4984.187    0.000 4984.187
995.00  3701.153 1191.025    0.000 1191.025     1100.760 3325.259    0.000 3325.259     1374.494 4372.755    0.000 4372.755
996.00  3736.970 1174.738    0.000 1174.738     1151.805 3314.391    0.000 3314.391     1427.172 4706.213    0.000 4706.213
997.00  3680.337 1281.137    0.000 1281.137     1005.912 3653.199    0.000 3653.199     1394.399 5037.264    0.000 5037.264
998.00  3658.923 1242.492    0.000 1242.492     1063.845 3407.335    0.000 3407.335     1034.690 4663.086    0.000 4663.086
999.00  3501.749 1255.904    0.000 1255.904     1054.368 3425.796    0.000 3425.796     1354.687 4791.689    0.000 4791.689
1000.00  3676.258 1242.283    0.000 1242.283     1215.843 3315.439    0.000 3315.439     1295.675 4756.000    0.000 4756.000
1001.00  3609.242 1266.202    0.000 1266.202      969.902 3319.213    0.000 3319.213     1018.706 4831.288    0.000 4831.288
1002.00  3540.246 1293.482    0.000 1293.482      914.953 3295.275    0.000 3295.275     1267.627 4224.880    0.000 4224.880
1003.00  3543.788 1328.844    0.000 1328.844      869.348 3262.278    0.000 3262.278     1142.563 4365.635    0.000 4365.635
1004.00  3630.682 1328.610    0.000 1328.610      862.153 3322.211    0.000 3322.211     1033.886 4753.979    0.000 4753.979
1005.00  3503.536 1355.026    0.000 1355.026      920.569 3333.131    0.000 3333.131     1304.221 4092.089    0.000 4092.089
1006.00  3535.199 1386.035    0.000 1386.035      844.356 3361.026    0.000 3361.026     1044.442 4392.165    0.000 4392.165
1007.00  3653.095 1236.458    0.000 1236.458      998.690 3120.550    0.000 3120.550     1196.549 4121.628    0.000 4121.628
1008.00  3567.342 1387.644    0.000 1387.644      864.848 3144.334    0.000 3144.334     1042.834 4453.492    0.000 4453.492
1009.00  3526.905 1401.255    0.000 1401.255      842.015 3415.167    0.000 3415.167     1241.488 4300.883    0.000 4300.883
1010.00  3591.011 1287.823    0.000 1287.823      945.175 3191.314    0.000 3191.314     1305.527 4152.269    0.000 4152.269
1011.00  3657.582 1281.830    0.000 1281.830     1020.348 3131.572    0.000 3131.572     1281.500 4444.644    0.000 4444.644
1012.00  3744.250 1267.969    0.000 1267.969     1241.448 3084.279    0.000 3084.279     1333.476 4197.549    0.000 4197.549
1013.00  3601.933 1309.216    0.000 1309.216     1034.485 2771.877    0.000 2771.877     1325.734 3906.500    0.000 3906.500
1014.00  3832.644 1115.190    0.000 1115.190     1095.725 2998.779    0.000 2998.779     1402.945 4139.133    0.000 4139.133
1015.00  3637.004 1232.411    0.000 1232.411     1074.287 2840.120    0.000 2840.120     1394.801 4077.536    0.000 4077.536
1016.00  3933.719 1135.118    0.000 1135.118     1204.190 2871.101    0.000 2871.101     1444.163 4294.867    0.000 4294.867
1017.00  3827.379 1222.215    0.000 1222.215     1068.555 2837.339    0.000 2837.339      800.749 4575.957    0.000 4575.957
1018.00  3698.546 1217.713    0.000 1217.713     1107.680 2733.394    0.000 2733.394     1003.625 4470.399    0.000 4470.399
1019.00  3840.545 1154.439    0.000 1154.439     1062.459 3165.013    0.000 3165.013      973.164 4988.538    0.000 4988.538
1020.00  3592.663 1099.568    0.000 1099.568      896.707 2907.580    0.000 2907.580     1062.136 4599.338    0.000 4599.338
1021.00  3569.604 1305.865    0.000 1305.865      864.588 3077.359    0.000 3077.359     1134.219 4410.077    0.000 4410.077
1022.00  3543.304 1268.464    0.000 1268.464     1017.075 2931.258    0.000 2931.258     1260.790 4040.818    0.000 4040.818
1023.00  3480.954 1324.757    0.000 1324.757      900.127 3118.494    0.000 3118.494     1346.243 3749.265    0.000 3749.265
1024.00  3635.334 1148.602    0.000 1148.602     1061.769 3158.859    0.000 3158.859     1153.119 3922.279    0.000 3922.279
