# Supplementary material for: N-Glycans modulate tilting of HIV-1 envelope glycoprotein
Source: Nat Commun. 2026 Apr 15;17:5206. doi: 10.1038/s41467-026-71874-2 (PMC13254402; doi:10.1038/s41467-026-71874-2)
Supplement: Supplementary file 8 — Source Data [file 41467_2026_71874_MOESM8_ESM.zip › source_data/2_Supplementary_Figures/5_FigS9/source_data/V1V2/V1V2.B.4.txt]

#ASA ANALYSIS
#SIM_TIME  ASA1.4 TotOccl1.4 ShldMem1.4 ShldGly1.4   ASA7.2 TotOccl7.2 ShldMem7.2 ShldGly7.2   ASA18.6 TotOccl18.6 ShldMem18.6 ShldGly18.6

  0.00  4200.474  994.430    0.000  994.430      555.568 3760.899    0.000 3760.899      222.781 5444.217    0.000 5444.217
  1.00  3630.104 1272.412    0.000 1272.412      859.025 3277.934    0.000 3277.934      673.966 4855.815    0.000 4855.815
  2.00  3956.898 1238.573    0.000 1238.573      761.705 3359.998    0.000 3359.998      281.487 5688.631    0.000 5688.631
  3.00  3936.669 1088.054    0.000 1088.054     1007.192 3093.711    0.000 3093.711      613.239 5403.999    0.000 5403.999
  4.00  3670.720 1308.607    0.000 1308.607      723.629 3410.613    0.000 3410.613      362.318 5435.078    0.000 5435.078
  5.00  4184.951 1117.403    0.000 1117.403      635.760 3535.105    0.000 3535.105      372.573 5324.484    0.000 5324.484
  6.00  4213.341 1100.186    0.000 1100.186      772.063 3613.127    0.000 3613.127      502.655 5725.414    0.000 5725.414
  7.00  4301.333 1230.079    0.000 1230.079      414.028 4088.768    0.000 4088.768       80.425 5704.988    0.000 5704.988
  8.00  4098.980 1060.711    0.000 1060.711      371.925 3990.712    0.000 3990.712       10.053 5969.699    0.000 5969.699
  9.00  4441.447  968.156    0.000  968.156     1061.690 3542.511    0.000 3542.511      583.080 5965.873    0.000 5965.873
 10.00  4194.343 1158.613    0.000 1158.613      975.047 3505.881    0.000 3505.881      783.643 5656.453    0.000 5656.453
 11.00  4158.295 1187.869    0.000 1187.869      586.375 3810.473    0.000 3810.473      201.670 5823.939    0.000 5823.939
 12.00  4073.430 1160.239    0.000 1160.239      560.872 3574.261    0.000 3574.261      269.329 5647.203    0.000 5647.203
 13.00  4135.909 1155.783    0.000 1155.783      612.568 3568.713    0.000 3568.713      251.834 5547.858    0.000 5547.858
 14.00  3989.360 1200.948    0.000 1200.948      571.984 3535.222    0.000 3535.222      151.102 5638.263    0.000 5638.263
 15.00  4320.564 1127.906    0.000 1127.906      802.647 3598.876    0.000 3598.876      445.461 5808.837    0.000 5808.837
 16.00  4265.711 1195.940    0.000 1195.940      822.453 3664.503    0.000 3664.503       80.829 5819.297    0.000 5819.297
 17.00  4171.152 1372.491    0.000 1372.491      691.983 3723.496    0.000 3723.496        0.000 5742.796    0.000 5742.796
 18.00  3820.875 1525.484    0.000 1525.484      461.902 3623.742    0.000 3623.742       69.670 5065.607    0.000 5065.607
 19.00  3977.713 1327.644    0.000 1327.644      692.047 3466.650    0.000 3466.650      230.319 5523.726    0.000 5523.726
 20.00  4166.045 1204.696    0.000 1204.696      502.885 3616.566    0.000 3616.566      141.350 5653.036    0.000 5653.036
 21.00  3998.298 1350.999    0.000 1350.999      673.730 3234.889    0.000 3234.889      161.256 5183.327    0.000 5183.327
 22.00  4187.777 1294.214    0.000 1294.214      541.785 3606.903    0.000 3606.903      232.936 5488.337    0.000 5488.337
 23.00  4022.796 1155.524    0.000 1155.524      618.174 3443.275    0.000 3443.275      171.911 5725.479    0.000 5725.479
 24.00  4104.520 1203.588    0.000 1203.588      655.285 3472.291    0.000 3472.291      261.990 5586.361    0.000 5586.361
 25.00  4163.437 1078.720    0.000 1078.720      687.569 3561.718    0.000 3561.718      343.420 5498.067    0.000 5498.067
 26.00  4078.032 1173.868    0.000 1173.868      779.611 3481.172    0.000 3481.172      494.521 5405.589    0.000 5405.589
 27.00  3903.710 1234.529    0.000 1234.529      627.772 3626.705    0.000 3626.705      301.094 5886.954    0.000 5886.954
 28.00  4025.401 1086.858    0.000 1086.858      444.331 3470.065    0.000 3470.065      131.799 5455.269    0.000 5455.269
 29.00  3863.557 1064.718    0.000 1064.718      417.453 3417.204    0.000 3417.204      111.693 5021.962    0.000 5021.962
 30.00  4077.654 1103.721    0.000 1103.721      688.173 3374.723    0.000 3374.723      399.118 5195.693    0.000 5195.693
 31.00  4208.960 1130.510    0.000 1130.510      656.549 3459.011    0.000 3459.011      290.738 5176.391    0.000 5176.391
 32.00  4036.258 1077.703    0.000 1077.703      557.070 3640.107    0.000 3640.107      261.381 5539.407    0.000 5539.407
 33.00  4066.735 1115.497    0.000 1115.497      550.481 3625.826    0.000 3625.826        9.953 6037.745    0.000 6037.745
 34.00  3940.060 1188.925    0.000 1188.925      714.629 3291.400    0.000 3291.400      435.005 5101.882    0.000 5101.882
 35.00  3924.479 1109.635    0.000 1109.635      767.297 3438.213    0.000 3438.213      521.564 5558.013    0.000 5558.013
 36.00  4126.304 1122.000    0.000 1122.000      736.027 3311.246    0.000 3311.246      492.108 5328.401    0.000 5328.401
 37.00  3891.406 1183.186    0.000 1183.186      613.649 3572.186    0.000 3572.186      314.669 5572.894    0.000 5572.894
 38.00  3662.449 1397.354    0.000 1397.354      565.000 3374.147    0.000 3374.147      239.269 5539.013    0.000 5539.013
 39.00  3718.514 1414.202    0.000 1414.202      542.746 3595.971    0.000 3595.971      243.693 5695.044    0.000 5695.044
 40.00  3780.906 1352.802    0.000 1352.802      489.055 3542.583    0.000 3542.583      192.924 5637.329    0.000 5637.329
 41.00  3908.115 1275.100    0.000 1275.100      702.998 3486.741    0.000 3486.741      293.356 5611.301    0.000 5611.301
 42.00  3851.953 1283.925    0.000 1283.925      699.896 3384.808    0.000 3384.808      311.954 5166.040    0.000 5166.040
 43.00  3954.582 1179.599    0.000 1179.599      853.370 3258.800    0.000 3258.800      536.044 5259.939    0.000 5259.939
 44.00  4014.197 1171.143    0.000 1171.143      671.490 3514.678    0.000 3514.678      304.616 5235.497    0.000 5235.497
 45.00  3926.296 1177.189    0.000 1177.189      496.380 3499.778    0.000 3499.778      281.487 5352.432    0.000 5352.432
 46.00  3889.778 1132.561    0.000 1132.561      639.124 3702.935    0.000 3702.935      212.226 5950.313    0.000 5950.313
 47.00  3854.517 1388.415    0.000 1388.415      551.564 3573.818    0.000 3573.818      121.544 5443.825    0.000 5443.825
 48.00  3866.382 1344.260    0.000 1344.260      624.717 3572.818    0.000 3572.818      380.817 5399.085    0.000 5399.085
 49.00  3663.530 1559.198    0.000 1559.198      853.787 3193.039    0.000 3193.039      662.907 4768.438    0.000 4768.438
 50.00  3806.282 1359.815    0.000 1359.815      777.607 3292.904    0.000 3292.904      615.557 4996.963    0.000 4996.963
 51.00  3934.859 1394.716    0.000 1394.716      494.385 3661.886    0.000 3661.886      422.532 4840.715    0.000 4840.715
 52.00  4093.526 1291.331    0.000 1291.331      626.340 3698.079    0.000 3698.079      462.647 5174.888    0.000 5174.888
 53.00  3873.907 1328.560    0.000 1328.560      719.800 3169.454    0.000 3169.454      341.307 4718.778    0.000 4718.778
 54.00  3882.909 1350.433    0.000 1350.433      647.910 3337.053    0.000 3337.053      382.223 4954.121    0.000 4954.121
 55.00  3812.245 1339.371    0.000 1339.371      732.475 3431.926    0.000 3431.926      534.832 5321.259    0.000 5321.259
 56.00  3695.288 1370.713    0.000 1370.713      862.211 3219.486    0.000 3219.486      726.042 4583.863    0.000 4583.863
 57.00  3779.136 1312.430    0.000 1312.430      543.794 3611.615    0.000 3611.615      382.223 5122.110    0.000 5122.110
 58.00  3444.870 1387.080    0.000 1387.080      529.023 3463.120    0.000 3463.120      333.366 5102.712    0.000 5102.712
 59.00  3614.680 1325.627    0.000 1325.627      365.788 3766.309    0.000 3766.309       99.830 5003.766    0.000 5003.766
 60.00  3547.402 1348.916    0.000 1348.916      508.744 3419.346    0.000 3419.346      313.159 5091.438    0.000 5091.438
 61.00  3532.172 1285.516    0.000 1285.516      463.882 3475.370    0.000 3475.370      303.812 5168.057    0.000 5168.057
 62.00  3712.074 1225.735    0.000 1225.735      387.925 3581.781    0.000 3581.781      149.493 5209.068    0.000 5209.068
 63.00  3829.441 1272.383    0.000 1272.383      461.807 3607.308    0.000 3607.308      222.581 5124.226    0.000 5124.226
 64.00  3886.360 1133.167    0.000 1133.167      628.814 3594.738    0.000 3594.738      243.492 5534.897    0.000 5534.897
 65.00  3744.402 1282.419    0.000 1282.419      466.828 3531.767    0.000 3531.767       60.923 5601.770    0.000 5601.770
 66.00  3922.944 1060.398    0.000 1060.398      525.535 3354.292    0.000 3354.292       79.623 5279.856    0.000 5279.856
 67.00  3981.051 1205.939    0.000 1205.939      392.226 3766.901    0.000 3766.901      120.637 5407.613    0.000 5407.613
 68.00  3802.615 1295.763    0.000 1295.763      372.535 3850.068    0.000 3850.068      121.847 5791.655    0.000 5791.655
 69.00  4249.145  927.109    0.000  927.109      420.650 3571.585    0.000 3571.585      213.231 5146.931    0.000 5146.931
 70.00  3740.595 1118.142    0.000 1118.142      681.418 3692.016    0.000 3692.016      406.155 5472.174    0.000 5472.174
 71.00  3756.135 1229.578    0.000 1229.578      681.271 3496.453    0.000 3496.453      415.706 5273.828    0.000 5273.828
 72.00  3767.954 1155.975    0.000 1155.975      567.353 3632.861    0.000 3632.861      426.463 5471.765    0.000 5471.765
 73.00  4069.754  895.528    0.000  895.528      617.167 3515.014    0.000 3515.014      421.040 5249.401    0.000 5249.401
 74.00  3886.344 1090.852    0.000 1090.852      478.190 3520.505    0.000 3520.505       39.811 5397.242    0.000 5397.242
 75.00  4081.746 1084.618    0.000 1084.618      610.091 3713.076    0.000 3713.076      161.152 5742.280    0.000 5742.280
 76.00  3893.590 1129.745    0.000 1129.745      599.116 3652.204    0.000 3652.204      284.309 5651.481    0.000 5651.481
 77.00  3960.089 1178.616    0.000 1178.616      611.619 3878.131    0.000 3878.131      486.984 5658.125    0.000 5658.125
 78.00  4003.636 1309.870    0.000 1309.870      664.359 3847.370    0.000 3847.370      405.652 5708.398    0.000 5708.398
 79.00  3885.347 1401.103    0.000 1401.103      399.223 4060.601    0.000 4060.601      233.539 5414.747    0.000 5414.747
 80.00  4012.011 1279.723    0.000 1279.723      390.488 4012.392    0.000 4012.392      130.995 5810.382    0.000 5810.382
 81.00  3930.273 1196.154    0.000 1196.154      350.239 3854.341    0.000 3854.341      142.154 5231.104    0.000 5231.104
 82.00  4025.485 1067.531    0.000 1067.531      368.456 3848.138    0.000 3848.138      142.154 5466.731    0.000 5466.731
 83.00  3901.807 1322.224    0.000 1322.224      705.601 3423.786    0.000 3423.786      365.439 5190.278    0.000 5190.278
 84.00  4015.723 1181.907    0.000 1181.907      631.084 3539.329    0.000 3539.329      412.891 5352.732    0.000 5352.732
 85.00  3719.472 1120.046    0.000 1120.046      459.867 3400.324    0.000 3400.324      213.030 5103.916    0.000 5103.916
 86.00  3924.302 1213.911    0.000 1213.911      561.334 3742.339    0.000 3742.339      466.474 5405.493    0.000 5405.493
 87.00  3882.354 1153.741    0.000 1153.741      614.100 3645.371    0.000 3645.371      442.548 5382.118    0.000 5382.118
 88.00  3873.463 1204.849    0.000 1204.849      577.330 3826.693    0.000 3826.693      233.438 5995.825    0.000 5995.825
 89.00  3744.710 1171.028    0.000 1171.028      521.564 3706.451    0.000 3706.451      415.504 5238.328    0.000 5238.328
 90.00  3817.528 1003.552    0.000 1003.552      515.778 3600.876    0.000 3600.876      294.463 5308.801    0.000 5308.801
 91.00  3669.299 1036.797    0.000 1036.797      650.620 3528.770    0.000 3528.770      294.060 5168.270    0.000 5168.270
 92.00  3720.898 1108.232    0.000 1108.232      535.010 3824.373    0.000 3824.373      284.309 5880.901    0.000 5880.901
 93.00  3529.741 1125.766    0.000 1125.766      518.202 3583.445    0.000 3583.445      221.978 4978.767    0.000 4978.767
 94.00  3691.844 1068.713    0.000 1068.713      496.796 3943.021    0.000 3943.021      200.866 5621.960    0.000 5621.960
 95.00  3925.725 1019.333    0.000 1019.333      563.378 3905.800    0.000 3905.800      349.153 5951.193    0.000 5951.193
 96.00  3605.340 1140.199    0.000 1140.199      533.329 3904.611    0.000 3904.611      313.363 5494.670    0.000 5494.670
 97.00  3904.099 1088.382    0.000 1088.382      501.385 3844.279    0.000 3844.279      352.571 5618.838    0.000 5618.838
 98.00  4023.558 1083.178    0.000 1083.178      636.128 3934.843    0.000 3934.843      538.156 5716.937    0.000 5716.937
 99.00  3950.592 1153.261    0.000 1153.261      522.344 4034.814    0.000 4034.814      389.969 5868.945    0.000 5868.945
100.00  3759.241 1044.733    0.000 1044.733      418.486 3648.571    0.000 3648.571       90.782 5040.358    0.000 5040.358
101.00  4018.312 1090.725    0.000 1090.725      431.549 3643.338    0.000 3643.338      199.861 5298.636    0.000 5298.636
102.00  3834.024 1160.093    0.000 1160.093      338.910 3554.819    0.000 3554.819       50.367 5127.455    0.000 5127.455
103.00  3659.404 1078.993    0.000 1078.993      508.358 3270.833    0.000 3270.833      381.215 4640.457    0.000 4640.457
104.00  3743.303 1025.504    0.000 1025.504      537.902 3512.845    0.000 3512.845       50.065 5574.610    0.000 5574.610
105.00  3907.706 1001.031    0.000 1001.031      686.326 3275.128    0.000 3275.128      191.009 5308.331    0.000 5308.331
106.00  3753.737 1045.705    0.000 1045.705      612.956 3385.306    0.000 3385.306      109.883 5460.282    0.000 5460.282
107.00  3908.050 1095.068    0.000 1095.068      484.072 3408.857    0.000 3408.857      121.847 5297.833    0.000 5297.833
108.00  3549.576 1075.877    0.000 1075.877      502.002 3355.085    0.000 3355.085      231.121 5115.265    0.000 5115.265
109.00  3620.951 1115.178    0.000 1115.178      421.218 3394.150    0.000 3394.150       39.811 5367.906    0.000 5367.906
110.00  3656.605 1164.906    0.000 1164.906      440.194 3218.666    0.000 3218.666       40.212 4781.798    0.000 4781.798
111.00  3786.682 1064.555    0.000 1064.555      377.517 3501.693    0.000 3501.693      120.037 4996.437    0.000 4996.437
112.00  3584.145 1123.538    0.000 1123.538      406.464 3353.783    0.000 3353.783        0.000 5072.946    0.000 5072.946
113.00  3557.669 1145.082    0.000 1145.082      395.360 3496.652    0.000 3496.652        0.000 5216.193    0.000 5216.193
114.00  3720.429 1100.206    0.000 1100.206      596.079 3297.519    0.000 3297.519      180.956 4984.075    0.000 4984.075
115.00  3853.060 1115.521    0.000 1115.521      668.935 3248.108    0.000 3248.108      229.416 5180.715    0.000 5180.715
116.00  3569.435 1130.125    0.000 1130.125      735.526 3152.162    0.000 3152.162      319.093 4660.873    0.000 4660.873
117.00  3684.910 1058.421    0.000 1058.421      644.312 3229.241    0.000 3229.241      360.312 4912.108    0.000 4912.108
118.00  4058.187 1069.213    0.000 1069.213      704.978 3393.854    0.000 3393.854      458.835 5294.325    0.000 5294.325
119.00  3726.532 1060.431    0.000 1060.431      735.527 3224.085    0.000 3224.085      489.900 5160.409    0.000 5160.409
120.00  3827.563  991.420    0.000  991.420      697.951 3417.845    0.000 3417.845      369.059 5258.428    0.000 5258.428
121.00  3885.868 1018.205    0.000 1018.205      684.954 3151.685    0.000 3151.685      691.771 4580.456    0.000 4580.456
122.00  3984.785  978.202    0.000  978.202      757.763 3279.673    0.000 3279.673      531.320 4473.582    0.000 4473.582
123.00  3925.441 1003.744    0.000 1003.744      724.197 3584.299    0.000 3584.299      428.775 5275.919    0.000 5275.919
124.00  3831.901 1055.488    0.000 1055.488      665.974 3121.584    0.000 3121.584      368.254 4697.064    0.000 4697.064
125.00  3970.949 1056.052    0.000 1056.052      618.810 3580.759    0.000 3580.759      634.065 4962.781    0.000 4962.781
126.00  3893.433 1138.128    0.000 1138.128      586.598 3593.406    0.000 3593.406      419.426 5320.051    0.000 5320.051
127.00  3994.673 1137.174    0.000 1137.174      666.442 3631.186    0.000 3631.186      462.454 5499.298    0.000 5499.298
128.00  4073.746 1039.919    0.000 1039.919      526.627 3741.482    0.000 3741.482      403.139 5726.301    0.000 5726.301
129.00  4023.516 1060.238    0.000 1060.238      560.270 3720.838    0.000 3720.838      419.627 5387.215    0.000 5387.215
130.00  3950.589 1066.807    0.000 1066.807      578.552 3728.063    0.000 3728.063      584.703 5392.044    0.000 5392.044
131.00  3691.821 1106.044    0.000 1106.044      520.749 3553.860    0.000 3553.860      300.394 5406.918    0.000 5406.918
132.00  3655.650 1196.409    0.000 1196.409      565.149 3677.130    0.000 3677.130      358.301 5083.616    0.000 5083.616
133.00  3709.143 1199.893    0.000 1199.893      569.770 3546.916    0.000 3546.916      394.393 5427.537    0.000 5427.537
134.00  3804.313 1156.230    0.000 1156.230      788.298 3632.179    0.000 3632.179      706.446 5445.922    0.000 5445.922
135.00  3795.419 1272.928    0.000 1272.928      577.840 3625.843    0.000 3625.843      395.398 5773.951    0.000 5773.951
136.00  3859.798 1146.650    0.000 1146.650      537.211 3599.393    0.000 3599.393      309.744 5563.731    0.000 5563.731
137.00  4160.479 1070.595    0.000 1070.595      486.599 3834.745    0.000 3834.745      421.436 5711.424    0.000 5711.424
138.00  3973.000 1114.587    0.000 1114.587      561.460 3820.312    0.000 3820.312      370.064 5591.500    0.000 5591.500
139.00  3808.393 1024.481    0.000 1024.481      745.108 3815.416    0.000 3815.416      324.522 6006.896    0.000 6006.896
140.00  3803.267 1052.263    0.000 1052.263      527.791 3909.888    0.000 3909.888      250.831 5890.883    0.000 5890.883
141.00  3840.179 1087.178    0.000 1087.178      541.678 3807.596    0.000 3807.596      251.434 5976.327    0.000 5976.327
142.00  3816.316 1191.190    0.000 1191.190      819.765 3756.071    0.000 3756.071      655.373 5808.948    0.000 5808.948
143.00  3980.602 1248.759    0.000 1248.759      892.133 3703.399    0.000 3703.399      382.425 5987.167    0.000 5987.167
144.00  3782.036 1038.992    0.000 1038.992      941.546 3479.211    0.000 3479.211      635.265 5652.292    0.000 5652.292
145.00  4071.477 1058.965    0.000 1058.965      938.922 3530.247    0.000 3530.247      606.714 5397.379    0.000 5397.379
146.00  4063.060 1119.319    0.000 1119.319     1013.780 3441.476    0.000 3441.476      683.620 5074.058    0.000 5074.058
147.00  3882.707 1015.010    0.000 1015.010      884.557 3679.366    0.000 3679.366      524.978 5586.766    0.000 5586.766
148.00  3833.186 1210.219    0.000 1210.219      973.924 3340.920    0.000 3340.920      591.332 5087.113    0.000 5087.113
149.00  3886.023 1215.388    0.000 1215.388      867.372 3621.153    0.000 3621.153      218.962 5883.232    0.000 5883.232
150.00  4062.108 1140.915    0.000 1140.915      979.471 3420.061    0.000 3420.061      558.461 5647.174    0.000 5647.174
151.00  4044.614 1113.142    0.000 1113.142      748.489 3689.284    0.000 3689.284      259.578 5727.510    0.000 5727.510
152.00  3917.487 1141.684    0.000 1141.684      717.030 3577.642    0.000 3577.642      420.230 5451.457    0.000 5451.457
153.00  3885.408 1154.515    0.000 1154.515      952.282 3446.943    0.000 3446.943      711.767 5294.221    0.000 5294.221
154.00  3892.523 1137.246    0.000 1137.246      711.551 3494.162    0.000 3494.162      591.128 5099.478    0.000 5099.478
155.00  3996.927 1161.214    0.000 1161.214      790.833 3511.962    0.000 3511.962      421.433 4968.493    0.000 4968.493
156.00  4030.365 1063.562    0.000 1063.562      949.282 3323.696    0.000 3323.696      550.012 5448.528    0.000 5448.528
157.00  3983.818 1017.853    0.000 1017.853      646.592 3434.782    0.000 3434.782      280.086 5183.753    0.000 5183.753
158.00  4023.500  991.367    0.000  991.367      650.106 3670.960    0.000 3670.960      344.428 5569.310    0.000 5569.310
159.00  3844.441 1057.669    0.000 1057.669      720.738 3437.943    0.000 3437.943      450.088 5380.083    0.000 5380.083
160.00  3849.573 1054.760    0.000 1054.760      652.871 3451.495    0.000 3451.495      360.714 5413.469    0.000 5413.469
161.00  3568.229 1161.254    0.000 1161.254      653.250 3429.141    0.000 3429.141      365.339 5466.255    0.000 5466.255
162.00  3706.695 1129.354    0.000 1129.354      725.739 3312.698    0.000 3312.698      231.529 5185.348    0.000 5185.348
163.00  3916.725  986.728    0.000  986.728      754.831 3554.038    0.000 3554.038      391.276 5566.657    0.000 5566.657
164.00  3914.441  949.462    0.000  949.462      718.553 3597.869    0.000 3597.869      492.910 5681.554    0.000 5681.554
165.00  3902.597 1026.027    0.000 1026.027      664.835 3606.561    0.000 3606.561      241.079 5476.280    0.000 5476.280
166.00  3837.146 1134.921    0.000 1134.921      785.793 3505.918    0.000 3505.918      664.120 5692.520    0.000 5692.520
167.00  3895.693 1060.244    0.000 1060.244      916.006 3421.766    0.000 3421.766      520.962 5849.949    0.000 5849.949
168.00  3852.735 1099.785    0.000 1099.785      857.777 3762.133    0.000 3762.133      617.778 5979.732    0.000 5979.732
169.00  3727.681 1194.765    0.000 1194.765      568.774 3586.206    0.000 3586.206      500.053 5620.849    0.000 5620.849
170.00  3825.201 1116.433    0.000 1116.433      665.854 3728.306    0.000 3728.306      481.149 6095.652    0.000 6095.652
171.00  4035.088 1072.618    0.000 1072.618      758.012 3830.857    0.000 3830.857      698.909 6064.292    0.000 6064.292
172.00  3904.115 1079.125    0.000 1079.125      731.334 3844.321    0.000 3844.321      640.599 6109.321    0.000 6109.321
173.00  3904.864 1039.850    0.000 1039.850      764.051 3778.186    0.000 3778.186      532.724 6000.965    0.000 6000.965
174.00  3846.295 1150.688    0.000 1150.688      487.627 3916.930    0.000 3916.930      631.451 5961.929    0.000 5961.929
175.00  4024.150 1128.229    0.000 1128.229      583.246 3626.853    0.000 3626.853      412.388 5541.004    0.000 5541.004
176.00  3951.803 1215.653    0.000 1215.653      454.039 3960.032    0.000 3960.032      449.284 5749.720    0.000 5749.720
177.00  4112.692 1070.497    0.000 1070.497      542.284 4103.277    0.000 4103.277      770.388 5578.222    0.000 5578.222
178.00  4178.881 1131.641    0.000 1131.641      619.403 3882.886    0.000 3882.886      748.070 5922.354    0.000 5922.354
179.00  4134.193 1211.096    0.000 1211.096      750.996 3880.915    0.000 3880.915      728.864 5499.015    0.000 5499.015
180.00  3761.642 1190.788    0.000 1190.788      545.511 3859.093    0.000 3859.093      558.260 5244.277    0.000 5244.277
181.00  4239.734 1186.206    0.000 1186.206      814.871 4026.228    0.000 4026.228      621.190 6189.338    0.000 6189.338
182.00  3921.284 1266.496    0.000 1266.496      654.621 3745.556    0.000 3745.556      479.342 5926.559    0.000 5926.559
183.00  3890.618 1322.709    0.000 1322.709      427.882 4097.781    0.000 4097.781      448.279 6007.583    0.000 6007.583
184.00  3908.971 1314.806    0.000 1314.806      879.765 3845.210    0.000 3845.210      762.338 5869.656    0.000 5869.656
185.00  3957.311 1207.596    0.000 1207.596      729.051 3683.421    0.000 3683.421      639.888 5729.515    0.000 5729.515
186.00  3880.483 1247.062    0.000 1247.062      888.421 3725.134    0.000 3725.134      924.601 5683.384    0.000 5683.384
187.00  3879.885 1210.947    0.000 1210.947      776.786 3565.412    0.000 3565.412      553.837 5573.885    0.000 5573.885
188.00  3981.726 1192.429    0.000 1192.429      784.406 3761.045    0.000 3761.045      861.667 6090.839    0.000 6090.839
189.00  3812.929 1286.355    0.000 1286.355      627.212 3640.714    0.000 3640.714      579.474 5381.465    0.000 5381.465
190.00  3835.322 1298.532    0.000 1298.532      621.682 3746.795    0.000 3746.795      493.116 5613.596    0.000 5613.596
191.00  4028.751 1045.191    0.000 1045.191      644.561 3731.363    0.000 3731.363      520.361 5959.848    0.000 5959.848
192.00  4129.478 1091.205    0.000 1091.205      799.104 3562.143    0.000 3562.143      571.430 5902.129    0.000 5902.129
193.00  3986.888 1230.448    0.000 1230.448      750.591 3916.634    0.000 3916.634      619.484 5856.786    0.000 5856.786
194.00  4118.131 1163.735    0.000 1163.735      706.291 3851.847    0.000 3851.847      801.853 5900.922    0.000 5900.922
195.00  4041.097 1237.156    0.000 1237.156      648.650 3811.513    0.000 3811.513      671.964 5727.505    0.000 5727.505
196.00  4118.060 1193.278    0.000 1193.278      724.191 3923.745    0.000 3923.745      674.073 6199.802    0.000 6199.802
197.00  4077.154 1297.945    0.000 1297.945      709.097 3861.663    0.000 3861.663      680.107 6088.921    0.000 6088.921
198.00  3901.088 1366.921    0.000 1366.921      765.519 3766.819    0.000 3766.819      664.221 5700.256    0.000 5700.256
199.00  3903.061 1236.803    0.000 1236.803      671.169 3735.189    0.000 3735.189      663.618 5642.642    0.000 5642.642
200.00  3889.216 1268.091    0.000 1268.091      682.854 3939.723    0.000 3939.723      613.954 5809.537    0.000 5809.537
201.00  4025.593 1155.615    0.000 1155.615      686.455 3735.920    0.000 3735.920      612.447 5677.540    0.000 5677.540
202.00  3826.777 1321.096    0.000 1321.096      566.397 3898.724    0.000 3898.724      649.949 5758.359    0.000 5758.359
203.00  3806.780 1140.694    0.000 1140.694      659.699 3902.986    0.000 3902.986      670.860 5679.479    0.000 5679.479
204.00  3982.643 1147.104    0.000 1147.104      522.424 3815.353    0.000 3815.353      479.041 5949.883    0.000 5949.883
205.00  3929.098 1182.621    0.000 1182.621      598.645 3770.760    0.000 3770.760      699.914 5558.505    0.000 5558.505
206.00  3893.862 1227.939    0.000 1227.939      627.792 3824.105    0.000 3824.105      737.413 5631.995    0.000 5631.995
207.00  3762.668 1265.888    0.000 1265.888      701.675 3855.392    0.000 3855.392      840.660 5572.983    0.000 5572.983
208.00  3740.619 1285.548    0.000 1285.548      655.756 3842.710    0.000 3842.710      681.713 5510.964    0.000 5510.964
209.00  3629.537 1404.512    0.000 1404.512      430.030 4076.579    0.000 4076.579      512.718 5395.042    0.000 5395.042
210.00  3662.224 1399.786    0.000 1399.786      517.358 4025.116    0.000 4025.116      424.047 5732.321    0.000 5732.321
211.00  3745.950 1371.631    0.000 1371.631      794.222 3871.871    0.000 3871.871      977.582 5441.183    0.000 5441.183
212.00  3759.022 1432.228    0.000 1432.228      723.792 3867.850    0.000 3867.850      763.348 5526.840    0.000 5526.840
213.00  3705.693 1399.164    0.000 1399.164      705.211 3842.701    0.000 3842.701      633.158 5510.751    0.000 5510.751
214.00  3763.351 1367.070    0.000 1367.070      633.625 3853.530    0.000 3853.530      553.436 5711.112    0.000 5711.112
215.00  3699.858 1292.935    0.000 1292.935      790.593 3798.740    0.000 3798.740      944.105 5509.741    0.000 5509.741
216.00  3707.609 1370.074    0.000 1370.074      652.120 3783.643    0.000 3783.643      768.174 5524.313    0.000 5524.313
217.00  3762.309 1429.880    0.000 1429.880      669.671 3822.213    0.000 3822.213      701.318 5453.238    0.000 5453.238
218.00  3609.040 1371.017    0.000 1371.017      692.934 3693.846    0.000 3693.846      713.583 5285.970    0.000 5285.970
219.00  3861.444 1226.332    0.000 1226.332      603.354 3679.291    0.000 3679.291      611.344 5347.288    0.000 5347.288
220.00  3971.655 1180.611    0.000 1180.611      736.383 3760.975    0.000 3760.975      788.481 5464.513    0.000 5464.513
221.00  4133.033 1048.293    0.000 1048.293      732.064 3672.383    0.000 3672.383      897.258 5336.940    0.000 5336.940
222.00  3885.291 1261.884    0.000 1261.884      734.365 3702.752    0.000 3702.752      740.931 5600.342    0.000 5600.342
223.00  3903.597 1313.738    0.000 1313.738      708.416 3527.770    0.000 3527.770      533.430 5506.945    0.000 5506.945
224.00  3863.213 1423.638    0.000 1423.638      619.489 3758.214    0.000 3758.214      612.952 6001.469    0.000 6001.469
225.00  3756.921 1403.738    0.000 1403.738      790.818 3484.331    0.000 3484.331      612.349 5573.196    0.000 5573.196
226.00  3992.675 1347.244    0.000 1347.244      668.248 3633.832    0.000 3633.832      622.600 5108.335    0.000 5108.335
227.00  3890.794 1297.408    0.000 1297.408      546.840 3977.329    0.000 3977.329      693.978 5673.911    0.000 5673.911
228.00  3937.598 1368.998    0.000 1368.998      656.318 3781.736    0.000 3781.736      671.964 5353.636    0.000 5353.636
229.00  3984.839 1364.510    0.000 1364.510      718.751 3953.589    0.000 3953.589      674.278 5758.680    0.000 5758.680
230.00  3892.701 1341.286    0.000 1341.286      478.159 3871.169    0.000 3871.169      533.330 5252.497    0.000 5252.497
231.00  3774.461 1356.708    0.000 1356.708      505.385 3966.630    0.000 3966.630      378.909 5701.055    0.000 5701.055
232.00  3908.688 1367.958    0.000 1367.958      731.920 3704.127    0.000 3704.127      689.556 5767.307    0.000 5767.307
233.00  3834.605 1394.460    0.000 1394.460      640.282 3952.315    0.000 3952.315      667.743 6002.262    0.000 6002.262
234.00  4068.654 1287.794    0.000 1287.794      505.609 4148.665    0.000 4148.665      398.816 5974.713    0.000 5974.713
235.00  3714.407 1326.171    0.000 1326.171      547.456 4028.076    0.000 4028.076      499.853 5984.958    0.000 5984.958
236.00  3944.813 1173.466    0.000 1173.466      489.876 3960.199    0.000 3960.199      526.292 5671.914    0.000 5671.914
237.00  4200.717 1210.628    0.000 1210.628      577.724 4124.441    0.000 4124.441      645.123 6121.380    0.000 6121.380
238.00  3893.936 1345.008    0.000 1345.008      540.497 3974.926    0.000 3974.926      524.383 5686.885    0.000 5686.885
239.00  3701.930 1341.499    0.000 1341.499      615.336 3738.142    0.000 3738.142      491.307 5564.044    0.000 5564.044
240.00  3785.059 1414.871    0.000 1414.871      606.870 3845.351    0.000 3845.351      573.342 5464.226    0.000 5464.226
241.00  3696.900 1316.903    0.000 1316.903      663.920 3652.363    0.000 3652.363      408.668 5506.846    0.000 5506.846
242.00  3827.594 1329.476    0.000 1329.476      538.729 3817.094    0.000 3817.094      441.543 5563.643    0.000 5563.643
243.00  3835.433 1396.824    0.000 1396.824      617.197 3946.750    0.000 3946.750      717.708 5655.240    0.000 5655.240
244.00  3876.407 1417.892    0.000 1417.892      706.084 3840.238    0.000 3840.238      548.209 5612.609    0.000 5612.609
245.00  3840.737 1403.702    0.000 1403.702      627.877 3915.953    0.000 3915.953      602.295 5770.531    0.000 5770.531
246.00  3948.012 1219.818    0.000 1219.818      733.797 3766.578    0.000 3766.578      801.451 5409.518    0.000 5409.518
247.00  3939.428 1377.702    0.000 1377.702      612.104 3932.769    0.000 3932.769      481.052 5758.678    0.000 5758.678
248.00  3930.357 1274.607    0.000 1274.607      685.379 3686.532    0.000 3686.532      796.928 5265.766    0.000 5265.766
249.00  3796.021 1376.409    0.000 1376.409      629.739 3764.977    0.000 3764.977      729.971 5407.325    0.000 5407.325
250.00  3921.718 1263.957    0.000 1263.957      677.773 3753.169    0.000 3753.169      479.947 5719.169    0.000 5719.169
251.00  4015.861 1328.950    0.000 1328.950      781.312 3771.286    0.000 3771.286      758.625 5489.451    0.000 5489.451
252.00  4014.013 1352.115    0.000 1352.115      665.573 3909.446    0.000 3909.446      879.768 5551.974    0.000 5551.974
253.00  3865.452 1339.632    0.000 1339.632      683.514 3935.969    0.000 3935.969      590.632 5563.935    0.000 5563.935
254.00  3768.418 1348.230    0.000 1348.230      601.810 3920.830    0.000 3920.830      662.817 5496.079    0.000 5496.079
255.00  4115.525 1322.061    0.000 1322.061      774.471 3926.677    0.000 3926.677      840.053 5552.996    0.000 5552.996
256.00  4053.761 1213.825    0.000 1213.825      793.761 3839.493    0.000 3839.493      867.603 5424.111    0.000 5424.111
257.00  3788.258 1353.515    0.000 1353.515      669.380 3990.698    0.000 3990.698      728.967 5839.803    0.000 5839.803
258.00  3778.882 1471.909    0.000 1471.909      763.367 3773.080    0.000 3773.080      838.949 5691.620    0.000 5691.620
259.00  4022.360 1222.481    0.000 1222.481      835.485 3702.963    0.000 3702.963      929.428 5522.130    0.000 5522.130
260.00  3894.741 1288.791    0.000 1288.791      707.203 3855.698    0.000 3855.698      653.164 5757.676    0.000 5757.676
261.00  4064.331 1115.833    0.000 1115.833      611.755 3795.266    0.000 3795.266      378.909 5226.674    0.000 5226.674
262.00  3951.369 1274.733    0.000 1274.733      815.894 3817.796    0.000 3817.796      762.142 5586.673    0.000 5586.673
263.00  3762.085 1276.345    0.000 1276.345      811.395 3792.482    0.000 3792.482      793.407 5390.230    0.000 5390.230
264.00  3922.061 1205.825    0.000 1205.825      759.772 3953.096    0.000 3953.096      740.226 5462.612    0.000 5462.612
265.00  4071.646 1201.431    0.000 1201.431      813.006 3798.212    0.000 3798.212      777.525 5571.580    0.000 5571.580
266.00  3897.016 1266.865    0.000 1266.865      788.028 3666.344    0.000 3666.344      690.967 5654.039    0.000 5654.039
267.00  3971.948 1280.287    0.000 1280.287      834.720 3762.837    0.000 3762.837      628.837 5849.552    0.000 5849.552
268.00  3989.221 1273.125    0.000 1273.125      822.033 3693.169    0.000 3693.169      703.030 5424.301    0.000 5424.301
269.00  3793.868 1451.703    0.000 1451.703      616.939 3948.718    0.000 3948.718      557.559 5777.768    0.000 5777.768
270.00  3864.157 1401.932    0.000 1401.932      783.211 3694.429    0.000 3694.429      709.665 5636.433    0.000 5636.433
271.00  4019.179 1270.993    0.000 1270.993      710.979 4074.514    0.000 4074.514      685.939 5963.055    0.000 5963.055
272.00  3876.441 1319.853    0.000 1319.853      591.604 3789.638    0.000 3789.638      351.867 5513.987    0.000 5513.987
273.00  3834.646 1299.733    0.000 1299.733      647.040 3988.887    0.000 3988.887      488.693 5691.413    0.000 5691.413
274.00  4085.749 1386.247    0.000 1386.247      508.904 3963.575    0.000 3963.575      371.471 5860.024    0.000 5860.024
275.00  3763.664 1386.989    0.000 1386.989      581.523 3898.293    0.000 3898.293      418.822 5559.413    0.000 5559.413
276.00  3738.001 1492.137    0.000 1492.137      581.747 4095.296    0.000 4095.296      373.078 5568.170    0.000 5568.170
277.00  3887.725 1498.323    0.000 1498.323      649.188 4007.939    0.000 4007.939      509.000 5949.480    0.000 5949.480
278.00  3787.074 1502.636    0.000 1502.636      659.140 4044.036    0.000 4044.036      751.487 6258.833    0.000 6258.833
279.00  3919.340 1466.930    0.000 1466.930      798.085 3979.321    0.000 3979.321      901.584 6268.770    0.000 6268.770
280.00  3873.720 1387.175    0.000 1387.175      747.587 3975.179    0.000 3975.179      739.524 6201.921    0.000 6201.921
281.00  3719.000 1399.479    0.000 1399.479      681.951 4005.579    0.000 4005.579      459.839 6263.234    0.000 6263.234
282.00  3772.377 1409.229    0.000 1409.229      549.065 3890.460    0.000 3890.460      328.744 5618.437    0.000 5618.437
283.00  3781.531 1475.291    0.000 1475.291      585.458 4053.987    0.000 4053.987      379.514 5791.546    0.000 5791.546
284.00  3926.687 1330.038    0.000 1330.038      678.884 4067.660    0.000 4067.660      468.285 6450.630    0.000 6450.630
285.00  3829.272 1354.365    0.000 1354.365      727.481 3853.584    0.000 3853.584      590.432 5566.552    0.000 5566.552
286.00  3928.465 1331.684    0.000 1331.684      638.672 3935.638    0.000 3935.638      514.829 5676.343    0.000 5676.343
287.00  3980.862 1248.557    0.000 1248.557      665.430 3724.742    0.000 3724.742      513.220 5383.892    0.000 5383.892
288.00  3938.657 1298.843    0.000 1298.843      800.195 3769.891    0.000 3769.891      663.420 5923.952    0.000 5923.952
289.00  3730.673 1423.924    0.000 1423.924      731.187 3773.355    0.000 3773.355      704.230 5575.708    0.000 5575.708
290.00  4008.037 1290.156    0.000 1290.156      702.619 3761.280    0.000 3761.280      684.729 5766.939    0.000 5766.939
291.00  3996.707 1302.046    0.000 1302.046      848.712 3768.064    0.000 3768.064      779.532 5790.856    0.000 5790.856
292.00  3823.269 1336.609    0.000 1336.609      822.878 3841.664    0.000 3841.664      509.600 5659.654    0.000 5659.654
293.00  4009.300 1185.704    0.000 1185.704      633.620 3877.661    0.000 3877.661      561.276 5492.565    0.000 5492.565
294.00  3746.882 1155.187    0.000 1155.187      657.995 3775.918    0.000 3775.918      691.764 5599.436    0.000 5599.436
295.00  3824.128 1191.671    0.000 1191.671      834.689 3821.734    0.000 3821.734      691.265 5516.303    0.000 5516.303
296.00  3871.552 1230.348    0.000 1230.348      861.712 3739.070    0.000 3739.070      871.719 5366.808    0.000 5366.808
297.00  3802.300 1144.661    0.000 1144.661      903.251 3632.934    0.000 3632.934      871.722 5581.238    0.000 5581.238
298.00  3777.909 1230.275    0.000 1230.275      749.215 3715.723    0.000 3715.723      460.945 5401.682    0.000 5401.682
299.00  3949.552 1224.345    0.000 1224.345      748.443 3707.155    0.000 3707.155      781.746 5436.867    0.000 5436.867
300.00  3963.538 1285.763    0.000 1285.763      628.489 3817.805    0.000 3817.805      567.812 5208.873    0.000 5208.873
301.00  3879.775 1054.356    0.000 1054.356      728.815 3736.186    0.000 3736.186      708.659 5350.325    0.000 5350.325
302.00  3567.722 1408.963    0.000 1408.963      681.050 3893.930    0.000 3893.930      587.216 5819.402    0.000 5819.402
303.00  3690.407 1340.218    0.000 1340.218      523.734 3751.076    0.000 3751.076      452.501 5552.492    0.000 5552.492
304.00  3613.725 1194.433    0.000 1194.433      825.007 3544.451    0.000 3544.451      841.863 5301.659    0.000 5301.659
305.00  3841.327 1166.734    0.000 1166.734      675.728 3757.254    0.000 3757.254      589.628 5615.410    0.000 5615.410
306.00  3865.641 1107.222    0.000 1107.222      624.167 3803.608    0.000 3803.608      578.167 5660.256    0.000 5660.256
307.00  3988.420 1218.447    0.000 1218.447      777.843 3800.297    0.000 3800.297      719.315 5687.809    0.000 5687.809
308.00  3930.991 1201.481    0.000 1201.481      742.264 3815.802    0.000 3815.802      692.974 5596.218    0.000 5596.218
309.00  4012.151 1124.876    0.000 1124.876      723.806 3772.746    0.000 3772.746      502.363 5624.671    0.000 5624.671
310.00  3930.688 1209.744    0.000 1209.744      815.019 3992.097    0.000 3992.097      693.072 5997.334    0.000 5997.334
311.00  3916.299 1337.782    0.000 1337.782      795.860 3892.235    0.000 3892.235      792.398 5911.788    0.000 5911.788
312.00  3889.379 1270.164    0.000 1270.164      740.130 3938.997    0.000 3938.997      674.672 5816.196    0.000 5816.196
313.00  3784.978 1375.950    0.000 1375.950      528.908 4125.510    0.000 4125.510      339.299 5565.960    0.000 5565.960
314.00  3940.309 1294.752    0.000 1294.752      605.273 3797.757    0.000 3797.757      605.915 5564.454    0.000 5564.454
315.00  4005.452 1256.278    0.000 1256.278      679.751 3757.215    0.000 3757.215      453.304 5279.334    0.000 5279.334
316.00  3813.605 1195.548    0.000 1195.548      589.835 3932.371    0.000 3932.371      534.536 5500.733    0.000 5500.733
317.00  3955.373 1124.196    0.000 1124.196      568.074 3871.631    0.000 3871.631      453.705 5606.588    0.000 5606.588
318.00  3883.883 1219.150    0.000 1219.150      687.266 3921.508    0.000 3921.508      521.160 5624.868    0.000 5624.868
319.00  3939.440 1227.059    0.000 1227.059      634.218 3675.266    0.000 3675.266      534.532 5602.741    0.000 5602.741
320.00  4040.362 1186.097    0.000 1186.097      697.607 3861.567    0.000 3861.567      780.741 5413.648    0.000 5413.648
321.00  3919.020 1209.272    0.000 1209.272      667.604 3747.800    0.000 3747.800      572.938 5347.803    0.000 5347.803
322.00  3880.620 1238.679    0.000 1238.679      691.684 3842.097    0.000 3842.097      542.779 5652.921    0.000 5652.921
323.00  4163.102 1172.766    0.000 1172.766      604.221 4092.985    0.000 4092.985      474.214 5622.853    0.000 5622.853
324.00  3969.603 1252.825    0.000 1252.825      813.410 3795.057    0.000 3795.057      780.934 5134.676    0.000 5134.676
325.00  4135.966 1242.199    0.000 1242.199      961.002 3699.039    0.000 3699.039     1236.547 5144.232    0.000 5144.232
326.00  4112.330 1259.291    0.000 1259.291      935.769 3814.054    0.000 3814.054     1062.730 5514.595    0.000 5514.595
327.00  4000.350 1198.537    0.000 1198.537     1118.291 3824.005    0.000 3824.005     1403.031 5382.412    0.000 5382.412
328.00  4102.210 1299.138    0.000 1299.138      797.555 3958.958    0.000 3958.958      789.682 5941.461    0.000 5941.461
329.00  4075.109 1326.404    0.000 1326.404      698.593 3932.535    0.000 3932.535      611.840 5476.609    0.000 5476.609
330.00  4201.329 1191.709    0.000 1191.709      841.860 3919.124    0.000 3919.124     1059.311 5693.452    0.000 5693.452
331.00  4137.912 1222.583    0.000 1222.583      855.647 3739.333    0.000 3739.333      815.015 5769.245    0.000 5769.245
332.00  4155.868 1291.083    0.000 1291.083     1063.170 3622.631    0.000 3622.631     1061.521 5533.997    0.000 5533.997
333.00  4017.394 1330.480    0.000 1330.480     1252.216 3504.716    0.000 3504.716     1239.465 5631.906    0.000 5631.906
334.00  4328.568 1322.630    0.000 1322.630     1253.202 3586.766    0.000 3586.766     1182.662 5283.560    0.000 5283.560
335.00  4045.018 1456.138    0.000 1456.138     1157.604 3607.357    0.000 3607.357     1219.465 5714.130    0.000 5714.130
336.00  3830.133 1392.600    0.000 1392.600     1043.712 3559.301    0.000 3559.301     1225.995 5284.693    0.000 5284.693
337.00  3899.239 1283.999    0.000 1283.999      770.082 3595.799    0.000 3595.799      805.060 5465.923    0.000 5465.923
338.00  3852.409 1423.414    0.000 1423.414      720.992 3856.809    0.000 3856.809      682.313 5522.123    0.000 5522.123
339.00  3869.950 1395.495    0.000 1395.495     1059.591 3487.977    0.000 3487.977      993.967 5436.776    0.000 5436.776
340.00  4039.421 1376.249    0.000 1376.249     1106.834 3628.798    0.000 3628.798     1064.840 5659.461    0.000 5659.461
341.00  3965.656 1559.775    0.000 1559.775      922.895 3817.052    0.000 3817.052      948.326 6217.309    0.000 6217.309
342.00  4133.413 1334.422    0.000 1334.422      899.540 3604.388    0.000 3604.388     1023.524 5942.667    0.000 5942.667
343.00  4079.507 1360.701    0.000 1360.701      825.097 3752.049    0.000 3752.049      690.559 5987.910    0.000 5987.910
344.00  4015.321 1358.962    0.000 1358.962      817.179 3778.613    0.000 3778.613      782.747 5791.872    0.000 5791.872
345.00  4100.348 1295.104    0.000 1295.104      985.172 3740.917    0.000 3740.917     1030.257 6005.804    0.000 6005.804
346.00  4200.848 1212.322    0.000 1212.322     1222.301 3586.358    0.000 3586.358     1073.182 6001.371    0.000 6001.371
347.00  4083.855 1291.165    0.000 1291.165      941.035 3534.204    0.000 3534.204     1130.187 5431.984    0.000 5431.984
348.00  4200.628 1306.775    0.000 1306.775     1123.138 3602.857    0.000 3602.857     1236.050 5610.610    0.000 5610.610
349.00  3905.247 1356.228    0.000 1356.228      973.502 3590.533    0.000 3590.533      837.032 5758.083    0.000 5758.083
350.00  4191.157 1329.872    0.000 1329.872     1058.960 3552.658    0.000 3552.658     1036.586 5515.286    0.000 5515.286
351.00  4025.702 1359.871    0.000 1359.871      959.030 3527.874    0.000 3527.874      999.394 5838.118    0.000 5838.118
352.00  4281.453 1183.777    0.000 1183.777     1167.835 3467.629    0.000 3467.629     1318.182 5458.407    0.000 5458.407
353.00  4230.212 1204.671    0.000 1204.671     1238.987 3537.286    0.000 3537.286     1304.811 5686.910    0.000 5686.910
354.00  4157.761 1351.873    0.000 1351.873      929.282 3696.594    0.000 3696.594      973.458 5716.877    0.000 5716.877
355.00  4301.491 1255.330    0.000 1255.330      968.664 3726.722    0.000 3726.722     1098.821 5891.007    0.000 5891.007
356.00  4072.101 1392.620    0.000 1392.620      850.725 3854.529    0.000 3854.529     1001.805 5927.781    0.000 5927.781
357.00  4027.084 1320.057    0.000 1320.057      902.341 3764.351    0.000 3764.351      940.078 5576.227    0.000 5576.227
358.00  3937.128 1389.550    0.000 1389.550      870.529 3763.808    0.000 3763.808     1140.239 5966.914    0.000 5966.914
359.00  4224.465 1279.038    0.000 1279.038      879.346 3938.360    0.000 3938.360     1113.800 5632.110    0.000 5632.110
360.00  4059.746 1238.493    0.000 1238.493      872.940 3810.645    0.000 3810.645      809.688 5857.623    0.000 5857.623
361.00  4164.730 1296.599    0.000 1296.599     1047.723 3869.599    0.000 3869.599     1147.176 5849.970    0.000 5849.970
362.00  4081.080 1392.624    0.000 1392.624     1039.093 3780.100    0.000 3780.100     1336.883 5840.314    0.000 5840.314
363.00  4077.995 1277.952    0.000 1277.952      895.435 3930.161    0.000 3930.161     1141.447 6048.924    0.000 6048.924
364.00  4090.333 1351.436    0.000 1351.436      953.148 3761.733    0.000 3761.733     1075.799 5935.321    0.000 5935.321
365.00  4085.245 1235.412    0.000 1235.412     1058.112 3785.507    0.000 3785.507     1156.828 5791.656    0.000 5791.656
366.00  4077.321 1379.499    0.000 1379.499     1112.432 3801.519    0.000 3801.519     1529.901 5955.736    0.000 5955.736
367.00  3964.406 1261.122    0.000 1261.122      930.030 3811.199    0.000 3811.199      944.809 5617.149    0.000 5617.149
368.00  4046.124 1325.251    0.000 1325.251     1105.878 3584.340    0.000 3584.340     1148.888 5703.571    0.000 5703.571
369.00  3954.808 1359.375    0.000 1359.375     1257.707 3563.814    0.000 3563.814     1708.553 5610.395    0.000 5610.395
370.00  4095.018 1250.865    0.000 1250.865     1213.216 3507.033    0.000 3507.033     1386.745 6143.014    0.000 6143.014
371.00  4011.242 1222.417    0.000 1222.417     1143.226 3465.810    0.000 3465.810     1446.768 5285.981    0.000 5285.981
372.00  4099.308 1305.129    0.000 1305.129     1063.983 3528.427    0.000 3528.427     1238.964 5678.874    0.000 5678.874
373.00  4036.771 1400.061    0.000 1400.061     1189.267 3232.123    0.000 3232.123     1369.656 5054.659    0.000 5054.659
374.00  3995.142 1377.514    0.000 1377.514     1332.218 3373.389    0.000 3373.389     1655.067 5508.665    0.000 5508.665
375.00  4179.668 1364.338    0.000 1364.338     1137.607 3518.807    0.000 3518.807     1158.539 5900.029    0.000 5900.029
376.00  4214.607 1341.677    0.000 1341.677     1159.011 3531.884    0.000 3531.884     1524.275 5465.424    0.000 5465.424
377.00  4317.335 1237.903    0.000 1237.903     1085.814 3702.081    0.000 3702.081     1450.082 5752.942    0.000 5752.942
378.00  4211.485 1194.928    0.000 1194.928     1163.216 3568.878    0.000 3568.878      970.543 5945.371    0.000 5945.371
379.00  4260.001 1176.724    0.000 1176.724     1027.254 3659.468    0.000 3659.468     1012.371 6199.326    0.000 6199.326
380.00  4146.169 1189.439    0.000 1189.439     1314.445 3433.985    0.000 3433.985     1455.209 5284.184    0.000 5284.184
381.00  4242.827 1113.755    0.000 1113.755     1205.714 3467.090    0.000 3467.090      888.813 5713.947    0.000 5713.947
382.00  4363.525 1050.057    0.000 1050.057     1336.497 3190.049    0.000 3190.049     1178.748 5377.872    0.000 5377.872
383.00  4120.148 1158.782    0.000 1158.782     1310.050 3241.528    0.000 3241.528     1343.013 5246.863    0.000 5246.863
384.00  4337.544 1158.781    0.000 1158.781     1239.938 3647.542    0.000 3647.542     1161.758 6163.132    0.000 6163.132
385.00  4174.146 1305.362    0.000 1305.362      852.499 3948.206    0.000 3948.206      766.865 6110.546    0.000 6110.546
386.00  3949.689 1361.346    0.000 1361.346      901.853 3726.409    0.000 3726.409      852.920 5832.883    0.000 5832.883
387.00  3953.975 1307.194    0.000 1307.194      727.260 3914.029    0.000 3914.029      775.611 6022.175    0.000 6022.175
388.00  4047.197 1307.782    0.000 1307.782      833.137 3825.188    0.000 3825.188      868.403 5730.754    0.000 5730.754
389.00  3941.001 1321.822    0.000 1321.822      732.310 3962.540    0.000 3962.540      839.149 5773.261    0.000 5773.261
390.00  3924.916 1442.766    0.000 1442.766      849.128 3729.906    0.000 3729.906      831.304 5553.196    0.000 5553.196
391.00  3962.636 1390.145    0.000 1390.145      843.470 3737.086    0.000 3737.086      886.799 5868.173    0.000 5868.173
392.00  3932.979 1284.385    0.000 1284.385      988.091 3722.592    0.000 3722.592     1203.273 5786.025    0.000 5786.025
393.00  4003.381 1252.714    0.000 1252.714      890.023 3799.568    0.000 3799.568      883.077 5871.891    0.000 5871.891
394.00  4060.726 1301.023    0.000 1301.023     1095.454 3712.707    0.000 3712.707      977.177 6028.506    0.000 6028.506
395.00  4014.405 1359.344    0.000 1359.344      914.584 3685.778    0.000 3685.778      863.777 5992.515    0.000 5992.515
396.00  3997.792 1367.145    0.000 1367.145     1030.168 3817.728    0.000 3817.728      943.394 6056.359    0.000 6056.359
397.00  4116.328 1212.771    0.000 1212.771     1026.781 3765.782    0.000 3765.782     1043.525 5863.844    0.000 5863.844
398.00  4072.789 1351.630    0.000 1351.630     1123.746 3772.609    0.000 3772.609      984.515 5664.704    0.000 5664.704
399.00  4079.405 1247.123    0.000 1247.123     1023.895 3816.427    0.000 3816.427     1184.371 5699.163    0.000 5699.163
400.00  4116.946 1196.881    0.000 1196.881      993.862 3855.531    0.000 3855.531     1017.087 5864.843    0.000 5864.843
401.00  4001.976 1331.814    0.000 1331.814     1001.743 3634.361    0.000 3634.361     1130.690 5364.505    0.000 5364.505
402.00  3909.959 1371.573    0.000 1371.573      936.282 3714.989    0.000 3714.989     1082.332 5402.106    0.000 5402.106
403.00  3924.852 1335.105    0.000 1335.105     1009.648 3821.268    0.000 3821.268     1213.832 5647.397    0.000 5647.397
404.00  3872.725 1423.080    0.000 1423.080      982.250 3693.135    0.000 3693.135     1092.690 5703.002    0.000 5703.002
405.00  3925.509 1308.136    0.000 1308.136      952.960 3824.134    0.000 3824.134     1052.172 5737.974    0.000 5737.974
406.00  4021.262 1382.308    0.000 1382.308      992.059 3860.352    0.000 3860.352     1193.624 6060.500    0.000 6060.500
407.00  3894.465 1387.819    0.000 1387.819      908.973 3800.756    0.000 3800.756     1002.111 5683.999    0.000 5683.999
408.00  4188.161 1340.535    0.000 1340.535      929.151 3872.495    0.000 3872.495     1034.885 5800.506    0.000 5800.506
409.00  4063.883 1278.288    0.000 1278.288     1027.119 3754.502    0.000 3754.502     1245.899 5557.118    0.000 5557.118
410.00  4126.844 1364.062    0.000 1364.062     1069.700 3634.974    0.000 3634.974     1197.744 5727.017    0.000 5727.017
411.00  4137.798 1300.879    0.000 1300.879     1235.017 3584.780    0.000 3584.780     1343.616 5716.167    0.000 5716.167
412.00  4103.550 1255.780    0.000 1255.780      876.799 3913.356    0.000 3913.356     1041.115 5853.590    0.000 5853.590
413.00  4299.245 1253.774    0.000 1253.774     1128.884 3617.612    0.000 3617.612     1306.922 5648.192    0.000 5648.192
414.00  4117.771 1381.460    0.000 1381.460     1113.178 3724.582    0.000 3724.582     1193.420 5504.048    0.000 5504.048
415.00  4172.650 1322.889    0.000 1322.889     1098.927 3701.862    0.000 3701.862     1257.764 5631.926    0.000 5631.926
416.00  4016.746 1269.251    0.000 1269.251     1055.942 3724.655    0.000 3724.655      914.845 5723.209    0.000 5723.209
417.00  3986.237 1424.730    0.000 1424.730      949.738 3600.981    0.000 3600.981      633.157 5825.749    0.000 5825.749
418.00  3981.152 1462.075    0.000 1462.075      822.237 3771.437    0.000 3771.437      795.014 6052.243    0.000 6052.243
419.00  3859.618 1400.956    0.000 1400.956      944.275 3706.387    0.000 3706.387      812.703 5714.254    0.000 5714.254
420.00  3837.332 1469.855    0.000 1469.855      969.180 3831.856    0.000 3831.856     1170.297 6084.514    0.000 6084.514
421.00  3829.248 1580.817    0.000 1580.817      974.054 3776.063    0.000 3776.063     1316.881 5579.260    0.000 5579.260
422.00  4031.134 1390.416    0.000 1390.416      917.268 3528.092    0.000 3528.092      955.462 5487.873    0.000 5487.873
423.00  4141.253 1424.066    0.000 1424.066     1007.964 3801.811    0.000 3801.811     1237.755 5746.623    0.000 5746.623
424.00  3855.763 1481.729    0.000 1481.729     1049.245 3745.054    0.000 3745.054     1371.966 5308.098    0.000 5308.098
425.00  3924.384 1406.837    0.000 1406.837      913.752 3763.658    0.000 3763.658      972.851 5783.819    0.000 5783.819
426.00  3869.188 1470.998    0.000 1470.998     1006.450 3668.777    0.000 3668.777     1115.506 5972.515    0.000 5972.515
427.00  3968.479 1475.905    0.000 1475.905      861.538 3621.448    0.000 3621.448      956.867 5784.128    0.000 5784.128
428.00  4209.245 1327.693    0.000 1327.693      832.247 3810.084    0.000 3810.084     1034.380 5810.457    0.000 5810.457
429.00  3880.827 1425.583    0.000 1425.583      986.361 3846.779    0.000 3846.779      998.694 5855.201    0.000 5855.201
430.00  4107.189 1389.107    0.000 1389.107     1015.519 3764.553    0.000 3764.553     1247.707 5594.408    0.000 5594.408
431.00  3962.206 1440.259    0.000 1440.259     1021.596 3567.076    0.000 3567.076      972.354 5701.187    0.000 5701.187
432.00  3958.219 1447.620    0.000 1447.620      859.190 3778.375    0.000 3778.375      932.041 5651.018    0.000 5651.018
433.00  3824.226 1557.792    0.000 1557.792      836.771 3745.111    0.000 3745.111      959.685 5527.068    0.000 5527.068
434.00  3762.615 1619.880    0.000 1619.880      866.910 3935.073    0.000 3935.073      867.299 5855.301    0.000 5855.301
435.00  3871.672 1431.550    0.000 1431.550     1003.413 3857.455    0.000 3857.455      963.909 5899.437    0.000 5899.437
436.00  3828.114 1422.276    0.000 1422.276      962.462 3795.789    0.000 3795.789     1096.508 5906.363    0.000 5906.363
437.00  3851.156 1481.491    0.000 1481.491     1007.107 3812.783    0.000 3812.783     1086.254 5837.319    0.000 5837.319
438.00  3812.159 1384.792    0.000 1384.792     1027.184 3606.900    0.000 3606.900     1063.835 5574.410    0.000 5574.410
439.00  3925.484 1405.971    0.000 1405.971     1091.271 3719.145    0.000 3719.145     1186.685 5683.083    0.000 5683.083
440.00  3872.000 1375.224    0.000 1375.224      998.634 3750.216    0.000 3750.216     1113.097 5802.633    0.000 5802.633
441.00  3945.252 1314.812    0.000 1314.812     1133.840 3662.221    0.000 3662.221     1275.754 5916.420    0.000 5916.420
442.00  4032.067 1309.545    0.000 1309.545     1264.301 3621.900    0.000 3621.900     1325.416 5968.015    0.000 5968.015
443.00  4009.325 1334.752    0.000 1334.752      969.964 3670.875    0.000 3670.875     1166.180 5520.261    0.000 5520.261
444.00  3994.658 1371.042    0.000 1371.042      919.213 3826.577    0.000 3826.577      992.263 5949.186    0.000 5949.186
445.00  3988.696 1407.140    0.000 1407.140     1029.383 3648.423    0.000 3648.423      932.242 6016.161    0.000 6016.161
446.00  3854.735 1475.014    0.000 1475.014      788.775 3809.552    0.000 3809.552      963.105 6017.050    0.000 6017.050
447.00  3988.257 1389.546    0.000 1389.546      896.862 3832.561    0.000 3832.561      917.064 6314.019    0.000 6314.019
448.00  4116.602 1219.499    0.000 1219.499      869.632 3678.704    0.000 3678.704      973.061 5827.059    0.000 5827.059
449.00  3872.903 1346.578    0.000 1346.578      765.647 3708.338    0.000 3708.338      894.643 5878.411    0.000 5878.411
450.00  3875.842 1423.160    0.000 1423.160      924.215 3732.143    0.000 3732.143      989.043 6127.240    0.000 6127.240
451.00  3684.454 1605.206    0.000 1605.206      950.142 3917.562    0.000 3917.562      906.404 6494.474    0.000 6494.474
452.00  3760.500 1466.719    0.000 1466.719     1000.697 3707.426    0.000 3707.426      886.198 5942.258    0.000 5942.258
453.00  3869.727 1530.343    0.000 1530.343      958.702 3859.006    0.000 3859.006      784.758 5997.340    0.000 5997.340
454.00  3898.335 1411.010    0.000 1411.010      812.280 3802.404    0.000 3802.404      732.481 6199.812    0.000 6199.812
455.00  3895.886 1432.627    0.000 1432.627      883.019 3740.625    0.000 3740.625      721.524 6154.178    0.000 6154.178
456.00  4042.971 1349.767    0.000 1349.767      736.473 3824.387    0.000 3824.387      609.936 6035.749    0.000 6035.749
457.00  3931.430 1465.426    0.000 1465.426      641.107 3855.164    0.000 3855.164      625.318 6039.862    0.000 6039.862
458.00  4079.174 1353.800    0.000 1353.800      805.809 3922.157    0.000 3922.157      422.542 6640.859    0.000 6640.859
459.00  4233.128 1210.990    0.000 1210.990     1177.218 3344.722    0.000 3344.722      812.304 5953.826    0.000 5953.826
460.00  4185.264 1156.514    0.000 1156.514      984.773 3690.163    0.000 3690.163      619.082 6167.740    0.000 6167.740
461.00  4156.422 1176.349    0.000 1176.349      807.409 3954.574    0.000 3954.574      509.603 6196.395    0.000 6196.395
462.00  4068.485 1264.637    0.000 1264.637     1044.006 3663.963    0.000 3663.963      903.997 6201.237    0.000 6201.237
463.00  3905.821 1286.766    0.000 1286.766      724.296 4002.642    0.000 4002.642      500.456 6446.123    0.000 6446.123
464.00  3912.813 1338.559    0.000 1338.559      583.791 4200.543    0.000 4200.543      502.265 6298.228    0.000 6298.228
465.00  3915.157 1403.986    0.000 1403.986      659.451 4131.874    0.000 4131.874      411.886 6773.455    0.000 6773.455
466.00  4198.294 1171.900    0.000 1171.900      898.512 3944.423    0.000 3944.423      778.230 6318.225    0.000 6318.225
467.00  3982.968 1365.969    0.000 1365.969      909.536 3617.023    0.000 3617.023     1054.193 5628.689    0.000 5628.689
468.00  4217.325 1188.079    0.000 1188.079      993.475 3355.996    0.000 3355.996      607.723 5842.923    0.000 5842.923
469.00  3935.606 1158.639    0.000 1158.639      861.947 3675.147    0.000 3675.147      550.519 5652.807    0.000 5652.807
470.00  4125.446 1157.201    0.000 1157.201      802.221 3953.870    0.000 3953.870      484.470 6263.355    0.000 6263.355
471.00  4011.316 1129.623    0.000 1129.623      894.011 3658.603    0.000 3658.603      513.424 5897.121    0.000 5897.121
472.00  3845.197 1381.827    0.000 1381.827      793.142 4042.970    0.000 4042.970      643.110 6187.954    0.000 6187.954
473.00  4147.949 1192.159    0.000 1192.159      900.506 3711.299    0.000 3711.299      816.927 5887.542    0.000 5887.542
474.00  3974.885 1211.668    0.000 1211.668      987.949 3622.026    0.000 3622.026      791.497 6027.195    0.000 6027.195
475.00  4028.747 1274.813    0.000 1274.813     1011.735 3820.612    0.000 3820.612      955.363 6044.810    0.000 6044.810
476.00  4044.256 1231.267    0.000 1231.267      808.665 3888.193    0.000 3888.193      434.405 6692.430    0.000 6692.430
477.00  3898.376 1228.707    0.000 1228.707     1012.838 3496.245    0.000 3496.245      741.028 5538.131    0.000 5538.131
478.00  4000.855 1277.005    0.000 1277.005     1060.188 3644.510    0.000 3644.510      730.169 5755.569    0.000 5755.569
479.00  3921.802 1315.285    0.000 1315.285      809.492 3791.393    0.000 3791.393      484.370 5853.200    0.000 5853.200
480.00  3936.137 1342.784    0.000 1342.784      758.164 3807.607    0.000 3807.607      484.166 5916.621    0.000 5916.621
481.00  3833.860 1397.694    0.000 1397.694      946.926 3530.640    0.000 3530.640      471.803 5920.451    0.000 5920.451
482.00  3967.850 1369.133    0.000 1369.133      925.210 3807.326    0.000 3807.326      746.354 5948.383    0.000 5948.383
483.00  4124.050 1221.091    0.000 1221.091     1263.983 3335.929    0.000 3335.929      786.269 6206.974    0.000 6206.974
484.00  4118.676 1251.381    0.000 1251.381      937.750 3833.814    0.000 3833.814      595.856 6328.911    0.000 6328.911
485.00  4164.447 1143.102    0.000 1143.102     1024.043 3767.483    0.000 3767.483      703.231 6189.569    0.000 6189.569
486.00  4111.720 1202.849    0.000 1202.849      997.362 3988.519    0.000 3988.519      499.349 5885.249    0.000 5885.249
487.00  4092.682 1290.657    0.000 1290.657     1086.529 3763.067    0.000 3763.067      610.540 6146.034    0.000 6146.034
488.00  4147.536 1310.889    0.000 1310.889      978.352 3768.835    0.000 3768.835      639.192 6229.470    0.000 6229.470
489.00  4057.519 1317.424    0.000 1317.424     1390.630 3565.371    0.000 3565.371     1314.760 6025.172    0.000 6025.172
490.00  4009.595 1407.897    0.000 1407.897      993.450 3778.225    0.000 3778.225      630.439 6021.442    0.000 6021.442
491.00  4240.132 1402.745    0.000 1402.745      970.467 3966.004    0.000 3966.004      946.109 5795.753    0.000 5795.753
492.00  4204.121 1248.728    0.000 1248.728     1168.930 3864.774    0.000 3864.774     1042.015 5538.802    0.000 5538.802
493.00  3860.643 1521.931    0.000 1521.931      877.384 3743.373    0.000 3743.373      784.552 5728.412    0.000 5728.412
494.00  4012.546 1506.173    0.000 1506.173     1173.191 3606.391    0.000 3606.391     1033.169 5573.889    0.000 5573.889
495.00  4094.474 1451.870    0.000 1451.870     1121.251 3849.275    0.000 3849.275     1464.652 5516.473    0.000 5516.473
496.00  4193.651 1447.640    0.000 1447.640      975.005 3809.778    0.000 3809.778      985.820 5714.319    0.000 5714.319
497.00  3993.574 1494.381    0.000 1494.381      970.991 3981.313    0.000 3981.313      722.629 6090.309    0.000 6090.309
498.00  3861.679 1483.278    0.000 1483.278      786.045 3915.566    0.000 3915.566      923.694 5747.594    0.000 5747.594
499.00  3913.401 1482.779    0.000 1482.779      835.805 3888.249    0.000 3888.249      698.803 6143.087    0.000 6143.087
500.00  3919.035 1487.730    0.000 1487.730      761.804 3892.431    0.000 3892.431      520.059 6709.017    0.000 6709.017
501.00  3886.523 1409.150    0.000 1409.150      741.309 3926.602    0.000 3926.602      283.705 6386.179    0.000 6386.179
502.00  4015.400 1413.491    0.000 1413.491      912.571 3860.202    0.000 3860.202      503.062 6014.221    0.000 6014.221
503.00  3918.889 1181.621    0.000 1181.621      765.981 3933.496    0.000 3933.496      494.417 5728.823    0.000 5728.823
504.00  4000.435 1223.723    0.000 1223.723      888.151 3848.538    0.000 3848.538      869.405 5707.003    0.000 5707.003
505.00  3851.518 1361.314    0.000 1361.314      866.019 3781.692    0.000 3781.692      503.163 5664.290    0.000 5664.290
506.00  4170.893 1282.951    0.000 1282.951      914.962 3874.491    0.000 3874.491      619.788 5968.569    0.000 5968.569
507.00  4142.884 1307.245    0.000 1307.245      987.234 3903.805    0.000 3903.805      775.203 6008.597    0.000 6008.597
508.00  4124.964 1093.690    0.000 1093.690     1025.754 3677.017    0.000 3677.017     1110.980 5660.450    0.000 5660.450
509.00  4143.359 1157.642    0.000 1157.642     1179.319 3804.421    0.000 3804.421     1155.319 5860.593    0.000 5860.593
510.00  3934.080 1281.911    0.000 1281.911      984.735 3715.295    0.000 3715.295      779.529 5778.573    0.000 5778.573
511.00  3968.428 1221.491    0.000 1221.491     1074.643 3405.275    0.000 3405.275     1140.137 5431.240    0.000 5431.240
512.00  3905.472 1237.562    0.000 1237.562     1109.052 3480.954    0.000 3480.954     1236.244 5232.570    0.000 5232.570
513.00  3737.736 1455.469    0.000 1455.469     1024.696 3591.247    0.000 3591.247     1023.229 5549.990    0.000 5549.990
514.00  3881.931 1468.973    0.000 1468.973      949.963 3831.593    0.000 3831.593      719.211 5506.728    0.000 5506.728
515.00  3804.460 1462.361    0.000 1462.361      967.913 3549.409    0.000 3549.409     1050.962 5085.010    0.000 5085.010
516.00  3960.260 1477.247    0.000 1477.247     1239.035 3294.676    0.000 3294.676     1075.993 4805.932    0.000 4805.932
517.00  3668.708 1469.570    0.000 1469.570      906.981 3646.546    0.000 3646.546      541.774 5806.038    0.000 5806.038
518.00  4034.976 1433.104    0.000 1433.104      893.203 3798.003    0.000 3798.003      331.459 5861.612    0.000 5861.612
519.00  3825.180 1459.104    0.000 1459.104      843.570 3486.144    0.000 3486.144      540.260 5498.386    0.000 5498.386
520.00  3938.724 1654.217    0.000 1654.217      783.620 3792.933    0.000 3792.933      449.884 5807.019    0.000 5807.019
521.00  3967.764 1511.596    0.000 1511.596     1084.162 3660.671    0.000 3660.671      852.122 5870.955    0.000 5870.955
522.00  4065.740 1203.989    0.000 1203.989     1065.575 3284.892    0.000 3284.892      717.606 5340.761    0.000 5340.761
523.00  3874.109 1344.300    0.000 1344.300     1005.841 3405.953    0.000 3405.953      498.042 5548.266    0.000 5548.266
524.00  3990.152 1281.821    0.000 1281.821     1028.916 3681.969    0.000 3681.969      715.292 5874.485    0.000 5874.485
525.00  3634.512 1552.684    0.000 1552.684      863.693 3607.441    0.000 3607.441      371.270 5788.434    0.000 5788.434
526.00  3659.476 1624.084    0.000 1624.084      763.968 3650.709    0.000 3650.709      591.841 5413.652    0.000 5413.652
527.00  3685.689 1497.443    0.000 1497.443      733.213 3636.658    0.000 3636.658      381.725 5459.993    0.000 5459.993
528.00  3747.810 1448.590    0.000 1448.590      808.367 3702.028    0.000 3702.028      405.248 5643.977    0.000 5643.977
529.00  3633.907 1407.742    0.000 1407.742      961.139 3450.126    0.000 3450.126      623.107 5402.108    0.000 5402.108
530.00  3673.296 1380.433    0.000 1380.433     1011.670 3517.901    0.000 3517.901      900.571 5520.326    0.000 5520.326
531.00  3603.088 1473.281    0.000 1473.281     1009.903 3337.446    0.000 3337.446      570.625 5431.044    0.000 5431.044
532.00  3700.776 1471.490    0.000 1471.490      961.177 3549.664    0.000 3549.664      392.883 5813.670    0.000 5813.670
533.00  3796.263 1395.354    0.000 1395.354     1087.742 3484.226    0.000 3484.226     1066.244 5090.142    0.000 5090.142
534.00  3769.629 1497.551    0.000 1497.551     1074.737 3541.000    0.000 3541.000      812.505 5348.740    0.000 5348.740
535.00  3625.064 1566.223    0.000 1566.223     1277.448 3603.162    0.000 3603.162     1590.223 5378.258    0.000 5378.258
536.00  3526.410 1537.677    0.000 1537.677     1270.181 3501.406    0.000 3501.406     1599.773 5485.225    0.000 5485.225
537.00  3708.666 1534.156    0.000 1534.156     1134.918 3578.661    0.000 3578.661     1333.258 5393.757    0.000 5393.757
538.00  3436.355 1559.233    0.000 1559.233      837.784 3665.645    0.000 3665.645      632.948 5429.742    0.000 5429.742
539.00  3692.058 1623.650    0.000 1623.650      989.528 3649.851    0.000 3649.851      913.335 5475.379    0.000 5475.379
540.00  3525.059 1585.690    0.000 1585.690      720.252 3798.994    0.000 3798.994      472.906 5658.359    0.000 5658.359
541.00  3647.017 1660.346    0.000 1660.346      780.194 3639.859    0.000 3639.859      775.704 5699.372    0.000 5699.372
542.00  3568.299 1557.769    0.000 1557.769      968.356 3664.377    0.000 3664.377      799.736 5725.411    0.000 5725.411
543.00  3548.667 1607.171    0.000 1607.171      790.399 3825.756    0.000 3825.756      830.596 5431.735    0.000 5431.735
544.00  3625.552 1549.300    0.000 1549.300      907.729 3490.493    0.000 3490.493      330.047 5602.058    0.000 5602.058
545.00  3776.311 1489.348    0.000 1489.348     1022.372 3447.939    0.000 3447.939      468.785 5344.983    0.000 5344.983
546.00  3704.206 1462.802    0.000 1462.802      954.594 3412.068    0.000 3412.068      189.805 5428.833    0.000 5428.833
547.00  3868.103 1433.456    0.000 1433.456      896.344 3893.309    0.000 3893.309      378.408 6113.746    0.000 6113.746
548.00  3732.235 1428.393    0.000 1428.393      834.663 3912.804    0.000 3912.804      308.939 6325.985    0.000 6325.985
549.00  3739.754 1447.725    0.000 1447.725      663.362 3573.841    0.000 3573.841      278.679 5467.042    0.000 5467.042
550.00  3669.278 1356.669    0.000 1356.669      750.710 3716.802    0.000 3716.802      569.015 5725.284    0.000 5725.284
551.00  3908.219 1322.905    0.000 1322.905      926.631 3692.056    0.000 3692.056     1039.104 5186.737    0.000 5186.737
552.00  3794.992 1350.314    0.000 1350.314      944.286 3665.259    0.000 3665.259      756.414 5582.042    0.000 5582.042
553.00  3752.461 1405.932    0.000 1405.932      627.515 3784.513    0.000 3784.513      179.151 5895.692    0.000 5895.692
554.00  3428.012 1501.136    0.000 1501.136      612.209 3744.991    0.000 3744.991      219.163 5787.812    0.000 5787.812
555.00  3984.630 1275.079    0.000 1275.079      893.966 3734.402    0.000 3734.402      667.340 5983.168    0.000 5983.168
556.00  3838.245 1321.785    0.000 1321.785      817.833 3760.142    0.000 3760.142      450.587 6171.572    0.000 6171.572
557.00  3841.522 1445.054    0.000 1445.054      829.706 3762.842    0.000 3762.842      329.145 5873.176    0.000 5873.176
558.00  3795.643 1491.769    0.000 1491.769      689.814 3822.163    0.000 3822.163      259.275 5921.141    0.000 5921.141
559.00  3809.955 1466.903    0.000 1466.903      876.657 3760.347    0.000 3760.347      548.510 5784.008    0.000 5784.008
560.00  3771.688 1489.815    0.000 1489.815      870.378 3633.248    0.000 3633.248      627.729 5523.223    0.000 5523.223
561.00  4031.082 1259.423    0.000 1259.423      883.655 3624.660    0.000 3624.660      588.319 5637.429    0.000 5637.429
562.00  3962.745 1377.463    0.000 1377.463      921.821 3443.140    0.000 3443.140      640.290 5258.932    0.000 5258.932
563.00  3790.575 1446.095    0.000 1446.095      896.031 3586.539    0.000 3586.539      748.266 5410.832    0.000 5410.832
564.00  4095.155 1244.944    0.000 1244.944      737.757 3654.989    0.000 3654.989      768.974 5611.999    0.000 5611.999
565.00  3929.689 1255.855    0.000 1255.855      932.030 3338.922    0.000 3338.922      628.833 5285.963    0.000 5285.963
566.00  3847.681 1276.559    0.000 1276.559      667.854 3609.775    0.000 3609.775      488.089 5449.927    0.000 5449.927
567.00  3782.080 1341.415    0.000 1341.415      646.889 3583.875    0.000 3583.875      458.030 5115.966    0.000 5115.966
568.00  3951.570 1231.767    0.000 1231.767      824.254 3295.685    0.000 3295.685      538.054 4946.370    0.000 4946.370
569.00  3683.483 1370.422    0.000 1370.422      705.078 3387.286    0.000 3387.286      488.189 5160.006    0.000 5160.006
570.00  3610.224 1364.469    0.000 1364.469      598.937 3412.461    0.000 3412.461      248.820 5253.313    0.000 5253.313
571.00  3820.158 1454.906    0.000 1454.906      548.797 3562.345    0.000 3562.345      258.974 5360.376    0.000 5360.376
572.00  3566.643 1480.415    0.000 1480.415      656.575 3438.265    0.000 3438.265      308.537 5140.103    0.000 5140.103
573.00  3695.020 1409.551    0.000 1409.551      867.566 3343.789    0.000 3343.789      478.838 5380.057    0.000 5380.057
574.00  3783.755 1421.511    0.000 1421.511      803.683 3579.329    0.000 3579.329      489.493 5630.289    0.000 5630.289
575.00  3670.612 1468.002    0.000 1468.002      859.201 3512.633    0.000 3512.633      358.402 5681.260    0.000 5681.260
576.00  3595.143 1408.727    0.000 1408.727      618.090 3401.184    0.000 3401.184      260.179 5317.755    0.000 5317.755
577.00  3684.594 1397.356    0.000 1397.356      567.134 3607.962    0.000 3607.962      280.086 5570.609    0.000 5570.609
578.00  3927.897 1238.474    0.000 1238.474      672.122 3584.579    0.000 3584.579      408.467 5409.615    0.000 5409.615
579.00  3667.677 1508.682    0.000 1508.682      487.716 3666.528    0.000 3666.528      248.820 5470.948    0.000 5470.948
580.00  3488.344 1475.493    0.000 1475.493      596.059 3416.009    0.000 3416.009      358.301 5175.896    0.000 5175.896
581.00  3542.625 1402.764    0.000 1402.764      597.036 3497.752    0.000 3497.752      159.245 5626.365    0.000 5626.365
582.00  3604.672 1397.725    0.000 1397.725      598.680 3609.526    0.000 3609.526      149.292 5721.572    0.000 5721.572
583.00  3607.069 1410.036    0.000 1410.036      733.819 3431.799    0.000 3431.799      239.570 5700.565    0.000 5700.565
584.00  3697.351 1331.898    0.000 1331.898      706.768 3522.343    0.000 3522.343      229.516 6027.496    0.000 6027.496
585.00  3803.633 1350.922    0.000 1350.922      848.514 3404.352    0.000 3404.352      460.036 5563.245    0.000 5563.245
586.00  3692.008 1334.249    0.000 1334.249      700.870 3458.217    0.000 3458.217      269.729 5439.077    0.000 5439.077
587.00  3662.345 1441.662    0.000 1441.662      797.195 3503.362    0.000 3503.362      547.906 5561.640    0.000 5561.640
588.00  3690.055 1472.550    0.000 1472.550      663.880 3460.500    0.000 3460.500      577.564 5221.942    0.000 5221.942
589.00  3602.281 1504.072    0.000 1504.072      772.336 3502.204    0.000 3502.204      609.128 5307.279    0.000 5307.279
590.00  3495.566 1510.446    0.000 1510.446      674.805 3401.971    0.000 3401.971      389.363 5467.746    0.000 5467.746
591.00  3581.921 1644.347    0.000 1644.347      873.937 3506.240    0.000 3506.240      702.323 5508.346    0.000 5508.346
592.00  3548.772 1522.369    0.000 1522.369      637.592 3516.174    0.000 3516.174      598.773 5574.101    0.000 5574.101
593.00  3669.904 1557.734    0.000 1557.734      806.188 3780.750    0.000 3780.750      751.782 5832.774    0.000 5832.774
594.00  3481.706 1515.484    0.000 1515.484      670.970 3463.186    0.000 3463.186      418.720 5635.032    0.000 5635.032
595.00  3476.841 1541.617    0.000 1541.617      893.163 3471.263    0.000 3471.263      702.317 5546.963    0.000 5546.963
596.00  3634.819 1588.358    0.000 1588.358      941.233 3807.365    0.000 3807.365      789.883 6011.909    0.000 6011.909
597.00  3520.886 1579.341    0.000 1579.341      769.265 3822.592    0.000 3822.592      508.697 6604.860    0.000 6604.860
598.00  3825.197 1486.219    0.000 1486.219      906.296 3782.443    0.000 3782.443      843.363 6143.608    0.000 6143.608
599.00  4078.123 1441.308    0.000 1441.308     1148.296 3789.785    0.000 3789.785     1353.576 6072.838    0.000 6072.838
600.00  3989.478 1459.566    0.000 1459.566     1011.386 3907.068    0.000 3907.068     1056.899 6219.318    0.000 6219.318
601.00  3999.631 1321.075    0.000 1321.075     1251.146 3816.362    0.000 3816.362     1308.537 6488.037    0.000 6488.037
602.00  3965.670 1420.300    0.000 1420.300     1315.898 3757.994    0.000 3757.994     1246.308 6427.320    0.000 6427.320
603.00  3938.277 1467.162    0.000 1467.162     1146.741 4027.906    0.000 4027.906      898.870 7180.307    0.000 7180.307
604.00  3889.752 1314.554    0.000 1314.554     1033.259 3758.592    0.000 3758.592      709.564 6966.172    0.000 6966.172
605.00  3793.799 1505.974    0.000 1505.974     1151.159 3718.328    0.000 3718.328     1155.329 6298.041    0.000 6298.041
606.00  3872.563 1506.982    0.000 1506.982      950.604 3969.441    0.000 3969.441      906.812 6939.024    0.000 6939.024
607.00  3784.664 1485.876    0.000 1485.876     1006.587 3812.046    0.000 3812.046      916.462 6521.126    0.000 6521.126
608.00  3802.186 1465.918    0.000 1465.918     1014.462 3721.012    0.000 3721.012      997.996 6497.305    0.000 6497.305
609.00  3728.447 1460.041    0.000 1460.041      921.427 3719.963    0.000 3719.963      971.554 6688.197    0.000 6688.197
610.00  3955.093 1345.202    0.000 1345.202     1091.422 3710.062    0.000 3710.062     1080.132 6870.975    0.000 6870.975
611.00  3910.224 1303.857    0.000 1303.857     1338.263 3532.191    0.000 3532.191      999.402 6635.832    0.000 6635.832
612.00  3838.472 1523.555    0.000 1523.555     1194.917 3876.994    0.000 3876.994     1093.101 7000.669    0.000 7000.669
613.00  4028.453 1340.292    0.000 1340.292     1168.417 3779.244    0.000 3779.244     1006.742 6665.483    0.000 6665.483
614.00  4037.481 1268.317    0.000 1268.317      932.398 3789.310    0.000 3789.310     1005.631 6396.457    0.000 6396.457
615.00  3589.066 1376.974    0.000 1376.974      973.523 3822.945    0.000 3822.945      893.742 6705.138    0.000 6705.138
616.00  3879.695 1331.973    0.000 1331.973      963.620 3793.900    0.000 3793.900     1160.154 6158.829    0.000 6158.829
617.00  3897.822 1319.815    0.000 1319.815     1005.692 3776.796    0.000 3776.796     1065.756 6499.427    0.000 6499.427
618.00  4028.790 1285.676    0.000 1285.676      862.933 3757.578    0.000 3757.578      966.627 6027.518    0.000 6027.518
619.00  3886.754 1472.058    0.000 1472.058     1297.162 3531.796    0.000 3531.796     1442.049 5993.745    0.000 5993.745
620.00  3529.845 1513.735    0.000 1513.735      993.148 3638.959    0.000 3638.959      813.013 6214.608    0.000 6214.608
621.00  3536.634 1426.707    0.000 1426.707     1027.918 3469.161    0.000 3469.161     1133.414 5631.443    0.000 5631.443
622.00  3624.612 1531.321    0.000 1531.321     1013.610 3661.368    0.000 3661.368     1289.040 5902.673    0.000 5902.673
623.00  3642.181 1544.869    0.000 1544.869     1103.949 3475.575    0.000 3475.575     1042.329 5755.196    0.000 5755.196
624.00  3644.360 1514.094    0.000 1514.094      889.815 3808.765    0.000 3808.765     1074.900 5703.002    0.000 5703.002
625.00  3796.089 1347.830    0.000 1347.830      987.756 3451.223    0.000 3451.223     1252.346 6084.125    0.000 6084.125
626.00  3745.155 1465.972    0.000 1465.972      798.224 3795.128    0.000 3795.128     1149.198 6164.971    0.000 6164.971
627.00  3743.771 1429.911    0.000 1429.911      826.623 3694.189    0.000 3694.189      779.536 6316.852    0.000 6316.852
628.00  3741.238 1413.651    0.000 1413.651     1168.590 3429.724    0.000 3429.724     1068.772 5987.016    0.000 5987.016
629.00  3908.774 1223.262    0.000 1223.262     1158.856 3475.142    0.000 3475.142     1283.208 5800.013    0.000 5800.013
630.00  3612.198 1409.653    0.000 1409.653      888.914 3457.177    0.000 3457.177      873.434 5905.387    0.000 5905.387
631.00  3507.668 1531.515    0.000 1531.515      922.000 3648.126    0.000 3648.126      965.825 6110.975    0.000 6110.975
632.00  3709.550 1440.839    0.000 1440.839      900.331 3449.325    0.000 3449.325     1045.246 5909.111    0.000 5909.111
633.00  3586.729 1548.664    0.000 1548.664     1059.632 3741.676    0.000 3741.676     1165.884 5939.656    0.000 5939.656
634.00  3801.553 1376.868    0.000 1376.868     1065.487 3443.294    0.000 3443.294     1041.728 5874.224    0.000 5874.224
635.00  3761.376 1431.835    0.000 1431.835      958.521 3507.498    0.000 3507.498      817.237 6243.380    0.000 6243.380
636.00  3502.244 1594.537    0.000 1594.537      865.968 3513.843    0.000 3513.843      798.035 5446.042    0.000 5446.042
637.00  3428.812 1644.008    0.000 1644.008     1041.211 3450.807    0.000 3450.807     1040.517 5909.997    0.000 5909.997
638.00  3602.811 1519.223    0.000 1519.223      818.715 3524.315    0.000 3524.315      856.344 5942.682    0.000 5942.682
639.00  3629.121 1374.326    0.000 1374.326      867.517 3413.381    0.000 3413.381     1152.716 5910.310    0.000 5910.310
640.00  3666.473 1585.848    0.000 1585.848      983.332 3481.949    0.000 3481.949     1285.917 5834.298    0.000 5834.298
641.00  3738.978 1459.037    0.000 1459.037     1128.684 3494.370    0.000 3494.370     1673.478 5595.635    0.000 5595.635
642.00  3835.836 1377.700    0.000 1377.700      997.338 3506.932    0.000 3506.932     1108.479 6004.088    0.000 6004.088
643.00  3978.278 1466.158    0.000 1466.158      917.361 3669.851    0.000 3669.851      860.768 6131.759    0.000 6131.759
644.00  3695.795 1479.008    0.000 1479.008     1079.259 3550.340    0.000 3550.340     1529.410 5591.710    0.000 5591.710
645.00  3967.075 1344.459    0.000 1344.459     1171.829 3530.907    0.000 3530.907     1088.375 5971.716    0.000 5971.716
646.00  4051.615 1174.161    0.000 1174.161     1065.656 3481.434    0.000 3481.434     1205.898 5934.936    0.000 5934.936
647.00  4138.271 1256.429    0.000 1256.429     1123.519 3547.509    0.000 3547.509     1165.782 5948.894    0.000 5948.894
648.00  3776.990 1520.176    0.000 1520.176      959.728 3283.964    0.000 3283.964     1090.385 5423.013    0.000 5423.013
649.00  3803.424 1490.372    0.000 1490.372     1098.908 3445.817    0.000 3445.817     1276.764 5705.305    0.000 5705.305
650.00  4089.632 1326.460    0.000 1326.460     1452.463 3194.798    0.000 3194.798     1755.703 5486.446    0.000 5486.446
651.00  3959.432 1348.523    0.000 1348.523     1286.775 3048.753    0.000 3048.753     1327.138 5567.875    0.000 5567.875
652.00  3872.166 1368.724    0.000 1368.724      972.270 3495.458    0.000 3495.458      939.284 6051.246    0.000 6051.246
653.00  3793.419 1381.118    0.000 1381.118     1085.032 3430.908    0.000 3430.908      955.973 5865.877    0.000 5865.877
654.00  4068.839 1253.973    0.000 1253.973     1035.131 3202.600    0.000 3202.600     1030.267 5500.521    0.000 5500.521
655.00  3917.428 1451.977    0.000 1451.977     1026.841 3459.761    0.000 3459.761     1339.709 5601.259    0.000 5601.259
656.00  3850.299 1525.982    0.000 1525.982     1000.884 3427.972    0.000 3427.972     1154.325 5619.748    0.000 5619.748
657.00  3833.754 1514.204    0.000 1514.204      935.224 3471.265    0.000 3471.265     1378.715 5533.501    0.000 5533.501
658.00  3895.315 1466.246    0.000 1466.246      876.246 3680.381    0.000 3680.381      689.458 6134.458    0.000 6134.458
659.00  3842.434 1479.304    0.000 1479.304      907.076 3577.885    0.000 3577.885      620.694 6356.957    0.000 6356.957
660.00  3692.844 1405.951    0.000 1405.951      655.792 3659.541    0.000 3659.541      351.162 6262.944    0.000 6262.944
661.00  3779.315 1458.683    0.000 1458.683      960.679 3286.778    0.000 3286.778      803.062 5684.180    0.000 5684.180
662.00  3777.705 1398.297    0.000 1398.297      678.460 3632.503    0.000 3632.503      281.393 6199.227    0.000 6199.227
663.00  3688.438 1384.600    0.000 1384.600      720.606 3508.863    0.000 3508.863      415.303 6118.205    0.000 6118.205
664.00  3712.541 1350.274    0.000 1350.274      802.661 3419.949    0.000 3419.949      490.503 5871.585    0.000 5871.585
665.00  3798.774 1292.559    0.000 1292.559      875.775 3485.814    0.000 3485.814      464.766 5849.579    0.000 5849.579
666.00  4022.144 1331.262    0.000 1331.262      903.322 3511.044    0.000 3511.044      849.910 5723.516    0.000 5723.516
667.00  3838.630 1399.907    0.000 1399.907      914.996 3485.180    0.000 3485.180      895.251 5996.553    0.000 5996.553
668.00  3809.435 1467.823    0.000 1467.823     1238.317 3386.311    0.000 3386.311     1258.276 5881.944    0.000 5881.944
669.00  4023.702 1355.421    0.000 1355.421      832.849 3528.831    0.000 3528.831      861.974 5977.438    0.000 5977.438
670.00  4207.271 1246.571    0.000 1246.571     1260.235 3358.156    0.000 3358.156     1487.690 5557.218    0.000 5557.218
671.00  3949.479 1332.218    0.000 1332.218     1181.685 3313.289    0.000 3313.289     1409.175 5388.724    0.000 5388.724
672.00  3888.982 1308.898    0.000 1308.898     1402.513 2815.422    0.000 2815.422     1991.358 4721.704    0.000 4721.704
673.00  3995.755 1296.690    0.000 1296.690     1548.170 2916.609    0.000 2916.609     2031.561 4998.558    0.000 4998.558
674.00  3935.132 1259.213    0.000 1259.213     1387.178 2944.161    0.000 2944.161     1864.076 4688.213    0.000 4688.213
675.00  4045.164 1273.593    0.000 1273.593     1309.627 3188.035    0.000 3188.035     1986.024 4671.533    0.000 4671.533
676.00  3843.831 1422.277    0.000 1422.277     1299.565 3092.063    0.000 3092.063     1972.549 4695.870    0.000 4695.870
677.00  3826.033 1484.453    0.000 1484.453     1545.495 3073.158    0.000 3073.158     2007.734 4983.083    0.000 4983.083
678.00  3821.992 1445.411    0.000 1445.411     1193.850 3274.411    0.000 3274.411     1342.114 5163.530    0.000 5163.530
679.00  4060.668 1273.581    0.000 1273.581     1078.248 3119.190    0.000 3119.190     1163.969 5204.940    0.000 5204.940
680.00  4173.008 1252.008    0.000 1252.008     1367.904 3308.791    0.000 3308.791     1844.174 5325.375    0.000 5325.375
681.00  4049.316 1226.321    0.000 1226.321     1279.844 3042.410    0.000 3042.410     1283.908 5582.753    0.000 5582.753
682.00  4089.337 1239.304    0.000 1239.304     1344.697 3406.546    0.000 3406.546     1717.505 5862.430    0.000 5862.430
683.00  4015.436 1316.938    0.000 1316.938     1467.012 3395.203    0.000 3395.203     1986.732 5329.924    0.000 5329.924
684.00  4243.598 1290.231    0.000 1290.231     1431.044 3322.500    0.000 3322.500     1842.169 5494.485    0.000 5494.485
685.00  4085.455 1368.225    0.000 1368.225     1488.171 3195.220    0.000 3195.220     1965.819 5455.675    0.000 5455.675
686.00  4135.065 1296.366    0.000 1296.366     1618.909 3219.445    0.000 3219.445     2081.630 5000.178    0.000 5000.178
687.00  4251.464 1184.658    0.000 1184.658     1724.082 3156.835    0.000 3156.835     2251.733 5179.820    0.000 5179.820
688.00  3711.830 1421.524    0.000 1421.524     1041.703 3128.891    0.000 3128.891     1249.327 5408.925    0.000 5408.925
689.00  3790.180 1430.742    0.000 1430.742     1103.900 3263.762    0.000 3263.762     1688.553 5073.351    0.000 5073.351
690.00  4067.761 1215.324    0.000 1215.324     1209.709 3275.492    0.000 3275.492     1773.911 5112.262    0.000 5112.262
691.00  4029.525 1174.338    0.000 1174.338     1294.814 3187.748    0.000 3187.748     1620.492 5139.305    0.000 5139.305
692.00  4018.025 1312.385    0.000 1312.385     1288.561 3432.538    0.000 3432.538     1047.958 5871.685    0.000 5871.685
693.00  3960.315 1353.404    0.000 1353.404     1248.895 3229.988    0.000 3229.988     1358.707 5522.829    0.000 5522.829
694.00  4031.344 1277.591    0.000 1277.591     1381.246 3142.314    0.000 3142.314     2119.842 4866.759    0.000 4866.759
695.00  4005.853 1245.819    0.000 1245.819     1211.853 3303.864    0.000 3303.864     1529.312 5589.484    0.000 5589.484
696.00  4048.586 1245.696    0.000 1245.696     1115.148 3339.542    0.000 3339.542     1303.818 5397.169    0.000 5397.169
697.00  3991.009 1261.794    0.000 1261.794     1131.571 3217.441    0.000 3217.441     1346.241 5654.623    0.000 5654.623
698.00  4251.743 1189.837    0.000 1189.837     1152.166 3429.458    0.000 3429.458     1267.023 5877.202    0.000 5877.202
699.00  4216.208 1222.599    0.000 1222.599     1172.826 3238.703    0.000 3238.703     1309.849 5496.291    0.000 5496.291
700.00  4139.476 1204.848    0.000 1204.848     1122.239 3356.565    0.000 3356.565     1456.026 5348.205    0.000 5348.205
701.00  4099.575 1249.559    0.000 1249.559     1010.443 3408.807    0.000 3408.807     1396.002 5318.551    0.000 5318.551
702.00  4095.403 1206.000    0.000 1206.000     1079.909 3454.164    0.000 3454.164     1436.216 5476.789    0.000 5476.789
703.00  4072.634 1214.893    0.000 1214.893      786.579 3622.066    0.000 3622.066      587.819 5487.556    0.000 5487.556
704.00  4018.954 1186.967    0.000 1186.967      962.102 3572.464    0.000 3572.464      880.067 5784.516    0.000 5784.516
705.00  3863.523 1380.463    0.000 1380.463     1068.918 3383.846    0.000 3383.846     1360.508 5473.268    0.000 5473.268
706.00  3997.430 1410.206    0.000 1410.206     1017.501 3398.730    0.000 3398.730     1060.620 5603.255    0.000 5603.255
707.00  3687.735 1486.276    0.000 1486.276      960.314 3207.161    0.000 3207.161     1383.630 5110.638    0.000 5110.638
708.00  3762.967 1555.847    0.000 1555.847      868.776 3468.969    0.000 3468.969     1325.212 5489.744    0.000 5489.744
709.00  3823.994 1445.047    0.000 1445.047     1014.965 3290.177    0.000 3290.177      889.717 5524.233    0.000 5524.233
710.00  3579.894 1454.137    0.000 1454.137     1016.433 3391.089    0.000 3391.089     1149.895 5358.739    0.000 5358.739
711.00  3949.865 1455.481    0.000 1455.481     1173.351 3500.106    0.000 3500.106     1200.460 5838.301    0.000 5838.301
712.00  3814.191 1405.963    0.000 1405.963      866.773 3571.163    0.000 3571.163      759.528 5950.804    0.000 5950.804
713.00  3903.200 1365.838    0.000 1365.838      941.089 3568.607    0.000 3568.607      992.665 5866.752    0.000 5866.752
714.00  3690.434 1494.228    0.000 1494.228      819.099 3719.265    0.000 3719.265      758.827 5533.387    0.000 5533.387
715.00  3892.193 1462.968    0.000 1462.968      973.134 3464.827    0.000 3464.827     1186.594 5501.532    0.000 5501.532
716.00  3982.229 1458.280    0.000 1458.280      953.850 3519.984    0.000 3519.984     1409.881 5556.526    0.000 5556.526
717.00  3944.935 1329.488    0.000 1329.488      905.816 3591.513    0.000 3591.513     1510.211 5231.306    0.000 5231.306
718.00  4077.265 1331.614    0.000 1331.614     1172.426 3370.450    0.000 3370.450     1652.762 5205.838    0.000 5205.838
719.00  3974.646 1477.944    0.000 1477.944      868.424 3466.495    0.000 3466.495     1156.836 5705.902    0.000 5705.902
720.00  3923.454 1447.591    0.000 1447.591      959.970 3501.847    0.000 3501.847     1368.052 5722.078    0.000 5722.078
721.00  3774.673 1512.566    0.000 1512.566     1102.290 3437.224    0.000 3437.224     1531.219 5680.156    0.000 5680.156
722.00  3888.608 1401.226    0.000 1401.226     1361.221 3208.345    0.000 3208.345     1689.962 5767.529    0.000 5767.529
723.00  3823.849 1510.922    0.000 1510.922     1236.188 3460.887    0.000 3460.887     2042.126 5190.378    0.000 5190.378
724.00  3982.544 1560.167    0.000 1560.167     1107.883 3411.633    0.000 3411.633     1341.718 5739.973    0.000 5739.973
725.00  4060.920 1353.192    0.000 1353.192     1132.389 3717.122    0.000 3717.122     1496.640 5831.751    0.000 5831.751
726.00  4112.200 1391.011    0.000 1391.011     1237.755 3760.651    0.000 3760.651     1859.559 5600.015    0.000 5600.015
727.00  4005.466 1385.312    0.000 1385.312     1032.055 3362.961    0.000 3362.961     1369.768 5647.171    0.000 5647.171
728.00  4033.438 1414.308    0.000 1414.308      894.831 3671.797    0.000 3671.797     1357.902 5476.068    0.000 5476.068
729.00  3890.907 1486.459    0.000 1486.459      953.627 3407.097    0.000 3407.097     1297.886 5536.896    0.000 5536.896
730.00  4031.983 1382.836    0.000 1382.836      974.345 3569.890    0.000 3569.890     1248.725 5681.365    0.000 5681.365
731.00  3803.945 1537.157    0.000 1537.157     1061.661 3474.058    0.000 3474.058     1212.630 5651.893    0.000 5651.893
732.00  3967.342 1411.545    0.000 1411.545     1245.741 3422.346    0.000 3422.346     1918.069 5310.076    0.000 5310.076
733.00  4022.574 1378.090    0.000 1378.090     1285.471 3331.314    0.000 3331.314     1783.357 5643.167    0.000 5643.167
734.00  3891.941 1442.842    0.000 1442.842     1134.630 3541.166    0.000 3541.166     1432.394 5853.569    0.000 5853.569
735.00  4107.042 1341.991    0.000 1341.991     1099.014 3301.251    0.000 3301.251     1454.010 5629.900    0.000 5629.900
736.00  3970.010 1399.305    0.000 1399.305     1034.991 3604.667    0.000 3604.667     1706.250 5570.667    0.000 5570.667
737.00  3875.566 1347.800    0.000 1347.800     1001.419 3421.066    0.000 3421.066     1523.082 5518.496    0.000 5518.496
738.00  3989.479 1445.026    0.000 1445.026     1307.774 3314.274    0.000 3314.274     2118.026 5043.780    0.000 5043.780
739.00  3945.057 1381.078    0.000 1381.078     1171.908 3424.458    0.000 3424.458     1501.765 5771.034    0.000 5771.034
740.00  3888.871 1384.284    0.000 1384.284     1182.171 3335.979    0.000 3335.979     1665.837 5538.495    0.000 5538.495
741.00  4037.981 1277.827    0.000 1277.827     1406.298 3015.412    0.000 3015.412     2179.655 4815.476    0.000 4815.476
742.00  4215.626 1306.391    0.000 1306.391     1290.095 3309.296    0.000 3309.296     1391.579 5454.160    0.000 5454.160
743.00  4182.517 1199.558    0.000 1199.558     1179.092 3578.368    0.000 3578.368     1504.986 5612.407    0.000 5612.407
744.00  4086.302 1241.971    0.000 1241.971     1054.587 3487.341    0.000 3487.341     1157.743 5744.294    0.000 5744.294
745.00  4111.264 1376.504    0.000 1376.504     1331.771 3421.064    0.000 3421.064     1720.421 5517.182    0.000 5517.182
746.00  4051.700 1296.310    0.000 1296.310      989.337 3542.216    0.000 3542.216     1149.798 6027.687    0.000 6027.687
747.00  4158.178 1170.245    0.000 1170.245     1092.964 3611.532    0.000 3611.532     1450.591 5770.931    0.000 5770.931
748.00  4217.397 1218.041    0.000 1218.041     1104.065 3583.207    0.000 3583.207     1580.577 5834.367    0.000 5834.367
749.00  4043.230 1226.275    0.000 1226.275     1241.593 3537.383    0.000 3537.383     1779.634 5779.779    0.000 5779.779
750.00  3905.772 1351.913    0.000 1351.913     1121.954 3451.792    0.000 3451.792     1666.734 5269.685    0.000 5269.685
751.00  3965.579 1317.483    0.000 1317.483     1271.403 3381.512    0.000 3381.512     1622.898 5633.527    0.000 5633.527
752.00  4100.978 1389.163    0.000 1389.163      969.025 3789.562    0.000 3789.562     1001.917 6488.043    0.000 6488.043
753.00  4213.953 1283.027    0.000 1283.027     1301.382 3578.718    0.000 3578.718     1556.655 5604.663    0.000 5604.663
754.00  4185.893 1274.578    0.000 1274.578     1189.410 3637.336    0.000 3637.336     1415.002 5988.798    0.000 5988.798
755.00  4044.035 1355.875    0.000 1355.875     1164.189 3571.806    0.000 3571.806     1314.168 6452.530    0.000 6452.530
756.00  4125.020 1349.269    0.000 1349.269     1256.843 3661.673    0.000 3661.673     1642.904 5798.294    0.000 5798.294
757.00  4010.565 1350.191    0.000 1350.191      994.226 3629.386    0.000 3629.386     1256.263 5653.311    0.000 5653.311
758.00  4029.601 1211.821    0.000 1211.821     1034.737 3253.405    0.000 3253.405     1100.940 5867.054    0.000 5867.054
759.00  3910.561 1326.768    0.000 1326.768     1022.883 3306.810    0.000 3306.810     1457.230 4906.567    0.000 4906.567
760.00  3995.465 1237.861    0.000 1237.861     1137.365 3414.168    0.000 3414.168     1557.964 5370.942    0.000 5370.942
761.00  4153.696 1166.434    0.000 1166.434     1156.080 3596.209    0.000 3596.209     1505.787 5945.466    0.000 5945.466
762.00  4290.869 1149.418    0.000 1149.418     1198.406 3538.455    0.000 3538.455     1490.901 5784.729    0.000 5784.729
763.00  4014.521 1280.645    0.000 1280.645     1104.523 3659.362    0.000 3659.362     1552.235 5707.407    0.000 5707.407
764.00  3973.163 1355.230    0.000 1355.230     1170.177 3411.541    0.000 3411.541     1530.517 5389.534    0.000 5389.534
765.00  3895.724 1287.111    0.000 1287.111     1159.426 3346.096    0.000 3346.096     1508.806 5403.396    0.000 5403.396
766.00  3981.365 1314.876    0.000 1314.876     1097.772 3451.894    0.000 3451.894     1257.369 5820.708    0.000 5820.708
767.00  4047.568 1189.379    0.000 1189.379     1008.988 3499.510    0.000 3499.510     1596.974 5551.779    0.000 5551.779
768.00  4209.928 1217.141    0.000 1217.141     1137.493 3142.339    0.000 3142.339     1487.583 5336.755    0.000 5336.755
769.00  3805.969 1510.688    0.000 1510.688      978.366 3490.863    0.000 3490.863     1541.176 5435.579    0.000 5435.579
770.00  4040.878 1344.060    0.000 1344.060     1227.805 3125.949    0.000 3125.949     1959.287 4955.316    0.000 4955.316
771.00  4056.479 1418.396    0.000 1418.396     1072.339 3305.077    0.000 3305.077     1316.476 5585.769    0.000 5585.769
772.00  4153.102 1375.109    0.000 1375.109     1290.363 3383.743    0.000 3383.743     1768.681 5345.189    0.000 5345.189
773.00  3981.769 1381.705    0.000 1381.705     1583.331 2984.404    0.000 2984.404     2467.980 4737.856    0.000 4737.856
774.00  4154.736 1255.876    0.000 1255.876     1394.807 3206.518    0.000 3206.518     2151.812 5289.075    0.000 5289.075
775.00  3954.135 1418.275    0.000 1418.275     1201.564 3313.104    0.000 3313.104     1765.663 5480.297    0.000 5480.297
776.00  4083.905 1608.353    0.000 1608.353     1278.786 3470.457    0.000 3470.457     1977.282 5432.753    0.000 5432.753
777.00  3887.651 1377.057    0.000 1377.057     1281.306 3293.181    0.000 3293.181     1974.761 5136.684    0.000 5136.684
778.00  4006.195 1355.588    0.000 1355.588     1252.579 3444.831    0.000 3444.831     2115.617 5418.375    0.000 5418.375
779.00  4085.555 1406.471    0.000 1406.471     1098.536 3550.189    0.000 3550.189     1334.174 5973.820    0.000 5973.820
780.00  3793.283 1481.445    0.000 1481.445     1070.829 3409.863    0.000 3409.863     1737.817 5067.312    0.000 5067.312
781.00  4043.377 1399.947    0.000 1399.947     1239.486 3377.135    0.000 3377.135     1462.761 5419.883    0.000 5419.883
782.00  3894.179 1541.628    0.000 1541.628     1201.335 3476.349    0.000 3476.349     2007.855 5394.545    0.000 5394.545
783.00  3853.180 1412.019    0.000 1412.019     1067.334 3500.341    0.000 3500.341     1691.574 5386.105    0.000 5386.105
784.00  4051.041 1358.524    0.000 1358.524     1088.569 3670.605    0.000 3670.605     1539.771 5897.235    0.000 5897.235
785.00  3923.853 1369.443    0.000 1369.443     1177.580 3588.756    0.000 3588.756     1140.251 6020.372    0.000 6020.372
786.00  3925.146 1404.311    0.000 1404.311     1160.675 3701.885    0.000 3701.885     1627.328 5752.145    0.000 5752.145
787.00  3966.304 1394.072    0.000 1394.072      932.318 3875.327    0.000 3875.327     1207.104 6109.937    0.000 6109.937
788.00  3984.898 1383.269    0.000 1383.269     1044.119 3687.870    0.000 3687.870     1372.579 6231.964    0.000 6231.964
789.00  4071.782 1401.191    0.000 1401.191     1151.198 3540.509    0.000 3540.509     1430.588 5403.399    0.000 5403.399
790.00  4016.913 1310.647    0.000 1310.647     1085.960 3454.015    0.000 3454.015     1546.298 5513.066    0.000 5513.066
791.00  3982.966 1352.979    0.000 1352.979     1218.989 3527.621    0.000 3527.621     1737.917 5354.526    0.000 5354.526
792.00  3985.526 1356.103    0.000 1356.103      986.309 3552.600    0.000 3552.600     1314.270 5860.706    0.000 5860.706
793.00  3830.860 1417.977    0.000 1417.977     1216.694 3375.859    0.000 3375.859     1784.159 5204.133    0.000 5204.133
794.00  3869.037 1420.992    0.000 1420.992     1316.853 3435.369    0.000 3435.369     1730.671 5783.910    0.000 5783.910
795.00  3973.963 1412.458    0.000 1412.458     1317.946 3353.264    0.000 3353.264     1768.072 5345.278    0.000 5345.278
796.00  3874.240 1393.530    0.000 1393.530     1290.182 3367.483    0.000 3367.483     1731.477 5458.077    0.000 5458.077
797.00  3924.286 1318.255    0.000 1318.255     1269.994 3268.062    0.000 3268.062     1850.509 5434.755    0.000 5434.755
798.00  3835.186 1393.994    0.000 1393.994     1127.811 3398.811    0.000 3398.811     1651.255 5217.496    0.000 5217.496
799.00  3851.372 1478.391    0.000 1478.391     1076.053 3481.911    0.000 3481.911     1148.887 5397.069    0.000 5397.069
800.00  3775.522 1527.649    0.000 1527.649     1120.892 3488.180    0.000 3488.180     1597.370 5829.033    0.000 5829.033
801.00  3828.623 1438.183    0.000 1438.183     1123.899 3286.330    0.000 3286.330     1108.176 5493.162    0.000 5493.162
802.00  4075.935 1236.801    0.000 1236.801     1255.292 3126.807    0.000 3126.807     2071.078 5030.415    0.000 5030.415
803.00  3984.767 1276.394    0.000 1276.394     1232.461 3338.847    0.000 3338.847     1776.011 5348.207    0.000 5348.207
804.00  3789.749 1399.197    0.000 1399.197     1167.974 3367.751    0.000 3367.751     1534.136 5488.532    0.000 5488.532
805.00  4027.153 1350.440    0.000 1350.440     1183.921 3353.556    0.000 3353.556     1624.516 5572.688    0.000 5572.688
806.00  3868.111 1376.763    0.000 1376.763     1176.953 3380.529    0.000 3380.529     1452.199 5112.353    0.000 5112.353
807.00  3951.243 1201.490    0.000 1201.490     1211.189 3371.743    0.000 3371.743     1672.764 5223.943    0.000 5223.943
808.00  3916.981 1465.125    0.000 1465.125     1320.478 3378.189    0.000 3378.189     2285.711 5109.246    0.000 5109.246
809.00  4018.811 1300.581    0.000 1300.581     1278.335 3556.744    0.000 3556.744     1738.120 5361.576    0.000 5361.576
810.00  4196.791 1255.708    0.000 1255.708     1298.962 3401.499    0.000 3401.499     1794.321 5602.368    0.000 5602.368
811.00  4061.537 1273.142    0.000 1273.142     1152.772 3559.993    0.000 3559.993     1586.014 5580.747    0.000 5580.747
812.00  4025.365 1290.925    0.000 1290.925     1195.414 3380.373    0.000 3380.373     1689.656 5477.790    0.000 5477.790
813.00  4157.724 1229.249    0.000 1229.249     1313.189 3494.323    0.000 3494.323     1847.603 5646.270    0.000 5646.270
814.00  4025.556 1438.062    0.000 1438.062     1266.650 3435.876    0.000 3435.876     1530.714 5816.274    0.000 5816.274
815.00  3840.862 1477.016    0.000 1477.016     1110.958 3614.917    0.000 3614.917     1748.172 5386.802    0.000 5386.802
816.00  4004.020 1429.461    0.000 1429.461     1125.754 3505.158    0.000 3505.158     1813.316 5481.483    0.000 5481.483
817.00  4013.979 1342.889    0.000 1342.889     1160.966 3615.130    0.000 3615.130     1694.286 5545.754    0.000 5545.754
818.00  4008.528 1304.824    0.000 1304.824      960.143 3737.031    0.000 3737.031     1391.178 5714.422    0.000 5714.422
819.00  4097.048 1333.990    0.000 1333.990     1118.017 3567.246    0.000 3567.246     1481.354 5521.407    0.000 5521.407
820.00  3905.128 1418.300    0.000 1418.300     1078.118 3533.791    0.000 3533.791     1458.731 5765.807    0.000 5765.807
821.00  4139.151 1293.482    0.000 1293.482     1207.336 3499.516    0.000 3499.516     1662.912 5645.567    0.000 5645.567
822.00  4032.954 1468.384    0.000 1468.384     1100.177 3653.191    0.000 3653.191     1391.479 5775.852    0.000 5775.852
823.00  4144.861 1338.287    0.000 1338.287     1006.229 3601.935    0.000 3601.935     1456.724 6018.051    0.000 6018.051
824.00  3683.099 1461.629    0.000 1461.629      793.674 3464.907    0.000 3464.907     1059.120 5596.730    0.000 5596.730
825.00  3655.692 1482.060    0.000 1482.060      928.806 3482.831    0.000 3482.831     1251.539 5489.255    0.000 5489.255
826.00  3741.857 1511.802    0.000 1511.802     1101.936 3472.777    0.000 3472.777     1721.426 5177.204    0.000 5177.204
827.00  3747.230 1446.443    0.000 1446.443     1016.779 3498.987    0.000 3498.987     1561.180 5227.178    0.000 5227.178
828.00  3742.933 1414.643    0.000 1414.643     1033.510 3536.557    0.000 3536.557     1576.658 5230.266    0.000 5230.266
829.00  4015.203 1453.289    0.000 1453.289     1150.703 3535.675    0.000 3535.675     1752.282 5376.461    0.000 5376.461
830.00  4049.552 1482.843    0.000 1482.843     1017.766 3631.109    0.000 3631.109     1588.218 5630.492    0.000 5630.492
831.00  3946.202 1447.741    0.000 1447.741     1075.496 3541.482    0.000 3541.482     1935.660 5022.790    0.000 5022.790
832.00  4123.483 1401.780    0.000 1401.780     1326.490 3339.946    0.000 3339.946     1863.178 5418.674    0.000 5418.674
833.00  3740.138 1458.830    0.000 1458.830     1003.761 3355.593    0.000 3355.593     1742.129 5209.079    0.000 5209.079
834.00  4313.822 1323.954    0.000 1323.954     1275.444 3582.771    0.000 3582.771     1870.915 5526.851    0.000 5526.851
835.00  4256.600 1134.998    0.000 1134.998     1242.028 3435.017    0.000 3435.017     1971.448 5213.099    0.000 5213.099
836.00  4047.031 1226.553    0.000 1226.553     1334.007 3261.613    0.000 3261.613     1804.763 5047.811    0.000 5047.811
837.00  4046.484 1224.283    0.000 1224.283     1222.181 3336.939    0.000 3336.939     1237.157 5301.460    0.000 5301.460
838.00  4053.938 1228.750    0.000 1228.750     1132.543 3428.892    0.000 3428.892     1412.984 5150.872    0.000 5150.872
839.00  3883.245 1261.077    0.000 1261.077     1182.554 3269.938    0.000 3269.938     1150.695 5364.191    0.000 5364.191
840.00  4078.602 1238.928    0.000 1238.928     1388.555 3231.315    0.000 3231.315     1697.093 5072.258    0.000 5072.258
841.00  4015.363 1386.648    0.000 1386.648     1843.878 2967.536    0.000 2967.536     2598.162 4480.708    0.000 4480.708
842.00  3862.288 1441.341    0.000 1441.341     1470.935 3275.708    0.000 3275.708     2064.644 5245.458    0.000 5245.458
843.00  3781.535 1465.206    0.000 1465.206     1469.967 3336.357    0.000 3336.357     1877.948 5355.335    0.000 5355.335
844.00  4068.660 1316.719    0.000 1316.719     1671.594 3146.337    0.000 3146.337     1899.362 5036.456    0.000 5036.456
845.00  4224.942 1195.150    0.000 1195.150     1328.091 3464.057    0.000 3464.057     1483.365 5658.933    0.000 5658.933
846.00  3967.601 1333.510    0.000 1333.510     1411.431 3272.021    0.000 3272.021     1511.721 5262.562    0.000 5262.562
847.00  4063.426 1354.265    0.000 1354.265     1399.346 3242.973    0.000 3242.973     1360.817 5784.818    0.000 5784.818
848.00  3968.046 1339.338    0.000 1339.338     1430.814 3137.602    0.000 3137.602     1512.017 5663.675    0.000 5663.675
849.00  3910.451 1384.246    0.000 1384.246     1325.548 3155.836    0.000 3155.836     1710.065 5483.527    0.000 5483.527
850.00  4258.686 1156.455    0.000 1156.455     1498.840 2940.245    0.000 2940.245     1806.481 5369.008    0.000 5369.008
851.00  4171.816 1146.467    0.000 1146.467     1590.234 2931.798    0.000 2931.798     1978.379 4835.288    0.000 4835.288
852.00  4103.910 1103.979    0.000 1103.979     1575.474 2860.644    0.000 2860.644     2088.875 4816.999    0.000 4816.999
853.00  4032.376 1183.137    0.000 1183.137     1577.065 2951.071    0.000 2951.071     1941.495 5356.549    0.000 5356.549
854.00  4079.395 1188.725    0.000 1188.725     1459.696 3136.466    0.000 3136.466     1881.173 5039.878    0.000 5039.878
855.00  4040.582 1313.353    0.000 1313.353     1220.597 3198.987    0.000 3198.987     1171.516 5896.117    0.000 5896.117
856.00  4098.220 1249.216    0.000 1249.216     1029.088 3586.562    0.000 3586.562     1167.193 5797.885    0.000 5797.885
857.00  4052.846 1244.994    0.000 1244.994     1126.651 3487.364    0.000 3487.364     1204.490 5954.014    0.000 5954.014
858.00  3995.875 1207.579    0.000 1207.579     1282.266 3221.851    0.000 3221.851     1601.485 5642.865    0.000 5642.865
859.00  3996.586 1339.768    0.000 1339.768     1122.446 3433.251    0.000 3433.251     1337.293 5947.170    0.000 5947.170
860.00  4008.980 1404.281    0.000 1404.281     1304.674 3392.469    0.000 3392.469     1846.389 5303.882    0.000 5303.882
861.00  3957.189 1347.832    0.000 1347.832     1321.395 3309.013    0.000 3309.013     1691.260 5230.587    0.000 5230.587
862.00  3921.182 1381.737    0.000 1381.737     1367.446 3165.187    0.000 3165.187     1790.388 4957.553    0.000 4957.553
863.00  4049.085 1274.805    0.000 1274.805     1627.569 3183.194    0.000 3183.194     2478.535 4877.615    0.000 4877.615
864.00  4018.645 1351.020    0.000 1351.020     1343.418 3294.299    0.000 3294.299     1681.311 5686.205    0.000 5686.205
865.00  3971.335 1311.823    0.000 1311.823     1331.825 3389.414    0.000 3389.414     1463.053 5773.649    0.000 5773.649
866.00  3805.408 1453.926    0.000 1453.926     1217.435 3292.210    0.000 3292.210     1633.464 5397.253    0.000 5397.253
867.00  4021.451 1473.691    0.000 1473.691     1201.487 3548.219    0.000 3548.219     1713.990 5573.886    0.000 5573.886
868.00  3967.964 1487.496    0.000 1487.496     1176.473 3407.582    0.000 3407.582     1566.513 5127.542    0.000 5127.542
869.00  3651.556 1527.418    0.000 1527.418     1085.109 3363.550    0.000 3363.550     1267.022 5593.717    0.000 5593.717
870.00  4106.892 1392.272    0.000 1392.272     1192.792 3515.370    0.000 3515.370     1346.241 5443.105    0.000 5443.105
871.00  3910.197 1451.132    0.000 1451.132     1083.555 3359.941    0.000 3359.941     1528.609 5290.596    0.000 5290.596
872.00  4019.983 1374.077    0.000 1374.077     1345.876 3274.145    0.000 3274.145     1857.748 5338.249    0.000 5338.249
873.00  3986.930 1430.600    0.000 1430.600     1018.422 3287.491    0.000 3287.491     1063.939 5473.177    0.000 5473.177
874.00  3911.087 1398.567    0.000 1398.567     1212.284 3448.620    0.000 3448.620     1973.866 5102.288    0.000 5102.288
875.00  3923.491 1373.482    0.000 1373.482     1221.878 3210.287    0.000 3210.287     1882.782 5388.622    0.000 5388.622
876.00  3967.049 1430.802    0.000 1430.802     1039.839 3299.286    0.000 3299.286     1336.189 5183.835    0.000 5183.835
877.00  4071.587 1283.802    0.000 1283.802     1100.149 3396.128    0.000 3396.128     1548.411 5286.779    0.000 5286.779
878.00  4037.085 1301.368    0.000 1301.368     1148.179 3255.748    0.000 3255.748     1454.717 4988.202    0.000 4988.202
879.00  4068.430 1351.518    0.000 1351.518     1099.154 3584.653    0.000 3584.653     1299.092 5506.054    0.000 5506.054
880.00  3881.065 1431.213    0.000 1431.213     1109.015 3446.518    0.000 3446.518     1282.705 5696.442    0.000 5696.442
881.00  3792.442 1311.873    0.000 1311.873     1183.094 3179.354    0.000 3179.354     1373.884 5282.157    0.000 5282.157
882.00  3961.617 1323.502    0.000 1323.502     1059.486 3374.113    0.000 3374.113     1268.024 5777.979    0.000 5777.979
883.00  4116.664 1197.223    0.000 1197.223     1053.780 3456.109    0.000 3456.109      989.347 5778.779    0.000 5778.779
884.00  3873.289 1265.945    0.000 1265.945     1136.951 3427.501    0.000 3427.501     1501.154 5673.328    0.000 5673.328
885.00  4001.957 1284.076    0.000 1284.076     1233.832 3389.889    0.000 3389.889     1393.889 5822.003    0.000 5822.003
886.00  3721.475 1379.689    0.000 1379.689     1005.192 3457.002    0.000 3457.002     1282.903 5539.926    0.000 5539.926
887.00  3997.108 1309.982    0.000 1309.982     1351.945 3209.268    0.000 3209.268     1691.964 5068.730    0.000 5068.730
888.00  3949.573 1478.016    0.000 1478.016     1393.932 3261.763    0.000 3261.763     1982.202 5251.000    0.000 5251.000
889.00  4161.318 1419.291    0.000 1419.291     1075.040 3662.292    0.000 3662.292     1162.066 5834.500    0.000 5834.500
890.00  4057.276 1258.503    0.000 1258.503     1036.026 3632.544    0.000 3632.544     1169.603 6002.966    0.000 6002.966
891.00  4140.237 1156.002    0.000 1156.002     1328.256 3419.798    0.000 3419.798     1462.653 6095.764    0.000 6095.764
892.00  4119.988 1252.220    0.000 1252.220     1171.080 3474.259    0.000 3474.259     1423.147 5971.817    0.000 5971.817
893.00  3953.921 1317.916    0.000 1317.916     1176.057 3372.614    0.000 3372.614     1442.039 5630.491    0.000 5630.491
894.00  3990.238 1251.025    0.000 1251.025     1047.681 3418.481    0.000 3418.481     1059.216 5747.621    0.000 5747.621
895.00  3834.735 1339.101    0.000 1339.101     1255.005 3284.925    0.000 3284.925     1431.580 5855.784    0.000 5855.784
896.00  3873.856 1368.506    0.000 1368.506      958.667 3575.311    0.000 3575.311      783.050 6027.602    0.000 6027.602
897.00  4166.515 1235.546    0.000 1235.546     1224.174 3236.711    0.000 3236.711     1267.921 5836.498    0.000 5836.498
898.00  3898.218 1405.461    0.000 1405.461     1208.578 3179.743    0.000 3179.743     1101.435 5808.444    0.000 5808.444
899.00  3880.775 1391.774    0.000 1391.774     1062.524 3310.838    0.000 3310.838      979.495 5922.340    0.000 5922.340
900.00  3830.824 1308.906    0.000 1308.906      999.139 3234.104    0.000 3234.104      777.625 5670.605    0.000 5670.605
901.00  3938.929 1276.486    0.000 1276.486     1115.242 3224.243    0.000 3224.243     1215.839 5398.372    0.000 5398.372
902.00  4058.441 1306.328    0.000 1306.328     1001.562 3300.707    0.000 3300.707      958.183 5757.992    0.000 5757.992
903.00  3812.704 1416.624    0.000 1416.624     1067.600 3297.453    0.000 3297.453     1088.777 5751.344    0.000 5751.344
904.00  3925.203 1279.418    0.000 1279.418     1138.744 3208.495    0.000 3208.495     1085.558 5685.699    0.000 5685.699
905.00  3908.951 1352.980    0.000 1352.980     1169.690 3428.999    0.000 3428.999     1700.512 5284.560    0.000 5284.560
906.00  3751.285 1428.217    0.000 1428.217     1357.987 3068.776    0.000 3068.776     1669.142 4982.072    0.000 4982.072
907.00  3958.536 1311.625    0.000 1311.625     1164.718 3241.091    0.000 3241.091     1280.084 5410.336    0.000 5410.336
908.00  3841.541 1347.144    0.000 1347.144      879.875 3247.157    0.000 3247.157      877.656 5396.161    0.000 5396.161
909.00  3853.167 1531.820    0.000 1531.820     1088.361 3368.287    0.000 3368.287     1227.713 5534.705    0.000 5534.705
910.00  4086.408 1397.579    0.000 1397.579     1115.676 3466.101    0.000 3466.101     1201.174 5489.359    0.000 5489.359
911.00  3855.193 1499.912    0.000 1499.912     1172.751 3347.441    0.000 3347.441     1478.341 5366.817    0.000 5366.817
912.00  3836.871 1469.083    0.000 1469.083     1099.643 3294.868    0.000 3294.868     1307.739 5392.259    0.000 5392.259
913.00  3666.481 1478.252    0.000 1478.252     1044.768 3199.476    0.000 3199.476     1149.095 5308.607    0.000 5308.607
914.00  3560.866 1561.737    0.000 1561.737      986.106 3235.622    0.000 3235.622     1101.542 5349.409    0.000 5349.409
915.00  3667.715 1601.769    0.000 1601.769     1123.827 3169.682    0.000 3169.682     1680.605 4595.754    0.000 4595.754
916.00  3723.673 1598.993    0.000 1598.993     1172.839 3243.814    0.000 3243.814     1341.911 5282.665    0.000 5282.665
917.00  3686.644 1432.603    0.000 1432.603     1261.779 3067.017    0.000 3067.017     1512.218 5366.405    0.000 5366.405
918.00  3769.779 1486.427    0.000 1486.427     1196.863 3175.850    0.000 3175.850     1352.172 5036.057    0.000 5036.057
919.00  3799.253 1470.033    0.000 1470.033     1341.252 3209.391    0.000 3209.391     1640.904 5555.195    0.000 5555.195
920.00  3912.081 1372.511    0.000 1372.511     1260.086 3143.879    0.000 3143.879     1561.975 5255.924    0.000 5255.924
921.00  3677.260 1643.469    0.000 1643.469     1201.785 3296.357    0.000 3296.357     1597.973 5122.218    0.000 5122.218
922.00  3952.023 1546.236    0.000 1546.236     1273.009 3237.360    0.000 3237.360     1569.014 5574.515    0.000 5574.515
923.00  3831.036 1629.586    0.000 1629.586     1313.552 3088.632    0.000 3088.632     1923.188 4948.189    0.000 4948.189
924.00  3644.286 1719.604    0.000 1719.604     1302.239 3331.555    0.000 3331.555     1462.550 5475.166    0.000 5475.166
925.00  3709.535 1661.369    0.000 1661.369     1094.619 3368.547    0.000 3368.547     1291.453 5287.678    0.000 5287.678
926.00  3634.824 1626.761    0.000 1626.761     1233.849 3005.052    0.000 3005.052     1742.432 5014.639    0.000 5014.639
927.00  3570.243 1601.485    0.000 1601.485     1147.543 3241.617    0.000 3241.617     1463.855 5215.703    0.000 5215.703
928.00  3510.292 1627.828    0.000 1627.828     1117.598 3486.731    0.000 3486.731     1543.981 5453.658    0.000 5453.658
929.00  3663.158 1604.054    0.000 1604.054     1276.883 3177.201    0.000 3177.201     1341.214 5620.976    0.000 5620.976
930.00  3749.571 1467.319    0.000 1467.319     1127.342 3155.857    0.000 3155.857     1312.459 5031.955    0.000 5031.955
931.00  3647.938 1495.281    0.000 1495.281     1077.006 3096.224    0.000 3096.224     1249.827 5079.392    0.000 5079.392
932.00  3740.627 1515.117    0.000 1515.117     1366.522 3087.295    0.000 3087.295     1832.913 4819.108    0.000 4819.108
933.00  3916.983 1647.143    0.000 1647.143     1077.080 3538.225    0.000 3538.225     1562.089 5516.710    0.000 5516.710
934.00  3885.823 1541.763    0.000 1541.763     1196.321 3495.254    0.000 3495.254     1586.101 5179.222    0.000 5179.222
935.00  3850.370 1481.931    0.000 1481.931     1068.779 3358.166    0.000 3358.166     1565.088 5314.339    0.000 5314.339
936.00  3771.519 1501.161    0.000 1501.161     1290.921 3247.477    0.000 3247.477     1885.880 5009.833    0.000 5009.833
937.00  3754.002 1421.580    0.000 1421.580     1145.825 3194.977    0.000 3194.977     1604.804 5081.797    0.000 5081.797
938.00  3936.063 1481.982    0.000 1481.982     1203.843 3159.873    0.000 3159.873     1572.330 4846.855    0.000 4846.855
939.00  4220.720 1250.961    0.000 1250.961     1161.406 3180.760    0.000 3180.760     1248.116 5494.096    0.000 5494.096
940.00  4186.044 1237.232    0.000 1237.232     1347.095 3243.910    0.000 3243.910     1673.362 5247.374    0.000 5247.374
941.00  4016.888 1337.677    0.000 1337.677     1352.100 3218.390    0.000 3218.390     1750.469 5509.060    0.000 5509.060
942.00  4158.193 1289.126    0.000 1289.126     1385.241 3185.191    0.000 3185.191     1611.235 4855.502    0.000 4855.502
943.00  4070.077 1453.626    0.000 1453.626     1041.509 3680.072    0.000 3680.072     1366.443 6058.866    0.000 6058.866
944.00  4358.645 1474.805    0.000 1474.805     1300.721 3652.839    0.000 3652.839     1568.719 5641.953    0.000 5641.953
945.00  4016.474 1427.427    0.000 1427.427     1429.370 3398.171    0.000 3398.171     1946.912 5083.917    0.000 5083.917
946.00  4247.194 1281.323    0.000 1281.323     1627.886 3110.680    0.000 3110.680     1807.984 5050.732    0.000 5050.732
947.00  4269.367 1305.459    0.000 1305.459     1366.049 3536.178    0.000 3536.178     1729.167 5101.193    0.000 5101.193
948.00  4100.148 1371.377    0.000 1371.377     1217.941 3228.389    0.000 3228.389     1781.740 4720.686    0.000 4720.686
949.00  4198.552 1303.399    0.000 1303.399     1374.519 3202.447    0.000 3202.447     1943.801 4972.816    0.000 4972.816
950.00  4219.483 1383.753    0.000 1383.753     1318.455 3225.293    0.000 3225.293     1653.664 5038.470    0.000 5038.470
951.00  4156.963 1307.168    0.000 1307.168     1509.243 3133.135    0.000 3133.135     1783.053 5238.026    0.000 5238.026
952.00  4318.723 1369.200    0.000 1369.200     1374.457 3214.451    0.000 3214.451     1534.238 5078.979    0.000 5078.979
953.00  4294.974 1177.708    0.000 1177.708     1607.658 3033.240    0.000 3033.240     1828.991 4842.732    0.000 4842.732
954.00  3920.966 1449.772    0.000 1449.772     1412.457 3226.470    0.000 3226.470     1505.273 4993.416    0.000 4993.416
955.00  4114.289 1470.874    0.000 1470.874     1492.005 3169.376    0.000 3169.376     2169.087 4690.512    0.000 4690.512
956.00  4289.142 1234.609    0.000 1234.609     1299.515 3233.716    0.000 3233.716     1766.557 4897.621    0.000 4897.621
957.00  4047.634 1328.157    0.000 1328.157     1483.558 3060.504    0.000 3060.504     1799.236 5052.636    0.000 5052.636
958.00  4138.944 1383.299    0.000 1383.299     1326.357 3107.715    0.000 3107.715     1462.248 4989.893    0.000 4989.893
959.00  4126.355 1419.772    0.000 1419.772     1413.768 3223.706    0.000 3223.706     1735.595 4896.820    0.000 4896.820
960.00  4284.362 1349.706    0.000 1349.706     1430.748 3302.865    0.000 3302.865     1533.119 5275.115    0.000 5275.115
961.00  4098.654 1343.617    0.000 1343.617     1397.041 3201.497    0.000 3201.497     1602.188 5075.864    0.000 5075.864
962.00  4122.254 1424.536    0.000 1424.536     1427.556 3273.495    0.000 3273.495     1716.395 5244.355    0.000 5244.355
963.00  4258.784 1321.091    0.000 1321.091     1475.157 3353.810    0.000 3353.810     1522.464 5402.195    0.000 5402.195
964.00  4089.871 1343.505    0.000 1343.505     1441.116 3307.481    0.000 3307.481     1359.196 5417.152    0.000 5417.152
965.00  4234.456 1467.083    0.000 1467.083     1168.521 3429.852    0.000 3429.852     1571.224 5385.202    0.000 5385.202
966.00  4233.658 1414.809    0.000 1414.809     1372.915 3246.219    0.000 3246.219     1398.812 5747.124    0.000 5747.124
967.00  4207.057 1288.902    0.000 1288.902     1278.121 3359.329    0.000 3359.329     1691.461 5254.910    0.000 5254.910
968.00  4124.751 1445.178    0.000 1445.178     1365.826 3315.640    0.000 3315.640     1791.595 5251.381    0.000 5251.381
969.00  4092.904 1515.448    0.000 1515.448     1428.900 3232.869    0.000 3232.869     2024.326 5113.554    0.000 5113.554
970.00  4093.929 1470.012    0.000 1470.012     1269.888 3321.812    0.000 3321.812     1734.083 5172.969    0.000 5172.969
971.00  4142.881 1366.117    0.000 1366.117     1332.093 3210.928    0.000 3210.928     1579.869 5163.728    0.000 5163.728
972.00  4171.897 1440.817    0.000 1440.817     1370.534 3393.916    0.000 3393.916     2217.146 4931.583    0.000 4931.583
973.00  4059.756 1490.114    0.000 1490.114     1107.923 3483.782    0.000 3483.782     1379.613 5554.194    0.000 5554.194
974.00  4020.487 1534.878    0.000 1534.878      936.154 3513.415    0.000 3513.415      872.526 5730.940    0.000 5730.940
975.00  3992.584 1524.657    0.000 1524.657      998.567 3485.076    0.000 3485.076     1202.567 5282.175    0.000 5282.175
976.00  3993.785 1627.556    0.000 1627.556     1134.713 3538.115    0.000 3538.115     1172.516 5327.094    0.000 5327.094
977.00  3944.561 1613.126    0.000 1613.126     1072.426 3520.979    0.000 3520.979     1389.368 5513.972    0.000 5513.972
978.00  3816.916 1704.736    0.000 1704.736      992.666 3615.401    0.000 3615.401     1095.412 5686.796    0.000 5686.796
979.00  3943.960 1644.678    0.000 1644.678      991.414 3530.592    0.000 3530.592      964.819 5632.215    0.000 5632.215
980.00  3741.662 1775.860    0.000 1775.860      973.208 3475.301    0.000 3475.301      931.640 5703.481    0.000 5703.481
981.00  3872.041 1605.557    0.000 1605.557     1074.952 3401.890    0.000 3401.890     1184.284 5522.562    0.000 5522.562
982.00  3920.231 1489.021    0.000 1489.021     1387.321 3137.998    0.000 3137.998     2115.302 4797.695    0.000 4797.695
983.00  3881.033 1535.211    0.000 1535.211     1159.832 3259.751    0.000 3259.751     1471.894 5078.386    0.000 5078.386
984.00  3877.620 1591.250    0.000 1591.250     1192.474 3322.842    0.000 3322.842     1231.727 5506.443    0.000 5506.443
985.00  4008.622 1538.227    0.000 1538.227     1254.155 3398.345    0.000 3398.345     1666.024 5230.489    0.000 5230.489
986.00  4138.807 1359.977    0.000 1359.977     1230.638 3325.636    0.000 3325.636     1073.182 5425.229    0.000 5425.229
987.00  3836.531 1549.175    0.000 1549.175      859.558 3332.973    0.000 3332.973     1088.573 5304.880    0.000 5304.880
988.00  4025.639 1434.256    0.000 1434.256      856.164 3716.896    0.000 3716.896     1025.530 5986.390    0.000 5986.390
989.00  3887.115 1417.323    0.000 1417.323      795.130 3624.513    0.000 3624.513      602.497 5600.047    0.000 5600.047
990.00  3986.680 1526.415    0.000 1526.415     1103.711 3533.193    0.000 3533.193     1507.382 5269.396    0.000 5269.396
991.00  3963.326 1525.180    0.000 1525.180     1192.237 3425.006    0.000 3425.006     1384.130 5661.173    0.000 5661.173
992.00  3925.336 1576.076    0.000 1576.076     1123.698 3575.303    0.000 3575.303     1255.947 5361.380    0.000 5361.380
993.00  4005.135 1497.086    0.000 1497.086     1102.841 3418.434    0.000 3418.434     1315.270 5025.008    0.000 5025.008
994.00  4068.716 1542.156    0.000 1542.156     1080.871 3556.595    0.000 3556.595     1263.791 5296.034    0.000 5296.034
995.00  4024.160 1635.925    0.000 1635.925     1066.217 3339.186    0.000 3339.186     1002.208 5722.585    0.000 5722.585
996.00  3858.587 1651.869    0.000 1651.869      821.250 3724.722    0.000 3724.722      581.484 6248.271    0.000 6248.271
997.00  4154.074 1518.354    0.000 1518.354     1183.101 3565.430    0.000 3565.430     1264.105 5616.430    0.000 5616.430
998.00  4135.982 1456.967    0.000 1456.967     1152.768 3592.642    0.000 3592.642     1556.157 5685.599    0.000 5685.599
999.00  4208.165 1520.658    0.000 1520.658     1307.342 3497.978    0.000 3497.978     1202.881 6001.570    0.000 6001.570
1000.00  3992.727 1477.659    0.000 1477.659     1209.220 3617.385    0.000 3617.385     1342.122 5891.868    0.000 5891.868
1001.00  4127.780 1452.346    0.000 1452.346     1153.027 3644.418    0.000 3644.418     1477.640 5648.880    0.000 5648.880
1002.00  4274.576 1416.197    0.000 1416.197     1372.142 3416.065    0.000 3416.065     2009.849 4845.360    0.000 4845.360
1003.00  4071.062 1419.833    0.000 1419.833     1384.030 3192.723    0.000 3192.723     1705.240 5279.643    0.000 5279.643
1004.00  4225.305 1299.566    0.000 1299.566     1573.426 3110.288    0.000 3110.288     1835.527 5069.033    0.000 5069.033
1005.00  4255.463 1310.387    0.000 1310.387     1551.329 3148.373    0.000 3148.373     1963.000 5165.346    0.000 5165.346
1006.00  4278.774 1313.818    0.000 1313.818     1379.741 3161.386    0.000 3161.386     1846.582 5099.181    0.000 5099.181
1007.00  4370.860 1323.532    0.000 1323.532     1466.904 3062.151    0.000 3062.151     1849.703 4996.037    0.000 4996.037
1008.00  4141.519 1358.231    0.000 1358.231     1315.830 3308.402    0.000 3308.402     1809.297 4818.609    0.000 4818.609
1009.00  4280.477 1245.681    0.000 1245.681     1299.491 3218.959    0.000 3218.959     1589.632 5418.076    0.000 5418.076
1010.00  4258.158 1284.490    0.000 1284.490     1519.929 3083.770    0.000 3083.770     1912.330 4931.406    0.000 4931.406
1011.00  3796.701 1466.653    0.000 1466.653     1271.948 3210.034    0.000 3210.034     1757.513 4771.867    0.000 4771.867
1012.00  3787.963 1378.112    0.000 1378.112     1393.154 3045.746    0.000 3045.746     2029.855 4395.259    0.000 4395.259
1013.00  3576.256 1407.490    0.000 1407.490     1393.680 2899.823    0.000 2899.823     2108.488 4398.198    0.000 4398.198
1014.00  3686.341 1445.381    0.000 1445.381     1384.021 3073.169    0.000 3073.169     1740.516 4743.118    0.000 4743.118
1015.00  3643.586 1455.140    0.000 1455.140     1409.481 2973.799    0.000 2973.799     2050.357 4617.740    0.000 4617.740
1016.00  3757.822 1495.026    0.000 1495.026     1414.366 2937.095    0.000 2937.095     1613.043 4785.427    0.000 4785.427
1017.00  3744.606 1387.055    0.000 1387.055     1240.142 3192.642    0.000 3192.642     1604.594 4835.901    0.000 4835.901
1018.00  3844.949 1383.052    0.000 1383.052     1355.779 3083.439    0.000 3083.439     1591.333 4934.034    0.000 4934.034
1019.00  4100.616 1201.411    0.000 1201.411     1548.348 3024.570    0.000 3024.570     2138.931 4675.843    0.000 4675.843
1020.00  3988.165 1210.714    0.000 1210.714     1476.349 3083.251    0.000 3083.251     1783.154 4833.997    0.000 4833.997
1021.00  3877.467 1399.893    0.000 1399.893     1401.156 3013.416    0.000 3013.416     1527.801 5039.375    0.000 5039.375
1022.00  3944.076 1177.765    0.000 1177.765     1527.167 2724.309    0.000 2724.309     1936.566 4372.935    0.000 4372.935
1023.00  3874.424 1340.080    0.000 1340.080     1082.685 3073.463    0.000 3073.463     1078.016 4925.681    0.000 4925.681
1024.00  3859.586 1393.464    0.000 1393.464     1354.960 2915.973    0.000 2915.973     1370.672 4902.952    0.000 4902.952
1025.00  3793.262 1297.213    0.000 1297.213     1295.499 2800.600    0.000 2800.600     1368.959 5183.941    0.000 5183.941
1026.00  3765.158 1428.144    0.000 1428.144     1235.884 3057.571    0.000 3057.571     1257.167 5080.096    0.000 5080.096
1027.00  3984.093 1250.196    0.000 1250.196     1227.781 2991.524    0.000 2991.524     1208.003 5244.858    0.000 5244.858
