# Supplementary material for: N-Glycans modulate tilting of HIV-1 envelope glycoprotein
Source: Nat Commun. 2026 Apr 15;17:5206. doi: 10.1038/s41467-026-71874-2 (PMC13254402; doi:10.1038/s41467-026-71874-2)
Supplement: Supplementary file 8 — Source Data [file 41467_2026_71874_MOESM8_ESM.zip › source_data/2_Supplementary_Figures/5_FigS9/source_data/V1V2/V1V2.B.5.txt]

#ASA ANALYSIS
#SIM_TIME  ASA1.4 TotOccl1.4 ShldMem1.4 ShldGly1.4   ASA7.2 TotOccl7.2 ShldMem7.2 ShldGly7.2   ASA18.6 TotOccl18.6 ShldMem18.6 ShldGly18.6

  0.00  4200.474  994.430    0.000  994.430      555.568 3760.899    0.000 3760.899      222.781 5444.217    0.000 5444.217
  1.00  3797.245  999.643    0.000  999.643      404.404 3480.071    0.000 3480.071      250.831 5796.515    0.000 5796.515
  2.00  3965.568 1110.203    0.000 1110.203      495.238 3492.268    0.000 3492.268      139.339 6203.771    0.000 6203.771
  3.00  3868.174 1156.261    0.000 1156.261      509.673 3635.999    0.000 3635.999      300.796 5851.415    0.000 5851.415
  4.00  4150.499  984.823    0.000  984.823      827.290 3410.193    0.000 3410.193      400.727 5928.096    0.000 5928.096
  5.00  3919.862 1109.985    0.000 1109.985      586.245 3402.220    0.000 3402.220      551.828 5490.722    0.000 5490.722
  6.00  4055.862  977.776    0.000  977.776      638.866 3496.135    0.000 3496.135      549.818 5532.977    0.000 5532.977
  7.00  4017.610 1068.431    0.000 1068.431      576.596 3490.371    0.000 3490.371      487.688 5721.209    0.000 5721.209
  8.00  4058.403 1056.429    0.000 1056.429      784.649 3289.488    0.000 3289.488      398.917 5595.055    0.000 5595.055
  9.00  4162.640 1108.531    0.000 1108.531      599.205 3445.520    0.000 3445.520      338.396 5477.630    0.000 5477.630
 10.00  4000.622 1184.162    0.000 1184.162      708.784 3280.878    0.000 3280.878      290.843 5302.963    0.000 5302.963
 11.00  3964.840 1213.684    0.000 1213.684      512.230 3494.794    0.000 3494.794      238.968 5730.289    0.000 5730.289
 12.00  4006.233 1193.136    0.000 1193.136      868.709 3326.013    0.000 3326.013      509.599 5741.288    0.000 5741.288
 13.00  3903.014 1153.686    0.000 1153.686      559.598 3559.840    0.000 3559.840      218.962 5663.111    0.000 5663.111
 14.00  4130.831 1001.142    0.000 1001.142      576.144 3305.581    0.000 3305.581      332.861 5609.468    0.000 5609.468
 15.00  3892.582 1088.770    0.000 1088.770      440.332 3719.427    0.000 3719.427      324.723 5925.469    0.000 5925.469
 16.00  3775.723 1134.980    0.000 1134.980      466.204 3716.190    0.000 3716.190      429.177 5718.736    0.000 5718.736
 17.00  4020.068 1071.402    0.000 1071.402      543.049 3694.237    0.000 3694.237      333.067 5735.276    0.000 5735.276
 18.00  3746.158 1270.154    0.000 1270.154      479.552 3650.489    0.000 3650.489      288.632 6102.334    0.000 6102.334
 19.00  3824.126 1219.753    0.000 1219.753      338.909 3742.797    0.000 3742.797      268.726 5944.784    0.000 5944.784
 20.00  3912.460 1122.356    0.000 1122.356      469.817 3668.005    0.000 3668.005      459.136 5940.792    0.000 5940.792
 21.00  3801.958 1065.369    0.000 1065.369      515.680 3486.769    0.000 3486.769      289.234 5492.239    0.000 5492.239
 22.00  3889.458 1122.289    0.000 1122.289      655.662 3417.847    0.000 3417.847      479.240 5799.205    0.000 5799.205
 23.00  3991.771 1051.685    0.000 1051.685      623.373 3339.090    0.000 3339.090      430.482 5229.389    0.000 5229.389
 24.00  4127.951 1009.322    0.000 1009.322      734.078 3670.395    0.000 3670.395      371.571 6421.476    0.000 6421.476
 25.00  4176.176 1002.442    0.000 1002.442      682.768 3718.808    0.000 3718.808      569.319 5641.768    0.000 5641.768
 26.00  4190.546 1124.074    0.000 1124.074      698.975 3379.279    0.000 3379.279      692.173 5223.429    0.000 5223.429
 27.00  4064.241 1213.112    0.000 1213.112      719.803 3584.547    0.000 3584.547      573.745 5507.167    0.000 5507.167
 28.00  4098.716 1142.519    0.000 1142.519      817.311 3416.547    0.000 3416.547      713.887 5474.582    0.000 5474.582
 29.00  3915.645 1028.174    0.000 1028.174      815.771 3112.301    0.000 3112.301      435.209 5253.540    0.000 5253.540
 30.00  3711.385 1110.104    0.000 1110.104      573.196 3459.592    0.000 3459.592      323.115 5807.356    0.000 5807.356
 31.00  3869.300 1175.750    0.000 1175.750      572.715 3467.996    0.000 3467.996      150.298 5406.474    0.000 5406.474
 32.00  3728.965 1164.285    0.000 1164.285      537.874 3648.077    0.000 3648.077      352.370 5673.267    0.000 5673.267
 33.00  3713.276 1175.388    0.000 1175.388      588.892 3257.393    0.000 3257.393      643.414 5119.625    0.000 5119.625
 34.00  3782.205 1270.602    0.000 1270.602      595.549 3549.583    0.000 3549.583      651.759 5044.132    0.000 5044.132
 35.00  3850.338 1191.243    0.000 1191.243      572.851 3320.029    0.000 3320.029      382.630 5043.965    0.000 5043.965
 36.00  4088.050 1161.155    0.000 1161.155      740.425 3737.070    0.000 3737.070      766.065 5697.457    0.000 5697.457
 37.00  3851.908 1278.500    0.000 1278.500      751.867 3423.562    0.000 3423.562      783.657 5414.302    0.000 5414.302
 38.00  3832.926 1327.280    0.000 1327.280      631.135 3368.282    0.000 3368.282      613.154 4974.288    0.000 4974.288
 39.00  3885.481 1344.778    0.000 1344.778      672.202 3520.015    0.000 3520.015      481.958 5377.097    0.000 5377.097
 40.00  4047.234 1085.122    0.000 1085.122      546.692 3503.330    0.000 3503.330      472.005 5531.574    0.000 5531.574
 41.00  4072.803 1035.708    0.000 1035.708      421.106 3536.497    0.000 3536.497      299.590 5404.425    0.000 5404.425
 42.00  3987.324 1191.576    0.000 1191.576      362.000 3609.840    0.000 3609.840      278.679 5414.305    0.000 5414.305
 43.00  4064.261 1277.867    0.000 1277.867      660.095 3346.046    0.000 3346.046      453.507 5103.659    0.000 5103.659
 44.00  4303.146 1112.117    0.000 1112.117      751.604 3261.638    0.000 3261.638      471.200 5120.747    0.000 5120.747
 45.00  4333.937 1138.589    0.000 1138.589      684.426 3740.785    0.000 3740.785      415.304 5742.331    0.000 5742.331
 46.00  4284.527 1064.055    0.000 1064.055      719.960 3445.493    0.000 3445.493      565.601 5255.353    0.000 5255.353
 47.00  4206.980 1093.502    0.000 1093.502      807.167 3435.353    0.000 3435.353      723.439 5062.014    0.000 5062.014
 48.00  4057.364 1186.074    0.000 1186.074      799.077 3331.269    0.000 3331.269      713.182 5072.370    0.000 5072.370
 49.00  4000.584 1326.424    0.000 1326.424      661.523 3547.123    0.000 3547.123      663.119 5430.868    0.000 5430.868
 50.00  4174.131 1221.147    0.000 1221.147      548.339 3655.380    0.000 3655.380      588.423 5252.726    0.000 5252.726
 51.00  3871.345 1479.027    0.000 1479.027      481.826 3790.663    0.000 3790.663      338.898 5679.371    0.000 5679.371
 52.00  4007.444 1343.217    0.000 1343.217      526.223 3566.414    0.000 3566.414      430.280 5271.821    0.000 5271.821
 53.00  3875.188 1274.829    0.000 1274.829      574.867 3374.877    0.000 3374.877      594.755 4938.051    0.000 4938.051
 54.00  3848.023 1234.551    0.000 1234.551      619.708 3482.370    0.000 3482.370      413.092 5163.568    0.000 5163.568
 55.00  3842.847 1245.117    0.000 1245.117      572.463 3543.889    0.000 3543.889      609.937 5314.945    0.000 5314.945
 56.00  3679.466 1325.585    0.000 1325.585      649.550 3393.129    0.000 3393.129      650.552 4962.710    0.000 4962.710
 57.00  3929.676 1347.480    0.000 1347.480      769.637 3334.566    0.000 3334.566      886.504 4998.570    0.000 4998.570
 58.00  3720.918 1382.030    0.000 1382.030      675.229 3393.559    0.000 3393.559      684.834 5269.706    0.000 5269.706
 59.00  3836.761 1331.109    0.000 1331.109      738.997 3211.772    0.000 3211.772      889.621 4741.441    0.000 4741.441
 60.00  3952.595 1326.251    0.000 1326.251      718.259 3341.851    0.000 3341.851      796.317 4766.455    0.000 4766.455
 61.00  3902.224 1246.740    0.000 1246.740      633.917 3324.436    0.000 3324.436      716.597 4409.450    0.000 4409.450
 62.00  3853.217 1364.650    0.000 1364.650      775.254 3343.864    0.000 3343.864      981.204 4760.605    0.000 4760.605
 63.00  3981.934 1325.205    0.000 1325.205      742.129 3303.422    0.000 3303.422      935.763 4890.595    0.000 4890.595
 64.00  3702.739 1403.377    0.000 1403.377      748.370 3326.735    0.000 3326.735     1011.969 4712.472    0.000 4712.472
 65.00  3753.527 1221.299    0.000 1221.299      604.924 3512.348    0.000 3512.348      818.443 4763.131    0.000 4763.131
 66.00  3898.216 1113.187    0.000 1113.187      860.311 3285.310    0.000 3285.310      896.457 4831.501    0.000 4831.501
 67.00  3974.507 1285.553    0.000 1285.553      643.480 3399.176    0.000 3399.176      379.816 5096.798    0.000 5096.798
 68.00  3828.011 1294.571    0.000 1294.571      673.134 3465.412    0.000 3465.412      501.461 5099.516    0.000 5099.516
 69.00  3966.342 1265.870    0.000 1265.870      642.411 3342.132    0.000 3342.132      600.788 5105.753    0.000 5105.753
 70.00  3812.719 1347.531    0.000 1347.531      621.693 3136.954    0.000 3136.954      560.775 4684.129    0.000 4684.129
 71.00  4030.218 1222.232    0.000 1222.232      533.803 3496.447    0.000 3496.447      531.722 4886.490    0.000 4886.490
 72.00  4030.038 1247.547    0.000 1247.547      680.146 3595.368    0.000 3595.368      567.914 5086.759    0.000 5086.759
 73.00  4179.300 1170.120    0.000 1170.120      699.718 3494.548    0.000 3494.548      708.259 5166.361    0.000 5166.361
 74.00  4089.819 1223.395    0.000 1223.395      676.901 3532.278    0.000 3532.278      758.123 4946.002    0.000 4946.002
 75.00  3833.201 1354.849    0.000 1354.849      564.324 3533.590    0.000 3533.590      550.421 5194.815    0.000 5194.815
 76.00  4135.622 1203.524    0.000 1203.524      686.287 3389.996    0.000 3389.996      657.489 4721.407    0.000 4721.407
 77.00  3955.094 1387.989    0.000 1387.989      646.715 3120.180    0.000 3120.180      460.040 4588.118    0.000 4588.118
 78.00  3951.694 1330.655    0.000 1330.655      737.120 3085.922    0.000 3085.922      698.105 4691.053    0.000 4691.053
 79.00  4213.251 1169.120    0.000 1169.120      788.946 3128.873    0.000 3128.873      661.006 4553.822    0.000 4553.822
 80.00  3986.411 1237.327    0.000 1237.327      769.740 3236.941    0.000 3236.941      611.042 4528.399    0.000 4528.399
 81.00  3920.782 1228.264    0.000 1228.264      662.938 3130.043    0.000 3130.043      738.719 4312.944    0.000 4312.944
 82.00  4066.881 1390.417    0.000 1390.417      748.666 2975.383    0.000 2975.383      619.890 4221.253    0.000 4221.253
 83.00  4039.708 1365.602    0.000 1365.602      789.817 3006.865    0.000 3006.865      888.413 4065.929    0.000 4065.929
 84.00  3887.135 1249.442    0.000 1249.442      808.290 3142.288    0.000 3142.288      929.734 4393.081    0.000 4393.081
 85.00  3815.740 1259.924    0.000 1259.924      932.267 2916.773    0.000 2916.773      939.181 4018.178    0.000 4018.178
 86.00  4141.274 1274.979    0.000 1274.979      862.280 3128.593    0.000 3128.593      677.995 4736.592    0.000 4736.592
 87.00  3859.959 1371.961    0.000 1371.961      759.593 3055.676    0.000 3055.676      438.927 4676.982    0.000 4676.982
 88.00  3787.162 1419.106    0.000 1419.106      644.555 3327.069    0.000 3327.069      328.443 4658.670    0.000 4658.670
 89.00  3744.870 1429.515    0.000 1429.515      916.448 2983.283    0.000 2983.283      806.780 4258.654    0.000 4258.654
 90.00  3696.928 1475.903    0.000 1475.903      677.009 3256.438    0.000 3256.438      458.130 4683.915    0.000 4683.915
 91.00  3740.584 1395.126    0.000 1395.126      772.965 3086.902    0.000 3086.902      607.926 4601.668    0.000 4601.668
 92.00  3787.000 1425.969    0.000 1425.969      705.096 3005.727    0.000 3005.727      624.815 4507.376    0.000 4507.376
 93.00  3769.071 1414.442    0.000 1414.442      754.672 3130.245    0.000 3130.245      926.310 4585.386    0.000 4585.386
 94.00  3753.901 1402.508    0.000 1402.508      778.291 3014.012    0.000 3014.012      821.962 4354.175    0.000 4354.175
 95.00  3492.088 1583.921    0.000 1583.921      746.495 3013.333    0.000 3013.333      679.506 4405.335    0.000 4405.335
 96.00  3676.718 1374.521    0.000 1374.521      780.570 3222.208    0.000 3222.208      840.057 4700.284    0.000 4700.284
 97.00  3908.605 1297.878    0.000 1297.878      625.679 3366.504    0.000 3366.504      746.361 4684.823    0.000 4684.823
 98.00  3915.640 1236.085    0.000 1236.085      612.236 3252.559    0.000 3252.559      863.180 4421.225    0.000 4421.225
 99.00  3819.142 1408.065    0.000 1408.065      513.316 3373.702    0.000 3373.702      622.101 4772.799    0.000 4772.799
100.00  3909.625 1313.099    0.000 1313.099      566.440 3468.764    0.000 3468.764      533.028 4758.107    0.000 4758.107
101.00  3821.009 1282.977    0.000 1282.977      750.149 3491.937    0.000 3491.937      796.125 5106.667    0.000 5106.667
102.00  3847.098 1236.306    0.000 1236.306      716.684 3359.849    0.000 3359.849      762.446 4665.912    0.000 4665.912
103.00  3905.665 1118.031    0.000 1118.031      753.429 3247.294    0.000 3247.294      830.608 4551.112    0.000 4551.112
104.00  3892.270 1266.279    0.000 1266.279      737.849 2918.669    0.000 2918.669      691.568 4313.542    0.000 4313.542
105.00  4133.749 1171.610    0.000 1171.610      784.515 3072.193    0.000 3072.193      861.974 4525.168    0.000 4525.168
106.00  3749.469 1221.904    0.000 1221.904      781.016 3107.064    0.000 3107.064      669.754 4368.959    0.000 4368.959
107.00  3611.166 1248.508    0.000 1248.508      661.156 3357.832    0.000 3357.832      414.096 5148.072    0.000 5148.072
108.00  3853.736 1009.843    0.000 1009.843      727.395 3142.331    0.000 3142.331      790.594 5053.176    0.000 5053.176
109.00  3920.346 1058.583    0.000 1058.583      603.579 3285.088    0.000 3285.088      472.105 5084.435    0.000 5084.435
110.00  3717.165 1160.668    0.000 1160.668      695.440 2956.609    0.000 2956.609      631.550 4523.761    0.000 4523.761
111.00  3943.772 1066.815    0.000 1066.815      783.457 3013.767    0.000 3013.767      892.634 4764.519    0.000 4764.519
112.00  3997.303 1006.367    0.000 1006.367      691.594 3230.404    0.000 3230.404      853.426 4898.325    0.000 4898.325
113.00  3852.272 1079.656    0.000 1079.656      637.180 3138.643    0.000 3138.643      488.894 4698.173    0.000 4698.173
114.00  3908.833 1213.000    0.000 1213.000      625.715 3243.443    0.000 3243.443      653.367 4936.539    0.000 4936.539
115.00  3810.945 1223.601    0.000 1223.601      570.153 3222.223    0.000 3222.223      519.355 4935.323    0.000 4935.323
116.00  3652.047 1265.493    0.000 1265.493      538.943 3016.429    0.000 3016.429      544.288 4257.820    0.000 4257.820
117.00  3858.982 1121.411    0.000 1121.411      598.394 3133.030    0.000 3133.030      500.657 4774.051    0.000 4774.051
118.00  3712.218 1250.375    0.000 1250.375      497.311 3196.787    0.000 3196.787      489.095 4817.881    0.000 4817.881
119.00  3835.246 1292.167    0.000 1292.167      693.540 3308.733    0.000 3308.733      511.112 4741.084    0.000 4741.084
120.00  3735.172 1266.643    0.000 1266.643      625.400 3118.289    0.000 3118.289      388.763 4967.084    0.000 4967.084
121.00  3463.122 1360.249    0.000 1360.249      561.513 3278.647    0.000 3278.647      584.904 4887.955    0.000 4887.955
122.00  3627.583 1236.315    0.000 1236.315      665.314 3109.924    0.000 3109.924      747.768 4663.762    0.000 4663.762
123.00  3643.819 1193.154    0.000 1193.154      518.238 3089.383    0.000 3089.383      610.540 4539.917    0.000 4539.917
124.00  3613.701 1255.238    0.000 1255.238      654.503 3121.231    0.000 3121.231      649.747 4928.192    0.000 4928.192
125.00  3783.787 1150.604    0.000 1150.604      602.187 3171.799    0.000 3171.799      548.611 4751.935    0.000 4751.935
126.00  3820.885 1100.632    0.000 1100.632      556.445 3275.511    0.000 3275.511      429.880 4460.907    0.000 4460.907
127.00  3744.595 1127.016    0.000 1127.016      691.332 3166.442    0.000 3166.442      608.627 4634.424    0.000 4634.424
128.00  3716.541 1220.848    0.000 1220.848      863.352 3068.842    0.000 3068.842      912.743 4510.262    0.000 4510.262
129.00  3831.508 1180.351    0.000 1180.351      690.301 2997.279    0.000 2997.279      779.134 4434.371    0.000 4434.371
130.00  3881.782 1176.482    0.000 1176.482      665.621 3189.781    0.000 3189.781      577.666 4699.470    0.000 4699.470
131.00  4123.290 1076.312    0.000 1076.312      816.062 3397.117    0.000 3397.117      981.002 4902.959    0.000 4902.959
132.00  3710.231 1194.140    0.000 1194.140      893.805 3080.742    0.000 3080.742      913.749 4583.157    0.000 4583.157
133.00  3646.871 1345.340    0.000 1345.340      993.148 3225.084    0.000 3225.084     1130.195 4851.277    0.000 4851.277
134.00  3829.951 1223.592    0.000 1223.592      867.297 3000.244    0.000 3000.244      873.534 4705.817    0.000 4705.817
135.00  3859.637 1301.124    0.000 1301.124      815.672 3129.894    0.000 3129.894      578.872 4627.197    0.000 4627.197
136.00  4016.531 1066.314    0.000 1066.314      749.391 3329.633    0.000 3329.633      558.965 4678.977    0.000 4678.977
137.00  3833.540 1226.399    0.000 1226.399      809.967 3121.193    0.000 3121.193      800.646 4722.902    0.000 4722.902
138.00  3865.382 1330.510    0.000 1330.510      938.412 3102.275    0.000 3102.275      871.318 4744.218    0.000 4744.218
139.00  3734.964 1325.305    0.000 1325.305      971.889 3060.190    0.000 3060.190      718.010 4888.801    0.000 4888.801
140.00  3631.682 1398.071    0.000 1398.071      936.562 3068.178    0.000 3068.178      609.434 4826.666    0.000 4826.666
141.00  3623.505 1385.073    0.000 1385.073     1037.209 3111.531    0.000 3111.531      894.043 4888.286    0.000 4888.286
142.00  3840.066 1186.334    0.000 1186.334      853.903 3220.594    0.000 3220.594      807.887 4888.591    0.000 4888.591
143.00  3570.279 1387.390    0.000 1387.390      842.876 3277.947    0.000 3277.947      702.327 4950.195    0.000 4950.195
144.00  3724.727 1121.013    0.000 1121.013      690.563 3194.573    0.000 3194.573      753.498 4822.425    0.000 4822.425
145.00  3609.718 1293.369    0.000 1293.369      977.367 3088.704    0.000 3088.704     1151.408 4712.748    0.000 4712.748
146.00  3886.786 1260.848    0.000 1260.848      922.692 3359.065    0.000 3359.065      831.915 5132.278    0.000 5132.278
147.00  3655.498 1355.307    0.000 1355.307      905.048 3374.713    0.000 3374.713      752.392 5351.849    0.000 5351.849
148.00  3789.273 1273.462    0.000 1273.462      738.483 3538.603    0.000 3538.603      627.832 5141.023    0.000 5141.023
149.00  3976.710 1169.789    0.000 1169.789      993.036 3347.356    0.000 3347.356     1041.326 4957.352    0.000 4957.352
150.00  3733.635 1181.876    0.000 1181.876      838.374 3547.091    0.000 3547.091      665.829 5262.873    0.000 5262.873
151.00  3698.017 1311.122    0.000 1311.122      756.279 3753.073    0.000 3753.073      773.303 5377.777    0.000 5377.777
152.00  3825.693 1261.342    0.000 1261.342      849.960 3476.120    0.000 3476.120      741.535 5430.758    0.000 5430.758
153.00  3966.312 1064.453    0.000 1064.453      956.437 3671.770    0.000 3671.770     1094.708 5471.078    0.000 5471.078
154.00  3842.087 1225.645    0.000 1225.645      814.306 3395.900    0.000 3395.900      753.096 5063.526    0.000 5063.526
155.00  3763.728 1240.438    0.000 1240.438      740.847 3548.092    0.000 3548.092      712.481 5107.452    0.000 5107.452
156.00  3999.436 1228.367    0.000 1228.367      687.897 3517.603    0.000 3517.603      646.933 5370.159    0.000 5370.159
157.00  4134.814 1080.639    0.000 1080.639      729.447 3463.599    0.000 3463.599      889.420 5342.915    0.000 5342.915
158.00  3972.062 1333.456    0.000 1333.456      724.201 3706.756    0.000 3706.756      687.951 5323.605    0.000 5323.605
159.00  4159.428 1212.461    0.000 1212.461      708.475 3478.605    0.000 3478.605      657.690 5255.114    0.000 5255.114
160.00  3983.939 1382.779    0.000 1382.779      775.218 3591.188    0.000 3591.188      660.103 5424.422    0.000 5424.422
161.00  3860.893 1303.905    0.000 1303.905      816.402 3434.065    0.000 3434.065      712.079 5334.055    0.000 5334.055
162.00  3930.267 1365.834    0.000 1365.834      759.407 3620.860    0.000 3620.860      658.695 5302.680    0.000 5302.680
163.00  4008.989 1255.047    0.000 1255.047      845.914 3402.865    0.000 3402.865      942.803 5122.924    0.000 5122.924
164.00  3912.501 1309.905    0.000 1309.905      861.835 3721.384    0.000 3721.384     1120.747 5191.266    0.000 5191.266
165.00  3884.363 1375.183    0.000 1375.183      669.695 3596.059    0.000 3596.059      763.652 5478.995    0.000 5478.995
166.00  3967.401 1162.861    0.000 1162.861      653.607 3726.379    0.000 3726.379      604.407 5695.654    0.000 5695.654
167.00  4198.055 1016.168    0.000 1016.168      558.227 3682.089    0.000 3682.089      229.116 5868.175    0.000 5868.175
168.00  4115.809 1077.828    0.000 1077.828      721.910 3462.932    0.000 3462.932      582.089 5222.548    0.000 5222.548
169.00  4026.524 1184.866    0.000 1184.866      620.390 3528.800    0.000 3528.800      579.676 5361.490    0.000 5361.490
170.00  4130.343 1215.717    0.000 1215.717      785.777 3426.355    0.000 3426.355      617.075 5186.854    0.000 5186.854
171.00  4252.048 1131.183    0.000 1131.183      513.530 3586.157    0.000 3586.157      408.267 5124.849    0.000 5124.849
172.00  4217.573 1073.151    0.000 1073.151      711.839 3637.154    0.000 3637.154      721.227 5294.943    0.000 5294.943
173.00  4243.310 1063.149    0.000 1063.149      694.541 3583.948    0.000 3583.948      759.329 5328.713    0.000 5328.713
174.00  4128.225 1079.491    0.000 1079.491      760.034 3702.732    0.000 3702.732      855.942 5486.750    0.000 5486.750
175.00  4025.628 1027.325    0.000 1027.325      687.141 3574.477    0.000 3574.477      607.725 5562.154    0.000 5562.154
176.00  4120.667 1059.143    0.000 1059.143      791.221 3432.409    0.000 3432.409      686.744 5708.216    0.000 5708.216
177.00  4062.361 1081.994    0.000 1081.994      726.497 3494.382    0.000 3494.382      677.194 5549.476    0.000 5549.476
178.00  3795.520 1013.092    0.000 1013.092      604.196 3505.849    0.000 3505.849      438.527 5288.705    0.000 5288.705
179.00  4137.338  967.701    0.000  967.701      918.894 3271.009    0.000 3271.009      640.197 5576.839    0.000 5576.839
180.00  3955.994 1132.476    0.000 1132.476      773.979 3294.253    0.000 3294.253      547.405 5479.104    0.000 5479.104
181.00  4081.955 1215.007    0.000 1215.007      886.782 3408.495    0.000 3408.495      780.743 5441.713    0.000 5441.713
182.00  3801.164 1209.239    0.000 1209.239      586.601 3412.863    0.000 3412.863      648.944 4992.348    0.000 4992.348
183.00  3848.490 1192.073    0.000 1192.073      611.578 3382.498    0.000 3382.498      561.385 5135.502    0.000 5135.502
184.00  3898.083 1158.857    0.000 1158.857      720.580 3418.411    0.000 3418.411      669.050 5264.908    0.000 5264.908
185.00  3824.912 1277.344    0.000 1277.344      793.294 3541.908    0.000 3541.908      549.416 5496.292    0.000 5496.292
186.00  3690.521 1270.218    0.000 1270.218      777.000 3504.116    0.000 3504.116      670.056 5121.121    0.000 5121.121
187.00  3805.879 1301.317    0.000 1301.317      678.564 3553.654    0.000 3553.654      589.026 5175.300    0.000 5175.300
188.00  3884.799 1210.281    0.000 1210.281      526.501 3742.522    0.000 3742.522      388.964 5699.884    0.000 5699.884
189.00  3966.316 1164.696    0.000 1164.696      657.912 3724.697    0.000 3724.697      492.532 4916.344    0.000 4916.344
190.00  4004.285 1210.088    0.000 1210.088      616.473 3705.439    0.000 3705.439      629.038 5371.957    0.000 5371.957
191.00  3755.730 1129.987    0.000 1129.987      685.387 3572.723    0.000 3572.723      698.708 4970.498    0.000 4970.498
192.00  3914.948 1184.480    0.000 1184.480      607.121 3765.643    0.000 3765.643      540.669 5377.776    0.000 5377.776
193.00  3548.602 1372.655    0.000 1372.655      545.053 3655.160    0.000 3655.160      468.989 5461.616    0.000 5461.616
194.00  3684.090 1419.717    0.000 1419.717      696.279 3681.351    0.000 3681.351      613.556 5143.117    0.000 5143.117
195.00  3770.424 1382.461    0.000 1382.461      630.045 3699.410    0.000 3699.410      429.580 5406.816    0.000 5406.816
196.00  3771.098 1282.635    0.000 1282.635      567.576 3497.232    0.000 3497.232      538.457 5193.714    0.000 5193.714
197.00  3870.446 1367.300    0.000 1367.300      636.791 3649.957    0.000 3649.957      588.825 5262.964    0.000 5262.964
198.00  3892.042 1230.543    0.000 1230.543      642.243 3675.024    0.000 3675.024      589.227 5557.530    0.000 5557.530
199.00  3670.994 1239.915    0.000 1239.915      566.902 3362.407    0.000 3362.407      568.919 5117.902    0.000 5117.902
200.00  3513.184 1319.298    0.000 1319.298      600.502 3518.615    0.000 3518.615      569.924 5216.814    0.000 5216.814
201.00  3641.817 1361.181    0.000 1361.181      528.374 3661.694    0.000 3661.694      338.597 5526.378    0.000 5526.378
202.00  3991.997 1212.797    0.000 1212.797      772.016 3591.057    0.000 3591.057      841.465 5301.280    0.000 5301.280
203.00  3787.272 1226.684    0.000 1226.684      631.261 3534.408    0.000 3534.408      608.730 5124.349    0.000 5124.349
204.00  3763.090 1299.604    0.000 1299.604      521.697 3759.702    0.000 3759.702      480.952 5113.660    0.000 5113.660
205.00  3549.277 1245.443    0.000 1245.443      614.956 3605.953    0.000 3605.953      581.285 5308.005    0.000 5308.005
206.00  3653.985 1372.657    0.000 1372.657      704.147 3773.055    0.000 3773.055      660.706 5348.523    0.000 5348.523
207.00  3651.100 1304.925    0.000 1304.925      726.346 3625.535    0.000 3625.535      714.120 5432.689    0.000 5432.689
208.00  3831.504 1293.328    0.000 1293.328      766.481 3608.026    0.000 3608.026      629.239 4969.714    0.000 4969.714
209.00  3653.743 1443.982    0.000 1443.982      770.297 3760.946    0.000 3760.946      629.440 5143.853    0.000 5143.853
210.00  3574.457 1503.464    0.000 1503.464      750.061 3575.320    0.000 3575.320      741.133 5202.556    0.000 5202.556
211.00  3787.192 1327.491    0.000 1327.491      733.994 3730.691    0.000 3730.691      738.720 5366.016    0.000 5366.016
212.00  3488.983 1511.685    0.000 1511.685      653.328 3669.337    0.000 3669.337      560.380 5350.539    0.000 5350.539
213.00  3643.287 1471.374    0.000 1471.374      644.924 3593.557    0.000 3593.557      738.519 5195.208    0.000 5195.208
214.00  3368.954 1535.178    0.000 1535.178      836.921 3497.835    0.000 3497.835     1056.506 4962.683    0.000 4962.683
215.00  3476.844 1517.422    0.000 1517.422      869.277 3395.934    0.000 3395.934      790.696 4916.873    0.000 4916.873
216.00  3620.965 1490.445    0.000 1490.445      587.294 3804.635    0.000 3804.635      268.726 5215.239    0.000 5215.239
217.00  3734.206 1356.835    0.000 1356.835      709.567 3698.791    0.000 3698.791      682.470 5450.983    0.000 5450.983
218.00  3727.249 1364.123    0.000 1364.123      754.720 3696.099    0.000 3696.099      699.512 5343.899    0.000 5343.899
219.00  3949.021 1419.091    0.000 1419.091      683.164 3845.277    0.000 3845.277      489.095 5672.923    0.000 5672.923
220.00  3811.462 1195.865    0.000 1195.865      812.118 3739.439    0.000 3739.439      693.581 5351.728    0.000 5351.728
221.00  3670.818 1253.755    0.000 1253.755      878.646 3430.040    0.000 3430.040      708.259 4882.865    0.000 4882.865
222.00  3839.294 1239.958    0.000 1239.958      850.570 3592.177    0.000 3592.177      530.716 5457.923    0.000 5457.923
223.00  3905.922 1192.113    0.000 1192.113      792.083 3862.133    0.000 3862.133      392.583 5853.002    0.000 5853.002
224.00  3990.731 1235.663    0.000 1235.663      914.175 3637.642    0.000 3637.642      599.582 5378.485    0.000 5378.485
225.00  4017.973 1162.500    0.000 1162.500      840.189 3657.854    0.000 3657.854      439.935 5460.626    0.000 5460.626
226.00  3789.725 1345.462    0.000 1345.462      728.535 3910.272    0.000 3910.272      462.052 6049.231    0.000 6049.231
227.00  3850.103 1164.671    0.000 1164.671      751.626 3664.211    0.000 3664.211      349.153 5635.044    0.000 5635.044
228.00  3926.326 1266.363    0.000 1266.363      663.037 3778.798    0.000 3778.798      381.424 5705.011    0.000 5705.011
229.00  3902.695 1192.560    0.000 1192.560      695.062 3697.865    0.000 3697.865      481.153 5660.975    0.000 5660.975
230.00  3926.243 1207.840    0.000 1207.840      738.300 3573.383    0.000 3573.383      450.491 5540.547    0.000 5540.547
231.00  3864.826 1346.442    0.000 1346.442      565.406 3768.606    0.000 3768.606      458.835 5867.877    0.000 5867.877
232.00  4038.666 1227.675    0.000 1227.675      626.709 3586.167    0.000 3586.167      470.597 5294.036    0.000 5294.036
233.00  3935.910 1105.131    0.000 1105.131      703.082 3574.430    0.000 3574.430      369.058 5607.314    0.000 5607.314
234.00  3832.608 1201.817    0.000 1201.817      784.415 3559.162    0.000 3559.162      351.176 5498.435    0.000 5498.435
235.00  3776.569 1334.745    0.000 1334.745      758.743 3430.262    0.000 3430.262      401.330 5240.970    0.000 5240.970
236.00  3810.178 1173.615    0.000 1173.615      688.888 3695.733    0.000 3695.733      421.235 5433.866    0.000 5433.866
237.00  3438.528 1436.469    0.000 1436.469      650.192 3545.311    0.000 3545.311      350.962 5388.527    0.000 5388.527
238.00  3711.843 1314.262    0.000 1314.262      687.880 3383.827    0.000 3383.827      490.503 5418.014    0.000 5418.014
239.00  3680.480 1232.437    0.000 1232.437      658.989 3464.586    0.000 3464.586      389.165 5358.984    0.000 5358.984
240.00  3599.450 1219.826    0.000 1219.826      490.361 3629.335    0.000 3629.335      398.515 5413.459    0.000 5413.459
241.00  3582.029 1228.317    0.000 1228.317      488.633 3700.830    0.000 3700.830      350.560 5463.648    0.000 5463.648
242.00  3670.966 1255.921    0.000 1255.921      589.714 3573.388    0.000 3573.388      340.406 5469.367    0.000 5469.367
243.00  3799.060 1175.629    0.000 1175.629      565.596 3700.475    0.000 3700.475      577.263 5533.607    0.000 5533.607
244.00  3784.438 1241.369    0.000 1241.369      615.738 3695.404    0.000 3695.404      520.160 5074.380    0.000 5074.380
245.00  3610.105 1363.492    0.000 1363.492      604.071 3523.702    0.000 3523.702      549.818 4897.935    0.000 4897.935
246.00  3529.180 1379.730    0.000 1379.730      589.103 3708.205    0.000 3708.205      550.421 5343.177    0.000 5343.177
247.00  3915.108 1377.384    0.000 1377.384      821.033 3726.186    0.000 3726.186      599.381 5376.852    0.000 5376.852
248.00  3766.781 1291.430    0.000 1291.430      675.477 3610.206    0.000 3610.206      467.782 5208.259    0.000 5208.259
249.00  3759.899 1258.475    0.000 1258.475      683.309 3732.464    0.000 3732.464      560.575 5328.292    0.000 5328.292
250.00  3615.543 1175.980    0.000 1175.980      574.623 3620.770    0.000 3620.770      670.056 4963.469    0.000 4963.469
251.00  3641.530 1276.215    0.000 1276.215      576.567 3943.367    0.000 3943.367      310.347 5626.178    0.000 5626.178
252.00  3754.926 1305.151    0.000 1305.151      635.799 3787.159    0.000 3787.159      429.177 5745.222    0.000 5745.222
253.00  3553.891 1358.594    0.000 1358.594      501.663 3665.260    0.000 3665.260      438.326 5461.217    0.000 5461.217
254.00  3653.667 1370.986    0.000 1370.986      588.457 3563.206    0.000 3563.206      409.272 5410.643    0.000 5410.643
255.00  3566.436 1491.990    0.000 1491.990      481.928 3823.492    0.000 3823.492      370.466 5485.940    0.000 5485.940
256.00  3543.478 1358.815    0.000 1358.815      520.150 3756.095    0.000 3756.095      281.293 5585.763    0.000 5585.763
257.00  3410.464 1338.691    0.000 1338.691      536.665 3737.828    0.000 3737.828      400.727 5354.547    0.000 5354.547
258.00  3577.775 1291.539    0.000 1291.539      546.436 3900.396    0.000 3900.396      351.365 5693.141    0.000 5693.141
259.00  3620.146 1324.134    0.000 1324.134      446.522 3949.419    0.000 3949.419      271.541 5381.078    0.000 5381.078
260.00  3722.887 1291.014    0.000 1291.014      464.638 3841.781    0.000 3841.781      298.987 5335.137    0.000 5335.137
261.00  3681.344 1198.736    0.000 1198.736      445.416 3674.571    0.000 3674.571      431.590 5174.388    0.000 5174.388
262.00  3575.805 1311.866    0.000 1311.866      525.127 3671.601    0.000 3671.601      381.223 5209.784    0.000 5209.784
263.00  3846.215 1205.451    0.000 1205.451      540.597 3911.169    0.000 3911.169      162.060 5541.041    0.000 5541.041
264.00  3686.557 1225.550    0.000 1225.550      457.194 3724.526    0.000 3724.526      243.492 5516.094    0.000 5516.094
265.00  3917.089 1278.339    0.000 1278.339      518.852 3964.716    0.000 3964.716      288.632 5632.795    0.000 5632.795
266.00  3635.476 1335.950    0.000 1335.950      562.041 3566.309    0.000 3566.309      271.541 5194.897    0.000 5194.897
267.00  3598.081 1249.505    0.000 1249.505      484.822 3639.967    0.000 3639.967      221.576 5033.545    0.000 5033.545
268.00  3718.960 1192.702    0.000 1192.702      561.785 3589.895    0.000 3589.895      361.116 5305.082    0.000 5305.082
269.00  3689.057 1201.789    0.000 1201.789      505.879 3607.568    0.000 3607.568      281.695 5304.671    0.000 5304.671
270.00  3573.399 1417.483    0.000 1417.483      494.513 3530.023    0.000 3530.023      380.017 5190.272    0.000 5190.272
271.00  3545.174 1393.967    0.000 1393.967      636.103 3524.031    0.000 3524.031      420.632 4926.085    0.000 4926.085
272.00  3658.352 1323.873    0.000 1323.873      752.273 3596.857    0.000 3596.857      354.380 5184.963    0.000 5184.963
273.00  3633.300 1359.862    0.000 1359.862      641.588 3583.941    0.000 3583.941      360.312 5500.012    0.000 5500.012
274.00  3676.415 1196.502    0.000 1196.502      793.771 3460.095    0.000 3460.095      463.459 5149.054    0.000 5149.054
275.00  3585.291 1212.919    0.000 1212.919      703.976 3465.260    0.000 3465.260      643.816 5065.917    0.000 5065.917
276.00  3573.897 1288.350    0.000 1288.350      625.763 3503.026    0.000 3503.026      380.419 5003.399    0.000 5003.399
277.00  3415.442 1372.707    0.000 1372.707      623.344 3489.837    0.000 3489.837      371.069 4956.037    0.000 4956.037
278.00  3602.081 1342.205    0.000 1342.205      534.721 3663.726    0.000 3663.726      219.967 5283.686    0.000 5283.686
279.00  3614.661 1333.677    0.000 1333.677      426.937 3839.278    0.000 3839.278      258.974 5369.340    0.000 5369.340
280.00  3623.806 1382.783    0.000 1382.783      533.807 3754.325    0.000 3754.325      433.601 5420.495    0.000 5420.495
281.00  3599.704 1421.855    0.000 1421.855      529.612 3715.178    0.000 3715.178      280.287 5146.253    0.000 5146.253
282.00  3569.963 1493.017    0.000 1493.017      505.663 3920.573    0.000 3920.573      409.071 5232.215    0.000 5232.215
283.00  3588.238 1431.752    0.000 1431.752      424.731 3825.685    0.000 3825.685      268.826 5224.544    0.000 5224.544
284.00  3670.753 1525.705    0.000 1525.705      496.626 3834.211    0.000 3834.211      497.841 5295.525    0.000 5295.525
285.00  3643.932 1451.723    0.000 1451.723      565.271 3756.178    0.000 3756.178      539.463 5229.671    0.000 5229.671
286.00  3400.612 1467.018    0.000 1467.018      460.223 3801.389    0.000 3801.389      432.997 5093.255    0.000 5093.255
287.00  3866.451 1336.750    0.000 1336.750      582.095 3777.237    0.000 3777.237      309.442 5355.551    0.000 5355.551
288.00  3830.065 1351.875    0.000 1351.875      635.574 3729.068    0.000 3729.068      359.406 5400.291    0.000 5400.291
289.00  3860.710 1311.350    0.000 1311.350      684.607 3435.547    0.000 3435.547      278.779 5477.084    0.000 5477.084
290.00  3841.312 1343.255    0.000 1343.255      819.702 3650.663    0.000 3650.663      489.699 5300.850    0.000 5300.850
291.00  3705.084 1344.726    0.000 1344.726      625.640 3671.392    0.000 3671.392      489.297 5356.647    0.000 5356.647
292.00  3680.453 1341.939    0.000 1341.939      578.291 3677.208    0.000 3677.208      259.779 5540.412    0.000 5540.412
293.00  3559.350 1324.353    0.000 1324.353      604.281 3605.499    0.000 3605.499      322.914 5275.921    0.000 5275.921
294.00  3559.203 1347.976    0.000 1347.976      664.978 3467.932    0.000 3467.932      431.389 5558.115    0.000 5558.115
295.00  3538.053 1363.868    0.000 1363.868      589.452 3659.036    0.000 3659.036      440.136 5552.177    0.000 5552.177
296.00  3459.743 1512.941    0.000 1512.941      568.746 3597.525    0.000 3597.525      568.517 5087.228    0.000 5087.228
297.00  3743.956 1415.248    0.000 1415.248      715.430 3624.494    0.000 3624.494      630.747 5301.142    0.000 5301.142
298.00  3816.495 1351.371    0.000 1351.371      786.718 3544.360    0.000 3544.360      592.444 5541.822    0.000 5541.822
299.00  3526.747 1392.241    0.000 1392.241      612.927 3577.039    0.000 3577.039      400.123 5288.993    0.000 5288.993
300.00  3709.105 1338.558    0.000 1338.558      656.077 3646.923    0.000 3646.923      409.674 5466.033    0.000 5466.033
301.00  3527.738 1387.558    0.000 1387.558      595.118 3640.302    0.000 3640.302      621.498 5288.595    0.000 5288.595
302.00  3575.549 1339.455    0.000 1339.455      647.559 3714.396    0.000 3714.396      572.739 5261.636    0.000 5261.636
303.00  3615.999 1450.581    0.000 1450.581      654.079 3753.981    0.000 3753.981      482.159 5799.378    0.000 5799.378
304.00  3588.254 1428.140    0.000 1428.140      657.100 3497.212    0.000 3497.212      298.585 5424.402    0.000 5424.402
305.00  3695.455 1366.623    0.000 1366.623      687.849 3601.875    0.000 3601.875      579.073 5315.736    0.000 5315.736
306.00  3641.741 1342.982    0.000 1342.982      692.342 3580.633    0.000 3580.633      648.139 5303.868    0.000 5303.868
307.00  3590.793 1349.983    0.000 1349.983      640.416 3631.217    0.000 3631.217      421.637 5519.707    0.000 5519.707
308.00  3846.539 1399.358    0.000 1399.358      635.929 3708.993    0.000 3708.993      319.093 5306.383    0.000 5306.383
309.00  3691.982 1351.578    0.000 1351.578      555.979 3652.910    0.000 3652.910      398.113 5588.463    0.000 5588.463
310.00  3591.312 1371.824    0.000 1371.824      654.557 3486.956    0.000 3486.956      348.550 5358.855    0.000 5358.855
311.00  3629.094 1447.378    0.000 1447.378      614.184 3595.450    0.000 3595.450      428.976 5273.221    0.000 5273.221
312.00  3615.105 1355.691    0.000 1355.691      639.734 3497.861    0.000 3497.861      368.254 5371.115    0.000 5371.115
313.00  3664.123 1430.593    0.000 1430.593      692.179 3622.940    0.000 3622.940      578.872 5410.827    0.000 5410.827
314.00  3507.265 1457.760    0.000 1457.760      732.381 3443.825    0.000 3443.825      702.327 5181.911    0.000 5181.911
315.00  3654.598 1300.781    0.000 1300.781      613.882 3581.139    0.000 3581.139      342.819 5224.745    0.000 5224.745
316.00  3570.272 1507.204    0.000 1507.204      566.664 3461.165    0.000 3461.165      313.966 4963.672    0.000 4963.672
317.00  3731.176 1431.907    0.000 1431.907      581.148 3764.186    0.000 3764.186      328.443 5532.054    0.000 5532.054
318.00  3837.176 1385.818    0.000 1385.818      676.870 3461.856    0.000 3461.856      578.068 5101.007    0.000 5101.007
319.00  3865.719 1304.829    0.000 1304.829      851.150 3499.846    0.000 3499.846      828.094 5433.067    0.000 5433.067
320.00  3819.747 1246.978    0.000 1246.978      932.775 3282.371    0.000 3282.371      528.304 5562.051    0.000 5562.051
321.00  3842.743 1186.750    0.000 1186.750     1054.882 3428.358    0.000 3428.358      487.688 5940.432    0.000 5940.432
322.00  3868.327 1166.386    0.000 1166.386      647.775 3681.490    0.000 3681.490      278.880 5707.708    0.000 5707.708
323.00  3938.845 1285.780    0.000 1285.780      740.065 3546.630    0.000 3546.630      179.151 5542.124    0.000 5542.124
324.00  3662.978 1255.401    0.000 1255.401      790.916 3572.799    0.000 3572.799      388.562 5429.328    0.000 5429.328
325.00  3627.080 1165.252    0.000 1165.252      747.087 3469.386    0.000 3469.386      362.524 5452.962    0.000 5452.962
326.00  3659.109 1212.353    0.000 1212.353      663.071 3555.348    0.000 3555.348      368.455 5487.034    0.000 5487.034
327.00  3834.469 1210.282    0.000 1210.282      649.685 3637.289    0.000 3637.289      298.585 5363.277    0.000 5363.277
328.00  3962.562 1143.300    0.000 1143.300      754.040 3545.787    0.000 3545.787      320.702 5652.617    0.000 5652.617
329.00  3879.597 1123.141    0.000 1123.141      882.090 3396.431    0.000 3396.431      533.129 5578.924    0.000 5578.924
330.00  3725.070 1212.041    0.000 1212.041      691.263 3476.391    0.000 3476.391      524.785 5022.276    0.000 5022.276
331.00  3712.076 1211.624    0.000 1211.624      524.383 3663.159    0.000 3663.159      199.056 5403.999    0.000 5403.999
332.00  3820.697 1148.322    0.000 1148.322      769.037 3434.940    0.000 3434.940      368.857 5253.897    0.000 5253.897
333.00  3602.760 1258.977    0.000 1258.977      631.991 3668.967    0.000 3668.967      318.490 5520.600    0.000 5520.600
334.00  3681.025 1239.210    0.000 1239.210      481.840 3599.406    0.000 3599.406      209.009 5087.524    0.000 5087.524
335.00  3707.659 1210.627    0.000 1210.627      635.006 3579.428    0.000 3579.428      199.861 5648.402    0.000 5648.402
336.00  3725.895 1275.678    0.000 1275.678      645.129 3683.272    0.000 3683.272      338.396 5343.480    0.000 5343.480
337.00  3825.889 1359.072    0.000 1359.072      638.876 3466.118    0.000 3466.118      329.247 5225.149    0.000 5225.149
338.00  3708.591 1298.127    0.000 1298.127      564.939 3560.292    0.000 3560.292      278.880 5598.431    0.000 5598.431
339.00  3630.813 1354.197    0.000 1354.197      705.569 3579.283    0.000 3579.283      333.067 5461.902    0.000 5461.902
340.00  3549.795 1467.976    0.000 1467.976      676.870 3555.115    0.000 3555.115      552.230 5449.038    0.000 5449.038
341.00  3513.519 1425.543    0.000 1425.543      687.422 3609.749    0.000 3609.749      510.610 5322.472    0.000 5322.472
342.00  3616.137 1337.115    0.000 1337.115      688.975 3628.686    0.000 3628.686      514.229 5531.264    0.000 5531.264
343.00  3670.617 1364.444    0.000 1364.444      641.350 3408.016    0.000 3408.016      731.783 5041.762    0.000 5041.762
344.00  3599.753 1258.552    0.000 1258.552      534.112 3622.457    0.000 3622.457      444.358 5219.604    0.000 5219.604
345.00  3721.266 1352.963    0.000 1352.963      686.344 3671.644    0.000 3671.644      380.419 5385.289    0.000 5385.289
346.00  3429.781 1438.266    0.000 1438.266      394.592 3862.653    0.000 3862.653      251.233 5482.907    0.000 5482.907
347.00  3411.385 1377.008    0.000 1377.008      430.741 3753.519    0.000 3753.519      364.735 5249.676    0.000 5249.676
348.00  3498.347 1349.746    0.000 1349.746      663.397 3726.842    0.000 3726.842      590.031 5072.248    0.000 5072.248
349.00  3366.792 1394.050    0.000 1394.050      521.836 3648.241    0.000 3648.241      300.997 5134.582    0.000 5134.582
350.00  3549.286 1390.134    0.000 1390.134      540.251 3804.824    0.000 3804.824      400.525 5443.596    0.000 5443.596
351.00  3717.153 1194.925    0.000 1194.925      433.518 3831.481    0.000 3831.481      159.245 5669.999    0.000 5669.999
352.00  3553.941 1413.045    0.000 1413.045      529.659 3783.430    0.000 3783.430      310.548 5364.310    0.000 5364.310
353.00  3683.375 1341.700    0.000 1341.700      388.718 3774.422    0.000 3774.422      301.600 5383.283    0.000 5383.283
354.00  3646.719 1257.250    0.000 1257.250      400.634 3863.200    0.000 3863.200      302.405 5388.716    0.000 5388.716
355.00  3723.823 1166.605    0.000 1166.605      420.269 3799.425    0.000 3799.425      352.370 5309.998    0.000 5309.998
356.00  3590.676 1227.963    0.000 1227.963      595.075 3642.740    0.000 3642.740      466.475 5358.651    0.000 5358.651
357.00  3676.160 1226.845    0.000 1226.845      495.892 3955.561    0.000 3955.561      523.578 5674.041    0.000 5674.041
358.00  3700.066 1300.966    0.000 1300.966      536.142 3911.676    0.000 3911.676      370.667 5658.143    0.000 5658.143
359.00  3571.087 1321.256    0.000 1321.256      712.180 3846.095    0.000 3846.095      669.854 5487.030    0.000 5487.030
360.00  3606.218 1300.667    0.000 1300.667      634.049 3803.209    0.000 3803.209      628.534 5269.773    0.000 5269.773
361.00  3657.978 1215.090    0.000 1215.090      574.232 3738.086    0.000 3738.086      490.302 5396.464    0.000 5396.464
362.00  3761.746 1191.524    0.000 1191.524      607.395 3773.157    0.000 3773.157      350.560 5653.241    0.000 5653.241
363.00  3561.210 1376.837    0.000 1376.837      815.173 3401.304    0.000 3401.304      587.719 5613.412    0.000 5613.412
364.00  3684.728 1280.343    0.000 1280.343      682.362 3748.424    0.000 3748.424      421.637 5931.508    0.000 5931.508
365.00  3843.995 1230.398    0.000 1230.398      718.593 3646.126    0.000 3646.126      580.883 5346.993    0.000 5346.993
366.00  3595.241 1249.856    0.000 1249.856      834.409 3443.749    0.000 3443.749      394.393 5353.445    0.000 5353.445
367.00  3669.965 1239.407    0.000 1239.407      598.093 3543.953    0.000 3543.953      129.588 5538.511    0.000 5538.511
368.00  3507.266 1323.806    0.000 1323.806      764.373 3585.982    0.000 3585.982      523.176 5426.032    0.000 5426.032
369.00  3513.300 1298.604    0.000 1298.604      606.013 3733.629    0.000 3733.629      687.247 4854.993    0.000 4854.993
370.00  3542.135 1304.361    0.000 1304.361      776.991 3457.584    0.000 3457.584      595.862 5404.415    0.000 5404.415
371.00  3602.751 1320.524    0.000 1320.524      808.775 3454.352    0.000 3454.352      524.584 5364.406    0.000 5364.406
372.00  3726.465 1292.010    0.000 1292.010      739.417 3435.239    0.000 3435.239      291.849 5641.969    0.000 5641.969
373.00  3833.940 1371.554    0.000 1371.554      655.805 3731.984    0.000 3731.984      269.329 5608.992    0.000 5608.992
374.00  3724.003 1367.891    0.000 1367.891      584.857 3562.348    0.000 3562.348      399.921 5495.885    0.000 5495.885
375.00  3738.615 1194.227    0.000 1194.227      612.669 3392.956    0.000 3392.956      319.495 5269.394    0.000 5269.394
376.00  3655.801 1334.151    0.000 1334.151      569.953 3484.688    0.000 3484.688      258.773 5257.722    0.000 5257.722
377.00  3758.451 1333.435    0.000 1333.435      602.624 3606.141    0.000 3606.141      384.641 5346.193    0.000 5346.193
378.00  3640.539 1312.458    0.000 1312.458      527.839 3551.494    0.000 3551.494      301.399 5534.793    0.000 5534.793
379.00  3582.084 1380.333    0.000 1380.333      451.662 3685.266    0.000 3685.266      219.163 5601.345    0.000 5601.345
380.00  3609.991 1328.448    0.000 1328.448      466.493 3835.272    0.000 3835.272       71.077 5638.837    0.000 5638.837
381.00  3772.192 1268.159    0.000 1268.159      498.955 3762.893    0.000 3762.893      169.600 5574.003    0.000 5574.003
382.00  3718.766 1264.234    0.000 1264.234      577.302 3612.888    0.000 3612.888      358.502 5117.999    0.000 5117.999
383.00  3597.906 1231.001    0.000 1231.001      628.787 3600.897    0.000 3600.897      272.144 5464.842    0.000 5464.842
384.00  3858.199 1266.672    0.000 1266.672      690.900 3660.349    0.000 3660.349      344.126 5473.656    0.000 5473.656
385.00  3651.936 1236.290    0.000 1236.290      625.506 3487.151    0.000 3487.151      513.626 5153.263    0.000 5153.263
386.00  3908.865 1221.549    0.000 1221.549      624.208 3494.416    0.000 3494.416      339.200 5030.417    0.000 5030.417
387.00  3898.311 1175.245    0.000 1175.245      570.686 3628.373    0.000 3628.373      493.519 5136.372    0.000 5136.372
388.00  3815.890 1260.374    0.000 1260.374      643.837 3676.862    0.000 3676.862      448.882 5286.075    0.000 5286.075
389.00  3843.259 1083.317    0.000 1083.317      797.589 3388.390    0.000 3388.390      401.933 5497.710    0.000 5497.710
390.00  3683.500 1188.884    0.000 1188.884      687.337 3439.545    0.000 3439.545      493.117 5156.597    0.000 5156.597
391.00  4065.089 1212.434    0.000 1212.434      756.374 3563.076    0.000 3563.076      463.459 5534.799    0.000 5534.799
392.00  3851.460 1128.306    0.000 1128.306      642.065 3509.149    0.000 3509.149      334.475 5319.966    0.000 5319.966
393.00  4030.877 1157.254    0.000 1157.254      778.985 3415.722    0.000 3415.722      491.106 4740.481    0.000 4740.481
394.00  4029.211  968.716    0.000  968.716      760.659 3589.436    0.000 3589.436      199.056 5267.572    0.000 5267.572
395.00  4085.756 1008.955    0.000 1008.955      774.752 3353.904    0.000 3353.904      294.463 5409.753    0.000 5409.753
396.00  3892.590 1043.565    0.000 1043.565      798.133 3211.297    0.000 3211.297      313.363 5113.564    0.000 5113.564
397.00  3904.067 1098.774    0.000 1098.774      667.402 3559.211    0.000 3559.211      454.512 5013.651    0.000 5013.651
398.00  3891.388 1110.687    0.000 1110.687      793.649 3352.882    0.000 3352.882      644.420 5197.610    0.000 5197.610
399.00  3824.893 1170.106    0.000 1170.106      756.634 3261.065    0.000 3261.065      545.093 4806.852    0.000 4806.852
400.00  3890.562 1167.491    0.000 1167.491      714.174 3278.506    0.000 3278.506      410.679 4717.065    0.000 4717.065
401.00  3758.630 1082.782    0.000 1082.782      945.134 3354.207    0.000 3354.207      531.923 5119.387    0.000 5119.387
402.00  3856.579 1163.583    0.000 1163.583      842.921 3182.364    0.000 3182.364      533.129 4877.418    0.000 4877.418
403.00  3918.867 1146.266    0.000 1146.266      870.224 3353.003    0.000 3353.003      512.218 5148.242    0.000 5148.242
404.00  4032.983 1208.608    0.000 1208.608      711.497 3426.705    0.000 3426.705      342.015 5188.759    0.000 5188.759
405.00  4051.148 1119.541    0.000 1119.541      805.737 3720.707    0.000 3720.707      444.559 5471.566    0.000 5471.566
406.00  3899.068 1231.293    0.000 1231.293      824.471 3502.264    0.000 3502.264      640.599 5306.185    0.000 5306.185
407.00  3799.701 1139.251    0.000 1139.251      710.376 3430.506    0.000 3430.506      520.763 5070.047    0.000 5070.047
408.00  4006.881 1257.259    0.000 1257.259      516.086 3783.679    0.000 3783.679      442.951 5193.591    0.000 5193.591
409.00  3975.343 1279.774    0.000 1279.774      732.986 3622.130    0.000 3622.130      657.187 5025.397    0.000 5025.397
410.00  3722.334 1320.596    0.000 1320.596      646.001 3458.243    0.000 3458.243      471.603 4752.565    0.000 4752.565
411.00  3789.241 1200.795    0.000 1200.795      601.210 3615.567    0.000 3615.567      436.215 5102.602    0.000 5102.602
412.00  3799.671 1128.062    0.000 1128.062      567.145 3621.784    0.000 3621.784      410.478 5324.284    0.000 5324.284
413.00  3587.544 1101.678    0.000 1101.678      618.453 3719.694    0.000 3719.694      200.665 5858.326    0.000 5858.326
414.00  3675.071 1181.077    0.000 1181.077      683.871 3542.027    0.000 3542.027      531.722 5340.985    0.000 5340.985
415.00  3620.532 1196.641    0.000 1196.641      775.819 3415.072    0.000 3415.072      364.735 5818.944    0.000 5818.944
416.00  3709.015 1147.542    0.000 1147.542      747.643 3487.869    0.000 3487.869      655.378 5314.535    0.000 5314.535
417.00  3680.160 1302.888    0.000 1302.888      621.231 3519.383    0.000 3519.383      486.381 5285.891    0.000 5285.891
418.00  3955.311 1126.928    0.000 1126.928      716.772 3512.239    0.000 3512.239      436.617 5453.766    0.000 5453.766
419.00  3825.442 1211.417    0.000 1211.417      700.174 3664.989    0.000 3664.989      464.666 5852.276    0.000 5852.276
420.00  3804.861 1225.201    0.000 1225.201      748.079 3539.340    0.000 3539.340      541.674 5300.620    0.000 5300.620
421.00  3917.826 1246.459    0.000 1246.459      829.005 3431.737    0.000 3431.737      613.556 5462.325    0.000 5462.325
422.00  4066.056 1154.921    0.000 1154.921      761.995 3245.170    0.000 3245.170      341.211 5244.063    0.000 5244.063
423.00  3836.095 1240.049    0.000 1240.049      806.776 3442.242    0.000 3442.242      170.806 5799.189    0.000 5799.189
424.00  3840.587 1198.600    0.000 1198.600      497.744 3621.094    0.000 3621.094      149.694 5485.233    0.000 5485.233
425.00  3900.456 1084.389    0.000 1084.389      582.966 3505.673    0.000 3505.673      243.693 6201.955    0.000 6201.955
426.00  3884.654 1187.074    0.000 1187.074      572.113 3510.851    0.000 3510.851      101.539 5498.701    0.000 5498.701
427.00  3781.464 1201.482    0.000 1201.482      630.737 3530.724    0.000 3530.724      240.878 5640.357    0.000 5640.357
428.00  3777.895 1226.235    0.000 1226.235      540.893 3696.074    0.000 3696.074      110.687 5944.563    0.000 5944.563
429.00  3789.040 1210.152    0.000 1210.152      627.741 3633.362    0.000 3633.362      331.660 5676.127    0.000 5676.127
430.00  3962.393 1202.000    0.000 1202.000      736.275 3665.265    0.000 3665.265      405.954 5342.184    0.000 5342.184
431.00  3877.141 1202.878    0.000 1202.878      501.516 3860.297    0.000 3860.297      151.102 5806.735    0.000 5806.735
432.00  3739.275 1281.835    0.000 1281.835      420.235 3802.176    0.000 3802.176      150.097 5439.293    0.000 5439.293
433.00  3851.616 1224.997    0.000 1224.997      561.130 3773.490    0.000 3773.490      213.231 5261.840    0.000 5261.840
434.00  3912.795 1095.105    0.000 1095.105      651.335 3724.208    0.000 3724.208      201.067 5850.571    0.000 5850.571
435.00  3872.742 1042.452    0.000 1042.452      715.063 3549.884    0.000 3549.884      142.154 5638.751    0.000 5638.751
436.00  3613.873 1248.345    0.000 1248.345      683.687 3453.070    0.000 3453.070      405.753 5288.413    0.000 5288.413
437.00  3862.455 1253.647    0.000 1253.647      568.656 3788.337    0.000 3788.337      171.007 5547.891    0.000 5547.891
438.00  3739.161 1255.295    0.000 1255.295      520.018 3658.541    0.000 3658.541      294.060 5286.694    0.000 5286.694
439.00  3692.723 1286.385    0.000 1286.385      601.505 3569.148    0.000 3569.148      211.221 5420.785    0.000 5420.785
440.00  3682.730 1243.046    0.000 1243.046      434.762 3460.769    0.000 3460.769      160.451 4807.570    0.000 4807.570
441.00  3672.832 1299.444    0.000 1299.444      502.850 3724.350    0.000 3724.350      162.462 5581.770    0.000 5581.770
442.00  3692.056 1213.302    0.000 1213.302      427.540 3669.875    0.000 3669.875       69.670 5355.662    0.000 5355.662
443.00  3521.846 1361.313    0.000 1361.313      396.501 3809.249    0.000 3809.249        0.000 5770.868    0.000 5770.868
444.00  3469.067 1299.460    0.000 1299.460      263.859 3563.606    0.000 3563.606        9.953 4873.310    0.000 4873.310
445.00  3562.695 1286.925    0.000 1286.925      301.039 3643.402    0.000 3643.402        0.000 5451.471    0.000 5451.471
446.00  3592.794 1457.010    0.000 1457.010      323.911 3987.679    0.000 3987.679       19.906 5925.291    0.000 5925.291
447.00  3574.703 1326.624    0.000 1326.624      348.121 3774.350    0.000 3774.350      131.598 5164.154    0.000 5164.154
448.00  3694.314 1306.632    0.000 1306.632      508.126 3593.760    0.000 3593.760      253.445 5266.394    0.000 5266.394
449.00  3682.125 1154.642    0.000 1154.642      482.789 3493.345    0.000 3493.345      200.665 4964.986    0.000 4964.986
450.00  3496.483 1240.681    0.000 1240.681      597.273 3402.478    0.000 3402.478      486.180 4852.898    0.000 4852.898
451.00  3688.446 1199.791    0.000 1199.791      514.224 3494.180    0.000 3494.180      302.505 4979.177    0.000 4979.177
452.00  3915.926 1188.698    0.000 1188.698      575.920 3575.576    0.000 3575.576      304.616 5003.601    0.000 5003.601
453.00  3799.105 1275.387    0.000 1275.387      566.412 3853.056    0.000 3853.056      402.737 5668.693    0.000 5668.693
454.00  3872.623 1171.254    0.000 1171.254      647.882 3453.262    0.000 3453.262      393.790 5043.826    0.000 5043.826
455.00  3855.866 1202.981    0.000 1202.981      526.073 3633.544    0.000 3633.544      303.008 4972.941    0.000 4972.941
456.00  3714.901 1232.401    0.000 1232.401      570.686 3695.810    0.000 3695.810      332.464 5619.051    0.000 5619.051
457.00  3821.603 1145.726    0.000 1145.726      662.347 3565.834    0.000 3565.834      419.827 5537.906    0.000 5537.906
458.00  3743.014 1092.960    0.000 1092.960      670.161 3616.370    0.000 3616.370      485.778 5217.524    0.000 5217.524
459.00  3821.251 1040.518    0.000 1040.518      633.975 3914.600    0.000 3914.600      304.516 5567.481    0.000 5567.481
460.00  3925.432  842.584    0.000  842.584      635.919 3625.760    0.000 3625.760      328.845 5091.340    0.000 5091.340
461.00  3825.936 1114.632    0.000 1114.632      644.893 3632.359    0.000 3632.359      189.707 5356.869    0.000 5356.869
462.00  3789.868 1041.475    0.000 1041.475      692.277 3368.265    0.000 3368.265      109.581 5196.529    0.000 5196.529
463.00  3794.542 1057.399    0.000 1057.399      625.108 3294.373    0.000 3294.373      159.647 5253.831    0.000 5253.831
464.00  3961.963 1075.261    0.000 1075.261      719.711 3438.639    0.000 3438.639      503.472 5161.039    0.000 5161.039
465.00  3753.172 1053.059    0.000 1053.059      554.043 3376.138    0.000 3376.138      419.828 4850.083    0.000 4850.083
466.00  3555.775 1082.393    0.000 1082.393      479.385 3264.680    0.000 3264.680      139.943 5037.076    0.000 5037.076
467.00  3589.902 1001.448    0.000 1001.448      548.940 3276.972    0.000 3276.972      378.609 4501.340    0.000 4501.340
468.00  3656.772 1100.425    0.000 1100.425      466.320 3316.221    0.000 3316.221      181.161 4958.778    0.000 4958.778
469.00  3770.014 1180.799    0.000 1180.799      660.250 3410.165    0.000 3410.165      370.868 4794.591    0.000 4794.591
470.00  3857.192 1070.884    0.000 1070.884      733.292 3230.861    0.000 3230.861      564.395 4906.093    0.000 4906.093
471.00  4113.610  924.789    0.000  924.789      679.511 3355.019    0.000 3355.019      460.443 4863.962    0.000 4863.962
472.00  3997.176  961.453    0.000  961.453      594.210 3330.073    0.000 3330.073      221.576 5013.839    0.000 5013.839
473.00  3835.198 1071.611    0.000 1071.611      542.664 3541.216    0.000 3541.216      209.411 4952.744    0.000 4952.744
474.00  3851.337 1049.200    0.000 1049.200      624.024 3248.662    0.000 3248.662      310.548 4654.865    0.000 4654.865
475.00  3981.501  938.948    0.000  938.948      620.852 3420.011    0.000 3420.011      189.104 4895.129    0.000 4895.129
476.00  3661.432 1031.974    0.000 1031.974      362.258 3568.990    0.000 3568.990       89.977 4941.266    0.000 4941.266
477.00  4075.108 1011.158    0.000 1011.158      783.224 3471.472    0.000 3471.472      180.156 5333.659    0.000 5333.659
478.00  3980.808  996.253    0.000  996.253      741.167 3249.506    0.000 3249.506       79.623 4841.344    0.000 4841.344
479.00  3980.773 1004.510    0.000 1004.510      543.062 3349.941    0.000 3349.941      149.292 4781.324    0.000 4781.324
480.00  3705.039 1124.776    0.000 1124.776      626.611 3246.592    0.000 3246.592      278.679 4767.654    0.000 4767.654
481.00  3560.087 1230.958    0.000 1230.958      637.487 3264.179    0.000 3264.179      318.490 5099.721    0.000 5099.721
482.00  3760.983 1137.266    0.000 1137.266      685.760 3303.398    0.000 3303.398      342.015 4815.822    0.000 4815.822
483.00  3453.738 1268.825    0.000 1268.825      473.026 3350.358    0.000 3350.358      248.820 5018.786    0.000 5018.786
484.00  3596.864 1143.989    0.000 1143.989      490.232 3453.780    0.000 3453.780      171.007 5046.840    0.000 5046.840
485.00  3674.516 1199.960    0.000 1199.960      517.426 3416.330    0.000 3416.330      222.983 4909.114    0.000 4909.114
486.00  3691.442 1170.888    0.000 1170.888      430.613 3297.962    0.000 3297.962      262.191 4969.227    0.000 4969.227
487.00  3530.613 1266.369    0.000 1266.369      416.905 3297.258    0.000 3297.258      162.462 4849.885    0.000 4849.885
488.00  3544.906 1237.575    0.000 1237.575      493.818 3173.267    0.000 3173.267      121.847 4731.763    0.000 4731.763
489.00  3575.232 1281.766    0.000 1281.766      381.497 3448.638    0.000 3448.638       91.385 4905.094    0.000 4905.094
490.00  3720.856 1179.048    0.000 1179.048      489.412 3196.619    0.000 3196.619      129.387 4790.278    0.000 4790.278
491.00  3703.971 1194.994    0.000 1194.994      589.625 3371.334    0.000 3371.334      269.530 4839.930    0.000 4839.930
492.00  3816.348 1154.487    0.000 1154.487      667.627 3205.193    0.000 3205.193      283.907 4999.884    0.000 4999.884
493.00  3710.623 1183.474    0.000 1183.474      490.359 3574.972    0.000 3574.972       30.462 5202.969    0.000 5202.969
494.00  3794.882 1094.839    0.000 1094.839      661.462 3315.679    0.000 3315.679      259.779 5161.530    0.000 5161.530
495.00  3762.693 1118.104    0.000 1118.104      421.863 3617.107    0.000 3617.107      192.924 5434.147    0.000 5434.147
496.00  3706.068 1194.749    0.000 1194.749      651.489 3617.658    0.000 3617.658      142.154 5540.249    0.000 5540.249
497.00  3723.899 1080.197    0.000 1080.197      424.080 3549.480    0.000 3549.480        0.000 5576.740    0.000 5576.740
498.00  3644.916 1137.470    0.000 1137.470      688.671 3386.541    0.000 3386.541       91.385 5536.825    0.000 5536.825
499.00  3858.149 1137.329    0.000 1137.329      484.437 3393.516    0.000 3393.516       20.308 5181.853    0.000 5181.853
500.00  3548.149 1168.140    0.000 1168.140      486.297 3325.882    0.000 3325.882       81.231 5086.846    0.000 5086.846
501.00  3631.512 1173.413    0.000 1173.413      497.840 3424.348    0.000 3424.348      162.261 5158.028    0.000 5158.028
502.00  3691.164 1168.353    0.000 1168.353      591.270 3173.909    0.000 3173.909      203.078 5284.789    0.000 5284.789
503.00  3732.486 1206.594    0.000 1206.594      512.281 3233.858    0.000 3233.858      152.308 5049.258    0.000 5049.258
504.00  3381.306 1293.482    0.000 1293.482      525.640 3210.811    0.000 3210.811      395.398 4907.499    0.000 4907.499
505.00  3615.875 1181.723    0.000 1181.723      497.535 3383.943    0.000 3383.943      259.980 5346.922    0.000 5346.922
506.00  3660.096 1337.266    0.000 1337.266      567.933 3419.508    0.000 3419.508      314.167 5118.808    0.000 5118.808
507.00  3768.668 1205.793    0.000 1205.793      557.624 3282.798    0.000 3282.798        0.000 5328.022    0.000 5328.022
508.00  3787.790 1140.284    0.000 1140.284      720.416 3139.175    0.000 3139.175      121.847 4947.396    0.000 4947.396
509.00  3815.927 1132.246    0.000 1132.246      558.321 3412.336    0.000 3412.336        0.000 5058.593    0.000 5058.593
510.00  3762.499 1107.704    0.000 1107.704      784.042 3312.300    0.000 3312.300      121.243 5298.566    0.000 5298.566
511.00  3686.427 1127.488    0.000 1127.488      918.285 2976.805    0.000 2976.805      230.322 5010.137    0.000 5010.137
512.00  3615.322 1141.232    0.000 1141.232      737.945 3236.555    0.000 3236.555       81.231 4946.998    0.000 4946.998
513.00  3476.473 1200.708    0.000 1200.708      575.741 3322.947    0.000 3322.947      111.089 5039.895    0.000 5039.895
514.00  3585.104 1211.760    0.000 1211.760      615.702 3397.379    0.000 3397.379      162.261 5098.209    0.000 5098.209
515.00  3637.351 1113.126    0.000 1113.126      668.786 3204.617    0.000 3204.617      323.718 4756.590    0.000 4756.590
516.00  3429.990 1172.401    0.000 1172.401      834.236 3133.399    0.000 3133.399      172.616 5258.652    0.000 5258.652
517.00  3573.038 1119.206    0.000 1119.206      866.792 2821.267    0.000 2821.267      384.038 4907.086    0.000 4907.086
518.00  3618.560 1165.408    0.000 1165.408      873.705 2986.831    0.000 2986.831      252.842 5057.281    0.000 5057.281
519.00  3549.592 1211.764    0.000 1211.764      815.349 3010.065    0.000 3010.065      443.956 4847.767    0.000 4847.767
520.00  3599.344 1281.955    0.000 1281.955      670.345 3039.029    0.000 3039.029      248.820 4656.064    0.000 4656.064
521.00  3599.577 1151.036    0.000 1151.036      724.726 3107.560    0.000 3107.560       71.077 5101.123    0.000 5101.123
522.00  3696.577 1221.286    0.000 1221.286      415.651 3471.218    0.000 3471.218       79.623 5111.573    0.000 5111.573
523.00  3847.427 1120.353    0.000 1120.353      609.081 3226.865    0.000 3226.865      149.292 4893.728    0.000 4893.728
524.00  3515.749 1138.258    0.000 1138.258      673.179 3239.742    0.000 3239.742      179.754 5120.520    0.000 5120.520
525.00  3630.693 1099.250    0.000 1099.250      588.327 3245.203    0.000 3245.203      239.873 5118.708    0.000 5118.708
526.00  3671.723 1102.656    0.000 1102.656      766.752 3164.858    0.000 3164.858      171.410 5165.872    0.000 5165.872
527.00  3749.419 1149.189    0.000 1149.189      640.974 3167.720    0.000 3167.720        9.953 5251.502    0.000 5251.502
528.00  3692.374 1134.113    0.000 1134.113      837.790 2899.256    0.000 2899.256      149.895 4929.600    0.000 4929.600
529.00  3824.001 1174.734    0.000 1174.734      860.317 3194.620    0.000 3194.620      140.546 5249.404    0.000 5249.404
530.00  3899.190 1178.265    0.000 1178.265      656.807 3048.859    0.000 3048.859       89.575 5042.096    0.000 5042.096
531.00  3330.039 1213.021    0.000 1213.021      583.256 3020.999    0.000 3020.999      119.434 4926.083    0.000 4926.083
532.00  3782.007 1240.814    0.000 1240.814      604.242 3200.402    0.000 3200.402      180.357 4998.473    0.000 4998.473
533.00  3537.307 1275.599    0.000 1275.599      551.046 3220.477    0.000 3220.477      109.481 5068.853    0.000 5068.853
534.00  3722.157 1272.888    0.000 1272.888      482.616 3160.466    0.000 3160.466      141.953 5031.241    0.000 5031.241
535.00  3769.978 1229.949    0.000 1229.949      501.759 3408.510    0.000 3408.510       39.811 5699.156    0.000 5699.156
536.00  3557.349 1307.647    0.000 1307.647      208.605 3628.163    0.000 3628.163       79.623 5385.529    0.000 5385.529
537.00  3737.594 1154.139    0.000 1154.139      441.703 3331.101    0.000 3331.101      209.009 5193.199    0.000 5193.199
538.00  3686.446 1181.709    0.000 1181.709      492.843 3280.409    0.000 3280.409      189.506 5136.503    0.000 5136.503
539.00  3531.437 1283.809    0.000 1283.809      579.034 3285.286    0.000 3285.286      238.868 5144.543    0.000 5144.543
540.00  3649.837 1254.918    0.000 1254.918      573.159 3342.162    0.000 3342.162       69.670 5331.237    0.000 5331.237
541.00  3647.302 1254.046    0.000 1254.046      417.409 3515.284    0.000 3515.284        0.000 5495.292    0.000 5495.292
542.00  3712.816 1235.034    0.000 1235.034      438.416 3496.956    0.000 3496.956        0.000 5284.971    0.000 5284.971
543.00  3627.679 1286.876    0.000 1286.876      526.581 3448.369    0.000 3448.369       49.764 5489.979    0.000 5489.979
544.00  3500.752 1337.540    0.000 1337.540      645.898 3278.202    0.000 3278.202      348.750 4784.334    0.000 4784.334
545.00  3630.441 1330.058    0.000 1330.058      663.311 3185.406    0.000 3185.406      298.786 5032.348    0.000 5032.348
546.00  3583.893 1342.869    0.000 1342.869      531.130 3338.668    0.000 3338.668      249.021 4829.978    0.000 4829.978
547.00  3480.997 1338.428    0.000 1338.428      567.058 3274.880    0.000 3274.880      311.553 4904.476    0.000 4904.476
548.00  3480.605 1336.456    0.000 1336.456      675.512 3232.547    0.000 3232.547      200.677 4962.677    0.000 4962.677
549.00  3672.900 1303.313    0.000 1303.313      707.125 3299.288    0.000 3299.288      298.987 5222.352    0.000 5222.352
550.00  3533.220 1280.217    0.000 1280.217      543.593 3479.936    0.000 3479.936       40.616 5545.763    0.000 5545.763
551.00  3340.969 1408.731    0.000 1408.731      266.443 3329.771    0.000 3329.771        0.000 5050.152    0.000 5050.152
552.00  3511.869 1211.800    0.000 1211.800      400.253 3354.783    0.000 3354.783       89.575 4771.771    0.000 4771.771
553.00  3679.861 1235.719    0.000 1235.719      489.960 3221.211    0.000 3221.211        0.000 5023.797    0.000 5023.797
554.00  3625.115 1128.813    0.000 1128.813      497.395 3463.013    0.000 3463.013      149.292 4899.234    0.000 4899.234
555.00  3733.103 1261.451    0.000 1261.451      492.384 3426.771    0.000 3426.771      239.471 5026.011    0.000 5026.011
556.00  3727.982 1124.772    0.000 1124.772      346.860 3611.869    0.000 3611.869        0.000 5150.469    0.000 5150.469
557.00  3766.715 1201.142    0.000 1201.142      352.836 3528.047    0.000 3528.047       29.858 5151.373    0.000 5151.373
558.00  3816.602 1178.241    0.000 1178.241      333.854 3580.222    0.000 3580.222       91.385 5016.159    0.000 5016.159
559.00  3969.501  943.675    0.000  943.675      390.751 3253.923    0.000 3253.923       69.670 5016.964    0.000 5016.964
560.00  3741.862 1288.614    0.000 1288.614      352.011 3441.148    0.000 3441.148       19.906 4999.969    0.000 4999.969
561.00  3866.356 1121.793    0.000 1121.793      302.551 3495.854    0.000 3495.854       59.717 4811.968    0.000 4811.968
562.00  3850.025 1241.908    0.000 1241.908      340.762 3627.677    0.000 3627.677       60.722 5119.301    0.000 5119.301
563.00  3648.227 1201.653    0.000 1201.653      570.149 3272.098    0.000 3272.098       50.769 4923.063    0.000 4923.063
564.00  3601.781 1246.130    0.000 1246.130      546.940 3129.560    0.000 3129.560       39.811 4940.758    0.000 4940.758
565.00  3881.673 1172.421    0.000 1172.421      445.178 3275.659    0.000 3275.659       29.858 4725.400    0.000 4725.400
566.00  3693.125 1080.688    0.000 1080.688      318.263 3418.279    0.000 3418.279       29.858 4892.894    0.000 4892.894
567.00  3398.753 1216.315    0.000 1216.315      265.977 3534.817    0.000 3534.817       19.906 5001.873    0.000 5001.873
568.00  3867.856 1176.913    0.000 1176.913      442.631 3317.985    0.000 3317.985       79.824 5192.985    0.000 5192.985
569.00  3575.157 1106.816    0.000 1106.816      469.048 3124.565    0.000 3124.565       69.670 4963.571    0.000 4963.571
570.00  3784.297 1117.007    0.000 1117.007      481.146 3182.233    0.000 3182.233       39.811 4996.241    0.000 4996.241
571.00  3583.661 1143.137    0.000 1143.137      444.176 3148.515    0.000 3148.515       29.858 5084.509    0.000 5084.509
572.00  3887.414  998.283    0.000  998.283      431.771 3240.834    0.000 3240.834       89.575 4842.126    0.000 4842.126
573.00  3908.219 1059.642    0.000 1059.642      423.632 3293.026    0.000 3293.026       80.425 5134.185    0.000 5134.185
574.00  3667.176 1014.415    0.000 1014.415      317.241 3448.766    0.000 3448.766       30.361 5303.788    0.000 5303.788
575.00  3548.911 1038.521    0.000 1038.521      364.890 3250.802    0.000 3250.802        9.953 5056.172    0.000 5056.172
576.00  3651.064 1208.911    0.000 1208.911      396.801 3299.830    0.000 3299.830       99.729 5321.267    0.000 5321.267
577.00  3550.774 1084.382    0.000 1084.382      369.319 3079.929    0.000 3079.929      129.789 4656.063    0.000 4656.063
578.00  3614.542 1128.201    0.000 1128.201      466.059 3198.833    0.000 3198.833      130.191 5391.350    0.000 5391.350
579.00  3548.341 1135.833    0.000 1135.833      294.982 3429.278    0.000 3429.278       81.231 5028.729    0.000 5028.729
580.00  3494.318 1155.893    0.000 1155.893      392.042 3211.017    0.000 3211.017       89.575 5061.800    0.000 5061.800
581.00  3574.395 1252.211    0.000 1252.211      444.705 3268.728    0.000 3268.728       79.824 5400.390    0.000 5400.390
582.00  3868.873 1126.899    0.000 1126.899      725.185 3062.920    0.000 3062.920      101.338 5349.201    0.000 5349.201
583.00  3907.962 1197.211    0.000 1197.211      493.166 3154.832    0.000 3154.832       89.575 5425.819    0.000 5425.819
584.00  3741.519 1195.844    0.000 1195.844      521.557 2973.260    0.000 2973.260        9.953 5239.640    0.000 5239.640
585.00  3815.787  986.797    0.000  986.797      504.174 3241.928    0.000 3241.928       10.053 5530.374    0.000 5530.374
586.00  3823.450 1063.818    0.000 1063.818      500.241 3176.004    0.000 3176.004       29.858 5132.671    0.000 5132.671
587.00  4029.630 1038.719    0.000 1038.719      666.707 3218.769    0.000 3218.769      199.257 5462.618    0.000 5462.618
588.00  3781.963 1100.222    0.000 1100.222      771.412 3193.511    0.000 3193.511      211.623 5451.868    0.000 5451.868
589.00  3968.322 1115.201    0.000 1115.201      464.369 3348.482    0.000 3348.482      120.640 5327.888    0.000 5327.888
590.00  3748.390 1206.540    0.000 1206.540      778.462 3061.982    0.000 3061.982      381.022 4929.784    0.000 4929.784
591.00  4025.818 1119.673    0.000 1119.673      491.301 3333.995    0.000 3333.995      259.980 4940.545    0.000 4940.545
592.00  3686.400 1229.447    0.000 1229.447      678.856 3020.775    0.000 3020.775      219.364 4807.249    0.000 4807.249
593.00  3545.478 1270.645    0.000 1270.645      620.620 2915.915    0.000 2915.915      190.712 4862.142    0.000 4862.142
594.00  3783.351 1121.599    0.000 1121.599      672.108 3071.164    0.000 3071.164      253.043 4762.206    0.000 4762.206
595.00  3856.202 1128.045    0.000 1128.045      774.521 2917.226    0.000 2917.226      311.754 4848.775    0.000 4848.775
596.00  3911.403 1187.493    0.000 1187.493      568.939 3033.615    0.000 3033.615      129.387 4868.869    0.000 4868.869
597.00  3713.109 1056.044    0.000 1056.044      601.891 2952.838    0.000 2952.838      169.198 4807.046    0.000 4807.046
598.00  3847.905 1149.360    0.000 1149.360      631.842 3135.070    0.000 3135.070      199.056 4820.624    0.000 4820.624
599.00  3662.859 1196.494    0.000 1196.494      435.479 3141.152    0.000 3141.152       59.717 4626.178    0.000 4626.178
600.00  3820.009 1008.536    0.000 1008.536      656.369 3194.044    0.000 3194.044      229.719 5159.221    0.000 5159.221
601.00  3828.787 1034.264    0.000 1034.264      564.712 3353.363    0.000 3353.363      210.417 4761.503    0.000 4761.503
602.00  3585.753 1099.030    0.000 1099.030      525.587 3282.340    0.000 3282.340       29.858 5173.988    0.000 5173.988
603.00  3885.736 1055.672    0.000 1055.672      490.515 3320.650    0.000 3320.650      191.514 5189.559    0.000 5189.559
604.00  3738.278 1031.702    0.000 1031.702      689.025 3106.112    0.000 3106.112      150.696 5189.280    0.000 5189.280
605.00  3785.936 1113.117    0.000 1113.117      775.238 3094.190    0.000 3094.190      370.361 5042.106    0.000 5042.106
606.00  3952.592 1035.104    0.000 1035.104      798.961 3099.011    0.000 3099.011      310.743 5214.898    0.000 5214.898
607.00  3832.631 1065.913    0.000 1065.913      501.022 3273.596    0.000 3273.596       80.024 5442.318    0.000 5442.318
608.00  3846.065 1135.207    0.000 1135.207      414.221 3339.527    0.000 3339.527       99.528 5260.759    0.000 5260.759
609.00  3978.309  989.665    0.000  989.665      688.841 3144.376    0.000 3144.376      288.632 5038.472    0.000 5038.472
610.00  3749.901 1066.256    0.000 1066.256      601.500 3221.601    0.000 3221.601      150.596 5236.525    0.000 5236.525
611.00  3953.811 1025.984    0.000 1025.984      799.915 3038.639    0.000 3038.639      280.287 5482.943    0.000 5482.943
612.00  3879.158 1154.391    0.000 1154.391      689.387 3100.376    0.000 3100.376      289.033 5141.219    0.000 5141.219
613.00  4083.299 1035.313    0.000 1035.313      581.811 3376.990    0.000 3376.990      239.870 4990.439    0.000 4990.439
614.00  4076.420 1071.501    0.000 1071.501      747.077 3265.018    0.000 3265.018      525.790 5104.329    0.000 5104.329
615.00  3837.652 1120.384    0.000 1120.384      727.814 3142.378    0.000 3142.378      498.744 4887.368    0.000 4887.368
616.00  4168.405  993.980    0.000  993.980      667.721 3323.478    0.000 3323.478      119.434 5239.132    0.000 5239.132
617.00  3825.488 1040.198    0.000 1040.198      747.392 3028.451    0.000 3028.451      160.048 5151.471    0.000 5151.471
618.00  4081.289 1090.481    0.000 1090.481      723.458 3131.547    0.000 3131.547      413.291 4816.391    0.000 4816.391
619.00  4110.003 1116.148    0.000 1116.148      738.577 3362.458    0.000 3362.458      469.387 5330.618    0.000 5330.618
620.00  3813.115 1120.147    0.000 1120.147      654.094 3258.292    0.000 3258.292      559.569 5235.625    0.000 5235.625
621.00  3737.558 1246.106    0.000 1246.106      711.572 3245.742    0.000 3245.742      564.395 4921.754    0.000 4921.754
622.00  3776.459 1107.783    0.000 1107.783      654.604 3337.386    0.000 3337.386      232.534 5478.813    0.000 5478.813
623.00  3865.030 1009.076    0.000 1009.076      753.918 3256.795    0.000 3256.795      504.075 4931.411    0.000 4931.411
624.00  3805.415 1077.491    0.000 1077.491      736.958 3035.991    0.000 3035.991      342.316 4971.311    0.000 4971.311
625.00  3970.401 1007.950    0.000 1007.950      686.363 3269.899    0.000 3269.899      281.494 4976.059    0.000 4976.059
626.00  3915.279 1057.853    0.000 1057.853      741.071 3122.191    0.000 3122.191      252.037 5097.197    0.000 5097.197
627.00  3759.250 1244.797    0.000 1244.797      396.756 3437.501    0.000 3437.501      109.481 5194.700    0.000 5194.700
628.00  3797.523 1051.656    0.000 1051.656      624.082 3265.187    0.000 3265.187       19.906 5331.048    0.000 5331.048
629.00  3878.557 1116.754    0.000 1116.754      740.577 3230.215    0.000 3230.215      464.861 5103.234    0.000 5103.234
630.00  3975.909  988.117    0.000  988.117      942.810 3032.097    0.000 3032.097      524.581 4973.328    0.000 4973.328
631.00  3874.593 1066.774    0.000 1066.774      709.283 3106.121    0.000 3106.121      290.440 5061.606    0.000 5061.606
632.00  3929.826 1043.269    0.000 1043.269      685.118 3058.736    0.000 3058.736       49.764 4982.680    0.000 4982.680
633.00  3800.428  996.481    0.000  996.481      574.608 3057.941    0.000 3057.941      119.434 4922.268    0.000 4922.268
634.00  3673.226 1140.484    0.000 1140.484      453.559 3103.642    0.000 3103.642       49.764 5094.280    0.000 5094.280
635.00  3812.416  985.612    0.000  985.612      300.553 3362.618    0.000 3362.618       39.811 5161.234    0.000 5161.234
636.00  3767.773 1168.576    0.000 1168.576      493.244 3360.852    0.000 3360.852      241.884 5052.278    0.000 5052.278
637.00  3811.885  991.628    0.000  991.628      344.977 3461.681    0.000 3461.681       90.380 5467.545    0.000 5467.545
638.00  3580.405 1084.561    0.000 1084.561      595.635 3232.471    0.000 3232.471      422.241 4929.519    0.000 4929.519
639.00  3802.226 1070.179    0.000 1070.179      524.420 3189.044    0.000 3189.044      142.154 5253.832    0.000 5253.832
640.00  3555.518 1118.813    0.000 1118.813      448.552 3183.784    0.000 3183.784      141.752 5492.299    0.000 5492.299
641.00  3645.206 1047.847    0.000 1047.847      493.931 3162.832    0.000 3162.832      121.847 4968.227    0.000 4968.227
642.00  3601.953 1088.383    0.000 1088.383      414.179 3294.470    0.000 3294.470      169.198 5317.747    0.000 5317.747
643.00  3693.298  963.603    0.000  963.603      456.152 3310.416    0.000 3310.416      210.014 5236.215    0.000 5236.215
644.00  3786.159  975.704    0.000  975.704      488.491 3217.175    0.000 3217.175       99.729 5303.178    0.000 5303.178
645.00  3695.889 1106.343    0.000 1106.343      415.081 3282.206    0.000 3282.206      288.632 4891.599    0.000 4891.599
646.00  3909.199  943.033    0.000  943.033      615.894 3120.491    0.000 3120.491      169.399 5029.019    0.000 5029.019
647.00  3748.819  969.226    0.000  969.226      664.186 3151.044    0.000 3151.044      209.009 5147.552    0.000 5147.552
648.00  3707.289 1056.867    0.000 1056.867      690.988 3129.672    0.000 3129.672      120.037 5165.356    0.000 5165.356
649.00  3675.275 1145.305    0.000 1145.305      494.033 3181.771    0.000 3181.771        0.000 5014.964    0.000 5014.964
650.00  3603.291 1068.381    0.000 1068.381      525.496 2909.048    0.000 2909.048      151.705 4723.302    0.000 4723.302
651.00  3669.757 1166.303    0.000 1166.303      642.648 3056.526    0.000 3056.526      209.009 4803.331    0.000 4803.331
652.00  3612.380 1068.122    0.000 1068.122      573.523 3257.894    0.000 3257.894       10.154 5123.026    0.000 5123.026
653.00  3737.188 1067.444    0.000 1067.444      505.482 3258.035    0.000 3258.035      149.493 4931.098    0.000 4931.098
654.00  3601.370 1155.452    0.000 1155.452      620.353 3051.956    0.000 3051.956      220.973 5104.725    0.000 5104.725
655.00  3804.054 1063.793    0.000 1063.793      677.551 3085.231    0.000 3085.231      149.393 5373.442    0.000 5373.442
656.00  3723.737 1093.195    0.000 1093.195      587.563 3109.040    0.000 3109.040       40.212 5314.335    0.000 5314.335
657.00  3591.111 1068.450    0.000 1068.450      564.177 3193.546    0.000 3193.546       69.670 5192.493    0.000 5192.493
658.00  3882.861 1121.686    0.000 1121.686      476.951 3348.313    0.000 3348.313      120.037 5202.557    0.000 5202.557
659.00  4080.423 1075.306    0.000 1075.306      610.837 3202.424    0.000 3202.424      220.369 5165.757    0.000 5165.757
660.00  3992.224 1129.372    0.000 1129.372      577.985 3297.361    0.000 3297.361      149.292 5274.239    0.000 5274.239
661.00  3985.459 1079.362    0.000 1079.362      536.723 3375.504    0.000 3375.504      229.920 5204.650    0.000 5204.650
662.00  4074.368 1072.489    0.000 1072.489      576.708 3345.121    0.000 3345.121       59.717 5297.143    0.000 5297.143
663.00  3796.371 1221.849    0.000 1221.849      425.228 3522.228    0.000 3522.228        0.000 5428.048    0.000 5428.048
664.00  3923.480 1297.722    0.000 1297.722      364.174 3557.893    0.000 3557.893       20.106 5398.490    0.000 5398.490
665.00  3973.584 1170.479    0.000 1170.479      301.931 3375.717    0.000 3375.717        0.000 5287.912    0.000 5287.912
666.00  3897.923 1206.361    0.000 1206.361      659.932 3213.514    0.000 3213.514      139.440 5219.747    0.000 5219.747
667.00  3688.295 1280.146    0.000 1280.146      473.042 3252.254    0.000 3252.254       40.616 5006.217    0.000 5006.217
668.00  3957.342 1168.534    0.000 1168.534      617.407 3332.505    0.000 3332.505       90.782 5201.054    0.000 5201.054
669.00  4025.829 1144.872    0.000 1144.872      521.386 3561.824    0.000 3561.824      110.687 5576.939    0.000 5576.939
670.00  3913.244 1164.411    0.000 1164.411      302.279 3461.198    0.000 3461.198        0.000 5131.670    0.000 5131.670
671.00  3945.696 1209.344    0.000 1209.344      520.823 3658.000    0.000 3658.000      182.669 5011.027    0.000 5011.027
672.00  3786.811 1347.133    0.000 1347.133      443.120 3574.469    0.000 3574.469      170.002 5345.894    0.000 5345.894
673.00  3731.970 1214.765    0.000 1214.765      414.467 3546.463    0.000 3546.463       80.829 5293.725    0.000 5293.725
674.00  3657.230 1430.846    0.000 1430.846      538.600 3549.015    0.000 3549.015      130.995 5343.590    0.000 5343.590
675.00  3712.940 1428.800    0.000 1428.800      332.131 3729.524    0.000 3729.524       20.107 5671.139    0.000 5671.139
676.00  3576.976 1495.688    0.000 1495.688      521.432 3381.267    0.000 3381.267      131.598 5267.285    0.000 5267.285
677.00  3814.812 1369.810    0.000 1369.810      525.348 3368.247    0.000 3368.247      100.131 5083.014    0.000 5083.014
678.00  3833.337 1310.792    0.000 1310.792      484.860 3527.195    0.000 3527.195       59.717 5333.555    0.000 5333.555
679.00  3568.679 1356.944    0.000 1356.944      518.627 3424.577    0.000 3424.577      111.492 5069.458    0.000 5069.458
680.00  3784.564 1232.691    0.000 1232.691      451.002 3586.352    0.000 3586.352        0.000 5260.969    0.000 5260.969
681.00  3750.496 1350.306    0.000 1350.306      511.435 3587.436    0.000 3587.436      110.083 5119.011    0.000 5119.011
682.00  3899.612 1207.049    0.000 1207.049      693.300 3344.271    0.000 3344.271      181.359 5082.626    0.000 5082.626
683.00  3815.830 1268.203    0.000 1268.203      520.246 3595.484    0.000 3595.484      201.163 5205.471    0.000 5205.471
684.00  3891.419 1241.045    0.000 1241.045      475.828 3628.454    0.000 3628.454       40.213 5360.003    0.000 5360.003
685.00  3817.382 1175.615    0.000 1175.615      755.959 3359.347    0.000 3359.347      261.080 5132.582    0.000 5132.582
686.00  3825.874 1258.656    0.000 1258.656      639.638 3267.390    0.000 3267.390      230.118 4993.457    0.000 4993.457
687.00  3810.771 1285.789    0.000 1285.789      635.028 3268.327    0.000 3268.327      119.434 4969.109    0.000 4969.109
688.00  3742.596 1309.666    0.000 1309.666      859.908 3166.760    0.000 3166.760      169.398 5009.221    0.000 5009.221
689.00  3913.323 1423.942    0.000 1423.942      710.017 3344.832    0.000 3344.832       49.764 5691.238    0.000 5691.238
690.00  3925.101 1310.711    0.000 1310.711      619.353 3640.196    0.000 3640.196       70.775 5436.387    0.000 5436.387
691.00  3949.279 1254.957    0.000 1254.957      471.935 3607.197    0.000 3607.197       19.906 5514.607    0.000 5514.607
692.00  3804.887 1340.348    0.000 1340.348      478.629 3680.926    0.000 3680.926      110.687 5632.743    0.000 5632.743
693.00  3842.169 1127.010    0.000 1127.010      551.643 3509.242    0.000 3509.242       49.764 5479.729    0.000 5479.729
694.00  3790.752 1216.622    0.000 1216.622      479.248 3431.698    0.000 3431.698       90.179 5035.182    0.000 5035.182
695.00  3731.324 1250.685    0.000 1250.685      560.732 3624.026    0.000 3624.026      240.878 5444.727    0.000 5444.727
696.00  3832.024 1254.568    0.000 1254.568      590.222 3552.435    0.000 3552.435       70.474 5379.996    0.000 5379.996
697.00  3636.609 1334.267    0.000 1334.267      631.035 3539.703    0.000 3539.703      130.593 5333.446    0.000 5333.446
698.00  3827.920 1149.905    0.000 1149.905      686.470 3258.776    0.000 3258.776      231.122 5115.183    0.000 5115.183
699.00  3668.320 1200.660    0.000 1200.660      793.094 3035.263    0.000 3035.263      230.925 4947.302    0.000 4947.302
700.00  4045.836 1080.904    0.000 1080.904      981.513 3101.259    0.000 3101.259      550.215 4805.366    0.000 4805.366
701.00  3888.663 1090.347    0.000 1090.347      663.960 3384.551    0.000 3384.551      290.136 4898.254    0.000 4898.254
702.00  3766.097 1170.002    0.000 1170.002      632.402 3328.825    0.000 3328.825      160.348 4727.542    0.000 4727.542
703.00  3832.396 1163.922    0.000 1163.922      678.019 3260.089    0.000 3260.089      221.876 4976.560    0.000 4976.560
704.00  3849.059 1153.423    0.000 1153.423      737.508 3200.928    0.000 3200.928      311.349 4806.255    0.000 4806.255
705.00  4014.640 1073.849    0.000 1073.849      719.117 3205.679    0.000 3205.679      149.794 5043.205    0.000 5043.205
706.00  3692.596 1230.050    0.000 1230.050      506.673 3333.100    0.000 3333.100       10.053 5072.971    0.000 5072.971
707.00  3693.843 1293.604    0.000 1293.604      565.898 3302.427    0.000 3302.427      150.496 5002.610    0.000 5002.610
708.00  3811.524 1226.040    0.000 1226.040      599.628 3251.280    0.000 3251.280       90.378 5249.199    0.000 5249.199
709.00  3507.454 1371.786    0.000 1371.786      530.550 3451.751    0.000 3451.751      180.555 5042.414    0.000 5042.414
710.00  3738.399 1291.113    0.000 1291.113      415.621 3582.925    0.000 3582.925      110.584 5411.464    0.000 5411.464
711.00  3663.361 1221.864    0.000 1221.864      482.203 3273.052    0.000 3273.052       70.372 5126.045    0.000 5126.045
712.00  3867.601 1199.917    0.000 1199.917      345.117 3628.232    0.000 3628.232        0.000 5433.672    0.000 5433.672
713.00  3608.610 1198.461    0.000 1198.461      361.637 3420.970    0.000 3420.970       40.212 5359.781    0.000 5359.781
714.00  3625.143 1234.629    0.000 1234.629      472.092 3326.326    0.000 3326.326       70.372 5065.323    0.000 5065.323
715.00  3535.384 1231.720    0.000 1231.720      473.233 3282.073    0.000 3282.073      119.935 5150.282    0.000 5150.282
716.00  3847.296 1132.531    0.000 1132.531      477.455 3325.911    0.000 3325.911      210.213 5064.527    0.000 5064.527
717.00  3891.605 1207.488    0.000 1207.488      522.778 3356.929    0.000 3356.929       90.077 5020.288    0.000 5020.288
718.00  3583.598 1212.255    0.000 1212.255      460.297 3234.995    0.000 3234.995       79.723 4936.254    0.000 4936.254
719.00  3724.572 1164.628    0.000 1164.628      431.068 3327.194    0.000 3327.194       59.717 4968.316    0.000 4968.316
720.00  3941.398 1181.471    0.000 1181.471      627.622 3338.342    0.000 3338.342       89.575 5562.367    0.000 5562.367
721.00  3677.850 1280.883    0.000 1280.883      489.871 3301.673    0.000 3301.673        0.000 5142.737    0.000 5142.737
722.00  3600.755 1223.927    0.000 1223.927      614.563 3352.468    0.000 3352.468      159.245 5386.230    0.000 5386.230
723.00  3504.009 1289.874    0.000 1289.874      527.786 3277.288    0.000 3277.288       59.717 5157.831    0.000 5157.831
724.00  3694.022 1246.428    0.000 1246.428      603.729 3455.180    0.000 3455.180       70.271 5397.777    0.000 5397.777
725.00  3561.864 1251.942    0.000 1251.942      423.515 3323.199    0.000 3323.199       29.858 5350.447    0.000 5350.447
726.00  3589.029 1304.270    0.000 1304.270      492.027 3229.981    0.000 3229.981       79.623 5250.414    0.000 5250.414
727.00  3625.303 1313.470    0.000 1313.470      565.488 3515.017    0.000 3515.017       49.864 5592.228    0.000 5592.228
728.00  3529.332 1382.367    0.000 1382.367      633.112 3281.523    0.000 3281.523      129.387 5214.523    0.000 5214.523
729.00  3711.505 1218.680    0.000 1218.680      595.102 3261.969    0.000 3261.969        9.953 5263.977    0.000 5263.977
730.00  3371.410 1333.272    0.000 1333.272      413.789 3310.703    0.000 3310.703        0.000 5271.925    0.000 5271.925
731.00  3315.541 1362.438    0.000 1362.438      543.229 3300.688    0.000 3300.688       69.670 5300.476    0.000 5300.476
732.00  3415.210 1210.961    0.000 1210.961      512.783 3399.741    0.000 3399.741        0.000 5480.219    0.000 5480.219
733.00  3656.696 1250.580    0.000 1250.580      458.455 3270.006    0.000 3270.006        0.000 5152.398    0.000 5152.398
734.00  3807.086 1225.244    0.000 1225.244      256.804 3799.062    0.000 3799.062        0.000 5324.292    0.000 5324.292
735.00  3751.065 1193.581    0.000 1193.581      411.359 3425.459    0.000 3425.459        0.000 5273.625    0.000 5273.625
736.00  3898.242 1220.100    0.000 1220.100      437.822 3445.374    0.000 3445.374        9.953 5432.570    0.000 5432.570
737.00  3700.118 1204.375    0.000 1204.375      365.699 3763.604    0.000 3763.604        0.000 5656.654    0.000 5656.654
738.00  3816.268 1217.321    0.000 1217.321      584.317 3566.260    0.000 3566.260        0.000 5693.941    0.000 5693.941
739.00  3757.388 1215.098    0.000 1215.098      490.645 3444.251    0.000 3444.251        0.000 5695.562    0.000 5695.562
740.00  3807.135 1146.985    0.000 1146.985      724.409 3356.213    0.000 3356.213       40.414 5381.911    0.000 5381.911
741.00  3631.078 1207.965    0.000 1207.965      494.138 3361.247    0.000 3361.247        0.000 5386.639    0.000 5386.639
742.00  3750.303 1211.818    0.000 1211.818      383.297 3430.933    0.000 3430.933        0.000 5311.533    0.000 5311.533
743.00  3784.455 1136.012    0.000 1136.012      462.032 3394.820    0.000 3394.820        0.000 5418.483    0.000 5418.483
744.00  3602.480 1262.795    0.000 1262.795      790.155 3032.891    0.000 3032.891      381.216 4970.734    0.000 4970.734
745.00  3547.145 1159.089    0.000 1159.089      684.015 3246.794    0.000 3246.794      221.168 5165.849    0.000 5165.849
746.00  3558.813 1134.727    0.000 1134.727      642.093 3414.389    0.000 3414.389      170.301 5439.294    0.000 5439.294
747.00  3632.893 1217.252    0.000 1217.252      554.894 3380.743    0.000 3380.743      151.001 5247.884    0.000 5247.884
748.00  3670.378 1165.021    0.000 1165.021      780.345 3208.458    0.000 3208.458      120.437 5539.222    0.000 5539.222
749.00  3809.269 1177.337    0.000 1177.337      546.001 3335.338    0.000 3335.338      220.867 5255.917    0.000 5255.917
750.00  3896.537 1120.327    0.000 1120.327      844.644 3159.802    0.000 3159.802      119.835 5304.200    0.000 5304.200
751.00  3915.025 1149.637    0.000 1149.637      591.788 3416.908    0.000 3416.908      150.796 5259.833    0.000 5259.833
752.00  3705.886 1232.253    0.000 1232.253      725.570 3368.424    0.000 3368.424      140.342 5158.916    0.000 5158.916
753.00  3791.285 1097.053    0.000 1097.053      658.791 3403.613    0.000 3403.613      130.794 5448.645    0.000 5448.645
754.00  3921.135 1121.115    0.000 1121.115      950.850 3132.286    0.000 3132.286      190.307 5184.356    0.000 5184.356
755.00  3685.291 1123.730    0.000 1123.730      758.302 3200.281    0.000 3200.281       60.119 5555.417    0.000 5555.417
756.00  3482.930 1309.338    0.000 1309.338      498.424 3445.910    0.000 3445.910        0.000 5682.488    0.000 5682.488
757.00  3658.418 1164.210    0.000 1164.210      536.504 3567.078    0.000 3567.078        0.000 5472.579    0.000 5472.579
758.00  3791.613 1209.097    0.000 1209.097      479.312 3492.707    0.000 3492.707       50.265 5373.452    0.000 5373.452
759.00  3583.395 1262.603    0.000 1262.603      315.925 3592.775    0.000 3592.775       50.265 5167.963    0.000 5167.963
760.00  3642.656 1324.528    0.000 1324.528      403.495 3615.536    0.000 3615.536        0.000 5249.600    0.000 5249.600
761.00  3636.751 1436.597    0.000 1436.597      561.317 3549.878    0.000 3549.878       60.319 5656.341    0.000 5656.341
762.00  3486.914 1418.576    0.000 1418.576      709.060 3560.391    0.000 3560.391       60.319 5560.945    0.000 5560.945
763.00  3575.973 1324.764    0.000 1324.764      551.681 3673.451    0.000 3673.451       90.881 5378.584    0.000 5378.584
764.00  3577.428 1412.662    0.000 1412.662      596.938 3680.736    0.000 3680.736        0.000 5480.917    0.000 5480.917
765.00  3762.971 1332.469    0.000 1332.469      406.121 3650.119    0.000 3650.119       30.159 5434.073    0.000 5434.073
766.00  3766.242 1247.674    0.000 1247.674      486.921 3543.069    0.000 3543.069        0.000 5354.843    0.000 5354.843
767.00  3788.324 1243.246    0.000 1243.246      691.674 3306.352    0.000 3306.352       40.213 5399.473    0.000 5399.473
768.00  3704.571 1313.381    0.000 1313.381      364.871 3651.127    0.000 3651.127       30.159 5402.097    0.000 5402.097
769.00  3815.710 1362.554    0.000 1362.554      827.093 3530.481    0.000 3530.481      351.362 5309.703    0.000 5309.703
770.00  3643.911 1317.860    0.000 1317.860      688.568 3449.595    0.000 3449.595      280.887 5198.624    0.000 5198.624
771.00  3586.698 1391.691    0.000 1391.691      511.516 3517.176    0.000 3517.176       40.313 5260.049    0.000 5260.049
772.00  3804.555 1298.231    0.000 1298.231      597.850 3497.306    0.000 3497.306      230.721 5129.050    0.000 5129.050
773.00  3667.763 1279.328    0.000 1279.328      550.759 3598.619    0.000 3598.619       69.871 5271.601    0.000 5271.601
774.00  3577.272 1300.279    0.000 1300.279      580.489 3334.404    0.000 3334.404        0.000 5422.407    0.000 5422.407
775.00  3420.107 1369.084    0.000 1369.084      498.025 3457.662    0.000 3457.662       20.106 4957.451    0.000 4957.451
776.00  3535.163 1309.655    0.000 1309.655      544.468 3357.160    0.000 3357.160       50.366 4935.831    0.000 4935.831
777.00  3456.853 1295.867    0.000 1295.867      561.561 3315.739    0.000 3315.739       99.528 5009.442    0.000 5009.442
778.00  3400.292 1313.587    0.000 1313.587      460.564 3298.428    0.000 3298.428      179.955 4737.704    0.000 4737.704
779.00  3573.557 1279.301    0.000 1279.301      439.756 3504.972    0.000 3504.972       70.372 5183.755    0.000 5183.755
780.00  3556.556 1327.887    0.000 1327.887      499.550 3499.449    0.000 3499.449       40.212 5136.204    0.000 5136.204
781.00  3576.242 1247.111    0.000 1247.111      716.785 3483.615    0.000 3483.615      261.281 5403.001    0.000 5403.001
782.00  3413.704 1433.865    0.000 1433.865      491.470 3491.978    0.000 3491.978       10.154 5204.252    0.000 5204.252
783.00  3617.570 1300.623    0.000 1300.623      490.072 3522.404    0.000 3522.404      120.637 5022.992    0.000 5022.992
784.00  3653.671 1227.669    0.000 1227.669      629.879 3428.488    0.000 3428.488      160.850 5087.440    0.000 5087.440
785.00  3946.083 1194.870    0.000 1194.870      492.501 3403.799    0.000 3403.799      100.632 5033.853    0.000 5033.853
786.00  3708.990 1123.037    0.000 1123.037      651.918 3411.690    0.000 3411.690      319.697 5063.722    0.000 5063.722
787.00  3692.109 1269.347    0.000 1269.347      627.436 3603.330    0.000 3603.330      192.723 5483.226    0.000 5483.226
788.00  3519.199 1230.254    0.000 1230.254      731.438 3234.816    0.000 3234.816       80.024 5424.324    0.000 5424.324
789.00  3649.339 1260.870    0.000 1260.870      742.606 3281.691    0.000 3281.691      300.692 5195.497    0.000 5195.497
790.00  3701.357 1280.186    0.000 1280.186      735.344 3160.598    0.000 3160.598      209.210 5105.639    0.000 5105.639
791.00  3587.912 1240.091    0.000 1240.091      647.414 3278.993    0.000 3278.993      220.670 5140.125    0.000 5140.125
792.00  3634.436 1215.150    0.000 1215.150      739.746 3129.846    0.000 3129.846      289.835 4838.725    0.000 4838.725
793.00  3542.218 1257.771    0.000 1257.771      788.986 3253.968    0.000 3253.968       40.212 5135.301    0.000 5135.301
794.00  3740.897 1213.675    0.000 1213.675      608.094 3293.173    0.000 3293.173       30.462 5455.293    0.000 5455.293
795.00  3638.642 1129.854    0.000 1129.854      620.981 3438.824    0.000 3438.824      150.796 5067.236    0.000 5067.236
796.00  3614.414 1193.977    0.000 1193.977      568.890 3258.061    0.000 3258.061       50.266 4983.795    0.000 4983.795
797.00  3454.081 1273.593    0.000 1273.593      469.542 3486.122    0.000 3486.122        0.000 4689.436    0.000 4689.436
798.00  3639.951 1190.830    0.000 1190.830      867.525 3277.328    0.000 3277.328      230.720 4808.362    0.000 4808.362
799.00  3637.990 1278.067    0.000 1278.067      580.706 3360.636    0.000 3360.636       90.380 5128.266    0.000 5128.266
800.00  3600.208 1253.728    0.000 1253.728      662.708 3530.694    0.000 3530.694      131.698 4920.055    0.000 4920.055
801.00  3835.807 1290.111    0.000 1290.111      548.827 3571.567    0.000 3571.567        0.000 5309.110    0.000 5309.110
802.00  3475.357 1344.041    0.000 1344.041      593.138 3560.034    0.000 3560.034      201.062 5065.921    0.000 5065.921
803.00  3671.878 1337.606    0.000 1337.606      610.121 3375.709    0.000 3375.709      130.690 4977.756    0.000 4977.756
804.00  3919.138 1309.834    0.000 1309.834      696.039 3432.571    0.000 3432.571       80.024 5381.892    0.000 5381.892
805.00  3774.725 1403.392    0.000 1403.392      648.268 3556.695    0.000 3556.695      239.670 5191.699    0.000 5191.699
806.00  3729.543 1216.254    0.000 1216.254      820.819 3280.494    0.000 3280.494      343.118 4924.073    0.000 4924.073
807.00  3905.202 1210.896    0.000 1210.896      659.817 3356.774    0.000 3356.774      241.481 5121.428    0.000 5121.428
808.00  3639.444 1130.683    0.000 1130.683      585.439 3082.759    0.000 3082.759      242.484 4479.416    0.000 4479.416
809.00  3708.579 1260.346    0.000 1260.346      566.598 3368.906    0.000 3368.906      130.189 4672.941    0.000 4672.941
810.00  3687.392 1231.545    0.000 1231.545      523.939 3386.857    0.000 3386.857      111.088 5029.431    0.000 5029.431
811.00  3889.972 1166.863    0.000 1166.863      586.536 3376.191    0.000 3376.191       70.271 5001.779    0.000 5001.779
812.00  3759.984 1239.528    0.000 1239.528      677.401 3288.111    0.000 3288.111      139.941 4771.471    0.000 4771.471
813.00  4002.914 1116.885    0.000 1116.885      737.252 3295.220    0.000 3295.220      280.889 4912.413    0.000 4912.413
814.00  3741.676 1261.991    0.000 1261.991      684.050 3270.236    0.000 3270.236      249.723 4868.572    0.000 4868.572
815.00  3673.239 1164.716    0.000 1164.716      736.198 3254.166    0.000 3254.166      283.100 4931.503    0.000 4931.503
816.00  3754.258 1257.751    0.000 1257.751      637.030 3207.784    0.000 3207.784       89.977 4908.003    0.000 4908.003
817.00  3835.737 1246.035    0.000 1246.035      743.038 3312.807    0.000 3312.807      222.581 5334.948    0.000 5334.948
818.00  3343.074 1335.329    0.000 1335.329      560.172 3252.217    0.000 3252.217      110.285 4764.416    0.000 4764.416
819.00  3756.737 1233.008    0.000 1233.008      502.712 3462.306    0.000 3462.306      119.735 5099.602    0.000 5099.602
820.00  3541.196 1235.586    0.000 1235.586      474.558 3564.965    0.000 3564.965       79.623 5321.870    0.000 5321.870
821.00  3629.388 1259.703    0.000 1259.703      655.312 3219.250    0.000 3219.250       60.118 4953.719    0.000 4953.719
822.00  3399.861 1275.758    0.000 1275.758      608.546 3344.304    0.000 3344.304      293.256 5001.081    0.000 5001.081
823.00  3559.626 1227.505    0.000 1227.505      632.679 3388.038    0.000 3388.038      453.104 4974.420    0.000 4974.420
824.00  3580.372 1308.947    0.000 1308.947      694.465 3596.708    0.000 3596.708      360.915 5213.991    0.000 5213.991
825.00  3715.030 1219.222    0.000 1219.222      568.482 3516.812    0.000 3516.812      281.494 5114.371    0.000 5114.371
826.00  3449.184 1209.977    0.000 1209.977      620.143 3437.077    0.000 3437.077      281.494 4967.907    0.000 4967.907
827.00  3456.006 1379.612    0.000 1379.612      687.930 3139.684    0.000 3139.684      263.599 4926.793    0.000 4926.793
828.00  3427.200 1333.735    0.000 1333.735      524.430 3536.797    0.000 3536.797      365.138 5014.651    0.000 5014.651
829.00  3417.373 1566.118    0.000 1566.118      497.755 3604.177    0.000 3604.177      309.247 4947.599    0.000 4947.599
830.00  3462.170 1393.672    0.000 1393.672      741.109 3420.584    0.000 3420.584      333.067 5190.875    0.000 5190.875
831.00  3497.582 1513.170    0.000 1513.170      707.331 3301.270    0.000 3301.270      380.013 5012.934    0.000 5012.934
832.00  3453.218 1453.667    0.000 1453.667      644.644 3199.411    0.000 3199.411      250.228 5182.835    0.000 5182.835
833.00  3442.149 1393.564    0.000 1393.564      547.000 3472.730    0.000 3472.730      232.132 5184.864    0.000 5184.864
834.00  3387.286 1385.985    0.000 1385.985      522.249 3529.472    0.000 3529.472      353.777 5188.576    0.000 5188.576
835.00  3318.731 1444.071    0.000 1444.071      688.274 3428.772    0.000 3428.772      250.831 5257.758    0.000 5257.758
836.00  3413.707 1508.011    0.000 1508.011      614.943 3479.267    0.000 3479.267      140.142 5574.223    0.000 5574.223
837.00  3419.774 1481.811    0.000 1481.811      670.979 3544.055    0.000 3544.055      392.782 5421.809    0.000 5421.809
838.00  3629.772 1352.730    0.000 1352.730      724.677 3474.423    0.000 3474.423      486.984 5079.987    0.000 5079.987
839.00  3735.058 1268.903    0.000 1268.903      698.993 3643.162    0.000 3643.162      161.256 5410.240    0.000 5410.240
840.00  3343.797 1423.081    0.000 1423.081      558.957 3609.215    0.000 3609.215      209.914 5248.887    0.000 5248.887
841.00  3509.521 1304.355    0.000 1304.355      584.820 3594.230    0.000 3594.230      251.032 5161.315    0.000 5161.315
842.00  3475.241 1339.574    0.000 1339.574      585.378 3561.995    0.000 3561.995      111.391 5659.955    0.000 5659.955
843.00  3498.130 1509.100    0.000 1509.100      547.729 3694.515    0.000 3694.515      190.913 5558.436    0.000 5558.436
844.00  3435.403 1449.407    0.000 1449.407      523.591 3631.273    0.000 3631.273      219.966 5294.833    0.000 5294.833
845.00  3345.024 1508.563    0.000 1508.563      453.774 3473.546    0.000 3473.546      162.462 5285.070    0.000 5285.070
846.00  3336.539 1442.318    0.000 1442.318      531.344 3481.216    0.000 3481.216      282.298 4978.760    0.000 4978.760
847.00  3496.229 1434.947    0.000 1434.947      626.974 3531.423    0.000 3531.423      210.618 5621.665    0.000 5621.665
848.00  3483.024 1385.850    0.000 1385.850      432.640 3665.243    0.000 3665.243       20.308 5243.377    0.000 5243.377
849.00  3438.714 1370.516    0.000 1370.516      516.546 3517.674    0.000 3517.674      229.719 4959.247    0.000 4959.247
850.00  3600.733 1245.729    0.000 1245.729      536.133 3462.812    0.000 3462.812       30.462 5215.508    0.000 5215.508
851.00  3345.766 1469.452    0.000 1469.452      517.163 3379.790    0.000 3379.790      159.245 5145.029    0.000 5145.029
852.00  3243.768 1594.650    0.000 1594.650      553.607 3316.720    0.000 3316.720       69.670 5095.674    0.000 5095.674
853.00  3298.168 1516.106    0.000 1516.106      641.802 3288.753    0.000 3288.753      279.885 4954.141    0.000 4954.141
854.00  3064.671 1596.750    0.000 1596.750      626.577 3280.707    0.000 3280.707      289.938 4735.062    0.000 4735.062
855.00  3141.137 1509.036    0.000 1509.036      584.386 3413.776    0.000 3413.776       80.226 5229.591    0.000 5229.591
856.00  3249.639 1495.686    0.000 1495.686      674.010 3226.454    0.000 3226.454      283.504 5138.502    0.000 5138.502
857.00  3403.707 1471.694    0.000 1471.694      571.852 3298.391    0.000 3298.391      322.310 5059.073    0.000 5059.073
858.00  3561.709 1418.814    0.000 1418.814      585.773 3452.540    0.000 3452.540      109.481 5091.348    0.000 5091.348
859.00  3285.573 1493.651    0.000 1493.651      546.169 3417.607    0.000 3417.607       59.717 5170.174    0.000 5170.174
860.00  3491.650 1455.652    0.000 1455.652      607.904 3111.809    0.000 3111.809       79.824 4813.490    0.000 4813.490
861.00  3528.806 1403.135    0.000 1403.135      618.110 3344.336    0.000 3344.336      170.203 4922.455    0.000 4922.455
862.00  3797.876 1181.631    0.000 1181.631      716.079 3364.152    0.000 3364.152      322.711 5255.914    0.000 5255.914
863.00  3617.465 1294.188    0.000 1294.188      645.774 3384.658    0.000 3384.658      139.943 4811.573    0.000 4811.573
864.00  3619.501 1174.605    0.000 1174.605      597.645 3391.766    0.000 3391.766       91.385 4938.433    0.000 4938.433
865.00  3599.138 1218.310    0.000 1218.310      779.276 3271.629    0.000 3271.629      281.995 5182.938    0.000 5182.938
866.00  3528.641 1329.899    0.000 1329.899      597.445 3311.299    0.000 3311.299      223.385 4881.743    0.000 4881.743
867.00  3432.938 1302.347    0.000 1302.347      594.745 3581.928    0.000 3581.928      171.006 5393.244    0.000 5393.244
868.00  3379.832 1372.307    0.000 1372.307      575.256 3438.611    0.000 3438.611       30.159 5149.367    0.000 5149.367
869.00  3427.373 1288.740    0.000 1288.740      403.234 3403.099    0.000 3403.099       40.012 4995.054    0.000 4995.054
870.00  3374.323 1272.911    0.000 1272.911      533.791 3407.607    0.000 3407.607      212.425 4845.454    0.000 4845.454
871.00  3496.703 1156.792    0.000 1156.792      433.105 3364.235    0.000 3364.235       30.260 5123.026    0.000 5123.026
872.00  3363.890 1334.154    0.000 1334.154      617.629 3336.102    0.000 3336.102      222.781 4551.203    0.000 4551.203
873.00  3452.116 1253.400    0.000 1253.400      658.057 3312.302    0.000 3312.302      203.078 4966.694    0.000 4966.694
874.00  3334.391 1299.814    0.000 1299.814      716.029 3121.104    0.000 3121.104      293.959 5016.776    0.000 5016.776
875.00  3298.142 1366.382    0.000 1366.382      600.551 3284.191    0.000 3284.191      233.539 4941.174    0.000 4941.174
876.00  3345.470 1324.213    0.000 1324.213      855.711 3131.318    0.000 3131.318      464.665 4971.741    0.000 4971.741
877.00  3448.595 1265.728    0.000 1265.728      856.577 3096.397    0.000 3096.397      291.948 4851.008    0.000 4851.008
878.00  3675.774 1236.068    0.000 1236.068      646.251 3305.172    0.000 3305.172      312.156 4911.720    0.000 4911.720
879.00  3447.793 1276.230    0.000 1276.230      707.240 3232.239    0.000 3232.239      329.145 4737.179    0.000 4737.179
880.00  3592.305 1358.547    0.000 1358.547      849.864 3153.565    0.000 3153.565      310.749 5341.199    0.000 5341.199
881.00  3476.840 1381.429    0.000 1381.429      794.669 3169.292    0.000 3169.292      403.541 4999.461    0.000 4999.461
882.00  3499.989 1393.197    0.000 1393.197      736.904 3209.975    0.000 3209.975      294.059 4742.216    0.000 4742.216
883.00  3636.843 1329.407    0.000 1329.407      843.911 3356.193    0.000 3356.193      353.775 5214.499    0.000 5214.499
884.00  3512.451 1333.862    0.000 1333.862      733.830 3284.119    0.000 3284.119      411.681 4712.250    0.000 4712.250
885.00  3547.446 1280.036    0.000 1280.036      705.089 3157.919    0.000 3157.919      385.043 4877.429    0.000 4877.429
886.00  3565.551 1233.945    0.000 1233.945      754.593 3138.767    0.000 3138.767      293.959 4936.043    0.000 4936.043
887.00  3589.211 1302.315    0.000 1302.315      776.865 3156.137    0.000 3156.137      323.115 4465.244    0.000 4465.244
888.00  3543.731 1291.935    0.000 1291.935      719.877 3081.251    0.000 3081.251      384.841 4681.487    0.000 4681.487
889.00  3612.161 1266.944    0.000 1266.944      689.227 3289.355    0.000 3289.355      211.221 4957.459    0.000 4957.459
890.00  3575.835 1310.122    0.000 1310.122      739.778 3191.206    0.000 3191.206      364.735 4857.538    0.000 4857.538
891.00  3570.070 1244.909    0.000 1244.909      749.215 3166.432    0.000 3166.432      300.695 4929.406    0.000 4929.406
892.00  3451.509 1352.742    0.000 1352.742      798.685 3142.715    0.000 3142.715      291.244 5206.265    0.000 5206.265
893.00  3367.875 1294.728    0.000 1294.728      742.571 3089.061    0.000 3089.061      233.438 5163.958    0.000 5163.958
894.00  3516.115 1237.308    0.000 1237.308      616.982 3228.046    0.000 3228.046      243.693 4567.792    0.000 4567.792
895.00  3427.895 1304.598    0.000 1304.598      797.875 3149.151    0.000 3149.151      273.149 4825.559    0.000 4825.559
896.00  3452.329 1377.990    0.000 1377.990      570.474 3297.429    0.000 3297.429      192.924 5023.720    0.000 5023.720
897.00  3605.768 1332.911    0.000 1332.911      752.647 3127.365    0.000 3127.365      172.515 4915.725    0.000 4915.725
898.00  3528.407 1325.317    0.000 1325.317      947.400 2997.882    0.000 2997.882      568.416 5010.623    0.000 5010.623
899.00  3560.535 1273.294    0.000 1273.294      804.090 3127.463    0.000 3127.463      562.485 4937.340    0.000 4937.340
900.00  3652.367 1307.222    0.000 1307.222      857.360 3230.645    0.000 3230.645      462.956 5120.512    0.000 5120.512
901.00  3459.538 1367.584    0.000 1367.584      725.196 3304.138    0.000 3304.138      403.139 5124.138    0.000 5124.138
902.00  3519.345 1338.465    0.000 1338.465      832.831 3284.736    0.000 3284.736      388.863 4709.034    0.000 4709.034
903.00  3541.181 1233.860    0.000 1233.860      715.482 3227.024    0.000 3227.024      328.443 4920.756    0.000 4920.756
904.00  3571.276 1311.227    0.000 1311.227      894.645 3302.784    0.000 3302.784      581.683 4871.272    0.000 4871.272
905.00  3649.578 1267.043    0.000 1267.043      809.520 3322.742    0.000 3322.742      555.848 4647.315    0.000 4647.315
906.00  3629.260 1242.538    0.000 1242.538      825.266 3478.745    0.000 3478.745      601.792 4947.794    0.000 4947.794
907.00  3596.099 1260.966    0.000 1260.966      886.866 3226.935    0.000 3226.935      463.056 4842.441    0.000 4842.441
908.00  3356.563 1429.438    0.000 1429.438      738.909 3233.577    0.000 3233.577      181.061 5005.617    0.000 5005.617
909.00  3271.832 1510.053    0.000 1510.053      673.622 3367.702    0.000 3367.702      318.892 4953.132    0.000 4953.132
910.00  3380.350 1510.050    0.000 1510.050      728.640 3370.695    0.000 3370.695       99.528 5266.079    0.000 5266.079
911.00  3432.519 1441.772    0.000 1441.772      683.028 3355.440    0.000 3355.440      119.434 5413.470    0.000 5413.470
912.00  3314.733 1424.066    0.000 1424.066      581.960 3588.336    0.000 3588.336       99.528 5269.085    0.000 5269.085
913.00  3457.113 1294.383    0.000 1294.383      535.784 3425.253    0.000 3425.253      300.392 4912.708    0.000 4912.708
914.00  3439.045 1324.507    0.000 1324.507      639.461 3181.422    0.000 3181.422      139.339 4502.353    0.000 4502.353
915.00  3414.599 1472.584    0.000 1472.584      634.913 3375.485    0.000 3375.485       59.717 4822.324    0.000 4822.324
916.00  3300.544 1440.698    0.000 1440.698      612.705 3222.207    0.000 3222.207      150.499 4600.256    0.000 4600.256
917.00  3378.382 1422.237    0.000 1422.237      627.264 3230.287    0.000 3230.287      169.198 5030.338    0.000 5030.338
918.00  3478.058 1355.381    0.000 1355.381      738.963 3278.394    0.000 3278.394      370.161 4753.958    0.000 4753.958
919.00  3364.271 1354.087    0.000 1354.087      646.115 3149.322    0.000 3149.322      139.540 4894.230    0.000 4894.230
920.00  3421.922 1272.840    0.000 1272.840      571.375 3483.075    0.000 3483.075      100.131 5110.966    0.000 5110.966
921.00  3450.506 1297.006    0.000 1297.006      482.120 3556.472    0.000 3556.472      110.385 4931.017    0.000 4931.017
922.00  3416.120 1250.357    0.000 1250.357      508.904 3372.238    0.000 3372.238        0.000 4802.422    0.000 4802.422
923.00  3516.167 1165.687    0.000 1165.687      516.029 3361.387    0.000 3361.387       29.858 4651.135    0.000 4651.135
924.00  3502.044 1219.697    0.000 1219.697      486.548 3377.461    0.000 3377.461       49.764 4642.081    0.000 4642.081
925.00  3519.617 1409.944    0.000 1409.944      645.731 3272.736    0.000 3272.736      139.541 4881.143    0.000 4881.143
926.00  3560.380 1257.664    0.000 1257.664      475.826 3541.352    0.000 3541.352      182.167 5196.518    0.000 5196.518
927.00  3296.168 1474.197    0.000 1474.197      608.023 3357.070    0.000 3357.070      240.476 4797.404    0.000 4797.404
928.00  3311.729 1376.013    0.000 1376.013      806.691 3186.148    0.000 3186.148      262.996 5073.669    0.000 5073.669
929.00  3386.585 1414.834    0.000 1414.834      709.490 3070.707    0.000 3070.707      330.252 4751.761    0.000 4751.761
930.00  3155.924 1529.059    0.000 1529.059      661.994 3205.115    0.000 3205.115      284.108 4838.108    0.000 4838.108
931.00  3207.683 1547.298    0.000 1547.298      637.902 3270.955    0.000 3270.955      291.144 4818.234    0.000 4818.234
932.00  3222.872 1464.311    0.000 1464.311      747.315 3357.443    0.000 3357.443      320.501 4997.465    0.000 4997.465
933.00  3196.182 1479.266    0.000 1479.266      676.312 3300.493    0.000 3300.493      290.441 5045.616    0.000 5045.616
934.00  3250.641 1490.469    0.000 1490.469      683.332 3137.110    0.000 3137.110      299.387 4747.244    0.000 4747.244
935.00  3301.633 1461.640    0.000 1461.640      845.871 3022.072    0.000 3022.072      521.968 4757.497    0.000 4757.497
936.00  3143.148 1495.128    0.000 1495.128      724.613 3279.453    0.000 3279.453      329.646 5041.296    0.000 5041.296
937.00  3265.958 1484.331    0.000 1484.331      647.675 3387.086    0.000 3387.086      219.464 5092.570    0.000 5092.570
938.00  3278.969 1455.850    0.000 1455.850      648.190 3385.217    0.000 3385.217      332.464 5050.861    0.000 5050.861
939.00  3266.655 1451.495    0.000 1451.495      623.753 3382.815    0.000 3382.815      219.163 5116.397    0.000 5116.397
940.00  3381.138 1305.687    0.000 1305.687      604.257 3287.885    0.000 3287.885      290.439 4943.077    0.000 4943.077
941.00  3397.329 1331.855    0.000 1331.855      635.166 3366.270    0.000 3366.270      169.699 5396.673    0.000 5396.673
942.00  3276.821 1464.461    0.000 1464.461      756.376 3245.060    0.000 3245.060      110.484 5458.902    0.000 5458.902
943.00  3433.828 1367.155    0.000 1367.155      716.387 3353.998    0.000 3353.998      180.657 5429.040    0.000 5429.040
944.00  3461.078 1352.510    0.000 1352.510      631.364 3499.216    0.000 3499.216      119.634 5457.990    0.000 5457.990
945.00  3427.635 1468.802    0.000 1468.802      558.997 3464.372    0.000 3464.372      159.646 5394.550    0.000 5394.550
946.00  3448.387 1500.071    0.000 1500.071      598.312 3497.407    0.000 3497.407       99.528 5666.014    0.000 5666.014
947.00  3339.163 1502.633    0.000 1502.633      706.299 3250.562    0.000 3250.562      129.990 5479.002    0.000 5479.002
948.00  3383.220 1462.508    0.000 1462.508      553.731 3613.628    0.000 3613.628      119.434 5417.782    0.000 5417.782
949.00  3349.198 1447.034    0.000 1447.034      626.307 3567.741    0.000 3567.741      159.446 5531.375    0.000 5531.375
950.00  3459.206 1515.127    0.000 1515.127      730.234 3357.890    0.000 3357.890      159.847 5102.116    0.000 5102.116
951.00  3406.678 1530.539    0.000 1530.539      632.107 3466.746    0.000 3466.746      111.693 5377.773    0.000 5377.773
952.00  3377.608 1474.598    0.000 1474.598      733.607 3405.061    0.000 3405.061      131.799 5389.228    0.000 5389.228
953.00  3526.915 1512.510    0.000 1512.510      627.123 3414.410    0.000 3414.410       79.623 5500.609    0.000 5500.609
954.00  3569.182 1404.751    0.000 1404.751      676.743 3313.501    0.000 3313.501       60.118 5520.523    0.000 5520.523
955.00  3596.192 1413.801    0.000 1413.801      680.916 3545.061    0.000 3545.061       89.575 5337.972    0.000 5337.972
956.00  3671.556 1394.083    0.000 1394.083      575.727 3463.949    0.000 3463.949       80.427 5295.151    0.000 5295.151
957.00  3418.852 1361.366    0.000 1361.366      535.659 3409.984    0.000 3409.984      109.481 5184.057    0.000 5184.057
958.00  3300.692 1397.151    0.000 1397.151      612.316 3236.936    0.000 3236.936      121.847 5108.633    0.000 5108.633
959.00  3458.948 1459.603    0.000 1459.603      539.233 3349.857    0.000 3349.857      129.789 5340.683    0.000 5340.683
960.00  3373.463 1387.170    0.000 1387.170      676.009 3219.029    0.000 3219.029      261.283 5357.366    0.000 5357.366
961.00  3418.641 1440.806    0.000 1440.806      409.971 3388.633    0.000 3388.633       89.776 5454.171    0.000 5454.171
962.00  3486.610 1400.227    0.000 1400.227      600.805 3380.259    0.000 3380.259      171.207 5097.794    0.000 5097.794
963.00  3517.393 1331.848    0.000 1331.848      501.245 3318.365    0.000 3318.365      221.576 5128.660    0.000 5128.660
964.00  3637.053 1302.701    0.000 1302.701      560.430 3413.578    0.000 3413.578      160.451 5108.964    0.000 5108.964
965.00  3554.635 1308.499    0.000 1308.499      844.469 3001.387    0.000 3001.387      268.927 4728.751    0.000 4728.751
966.00  3435.101 1363.146    0.000 1363.146      653.417 3018.374    0.000 3018.374      380.920 5025.629    0.000 5025.629
967.00  3359.646 1404.254    0.000 1404.254      823.761 3145.464    0.000 3145.464      363.529 5112.882    0.000 5112.882
968.00  3301.641 1475.981    0.000 1475.981      780.339 3063.612    0.000 3063.612      350.359 5154.606    0.000 5154.606
969.00  3500.341 1427.528    0.000 1427.528      795.050 3192.933    0.000 3192.933      374.085 5334.951    0.000 5334.951
970.00  3449.982 1468.939    0.000 1468.939      596.368 3434.799    0.000 3434.799      398.113 4991.944    0.000 4991.944
971.00  3553.782 1377.004    0.000 1377.004      826.307 3024.015    0.000 3024.015      228.915 5052.456    0.000 5052.456
972.00  3555.993 1372.543    0.000 1372.543      774.688 3134.457    0.000 3134.457      534.233 4944.302    0.000 4944.302
973.00  3577.807 1348.408    0.000 1348.408      687.705 3404.480    0.000 3404.480      179.653 5386.326    0.000 5386.326
974.00  3618.209 1235.485    0.000 1235.485      870.325 3212.900    0.000 3212.900      521.768 5318.556    0.000 5318.556
975.00  3459.255 1395.786    0.000 1395.786      706.125 3132.522    0.000 3132.522      308.738 5115.508    0.000 5115.508
976.00  3595.279 1275.365    0.000 1275.365      635.386 3377.723    0.000 3377.723      370.264 5013.142    0.000 5013.142
977.00  3527.722 1358.688    0.000 1358.688      624.067 3392.082    0.000 3392.082      465.671 4914.219    0.000 4914.219
978.00  3409.608 1361.148    0.000 1361.148      725.535 3236.939    0.000 3236.939      242.988 5143.839    0.000 5143.839
979.00  3291.475 1525.475    0.000 1525.475      689.334 3369.175    0.000 3369.175      374.585 5170.980    0.000 5170.980
980.00  3423.966 1449.815    0.000 1449.815      851.821 3143.258    0.000 3143.258      623.406 5119.911    0.000 5119.911
981.00  3415.152 1390.743    0.000 1390.743      621.737 3232.517    0.000 3232.517      299.086 4854.413    0.000 4854.413
982.00  3313.093 1492.938    0.000 1492.938      851.117 3139.140    0.000 3139.140      566.405 4946.684    0.000 4946.684
983.00  3409.495 1468.934    0.000 1468.934      664.342 3064.202    0.000 3064.202      470.597 4559.952    0.000 4559.952
984.00  3366.113 1474.720    0.000 1474.720      724.199 3199.740    0.000 3199.740      494.725 4858.431    0.000 4858.431
985.00  3420.343 1467.216    0.000 1467.216      639.982 3197.262    0.000 3197.262      444.760 4673.133    0.000 4673.133
986.00  3261.297 1511.219    0.000 1511.219      719.697 3183.712    0.000 3183.712      463.759 5023.080    0.000 5023.080
987.00  3280.421 1586.548    0.000 1586.548      649.222 3249.191    0.000 3249.191      399.921 4842.729    0.000 4842.729
988.00  3191.560 1545.434    0.000 1545.434      684.382 3145.441    0.000 3145.441      461.047 4737.192    0.000 4737.192
989.00  3343.939 1443.265    0.000 1443.265      845.335 2973.707    0.000 2973.707      698.908 4576.234    0.000 4576.234
990.00  3285.748 1541.523    0.000 1541.523      750.348 3230.792    0.000 3230.792      481.555 4642.069    0.000 4642.069
991.00  3266.135 1568.662    0.000 1568.662      732.931 3233.711    0.000 3233.711      547.102 4927.179    0.000 4927.179
992.00  3229.440 1482.509    0.000 1482.509      704.341 3220.122    0.000 3220.122      526.893 4959.372    0.000 4959.372
993.00  3220.501 1558.038    0.000 1558.038      768.862 3197.459    0.000 3197.459      662.114 4892.719    0.000 4892.719
994.00  3161.363 1482.111    0.000 1482.111      644.396 3028.456    0.000 3028.456      558.061 4566.173    0.000 4566.173
995.00  3095.823 1648.484    0.000 1648.484      602.495 3111.256    0.000 3111.256      446.267 4920.762    0.000 4920.762
996.00  3140.917 1513.596    0.000 1513.596      608.594 3055.115    0.000 3055.115      463.559 4709.338    0.000 4709.338
997.00  3383.665 1519.561    0.000 1519.561      454.638 3342.691    0.000 3342.691      159.647 5329.017    0.000 5329.017
998.00  3286.927 1562.923    0.000 1562.923      532.329 3068.580    0.000 3068.580      202.273 5037.984    0.000 5037.984
999.00  3297.475 1452.554    0.000 1452.554      555.027 3203.680    0.000 3203.680      400.424 4904.267    0.000 4904.267
1000.00  3370.389 1451.062    0.000 1451.062      467.264 3110.932    0.000 3110.932      290.742 4690.442    0.000 4690.442
1001.00  3345.271 1466.675    0.000 1466.675      577.149 3158.896    0.000 3158.896      373.479 4650.030    0.000 4650.030
1002.00  3488.789 1429.149    0.000 1429.149      513.355 3111.240    0.000 3111.240      170.404 4771.570    0.000 4771.570
1003.00  3387.029 1351.146    0.000 1351.146      526.401 3153.280    0.000 3153.280      280.487 4921.864    0.000 4921.864
1004.00  3414.251 1384.521    0.000 1384.521      542.656 3212.309    0.000 3212.309      333.971 4689.324    0.000 4689.324
1005.00  3333.014 1330.535    0.000 1330.535      416.537 3297.121    0.000 3297.121      100.431 4702.912    0.000 4702.912
1006.00  3387.918 1362.153    0.000 1362.153      532.881 3279.349    0.000 3279.349      262.389 4674.849    0.000 4674.849
1007.00  3509.053 1309.098    0.000 1309.098      734.101 3102.584    0.000 3102.584      328.644 4893.414    0.000 4893.414
1008.00  3630.114 1273.430    0.000 1273.430      547.894 3183.860    0.000 3183.860      181.563 4866.990    0.000 4866.990
1009.00  3450.548 1321.153    0.000 1321.153      474.773 3315.611    0.000 3315.611      321.101 4698.266    0.000 4698.266
1010.00  3562.762 1327.357    0.000 1327.357      436.515 3393.073    0.000 3393.073      141.953 4785.836    0.000 4785.836
1011.00  3284.121 1270.865    0.000 1270.865      523.817 3160.392    0.000 3160.392      300.193 4337.060    0.000 4337.060
1012.00  3320.648 1306.792    0.000 1306.792      525.810 3174.029    0.000 3174.029      351.163 4365.714    0.000 4365.714
1013.00  3420.957 1293.008    0.000 1293.008      566.794 3205.176    0.000 3205.176      424.653 4784.347    0.000 4784.347
1014.00  3390.010 1295.343    0.000 1295.343      632.737 3160.470    0.000 3160.470      319.093 4645.902    0.000 4645.902
1015.00  3595.199 1146.779    0.000 1146.779      503.406 3368.953    0.000 3368.953      179.754 4739.990    0.000 4739.990
1016.00  3519.248 1185.168    0.000 1185.168      394.244 3409.735    0.000 3409.735      132.000 4739.690    0.000 4739.690
1017.00  3514.853 1255.335    0.000 1255.335      513.431 3260.413    0.000 3260.413      241.884 4674.447    0.000 4674.447
1018.00  3538.534 1294.923    0.000 1294.923      446.652 3404.657    0.000 3404.657      281.695 4596.439    0.000 4596.439
1019.00  3346.607 1366.027    0.000 1366.027      335.842 3503.474    0.000 3503.474      101.539 4793.477    0.000 4793.477
1020.00  3296.073 1355.110    0.000 1355.110      236.100 3523.759    0.000 3523.759        0.000 4919.657    0.000 4919.657
1021.00  3547.259 1220.394    0.000 1220.394      345.263 3510.678    0.000 3510.678       71.077 4945.898    0.000 4945.898
