# Supplementary material for: N-Glycans modulate tilting of HIV-1 envelope glycoprotein
Source: Nat Commun. 2026 Apr 15;17:5206. doi: 10.1038/s41467-026-71874-2 (PMC13254402; doi:10.1038/s41467-026-71874-2)
Supplement: Supplementary file 8 — Source Data [file 41467_2026_71874_MOESM8_ESM.zip › source_data/2_Supplementary_Figures/5_FigS9/source_data/ENV_ECTODOMAIN/full.GLYshield.time_evo.hiv_env_full_lipids_w_ions.not_water_not_ions.2.txt]

# GLYCAN SHIELDED AREA
# SIM_TIME AREA_r1.4 AREA_r2 AREA_r3 AREA_r4 AREA_r5 AREA_r6 AREA_r7 AREA_r8


  0.00  12828.656 18622.195 26076.059 31525.688 36439.551 40085.025 43123.637 45698.734
  1.00  12457.094 18230.094 26081.652 31806.711 36044.592 40102.174 43694.334 46640.156
  2.00  12423.023 18177.242 25695.133 31955.596 37018.072 40922.854 44149.027 47038.242
  3.00  12292.570 17696.531 25116.605 31036.021 36202.818 40384.055 43607.910 46193.068
  4.00  12065.898 17330.730 24183.293 30080.008 34856.213 38953.650 42296.732 45289.073
  5.00  12460.922 17791.715 24839.605 30367.232 34872.822 38733.980 42245.410 44926.572
  6.00  12182.688 17370.168 24476.887 30246.727 35247.537 38994.090 42009.194 44612.614
  7.00  12534.008 17928.434 24850.359 30342.232 34922.424 38643.172 41526.980 44138.036
  8.00  12993.555 18664.941 25824.469 30867.494 35067.586 38607.547 41752.652 44574.261
  9.00  12641.367 18019.660 25470.203 30771.594 35198.785 38900.971 41978.300 45009.938
 10.00  12836.539 18245.992 25349.016 30950.545 35543.795 39105.316 42425.304 45312.785
 11.00  12745.930 17973.273 25277.789 30870.379 35651.553 39606.330 42656.628 45494.577
 12.00  13111.227 18813.453 25573.168 30632.312 35197.572 38854.814 42264.354 45260.493
 13.00  13016.945 18464.500 25444.617 31207.732 36108.309 39850.346 43023.363 45527.377
 14.00  12572.070 18205.352 25303.176 31308.480 36002.389 39806.441 43023.539 45787.700
 15.00  12742.352 18232.406 25243.191 30765.881 35439.848 39101.953 42098.648 44911.215
 16.00  13087.992 18909.578 26110.773 31297.059 35652.662 39240.775 41996.432 44789.771
 17.00  13076.688 19117.363 26217.688 31552.465 35618.414 39196.117 41731.596 44357.699
 18.00  13359.414 19252.734 26580.488 32065.762 36166.016 39073.016 42031.596 44641.275
 19.00  13330.664 18874.609 25604.926 31259.318 35574.695 38945.619 42219.174 44797.899
 20.00  13364.344 18789.992 25866.945 31498.885 36110.770 39792.393 42209.572 44903.285
 21.00  13869.891 19516.383 26549.270 31934.695 35649.141 38647.461 41291.451 43836.783
 22.00  13583.547 19100.375 25883.648 30972.943 34937.795 38273.426 41091.283 43787.815
 23.00  13577.352 19352.617 25998.301 30813.229 34555.734 38077.842 41252.168 43981.639
 24.00  14049.414 19740.953 26319.078 31155.359 35070.166 38868.174 41986.258 44554.405
 25.00  13674.656 19556.625 26427.695 31563.621 35839.064 39322.541 41795.322 44224.252
 26.00  13334.430 19094.203 26311.621 31359.242 35092.271 38463.371 41403.877 44004.871
 27.00  13655.828 19771.031 27177.180 31993.840 35858.035 39135.750 42157.648 44792.979
 28.00  13544.484 19801.941 27227.219 32193.279 35616.666 38731.807 41533.256 43965.482
 29.00  13421.820 19221.879 26519.965 31518.088 35588.979 39004.631 41946.432 44853.699
 30.00  13662.461 19364.703 26615.457 31662.768 35808.484 39223.477 42061.721 44728.494
 31.00  13409.156 18900.359 25919.637 31494.014 35556.229 39092.189 42293.748 44945.604
 32.00  13331.070 19058.852 26556.113 32215.711 36358.084 39581.480 42617.441 44977.697
 33.00  13282.445 19015.461 26088.781 31242.059 35690.605 39274.650 41987.758 44882.242
 34.00  13704.930 19491.141 26990.031 32378.965 36582.953 39844.713 42824.180 45573.629
 35.00  13502.641 19349.480 26002.535 31371.070 35649.908 39254.316 42182.541 44691.349
 36.00  13640.281 19569.742 26879.410 31840.582 35776.287 39315.508 42172.871 44488.390
 37.00  13271.703 18841.445 25990.094 31289.408 35597.240 39239.945 42227.205 44699.273
 38.00  13253.547 19254.945 26660.832 32153.004 36215.334 39393.525 42569.172 45064.120
 39.00  14122.234 19880.473 27215.996 31731.912 35545.979 38831.088 42019.137 44585.283
 40.00  14085.062 20162.387 27638.340 32606.555 36317.691 39231.646 42002.379 44571.979
 41.00  14363.867 20662.391 28367.836 33243.480 36886.375 39676.395 42423.125 44830.147
 42.00  14537.445 20707.344 28264.531 32686.516 36073.197 39054.811 41771.090 44603.674
 43.00  14251.242 20240.652 27772.977 33102.791 37166.268 40572.902 43328.990 45799.388
 44.00  14282.633 20341.395 27532.758 32781.855 36363.100 39384.736 42154.199 44710.834
 45.00  13953.242 19984.789 27777.125 33056.078 36633.473 39852.178 42953.455 45716.029
 46.00  14094.148 20087.559 27391.633 32432.877 35962.477 39599.482 42458.568 45096.449
 47.00  14328.633 20556.664 27652.820 32779.027 36997.064 40177.842 43205.297 45449.477
 48.00  13741.141 19598.305 27219.176 32210.461 36086.787 39534.402 42071.457 44526.233
 49.00  14092.375 20285.090 28194.320 33097.760 36742.232 39776.316 42508.773 44990.708
 50.00  14474.047 20677.539 27751.410 32951.643 37323.527 40775.549 43653.894 46148.826
 51.00  14511.969 20620.625 28048.137 33060.312 36649.334 39834.354 42605.336 45067.336
 52.00  14594.500 20764.980 27674.148 33200.697 37238.857 40356.064 43369.292 46077.552
 53.00  14368.742 20473.434 27725.309 32480.939 36331.529 39422.551 42217.205 44672.008
 54.00  14451.406 20717.863 27919.266 32861.406 36722.900 39950.510 42831.162 45209.982
 55.00  13758.531 19804.855 27185.168 32319.094 36437.354 39650.773 42496.143 44958.972
 56.00  14041.539 19938.191 27819.762 33204.994 37069.633 40217.697 43438.434 45890.203
 57.00  14257.094 20529.398 28186.977 32898.961 36880.928 40047.967 42885.851 45310.003
 58.00  14160.344 20252.258 27687.812 33045.549 36991.926 40130.578 42835.927 45435.653
 59.00  14341.648 20240.809 27327.375 32783.361 37230.078 40925.430 44030.329 46467.182
 60.00  14434.586 20262.789 27390.750 32990.205 37206.734 40665.324 43723.499 46362.450
 61.00  14115.859 20244.918 27914.746 33024.051 36748.660 39735.752 42802.971 45228.021
 62.00  13798.602 19886.176 27260.230 32903.934 37018.902 40562.855 43878.395 46627.303
 63.00  14212.945 20266.723 27234.391 32580.266 36707.822 39792.783 43081.004 45869.453
 64.00  14384.438 20502.805 27791.398 32335.982 36520.951 40079.814 43261.396 45686.490
 65.00  14248.945 20059.543 27337.172 32403.463 36406.031 39885.908 43294.198 46154.460
 66.00  14777.477 20897.164 28113.301 33258.723 37275.902 40556.049 43680.604 46312.544
 67.00  14474.688 20946.105 28631.008 33463.373 37097.273 40082.033 43020.475 45646.269
 68.00  14550.875 20796.480 28979.855 34344.818 37735.102 40656.416 43430.639 45861.367
 69.00  14559.383 20834.449 28116.398 33615.020 37900.875 41454.080 44436.677 47218.242
 70.00  14691.734 21190.734 28669.133 33470.652 37235.102 40566.881 43467.046 46195.389
 71.00  14659.195 20954.641 28950.363 33702.270 37136.971 40442.982 43310.948 46084.112
 72.00  14402.516 20392.328 27384.469 32501.426 36717.086 40257.902 43152.037 45680.010
 73.00  14860.617 21160.152 28414.121 33189.559 36823.549 39736.102 42234.760 44691.189
 74.00  14768.406 20705.453 27297.941 32304.029 36341.414 39420.771 42400.107 44735.089
 75.00  14104.062 20182.469 27555.129 32483.812 36240.316 39152.373 41759.746 44180.683
 76.00  14752.625 20984.777 28203.227 33340.242 37061.742 40335.057 42946.554 45681.345
 77.00  15048.227 20839.375 27320.098 32642.443 36330.498 39571.801 42566.148 45360.726
 78.00  14627.273 20524.137 27681.109 32687.346 36685.961 40045.727 42827.508 45133.490
 79.00  14722.719 21079.305 28043.121 33018.658 36988.545 39915.896 42660.500 45190.359
 80.00  13881.445 19832.445 27313.590 32381.691 36072.664 39130.723 42300.957 44662.453
 81.00  14041.258 19775.168 26684.488 31813.156 35963.518 39638.594 42334.058 45224.455
 82.00  14254.938 20169.910 26885.445 32137.367 37041.926 40608.816 43467.684 45971.723
 83.00  14214.547 20008.332 27309.527 32788.740 36828.316 40432.717 43204.946 45734.465
 84.00  15067.086 21193.133 28361.383 33377.418 37468.377 40865.297 43516.165 46613.907
 85.00  14929.625 20794.844 27713.562 33092.924 37037.471 40691.449 43583.646 46253.188
 86.00  15030.469 21172.051 28353.262 33332.697 37312.828 40704.246 43604.917 45933.186
 87.00  14754.148 20916.293 28417.195 33219.729 37320.227 40411.424 43221.023 46055.805
 88.00  15142.398 21214.969 28102.074 33734.492 37884.293 41172.742 43858.055 46172.881
 89.00  15367.500 21403.492 28540.352 33247.668 36988.941 40309.521 43291.839 45816.037
 90.00  15112.617 21176.918 28226.230 33057.424 37360.707 40872.654 44229.732 46854.337
 91.00  14955.789 21182.941 27957.281 33302.293 37411.656 41479.271 44654.438 47407.569
 92.00  14407.789 20065.715 27197.324 32756.158 37547.672 41263.074 44058.784 46650.344
 93.00  14299.727 20286.727 27551.855 32839.324 37719.732 41704.285 44476.617 46901.275
 94.00  14542.156 20514.410 27699.852 33084.301 37237.273 40716.574 43732.354 46447.102
 95.00  15372.172 21526.035 28352.086 33207.795 37264.271 40713.977 43502.612 46079.004
 96.00  15013.141 21102.387 27918.109 32548.902 36565.727 40243.607 43436.881 46126.397
 97.00  15421.938 21460.473 28374.262 33388.410 37350.148 40552.264 43651.471 46314.877
 98.00  15197.688 21450.441 28320.277 33050.197 37096.795 40987.738 44147.009 46757.641
 99.00  14814.602 20770.074 27479.754 32768.195 36915.691 40389.244 43291.095 46191.421
100.00  14601.312 20937.840 27646.797 32897.203 37259.496 40788.832 43697.849 46280.776
101.00  14796.953 20641.531 27313.262 32508.615 36820.021 40591.535 43449.171 46085.487
102.00  14413.602 20659.703 27215.504 31987.809 36462.338 39888.607 42708.081 45155.968
103.00  14488.961 20799.320 28028.633 33474.408 37534.143 41107.209 44055.857 46774.591
104.00  14411.219 20374.527 27312.660 32624.605 37030.537 40490.248 43167.779 45971.620
105.00  15044.570 21198.906 27939.441 32734.898 36689.551 40120.678 43101.990 45932.639
106.00  14954.094 20752.211 27743.594 32975.934 37128.248 40504.625 43160.796 45547.566
107.00  14740.508 20899.242 28060.270 33203.789 37203.666 40582.881 43289.977 45676.930
108.00  15155.625 21217.895 27893.578 32913.889 37055.965 40290.682 43101.088 45456.357
109.00  14600.961 20676.570 27692.188 32671.523 36783.256 40176.250 42969.805 45493.402
110.00  15200.633 21092.418 28084.188 33024.277 36709.773 39895.193 42524.223 44850.997
111.00  14491.680 20580.215 28295.488 33442.188 37447.867 40491.049 42870.027 45278.578
112.00  14423.727 20464.066 27956.355 32941.252 36748.314 40164.541 43092.955 45594.876
113.00  14904.734 20620.066 27940.090 33364.211 37209.041 40014.412 42836.300 45382.697
114.00  14340.250 20226.141 27623.957 32553.574 36640.252 39757.693 42449.922 44978.259
115.00  14754.016 20520.824 27701.934 33003.533 37272.668 40656.098 43343.666 45869.980
116.00  14699.891 20647.285 27839.094 33315.705 37469.828 40520.000 43340.701 45811.492
117.00  14945.297 20924.973 28235.090 33360.482 37627.361 40674.213 42843.172 45282.829
118.00  14954.734 20613.711 27830.555 33193.871 37327.848 40729.156 43659.688 46113.768
119.00  14391.320 20069.156 27765.277 33391.863 37445.332 40465.160 43298.661 45772.713
120.00  14259.820 20418.039 27773.082 32874.492 37202.971 40968.951 43922.877 46646.317
121.00  14244.633 20056.770 27554.477 32675.572 36507.811 39976.758 43045.168 45580.540
122.00  14572.734 20248.531 27626.988 32691.854 36513.547 40093.525 43102.812 45819.598
123.00  14347.672 20020.008 27498.848 33091.775 37290.885 40686.756 43575.737 46125.176
124.00  14575.703 20388.680 27575.578 33036.605 37256.682 40549.213 43551.137 46485.724
125.00  14065.266 19957.738 26963.867 32469.861 37051.604 40758.221 43673.999 46920.787
126.00  14548.422 20637.293 28229.168 33940.516 37971.293 41216.863 43917.639 46671.826
127.00  14587.438 20550.625 28046.457 33632.822 37687.307 41029.938 44053.102 46645.710
128.00  14751.812 21152.910 28518.379 33877.217 37805.891 40996.371 43541.969 45925.819
129.00  14642.219 21063.047 28857.359 33651.637 36985.146 40180.631 43060.940 45685.118
130.00  14704.422 21324.758 29389.703 34822.156 38208.969 41227.434 44115.139 46073.286
131.00  14902.820 21513.914 29994.082 35255.006 38671.900 41525.297 43785.724 46265.509
132.00  15089.375 21436.234 29278.758 34555.590 38374.164 41656.631 44343.389 46976.496
133.00  14840.453 20927.465 29008.383 34575.748 38812.633 41934.225 44875.316 47391.350
134.00  15257.641 21612.125 29224.727 33914.180 37570.412 40577.543 43477.010 45819.398
135.00  15069.180 21443.684 29214.457 33972.371 37348.182 40624.389 43450.350 46267.216
136.00  14404.312 20689.188 28339.910 33621.350 37462.607 40557.354 43638.283 46311.191
137.00  14778.961 20861.668 27908.191 32924.887 37208.225 40938.527 43653.764 46213.829
138.00  14066.898 20386.172 28333.098 33948.723 37923.285 41256.754 43837.599 46495.657
139.00  14710.422 21088.582 28498.078 33912.561 38058.920 40830.244 43573.271 46253.196
140.00  14336.297 20733.461 28727.316 34023.107 37841.826 40740.264 43491.006 45660.997
141.00  14742.281 21169.379 28910.660 34294.352 37838.762 40630.148 43398.105 45761.688
142.00  14894.750 21362.195 29379.961 34432.963 37943.047 40925.553 43429.422 45714.226
143.00  15016.961 21381.746 28901.414 33998.072 37421.502 39968.178 42194.965 44652.087
144.00  14466.633 20865.414 28402.828 33382.277 37286.480 40377.477 42868.736 45305.651
145.00  14745.945 21047.434 28630.875 34095.424 37687.967 40349.836 43307.992 45872.869
146.00  14661.766 20939.660 28809.402 34317.791 38198.322 41058.381 43673.585 46180.705
147.00  15073.383 21659.199 29342.312 34407.410 38027.559 40682.389 43528.761 46474.258
148.00  14845.812 21081.004 28889.672 33930.941 37506.621 40334.176 43036.192 45748.463
149.00  14669.289 21176.734 28971.941 33922.967 37030.895 40180.936 43128.154 45767.912
150.00  14542.812 20384.156 28616.680 33479.525 37010.270 40108.414 42713.511 45471.224
151.00  14472.438 20737.453 28608.711 33561.062 37251.764 40155.275 42698.385 45310.918
152.00  14337.930 20931.324 28449.902 33510.111 36944.074 40270.402 43333.915 46073.381
153.00  14990.625 21644.910 29436.918 33714.148 37292.941 40502.348 43324.640 46259.982
154.00  15087.180 21680.129 28958.375 33381.084 37337.865 40564.076 43501.071 46349.132
155.00  14986.156 21615.914 28963.316 33569.402 36866.842 40093.197 43105.295 45753.459
156.00  15290.812 21769.988 29210.375 33832.312 37141.908 40511.240 43297.621 45919.894
157.00  15276.844 21769.609 29074.547 33934.137 37706.314 40897.971 43577.486 46086.448
158.00  15253.617 21699.039 28686.523 33246.090 37378.586 40900.756 44012.203 46783.337
159.00  15706.156 22333.527 29114.059 33308.311 37135.020 40562.135 43645.521 46584.136
160.00  15504.812 22212.426 30204.938 34521.047 37818.031 40985.047 44044.460 46808.339
161.00  15248.023 21416.195 28859.430 33736.695 37548.086 40540.578 43302.301 45727.173
162.00  15238.305 21323.195 28123.207 32661.262 36314.934 39620.668 42598.225 45372.437
163.00  15263.633 21644.984 28846.188 33197.754 37207.053 40467.008 43479.200 45813.229
164.00  15251.195 21669.359 29113.898 34078.615 37590.748 40687.789 43715.744 46359.833
165.00  15463.172 21977.520 29449.250 33797.738 37344.043 40313.955 43229.871 45889.758
166.00  15184.688 21354.805 28566.211 33420.189 37218.631 40419.566 43183.695 45700.330
167.00  15350.430 21790.711 29391.566 33838.215 37463.295 40829.146 43435.070 46097.615
168.00  15496.008 22310.168 30280.879 34891.961 38481.957 41445.951 44299.928 46805.358
169.00  15764.328 22315.547 29546.047 34453.578 37974.148 40946.637 43826.576 46380.870
170.00  15916.281 22539.961 29445.453 33986.666 37566.529 40477.072 43121.875 45475.275
171.00  15431.555 21927.617 29542.957 34378.648 38076.816 40829.543 43533.871 46356.817
172.00  15234.336 21587.809 29191.734 33760.170 37595.025 40712.080 43373.550 46210.360
173.00  15703.242 22277.469 29954.371 34370.344 37804.904 40941.318 43498.497 45902.606
174.00  15606.578 21945.922 28938.836 33564.055 37361.307 40537.359 43370.479 45741.211
175.00  15118.758 21620.230 28931.645 33465.387 36758.549 39830.414 42595.086 44999.536
176.00  15847.320 22687.285 30226.059 34972.863 38045.332 40788.562 43410.006 45697.450
177.00  16316.000 23053.527 30487.824 34667.230 37960.707 40470.342 42773.424 45033.663
178.00  15755.609 22537.109 30101.328 34447.215 37832.309 40784.043 43195.686 45469.083
179.00  15495.922 22122.684 29060.613 33873.074 37450.291 40398.279 43273.494 45812.856
180.00  15718.633 22187.910 29242.117 33947.543 37432.326 40414.799 42858.889 45179.304
181.00  15865.039 22634.285 30190.875 34887.590 37849.965 40602.178 43250.375 45747.483
182.00  16123.094 22583.160 29607.969 34180.701 37273.537 40522.104 43616.946 46173.863
183.00  15613.461 21972.898 29456.020 34085.135 38202.500 41745.871 44666.440 47443.378
184.00  15988.695 22837.828 30330.141 34694.469 38467.682 41833.414 44625.835 47623.290
185.00  15690.828 22401.742 29526.723 34469.260 38065.033 40972.262 43719.619 46330.021
186.00  15795.469 22486.965 30104.859 34464.635 37673.674 40799.771 43810.794 46689.196
187.00  16229.992 23178.047 30392.555 34928.656 38430.104 41492.152 44427.614 47106.595
188.00  16135.133 23002.152 30702.875 35278.488 38529.352 41325.900 44157.062 46946.632
189.00  16178.523 22681.395 29833.645 34417.781 38158.744 41388.904 44237.009 46717.896
190.00  16347.867 22724.098 29437.863 34333.355 38079.021 41334.410 43998.023 46807.716
191.00  15854.703 22239.707 29410.930 34505.311 38224.541 41226.623 43720.352 46197.648
192.00  15669.430 21713.684 29254.684 34420.531 38226.375 41133.857 43747.657 46617.660
193.00  15662.078 21967.293 28971.199 33624.701 37553.334 40770.574 43875.474 46567.465
194.00  16001.898 22243.691 29416.836 33689.244 37177.262 40142.832 43161.702 45911.590
195.00  16085.773 22231.172 29382.922 34020.658 37885.408 41536.764 44858.792 47579.120
196.00  16173.125 22563.777 29721.176 34197.564 38342.736 41576.893 44511.834 46890.890
197.00  15658.531 21643.676 28827.441 34127.133 37939.932 40810.850 44015.506 46708.753
198.00  15788.891 22678.727 29934.133 34988.385 38828.088 41770.684 44741.756 47088.104
199.00  16091.039 22552.492 29974.266 34967.676 38810.920 41742.066 44378.151 47073.726
200.00  16166.805 22305.715 29528.707 34722.623 38233.717 41387.324 44513.376 47002.801
201.00  16494.102 22686.523 29992.684 34992.812 38654.344 41497.652 44297.415 46578.972
202.00  15957.539 22435.762 30046.297 34796.242 38584.719 41549.371 44401.596 47289.402
203.00  16041.688 22525.547 29551.797 34239.979 37776.703 41537.682 44288.780 46765.897
204.00  16667.656 23302.809 30604.461 35401.182 38581.646 41496.715 44398.670 46899.629
205.00  16030.422 22286.062 29210.742 34531.482 38411.668 41802.105 44882.897 47442.968
206.00  16511.461 22948.254 30267.840 34835.797 38605.365 42080.588 44748.456 47074.771
207.00  16270.195 22523.465 29273.992 34196.361 38436.020 41476.523 44012.184 46703.157
208.00  16086.805 22770.270 29855.605 35062.252 39226.727 42559.418 45080.568 47667.845
209.00  16575.469 23066.812 30146.664 34940.570 38668.547 41581.768 44265.657 46614.663
210.00  16480.922 23053.539 30070.754 35041.783 38612.053 41537.289 44073.146 46251.175
211.00  15480.727 21964.016 29779.258 34904.654 38462.432 41683.883 44548.884 47148.989
212.00  15574.578 22159.469 29824.305 34991.178 38758.570 41930.613 44611.083 47256.587
213.00  15899.227 21885.617 29152.453 34364.670 38055.443 41291.902 44272.884 46709.530
214.00  15467.625 21492.961 29153.426 34627.803 38840.471 42295.623 45074.634 47847.772
215.00  15875.719 21960.203 29814.848 35215.584 38752.988 41875.365 44973.869 47586.688
216.00  15426.891 21558.152 29185.082 35011.359 38985.705 42360.254 45241.185 47843.031
217.00  15376.328 21426.574 29089.555 34108.273 38342.666 41800.727 45162.225 47663.138
218.00  15709.914 21816.777 29313.270 34598.121 38803.408 42366.562 45352.996 47739.573
219.00  15980.617 22451.527 30308.547 35219.984 39142.363 42575.945 45578.233 48165.291
220.00  15990.672 22344.918 29652.418 34631.566 38661.838 42402.781 45361.036 47585.103
221.00  15729.312 21898.441 29104.492 34282.389 38821.307 42623.193 45520.773 48418.686
222.00  15641.328 21880.500 29273.293 35097.232 39474.205 42727.861 45475.493 47929.106
223.00  15883.898 22479.938 29829.785 34672.406 39011.197 42429.717 45464.725 48091.442
224.00  15769.461 21974.969 29512.488 34493.422 38427.064 41865.674 44961.011 47294.393
225.00  15635.961 22234.504 29568.230 34867.135 38982.578 42194.967 44834.874 47329.758
226.00  15376.562 21900.414 29586.676 35310.320 39271.031 42783.471 45736.415 48235.979
227.00  15480.414 22137.770 29483.840 34538.076 38701.207 42482.438 45417.988 47568.188
228.00  15239.438 21581.023 29158.434 34520.508 38428.455 41634.186 44429.812 46774.863
229.00  15755.766 22187.574 30196.469 35113.010 38689.246 41746.891 44428.118 46670.401
230.00  15909.516 22475.984 30059.965 35047.484 39048.252 42215.693 44821.811 47016.953
231.00  15662.500 21826.766 29404.332 34600.164 38711.354 41989.582 44797.831 47018.471
232.00  15314.109 21444.137 28995.531 34031.549 37961.219 41312.318 44227.531 46918.687
233.00  15547.961 21484.301 29078.270 34201.076 38440.047 41955.324 44872.145 47328.918
234.00  15370.297 21781.766 29351.562 34282.283 38000.572 41359.090 44075.276 46217.521
235.00  15268.469 21606.508 29642.367 35419.422 39265.393 42230.072 45131.413 47303.429
236.00  15652.367 21905.176 29538.000 34887.322 39033.777 42145.754 44879.712 47392.919
237.00  15516.227 22218.133 30028.805 34689.568 38572.523 41668.426 44345.229 46898.145
238.00  15215.133 21714.234 29370.793 34481.984 38546.225 42057.309 44769.129 46908.146
239.00  15157.188 21620.070 29396.348 34749.436 38851.299 42011.461 44842.258 47470.667
240.00  14735.070 20704.867 28590.898 34227.947 38563.994 42307.008 45183.824 47331.549
241.00  15233.484 20941.531 28390.121 34319.994 38703.367 42269.852 45031.767 47404.906
242.00  14924.734 21050.422 28675.664 34091.178 38162.299 41552.203 44322.392 46958.817
243.00  15497.336 21346.742 29002.926 34255.637 38261.811 41349.820 44106.784 46716.167
244.00  14735.523 20954.363 28863.324 34088.383 38679.029 42230.830 45173.952 47918.219
245.00  14861.398 20917.914 28528.793 34703.215 39368.180 42894.527 45664.585 48720.239
246.00  14714.414 20636.676 28223.828 33652.078 37981.363 41157.725 44281.889 47073.738
247.00  14957.266 21193.262 29042.594 34799.980 39211.195 42580.607 45047.120 47733.294
248.00  15623.812 22076.488 30182.207 35848.740 39788.168 42989.375 45735.392 48083.845
249.00  15890.312 22004.121 29324.977 34733.307 38373.266 41792.375 44478.925 46956.159
250.00  15511.562 21690.605 29610.395 34735.539 38852.035 42048.572 44791.824 47262.322
251.00  15338.109 21431.531 28995.602 34410.148 38713.584 42218.605 45022.336 47525.934
252.00  15097.578 21402.836 28968.750 34339.439 38628.307 42048.383 44847.224 47603.716
253.00  15478.102 21927.426 29617.711 34729.436 38867.574 42522.619 45561.244 48207.300
254.00  15728.742 21993.363 29840.613 34934.217 39142.260 42460.486 45428.169 47692.019
255.00  15386.930 21758.613 29746.641 34974.979 38941.703 41995.814 44849.492 47272.008
256.00  15798.461 22524.715 30708.965 35836.324 39521.602 42715.834 45324.814 47695.598
257.00  15793.547 22647.445 30236.305 35014.865 38658.652 41873.502 44739.070 47415.278
258.00  16192.242 22700.512 30236.711 35456.074 39019.043 42479.025 45261.814 47652.031
259.00  15616.633 22014.539 29872.348 35019.098 38820.908 41817.197 44842.677 47658.148
260.00  15501.578 21756.473 28705.059 34261.539 38525.979 41789.830 44729.104 47611.977
261.00  15723.453 22221.168 29975.848 35066.201 38897.043 42158.502 45329.244 47937.081
262.00  15827.430 22261.637 29385.160 34607.588 38238.561 41502.312 44291.604 47228.937
263.00  15587.266 21886.176 29125.660 33890.738 37634.918 40729.787 43530.205 46237.692
264.00  15880.250 21940.914 29310.156 34215.033 38381.510 41484.926 44315.019 46792.069
265.00  15654.352 21867.148 29607.656 34657.449 38233.586 41051.742 43695.264 46166.431
266.00  16057.047 22395.340 29348.008 34313.229 38163.979 41309.002 44325.460 47009.495
267.00  16161.094 22714.695 30510.555 35444.166 38723.076 41735.082 44651.822 47170.109
268.00  15843.250 22175.645 30010.523 34993.963 38394.676 41461.748 44230.444 46938.707
269.00  16052.211 22344.254 30322.379 35018.979 38401.799 41523.980 44230.539 46884.479
270.00  15712.016 22226.039 30228.184 35201.043 38572.475 41490.053 44295.435 46898.774
271.00  15805.555 22646.938 30694.832 35422.400 39139.025 42275.898 45014.593 47760.088
272.00  16026.781 22252.324 29790.094 34817.959 38421.701 41484.416 44135.165 46763.690
273.00  15658.812 22059.598 29325.418 34098.139 37710.646 40772.014 43999.316 46786.260
274.00  15823.195 22021.133 29087.277 33935.072 37303.051 40517.516 43401.295 46329.085
275.00  15959.992 22224.008 29866.719 34900.480 38609.670 41832.377 44640.282 47217.140
276.00  15862.508 21931.367 29678.902 35104.885 38939.781 41851.885 44621.352 46945.333
277.00  15962.820 22154.969 29258.070 34573.199 38493.270 41605.500 44305.875 47340.609
278.00  16073.250 22399.742 29847.984 34656.850 38206.490 41504.656 44603.787 47334.104
279.00  16565.750 22389.535 29233.906 34462.160 37941.137 41248.486 44144.630 47040.707
280.00  15990.031 22149.199 29083.406 34130.051 37714.514 40872.104 43274.463 45867.759
281.00  15943.109 22140.840 29349.059 34518.877 38512.182 41682.631 44592.501 47134.257
282.00  16311.109 22766.004 30261.746 34791.232 38204.967 41034.020 43809.461 46395.028
283.00  16275.438 22815.277 29615.094 34539.736 38352.543 41445.613 44347.590 47168.307
284.00  15499.383 21700.957 29111.070 34156.391 37613.287 40490.020 43676.918 46385.643
285.00  15622.578 21541.570 28316.078 33030.756 36896.830 40053.342 43044.754 45998.504
286.00  15827.391 21630.762 28578.574 33857.783 37585.072 40533.463 43293.619 45845.018
287.00  16478.320 22470.367 29684.152 34685.172 38300.490 41191.471 44039.039 46715.829
288.00  16416.812 22667.328 29513.613 34119.420 37720.766 41021.564 43676.004 46397.013
289.00  16539.352 22691.246 29755.512 34793.045 38476.045 41680.953 44774.076 47358.566
290.00  16456.094 22773.680 29838.344 34445.879 38128.387 41075.885 43876.592 46283.408
291.00  16340.422 22434.914 29406.148 34169.979 37610.729 40741.809 43640.617 45782.330
292.00  16915.719 23353.801 30684.211 35406.801 38308.082 41218.285 43732.385 46083.751
293.00  17178.508 23262.203 29970.789 34632.832 38119.387 41081.971 43567.238 46098.221
294.00  17112.359 23203.285 29986.473 34451.016 37631.129 40699.895 43395.613 45786.304
295.00  16635.133 22862.652 29507.090 34190.113 37385.277 40576.260 43364.146 46152.264
296.00  16602.195 22623.164 29469.934 34177.732 37713.482 40961.941 43660.850 46361.947
297.00  17247.383 23753.141 30746.578 35283.025 38562.252 41709.494 44489.477 46895.749
298.00  17135.859 23610.793 30823.684 35475.328 38413.441 41525.598 44491.000 47137.540
299.00  16788.375 23080.801 30418.754 35173.754 38522.795 41104.650 43583.963 45934.823
300.00  17263.555 23519.539 30689.137 35001.535 38492.986 41384.146 43778.938 46041.135
301.00  16703.812 23071.918 30323.898 35134.172 38662.436 41269.312 43859.184 46226.897
302.00  16970.422 23219.453 30410.812 35304.373 38327.494 41269.354 43921.975 46192.958
303.00  16157.438 22519.668 29965.414 34841.260 38258.156 41196.949 43802.373 46362.741
304.00  16210.469 22021.875 28811.047 33709.236 37381.811 40363.646 43026.373 45636.773
305.00  16069.125 22319.781 29661.840 34842.643 38086.459 41180.137 43862.018 46500.976
306.00  16016.367 21941.766 29066.902 33947.684 36998.984 39612.830 42384.146 44893.073
307.00  16032.273 22162.574 29740.516 34256.299 37865.451 40760.711 43449.461 46263.564
308.00  16283.188 22578.500 30031.816 35233.332 38267.836 40820.590 43484.979 46334.539
309.00  16082.477 22167.762 29528.691 34640.619 38022.412 40328.115 42366.875 44673.292
310.00  15463.375 21432.895 28837.332 33767.338 37267.660 40418.426 43082.488 45935.761
311.00  15549.391 21535.922 29242.227 34471.086 37925.867 40661.906 43304.408 45796.188
312.00  15921.883 21870.680 29413.988 34306.570 37326.896 40050.189 42664.713 45474.670
313.00  15977.406 21914.078 28793.375 33827.193 37282.611 40170.961 42739.283 44907.068
314.00  15810.742 21823.992 29208.004 34042.691 37653.840 40376.697 42896.355 44969.662
315.00  15739.234 21703.961 28641.031 33655.094 36995.375 39951.580 42873.004 45171.426
316.00  15737.078 21487.594 28772.309 33875.574 37250.684 40521.404 43268.193 46188.276
317.00  15962.359 22056.652 28987.211 33982.322 37619.395 40471.859 43096.961 45610.299
318.00  15997.414 22170.398 29725.578 34736.791 37674.092 40350.365 42662.035 45046.510
319.00  16075.359 22285.977 29720.273 34485.318 37803.840 40763.000 43292.770 45744.302
320.00  16062.672 22102.691 29471.926 34397.092 37923.957 40854.818 43261.803 45300.473
321.00  16023.172 22139.941 29579.664 33878.455 37081.377 40037.102 42809.559 45368.750
322.00  16322.414 22517.340 30128.055 34824.834 37818.986 40383.008 42904.314 45363.639
323.00  15975.422 22155.691 29393.961 34325.104 37678.260 40301.428 42779.467 45570.451
324.00  15904.562 22157.695 29587.215 34581.037 38214.092 41038.080 43580.367 46025.350
325.00  15407.227 21694.758 29719.773 34889.496 38263.902 41093.492 43247.121 45412.383
326.00  15788.461 21841.973 29231.465 33808.195 37078.145 40222.578 43109.971 45654.189
327.00  15261.352 21075.438 28637.719 34046.604 37699.463 40916.258 44041.186 46619.239
328.00  15539.531 21597.387 28460.680 33705.859 37457.162 40668.764 43488.703 46342.082
329.00  15521.609 21753.285 28790.809 33774.771 37287.031 40186.936 42954.381 45535.828
330.00  16071.148 22193.180 29795.512 34497.281 37867.689 41069.457 43836.811 46385.414
331.00  15485.836 21659.191 28914.992 33508.830 37087.369 40158.367 42699.086 45058.000
332.00  15875.914 21966.750 28674.184 33478.943 37124.381 40227.084 43079.445 45508.344
333.00  16233.992 22159.906 29269.062 34044.158 37668.500 40455.076 42978.662 45219.221
334.00  16456.781 22542.125 29480.871 33795.105 37103.285 39831.354 42269.275 44880.451
335.00  16285.938 22419.238 29629.172 34341.848 37714.225 40395.805 42861.367 45178.798
336.00  16888.992 23182.695 30088.887 34813.980 38065.561 40636.516 43379.369 46013.485
337.00  16495.195 22579.523 29090.211 33648.695 36984.062 39753.977 42475.291 44836.274
338.00  16576.734 22813.820 29701.164 34175.893 37583.242 40148.508 42835.275 45588.484
339.00  16104.180 22456.457 29637.516 34602.699 37778.643 40356.010 43124.207 45915.977
340.00  16600.766 23165.625 30018.910 34116.596 37235.254 39947.279 42558.467 44987.138
341.00  16549.016 22963.367 30150.562 34519.318 37585.229 40564.627 43264.107 45871.550
342.00  16277.812 22884.895 30539.590 34803.150 37875.225 40819.250 43532.408 45971.068
343.00  16725.273 23318.055 30818.188 35231.377 38521.852 41220.932 43695.908 46149.633
344.00  16410.656 23118.578 31134.961 35871.898 39378.248 42332.309 44772.996 47008.362
345.00  16260.586 22781.887 30793.133 35700.328 39119.518 41654.814 44138.520 46466.038
346.00  16614.812 23264.605 30886.766 35773.268 38868.826 41205.863 43376.670 45622.712
347.00  16925.164 23829.773 31387.234 35763.244 38893.588 41759.533 44193.109 46197.716
348.00  17016.930 23484.680 30914.340 35405.914 38894.670 41801.680 44614.105 46858.027
349.00  16346.109 22960.523 30993.773 36194.955 39682.014 42373.594 44967.974 47302.278
350.00  16969.383 23499.129 31313.312 36316.904 39893.516 42278.734 44478.220 46900.773
351.00  16505.500 23105.516 30785.824 35583.758 38972.299 42274.701 44776.595 46847.868
352.00  16773.102 23044.355 30808.109 35594.588 39108.082 42267.229 44756.552 47233.308
353.00  17079.805 23763.836 31464.465 36261.311 39667.857 42987.473 45508.916 47829.756
354.00  16211.984 22886.977 31200.867 36634.035 40052.830 42938.361 45501.141 47825.604
355.00  16642.602 23281.672 31125.254 35962.807 39217.088 41861.748 44410.922 46575.288
356.00  16249.711 22715.742 30419.938 35241.031 38527.982 41631.301 44561.668 46757.437
357.00  16562.602 23168.395 31129.027 36482.453 40072.318 42861.510 45110.920 47483.883
358.00  16738.211 23404.211 31191.395 36066.727 39696.320 42737.773 45603.697 47942.618
359.00  16581.820 23186.781 31195.297 36429.264 39841.961 42529.551 45373.834 47926.233
360.00  16523.953 23185.855 30815.258 36024.098 39625.295 42644.410 45004.654 47533.210
361.00  16563.945 23046.105 30356.348 35711.539 39420.340 42516.119 45303.967 47350.831
362.00  16797.227 23381.059 31416.219 36020.750 39532.018 42520.963 45132.167 47151.055
363.00  16817.141 23411.168 31347.770 36013.057 39494.697 42452.965 44827.993 47299.746
364.00  17133.930 24213.211 32297.441 36917.078 40171.492 43229.805 45646.102 47967.688
365.00  17177.633 24083.637 32001.922 36604.781 39559.934 42428.707 44993.239 47628.076
366.00  16866.070 23249.094 31216.211 35804.189 39342.822 42527.898 45470.892 48022.003
367.00  16824.102 23483.590 31172.125 35562.617 39081.629 42168.566 45064.499 46995.426
368.00  16864.250 23657.738 31756.746 36285.236 39522.061 42442.178 45115.909 47236.089
369.00  17268.047 23849.570 32007.129 36602.400 39974.557 42746.480 45074.833 47317.042
370.00  17331.375 23985.250 31459.613 36001.541 39363.512 42330.141 45068.991 47242.008
371.00  16513.383 23314.160 31011.637 35983.541 39493.111 42525.168 44752.990 46865.658
372.00  16826.523 23211.812 31079.469 36310.020 39761.242 42174.127 44843.053 47121.869
373.00  16606.094 23353.434 30610.523 35570.084 38760.824 41597.605 44275.506 46723.674
374.00  16538.438 23127.238 30797.367 35275.473 38527.053 41456.355 43705.178 45904.638
375.00  16593.570 23237.602 30958.000 35422.082 38810.346 41917.393 44266.057 46712.819
376.00  16942.523 23628.965 31687.395 36087.889 39156.049 41473.988 44127.781 46476.579
377.00  16784.930 23552.742 31303.742 35798.873 38800.672 41498.730 44022.255 46620.663
378.00  16483.375 22843.312 30744.184 35328.455 38955.250 41749.789 44578.948 47126.866
379.00  16974.805 23454.992 30992.137 35388.750 38883.553 41835.527 44582.605 47249.328
380.00  16976.750 23584.172 31277.340 35856.506 38924.523 41788.082 44689.889 47224.462
381.00  15664.047 22188.547 29828.430 34497.414 38013.941 41280.943 44026.975 46303.731
382.00  16214.453 22835.113 30292.195 35149.627 38654.781 41382.303 43992.938 46272.926
383.00  16040.750 22063.801 29759.328 34955.502 38477.707 41411.713 44137.548 46593.944
384.00  15643.297 21848.355 30060.602 35292.254 38556.283 41528.303 44231.090 46551.825
385.00  16172.781 22366.844 30085.402 34765.176 38372.113 41430.268 44033.511 46588.894
386.00  15788.328 22017.328 29457.066 34812.443 38986.992 42034.096 44610.085 47229.356
387.00  15635.906 21843.438 29627.219 34794.686 38316.047 41254.354 44110.215 46740.378
388.00  15282.227 21519.750 29183.273 34111.668 37248.920 40413.232 43099.420 45948.369
389.00  15875.070 22039.266 29422.316 33862.141 37079.854 40038.613 42671.123 45260.912
390.00  15521.445 21532.805 29149.504 34100.682 37635.135 40719.967 43248.586 45671.988
391.00  15581.484 21810.945 29202.230 34080.799 37754.316 40754.908 43477.086 45793.416
392.00  15674.133 21849.766 29261.879 34322.799 37659.473 40509.604 43079.334 45057.251
393.00  15014.117 21117.188 28698.270 33507.934 37214.527 40239.025 42877.369 45019.066
394.00  15668.000 22119.027 29204.250 33138.166 36311.316 39141.846 41549.922 44022.048
395.00  16242.289 22498.527 29689.523 34123.668 37116.729 40074.092 42494.900 44784.385
396.00  15868.734 22158.426 29100.535 33882.064 37624.879 40482.762 43177.014 45499.628
397.00  16049.844 22279.996 29353.164 34210.031 37546.156 40260.377 42445.375 44930.207
398.00  15908.773 22269.664 29625.410 34304.014 37845.676 40981.402 43516.281 45858.173
399.00  15826.953 22169.113 29506.914 34053.352 37337.422 39823.223 42469.928 44304.104
400.00  15665.047 21904.309 29368.223 34380.182 37773.254 40885.004 43055.512 45504.339
401.00  16124.820 22128.102 29475.754 34327.299 37978.020 40827.143 43302.721 45596.818
402.00  15576.148 21705.211 28851.770 33824.748 37660.543 40508.293 43263.375 45267.997
403.00  15774.539 21910.773 29041.395 33773.064 36987.303 39790.492 42259.605 44442.063
404.00  15750.766 21437.574 28249.535 32879.398 36519.564 39671.221 42415.807 44998.772
405.00  15895.938 22025.129 28898.520 33014.410 36350.949 39349.926 42083.004 44471.952
406.00  15719.672 22015.801 29241.906 33831.434 36674.912 38969.459 41238.512 43231.602
407.00  15645.227 21717.262 28888.730 33088.719 36303.148 39236.117 41585.551 43754.758
408.00  15907.094 21679.883 28404.570 32847.174 36479.627 39672.566 42260.471 44713.126
409.00  15577.953 21737.203 28492.652 33120.477 36571.398 39420.453 42186.088 44960.354
410.00  15409.281 21430.762 28272.215 32570.156 36375.334 39623.479 42118.109 44524.368
411.00  15581.961 21432.320 27983.965 32428.484 35966.588 38691.246 41474.682 44063.984
412.00  15428.625 21340.250 28013.672 32484.785 36038.242 39117.584 41857.654 44388.521
413.00  15363.648 21759.531 28545.105 32618.084 36065.170 39363.434 42018.734 44319.820
414.00  15382.109 21415.707 28381.551 32959.570 36800.010 39964.449 42627.252 44957.485
415.00  15145.672 21116.375 28047.730 32908.814 36832.289 40036.807 43035.721 45414.521
416.00  15353.438 21046.148 27493.066 31827.967 35878.289 39131.967 41865.842 44295.572
417.00  15009.883 20831.852 27880.312 32685.139 36255.500 39202.857 42054.982 44739.777
418.00  15721.578 21825.152 28866.125 33559.094 37143.646 39964.975 42454.824 44774.825
419.00  15802.102 21925.438 28860.863 33620.283 37095.986 39926.863 42458.381 44952.687
420.00  15634.453 21535.645 28462.656 33100.189 36821.939 39744.369 42464.881 44845.843
421.00  15754.438 21758.457 28490.668 32899.256 36236.062 39303.225 42027.863 44524.528
422.00  16323.602 22081.051 28407.281 32492.256 35954.455 39064.188 42127.854 44800.805
423.00  15911.359 21828.453 28436.598 33017.002 36538.777 39596.098 42196.930 44252.558
424.00  15728.555 21540.195 28120.199 32528.814 36163.377 39203.752 41976.266 44385.018
425.00  15553.133 21575.246 28369.078 32887.631 36192.920 38809.430 41646.363 44490.968
426.00  15367.797 21190.684 28154.824 32683.961 36266.590 39192.076 41903.127 44320.820
427.00  15317.625 21532.266 29108.941 33984.201 37652.771 40580.311 43254.264 45938.625
428.00  15112.664 21320.113 28287.617 32691.465 35958.049 38785.727 41448.018 44337.982
429.00  15167.945 21283.770 28780.297 33316.955 36675.361 39629.492 42298.850 44881.238
430.00  15823.281 21951.152 29263.871 33619.957 37074.672 40119.406 42528.955 45144.658
431.00  15458.641 21330.566 28549.551 33051.605 36503.318 39310.240 42225.764 44846.584
432.00  15608.773 22021.062 28793.016 33445.869 37128.543 39985.320 42493.941 44998.249
433.00  15919.008 21964.418 28656.754 32849.889 35746.650 38506.143 41338.084 43618.981
434.00  15537.727 21539.980 28752.965 33252.049 36564.891 39461.877 42140.957 44601.628
435.00  16105.164 22526.492 29436.191 33480.895 36859.371 39779.146 42481.486 44909.005
436.00  15927.992 21916.578 28658.219 32511.541 35913.752 38869.811 41556.654 44284.853
437.00  15616.242 21624.137 28288.461 32277.898 35707.742 38862.957 41676.137 44168.289
438.00  15961.891 21827.070 28359.367 32698.668 35748.631 38865.105 41902.543 44230.549
439.00  15888.969 21786.656 28582.004 32909.441 36027.459 39012.396 41819.598 44149.481
440.00  15750.820 21532.016 28379.344 33035.408 36541.135 39724.031 42476.371 45074.754
441.00  16094.141 22154.273 29093.898 33189.623 36969.631 40149.713 42467.859 44814.316
442.00  16037.547 22082.422 28716.867 33435.172 36777.439 39901.078 42443.521 44941.910
443.00  16203.266 22228.719 28694.859 32742.754 35971.996 39081.002 42038.086 44759.849
444.00  15944.797 22287.812 29325.262 33735.426 37016.162 39951.318 42573.670 45035.177
445.00  15871.633 22178.172 29337.090 33678.135 36937.496 39936.609 42492.072 44883.090
446.00  16142.938 22318.520 29460.121 33896.885 37151.447 40092.826 42903.557 45361.054
447.00  15723.984 22116.492 29478.332 34348.701 37636.242 40508.873 42969.037 45415.523
448.00  16022.172 22176.098 29472.137 34233.746 37974.914 40777.023 43134.281 45600.688
449.00  16566.125 22831.863 30250.320 34927.080 38301.523 41434.674 43794.910 46030.240
450.00  16139.758 22519.449 29810.402 34427.111 38059.031 41383.186 44115.308 46742.735
451.00  16507.648 22705.637 29933.641 34056.752 37403.176 40215.131 43130.840 45888.915
452.00  16502.797 22572.332 29645.477 34307.146 37691.531 40776.893 43794.404 46120.449
453.00  16096.258 22205.602 29509.516 33688.000 37414.617 40968.523 43692.423 45973.903
454.00  15823.172 22220.637 29143.949 33507.791 36803.424 39937.570 42891.354 45396.788
455.00  15639.922 21708.336 29009.969 33959.104 37267.545 40206.863 42896.636 45482.101
456.00  15865.148 21915.012 28938.746 33479.777 37293.674 40539.609 43200.906 45799.578
457.00  16190.680 22450.137 29092.242 33528.330 36778.334 40160.244 42914.240 45310.581
458.00  16183.961 22398.520 29779.113 34398.834 37646.578 40655.061 43428.013 45900.143
459.00  16223.906 22377.926 29595.711 34222.547 37576.533 40782.568 43383.521 45397.821
460.00  16059.492 22174.531 29397.602 33989.336 37773.875 40706.945 43479.666 45827.132
461.00  15829.500 22177.484 29559.715 33816.090 37344.316 40278.996 43156.572 45809.173
462.00  16292.586 22495.699 29466.016 34302.438 37970.730 41116.686 43738.090 46282.588
463.00  16265.273 22520.297 29537.609 33777.416 36925.377 39653.209 42435.309 45160.377
464.00  16425.406 22550.996 29498.695 33833.627 36993.316 39894.557 42751.241 45106.546
465.00  16329.891 22532.855 29265.348 33496.926 36935.354 40164.723 42937.854 45397.302
466.00  15969.234 21855.973 28328.480 32524.307 36013.156 39536.826 42814.801 45817.301
467.00  16159.797 22243.715 29264.973 33408.965 36710.537 39702.887 42524.090 45108.777
468.00  16239.359 22327.855 29063.832 33334.791 37182.965 40335.457 43275.116 45802.684
469.00  16161.359 22348.211 28655.074 32777.850 36084.611 39521.510 42254.162 44792.283
470.00  16377.844 22675.430 29563.422 33327.861 36820.299 39882.117 42858.021 45528.875
471.00  16347.727 22849.129 29591.543 33706.393 37200.611 40222.115 43246.386 45669.889
472.00  16181.797 22584.359 29592.812 34127.908 37575.709 40782.986 43579.423 46434.354
473.00  16261.727 22241.430 28807.238 33669.529 37615.545 41031.201 43876.186 46831.753
474.00  16275.750 22466.879 29307.613 34029.896 37516.207 40797.473 44031.305 46642.624
475.00  15760.000 22146.934 29219.609 33714.527 37665.139 40534.279 43290.071 45607.032
476.00  16031.586 22421.887 29554.066 33970.320 37581.496 40638.170 43539.923 46029.971
477.00  16137.156 22353.922 28948.508 33564.467 37104.125 40089.992 42785.529 45594.740
478.00  15298.414 21419.918 28072.508 32915.830 37009.557 40386.674 43404.521 46127.442
479.00  15702.008 21722.309 29014.305 33800.875 37474.496 40829.959 44303.062 47132.840
480.00  15583.586 22212.477 29498.695 34146.564 37900.881 41419.504 44524.704 47321.269
481.00  16000.961 22438.109 29049.543 33218.699 36484.107 39752.199 42941.207 45766.934
482.00  16303.516 22554.668 29470.223 33623.361 37007.430 39707.496 42360.571 44852.238
483.00  16491.023 22770.891 29452.129 34048.123 37613.715 40668.322 43440.928 45936.811
484.00  16109.547 22395.328 29210.180 33851.186 37592.203 40911.332 43788.438 46187.359
485.00  16417.172 22392.500 29590.379 34388.730 38006.613 41385.820 43597.408 46417.492
486.00  16097.875 22140.363 29360.340 34114.012 37465.377 40796.025 43734.377 46170.279
487.00  16470.695 22830.168 30228.082 34190.012 37504.582 40812.203 43924.292 46309.294
488.00  16648.602 22715.039 29915.953 33957.160 37448.125 40753.607 43741.908 46335.392
489.00  16829.258 22950.793 29841.789 34543.381 38429.215 41421.295 44282.559 46669.301
490.00  16484.211 22800.176 29658.711 34385.424 38119.385 41365.066 44291.361 46734.669
491.00  16193.219 22545.430 29532.520 34253.100 37632.309 41109.244 44480.975 47108.297
492.00  16041.562 22304.148 29392.992 33983.387 37674.416 40864.852 43775.335 46313.653
493.00  16490.812 22665.223 29365.855 33943.320 37482.662 40350.234 43194.525 45745.196
494.00  16132.625 22162.027 29170.125 33776.367 37503.855 40674.512 43575.359 46189.986
495.00  16067.102 22049.723 28869.492 33557.924 37568.982 40772.422 44017.241 46524.822
496.00  16087.406 22194.902 29184.379 33840.969 37503.939 40622.916 43714.313 46396.869
497.00  15708.141 21774.879 28951.859 33627.768 37199.109 40314.357 43170.275 45718.424
498.00  16092.359 22544.277 29501.473 33671.590 37554.592 40931.293 44034.317 47082.675
499.00  15790.125 21913.730 29020.891 34000.141 37772.078 40569.754 43467.938 45829.449
500.00  16024.336 22315.648 29504.945 34662.670 38119.555 41199.709 44048.385 46644.350
501.00  15916.781 21970.551 28609.719 33180.137 37035.893 40806.990 44143.957 46876.579
502.00  16051.891 21955.703 28944.945 33749.426 37463.957 40888.465 44086.866 46984.604
503.00  16005.000 22146.016 28748.137 33353.848 37301.896 41112.918 44381.167 47215.080
504.00  15909.148 21971.004 29852.625 34772.463 38241.377 41645.229 44315.853 47098.512
505.00  16036.500 21975.477 29059.516 33989.758 37960.494 41554.932 44657.591 47429.204
506.00  15982.406 21794.289 28888.859 33684.693 37737.912 41193.611 44400.138 47570.051
507.00  16066.266 22286.910 29146.086 33954.816 37637.404 40931.928 44479.958 47499.303
508.00  15816.141 22236.961 29398.715 34182.004 37649.361 40816.994 43979.998 46581.586
509.00  15766.281 21845.801 28639.902 33330.393 37262.738 40416.564 43515.705 46058.526
510.00  15618.891 21900.695 28845.918 33497.031 36827.859 40019.898 43145.233 45925.468
511.00  15829.391 22025.422 28652.715 33143.709 37267.375 40517.170 43462.424 46138.025
512.00  15855.836 22165.086 28864.523 33879.859 37634.723 40790.826 43622.038 46257.985
513.00  15665.188 21790.805 29199.660 33945.025 37803.293 41101.299 44096.432 46544.043
514.00  15542.055 21759.492 29009.031 33507.426 37495.047 40761.441 44052.438 46754.313
515.00  15724.961 21323.039 28028.102 32325.973 36145.420 39649.484 42953.224 45760.243
516.00  15796.219 21842.602 28908.051 33701.234 37127.729 40269.865 43155.394 45819.396
517.00  15371.758 21716.441 29285.879 33888.648 37472.697 40596.166 43513.177 46402.434
518.00  15514.633 21417.980 28675.828 33625.516 37355.668 40682.559 43743.900 46776.320
519.00  15631.500 21518.531 28312.742 33382.486 37246.967 40820.404 44436.791 47402.504
520.00  15759.523 21842.008 29149.930 33699.891 37154.826 40494.217 43830.890 46904.672
521.00  15860.211 21937.133 28932.688 33889.840 37708.957 41204.607 44320.209 46825.117
522.00  15619.047 21718.613 29153.199 34380.119 37928.248 41443.514 44399.604 47532.197
523.00  15950.398 21843.254 29179.961 33835.729 37567.822 40876.400 43836.031 46572.956
524.00  15736.586 22082.887 29152.383 34070.156 37389.217 40606.961 43648.488 46576.041
525.00  15648.180 21545.531 28546.207 33694.404 37148.885 40390.449 43492.528 46287.557
526.00  15431.555 21094.391 28237.949 33193.807 37228.736 40717.053 43811.238 46465.890
527.00  15817.836 21682.559 28619.777 33217.510 37182.998 41004.566 44352.360 47333.198
528.00  15464.875 21186.688 28147.316 33171.406 37422.967 41024.057 44000.296 46834.767
529.00  15245.859 21216.219 28199.227 33107.562 36869.457 40640.037 44048.801 46741.613
530.00  15440.203 21230.395 27912.926 33278.264 37365.879 41429.938 44690.893 47294.706
531.00  15615.844 21941.270 29065.078 33666.896 36921.506 40701.740 44080.750 46869.726
532.00  15841.898 21775.855 29068.133 34053.607 38070.072 41522.869 44746.293 47453.271
533.00  15575.648 21781.957 29018.719 34121.430 37884.402 41237.363 44120.636 46696.134
534.00  16000.633 21810.660 28232.074 32851.828 36953.809 40591.393 43862.632 46712.547
535.00  15521.492 21662.367 28870.148 33784.205 37560.092 41078.256 44114.834 46639.633
536.00  15668.602 21734.738 28819.891 33642.527 37161.498 40502.070 43683.607 46344.295
537.00  15966.742 21932.734 28666.012 33616.223 37557.494 40853.158 43856.933 46397.359
538.00  15605.242 21644.137 28911.969 33844.441 37386.180 40524.422 43466.379 46302.082
539.00  15359.844 21531.910 28233.426 32682.023 36571.043 39986.709 42964.249 46061.271
540.00  15543.586 21756.840 28951.094 33671.541 37364.652 40551.318 43853.733 46540.460
541.00  14844.062 20817.027 28441.672 33218.295 36886.074 40424.285 43731.402 46434.691
542.00  14631.766 20858.086 28272.375 33245.609 37375.033 40932.785 43913.236 46379.996
543.00  14540.984 20724.078 28070.195 33164.467 36642.883 40087.057 43076.598 46076.098
544.00  15376.375 21621.418 28896.293 33521.340 37257.008 40912.898 43838.191 46543.236
545.00  15565.664 21715.633 28769.633 33657.967 37371.500 40708.174 43690.227 46279.764
546.00  15146.461 21328.051 28619.918 33366.906 37183.309 40886.037 43812.998 46589.953
547.00  15981.352 22068.707 28752.402 33337.420 36599.832 40268.723 43386.942 45997.062
548.00  15581.898 21551.961 28724.812 33196.547 37224.229 40583.506 43625.338 45972.971
549.00  15730.359 21757.008 28753.145 33547.855 37457.465 41163.848 43889.031 46378.450
550.00  15983.203 21778.637 28306.180 32868.676 36475.438 39740.145 42552.378 45366.511
551.00  15563.141 21552.500 28276.129 33066.961 36927.398 40298.064 43720.466 46416.780
552.00  15787.688 21789.367 29028.332 33972.963 37691.195 40913.396 43706.779 46403.340
553.00  16005.812 21802.348 28289.062 33390.156 37550.695 41130.637 43986.993 46318.377
554.00  15678.242 22024.707 28892.168 33879.127 37721.650 40997.570 43665.597 46125.493
555.00  15758.977 22047.715 29005.953 34043.818 37607.070 40758.090 43555.746 46157.044
556.00  15247.586 21205.984 28125.688 33015.838 37378.605 40672.777 43327.936 46008.429
557.00  14975.344 21044.020 27791.410 32633.871 37067.664 40727.107 43524.510 46096.888
558.00  15160.383 21003.277 27745.059 33170.531 37307.648 40854.391 43733.776 46587.310
559.00  15325.820 21229.156 28080.898 33323.883 37773.896 41097.766 44020.973 46521.719
560.00  14963.180 20764.590 27929.324 32700.271 36492.453 40366.449 43820.286 46304.104
561.00  14880.805 20817.672 28057.215 33388.701 36922.447 39764.293 42397.297 44898.658
562.00  15256.750 21047.746 27474.094 32788.854 36564.975 39467.230 42122.240 44617.648
563.00  14943.508 20379.609 27186.730 32136.451 35676.172 38567.576 41007.715 43654.608
564.00  15275.992 21140.691 27376.418 32290.361 35745.840 38545.436 41120.564 43951.677
565.00  15204.969 20874.668 27543.207 32579.805 36979.574 40347.629 43536.508 46231.033
566.00  15994.312 22022.969 28311.523 32929.277 36836.662 39914.053 42762.068 45414.553
567.00  15290.711 21147.621 28249.406 33419.307 37079.535 40058.887 43022.408 45733.358
568.00  15573.695 21560.590 28357.035 32790.734 36608.703 39780.127 42552.747 45307.065
569.00  15354.820 21129.914 27456.055 32301.131 36582.662 39702.477 42854.113 45598.403
570.00  15435.625 21136.262 27577.906 31964.980 35728.486 39239.590 42345.674 45384.173
571.00  15594.922 21440.895 28127.102 33178.004 37091.016 39965.002 42684.443 45332.044
572.00  15488.391 21198.859 27583.598 32330.490 36118.910 39446.150 42373.046 45333.121
573.00  15711.430 21576.074 28094.016 32887.383 36814.844 40207.857 43165.501 45558.921
574.00  15502.734 21182.602 27669.938 32284.051 36046.355 39712.754 43021.183 45930.087
575.00  15264.141 21099.914 27786.430 32466.115 36287.373 39620.979 42364.391 45204.795
576.00  15859.586 22133.754 28703.391 32997.414 36617.893 39196.975 41772.715 44245.189
577.00  15757.289 21677.254 28394.945 32667.156 36687.314 40072.428 42754.025 45114.237
578.00  15957.586 21961.207 28233.762 32792.379 36849.449 40212.699 43162.480 45883.705
579.00  15717.289 21562.906 27871.395 33153.725 37050.863 40215.957 43071.884 45375.640
580.00  15269.961 21185.961 27917.027 32922.646 36674.883 40016.865 43070.185 45771.759
581.00  15170.539 21419.348 28169.727 32899.748 36658.191 39899.680 42516.111 45273.037
582.00  15213.594 21048.094 27794.801 32736.307 36860.146 39984.418 42764.657 45173.047
583.00  15018.695 20914.891 27935.355 32489.641 36140.088 39759.613 42739.029 45490.797
584.00  15238.117 21134.434 27955.773 33014.016 36724.885 39825.930 42548.564 45267.350
585.00  15328.047 21269.523 28158.648 32817.416 36440.699 39736.383 42827.668 45494.466
586.00  15377.719 21503.492 28570.195 33090.816 36561.223 39952.941 42632.404 45181.357
587.00  15412.359 21388.668 28274.703 33615.031 37072.453 40459.188 43561.586 45980.811
588.00  15373.305 21238.781 28370.234 33438.162 37031.654 40384.109 43294.409 46246.220
589.00  15736.508 21995.414 28276.754 32862.246 36345.617 39825.562 42761.500 45600.212
590.00  15950.656 22098.574 28909.941 33364.334 36591.252 39538.217 42848.249 45512.983
591.00  16254.461 22756.254 29940.582 34497.496 38353.295 41366.615 44044.530 46443.042
592.00  16590.117 23195.168 29703.105 34454.783 38039.764 41142.793 43881.371 46801.486
593.00  16042.336 22442.395 28967.234 33734.100 37182.750 40497.453 43494.751 45910.835
594.00  15987.266 22443.301 29145.113 33489.523 37336.168 40705.252 43496.207 46331.108
595.00  16198.500 22556.156 29946.395 34465.082 37968.418 41110.959 43865.227 46523.770
596.00  16030.891 22729.559 29526.211 34389.111 38022.438 41562.264 44590.783 47590.975
597.00  16449.648 23234.398 30393.711 34601.598 38429.191 41691.770 44412.127 46938.646
598.00  16526.250 23513.840 30986.145 35202.479 38368.170 41612.818 44405.846 46711.735
599.00  16370.234 23187.000 30206.371 35166.521 38948.387 41902.266 44695.938 47438.027
600.00  16072.383 22837.742 30278.609 35366.410 39266.025 42352.709 44924.223 47163.525
601.00  16261.258 22640.207 29622.621 34447.590 38603.678 41919.980 44549.376 46842.234
602.00  16580.844 22987.781 29981.457 34526.479 38341.184 41785.100 44675.188 46978.124
603.00  16412.297 22388.707 29637.328 33858.881 37576.385 41003.801 43856.579 46327.393
604.00  16294.586 22801.621 29431.945 33837.363 37020.461 40013.281 42755.768 45049.554
605.00  16205.977 22349.887 29288.148 33428.598 36929.141 40085.369 42785.008 45471.952
606.00  16302.148 22806.207 29544.648 33967.748 37410.832 40404.391 43240.869 45883.028
607.00  16174.641 22543.219 29607.535 34588.381 38195.783 41024.133 43871.615 46697.607
608.00  16212.578 22744.312 29973.590 34462.785 37487.488 40288.850 42899.072 45354.966
609.00  16316.055 22965.586 30366.867 35273.922 38793.693 41913.064 44476.335 47182.044
610.00  16520.234 22899.867 29779.430 34079.664 37473.102 40810.062 43481.245 46314.068
611.00  15866.570 22235.492 29158.934 33767.643 37626.852 40815.078 43918.579 46729.742
612.00  15834.820 21778.188 28925.359 33545.998 37617.416 40902.131 43755.758 46019.666
613.00  16448.883 22939.770 30011.527 33759.311 37327.115 40542.922 43466.220 46182.294
614.00  15983.719 22381.242 29515.078 34150.531 37797.861 40723.604 43673.510 45881.436
615.00  16309.961 22670.406 29351.227 33925.008 37737.277 41093.570 43710.030 46059.683
616.00  16306.195 22816.891 29544.645 33773.307 37074.758 40152.152 42827.153 45517.206
617.00  16143.586 22632.711 29923.211 34496.111 37801.939 40667.732 43044.795 45207.810
618.00  16162.375 22363.242 28729.676 33064.289 37270.137 40390.949 43425.268 46038.939
619.00  16192.844 22458.797 29107.000 33576.137 37573.975 40975.354 43922.118 46386.247
620.00  15684.859 21984.836 28670.113 32866.439 36587.604 39985.248 42894.766 45382.495
621.00  16071.609 22245.133 29056.547 33439.893 37169.641 40706.881 43749.693 46594.782
622.00  15638.438 21594.219 28477.422 33139.781 36979.322 40138.594 43223.365 46069.708
623.00  16040.312 22599.301 29493.449 33784.930 37209.006 40085.412 42743.332 45403.693
624.00  16072.367 22236.887 29065.594 33412.928 37001.359 40158.787 42845.936 45111.734
625.00  15839.359 22123.645 29141.633 33467.631 37006.562 40065.254 42827.964 45274.397
626.00  16221.859 22079.453 28898.348 33465.453 36852.695 39853.803 42706.211 45240.713
627.00  16424.867 22502.957 29209.816 33343.967 36309.105 38845.982 41529.967 43627.835
628.00  16053.844 22046.098 28303.934 32987.369 36276.234 39219.857 42316.492 44770.591
629.00  16258.742 22180.398 28770.293 33511.355 36816.340 39551.377 42303.170 44864.271
630.00  15954.664 21882.191 29033.480 33450.936 36727.418 39794.846 42541.466 45203.885
631.00  16083.797 22041.035 28610.719 33117.795 36948.451 39968.902 42902.445 45084.207
632.00  16098.219 22341.000 29214.078 33595.221 37501.041 40501.225 42910.078 45663.224
633.00  16227.359 22443.066 29057.613 33085.566 36537.402 39890.941 42870.706 45072.564
634.00  16644.797 22596.676 29095.043 33543.787 37686.424 40996.803 43368.762 45539.714
635.00  16129.102 22298.945 29102.305 33565.420 37242.586 40504.629 43286.353 45435.863
636.00  16357.602 22456.762 29022.984 33772.465 37461.289 40488.055 43116.068 45270.966
637.00  16554.094 22927.004 29913.500 34035.562 37848.543 40533.406 43014.731 45058.537
638.00  16413.070 22503.570 29259.688 33911.514 37647.994 40689.414 42897.990 45159.705
639.00  16688.180 23095.898 30116.832 34637.846 38004.383 40569.170 42545.357 44639.249
640.00  17177.359 23614.930 30598.539 34668.986 38256.188 41001.967 43226.797 45314.956
641.00  16845.922 23091.941 29809.711 34400.311 38234.031 41555.965 43842.947 45831.287
642.00  17259.773 23628.121 30120.754 34774.936 38121.695 40944.943 43503.868 45428.798
643.00  17094.492 23508.668 30242.387 34504.936 37950.744 40904.783 43499.778 45841.620
644.00  16468.789 22476.723 29275.996 33549.803 37375.586 40114.020 42861.812 45367.937
645.00  16680.039 23196.730 29806.141 34256.223 37849.975 40816.049 43558.155 46158.986
646.00  17042.625 23488.891 29792.406 34006.516 37582.303 40731.992 43314.065 45458.376
647.00  16837.852 23055.688 29532.066 33901.193 37398.494 40420.496 43154.504 45304.328
648.00  16309.734 22641.895 29558.496 33628.328 36965.768 39970.328 42463.967 44877.825
649.00  17011.211 23230.715 30000.758 34381.973 38019.943 41259.316 43632.460 45919.363
650.00  16625.453 23049.809 29902.234 34413.980 37741.053 40623.047 42909.745 45217.189
651.00  16782.469 23183.000 30047.852 34077.961 37505.803 40474.896 43140.730 45693.764
652.00  16341.438 22673.398 29789.934 34282.035 37729.896 40909.797 43674.840 45882.393
653.00  16367.203 22638.125 29721.453 34783.635 38575.799 41618.201 44133.754 46809.323
654.00  16461.430 22693.203 29533.164 34198.863 37955.453 41286.945 43791.627 46688.951
655.00  16659.578 22877.852 29792.742 34012.234 37694.768 40889.824 43731.631 46148.020
656.00  16129.711 22285.340 28832.324 33717.135 37793.176 40851.543 43768.055 45985.415
657.00  16554.898 22524.711 28858.094 33307.354 36712.209 39796.229 42493.797 45113.676
658.00  16623.500 22834.031 29756.094 34731.332 38348.609 41494.598 43990.719 46952.298
659.00  16659.445 23083.621 29691.598 33998.889 37255.318 40494.799 43220.729 45521.007
660.00  17132.383 23502.090 29877.859 34357.768 38015.523 40879.340 43828.247 46047.338
661.00  16976.766 23486.598 30421.789 34759.443 38313.311 41332.994 43752.699 46053.339
662.00  16902.430 23420.742 30290.676 34912.824 37954.467 40974.568 43191.903 45453.224
663.00  16588.742 22764.301 29388.863 34097.764 37603.221 40699.012 43431.742 45820.582
664.00  16999.430 23143.004 29432.617 34054.799 37829.818 41001.043 43813.148 46477.512
665.00  16743.477 23181.332 29762.484 34014.303 37668.451 40253.807 42850.436 45108.335
666.00  16740.125 23093.426 30599.402 35207.924 38268.924 40920.969 43379.103 45814.646
667.00  17066.672 23374.758 30109.875 34655.920 38019.248 40944.801 43749.939 45936.312
668.00  16885.688 23223.828 29956.336 35010.117 38749.100 41697.824 44163.312 46384.251
669.00  17194.508 23635.617 30354.367 34802.682 37865.443 40795.307 43938.682 46272.891
670.00  17317.211 23748.387 30661.004 35979.602 39886.963 42665.961 45146.271 47461.142
671.00  16620.812 22856.910 29520.906 34666.244 38459.023 41133.168 43683.494 46224.189
672.00  17099.492 23631.645 29997.566 34127.420 37904.023 40828.232 43358.596 45742.202
673.00  16931.766 23341.691 30405.121 34719.248 37664.447 40467.043 43111.074 45565.684
674.00  16782.523 23117.051 29737.078 34248.422 37732.102 41133.342 44108.853 46882.181
675.00  16382.875 22846.383 30160.641 34957.574 38531.113 41443.697 44119.749 46483.574
676.00  16728.188 23056.562 30269.559 34988.791 38681.844 41594.076 44179.314 46083.944
677.00  16272.609 22856.449 29539.945 34047.799 37803.723 41186.018 43697.049 45982.944
678.00  16470.117 22784.547 29718.699 34304.217 37937.625 41031.279 43638.753 46151.935
679.00  16641.555 23005.566 29851.445 34370.654 37980.840 41041.104 43658.296 46149.979
680.00  16287.477 22445.090 29560.480 34473.615 38138.600 41124.217 44026.274 46552.270
681.00  16471.969 22561.027 29145.633 33747.852 37929.691 40946.131 43961.210 46636.983
682.00  16307.453 22642.633 29140.910 33577.518 36978.904 40213.760 43060.950 45874.361
683.00  16599.688 22898.195 29558.035 34116.584 37443.674 40356.619 43254.065 46025.426
684.00  16345.422 22268.492 28699.199 33121.592 36639.639 39714.096 42631.068 45211.807
685.00  16094.867 22047.914 28637.195 33129.264 36975.123 40028.850 43119.379 45739.628
686.00  16572.281 22452.383 28684.625 32767.988 35935.619 38846.822 41838.627 44833.776
687.00  16051.297 22449.090 29060.773 33148.123 36488.287 39646.238 42272.896 44984.631
688.00  16521.555 22863.453 29211.801 33460.244 36771.094 39695.570 42823.188 45447.020
689.00  16748.258 22883.781 29174.242 33458.211 37053.324 40102.707 43082.222 45861.462
690.00  16494.242 22846.688 29836.777 34474.203 37986.521 41313.516 44130.454 46394.164
691.00  17262.391 23752.793 30270.348 34646.521 38168.516 41039.104 43888.526 46294.150
692.00  17131.141 23386.688 30076.270 34441.072 38069.297 40872.785 43356.444 45702.875
693.00  17719.367 24118.398 30687.984 34822.496 38069.393 40558.566 43074.440 45185.469
694.00  17603.305 24480.281 31343.273 35547.543 38644.568 41095.691 43358.483 45230.259
695.00  17280.023 23806.281 30404.250 34792.643 37692.059 40364.025 42831.174 45192.562
696.00  18078.266 24233.547 30499.238 34670.332 37867.848 40392.162 42504.211 44770.551
697.00  17558.312 23962.148 30125.129 33910.035 36982.250 39645.506 41926.764 44687.205
698.00  17426.961 23996.895 30322.953 34362.400 37617.588 40242.432 42694.826 45212.132
699.00  17810.242 24441.125 30688.426 34420.232 37364.934 40365.020 42945.405 45409.937
700.00  17224.734 23434.586 29964.281 33833.162 37135.428 40244.070 43329.167 45912.744
701.00  17006.742 23439.457 29993.246 34375.287 37732.273 40496.990 42995.825 45615.474
702.00  16965.852 23064.906 29469.098 33584.049 36997.494 40205.516 43005.358 45399.576
703.00  17051.461 23495.879 30168.473 34006.143 37453.578 40517.428 43370.445 45759.162
704.00  17138.258 23517.363 29561.273 33675.480 36772.750 39673.559 42274.407 44887.521
705.00  17488.430 23906.027 29948.910 33933.029 37283.436 40228.055 42563.864 45027.090
706.00  17464.109 23624.023 30023.195 34269.297 37676.221 40404.297 42857.500 45205.491
707.00  16911.117 22843.598 28816.676 33332.639 37058.521 40107.258 42808.144 45323.076
708.00  16257.398 22206.781 28870.844 33233.658 36315.043 39220.658 42277.914 45005.033
709.00  16457.820 22516.820 29060.871 33226.133 36691.100 40042.771 43325.371 46130.951
710.00  16657.195 22854.516 28821.508 33114.643 36294.137 39003.002 41477.924 43924.638
711.00  16914.656 23076.363 29475.301 33607.844 36996.322 39708.752 42354.443 45028.997
712.00  16660.148 22859.004 29216.641 33612.100 36754.910 39675.422 42599.281 44769.538
713.00  16774.398 22904.375 29156.602 33361.615 36625.617 39763.402 42489.709 44864.791
714.00  17058.734 23091.418 29391.289 33799.990 37066.574 39691.768 42413.840 44707.815
715.00  16783.258 23012.742 29520.781 33954.086 37409.924 40400.143 42897.401 45490.396
716.00  17180.383 23559.160 30079.699 34043.746 37281.639 40118.191 42931.539 45167.018
717.00  17086.102 23483.227 30354.574 34635.018 37636.244 40709.150 43232.497 45429.161
718.00  17087.766 23516.480 30423.988 34680.545 37638.002 40363.096 42926.978 45281.688
719.00  16600.891 22831.402 29661.754 33790.227 37052.602 40070.166 42610.589 45122.964
720.00  16750.672 22817.648 29018.078 33427.230 36830.092 40002.549 42798.633 45200.925
721.00  16018.039 22347.285 29555.250 33945.094 37190.529 40462.080 43416.371 45605.081
722.00  16271.781 22437.727 29359.828 33614.135 37340.227 40368.334 43265.004 45905.123
723.00  16207.133 22324.395 28826.027 33327.979 37588.525 41182.693 44445.208 46943.900
724.00  16435.375 23168.465 30524.586 35042.592 38608.881 41745.869 44628.928 46960.170
725.00  16360.328 22851.023 30155.637 34894.002 38212.871 40869.070 43405.926 45658.245
726.00  16429.227 22884.773 30296.332 34856.020 38436.861 41004.734 43789.406 45841.533
727.00  16585.055 23386.648 30369.914 34941.500 38343.549 41680.006 44512.824 46782.307
728.00  16714.297 23109.859 30109.816 34504.078 37521.299 40466.611 43320.585 45721.555
729.00  16691.977 23242.016 30167.684 34630.658 38050.945 40815.559 43668.936 46438.939
730.00  16736.461 22929.523 29776.062 33865.664 37622.045 40682.340 43451.254 45615.297
731.00  16215.016 22364.477 29376.918 33983.486 37128.020 40064.887 42418.836 44707.106
732.00  16622.227 23012.703 29733.180 34234.055 37302.586 40081.154 42539.117 44757.292
733.00  16328.797 22451.355 29324.754 34028.014 37476.410 40089.699 42370.025 44922.350
734.00  16604.883 22555.973 29094.520 33743.539 37364.719 40030.355 42350.638 44569.865
735.00  16819.297 23311.938 30184.898 34922.771 37920.021 40571.684 43022.521 45168.055
736.00  16798.828 23054.961 29644.918 33900.740 37685.629 40335.154 42535.012 44372.146
737.00  16830.414 23046.020 30186.750 34884.098 38079.605 40855.762 43180.042 45328.589
738.00  17203.734 23263.727 30222.336 34566.168 38147.020 40818.443 43193.078 45461.928
739.00  16974.898 23217.969 30047.270 34822.453 37994.986 40776.490 43442.909 45523.200
740.00  16599.367 22878.559 29856.695 34591.543 38213.646 40910.559 43287.831 45494.086
741.00  16764.500 23130.137 29785.520 33898.676 36646.320 39255.283 41529.738 43760.623
742.00  16863.352 23339.473 29875.938 34242.299 37483.027 40186.311 42664.936 44954.417
743.00  16826.008 22725.242 28953.551 33077.031 36512.641 39450.850 41567.816 44031.885
744.00  16723.844 22865.965 28658.965 32371.730 35774.986 38819.191 41648.035 44290.862
745.00  16452.227 22623.020 28930.105 33127.498 36477.117 39059.969 41820.336 44412.512
746.00  16547.156 22566.027 29067.078 33026.697 36376.275 39174.717 41836.416 44359.667
747.00  16933.875 23363.242 29914.543 33948.031 37162.756 39964.037 42446.191 44740.150
748.00  17036.789 23265.906 29679.312 33580.232 37307.061 39995.707 42497.016 44640.419
749.00  16679.000 23433.379 30090.074 34120.344 37073.770 39761.797 42377.188 45121.009
750.00  17100.477 23872.879 30985.820 34886.920 37898.855 40394.742 42383.621 44612.043
751.00  17058.195 23335.250 29592.254 33757.168 37062.125 39991.348 42588.948 45152.504
752.00  16551.711 22713.086 29079.266 33734.387 37209.342 40317.156 42871.637 45049.069
753.00  16425.836 22688.410 28794.695 32913.451 36489.002 39452.775 41719.041 44074.270
754.00  16549.914 23082.445 29635.852 33703.967 37008.727 39817.881 42459.625 44855.150
755.00  15898.969 22034.961 28443.781 32838.387 36595.832 39442.883 42274.299 44631.923
756.00  16083.297 22086.891 28451.164 33149.406 36569.654 39820.928 42444.662 44740.546
757.00  15757.711 21877.473 29166.664 34130.676 37754.734 40989.541 43416.878 45524.994
758.00  16071.641 22380.406 29384.441 34216.629 37543.584 40247.879 42788.300 45378.782
759.00  16184.094 22477.672 29213.555 33378.139 36671.330 39525.732 41992.338 44535.866
760.00  16113.711 22362.984 29085.113 33492.266 36987.965 40154.445 42511.586 44663.583
761.00  16114.688 22642.270 29702.023 34260.883 37630.713 40458.008 42983.928 45305.923
762.00  16446.312 22668.293 29600.461 34331.754 37905.561 40736.133 43252.441 45329.600
763.00  16840.453 23259.590 29891.973 34469.770 38137.234 40802.510 43230.760 45524.603
764.00  16198.414 22617.027 29401.793 34160.125 37433.914 40370.660 43251.451 45648.663
765.00  16370.820 22642.723 29282.855 33750.525 37179.094 40244.455 43302.878 45900.250
766.00  16579.609 22914.301 29789.414 34476.707 38081.865 41324.727 43986.947 46481.854
767.00  16331.094 22290.676 29051.262 34116.264 37718.090 40878.377 43470.334 45933.924
768.00  16788.602 22669.582 29137.781 33803.150 37724.758 40723.105 43311.375 45666.235
769.00  16419.977 22254.223 28646.961 33365.061 36853.137 39964.516 42380.214 44571.081
770.00  16331.281 22178.391 29201.754 33690.830 36791.363 39720.135 42172.506 44631.826
771.00  16913.859 23289.012 30064.594 33969.727 37215.150 40123.033 42770.277 44828.197
772.00  16720.969 22923.145 29589.195 33947.084 37392.941 40939.213 44144.229 46863.123
773.00  16664.500 23147.535 29617.938 34104.365 37662.395 40867.467 43594.782 46177.197
774.00  16516.094 23082.301 29997.973 34374.514 37610.236 40613.881 43423.815 45719.797
775.00  16626.492 22938.977 29816.242 34203.730 37655.895 40630.758 43218.746 45653.725
776.00  16420.734 22628.383 29376.492 33782.096 37428.695 40534.309 43312.007 46134.540
777.00  16690.164 23139.863 29881.508 34011.164 37026.410 39881.645 42639.592 45007.101
778.00  16425.078 22427.914 29567.703 33706.469 36832.252 39952.221 42518.379 44924.122
779.00  16090.273 22640.141 29311.879 33631.258 36791.869 39957.395 42945.193 45614.887
780.00  16490.820 22598.039 29514.738 34535.695 37912.137 40732.027 43321.760 45912.093
781.00  16386.039 22585.508 29756.219 34527.518 37892.123 41088.732 43766.275 46208.177
782.00  16958.391 22981.258 29663.316 34529.123 37906.779 40837.523 43653.774 46029.019
783.00  16773.648 22994.148 29507.051 33824.670 36842.678 40011.074 43008.034 45691.132
784.00  16328.062 22710.996 29953.973 34904.229 38372.492 41700.111 44375.444 46850.279
785.00  15508.320 21667.074 28766.918 34020.965 37623.266 40294.748 43133.450 45617.852
786.00  15562.445 21644.871 28764.234 33019.486 36600.186 39431.172 42327.271 45318.339
787.00  15876.750 21854.684 28841.789 33408.033 36795.221 39593.793 42546.914 45241.070
788.00  16351.164 22542.887 29745.637 34250.488 37527.801 40143.502 42899.455 45400.312
789.00  16023.102 22126.148 29501.414 34336.023 37908.352 40811.180 43642.463 46045.659
790.00  16035.688 22307.148 29305.520 34133.934 37454.055 40500.115 43184.945 45308.314
791.00  16008.773 22447.402 29952.270 34548.535 37813.859 40542.172 43189.513 45642.836
792.00  16212.609 22385.602 29664.648 34515.051 37936.771 40717.717 43577.883 45865.023
793.00  16028.422 22400.555 29550.672 33718.344 36588.566 39418.842 42375.108 45170.437
794.00  16283.617 22559.453 29078.176 33546.850 36648.064 39544.068 42325.223 44657.901
795.00  16264.750 22724.441 29393.090 33544.244 36887.504 39916.291 42715.811 45053.354
796.00  15929.984 22400.492 28823.355 33286.311 36860.791 39951.061 42609.201 45121.820
797.00  16312.695 23022.961 30330.039 34833.471 37348.027 39797.516 42303.629 45048.139
798.00  16335.438 23078.641 30156.289 34376.574 37236.035 40012.170 42519.410 44660.996
799.00  16601.148 23260.383 30190.297 34113.279 37263.680 40379.230 43205.753 45647.920
800.00  16388.188 23115.309 30399.203 34699.543 37825.297 40727.264 43311.275 45769.429
801.00  16273.758 22689.168 29826.785 34135.877 37061.365 40150.254 43295.457 45504.237
802.00  16000.859 22618.719 29822.312 34422.299 37643.111 40751.826 43879.500 46408.518
803.00  16343.062 22871.070 29566.855 33428.729 36513.150 39518.434 42525.051 44910.055
804.00  15991.094 22010.305 28841.230 33246.473 36375.498 39471.725 42397.967 44486.987
805.00  16237.820 22520.590 29218.020 33830.527 36832.990 39445.729 41964.416 44789.121
806.00  15856.523 22109.168 28988.594 33214.938 36705.420 39526.920 41939.648 44392.709
807.00  15577.281 21753.328 28926.969 33734.338 37473.734 40697.262 43449.462 45978.445
808.00  15910.289 22132.051 29149.305 33727.119 37187.840 39882.967 42676.146 45467.387
809.00  15774.352 22260.027 29740.223 34622.654 37884.543 40455.420 43207.766 45688.842
810.00  16758.828 23235.266 30030.277 34573.830 37870.166 40681.254 43288.562 45580.612
811.00  16752.984 23396.301 30107.836 34343.025 37726.490 40266.279 42661.477 45027.692
812.00  16392.961 22973.676 29831.047 34362.150 37420.699 40159.410 42917.495 45340.657
813.00  16187.797 22497.418 29080.129 33853.328 36930.879 39861.443 42765.104 45123.624
814.00  16608.336 23073.832 29954.160 34333.047 37591.041 40541.764 43279.246 45369.970
815.00  16327.875 22964.066 29595.680 34209.646 37887.600 40948.979 43383.381 45351.422
816.00  16332.453 22426.746 29085.715 33612.348 37116.715 40383.975 43112.160 45711.984
817.00  16691.312 22915.203 29784.711 34445.592 38051.887 41212.037 43755.503 45845.585
818.00  16088.961 22550.488 29246.223 33747.439 37820.814 41110.094 44044.258 46449.221
819.00  16105.500 22241.508 29058.434 34439.189 38086.750 41204.465 43719.100 45775.977
820.00  15944.219 22288.980 29245.957 33893.053 37762.207 40942.965 43912.214 46388.360
821.00  15884.266 22147.699 28978.648 33695.934 37145.281 40677.430 43610.359 45875.846
822.00  16050.930 22699.633 29442.031 33681.219 37402.355 40281.781 43193.066 45665.230
823.00  15880.844 22501.371 29340.430 33598.465 37583.988 40742.824 43282.124 45768.822
824.00  15973.711 22393.648 29274.207 33437.094 37108.520 40380.662 43198.073 45805.456
825.00  15971.711 22229.027 29292.387 33563.244 37116.480 40243.053 42968.360 45657.978
826.00  15549.219 21990.422 28351.574 32802.477 36305.547 39302.406 42231.371 44527.284
827.00  16065.305 22593.895 29302.578 33630.469 37046.566 39773.959 42417.579 45094.209
828.00  16319.234 22775.617 29603.270 34149.371 37721.377 40768.201 43342.199 45504.126
829.00  16273.852 22840.652 29717.086 34044.779 37263.105 39987.396 42420.011 44657.343
830.00  16122.969 22789.184 29221.629 33718.420 37378.920 40508.531 43214.464 45375.221
831.00  16008.305 22343.074 28775.281 33119.723 36948.971 40296.891 42988.231 45320.584
832.00  16089.891 22594.531 29320.086 33919.416 37739.793 40776.156 43336.056 45655.305
833.00  15599.008 21903.430 28579.117 33291.004 37169.873 40337.289 43084.812 45579.382
834.00  15717.656 22097.535 28941.273 33600.637 37028.209 40148.949 42560.662 45032.154
835.00  16350.906 22940.355 29578.238 33463.271 36886.926 39944.316 42360.926 44630.682
836.00  15871.055 22398.426 29398.129 33773.770 37455.602 40273.564 42693.473 45039.996
837.00  16002.922 22433.379 29331.758 33443.246 37169.180 40112.529 42702.678 44969.303
838.00  16222.211 22296.367 29113.332 33436.750 36882.182 39851.289 42739.855 45288.183
839.00  16054.422 22565.879 29563.418 34390.250 37506.076 40381.455 43301.868 45399.496
840.00  16076.508 22433.320 29115.152 33409.670 37033.564 39624.635 42272.121 44545.748
841.00  16369.406 22687.051 28745.977 33095.330 36760.684 40129.314 42776.504 44987.650
842.00  16352.844 22511.273 28806.629 32879.943 36488.631 39572.514 42744.785 45346.006
843.00  16298.609 22591.418 28715.148 33246.939 36846.752 40109.279 43093.443 45575.946
844.00  16320.297 22550.148 28929.930 32893.398 36613.383 39955.145 42743.445 44927.232
845.00  16358.906 22592.066 28970.660 33218.547 36922.844 39873.057 42481.059 45119.775
846.00  16215.406 22400.801 29087.496 33447.143 37097.316 40516.809 43341.058 45666.176
847.00  15731.586 21793.148 28606.910 33020.736 36650.699 39955.311 42823.723 45188.817
848.00  15960.078 22063.117 28619.164 32870.025 36338.699 39581.404 42511.201 45362.658
849.00  15993.141 22087.660 28736.180 33465.502 37016.186 40016.768 43060.824 45605.146
850.00  15912.094 22219.480 28716.539 32952.756 36497.428 39392.389 42009.359 44348.444
851.00  15778.688 21851.285 28570.258 32760.721 36525.760 39409.459 42166.438 44965.623
852.00  16209.352 22425.879 29158.270 33185.965 36538.818 39232.975 41824.055 44229.866
853.00  16159.164 22333.098 28711.562 33294.254 36721.986 39598.127 42262.123 44597.675
854.00  16047.523 22233.270 29049.863 33143.150 36401.504 39570.105 42466.779 44877.620
855.00  16475.445 22721.629 28991.281 33065.562 36332.516 39335.031 42125.211 44395.022
856.00  15721.844 21937.699 28709.602 33137.168 36469.684 39591.146 42383.100 44684.253
857.00  15238.469 21262.043 28219.820 32427.949 36073.930 39082.287 41769.045 44318.477
858.00  15387.602 21521.430 28246.926 32948.041 36435.322 39562.615 42415.158 44985.578
859.00  15561.094 21554.777 28319.461 32659.680 36497.811 39525.000 42059.922 44480.556
860.00  15704.648 21994.887 28796.148 33173.936 36371.811 39201.604 41820.928 43959.789
861.00  15697.000 21871.266 28786.441 33232.824 36274.230 39195.512 42047.424 44607.054
862.00  15590.195 21325.582 27733.031 31869.240 35676.035 38944.016 41805.061 44925.551
863.00  15852.664 21794.316 28355.773 32795.027 36285.340 38963.381 41650.594 44629.367
864.00  15925.859 22134.781 29066.414 33514.605 36983.297 39492.207 41868.602 44062.565
865.00  15842.352 22255.418 29154.496 33224.354 36239.537 38992.754 41845.686 44299.429
866.00  15218.773 21593.160 28745.129 32925.596 36375.658 39611.400 42195.490 44820.250
867.00  15624.883 21800.562 28545.059 32788.123 36042.949 38952.664 41926.977 44965.396
868.00  15525.664 21936.840 28558.539 32779.771 35944.152 39133.277 41881.773 44291.246
869.00  15185.375 21384.836 28531.699 33309.971 36526.002 39079.330 41769.297 44306.529
870.00  15316.266 21469.078 28389.719 32763.383 36099.777 39292.164 41644.223 44062.718
871.00  15504.422 21443.664 28015.031 32496.842 35890.137 38738.875 41346.934 43983.583
872.00  15978.102 22095.086 28927.969 33162.020 36254.535 38967.398 41668.004 43976.953
873.00  15901.352 22309.770 29101.281 33326.850 36538.539 39599.883 42400.162 44755.752
874.00  16024.984 22099.113 28559.867 32506.225 36086.467 38992.568 41596.330 44272.120
875.00  15697.945 21961.785 28526.766 33028.342 36291.314 39151.439 41781.621 44198.921
876.00  15530.109 21469.500 28098.926 32175.979 35522.154 38264.189 40849.357 43507.377
877.00  15502.797 21359.852 27936.301 31896.533 34986.533 37966.943 40994.359 43837.180
878.00  15933.109 21959.879 28281.570 32312.090 35516.967 38440.600 41112.164 43835.397
879.00  16414.188 22557.480 28752.402 32774.092 36170.947 38731.951 41349.793 43654.753
880.00  16178.852 22443.020 28790.703 33009.330 36282.369 38958.326 41085.979 43405.752
881.00  16210.352 22702.582 29473.008 33356.316 36552.047 39597.492 41984.469 44083.844
882.00  16182.539 22802.070 29555.562 33731.158 37358.152 40168.541 42967.631 45247.862
883.00  16363.891 22638.316 29108.117 32944.619 36063.400 38863.598 41509.727 43857.669
884.00  16256.922 22559.625 28785.848 32621.000 36119.627 39429.256 42029.764 44517.668
885.00  15860.430 22021.969 28485.273 32821.873 36610.424 39920.166 42877.430 45322.836
886.00  16393.156 22877.859 29080.215 32512.189 35541.979 38571.861 41467.748 44244.194
887.00  16107.500 22438.738 29055.164 33056.275 36621.385 39680.629 42748.387 45110.589
888.00  16520.336 22888.207 29290.512 32938.393 36230.539 39266.625 41788.344 44626.339
889.00  15875.680 21974.922 28583.723 32746.361 35992.500 38978.592 42109.387 44491.101
890.00  15783.883 21936.305 28184.664 32654.342 35852.396 38919.625 41532.188 44000.952
891.00  15985.367 22030.504 28483.426 32608.867 36065.549 39196.691 42060.604 44819.959
892.00  15864.727 22322.340 29065.438 32966.541 36183.586 39219.875 42064.863 44758.204
893.00  16087.242 22001.945 28517.875 32858.633 36229.516 39137.088 41967.166 44647.565
894.00  15764.812 22100.090 28934.449 32931.600 36312.906 39259.547 41942.875 44911.058
895.00  15684.656 21745.848 28168.801 32415.369 35889.613 39426.451 41935.854 44770.522
896.00  15797.453 21959.922 28142.527 32213.008 35576.762 38522.730 41176.697 43894.455
897.00  15486.141 21720.109 28191.852 32285.037 36004.270 39207.979 42057.535 44682.914
898.00  15474.297 21551.348 28155.395 32497.305 35965.865 39460.023 42653.492 45700.874
899.00  15521.508 21491.285 27857.980 31619.328 34993.240 38174.195 41525.057 44542.301
900.00  15765.828 21886.863 28458.223 33033.049 36839.109 39941.041 43033.976 45596.512
901.00  15565.812 21595.184 28200.781 32667.414 36703.680 40269.006 43122.523 45563.678
902.00  15598.430 21559.117 28162.359 33303.150 37172.766 40323.529 43152.521 45892.884
903.00  15607.977 21846.785 28535.508 33282.900 37052.547 40320.895 43081.822 45606.108
904.00  15547.844 21690.609 28503.820 32810.193 36992.992 40264.848 43093.264 45588.080
905.00  15722.719 21808.617 28664.383 33120.412 36690.867 39790.561 42956.129 46005.402
906.00  15806.375 21907.453 28749.141 33682.635 37594.588 40578.391 43294.855 45830.103
907.00  15282.688 21363.598 27987.668 32705.076 36609.953 40081.031 43148.914 45755.250
908.00  16202.219 22229.754 28599.719 33372.967 36949.994 39930.062 42688.904 45387.190
909.00  16230.688 22482.078 29454.941 33926.008 37555.848 40838.326 43519.445 45527.683
910.00  15686.125 22166.535 29149.906 33516.779 37307.045 40163.000 42908.330 45584.478
911.00  16115.297 22835.543 29887.402 34377.896 37500.875 40422.939 43102.275 45262.744
912.00  16292.703 22779.828 29425.145 33823.996 37317.838 40104.887 42724.025 45136.547
913.00  15948.148 22333.246 28597.906 32689.129 36071.430 39379.914 42065.197 44581.080
914.00  15699.844 21831.094 28640.031 32902.197 36457.238 39281.596 41930.064 44545.186
915.00  16013.586 22516.188 29613.859 34113.770 37533.596 40357.346 43048.580 45349.778
916.00  16228.617 22758.969 29618.598 34176.432 37517.451 40215.182 42480.621 45006.395
917.00  15849.336 22192.273 29376.555 33566.014 36836.893 39766.545 42538.695 44890.390
918.00  16172.281 22452.895 28952.254 33287.635 36550.104 39184.051 41992.863 44299.854
919.00  16063.547 22458.953 28810.523 33196.234 36649.857 39621.922 42353.340 44470.552
920.00  15773.656 21975.293 29123.137 33760.650 37296.383 40246.545 42899.238 45207.535
921.00  16311.844 22680.461 29579.391 33617.924 36784.227 39586.008 41954.602 44422.022
922.00  16454.656 22828.320 29226.344 33715.914 37673.645 40629.898 43325.989 45501.778
923.00  16318.961 22897.582 29558.715 33899.439 37267.547 40333.475 42878.644 45315.468
924.00  16544.180 22793.941 29081.035 33657.305 37526.381 40883.309 43455.970 45811.378
925.00  16084.273 22150.617 28554.652 32930.018 36784.973 40161.186 42754.805 45436.756
926.00  16657.383 22982.340 29569.949 33906.088 37447.125 40504.289 42987.399 45347.665
927.00  16198.508 22763.891 29795.977 34217.375 37745.041 40421.662 42865.916 44937.683
928.00  15971.055 22615.211 29587.285 34170.086 37828.914 40609.223 43255.052 45448.212
929.00  16188.867 22710.879 29671.953 33869.791 37204.145 40411.936 42894.432 45654.778
930.00  16099.438 22440.824 29257.184 33703.627 37391.674 40545.031 43183.057 45612.239
931.00  16545.523 22883.438 29674.500 34035.795 37903.559 40936.184 43230.447 45380.329
932.00  16534.094 22983.895 29866.094 34385.494 37899.156 40680.330 43073.949 45538.015
933.00  16046.812 22301.492 29190.125 33483.742 36758.506 40029.191 42881.690 45510.477
934.00  16661.430 23195.727 29840.812 33865.256 37215.549 40173.320 42683.682 45306.054
935.00  17008.094 23624.828 30583.605 34777.584 38203.520 41214.621 44234.489 47011.527
936.00  16532.781 23090.859 30262.969 34651.855 37847.916 40809.342 43473.913 46048.067
937.00  16197.969 22616.508 29384.191 33954.096 37127.969 40237.941 42977.469 45386.917
938.00  16356.547 22635.863 28975.258 32985.754 36231.844 38987.598 41746.826 44214.455
939.00  16675.477 22914.055 29081.168 32921.396 36181.607 39294.619 42133.053 44599.600
940.00  16109.672 22254.969 28823.941 32739.230 36085.504 39004.797 41645.912 44388.821
941.00  15921.227 22260.020 29433.332 34096.850 37525.232 40367.455 42663.748 45228.773
942.00  15707.734 21964.203 28904.977 33332.166 36775.373 39765.730 42601.076 45189.131
943.00  16588.914 22919.297 29505.117 33893.771 36857.510 39801.461 42782.548 45324.393
944.00  15954.953 22075.309 28740.727 33355.305 36929.963 39959.824 42924.159 45853.079
945.00  15700.172 22087.484 28833.016 33606.652 37558.205 40788.648 43535.286 45930.406
946.00  16044.609 22562.219 29057.449 33241.225 36862.686 39824.029 42733.582 45527.598
947.00  15374.055 22004.797 29158.871 33855.424 36968.480 40140.207 42970.135 45266.102
948.00  15559.664 22192.324 28876.938 33396.268 36849.199 40091.061 43078.684 45728.502
949.00  15925.180 22219.191 28648.773 33274.330 36978.383 40117.488 42740.529 45386.302
950.00  15975.844 22537.492 28969.582 33174.279 36608.561 39480.869 42441.580 45146.343
951.00  15474.508 21643.797 28138.801 32541.066 36012.828 38987.127 42130.990 45150.212
952.00  15898.367 22077.629 28337.016 32980.641 36558.125 39512.607 42166.799 44771.692
953.00  15270.938 21579.031 28512.391 33511.951 37233.836 40510.828 43116.906 45462.615
954.00  15632.914 22271.684 28792.383 32914.748 36420.416 39363.467 42446.414 44952.524
955.00  15658.602 22088.715 28652.152 33234.418 36470.549 39608.277 42357.711 44905.553
956.00  15864.922 22477.699 29200.836 33294.760 36507.578 39333.635 42493.471 45081.781
957.00  15584.297 22043.070 29009.688 33253.775 36241.258 39039.182 41724.887 43997.362
958.00  15626.781 21823.879 28633.738 32907.078 36096.137 38901.387 41934.951 44293.643
959.00  15511.047 21751.352 28376.133 32797.043 36070.129 38606.943 41117.895 43428.209
960.00  15570.391 21632.207 28011.680 32190.598 35667.154 38455.055 41097.965 43352.682
961.00  15688.727 22090.855 29174.574 33423.426 36671.516 39701.035 42274.730 44518.871
962.00  15713.641 22196.586 29099.719 33366.703 36425.730 39031.982 41466.119 43775.744
963.00  15377.773 21841.844 28521.742 33074.750 36667.191 39543.832 42028.615 44330.877
964.00  15556.820 21869.727 28546.086 33076.748 36262.957 38772.996 41146.244 43335.313
965.00  15515.781 21866.281 28606.238 32589.684 36111.312 39189.021 41925.363 44341.493
966.00  15908.125 21887.438 28681.805 32958.900 36198.508 39160.123 41946.801 44344.800
967.00  15550.812 21789.602 28357.039 32352.432 35489.865 38796.129 41869.486 44338.154
968.00  15708.273 21550.039 28415.918 32641.576 35981.311 38915.613 41692.748 44256.144
969.00  15488.953 21775.340 28429.727 32916.727 36136.516 39060.732 41766.426 44262.236
970.00  15790.375 21840.508 28456.953 32523.996 35805.881 38660.369 41452.389 44065.177
971.00  15639.711 21765.969 28296.320 32556.383 35733.838 38607.805 41149.648 43687.106
972.00  15731.367 21843.680 28160.348 32063.092 35294.955 38161.314 40877.369 43439.729
973.00  15914.289 22135.230 28382.328 32553.252 36230.852 39431.244 41993.814 44820.989
974.00  15602.391 21489.949 27997.566 32258.975 35523.490 38700.541 41408.971 43897.673
975.00  15494.250 21349.562 27605.055 31845.852 35309.947 38480.412 41359.908 43734.672
976.00  15858.492 21658.336 27852.688 31757.621 35275.805 38128.107 40710.078 43265.190
977.00  15108.250 20991.227 27690.773 32274.391 35956.549 39223.420 41747.047 44670.126
978.00  15492.172 21321.066 27933.273 32235.994 36009.184 39012.330 41622.471 44130.610
979.00  14818.000 20684.223 27229.758 31910.320 35208.670 38491.035 41530.402 44279.364
980.00  15538.984 21048.797 27332.445 32091.922 35928.311 39169.855 42264.467 44705.465
981.00  15043.758 20935.797 27564.301 31973.889 35603.469 38653.346 41724.158 44313.538
982.00  15045.258 20702.793 27040.762 31667.684 35390.287 38613.041 41401.428 43858.691
983.00  14950.047 20847.852 27190.496 31540.373 35265.068 38646.193 42258.770 45145.092
984.00  15285.641 21176.430 27574.594 32093.957 35622.689 38444.260 41416.834 44272.068
985.00  15237.969 21337.066 28025.688 32355.398 35893.186 39047.182 41815.496 44406.350
986.00  15724.023 21923.199 28516.641 32798.791 36220.150 39487.756 42474.510 45356.178
987.00  15193.250 21253.953 27724.129 32236.930 35963.137 39487.057 42630.139 45657.401
988.00  15264.039 21740.723 28107.199 32575.732 36211.441 39051.240 42217.127 44913.758
989.00  15104.750 20780.988 27147.375 31998.920 35503.174 39049.799 42389.518 45802.090
990.00  14851.703 20517.875 26955.043 31723.102 35799.090 39286.027 42792.586 46017.206
991.00  14929.266 20802.363 27734.547 32414.637 36207.986 39570.309 42785.979 45559.962
992.00  15200.555 21010.965 27361.438 32156.717 36292.969 39877.199 42978.569 45557.155
993.00  15295.992 20937.445 27800.043 32848.400 37168.223 40411.646 43291.309 46014.598
994.00  15084.719 20978.113 27804.578 32474.965 36352.746 39517.955 42315.525 45096.441
995.00  14846.672 20538.520 27034.758 32089.209 36163.004 39481.068 42630.539 45496.489
996.00  14681.398 20353.176 26731.578 31101.719 35296.406 39060.125 42336.925 45330.643
997.00  15245.289 21162.039 28174.273 33258.924 36785.949 39645.230 42839.247 45448.152
998.00  15310.078 21129.340 28240.180 33196.977 36813.146 39786.338 42465.766 45542.819
999.00  15544.117 21533.695 28227.641 32805.762 36564.291 39479.270 42041.621 44713.945
1000.00  15269.062 21041.359 28108.230 33476.662 36933.332 40005.160 43209.299 45840.350
1001.00  15397.984 21445.051 28255.566 32976.861 36700.910 39799.096 42823.732 45521.435
1002.00  15218.625 21122.480 27523.461 32486.619 36474.648 39963.613 43028.516 45529.643
1003.00  15283.086 21529.184 28081.586 32937.359 36568.752 39900.215 42957.555 45544.174
1004.00  15210.320 21169.309 28046.164 33109.951 36784.498 39800.057 42798.629 45666.699
1005.00  15260.031 21171.594 28338.410 33159.979 36874.137 39981.271 43014.331 45364.547
1006.00  15183.766 21069.004 28103.289 32707.592 36211.252 39545.686 41955.258 44426.936
1007.00  15344.047 21214.340 28203.602 32786.861 36512.318 39573.791 42209.802 44731.031
1008.00  15609.594 21661.457 28711.590 33674.160 37255.658 39933.551 42316.255 44842.753
1009.00  15613.938 21760.812 29224.090 34296.215 37491.531 40318.893 42964.500 45214.285
1010.00  15124.516 21133.176 28470.062 33439.494 36752.848 39687.684 42245.855 44977.263
1011.00  15341.984 21137.469 28404.266 32994.762 36570.590 39758.971 42551.759 45264.554
1012.00  15603.336 21815.672 28809.836 33493.617 37096.834 40075.689 42711.699 45059.077
1013.00  15815.836 21977.238 28853.340 33620.764 36883.428 39902.666 42773.925 45303.064
1014.00  15446.992 21158.398 27978.289 33010.676 36903.877 39952.604 42813.810 45460.422
1015.00  15028.406 21324.945 28209.238 33213.221 37114.314 40417.465 43403.793 46335.610
1016.00  15624.969 21507.504 27980.145 32785.041 36704.980 39997.227 42876.283 45478.981
1017.00  16157.719 22087.961 28703.219 33166.803 37305.707 40601.186 43526.062 46218.684
1018.00  16156.773 22250.840 29018.102 33498.904 37311.930 40652.658 43172.234 45686.033
1019.00  16223.047 22596.621 29388.836 33997.359 37465.721 40558.539 43240.896 45849.724
1020.00  16027.023 22317.016 29370.430 33830.002 37454.658 40529.197 43453.946 46095.953
1021.00  16002.672 22479.613 29547.188 34394.371 37997.906 41252.377 44093.564 46940.655
1022.00  16431.047 23181.258 30054.988 34847.164 39168.832 42310.615 45138.903 47165.313
1023.00  16189.125 22621.375 29434.320 34567.033 38728.898 41869.543 44527.660 46718.232
1024.00  16354.102 22449.082 28875.262 33692.508 37407.537 40666.270 43529.561 46188.284
1025.00  16209.586 22607.129 29388.500 33978.760 37629.918 40840.857 43404.048 45782.495
1026.00  16273.617 22729.617 29508.996 34295.988 37420.535 40345.174 43159.712 45602.235
1027.00  16628.711 22962.715 29907.379 34488.562 38023.336 40853.287 43523.171 45743.620
1028.00  16264.586 22865.828 29592.598 33913.344 37469.119 40054.596 42573.613 44970.175
1029.00  16092.719 22498.168 29377.633 34565.256 38124.232 40775.205 43749.600 46201.675
1030.00  16112.242 22176.484 29201.852 34284.297 37643.465 41000.430 43643.863 45963.215
1031.00  15910.281 22394.785 29310.445 34200.959 38005.041 41188.580 43729.749 46281.409
1032.00  16161.172 22205.301 28511.211 33264.086 36991.689 40784.223 43642.674 46424.084
1033.00  15811.656 22134.664 28870.012 33339.199 37211.674 40334.627 42841.382 45415.696
1034.00  15631.805 21828.086 28605.648 33185.498 37111.340 40145.463 42821.055 45466.063
1035.00  16162.094 22592.246 29309.270 33795.779 36984.502 40089.342 43055.424 45922.687
1036.00  16010.812 22064.809 28633.594 33434.943 37038.475 40246.869 42974.399 45770.695
1037.00  16225.852 22339.941 28910.090 33528.154 36766.906 39979.727 42821.909 45541.131
1038.00  15743.031 21778.477 28390.281 33697.434 37318.633 40343.107 42967.552 45352.394
1039.00  15876.961 21899.965 28756.809 33613.135 37082.098 40108.072 43034.130 45714.957
1040.00  16576.086 22819.961 29391.277 34238.568 37441.580 40262.150 42904.832 45086.409
1041.00  16320.969 22539.246 29054.449 33807.984 37798.885 40848.295 43669.385 46310.097
1042.00  16038.500 22445.395 29131.020 33681.369 37305.018 40391.867 43412.885 46129.014
1043.00  16210.375 22354.617 28682.406 33286.658 36864.766 39958.781 42900.871 45279.842
1044.00  16130.500 21984.449 27928.965 32658.352 36572.518 40227.900 43322.027 46223.661
1045.00  15822.555 21753.566 28061.438 32652.428 36371.080 40071.533 43327.654 46164.862
1046.00  16216.375 22218.480 28637.242 33422.723 37034.062 40158.648 42997.835 45610.574
