# Supplementary material for: N-Glycans modulate tilting of HIV-1 envelope glycoprotein
Source: Nat Commun. 2026 Apr 15;17:5206. doi: 10.1038/s41467-026-71874-2 (PMC13254402; doi:10.1038/s41467-026-71874-2)
Supplement: Supplementary file 8 — Source Data [file 41467_2026_71874_MOESM8_ESM.zip › source_data/2_Supplementary_Figures/5_FigS9/source_data/ENV_ECTODOMAIN/full.GLYshield.time_evo.hiv_env_full_lipids_w_ions.not_water_not_ions.3.txt]

# GLYCAN SHIELDED AREA
# SIM_TIME AREA_r1.4 AREA_r2 AREA_r3 AREA_r4 AREA_r5 AREA_r6 AREA_r7 AREA_r8


  0.00  12828.656 18622.195 26076.059 31525.688 36439.551 40085.025 43123.637 45698.734
  1.00  12283.453 17841.227 25193.703 31142.922 35921.621 40098.631 43382.604 46303.785
  2.00  12375.438 18092.250 25616.172 31341.109 36145.752 40330.201 43450.229 46196.703
  3.00  12246.078 17945.867 25578.324 31423.166 36054.098 39777.480 43018.166 45996.111
  4.00  12330.273 18227.039 26091.852 31956.525 36976.607 41017.303 44390.041 47514.197
  5.00  12681.047 18682.906 26411.922 32338.729 36990.514 40437.955 43533.181 45982.234
  6.00  12390.281 17773.590 25753.699 32040.775 36776.979 40340.840 43717.972 46370.910
  7.00  12857.250 18790.781 26542.289 32626.348 37464.711 41157.059 44360.931 46986.746
  8.00  13032.289 18726.312 25358.465 30880.396 35642.715 39803.703 43585.159 46553.566
  9.00  12370.367 18331.848 25736.875 31724.650 36292.451 39755.705 42786.372 45545.469
 10.00  12428.523 18118.867 25452.824 31450.590 36154.084 39687.783 42987.865 46132.455
 11.00  12187.633 17996.375 25380.832 31176.986 36293.408 40148.779 43227.607 46366.869
 12.00  12349.688 17986.230 25214.512 31052.416 36476.971 40809.535 44118.238 46911.120
 13.00  12070.188 17751.340 24780.344 30555.029 35432.656 39386.086 42483.063 45458.229
 14.00  12790.219 18532.602 25362.402 30818.414 35563.646 39526.453 42582.113 45328.150
 15.00  12889.797 18867.691 26371.488 31926.299 36677.189 40460.191 43477.926 46156.387
 16.00  13279.703 19017.539 25824.598 31459.236 36446.805 40243.932 43459.586 46507.434
 17.00  12740.375 18581.691 26647.164 32423.066 37146.775 41072.492 44211.346 47176.540
 18.00  13027.312 19150.379 27091.168 32841.408 37358.574 41510.715 44722.290 47348.009
 19.00  13689.945 19644.555 26882.273 32147.740 36456.438 40563.473 43679.680 46218.286
 20.00  13173.352 19058.699 26305.434 31494.242 36044.281 40132.090 43230.549 45809.181
 21.00  13235.422 19240.809 26800.988 31948.443 36068.377 39458.611 42388.271 45176.368
 22.00  13146.680 18901.008 26402.199 31743.305 36376.125 39995.979 43201.829 45785.626
 23.00  13164.508 18993.672 26381.758 32222.279 36557.404 39938.990 42720.152 45124.206
 24.00  12847.867 19013.438 26414.406 32255.037 36540.398 39868.184 43005.016 45558.758
 25.00  13467.008 19152.008 26186.453 31539.912 35711.568 38981.031 41530.971 44033.321
 26.00  13453.547 19501.418 26832.676 32735.803 37093.820 40217.986 42906.091 45510.972
 27.00  12983.984 18561.117 26185.984 32061.779 36485.240 40001.154 42778.409 45162.573
 28.00  13142.719 18855.652 26234.305 32111.648 36445.650 39676.184 42106.199 44570.078
 29.00  13406.266 19275.367 26807.004 32108.891 36151.830 39562.455 42469.406 44948.511
 30.00  14001.086 20097.895 27423.297 32933.053 37175.873 40599.809 43316.015 45758.463
 31.00  13300.539 19295.781 26429.848 31508.465 35719.816 39541.309 42705.842 45699.462
 32.00  13365.625 19237.590 26173.156 31405.318 35629.426 39217.877 42303.699 44875.881
 33.00  13955.945 19645.836 26030.031 30831.512 35391.889 39230.854 42304.586 45144.850
 34.00  13547.625 19395.621 26259.770 31549.615 36112.873 39811.188 42631.730 45031.578
 35.00  13905.328 19979.473 26729.785 31911.195 36158.566 39947.387 43151.626 45854.214
 36.00  14233.133 20322.195 27161.750 31842.154 35701.221 38982.305 42274.314 45112.570
 37.00  14296.953 20446.043 27253.840 32016.252 35630.496 38977.848 41834.342 44903.425
 38.00  13818.859 19718.234 26415.742 31483.949 35529.332 38512.602 41305.168 44130.372
 39.00  13604.719 19560.406 26442.996 31538.021 35841.234 39327.412 42221.885 45284.845
 40.00  13838.797 19668.074 26326.730 31299.156 35589.699 39443.156 43180.416 46116.582
 41.00  13304.320 19073.363 26442.535 31987.322 36151.771 39613.188 42483.309 45332.585
 42.00  14069.195 19900.254 26547.289 31676.227 36006.812 39533.289 42900.689 45997.460
 43.00  13621.484 19476.328 26410.301 31402.051 35701.922 39348.609 42405.674 45177.514
 44.00  13577.477 19316.988 26310.629 31317.330 35754.869 39646.258 42727.666 45605.026
 45.00  13825.766 19945.551 27278.625 32272.688 36353.197 39715.424 42681.615 45493.242
 46.00  14091.727 20029.090 26635.512 31642.867 35899.484 39537.248 42486.336 44897.228
 47.00  13004.281 18824.320 26129.926 31253.545 35484.953 39120.824 42097.145 45009.391
 48.00  13537.734 19422.547 26426.797 31491.023 35849.920 39414.604 42057.301 44596.763
 49.00  13866.930 19915.160 26629.977 31393.053 35483.697 38795.734 41753.773 44461.315
 50.00  13850.852 19670.129 26301.316 30820.697 34573.221 38075.037 41628.959 44602.893
 51.00  13609.641 19902.266 27180.027 31933.756 36111.299 39822.508 42984.801 45832.118
 52.00  13591.383 19648.438 26509.340 31087.369 35348.082 39134.840 42208.818 44987.457
 53.00  13858.477 19923.691 26827.188 31182.668 35278.939 38872.047 41579.422 44674.627
 54.00  13865.797 19982.812 26702.820 31250.035 35558.459 39000.932 42245.408 45125.846
 55.00  13645.992 19901.832 27184.562 31885.682 35584.350 38974.766 42252.102 45105.939
 56.00  14092.531 20394.410 27344.191 32012.217 35686.252 39214.619 42089.031 44734.319
 57.00  13426.352 19430.652 26480.352 31577.773 35537.221 39037.672 41927.383 44960.740
 58.00  13502.922 19234.859 26225.840 31390.102 35356.068 38949.617 42255.510 44942.349
 59.00  13616.047 19526.172 26689.508 31818.555 35592.609 39105.238 42033.445 44659.155
 60.00  13932.266 19818.043 26790.762 32112.629 36701.982 39989.494 43035.129 45615.364
 61.00  14115.172 20152.969 27253.430 32629.566 36376.729 39478.953 42346.902 45151.949
 62.00  13814.672 19834.125 26891.492 32219.391 36746.404 40266.145 43368.618 46175.073
 63.00  13486.875 19388.773 26631.215 31830.070 36388.900 39798.359 42774.561 45658.006
 64.00  13458.680 19513.973 26864.816 32334.938 36732.125 40457.105 43496.696 46642.664
 65.00  13131.359 19088.461 26698.961 32008.031 36155.760 39670.438 42847.740 45605.942
 66.00  13039.758 19078.355 26592.371 31832.521 36425.107 39998.752 43048.131 45770.883
 67.00  13042.852 18905.031 26664.277 32242.072 36912.213 40864.639 44194.137 46834.751
 68.00  13045.508 18947.621 26355.086 31991.611 37160.658 41088.979 44265.467 47037.342
 69.00  13312.711 19448.109 27072.812 32565.934 37106.637 40747.863 43883.548 46485.075
 70.00  13152.516 19109.199 26675.117 31860.381 36660.662 40259.182 43043.715 46119.075
 71.00  13361.703 19563.398 27530.527 32806.273 37333.824 40679.271 43667.352 45999.893
 72.00  13395.914 19583.406 26245.379 31835.727 36461.043 40519.531 43542.294 45967.197
 73.00  12992.234 18711.434 25884.133 31160.201 35827.252 39579.186 42952.770 46107.188
 74.00  13399.078 19348.449 26032.355 31092.490 35604.988 39699.736 43251.850 46291.586
 75.00  14091.891 20200.961 27259.441 32013.035 36412.486 40078.312 43215.461 45839.396
 76.00  14258.023 20211.023 26948.957 31914.352 36816.754 41296.053 44580.069 47177.275
 77.00  13334.789 18895.902 25985.383 31620.545 36195.307 39681.908 42555.324 45816.827
 78.00  13422.438 19147.867 26311.000 31702.227 35806.477 39399.697 42480.957 45215.398
 79.00  13699.109 19582.273 26558.676 32258.270 36464.609 39902.059 43089.336 45837.166
 80.00  13744.984 19414.215 26427.453 31953.703 36784.646 40515.922 43251.066 46170.226
 81.00  14046.234 19869.234 27141.195 31982.732 36045.977 39387.205 42698.497 45546.700
 82.00  13240.320 19251.562 26544.398 32373.090 36508.195 40186.326 43646.440 46353.646
 83.00  13094.984 18767.562 25942.512 31443.596 36335.812 40241.703 43529.019 46160.591
 84.00  13142.781 18677.996 25850.516 31049.143 35430.285 39144.340 42310.902 45243.029
 85.00  12988.289 18870.648 25992.523 31637.082 36579.303 40472.637 43874.953 46518.178
 86.00  13137.703 18607.891 25979.457 31271.043 35764.988 39710.574 42809.481 45083.476
 87.00  13342.117 19104.598 26370.566 31881.355 36499.125 40451.479 43258.497 45932.087
 88.00  13652.305 19473.656 26305.934 31950.537 36830.059 40898.178 44094.870 46479.749
 89.00  13091.266 19154.129 26168.957 31718.104 36463.979 40152.686 43200.162 46057.690
 90.00  13029.188 18739.090 25631.402 31106.922 35752.984 39261.166 42056.152 44739.981
 91.00  13008.250 18786.215 25792.879 31477.029 36228.561 40004.820 42887.719 45447.654
 92.00  12760.203 18476.980 25181.969 30328.531 35223.416 39927.426 43437.797 46138.076
 93.00  13241.406 18690.848 25176.578 30249.066 35020.174 38453.414 41554.371 44479.021
 94.00  13206.266 18457.895 24965.477 30614.172 35400.219 39710.184 42899.281 45669.698
 95.00  13001.297 18448.363 25190.059 30716.973 35224.727 39045.322 42108.596 45039.401
 96.00  13142.836 18605.691 25789.258 31022.242 35826.707 39507.256 42423.371 45176.676
 97.00  13465.594 19093.914 26027.180 31180.449 35654.477 39345.125 42475.299 45219.701
 98.00  14224.625 19700.645 26177.949 31985.574 37021.250 40474.592 43418.764 45739.559
 99.00  13920.266 19710.578 26488.062 31997.881 36436.086 39889.217 42976.820 45712.938
100.00  13498.828 19029.488 25822.164 31897.617 36832.729 40556.088 43358.616 45713.155
101.00  14521.977 20229.355 27338.707 33063.479 37351.791 40758.828 43226.703 45432.123
102.00  13751.445 19073.613 25640.098 31355.693 35958.326 39639.221 42625.326 45333.660
103.00  13458.297 19512.918 26790.086 32491.336 37280.824 40816.850 44184.063 46776.185
104.00  14251.930 19952.789 27102.426 32619.986 36769.352 40335.721 43457.908 46081.138
105.00  14291.867 20296.625 27338.785 32457.609 36906.893 40105.166 42949.961 45445.364
106.00  14625.906 20708.613 27851.891 33146.914 37622.121 41035.297 43535.551 45955.424
107.00  14452.945 20207.746 27179.105 32674.658 37120.250 40528.467 43558.227 45963.563
108.00  14806.000 21013.340 28360.863 33542.438 37978.586 41331.592 44609.897 47083.676
109.00  14411.117 20464.203 27473.562 33109.590 37695.947 41568.244 44295.383 46619.775
110.00  14342.562 20118.961 27533.832 33260.092 37445.045 40752.053 43753.720 46360.309
111.00  14239.281 20459.414 27140.453 32357.592 36687.197 40123.979 43316.920 45877.483
112.00  14014.352 19997.570 26767.156 31879.395 36341.764 39953.664 43278.683 46258.265
113.00  14194.352 20122.535 26870.828 31703.877 36085.680 40039.631 43261.812 45997.588
114.00  14240.172 19975.410 26539.938 31426.785 35481.762 39817.969 43379.205 46310.780
115.00  14442.000 20445.562 27399.594 32302.283 36312.504 40208.688 43020.910 45473.800
116.00  14372.930 20353.391 27497.551 32260.223 36122.580 39651.113 42787.248 45591.068
117.00  14856.984 20921.164 27882.902 33055.863 37014.338 40429.070 43415.107 45732.551
118.00  14190.555 19990.371 26564.273 31820.771 36472.732 40223.412 43746.807 46084.260
119.00  13853.680 19467.820 26399.730 31581.377 35843.055 39519.328 42640.562 45792.793
120.00  14173.828 19973.316 26383.867 31554.006 35737.814 39969.498 43528.430 46176.691
121.00  13929.375 19753.406 26194.488 31028.393 35299.713 38990.479 41915.168 44870.350
122.00  14190.875 19742.531 26150.207 31220.201 35662.406 39002.512 41971.096 44786.912
123.00  14018.117 19872.617 26897.934 32305.766 36290.236 39844.926 42783.447 45333.614
124.00  14025.211 19676.785 26311.059 31186.924 35388.857 38850.182 41877.758 44613.818
125.00  13725.000 19378.473 26031.242 31303.420 35984.248 39853.748 42906.371 45297.774
126.00  14099.812 19908.656 26142.219 31129.094 35682.969 39369.449 42274.213 44813.120
127.00  13908.492 19927.441 26594.262 31764.336 35978.936 39836.953 42778.381 45188.250
128.00  13772.102 19953.586 26810.219 31595.703 35296.475 39012.982 41854.562 44433.182
129.00  14164.656 20239.422 27118.559 31894.607 35353.266 39110.811 42226.990 44945.084
130.00  14207.867 19962.586 26585.430 32038.064 36419.676 39995.557 43048.428 46096.846
131.00  14076.938 20084.039 27295.348 32397.078 36549.773 40276.715 43143.912 45317.500
132.00  13443.539 19162.852 25964.711 31236.467 35580.229 39239.332 42243.000 44702.838
133.00  13681.523 19475.879 26288.602 31627.844 35727.404 39477.723 42291.273 44774.673
134.00  13949.273 20336.020 27659.707 32696.777 36748.203 39872.715 42868.592 45725.630
135.00  13630.047 20060.020 27337.027 32312.742 35999.209 39030.443 42096.049 44570.316
136.00  13933.031 19857.301 27142.559 32110.496 35935.432 39433.566 42394.684 45222.259
137.00  13586.383 19389.992 26610.098 31610.303 35434.008 38801.139 41858.969 44377.293
138.00  13690.336 19735.285 26663.430 31233.820 34889.826 38177.020 41560.377 44540.494
139.00  13554.477 19495.105 26767.891 31665.686 35931.385 39733.590 42978.777 45780.016
140.00  13077.438 19045.652 26395.680 31121.938 35269.459 38781.535 42005.602 44832.703
141.00  13543.461 19673.055 26497.090 31225.633 35562.363 39157.623 41873.578 44595.419
142.00  13564.938 19807.078 26941.609 32036.854 36482.377 39636.168 42173.389 44514.952
143.00  13333.000 19395.004 26775.781 32062.957 36015.646 39369.352 41993.148 44402.108
144.00  13224.555 19419.953 26915.598 31934.814 36332.531 39871.523 43067.649 45627.707
145.00  13431.227 19435.637 26165.000 31112.211 35115.434 38778.799 41866.682 44419.883
146.00  14261.078 20459.836 27745.926 32348.986 35638.342 39240.922 42042.479 44577.061
147.00  14238.555 20513.359 27274.809 31696.154 35893.117 39010.662 41806.191 44396.407
148.00  14291.961 20590.570 27399.555 31773.832 35693.781 39079.777 42063.018 44984.995
149.00  14542.961 20571.992 27671.391 32493.084 36366.398 39743.973 42732.652 45448.606
150.00  14300.242 20267.480 27035.102 31854.256 35716.314 39175.240 42363.572 45280.927
151.00  14306.547 20309.242 27078.668 31878.783 36410.588 40178.084 43098.492 45453.371
152.00  14029.016 19982.750 27239.141 32621.594 37225.068 40885.254 43895.264 46349.476
153.00  14015.961 19720.105 27071.617 32944.568 37716.539 41137.789 43793.074 45967.117
154.00  14236.766 20466.082 27751.352 33163.562 37556.963 40605.455 43342.338 45636.256
155.00  13918.289 19913.176 27102.477 32363.234 37082.471 40941.832 44143.025 46569.406
156.00  14101.141 20110.629 27862.438 32989.359 37088.512 40854.443 43690.850 46384.591
157.00  14290.141 20389.309 27480.023 32710.900 36779.246 40476.980 43569.225 46504.057
158.00  13001.906 18632.273 26022.000 31727.824 36376.217 40210.000 43276.076 45877.260
159.00  13191.047 18739.605 25981.652 32033.527 36654.918 40025.861 43366.430 45935.988
160.00  13545.055 19426.562 26482.078 31614.799 35934.168 40104.320 43468.729 45713.586
161.00  13568.211 19408.594 26236.105 31370.297 35376.094 38829.207 41771.064 44356.291
162.00  13680.852 19223.703 26174.996 31108.369 35457.395 39301.174 42486.990 45235.583
163.00  13501.547 19165.160 26097.711 31467.967 35802.260 39560.125 42485.396 45353.529
164.00  14083.617 19934.949 26470.551 31067.553 35533.727 39542.902 42852.078 45460.151
165.00  13761.695 19622.352 26761.152 31694.010 35704.689 39434.531 42533.760 45356.486
166.00  14270.062 20369.867 26890.246 32264.031 36169.059 39296.453 42056.262 44121.996
167.00  13880.516 19714.949 26523.941 32044.904 36317.691 39488.502 42417.945 44903.011
168.00  14266.484 20476.133 28082.719 33245.473 37359.170 40385.408 43360.332 45554.433
169.00  14540.656 20613.527 27577.703 32847.035 36762.484 40109.096 42777.270 45371.776
170.00  13876.078 19863.910 26928.828 31779.094 36272.137 39746.752 42632.520 45126.567
171.00  13761.508 19718.309 26882.617 31900.279 35944.414 39435.582 42307.961 44661.428
172.00  13492.883 19372.555 26198.438 30906.576 35003.061 38452.930 41893.217 44362.397
173.00  13712.547 19642.391 26120.992 30995.881 35274.383 38876.982 41822.098 44491.959
174.00  13724.750 19603.000 26717.523 31937.184 36326.561 39757.768 42699.215 45037.100
175.00  13367.992 19605.301 27016.441 31975.721 36096.211 39747.342 42897.125 45362.405
176.00  14074.125 19894.020 27104.488 32695.357 37512.178 40985.061 43444.741 46028.033
177.00  13658.742 19234.617 26506.969 31688.098 36415.479 40059.840 43035.189 46077.731
178.00  13300.094 18982.535 25859.684 31440.365 36258.137 39910.078 42953.199 45412.443
179.00  13490.516 19543.656 26339.027 31789.477 36417.641 40027.654 42860.615 45445.563
180.00  13371.852 19109.590 26099.219 31705.541 36124.768 40296.289 43366.594 46108.190
181.00  13217.984 18951.832 25587.438 31374.715 36171.336 39968.820 43224.262 45636.827
182.00  13335.695 18995.070 25915.301 31445.645 36396.113 40119.715 43471.592 46185.004
183.00  13074.039 18584.906 25816.184 31447.705 35957.273 39488.549 42581.996 45396.009
184.00  13285.641 19055.004 25946.820 31204.883 35590.480 39173.643 42578.381 45270.544
185.00  13402.609 19126.699 26046.285 31032.455 34744.432 38353.043 41463.176 44237.774
186.00  13366.906 18953.246 25301.805 30767.760 35307.811 39093.898 41942.156 44542.234
187.00  13347.695 18596.395 25484.840 30649.260 35469.078 39383.393 42497.850 45088.953
188.00  13051.602 18593.871 25263.512 30927.338 35594.689 39312.434 42482.729 45090.510
189.00  13993.320 19745.242 26034.289 30988.160 35104.924 38746.707 41915.527 44535.788
190.00  13373.047 18771.328 24652.527 29550.100 33798.643 37420.912 40833.043 43587.500
191.00  13510.844 19045.453 24967.875 29951.850 34130.037 37560.422 40783.227 43269.742
192.00  12845.133 18503.129 24936.371 30021.598 33918.490 37385.125 40349.953 43000.570
193.00  13157.484 18968.824 26007.871 30839.805 34587.393 38294.031 41274.869 44179.168
194.00  13461.039 19156.039 25534.098 30520.492 34635.998 38342.828 41736.715 44660.104
195.00  13133.766 18898.066 25440.637 30298.389 34177.367 37748.457 41234.834 44039.415
196.00  13367.016 18861.016 25616.504 31040.328 35432.959 38820.918 42006.621 44878.313
197.00  13418.711 18723.301 25116.691 30300.320 34893.049 38559.525 41528.090 44237.768
198.00  13507.305 19226.359 26051.750 30719.451 34638.590 38140.371 41334.824 44402.490
199.00  13774.359 19750.582 26032.668 30899.750 35010.348 38873.463 41990.723 44374.678
200.00  14084.969 19836.285 26264.141 30618.592 35044.916 38970.137 41735.502 44600.828
201.00  13624.695 19604.758 26167.188 31147.104 35685.984 39341.785 42737.875 45463.154
202.00  13540.352 19240.629 26497.805 31769.297 36428.201 39937.492 42919.045 45654.934
203.00  14064.242 19766.309 26017.656 30814.656 35053.803 38515.447 41658.391 44447.587
204.00  13343.305 19003.367 25525.824 30766.992 35171.457 39439.938 42996.445 45826.234
205.00  13957.898 19899.074 26349.750 31202.242 35581.518 39790.449 42645.709 45395.522
206.00  13432.336 19206.105 25974.590 30714.783 35149.600 38970.975 41998.240 44649.188
207.00  14463.258 20522.914 26664.453 31195.154 35510.066 39467.709 42769.586 45070.650
208.00  14623.688 20118.977 25922.699 30293.594 34685.959 38451.176 41296.668 43817.625
209.00  14383.617 19957.027 26204.742 30489.660 34716.498 38324.666 41632.738 44491.767
210.00  14144.188 19768.773 25981.254 30680.686 34989.846 38845.545 42029.693 44677.114
211.00  14492.852 20423.891 27164.145 32141.328 36121.645 39605.639 42818.248 45363.124
212.00  14235.922 20352.723 27551.570 32340.242 36427.055 39984.127 42918.531 45764.253
213.00  14169.688 20244.449 27221.098 32775.225 37177.271 40581.441 43460.133 45768.468
214.00  14316.367 20210.703 27334.555 32718.193 36746.391 40397.145 43271.918 45763.820
215.00  14352.797 20267.688 26679.453 31454.357 35958.064 39387.760 42529.857 45296.442
216.00  14060.094 20063.945 26370.957 31227.582 35560.162 39684.557 42754.910 45296.023
217.00  14567.992 20526.074 27343.766 32051.100 36111.613 39693.529 42562.705 44930.109
218.00  14033.016 19740.180 26389.352 31473.383 35646.369 39621.246 42637.352 45367.785
219.00  14087.805 19738.762 27184.312 31991.004 36305.039 40077.744 43177.216 45873.734
220.00  13965.203 19879.543 26757.605 32406.756 36596.002 40096.287 42776.709 45675.855
221.00  13910.328 19707.750 26530.359 31418.520 35322.416 38825.824 41770.982 44687.824
222.00  14311.141 20323.359 27189.883 32421.932 36675.252 40388.900 43534.107 46409.715
223.00  14217.000 20647.398 27765.922 32886.533 37071.359 40298.154 43229.635 46194.816
224.00  14068.180 20404.461 27052.223 32080.537 36284.301 39923.084 42808.387 45333.244
225.00  13831.375 19723.816 26471.801 31559.865 35648.650 39232.055 42434.905 45314.854
226.00  14132.602 20012.348 27098.484 32420.814 36518.570 40539.096 43432.573 46124.261
227.00  14473.188 20527.457 27227.664 31931.326 35899.926 39392.176 42775.584 45291.050
228.00  14695.070 20705.273 27374.984 31776.061 36016.803 39873.086 42859.426 45554.085
229.00  14456.695 20638.289 27611.180 32704.805 36918.328 40349.414 43451.430 46133.314
230.00  14576.211 20620.121 27151.371 32199.146 36714.908 40727.734 44315.776 47078.508
231.00  14280.164 20410.895 27321.387 32514.666 36859.084 40410.205 43572.637 46151.158
232.00  14602.945 20724.312 27426.223 32032.006 36101.902 39955.605 43292.342 45669.838
233.00  14942.258 21197.109 27686.305 32036.283 35859.971 39160.797 42023.857 44875.063
234.00  14647.273 20578.680 27500.844 32238.887 36280.773 39702.396 42632.234 45062.472
235.00  14717.297 20406.426 26755.902 31844.809 35591.322 39038.438 42271.336 45080.611
236.00  14273.336 20146.285 26675.184 31290.668 35106.152 38842.107 42021.945 44814.314
237.00  14620.375 20720.301 26902.547 31413.082 35382.848 39256.389 42612.062 45169.345
238.00  14462.359 20558.527 27358.121 32288.000 36513.391 39967.312 42972.058 45650.550
239.00  14217.352 20044.035 26466.625 31518.354 36096.805 39916.178 43363.366 46169.865
240.00  14218.484 20048.539 26742.590 31830.742 36044.352 39819.404 43450.358 46442.174
241.00  14287.602 20180.055 26689.707 31569.074 36127.258 39913.031 43386.368 46459.435
242.00  14824.203 20885.973 27264.105 32041.211 35852.936 39604.818 42796.098 45960.777
243.00  14262.016 20407.922 27064.402 31666.688 36074.633 40124.354 43431.174 46060.158
244.00  14867.070 21129.207 27625.578 31989.070 35900.031 39045.891 42010.337 44531.394
245.00  14605.062 20633.922 27398.324 32153.654 36512.465 40090.137 43138.812 45639.146
246.00  14117.539 20336.801 27036.168 31628.453 35694.727 39291.268 42341.125 44970.647
247.00  14407.078 20375.098 26870.160 31789.143 35630.193 39215.967 42430.458 45285.976
248.00  13849.750 19793.973 26439.824 31520.453 35838.180 39540.113 42692.668 45628.329
249.00  14667.406 20930.930 27526.465 32424.828 36799.092 40183.193 42943.457 45649.580
250.00  14437.141 20477.742 27090.363 31799.010 35932.777 39684.455 42850.170 45632.406
251.00  14403.961 20469.625 26833.207 31520.756 35673.699 39229.254 42576.920 45438.233
252.00  14668.211 20800.953 27209.734 32214.617 36361.992 39710.875 42684.182 44965.472
253.00  14707.562 20713.613 27372.469 32286.209 36388.436 39862.648 42957.892 45253.770
254.00  14936.438 21066.516 28142.262 33190.146 37240.195 40245.902 43085.071 45614.056
255.00  15367.625 21418.891 28025.250 32306.520 35840.250 39184.744 41827.979 44505.410
256.00  15104.844 21176.254 27525.113 32326.604 36379.076 39883.625 42613.343 45133.654
257.00  14888.367 20954.793 27684.684 32630.822 36690.781 39815.951 42901.717 45603.717
258.00  14478.078 20585.805 27387.039 32152.863 36396.043 40067.342 43068.094 45665.192
259.00  15176.969 21474.406 27618.234 32400.951 36502.695 39755.275 42382.227 44719.798
260.00  15263.477 21629.641 28112.516 32457.076 36375.643 39581.088 42230.068 44776.374
261.00  15001.578 21057.535 27849.141 32581.438 36225.973 39678.396 42625.309 45301.779
262.00  14900.398 20958.836 27760.383 32579.957 36537.652 40077.385 42754.118 45301.527
263.00  14623.812 20865.375 27702.445 32138.182 35635.229 38597.402 41491.928 44116.420
264.00  14719.336 20903.555 27358.082 32055.344 35835.367 38951.701 41703.682 44231.387
265.00  15046.430 21107.770 27130.426 31566.633 35229.572 38581.625 41784.241 44386.740
266.00  15030.883 20831.000 26849.180 31725.596 36029.777 39707.445 42772.703 45543.726
267.00  14414.859 20250.660 26898.750 31532.541 35441.545 39246.764 42469.143 44618.027
268.00  14500.461 20400.152 27360.652 32522.529 36900.367 40479.184 43559.536 46251.429
269.00  14884.367 20980.523 27538.590 32292.434 36633.875 40446.068 43332.703 45703.939
270.00  14515.867 20423.242 27375.125 32645.590 37238.408 40836.449 43814.341 46299.259
271.00  14880.547 20913.547 27418.898 31850.670 35620.340 38896.701 42034.832 44796.470
272.00  14824.188 20894.293 27830.266 32181.943 36045.535 39816.002 43053.166 45709.926
273.00  15007.258 20894.496 27464.566 32040.006 36076.971 39423.924 42557.830 45574.123
274.00  15082.133 21224.199 28118.727 32894.070 37186.523 40702.164 43585.183 46522.697
275.00  15000.312 21019.562 27706.910 32247.715 36470.049 40192.443 43067.410 46023.748
276.00  14990.836 21197.801 27692.449 32334.389 36192.910 39846.096 42940.186 45604.517
277.00  14893.523 21229.012 28241.727 33047.936 36986.002 40405.824 43373.293 45917.896
278.00  15035.883 21023.457 27674.234 32364.756 36200.115 39529.029 42501.424 45280.812
279.00  15273.539 21574.836 28032.875 32654.604 36637.309 40012.402 42695.398 45177.413
280.00  15155.234 21457.145 27969.715 32353.416 36146.189 39735.318 42975.415 45835.256
281.00  14887.297 20816.652 27266.789 32014.582 36131.193 39938.564 43402.916 46429.226
282.00  14671.477 20612.602 26978.906 31353.402 35439.885 39284.102 42768.335 45302.436
283.00  14786.672 21139.098 28096.305 32691.629 36454.961 39571.225 42654.820 45241.104
284.00  14326.930 20571.309 26779.121 31809.451 35757.818 39375.531 42692.248 45608.135
285.00  14450.922 20683.406 27674.789 32396.768 36201.723 39805.611 43003.301 45946.612
286.00  14685.531 21072.363 27785.629 32080.689 36026.141 39615.264 42305.238 44943.493
287.00  14658.172 20787.105 27606.578 32092.240 36100.738 39517.602 42605.771 45325.371
288.00  14800.562 21401.809 28014.305 31929.227 35544.100 39065.502 42380.797 45484.940
289.00  14793.156 21002.867 27659.965 31971.502 35918.037 39642.189 42563.535 45443.355
290.00  14781.859 21195.660 27730.199 32343.979 36185.951 39813.447 42796.336 45428.174
291.00  15385.156 21573.535 27766.836 31897.656 35608.285 39099.053 42376.372 45342.286
292.00  15003.711 21440.457 28158.688 32432.336 36613.686 40360.543 43131.719 45927.513
293.00  15133.469 21559.781 28175.762 32933.123 37207.992 41078.080 44013.236 46496.395
294.00  14949.844 20964.641 27493.141 32148.324 36488.150 40429.898 43783.238 46595.448
295.00  15142.750 21288.828 27977.324 32488.857 36221.746 39729.941 42623.939 45103.760
296.00  14935.812 21061.809 28102.688 32716.598 36553.949 40263.504 42849.199 45279.069
297.00  15448.539 21771.516 28631.918 33558.023 37376.729 40183.129 42951.771 45739.837
298.00  15246.805 21169.867 27752.410 32469.746 36411.211 40010.143 42959.906 45367.031
299.00  15088.281 21186.230 27898.645 32471.855 36367.326 39687.701 42809.707 45508.183
300.00  14760.195 21006.156 28175.355 32735.754 36701.410 40302.545 43265.355 45673.084
301.00  14523.156 20609.625 27942.504 32720.939 36608.943 39733.666 42586.982 45177.345
302.00  15172.250 21425.457 27696.215 32031.268 36078.760 39596.936 42661.128 45309.082
303.00  14547.453 20487.395 27191.652 31799.285 35778.396 39809.572 43565.146 46187.472
304.00  14901.203 21261.730 27685.926 32370.574 36378.248 39974.797 43253.881 46427.511
305.00  14651.148 20668.121 27089.797 31602.701 35667.426 39412.793 42968.092 45903.683
306.00  14632.062 21033.461 27629.895 32293.389 36188.447 39932.320 43091.312 46079.411
307.00  15363.758 21620.598 28572.996 33555.250 37351.512 40695.451 43864.421 46360.190
308.00  14972.391 21544.094 28366.004 32607.842 36327.721 39870.982 43007.553 45954.650
309.00  15053.039 21565.617 28399.906 32932.422 37020.186 40449.424 43002.039 45918.792
310.00  15368.594 22288.867 29895.082 34286.502 38073.654 41108.338 43884.682 46546.051
311.00  15572.219 22545.930 29722.062 34182.797 37812.652 41010.830 44121.791 46864.712
312.00  15334.211 21779.734 28924.332 33570.182 37177.791 40592.699 43463.709 45842.609
313.00  15568.031 22179.316 29640.613 33400.229 37136.371 40188.443 43086.691 46076.693
314.00  15239.859 22038.945 28844.102 32983.408 36489.256 40140.225 42863.061 45338.981
315.00  15484.773 22096.531 28919.715 32895.643 36379.121 39647.240 42728.635 45489.375
316.00  15146.523 21731.270 28333.289 32403.504 36119.111 39409.768 41989.941 45109.457
317.00  15492.766 21687.059 28452.973 32716.863 36351.994 39997.980 43022.401 45691.360
318.00  14964.891 21247.312 28288.832 32646.189 36406.734 40276.672 43305.287 46356.547
319.00  15430.820 22286.926 29356.141 33397.258 37244.080 41037.836 43885.470 46341.857
320.00  15247.773 21794.902 28334.906 33050.955 36900.094 41008.746 44279.677 47245.729
321.00  15187.789 21711.152 28942.938 33450.730 36947.426 40562.156 43389.368 45939.976
322.00  15336.070 21390.957 28217.742 33124.379 37163.084 40840.480 43839.686 46212.781
323.00  15257.406 21569.152 28176.441 32336.600 36277.752 40240.959 43288.594 46070.194
324.00  14640.453 20991.949 28320.156 33246.863 37280.953 40618.477 43888.697 46719.216
325.00  14525.188 20752.848 27579.910 32294.057 35872.348 39343.182 42542.941 45299.248
326.00  14986.453 21295.828 28094.055 32835.236 36633.812 39957.217 43141.034 45797.996
327.00  14890.000 21083.555 28052.383 32683.467 36750.264 40236.270 43493.836 46102.374
328.00  15223.203 21517.348 28398.227 33334.762 37762.760 41069.168 43991.519 46964.832
329.00  15133.562 21651.555 28285.762 33134.701 37420.578 41274.334 44268.465 46722.743
330.00  15143.727 21197.273 28054.297 32774.238 36262.031 39918.672 43082.965 46011.529
331.00  14281.695 20770.824 27476.234 31954.707 36131.473 40055.967 43238.688 45936.173
332.00  14266.062 20697.355 27917.059 32754.670 36777.297 40333.988 43357.774 45760.796
333.00  14434.367 20843.578 27685.602 32369.729 36543.746 39893.842 42738.584 45768.710
334.00  14596.945 21011.102 28052.027 32837.660 36933.801 40380.887 43484.857 46124.900
335.00  14348.516 20378.203 27068.316 32166.244 36244.939 39998.420 43250.350 46129.031
336.00  14310.016 20548.848 27083.730 31346.756 35437.523 38892.969 42113.496 44674.149
337.00  14034.625 20336.238 27195.328 32123.816 36112.809 39994.797 43447.599 46539.967
338.00  14126.312 20197.180 27138.402 31880.215 35961.971 39610.590 42722.981 45377.169
339.00  13991.711 20105.965 26512.191 31449.443 35651.773 39545.568 42781.449 45355.476
340.00  14032.539 20084.719 27148.496 31699.861 35417.037 38757.918 42430.752 45405.898
341.00  14242.477 20313.527 26960.988 31954.430 36021.816 40127.439 43804.809 46753.795
342.00  14474.500 20628.430 27012.590 31507.566 35486.381 39388.314 42690.509 46023.488
343.00  14306.070 20638.809 27565.457 31911.404 35990.773 39954.225 43373.861 46426.551
344.00  14206.516 20680.664 27401.957 32298.584 36517.291 40081.564 43117.806 46794.872
345.00  14644.109 20998.301 27309.633 31964.512 36145.387 40142.551 43588.908 46217.350
346.00  14649.883 21049.414 27911.621 32445.895 36454.916 40108.551 43385.465 46098.439
347.00  14854.453 21117.480 27131.043 31004.287 35137.982 38791.336 41842.850 44948.002
348.00  14810.672 21131.285 27573.875 32058.939 36215.164 39704.975 42987.674 45670.205
349.00  15090.602 21410.906 27895.789 32296.348 36178.549 39787.354 42908.195 45177.457
350.00  15095.930 21385.289 27909.234 32528.734 36480.074 39989.826 43009.544 45349.454
351.00  15230.000 21349.742 27547.410 32445.693 36776.486 40805.555 44208.363 46857.444
352.00  15143.812 21486.727 27719.363 32502.014 36398.328 39702.029 42592.152 45282.152
353.00  14806.258 21093.207 28317.312 32669.611 36808.557 40195.227 43511.697 46244.971
354.00  14959.641 21282.383 28817.336 33668.768 37772.146 41319.242 44159.156 46510.765
355.00  15088.164 21321.312 27927.988 32781.834 37130.955 40847.236 43608.454 46131.985
356.00  14800.359 21026.512 27728.141 32024.369 36005.578 39615.111 42723.259 45194.209
357.00  15250.688 21478.770 28647.898 32928.195 36504.051 40020.439 42869.033 45169.617
358.00  15413.633 21826.242 28375.203 32402.691 36158.205 39915.562 42907.771 45780.527
359.00  15239.383 21217.133 28135.988 32489.779 36481.197 39608.396 42618.683 45111.724
360.00  15884.367 22089.898 28861.059 33094.619 36463.590 39670.594 42509.766 45070.985
361.00  15488.578 21602.984 27667.473 31667.270 35549.137 38744.604 41808.326 44772.183
362.00  14980.469 21275.348 27476.668 31821.070 35359.975 38584.449 41648.756 44647.025
363.00  15041.023 21489.270 28201.348 32376.070 35967.426 39174.006 42040.559 45140.332
364.00  15052.594 21358.516 28165.207 32573.668 36524.594 40139.484 42990.784 45847.665
365.00  14810.242 21007.719 28635.508 33698.262 37343.576 40376.127 42939.292 45856.291
366.00  14729.844 21046.902 28226.480 32992.066 36616.438 39849.346 42756.828 45742.240
367.00  14717.938 21179.918 28072.324 32785.838 36587.066 39845.066 42781.749 45642.142
368.00  14964.648 21194.012 27944.816 32431.338 36478.951 40195.852 43377.882 45994.607
369.00  15037.891 21033.719 27890.719 32297.373 36069.357 39707.582 42756.975 45782.892
370.00  15291.266 21485.047 28405.652 32816.965 36670.299 39876.141 42772.582 45595.938
371.00  14822.445 20837.508 27287.629 31750.396 35582.021 39014.811 42215.391 45046.866
372.00  14902.273 20997.668 27316.578 31549.736 35790.074 39470.148 43101.854 46073.578
373.00  14970.727 20972.977 27293.902 31462.266 35744.412 39802.035 43142.201 45916.466
374.00  14922.906 20985.824 28059.457 32688.477 36685.615 40054.172 42978.076 45449.965
375.00  15016.227 21151.012 27954.395 32862.135 36984.391 40726.779 44130.410 46925.990
376.00  14992.328 21072.180 27850.469 32678.012 36721.049 40178.318 43024.023 45748.820
377.00  14405.812 20584.949 27404.418 32340.055 36388.412 39723.135 42666.262 45271.256
378.00  14245.633 20362.211 27531.062 32254.816 36369.611 39855.174 43084.188 45857.863
379.00  14640.312 21069.516 28273.461 32877.543 36499.078 40085.357 43299.537 46107.411
380.00  14729.953 21175.301 28286.367 32967.768 36607.984 39826.867 42720.296 45352.932
381.00  14932.664 21504.949 28808.996 33745.277 37885.281 41474.539 44396.743 46900.022
382.00  15443.812 21897.344 28564.539 33012.145 37104.131 41047.262 43982.197 46471.500
383.00  15906.898 22293.750 28869.703 33425.477 37513.799 40838.969 43846.245 46213.858
384.00  15223.477 21606.320 28276.797 33273.594 37175.756 40532.168 43379.898 45953.048
385.00  15043.508 21286.668 28441.105 32998.510 36639.531 40185.553 43277.974 45850.846
386.00  15066.172 21260.633 28025.957 32728.045 36536.141 40287.301 43397.005 46032.051
387.00  15252.984 21489.188 28392.609 32882.547 36816.748 40180.074 43109.445 45758.250
388.00  15418.688 21744.059 28613.992 33195.227 37121.674 40560.787 43365.740 46103.290
389.00  14333.867 20568.008 27272.594 32089.879 36060.635 40120.752 43249.397 45890.456
390.00  13749.688 19562.430 26532.926 31122.256 35674.443 39532.574 42695.688 45571.034
391.00  14400.273 20573.207 27279.703 31630.131 35983.148 39639.822 42948.723 45566.560
392.00  14608.164 20933.621 27955.965 32328.348 36361.057 39823.895 42725.947 45631.316
393.00  15433.219 21818.457 28303.215 32658.375 36730.133 39761.672 42643.348 45220.522
394.00  15197.594 21520.887 28102.945 32149.350 36510.727 40406.168 43819.156 46737.658
395.00  14997.875 21133.457 27711.266 32225.266 36779.938 40362.678 43625.627 46293.306
396.00  14880.117 20430.398 26924.055 31647.865 35952.922 39899.457 43492.192 46603.688
397.00  15233.141 21093.402 27589.914 32145.559 36491.123 39871.803 42856.104 45698.778
398.00  15250.367 21309.316 27914.855 32625.824 36349.459 40052.223 43017.511 45728.848
399.00  15213.594 20930.719 26960.910 31556.420 35672.916 39274.658 42418.361 45594.853
400.00  14944.156 20587.293 27338.500 32140.104 36148.299 39601.816 42822.248 45780.166
401.00  14778.258 20613.934 27293.426 32135.533 36486.791 40260.822 43327.520 45979.012
402.00  14649.117 20644.762 27300.395 31887.525 36021.182 39496.100 42899.852 45913.252
403.00  15045.250 20874.875 27399.836 32383.400 36393.281 40391.539 43677.052 46833.674
404.00  15467.188 21656.133 28109.129 32633.156 36751.809 40380.756 43491.099 46240.380
405.00  14919.445 20864.301 27775.137 31988.699 35885.342 39569.314 43156.718 46191.521
406.00  14873.172 20890.520 27530.117 32210.086 36278.066 39841.600 43009.579 45953.025
407.00  14974.641 20957.004 27339.414 31954.387 36029.215 39892.439 43461.585 46648.742
408.00  15208.859 21224.012 27968.051 32528.297 36762.932 40157.801 43384.687 45800.351
409.00  14864.000 20714.438 27510.992 32742.350 37299.863 41013.670 43825.107 46448.643
410.00  14942.055 20916.262 27966.078 33083.945 37347.078 41030.719 44204.375 47043.521
411.00  15178.047 21029.469 27893.809 32571.799 36839.594 40343.150 43210.776 46291.998
412.00  15141.391 21212.762 27912.844 33127.033 36992.898 40523.557 43339.369 45780.901
413.00  15126.016 20844.934 27861.699 33195.584 37655.512 40905.000 43907.318 46556.580
414.00  15044.633 20953.355 28387.039 33071.197 37146.055 40754.055 43787.826 46784.219
415.00  14875.352 20195.395 27110.797 31814.287 36055.719 39799.586 42709.281 45249.761
416.00  15041.266 20990.094 27418.266 32159.320 36365.078 39918.477 42764.031 45717.918
417.00  15661.508 21183.578 27595.180 31969.238 35960.957 39738.676 42620.282 45011.316
418.00  15341.445 21114.281 28202.551 32833.926 36518.871 40083.820 42724.809 45042.844
419.00  15180.375 21030.430 28026.113 32570.084 36369.904 40238.188 43412.840 46285.969
420.00  15122.711 20883.141 27956.008 33226.154 37575.684 41264.592 44250.328 46983.723
421.00  15087.438 21045.824 27914.109 32474.459 36166.324 39671.336 43136.502 45805.992
422.00  14981.859 21013.473 28045.082 33027.340 37276.375 40768.613 43814.569 46413.252
423.00  15161.602 21064.910 27990.637 32603.176 36697.684 39872.646 42869.157 45485.588
424.00  14690.430 20664.031 27696.250 32707.674 36788.152 40116.873 43135.013 45466.511
425.00  15251.000 21728.957 28509.082 33472.943 37006.867 40290.150 43066.376 45673.633
426.00  15311.891 21026.742 27392.609 32523.711 36856.641 40614.488 43662.078 46184.563
427.00  15042.375 21044.551 27591.359 32521.252 36491.586 39793.316 42664.926 45496.179
428.00  14743.719 20394.375 27183.148 32186.512 36226.664 39648.295 42700.584 45550.035
429.00  15391.359 21104.457 27824.406 33027.639 36837.754 39922.707 42656.060 45468.551
430.00  14845.555 20329.289 27068.816 32459.570 37254.152 40817.754 43961.187 46357.667
431.00  15411.078 21204.703 27666.910 32348.078 35902.777 39137.451 41851.902 44664.804
432.00  15196.914 20904.613 27847.059 32508.709 36112.787 39704.846 43005.732 45443.958
433.00  15044.023 20923.973 27781.617 32491.965 36533.457 40007.529 42738.321 45252.964
434.00  15186.789 20942.777 27601.363 32247.203 35935.645 39348.637 42190.457 45149.827
435.00  14365.422 19985.680 27004.695 32076.107 36201.498 39670.150 42769.482 45239.617
436.00  14568.094 20057.465 27211.746 31822.166 36074.896 39875.857 42735.961 45191.531
437.00  14570.234 20380.656 27376.629 32167.836 36431.016 39949.078 42934.758 45738.941
438.00  14138.633 19926.926 26998.859 31868.893 36165.250 39920.461 42962.178 45627.373
439.00  14833.586 20539.188 27294.582 32255.525 36751.668 40574.123 43560.015 46201.778
440.00  14867.266 20682.746 27509.117 32325.250 36593.793 40141.650 43183.406 46146.421
441.00  14827.602 20488.875 27062.805 31774.660 35920.535 39387.928 42649.290 45429.331
442.00  14795.219 20704.094 27347.738 32178.426 35868.559 39098.479 41919.695 44888.529
443.00  14954.664 20764.480 27044.492 31408.027 35166.250 38640.900 41905.408 44751.694
444.00  14844.781 21079.004 28086.934 32832.469 36636.271 39764.455 42730.719 45257.983
445.00  14855.969 20463.301 26738.500 31616.158 35541.252 39474.736 42513.688 45286.192
446.00  14493.898 19958.836 26002.672 31050.627 35532.789 39441.668 42588.814 45252.475
447.00  14629.711 20635.309 26988.066 31261.305 34926.219 38869.227 42097.801 45125.948
448.00  15119.672 20998.645 27733.254 32563.652 36335.275 39588.668 42395.559 45179.133
449.00  14988.234 20594.527 27251.855 31672.480 35627.891 38880.258 41988.715 44348.844
450.00  14960.438 20676.934 27515.254 32538.754 36940.891 40132.354 42785.457 45461.978
451.00  14566.328 20416.605 27655.816 32400.584 36581.941 40376.766 43751.017 46715.394
452.00  15143.898 21264.480 28112.777 33152.969 37053.889 40273.555 43210.609 46025.599
453.00  15142.758 20934.289 27605.508 32321.498 36309.643 39822.301 42888.323 45840.864
454.00  15023.773 20784.695 27598.016 32552.285 36710.400 40586.971 44092.101 46631.074
455.00  15204.070 21190.367 27929.059 32408.279 36077.076 39448.398 42122.614 45077.705
456.00  15123.828 21178.836 27860.305 32204.043 36083.143 39208.947 42252.864 44686.092
457.00  15297.516 21138.621 27522.383 32313.826 36384.172 39861.078 42922.853 45291.044
458.00  15584.891 21643.145 27972.879 32146.533 35789.404 39354.305 42264.551 44625.201
459.00  15522.406 21424.512 28071.508 32487.822 36234.795 39745.928 42705.552 45151.304
460.00  15625.375 21450.914 28076.340 33041.469 37456.238 40761.896 43575.539 46191.173
461.00  16185.391 22225.855 29027.469 33596.486 37246.736 39924.896 42330.609 44790.365
462.00  15623.688 21815.695 28762.473 33378.693 37336.037 40459.250 43003.087 45337.116
463.00  15852.758 22109.234 29022.098 33403.477 37209.973 40078.135 42411.039 44955.714
464.00  15866.648 22225.484 29477.293 33887.121 37055.465 39872.137 42331.695 44991.696
465.00  15504.891 21578.414 28717.977 33154.898 36992.166 40027.094 42828.197 45624.857
466.00  15106.148 21337.289 28102.621 32656.303 36397.580 39403.393 42317.533 45105.111
467.00  14862.328 21013.777 27925.938 32334.119 36122.209 39419.428 42495.897 44917.969
468.00  14804.172 21089.320 28251.152 32850.670 36721.152 40102.471 42952.793 45953.250
469.00  14808.836 20787.199 27977.508 32863.262 36688.031 39909.619 42741.787 45443.804
470.00  14921.703 20859.938 27550.781 32093.549 35835.705 39009.527 42169.229 44989.234
471.00  14793.109 20879.547 27895.016 32644.680 36212.740 38913.918 41653.927 44103.348
472.00  15327.992 21278.918 27751.574 32459.582 36101.771 39286.367 42310.899 45137.323
473.00  15218.578 21189.621 27725.875 32880.076 36725.834 39639.449 42414.891 45098.713
474.00  15423.766 21740.148 28605.492 32885.104 36374.697 39433.533 42350.291 44749.573
475.00  15396.391 21632.805 28130.855 32360.471 36013.719 38990.162 41736.945 44055.455
476.00  15511.453 21646.516 28393.633 32802.215 36795.395 40167.654 43225.289 45547.646
477.00  15406.086 21622.906 28795.809 33492.137 37448.412 40591.775 43501.798 46020.442
478.00  14832.609 21216.047 28823.418 33610.805 37738.832 41144.785 44037.231 46784.410
479.00  15458.719 21831.559 28811.918 33094.229 36885.910 40095.094 42993.263 45575.045
480.00  15023.016 20866.668 27811.070 32617.686 36739.652 40092.209 43299.708 46008.093
481.00  15037.492 21203.789 27959.832 32928.760 36572.982 39825.338 42691.487 45381.728
482.00  15658.125 21585.230 28575.734 33227.490 37128.393 40250.320 42830.266 45265.740
483.00  15634.727 21821.465 28423.418 32906.432 36521.426 39554.076 42389.557 44941.581
484.00  15461.352 21475.758 28135.234 32440.174 36079.920 39774.555 42908.760 45538.138
485.00  15145.555 20728.836 27813.992 32263.941 36080.465 39321.857 42355.766 45275.085
486.00  14989.297 20892.934 27568.266 31753.707 35848.848 39554.932 42590.133 45203.510
487.00  14720.531 20622.988 27645.695 32395.676 36045.271 39296.455 42157.268 44830.036
488.00  14848.359 20835.500 27476.039 32335.268 36429.277 39465.812 42626.055 45463.012
489.00  15298.531 21214.898 27684.969 32522.830 36275.605 39749.350 42659.898 45380.969
490.00  15011.594 20972.375 27768.309 32319.818 36426.412 39971.920 43375.823 46670.217
491.00  15291.430 21188.723 27714.215 32223.332 36331.992 39594.107 42782.312 45477.285
492.00  15288.656 21627.953 28797.211 33612.787 37521.461 40723.178 44045.264 46529.146
493.00  14947.336 20894.449 27872.082 32479.602 36539.424 39905.537 42864.246 45494.536
494.00  15450.719 21316.320 27994.562 32397.641 36203.240 39223.572 42292.934 44960.221
495.00  14975.742 20818.969 27478.004 32150.010 36304.064 39610.299 42743.336 45325.845
496.00  14886.328 20624.715 27367.395 32456.553 36833.953 40621.082 43576.775 45964.942
497.00  15283.867 21171.418 27794.820 32565.775 36448.574 39367.979 42564.154 44807.239
498.00  15234.367 21254.742 28248.648 32897.373 36648.346 40209.830 43075.547 45304.864
499.00  15056.773 21219.914 28243.484 32960.801 36949.879 40317.150 43064.135 45509.455
500.00  15572.820 21730.430 28199.711 32634.912 36457.783 39694.352 42372.928 44889.764
501.00  15613.781 21583.652 28594.957 33452.350 37202.578 40577.211 43168.441 45791.054
502.00  15522.297 21553.762 28230.105 32380.314 36772.625 40259.299 43088.937 45767.337
503.00  15582.539 21497.125 28019.934 32884.457 36958.461 40632.236 43665.185 45880.326
504.00  15947.141 22030.754 28858.410 33821.979 37772.932 40889.090 43713.281 46086.471
505.00  15803.758 22025.273 29018.590 33578.744 37912.334 41187.672 43766.897 46226.987
506.00  15696.711 22046.648 28889.043 33580.666 37431.172 40766.439 43504.436 46197.468
507.00  16399.734 22736.406 28985.574 33012.922 36644.047 40048.816 42949.355 45477.354
508.00  16103.648 22416.273 28900.812 33507.938 36949.906 40596.445 43579.232 45996.396
509.00  15709.398 22055.090 28967.562 33457.799 37037.070 40502.840 43399.496 45988.771
510.00  15786.438 21931.344 28777.785 33708.035 37699.568 40956.453 43672.916 46258.857
511.00  15834.875 22183.902 29253.449 33441.393 37246.287 40427.289 43464.099 45865.326
512.00  15900.742 22144.703 29065.340 33603.797 37417.066 40758.441 43445.927 45654.089
513.00  15801.258 22357.188 29250.375 33673.895 37213.738 40541.629 43221.343 45939.613
514.00  15846.781 21995.047 29226.078 34100.863 38369.717 41560.363 44525.624 46760.721
515.00  15591.422 21718.570 28620.027 33915.396 37834.135 41023.824 43841.475 46482.179
516.00  15607.312 21539.492 28594.949 32892.648 36863.930 40244.805 43289.781 45565.533
517.00  16353.172 22739.742 29330.945 33752.316 37810.469 40970.230 43584.958 45736.561
518.00  15403.734 21709.230 28536.266 33038.656 36754.430 40411.814 43281.311 46306.468
519.00  15763.359 21748.242 28708.066 33308.502 37113.490 40528.961 43645.959 46641.247
520.00  15914.547 22128.316 28602.492 33516.439 37637.934 41002.248 43964.264 46684.857
521.00  15405.922 21472.582 28148.633 32762.326 36826.871 40541.240 43558.895 46210.651
522.00  15824.602 21966.035 28540.598 32902.699 36850.039 40079.080 43333.145 45919.512
523.00  15860.227 21963.719 28244.176 32748.625 36442.506 39967.734 43330.595 46263.732
524.00  15860.188 22063.207 28419.402 32821.914 36589.895 39760.236 42882.703 45553.609
525.00  15544.469 21571.875 28506.227 33361.242 37241.098 40350.855 43071.244 45789.594
526.00  15631.734 21575.488 28520.125 33544.441 37604.748 40984.465 43670.907 45985.214
527.00  15748.945 22124.449 29364.184 34229.947 37898.088 40786.855 43276.314 45537.843
528.00  15759.641 21708.910 28428.375 33379.926 37293.041 40783.025 43410.513 45827.745
529.00  15097.242 21159.234 28602.816 33189.555 36658.867 40466.166 43845.277 46375.451
530.00  15257.859 21456.500 28722.488 33550.688 37411.307 40894.729 43864.024 46245.339
531.00  15968.297 21916.344 28743.645 32992.168 37002.861 40495.074 43390.928 45887.333
532.00  15673.211 22119.520 28971.820 33642.748 37689.873 41345.711 44240.278 46368.713
533.00  15822.039 22268.031 29326.695 33720.197 37714.254 40750.434 43681.533 46110.823
534.00  15699.797 21957.648 28915.141 33242.201 36890.410 40595.816 43615.543 46540.489
535.00  15794.773 21877.562 28439.383 32711.879 36334.270 39999.691 42899.537 45508.218
536.00  15444.547 21816.809 28681.781 32594.926 36308.686 39810.531 43092.900 46099.955
537.00  16020.523 22226.422 28387.852 32534.209 36419.420 40067.312 43174.902 46090.625
538.00  15559.344 21700.543 28307.414 32782.754 36811.748 40319.266 43353.330 45657.437
539.00  16078.430 22201.430 28564.980 32800.287 36511.928 39830.889 42840.225 45369.582
540.00  16428.633 22386.227 29174.938 33346.227 36840.965 40083.527 43207.631 46117.571
541.00  16041.344 22116.656 28588.062 32379.775 35771.586 39219.803 42722.748 45416.823
542.00  16272.242 22577.398 29222.391 32924.898 36136.391 39353.857 41933.189 44686.080
543.00  16138.891 22448.641 29041.164 33304.844 36686.354 39775.539 42477.865 45206.935
544.00  16165.750 22425.613 29257.055 33499.793 37214.846 40442.518 43301.043 45528.122
545.00  16024.336 22074.645 28789.602 32768.809 36545.188 40270.666 43233.014 45909.829
546.00  15526.695 21622.641 28478.168 33175.367 37151.250 40956.697 43914.238 46861.183
547.00  15774.820 21802.637 28707.105 33317.742 37590.439 41299.443 44087.467 46834.265
548.00  16184.523 22330.758 28745.770 33014.510 36736.514 40144.604 43072.189 45645.102
549.00  15959.492 22228.559 28852.129 33345.941 37345.773 40472.428 43426.909 46332.333
550.00  16238.844 22111.906 28366.766 32785.553 36602.008 40242.070 43244.094 45458.807
551.00  15674.508 21514.566 27999.523 32845.143 36832.016 39891.682 42648.771 45639.689
552.00  16194.508 22258.164 28836.539 33498.297 37079.277 40147.117 42795.152 45667.006
553.00  15773.961 21781.797 28066.375 33077.396 37041.619 40329.578 43225.531 45725.709
554.00  15969.477 21948.996 28760.223 33536.248 37469.127 40907.832 43774.441 46350.875
555.00  16211.648 22194.418 28630.141 33090.920 36772.180 39813.584 43002.672 46137.687
556.00  15885.883 22027.906 28704.102 33185.904 36773.461 40098.783 43118.292 45615.599
557.00  16189.938 22201.840 28922.590 33899.822 37295.236 40385.793 43459.277 46330.597
558.00  15945.914 22148.812 28776.344 32857.404 36305.512 39535.705 42640.187 45801.553
559.00  16132.375 22348.926 28428.812 32341.682 36085.094 39414.861 42643.675 45233.164
560.00  15934.844 22083.234 28707.957 32705.461 35655.613 38882.842 42058.852 45345.127
561.00  16170.016 22369.148 28482.730 32758.729 36347.877 39702.693 42821.234 46053.704
562.00  16018.172 22266.961 29046.559 33174.854 36629.199 39874.000 43007.844 45786.996
563.00  15651.531 21700.723 28350.109 32959.574 36985.221 40448.732 43720.600 46730.729
564.00  15883.289 21956.457 28373.746 33003.766 36399.488 39628.084 42469.547 45177.183
565.00  15420.078 21172.531 27968.277 32652.494 36620.533 39970.994 43054.516 45943.877
566.00  15742.289 21777.473 27863.789 32648.627 36496.266 40055.971 43560.395 46753.414
567.00  15396.164 21295.863 27764.332 32495.961 36107.070 39699.805 43199.264 45865.614
568.00  15637.047 21590.449 28266.414 33126.492 37259.336 40898.512 44101.199 47219.817
569.00  15585.398 21815.539 28854.129 33224.096 36889.014 39782.973 42797.677 45853.630
570.00  15412.625 21502.402 28516.227 33276.955 36748.773 39838.240 43079.729 45870.587
571.00  15264.516 21200.445 27778.984 32442.797 36320.994 39712.547 42751.414 45580.043
572.00  15770.359 21573.480 28030.359 32232.297 36392.199 40188.088 43175.269 46040.456
573.00  15678.984 21781.789 28573.281 32513.357 35939.939 39053.285 42115.545 45253.600
574.00  15678.695 21774.102 28416.375 33069.617 36891.137 39998.883 42706.009 45497.952
575.00  15842.695 21959.449 28556.512 33047.375 36733.650 40445.709 43838.616 46746.314
576.00  15803.164 21308.105 27646.977 32014.215 36069.531 39719.750 42719.504 45588.443
577.00  15984.281 21665.980 28106.531 32817.100 36659.367 40239.949 43244.309 46030.315
578.00  16358.984 22520.703 28937.770 33287.037 36852.334 40560.797 43608.490 46166.897
579.00  16167.664 22364.781 28867.473 33168.984 36970.609 40458.998 43245.539 45875.907
580.00  16194.484 22457.328 29236.012 33371.586 36987.639 40221.127 43241.118 46139.039
581.00  16447.438 22648.957 29001.473 32986.055 36832.924 40482.381 43772.574 46235.769
582.00  16175.969 22243.969 28411.969 32932.135 36887.838 40284.217 43232.729 45861.028
583.00  16170.594 22368.367 29141.625 33213.965 36807.826 40225.955 43265.154 45780.166
584.00  16011.711 22863.148 29474.703 33421.314 36893.947 40261.771 43347.938 46401.850
585.00  16266.000 22683.695 29317.441 33953.920 37759.074 41199.096 43987.781 46599.420
586.00  16571.094 22665.344 29441.840 33843.996 37565.809 40724.539 43564.204 45816.125
587.00  16583.562 23045.238 29592.281 33735.057 37379.305 40541.252 43279.998 45985.008
588.00  16623.836 23096.992 29846.746 33820.449 37267.186 40485.316 43498.911 46291.511
589.00  16478.445 22861.117 29565.797 33745.469 37137.545 40328.482 43049.572 46014.449
590.00  16310.859 22681.078 29137.492 33313.031 36921.645 40429.498 43720.281 46300.573
591.00  16314.531 23315.043 29919.613 33604.328 36782.523 39842.080 42887.905 45614.822
592.00  16387.031 22912.699 29665.438 33443.529 36843.150 40639.666 43461.088 46212.438
593.00  16500.805 23116.199 29445.969 33264.824 36971.320 40380.867 43479.618 45956.192
594.00  16457.070 22992.145 29704.539 34014.215 37447.068 40458.627 43350.057 45948.169
595.00  16704.117 23351.379 29975.082 33841.475 37327.115 40394.723 43391.325 45910.770
596.00  16380.508 22784.906 29552.207 33544.338 37033.088 40443.066 43407.312 45797.735
597.00  16397.648 22834.520 28999.328 33191.451 37309.703 40781.438 43475.178 46165.443
598.00  16058.727 22220.664 28909.055 33282.666 37388.121 40646.988 43400.423 45847.515
599.00  16052.742 22270.520 29500.590 33740.910 37199.520 40090.820 43011.492 45588.318
600.00  16369.344 22497.719 29307.797 33419.033 37255.584 40640.594 43281.271 45746.063
601.00  15820.789 21821.957 29125.031 33544.361 37282.383 40017.762 43013.256 45474.752
602.00  15506.664 21635.051 28540.145 33242.053 37232.346 40758.939 44072.122 46770.162
603.00  15965.797 22285.758 29027.055 33344.152 36787.539 40362.680 43427.206 45922.757
604.00  15935.969 22272.430 29171.938 33456.695 37135.453 40251.760 43300.053 45987.450
605.00  15986.172 22272.746 29377.359 33516.879 37318.219 40968.934 43504.756 45737.436
606.00  16112.445 22364.184 29619.457 33779.801 37257.119 40680.881 43545.482 46203.404
607.00  15641.156 21958.562 29484.512 34115.111 37717.582 40580.566 43169.850 45486.541
608.00  15577.641 21746.742 28971.031 33113.186 36445.787 39491.283 42066.967 45013.156
609.00  15544.414 21961.848 28838.473 33263.342 37328.193 40859.896 44041.452 46439.612
610.00  15626.617 21848.527 28530.543 32739.369 36460.283 39666.447 42937.207 45582.048
611.00  15487.547 21626.176 28453.242 32931.410 36481.955 39613.424 42641.389 45009.986
612.00  14692.555 20615.098 27308.133 32321.389 36426.654 40147.232 43255.297 46041.095
613.00  15144.578 21104.641 27652.172 32026.967 36179.816 40003.975 43379.045 46504.026
614.00  15209.070 21242.457 27985.098 32779.646 36545.740 40148.082 43322.232 46002.500
615.00  15087.016 20847.145 27232.727 31602.984 35646.287 39375.461 42749.742 45560.344
616.00  15549.211 21843.824 28976.066 33506.016 36968.201 40306.191 43023.469 45604.116
617.00  15265.555 20950.629 27807.465 32390.576 35879.307 39369.225 42546.787 45611.632
618.00  15690.938 21517.152 27684.031 31800.801 35535.352 39156.049 42380.340 45029.680
619.00  15851.914 22098.000 28941.551 32996.010 35970.412 39088.799 42336.744 45000.711
620.00  16062.039 22174.500 28402.551 32248.158 35797.008 39413.584 42543.469 44810.186
621.00  16182.867 22531.051 28686.801 32216.342 35158.666 38330.025 41275.393 44052.926
622.00  15927.227 21871.570 27563.039 31258.453 34959.918 38445.352 41503.535 44443.950
623.00  16018.484 21948.523 27848.746 31967.629 35451.451 38481.871 41408.416 44063.707
624.00  15589.625 21494.008 27682.578 31659.281 35388.180 38508.861 41469.785 44073.505
625.00  15394.336 21383.453 27531.762 31565.467 35105.430 38346.758 41408.113 44350.790
626.00  15598.977 21882.914 28222.805 32610.359 36047.971 38976.721 41823.176 44567.420
627.00  16074.055 22420.043 28657.312 32867.318 36166.363 38789.531 41352.408 43954.602
628.00  15762.750 21984.426 28369.879 32562.391 36176.346 39367.627 42533.066 45284.175
629.00  15800.609 22309.289 28302.980 32362.543 35781.010 38972.848 42462.734 45679.105
630.00  15477.680 21968.652 29080.230 33248.184 36674.863 39971.965 42864.463 45764.588
631.00  15929.383 21922.422 28231.934 32430.428 35783.379 39028.656 42371.916 45574.346
632.00  15587.273 21494.496 28191.512 32459.172 36264.100 39542.500 42666.500 45633.932
633.00  15697.875 21713.375 28367.609 32867.424 36227.283 39419.469 42345.578 44940.443
634.00  15831.758 22164.145 28869.602 33495.613 36962.170 40375.398 43428.293 46058.924
635.00  16131.711 22319.637 28099.867 32238.354 35950.354 39449.092 42443.867 45261.455
636.00  16013.555 22394.832 29113.730 33755.244 37128.043 40482.443 43437.457 45941.819
637.00  15123.336 21469.660 28022.500 32255.703 35927.566 39381.221 42392.078 45340.016
638.00  15575.945 21532.695 28213.500 32500.949 36151.018 39621.578 42633.348 45288.443
639.00  15429.383 21578.148 27912.359 32250.250 35921.412 39349.521 42135.262 44258.898
640.00  15205.992 21379.566 27677.312 32269.885 35779.838 39157.824 42126.904 44966.875
641.00  15226.062 21192.090 27880.137 32245.453 35622.072 38800.857 41824.879 44892.233
642.00  15361.391 21099.191 26944.598 31136.834 34989.736 38735.449 42113.123 44794.146
643.00  14482.141 20548.387 27017.195 31382.154 35267.898 38829.926 42257.160 45330.976
644.00  14963.734 20978.602 27162.312 31582.475 35203.383 38843.230 42148.834 45060.357
645.00  14605.148 20847.922 27896.812 32175.398 35673.598 39029.074 42109.260 44871.227
646.00  14612.188 20701.168 27205.016 32081.514 36395.486 39745.609 43072.676 45539.982
647.00  14837.125 20864.684 27035.938 31339.646 34858.928 38582.750 42129.184 44868.699
648.00  14727.781 20599.312 26870.395 31607.521 35755.814 39238.615 42161.566 44820.937
649.00  14609.969 20431.898 26685.090 31092.941 34724.434 38622.078 41914.031 44602.921
650.00  15100.453 21026.570 27516.656 31432.133 34890.660 38159.451 41191.703 43944.487
651.00  15405.875 21395.609 27617.500 31868.639 35273.887 38640.598 42069.426 45040.096
652.00  15134.180 21575.566 28010.969 32001.309 35615.090 39370.182 42638.602 45591.690
653.00  14868.547 20861.613 27385.594 31623.092 35487.143 38879.271 42129.492 44956.128
654.00  15005.695 21159.152 27476.590 31719.697 35480.830 38957.936 42071.986 44906.552
655.00  14505.031 20164.996 26325.488 30890.275 35431.332 39126.207 42137.164 44903.660
656.00  14931.133 21112.016 27888.004 32324.846 36505.424 39892.867 42962.748 45490.955
657.00  15008.883 21115.098 27515.590 31977.471 35946.053 39367.342 42347.076 45041.207
658.00  14635.320 20814.988 27385.582 31729.021 35529.184 38986.430 41854.641 44627.229
659.00  14774.953 21001.523 27450.301 32107.807 36154.492 39439.746 42411.889 44884.339
660.00  15231.977 21211.750 27521.055 31656.182 35679.328 39244.949 42287.045 44995.598
661.00  15204.023 21208.609 27564.246 31699.301 35378.916 38628.604 41572.160 44267.172
662.00  14940.227 20851.227 27038.328 31448.057 35284.510 38886.586 42237.869 45010.688
663.00  15034.898 21135.543 26920.422 31339.438 35097.582 38730.592 42075.543 45018.457
664.00  14486.898 20916.168 27107.008 31149.408 34785.205 38372.406 41846.451 44733.664
665.00  14587.008 20748.598 26869.086 31082.668 34917.760 38272.434 41882.656 44945.047
666.00  14568.820 20522.289 26680.359 31244.779 35341.211 39013.168 42169.873 44894.099
667.00  14272.578 20040.066 26454.266 31215.998 35162.254 38650.918 41729.979 44400.226
668.00  15036.938 21276.660 27226.629 31475.557 35266.008 38736.143 41508.086 44000.768
669.00  14656.820 20719.965 27294.062 31700.369 35590.242 39189.723 41987.182 44670.175
670.00  14809.539 21067.484 27596.633 31701.160 35289.623 38741.348 41471.531 43995.557
671.00  14143.781 20021.121 25992.250 30164.350 33945.275 37826.330 41229.287 44267.003
672.00  14133.016 19941.953 26038.633 30419.840 34349.441 38090.984 41346.922 44087.574
673.00  14621.922 20512.164 26902.598 31397.631 35592.047 38956.852 42133.844 44974.811
674.00  14844.320 20668.855 26628.652 31451.256 35682.545 39476.115 42589.316 45298.685
675.00  15013.484 20902.035 27151.543 31330.389 35459.535 39266.949 42657.971 45507.639
676.00  14819.062 20671.859 26968.375 31227.658 35328.145 38951.627 41920.314 44789.793
677.00  14588.898 20513.848 26890.520 31342.959 35638.461 39216.596 42402.438 45027.960
678.00  14301.117 20165.863 26782.137 31681.486 35665.641 39536.729 42698.664 45430.586
679.00  14217.570 19872.875 26816.266 31354.727 35680.846 39262.246 42540.795 45306.836
680.00  14445.602 20147.730 26853.941 32244.377 36549.836 39958.848 43135.828 45935.455
681.00  14712.250 20507.219 27253.496 32472.432 36745.953 40785.793 43735.999 46549.993
682.00  14882.453 20651.844 27275.910 32130.939 36395.176 40099.635 43169.924 46009.697
683.00  14628.305 20579.176 27231.473 32740.768 36654.260 40207.811 43540.466 46040.894
684.00  14853.562 21040.641 27835.293 32885.473 36514.895 39895.637 42828.168 45297.579
685.00  14691.477 20595.773 27984.949 32840.949 36377.814 39899.430 43005.832 45622.361
686.00  14702.273 20785.230 27892.672 33274.820 36979.768 39816.076 42997.586 46024.231
687.00  14348.492 20667.172 27816.367 32696.166 36408.891 39858.992 42784.835 45528.669
688.00  15224.438 21287.906 28038.477 32651.900 36358.309 39657.016 42894.787 45646.018
689.00  14936.820 21172.555 28185.516 32907.361 36616.797 39977.117 42783.056 45705.785
690.00  15330.578 21661.984 28877.961 33110.145 36567.689 39493.678 42494.596 45257.924
691.00  15711.164 21573.703 28617.000 33169.309 36322.455 39452.258 42361.535 44966.204
692.00  15771.844 21851.211 28451.809 33103.537 36766.684 39698.572 42656.866 45402.659
693.00  15614.273 21878.578 28457.293 32989.885 36922.996 40049.078 42651.887 45120.979
694.00  15324.328 21493.230 27657.078 32303.209 36371.871 39800.535 42489.180 45044.509
695.00  14865.891 20956.707 27836.676 32417.734 36705.510 40070.961 42940.646 45958.444
696.00  15128.641 21328.000 28341.840 33311.977 36657.926 39927.305 42866.091 45705.767
697.00  14814.305 21250.918 27776.281 32165.822 36217.355 39674.709 42480.191 45440.967
698.00  14869.258 21247.844 27910.582 32691.150 36452.820 39912.176 43147.553 45700.641
699.00  15756.672 21839.273 28714.703 33293.740 37244.225 40536.135 43477.539 45978.845
700.00  16157.930 22163.535 28615.453 33450.555 37104.512 40343.070 42927.076 45377.189
701.00  16329.398 22839.621 29744.691 33919.912 37391.957 40445.045 43459.359 46281.950
702.00  16043.188 22540.180 29274.723 33831.158 37038.525 40078.631 42585.225 45392.434
703.00  16043.188 22759.375 29481.984 33293.744 36431.246 39609.520 42597.396 44956.149
704.00  15827.570 22065.949 29168.105 33377.338 36930.221 40109.072 43093.695 45691.784
705.00  15493.727 21788.910 28839.996 33315.637 36622.113 39758.623 42868.270 45440.033
706.00  15316.180 21888.672 28952.516 33701.627 36814.498 39535.398 42282.547 44673.322
707.00  16365.266 23011.500 29964.598 34273.859 37657.426 40551.559 43119.061 45907.875
708.00  16504.352 22938.789 29712.602 33756.842 37041.133 40110.416 42976.250 45439.134
709.00  15940.312 22222.793 28689.242 33179.703 36427.625 39362.086 42073.746 44603.454
710.00  16145.070 22758.801 29543.020 33868.066 37073.822 39349.006 42088.459 44643.822
711.00  15949.445 21858.605 28624.641 32721.289 35876.596 38807.805 41314.766 43721.921
712.00  15223.883 21367.012 28357.098 33203.443 37028.982 40152.125 42692.012 45401.229
713.00  15410.430 21707.055 28967.926 33623.025 37129.766 39943.316 42505.375 44985.157
714.00  15711.922 22047.734 28711.926 32928.057 36693.238 39957.916 42603.912 45399.816
715.00  15320.086 21412.980 28113.602 32669.584 36343.373 39556.271 42586.291 45087.436
716.00  15168.812 21318.043 27909.023 32288.664 36150.391 39517.029 42264.783 44943.104
717.00  15374.500 21621.773 28309.828 32726.482 36103.637 39542.225 42595.212 45091.867
718.00  15972.320 22025.422 28038.656 32123.732 35699.875 39042.105 42072.168 44704.470
719.00  15059.078 21041.684 27698.289 32268.105 36018.492 39550.971 42236.342 44610.380
720.00  15126.352 21583.215 28076.473 32505.764 36096.635 39654.521 42363.439 44570.740
721.00  15215.609 21031.141 27488.363 32070.395 35918.619 38918.422 41595.314 44443.315
722.00  15231.461 21144.258 27317.043 31822.334 35597.121 38664.105 41689.236 44282.600
723.00  15247.766 21588.215 28175.906 32489.566 36092.896 38941.840 41604.209 44244.761
724.00  14720.734 20949.672 27629.137 31430.686 35083.576 38410.223 41513.119 44390.387
725.00  15350.203 21378.844 27917.320 31890.395 35274.152 38724.754 41779.373 44640.830
726.00  15203.180 21039.145 27118.215 31399.467 34750.809 37780.332 40913.803 43856.231
727.00  14539.391 20615.668 27328.562 31706.684 35463.467 38706.576 41947.682 44409.122
728.00  14800.984 20929.914 27444.680 31478.656 34892.609 38263.279 41420.135 44401.149
729.00  14763.844 20881.102 27467.504 31718.812 35222.422 38274.389 41553.246 44175.335
730.00  15208.461 21440.555 27693.270 31704.924 35187.059 38248.102 41228.943 43633.143
731.00  14812.695 21070.672 27423.242 31447.779 35028.225 37949.373 40757.865 43514.693
732.00  14753.812 20554.418 27103.945 31321.318 35329.213 38572.633 41409.912 44261.023
733.00  14361.742 20212.484 26264.652 30552.363 34222.854 38041.156 41416.551 44380.259
734.00  14562.570 20277.773 26820.145 31282.412 34809.832 37778.943 40752.842 43497.551
735.00  15039.125 20835.609 27028.875 31235.211 35156.693 38276.428 41274.934 43837.634
736.00  14683.906 20815.859 27207.211 31525.045 35226.463 38661.373 41891.576 44640.632
737.00  14956.594 20893.906 27105.336 31653.932 35260.568 38397.131 41221.268 43944.946
738.00  14880.594 20960.406 27388.156 31690.730 35266.447 38204.154 41035.262 43680.943
739.00  14997.742 20721.262 26836.531 31251.666 34970.533 38086.465 40950.150 43311.507
740.00  14820.992 20376.082 26835.449 31337.326 34965.229 38032.143 40626.803 43392.854
741.00  15278.328 20950.516 27133.008 31149.672 34648.484 37455.740 40296.881 42835.816
742.00  15537.750 21370.074 27599.738 31397.492 34544.221 37578.492 40296.076 42911.142
743.00  15411.078 21252.934 27750.629 32161.914 35484.156 38654.512 41617.777 44332.400
744.00  15580.695 21660.609 27633.246 31465.219 35043.162 38369.393 41245.207 43832.979
745.00  15930.555 22033.070 27844.203 31699.881 35250.748 38153.885 40856.332 43343.561
746.00  15710.570 21852.980 27929.203 32047.154 35659.586 38611.992 41614.461 44543.281
747.00  15770.352 21848.996 28150.438 31840.230 35508.498 38349.801 41289.449 44152.507
748.00  15244.383 21507.902 27960.051 32142.730 35458.627 38299.332 41176.258 43745.531
749.00  15096.117 21686.180 28311.672 32085.730 35493.369 38422.436 41125.986 43885.188
750.00  14921.570 20960.781 27333.965 31185.891 34696.957 37782.652 40521.725 43422.930
751.00  15347.898 21309.891 27513.953 31904.576 35192.951 38056.477 40861.721 43729.256
752.00  15164.844 21235.844 27503.750 31541.033 34829.178 37706.738 40830.496 43339.414
753.00  15194.781 20894.617 27305.930 31661.910 34952.324 38091.604 40988.793 43709.789
754.00  15134.836 21041.449 27669.801 31643.443 34842.861 37651.674 40348.824 43080.822
755.00  15489.102 21417.809 28043.883 32117.250 35339.654 37698.359 40319.582 42851.955
756.00  14374.062 20429.148 27305.457 31348.031 34289.756 37408.225 40192.088 42664.793
757.00  14864.844 20614.453 26759.953 31258.240 34819.102 38122.195 41032.438 43720.560
758.00  14900.844 20543.305 26903.723 31074.395 34264.357 37467.658 40746.869 43918.812
759.00  14662.547 20253.742 26249.102 30816.029 34583.770 38206.357 41510.689 44440.006
760.00  14814.562 20568.805 26841.258 31120.406 34972.086 38045.900 41010.967 44063.204
761.00  14550.469 20714.828 27425.750 31966.752 35735.975 39086.531 42509.357 45497.672
762.00  14688.914 20761.539 26972.867 31055.453 34663.711 38185.766 41242.701 44103.018
763.00  14425.094 20229.449 26398.281 30515.043 33948.160 37200.980 40317.453 43219.023
764.00  14583.680 20403.988 26430.672 30367.639 33879.742 36791.586 39901.641 42778.314
765.00  14330.633 20113.609 26446.312 30838.488 34574.279 38187.207 41196.186 43965.426
766.00  14578.656 20414.094 26804.016 31224.506 34954.920 38289.074 41714.594 44693.268
767.00  14281.469 19791.098 26034.430 30574.221 34521.539 37811.652 40986.637 43676.039
768.00  14830.508 20484.555 26476.070 30770.473 34345.703 37718.873 40745.209 43668.729
769.00  14870.539 20803.766 27032.578 31130.453 34360.576 37365.221 40259.939 43229.121
770.00  14712.469 20787.461 26813.582 30411.447 33921.811 37236.648 40486.107 43551.621
771.00  15198.586 21137.340 27231.191 31296.828 34731.822 38266.705 41433.139 44260.656
772.00  14712.273 20617.871 27016.707 31201.809 35043.285 38478.889 41535.973 44432.208
773.00  14620.156 20413.500 26174.465 29919.781 33710.523 37407.342 40699.729 43359.742
774.00  14703.922 20280.516 26380.496 30809.082 34754.500 38289.150 41447.254 44277.086
775.00  15083.781 20728.996 26537.648 30501.801 34002.701 37451.010 40436.695 43467.064
776.00  14961.547 20738.121 26818.285 31322.211 35469.016 38726.535 41662.725 44246.949
777.00  14603.875 20175.844 26111.996 30316.178 33834.904 37050.961 40447.447 43530.548
778.00  14579.484 20089.738 25753.977 30315.287 33945.684 36951.973 39826.525 42779.536
779.00  14827.438 20309.938 26269.039 30555.090 34350.643 37417.662 40095.502 42847.880
780.00  15014.172 20320.680 25843.645 29675.355 33298.963 36819.131 39692.697 42720.295
781.00  14566.062 20070.098 26146.207 30755.131 34609.102 37940.863 40771.613 43469.685
782.00  14976.180 20655.668 26390.355 30265.309 33601.404 37122.293 40374.092 42994.400
783.00  14608.359 20126.359 26309.512 30190.275 34085.873 37684.785 41040.916 44295.334
784.00  14643.711 19917.164 26076.285 30192.057 33959.795 37775.174 41077.357 43690.164
785.00  14660.508 20218.309 26516.527 30435.721 34246.684 37817.807 40959.068 44107.053
786.00  15148.109 20850.809 26556.828 30657.443 34249.934 37738.174 41212.670 44350.941
787.00  14914.047 20566.297 26575.078 30780.842 34454.029 38013.365 41407.264 44411.789
788.00  14949.508 20448.492 26323.855 30593.402 34559.279 38324.080 41561.008 44395.771
789.00  15355.500 20762.504 26169.578 30382.938 34407.355 37950.947 41549.676 44574.562
790.00  14864.266 20745.074 26973.695 30724.625 34443.193 37931.225 41437.539 44450.867
791.00  14475.969 19821.754 25931.062 29978.305 33576.521 37255.395 40281.066 43187.368
792.00  14252.109 19894.852 25978.957 30529.490 34868.564 38869.736 41969.422 44795.802
793.00  14509.586 20398.246 26716.188 30710.717 34187.309 37781.373 41027.992 43930.593
794.00  14874.109 20903.441 26457.215 30573.729 33933.625 37390.697 40779.211 43695.466
795.00  15028.469 20822.145 26617.867 30562.703 33800.336 36983.430 40483.531 43779.386
796.00  14329.219 20207.727 26422.195 30763.406 34241.926 37763.314 41264.945 44326.785
797.00  15008.055 20963.953 26917.586 30595.758 34365.332 38176.637 41279.359 44290.467
798.00  14583.078 20805.887 27309.070 31365.717 35189.016 38530.725 41554.209 44353.855
799.00  14973.383 20760.363 26817.938 31008.086 34731.365 38047.736 40929.166 43816.415
800.00  15254.125 20806.773 26402.898 30689.641 34553.062 37735.709 40642.730 43639.018
801.00  14949.336 20716.059 27144.363 31488.871 35109.883 38223.520 41142.742 44183.205
802.00  14918.539 21039.277 27750.027 31888.279 35332.609 38497.396 41257.098 44121.239
803.00  14808.023 20762.641 27258.379 31518.584 34623.668 37733.018 40663.949 43238.838
804.00  14920.703 20911.703 27330.766 31704.521 35588.838 38811.449 41431.838 44028.541
805.00  15094.180 21373.051 27687.645 31760.754 35370.947 38396.389 41118.768 43624.015
806.00  14853.906 21074.051 28322.707 32483.701 35817.152 38662.635 41598.211 44287.292
807.00  15128.773 21049.508 27440.762 32238.936 36244.986 39775.135 42593.596 45003.267
808.00  14956.000 20843.832 27375.289 31662.781 35605.078 38951.408 41770.469 44179.798
809.00  14796.703 20923.621 27494.129 31924.887 35729.229 39612.736 42665.857 45319.576
810.00  15189.078 21280.176 28286.352 32714.094 36848.691 39989.760 42674.673 45239.413
811.00  14872.680 21163.719 27544.570 31949.037 35820.311 38882.959 41774.680 44553.818
812.00  14929.234 20934.895 27577.707 32162.125 36061.691 39403.361 42246.947 44861.167
813.00  15572.188 21544.547 27899.086 32217.002 35482.494 38700.773 41716.586 44535.407
814.00  15651.781 21779.539 28511.410 32738.389 36259.506 39642.936 42380.514 45197.217
815.00  15652.547 21795.750 28626.777 33172.816 37018.320 40254.697 43053.896 45657.941
816.00  15468.391 21766.031 28586.195 32951.938 36395.762 39494.859 42393.729 44749.173
817.00  15425.406 21895.480 29251.535 33489.957 36949.373 39923.572 42743.071 45200.979
818.00  15925.719 22264.344 28570.887 32807.559 36443.807 39690.760 42851.739 45516.028
819.00  15700.289 21912.074 28200.516 32539.201 36017.629 39430.607 42524.164 45277.306
820.00  15814.367 22340.680 28624.281 32846.061 36385.266 39379.055 42292.137 45082.001
821.00  16015.852 22645.582 28717.266 32663.789 36202.105 39129.322 41914.037 44400.047
822.00  15451.188 21956.719 28647.086 32834.688 36149.842 38884.859 41488.598 43814.077
823.00  15111.992 21233.547 27854.938 32482.713 36209.006 39286.455 42210.178 44606.861
824.00  15450.977 21715.500 28008.438 32310.918 35882.150 38862.164 41455.770 44299.985
825.00  15303.727 21318.211 27719.805 31729.459 35150.398 38112.963 41412.764 44142.632
826.00  15355.625 21540.578 27803.965 32183.619 35641.191 38672.061 41466.611 44070.580
827.00  15653.305 22256.477 29026.387 32538.123 35914.701 38839.691 41620.615 44375.467
828.00  16086.016 22283.688 28913.156 32880.211 36127.010 39272.111 41807.559 44264.609
829.00  16397.477 22813.824 28727.344 32558.762 35864.521 38935.348 41342.594 43576.306
830.00  16390.555 22862.414 29108.402 32947.021 35974.336 38926.775 41482.605 44122.022
831.00  16013.453 22440.527 28735.918 32890.016 36026.211 38750.084 41221.303 44004.340
832.00  15943.992 22439.340 28798.582 33180.387 36507.615 39522.215 42124.822 44473.690
833.00  15743.727 22058.293 28385.434 32531.928 35599.592 38790.682 41319.883 43942.365
834.00  15759.578 21822.105 27981.895 32303.182 36019.600 39006.541 41812.594 44555.087
835.00  15900.180 22015.129 28369.836 32450.744 35505.494 38559.068 41400.281 44092.453
836.00  15832.648 21800.660 27602.973 31451.926 34799.293 37710.469 40802.111 43375.771
837.00  15293.336 21515.758 27467.852 31620.029 35145.424 38168.359 41101.330 43487.852
838.00  15344.516 21370.320 27447.074 31962.307 35644.271 39271.041 42211.771 44866.148
839.00  14966.188 20903.387 27175.387 31867.848 35789.867 39135.918 41607.441 43879.772
840.00  14742.594 20909.680 27581.512 31781.998 35184.361 38308.006 40990.562 43630.132
841.00  15367.812 21621.660 28114.926 32235.998 35496.516 38461.391 41746.826 44352.837
842.00  15192.172 21362.559 27275.672 31534.658 35025.137 38298.305 41256.305 43981.600
843.00  15291.023 21031.289 27343.551 31693.580 35519.074 38844.771 41920.828 44632.496
844.00  15117.234 21183.684 27784.562 32351.283 35874.586 39011.564 41933.746 44461.328
845.00  15312.914 21166.297 27035.629 31313.025 34720.238 37708.514 40771.496 43821.488
846.00  14716.094 20749.684 26809.863 31332.549 34902.021 38028.416 41147.129 43894.815
847.00  15400.438 21100.387 27258.516 31357.082 35123.652 38202.279 41343.836 44199.201
848.00  15173.688 21030.441 26805.699 31133.309 35069.189 38565.369 41671.564 44231.934
849.00  15029.828 20785.234 26852.523 31300.717 35058.006 38739.744 41570.516 44172.158
850.00  15036.211 20993.863 27170.473 31393.359 35082.172 38459.133 41562.760 43949.937
851.00  15086.562 20966.070 27179.762 31406.697 35618.006 39156.789 42057.387 44670.473
852.00  15222.805 20969.883 27309.949 31777.922 35446.186 38857.693 41887.473 44435.978
853.00  15437.336 21004.008 27147.930 31410.398 35007.000 38089.609 41124.967 43538.797
854.00  15127.094 21036.891 27714.707 32360.932 36008.754 39053.686 41916.482 44400.092
855.00  15022.883 20923.504 26913.953 31347.979 35138.570 38314.207 41424.193 43864.611
856.00  15148.789 20713.684 26976.668 31490.822 34999.275 38309.453 41645.613 44311.293
857.00  15266.523 21057.680 26925.336 31319.477 35183.828 38506.199 41551.891 44096.091
858.00  14981.016 20601.762 26655.402 30930.340 34753.814 38003.611 41170.982 43849.983
859.00  14814.297 20449.430 26639.152 30754.846 34577.023 38376.811 41710.393 44607.813
860.00  15211.906 20621.930 26401.902 30590.297 34381.875 37744.924 40637.973 43444.145
861.00  15174.703 20665.387 26629.480 30862.818 34594.867 37953.607 41079.100 43446.441
862.00  15064.055 20636.191 26671.438 31144.588 34690.176 37890.268 40817.770 43658.369
863.00  15304.336 21335.695 27370.043 31063.777 34389.059 37590.338 40191.117 42958.084
864.00  15124.555 20475.664 26503.359 30897.479 34401.078 37869.678 41021.793 43935.828
865.00  15433.859 20886.930 26566.883 30933.018 34663.824 37698.018 40817.418 43658.009
866.00  15193.602 20505.402 26333.879 31070.541 34483.250 37583.518 40481.543 42897.906
867.00  15422.789 21184.816 27157.152 31019.061 34414.432 37919.309 40792.961 43681.770
868.00  15367.758 20944.742 26628.520 30584.830 34331.451 37852.547 40831.457 43667.687
869.00  15256.922 21198.773 27189.863 31417.260 35002.547 38317.660 41374.141 44098.649
870.00  15336.047 21160.723 27302.527 31599.793 35190.795 38466.166 41764.717 44739.190
871.00  15391.133 20989.441 26849.691 31179.939 34805.451 38344.430 41287.086 44241.014
872.00  14902.211 20520.840 26555.496 30513.658 34631.320 37771.854 40658.623 43491.224
873.00  15307.938 21140.648 27149.199 31586.289 35027.006 37644.791 40332.850 43099.578
874.00  14707.766 20784.465 27304.359 31236.781 34718.494 37744.912 40550.717 43250.667
875.00  14686.203 20341.664 26693.453 31266.418 35281.420 38590.330 41669.486 44532.937
876.00  14577.469 20452.164 26979.414 30993.568 34476.260 37712.158 40882.475 44024.027
877.00  14649.844 20554.051 27037.402 31822.184 35542.184 39067.365 42257.816 44928.856
878.00  14562.258 20494.770 27041.062 31246.570 34998.865 38432.344 41461.811 44013.992
879.00  14831.109 20666.641 26623.348 31078.582 35014.967 38413.215 41087.938 43553.580
880.00  14782.391 20636.898 27166.410 31198.824 34535.340 37564.473 40370.221 43155.561
881.00  14653.867 20685.836 27219.680 31114.283 34449.064 37482.539 40446.154 43289.193
882.00  14850.727 20988.438 27480.750 31407.766 35004.547 38180.592 40933.615 43699.898
883.00  14843.203 20510.719 27104.254 31382.988 34702.951 37788.188 40517.326 43316.170
884.00  14750.109 20611.707 27225.020 31182.410 34805.762 38112.314 40878.893 43424.438
885.00  14966.102 20804.789 27545.828 32050.410 35426.098 38429.150 41162.150 43740.681
886.00  15122.109 20945.246 27189.391 31275.371 34900.045 37896.574 40881.428 43785.361
887.00  14812.250 20630.164 26973.375 31423.596 35102.438 38178.471 41295.004 44033.369
888.00  14768.352 20238.184 26726.418 31122.590 34943.188 38300.557 41311.762 44005.691
889.00  14573.266 20493.734 26993.707 31298.510 34882.629 37963.344 41131.062 44012.163
890.00  14379.328 19889.973 26560.711 31485.730 35176.670 38533.750 41412.910 44642.184
891.00  14722.445 20304.004 26582.211 31422.635 35236.051 38210.568 40980.910 43923.745
892.00  14678.062 20584.730 26980.711 31069.426 34435.545 37517.436 40609.191 43166.927
893.00  15351.438 21276.781 27295.473 31119.471 34705.578 37980.262 41083.859 44145.250
894.00  14648.188 20182.906 26824.090 31245.312 34724.861 37912.713 40891.299 43348.846
895.00  14936.141 20795.309 27482.223 32297.713 36161.963 39170.615 41772.943 44383.657
896.00  14982.609 20784.848 27177.832 32020.352 36003.807 39295.191 42351.406 44984.022
897.00  15004.945 20632.344 26939.777 31355.504 35076.244 38867.184 42046.629 44643.216
898.00  15208.617 20943.922 27540.172 31906.652 35502.465 38470.496 41262.092 43855.328
899.00  15096.898 20861.266 27378.215 31428.160 35105.223 38486.332 41213.955 43696.161
900.00  14813.398 20369.664 27072.543 31542.314 35137.408 38420.807 41239.490 43964.374
901.00  14986.867 20961.078 27432.898 31694.439 35501.107 38846.076 41709.512 44327.177
902.00  15687.336 21764.551 27973.715 31967.686 35508.828 38533.582 41476.146 43667.670
903.00  15488.289 21618.621 28266.754 32469.545 36083.891 39277.568 42061.018 44319.269
904.00  15984.008 21929.953 28640.410 32417.363 35860.779 38882.557 41733.719 44520.469
905.00  15317.648 21082.781 27605.090 32420.980 36235.105 39824.754 42628.836 45467.693
906.00  15369.367 21440.992 27429.508 31497.564 35016.324 38220.879 41204.361 43731.826
907.00  15490.094 21161.281 27655.586 31847.559 35562.760 38684.361 41841.258 44834.230
908.00  15471.758 21446.453 27609.883 31750.908 35694.934 38808.824 41666.098 44446.422
909.00  15306.328 21317.238 27623.793 32079.795 35560.205 38716.795 41570.080 44605.225
910.00  15638.586 21808.496 28209.141 32213.900 35622.256 38665.492 41502.258 44343.322
911.00  14953.023 21281.566 27883.348 32434.283 35964.404 38874.008 41905.562 44791.960
912.00  15148.562 20860.016 27197.809 31834.047 35666.719 39093.146 41866.861 44731.090
913.00  14805.062 20422.965 26783.090 31262.541 35566.777 38917.742 41917.807 44717.911
914.00  15079.688 20695.895 27165.840 31862.504 35361.441 38651.389 41814.080 44725.380
915.00  14663.031 20668.000 27434.344 31887.281 35497.549 38342.939 41071.273 43907.949
916.00  14722.531 20402.375 26935.746 31603.938 35443.717 38889.225 41766.896 44846.821
917.00  14898.000 20580.797 27173.449 31471.852 34948.955 38546.594 41694.729 44594.044
918.00  14824.867 20694.613 27118.402 31515.766 35219.350 38471.512 41591.896 44212.341
919.00  14827.367 20552.934 26765.508 31352.010 35600.271 39236.789 42235.135 44732.571
920.00  14743.383 20256.746 26549.223 31331.098 35481.359 39147.082 42303.203 44905.211
921.00  14529.742 20139.535 26453.238 31164.996 35193.365 38772.643 41973.922 44687.508
922.00  15126.812 21061.273 27001.230 31175.447 34887.381 38400.691 41301.809 43963.688
923.00  15256.219 20898.629 27377.348 31930.227 35778.033 38796.137 41489.584 43890.519
924.00  14711.133 20637.961 27100.137 31830.250 35425.049 38639.352 41614.691 44441.434
925.00  14800.141 20375.227 26968.535 31951.604 35678.600 38858.678 41716.539 44351.931
926.00  15237.969 21365.516 28249.402 32659.703 36506.350 39255.561 41816.561 44332.069
927.00  15336.719 21244.152 27768.285 32074.559 35699.723 39303.674 42168.498 45130.516
928.00  15562.555 21667.625 28507.191 32948.633 36311.900 39332.727 42273.096 45017.509
929.00  15347.039 21236.246 27922.801 32446.715 36161.320 39244.207 41991.938 44514.600
930.00  15664.516 21453.652 27569.027 32064.986 35742.375 38924.697 41920.658 44595.837
931.00  15814.898 21686.500 28360.156 32533.572 35672.342 38647.301 41467.695 43795.603
932.00  15534.117 21257.242 27721.844 32604.371 36356.795 39455.877 42078.611 44354.226
933.00  15721.227 21572.246 27228.094 31403.762 35486.387 38903.807 42125.307 45061.904
934.00  15670.852 21470.238 28261.586 32542.035 35822.637 39114.111 42059.428 44481.971
935.00  16078.477 22041.008 28822.211 33306.908 36594.930 39597.422 42332.521 45049.200
936.00  15997.008 21947.133 28332.758 32666.658 36007.898 38873.143 41388.723 44060.961
937.00  15706.562 21564.758 28569.066 32640.605 35932.779 38715.145 41523.371 44221.161
938.00  15747.125 21419.539 28179.223 32741.617 36665.334 40293.443 43381.959 45861.181
939.00  15936.727 21820.359 28341.188 32778.613 36271.561 39658.066 42653.729 44915.602
940.00  15657.516 21500.613 28474.961 33011.244 36415.045 39267.314 42051.098 44308.690
941.00  15577.984 21303.250 27848.371 32129.682 35673.988 38965.537 41878.871 44812.126
942.00  15617.008 21500.121 27890.457 32147.391 35808.510 39246.400 42302.738 45036.282
943.00  15732.500 21451.363 27859.875 32161.873 35723.473 39539.293 42561.182 45268.346
944.00  15432.109 21458.004 27929.578 32053.172 35570.797 39073.605 42298.717 45093.796
945.00  15426.602 21509.734 28127.961 32599.623 36311.600 39112.695 41728.936 44481.798
946.00  15318.656 21235.238 28021.059 32170.949 35622.992 38750.395 41788.742 44510.129
947.00  15498.156 21617.238 28830.027 33461.998 36958.291 39741.428 42535.213 45263.754
948.00  15925.664 21904.824 28354.602 32569.723 35779.738 38990.926 42109.328 44692.159
949.00  15740.227 21726.094 28334.887 32086.646 35183.984 38474.016 41687.236 44380.182
950.00  15805.469 21660.625 27793.008 31869.682 35212.408 38562.861 41329.090 43770.800
951.00  15758.141 21848.586 28359.570 32566.693 35944.551 39001.889 41843.488 44150.524
952.00  15783.688 21686.859 27711.680 31605.721 35104.586 38423.307 41471.025 43929.599
953.00  15843.461 21892.508 27687.590 31918.748 35558.797 38686.818 41779.721 44321.836
954.00  15815.094 22129.230 28340.664 32170.572 35650.854 38528.357 41350.049 43630.285
955.00  15775.359 21735.590 27995.828 32254.918 35810.932 39216.943 41894.689 44014.731
956.00  16212.984 22361.527 29020.133 33438.973 36889.660 39827.684 42653.906 45179.277
957.00  16655.070 22707.871 29220.383 33667.404 36691.164 39695.475 42434.945 44843.059
958.00  16530.523 22543.191 29109.133 33258.619 36697.738 39683.971 42537.406 44980.178
959.00  16210.258 22306.043 28666.391 32691.275 36175.830 39023.213 41931.428 44718.200
960.00  16151.336 22034.535 28159.965 32723.822 36524.039 39676.305 42766.855 45425.054
961.00  15904.570 22017.633 28636.176 33269.875 36835.629 39887.842 42617.012 45594.254
962.00  15626.602 21865.172 28543.855 33154.346 36103.484 38908.254 41773.246 44610.377
963.00  15477.414 21597.199 28320.738 32812.418 36399.062 39771.318 42627.086 45128.957
964.00  15662.656 21780.832 28315.492 32695.199 36265.736 39661.000 42765.654 45417.055
965.00  15544.250 21433.402 28439.773 32710.977 36257.250 39599.564 42709.371 45607.504
966.00  15765.852 21799.379 28506.246 32849.105 36349.975 39625.445 42745.342 45247.076
967.00  15685.469 21820.250 28587.262 33192.627 36861.713 40034.371 42864.463 45511.286
968.00  15738.227 21929.621 29174.754 33694.584 37365.479 40478.377 43730.695 46400.599
969.00  15439.227 21548.523 28291.477 32968.795 36453.945 39858.707 43258.534 46482.879
970.00  14951.594 20732.738 28055.000 33189.418 36571.391 39495.875 42274.820 45115.521
971.00  15102.523 21190.961 28306.988 32915.531 36432.982 39451.824 42193.104 44996.459
972.00  15434.578 21431.051 28597.168 33293.613 36645.521 39754.928 42711.663 45517.533
973.00  15406.422 21834.824 29207.074 33534.164 36961.912 40432.781 43133.508 45400.452
974.00  16142.922 22234.938 28652.617 32847.439 36384.234 39428.354 42384.938 45461.703
975.00  16075.047 21990.098 28233.590 33045.738 36471.500 39687.141 42444.777 44925.170
976.00  15850.984 21654.582 28198.078 32731.164 36026.018 39181.836 42111.908 45030.049
977.00  16273.688 22192.066 28198.938 32288.311 35853.547 39249.355 42446.566 45352.552
978.00  16367.719 22231.848 27973.859 32252.973 35901.857 39347.029 42434.148 45289.658
979.00  15674.789 21279.598 27531.953 31591.572 35236.480 38361.068 41474.018 44473.219
980.00  15740.562 21488.914 28211.715 32688.002 36166.971 39384.254 42240.883 44937.568
981.00  15963.469 22013.617 27836.746 32065.758 35626.039 38478.271 41417.975 43862.882
982.00  16133.508 22259.980 28492.312 32507.914 35660.641 38534.396 41516.934 44674.731
983.00  15904.438 21903.453 28220.727 32728.744 36479.730 39261.607 41780.922 44700.217
984.00  15756.625 21683.984 28089.727 32600.785 36227.176 39241.480 41882.008 44357.194
985.00  16207.406 21997.273 27973.816 31776.172 35245.422 38490.643 41778.422 44926.821
986.00  15796.180 21316.844 27457.930 31643.881 35486.150 38431.473 41253.920 44339.788
987.00  16240.953 22231.609 27996.785 32299.988 35563.072 38620.986 41156.340 43666.362
988.00  15677.688 21505.484 27642.637 31791.885 34983.418 37915.166 40839.941 43783.901
989.00  15782.461 21586.625 27722.453 31736.811 35321.205 38769.629 41537.480 44405.677
990.00  16593.992 22325.551 27882.012 31352.539 34873.961 38240.408 41423.828 43929.128
991.00  16095.672 22030.219 27895.102 31521.996 35060.838 38026.248 40795.080 43762.137
992.00  15925.570 22040.363 28025.242 31756.623 35306.150 38348.576 41373.324 44111.361
993.00  16112.281 21943.594 27963.723 32013.145 35196.764 38315.666 41218.607 44094.320
994.00  16195.375 22160.055 28410.227 32468.670 35829.348 38836.842 41684.846 44399.742
995.00  16059.984 21795.875 27756.664 31948.988 35684.186 38730.762 41251.066 44078.821
996.00  15912.055 21502.816 27609.895 31830.334 35244.104 38298.451 40874.332 43647.961
997.00  16019.477 21926.980 28399.773 32568.711 35953.441 38710.498 41495.752 44124.740
998.00  16012.734 21776.066 28041.398 32454.387 35630.324 38655.463 41339.637 44001.598
999.00  16022.156 21549.188 27892.137 32805.439 36481.422 39928.035 42913.213 45668.931
1000.00  15649.734 21093.961 27447.461 32058.826 35790.361 39090.111 42192.775 44848.856
1001.00  15717.500 21796.008 27572.586 32469.930 36315.740 39607.225 42606.703 45551.426
1002.00  15966.555 21791.602 28269.082 32287.660 36107.986 39519.422 42310.408 45371.565
1003.00  16140.531 21839.430 27946.324 32169.457 35776.797 39018.518 42169.270 45012.244
1004.00  15877.797 21687.309 28442.121 32345.203 35758.941 38988.607 42131.467 45456.751
1005.00  16162.703 21596.152 27743.855 32490.332 36341.709 40104.695 42906.246 45495.338
1006.00  16482.133 22217.391 28532.469 32868.854 36370.904 39635.979 42660.046 45171.604
1007.00  15615.789 21756.078 28285.465 32534.762 36112.084 39057.281 41970.791 44953.498
1008.00  16044.078 22100.668 28679.629 33542.686 37188.873 40169.754 43229.223 45766.669
1009.00  15509.078 21571.344 28426.777 32666.762 36054.623 39023.922 41938.697 44747.919
1010.00  15849.016 21658.598 27927.605 31993.725 35635.004 38678.641 41771.137 44398.252
1011.00  15785.594 21625.453 28364.117 32676.152 35918.977 38924.604 41901.574 44613.844
1012.00  16072.250 21992.969 28089.062 32183.268 35467.875 38616.312 41678.676 44211.812
1013.00  16310.336 22244.750 28351.246 32384.139 35924.344 38911.582 41745.029 44581.351
1014.00  15748.484 21748.828 28307.984 32538.232 35937.396 38573.053 41562.914 44352.158
1015.00  16517.469 22244.504 28003.371 32265.191 35671.727 38967.387 41893.816 44448.007
1016.00  16442.008 22390.086 28342.434 32288.701 35777.023 38591.719 41380.717 44123.365
1017.00  16198.172 22422.145 28943.496 32995.730 36292.057 39112.463 42012.946 44935.708
1018.00  16471.750 22264.887 28517.570 32582.891 35549.443 38886.807 41608.084 44556.602
1019.00  15956.305 21494.785 27859.254 32462.057 36078.354 39144.854 42147.706 44815.310
1020.00  16037.648 21633.402 27669.680 31955.693 35537.080 38648.969 41477.510 43920.087
1021.00  16282.016 22205.719 28395.902 32246.010 35597.324 38926.723 41776.951 44572.065
1022.00  16082.633 21845.848 27995.789 32251.111 35271.441 38142.777 40942.047 43812.861
1023.00  16393.117 22193.062 28174.496 32326.334 35681.133 38861.787 41781.922 44711.142
1024.00  16202.133 22076.344 28323.324 32553.588 35627.184 38587.523 41365.350 43921.939
