# Supplementary material for: N-Glycans modulate tilting of HIV-1 envelope glycoprotein
Source: Nat Commun. 2026 Apr 15;17:5206. doi: 10.1038/s41467-026-71874-2 (PMC13254402; doi:10.1038/s41467-026-71874-2)
Supplement: Supplementary file 8 — Source Data [file 41467_2026_71874_MOESM8_ESM.zip › source_data/2_Supplementary_Figures/5_FigS9/source_data/ENV_ECTODOMAIN/full.GLYshield.time_evo.hiv_env_full_lipids_w_ions.not_water_not_ions.1.txt]

# GLYCAN SHIELDED AREA
# SIM_TIME AREA_r1.4 AREA_r2 AREA_r3 AREA_r4 AREA_r5 AREA_r6 AREA_r7 AREA_r8


  0.00  12828.656 18622.195 26076.059 31525.688 36439.551 40085.025 43123.637 45698.734
  1.00  12906.430 18541.816 25785.133 31327.236 35745.732 39463.564 42737.230 45682.592
  2.00  13001.492 18968.902 26223.656 31726.010 36555.418 40467.465 43766.633 46879.411
  3.00  12924.305 18837.801 25822.004 31255.805 36297.133 40478.441 43410.658 46335.021
  4.00  13485.703 19100.949 26555.648 32570.924 37147.578 40685.422 43467.578 45947.159
  5.00  13197.164 19193.125 26564.000 32573.980 37208.102 40698.939 43866.505 46533.512
  6.00  12966.578 18783.562 26603.594 32274.605 36704.117 40726.756 44093.732 46960.588
  7.00  12959.758 18879.402 26437.750 32272.039 36925.420 40423.264 43283.312 45786.483
  8.00  12822.117 18358.953 25839.223 31187.652 35655.057 39942.480 43015.054 45687.140
  9.00  13007.984 18619.137 25914.426 31381.479 35932.453 39170.254 42128.867 44949.559
 10.00  12958.609 18509.660 26083.980 31840.562 36438.590 40296.643 43142.446 45965.236
 11.00  12949.039 18348.359 26015.375 31754.646 36489.793 40595.246 43911.886 46481.343
 12.00  12820.477 18774.453 26692.992 32894.848 37538.883 41218.711 44075.189 46977.193
 13.00  12621.781 18342.707 26462.312 31851.990 36201.109 39961.984 43120.703 45855.293
 14.00  13495.562 19302.590 26725.645 32381.451 36995.947 40550.287 43703.597 46634.479
 15.00  12888.930 18531.332 26077.383 31966.652 36745.605 40704.164 43766.532 46395.363
 16.00  13394.094 19253.078 26599.945 32007.793 36263.178 39710.906 43055.631 45508.372
 17.00  13159.250 19109.227 26480.270 32371.617 36738.291 40017.051 42925.503 45680.762
 18.00  13534.312 19592.250 27551.176 33226.400 37643.711 41648.262 44280.057 46863.621
 19.00  13433.023 19346.957 26891.449 32198.100 36310.883 40114.178 43271.304 45461.206
 20.00  12824.047 18675.148 26211.980 31884.152 36912.574 40853.967 44032.895 46367.782
 21.00  13120.359 19043.422 26659.027 32384.443 36307.379 39501.621 42304.678 44926.161
 22.00  13233.523 19059.453 26610.719 31927.195 35863.102 39171.490 42417.221 45136.607
 23.00  13521.328 18999.859 26580.434 32085.805 36362.088 39514.088 42496.408 45245.680
 24.00  13576.695 19167.941 26234.047 31833.752 36287.723 39789.010 42959.262 45890.656
 25.00  13091.211 18615.336 25844.289 31378.363 35987.842 39554.891 42620.156 45322.762
 26.00  13529.656 19152.398 26645.070 32159.121 36418.977 40108.279 43371.098 45832.285
 27.00  14119.070 19899.359 26805.098 32323.492 36647.197 39923.924 42787.268 45048.577
 28.00  13651.469 19336.918 27240.535 32501.232 36552.055 39796.389 42288.811 44894.354
 29.00  13923.570 19839.758 27458.906 32720.779 36704.203 40246.871 43208.715 45769.038
 30.00  13965.867 19846.434 27097.148 32511.969 36682.600 39995.252 43260.123 45885.949
 31.00  14038.711 19887.910 26803.754 31708.062 36020.658 39705.258 42680.168 45693.674
 32.00  14203.852 19916.930 26837.820 32279.707 36738.689 40406.496 43521.631 46132.029
 33.00  14129.086 19694.711 26580.121 32383.740 36611.736 39869.170 43083.500 45749.242
 34.00  13539.023 19173.445 26086.785 31719.566 36652.701 40554.188 43861.575 46753.260
 35.00  13689.305 19734.449 26607.297 31570.451 36248.271 39560.582 42229.840 45035.087
 36.00  13519.555 19032.461 26016.105 31014.797 35347.832 39037.619 42234.175 44916.962
 37.00  13720.578 19597.523 27100.012 32784.350 37108.084 40582.672 43659.781 46394.499
 38.00  13807.836 19403.859 26966.512 32250.336 36261.092 39865.107 42810.907 45567.293
 39.00  13871.125 19541.641 26519.527 31434.576 35914.338 39196.088 41969.355 44653.214
 40.00  13858.547 19623.887 26476.461 31789.816 36166.340 39678.273 42650.994 45308.863
 41.00  13317.000 19201.410 26181.406 31563.654 35666.385 39597.717 42595.475 45091.418
 42.00  13102.078 19151.176 26389.309 31758.926 36295.197 40179.662 43501.611 46109.443
 43.00  13286.969 19188.309 25860.184 30725.221 35199.275 39020.914 42120.918 45011.796
 44.00  13520.070 19022.590 25706.051 30856.320 34920.885 38504.686 41537.781 44493.254
 45.00  13233.344 18990.242 25953.859 31430.051 35981.842 39626.428 42716.352 45408.241
 46.00  13308.375 19071.652 26003.793 30868.857 35783.861 39518.275 42629.219 45205.530
 47.00  13331.867 18853.734 25555.062 30401.375 35173.422 39148.676 42196.896 44941.600
 48.00  13535.047 19190.055 25661.168 30076.717 34569.875 38576.422 42245.230 45406.701
 49.00  13755.453 18907.355 25414.418 30568.400 35223.176 38707.369 41903.096 44799.172
 50.00  13698.383 19385.949 25714.457 30834.943 35121.271 38651.354 41593.600 44602.796
 51.00  13738.133 19356.109 26275.879 31507.949 35755.668 39317.420 42474.729 45593.347
 52.00  13721.789 19416.199 26341.348 31314.779 35728.795 39268.299 42489.387 45813.864
 53.00  13601.336 18804.547 25152.766 30054.102 34205.973 37706.279 40921.580 43906.910
 54.00  13819.383 19292.891 25811.188 30412.643 34344.660 38194.383 41613.971 44569.123
 55.00  13761.016 19448.805 26312.812 31251.611 35728.627 39524.473 42722.006 45500.376
 56.00  14281.664 20051.137 26384.863 31148.266 35379.639 38852.525 42047.920 45164.339
 57.00  14305.820 20151.734 26997.766 31537.670 35841.910 39301.307 42730.111 46004.808
 58.00  14406.406 20387.152 26866.406 31907.340 36171.438 39350.807 41993.311 44568.358
 59.00  14601.305 20364.102 27230.980 31948.184 35984.193 39089.066 42108.037 45006.498
 60.00  13867.258 19743.141 26638.992 32048.711 36409.793 39917.676 43249.752 46153.634
 61.00  13821.250 19827.188 26571.820 31513.695 35732.143 39412.939 42748.199 45647.327
 62.00  14035.000 19811.672 26462.992 31948.984 36506.740 40225.145 43316.653 46072.493
 63.00  14067.156 19992.480 27123.105 32138.449 35864.838 39236.479 42565.375 45856.585
 64.00  14007.242 19464.531 26574.316 31925.783 36107.811 39434.568 42483.412 45475.040
 65.00  14292.273 19915.430 26936.414 31637.584 35731.354 39596.736 42691.639 45467.970
 66.00  13904.977 19591.180 26297.824 31550.568 36047.598 39981.895 43064.461 45762.157
 67.00  13358.164 19139.004 26502.902 31502.898 35664.709 39692.152 42996.287 45965.015
 68.00  13453.703 19181.574 26264.246 32199.629 36893.314 40501.836 43559.333 46403.393
 69.00  13391.508 18988.383 26235.078 31436.387 35985.773 39319.250 42330.670 45226.203
 70.00  13395.680 18830.668 25403.449 30927.787 35342.615 39138.555 42427.754 45709.277
 71.00  13461.953 18928.883 26129.777 31775.199 36206.250 40245.365 43551.473 46489.553
 72.00  14149.844 19860.082 26723.129 31682.447 36067.010 40015.389 43454.650 46578.655
 73.00  14638.211 20560.070 26946.652 32179.062 36534.332 40263.102 43581.774 46538.458
 74.00  14232.094 20156.262 27050.246 32081.875 36414.162 39886.141 43148.348 46100.509
 75.00  13698.242 19131.566 25801.898 31904.115 36641.674 40716.008 43948.190 46821.815
 76.00  13959.203 19483.398 26371.914 32025.537 36533.564 40349.322 43563.674 46231.475
 77.00  13725.789 19366.762 26692.723 32031.801 36904.338 40910.203 43981.886 46693.209
 78.00  13280.328 19158.992 26529.961 32246.498 36542.779 40728.238 44152.861 46876.769
 79.00  12656.336 18071.262 25309.863 30775.264 36033.902 40141.717 44066.634 47252.758
 80.00  13165.836 18896.703 25811.422 31380.102 36102.320 39981.580 43478.473 46162.182
 81.00  13591.266 19415.242 26483.457 31865.730 36264.576 39873.330 42786.491 45240.065
 82.00  13604.961 19473.609 26588.551 32250.178 36711.229 40329.004 43339.923 46098.014
 83.00  13209.438 18600.152 25778.508 31756.146 35872.176 39496.795 42757.186 45712.328
 84.00  13185.805 19015.281 26066.777 31896.141 36775.570 40839.559 43905.610 46679.914
 85.00  13448.531 19342.738 26970.270 33037.799 37440.715 41023.139 43726.962 46456.005
 86.00  13519.156 19482.113 26984.660 32730.191 37011.682 40355.521 43444.700 46120.739
 87.00  13355.055 18967.508 26644.520 32681.523 37546.176 41023.719 44310.412 47204.915
 88.00  13490.469 19432.418 26798.230 32667.889 37090.111 41016.789 44182.542 46793.437
 89.00  13925.141 19829.711 26776.285 32514.311 37333.615 40917.566 43828.191 46392.555
 90.00  13610.383 19546.426 26887.855 32630.123 37320.096 41212.363 44398.165 46951.812
 91.00  13589.648 19308.402 26389.547 32279.963 36805.389 40309.113 43482.997 46283.689
 92.00  13856.984 19933.543 27229.305 32860.055 37495.408 41338.033 44592.724 46863.735
 93.00  14014.625 20056.379 27028.848 32357.340 37123.807 40952.689 44117.647 47245.062
 94.00  13552.617 19485.457 27200.832 33283.846 37823.238 41656.621 44761.897 47504.794
 95.00  13255.656 19247.477 26728.047 32348.367 36736.498 40301.740 43439.128 45993.810
 96.00  13865.414 19957.840 27922.715 33733.328 38141.012 41408.660 44130.124 46728.317
 97.00  14544.133 20691.996 27806.902 33379.619 37850.965 40971.166 43859.196 46406.995
 98.00  14634.055 20462.066 27644.938 32913.012 36872.344 39982.861 42922.414 45194.375
 99.00  13978.711 19804.129 26800.410 32420.996 37097.039 40955.338 43914.848 46568.631
100.00  14137.062 19855.168 26826.438 32452.152 36825.074 40681.984 43267.503 45750.154
101.00  14134.664 20569.473 27987.980 33111.992 37349.730 40591.988 43311.472 45885.046
102.00  14209.070 20343.641 27533.598 33025.779 37359.633 40376.684 43132.917 45721.979
103.00  13989.547 19928.242 27235.012 32623.180 37168.971 40557.242 43331.121 45592.455
104.00  13671.219 19821.555 27285.152 33018.758 37137.570 40638.945 43571.635 46336.191
105.00  13143.414 19100.523 26410.523 32532.416 37544.711 41551.014 44689.505 47527.398
106.00  13311.016 19175.582 26067.137 31559.088 36662.811 40778.072 43913.320 46366.584
107.00  14045.344 20265.602 27250.309 32208.191 36390.553 39944.014 42917.268 45392.698
108.00  14194.383 20152.758 27090.969 32297.299 36531.566 40380.574 43176.570 45610.981
109.00  14159.250 20470.332 27403.562 32785.148 37047.303 40248.623 42747.449 45158.230
110.00  13990.859 19684.352 26695.555 32528.758 36779.740 40170.562 42973.855 45502.038
111.00  14046.617 20243.215 27427.531 33067.740 37365.523 40446.598 43100.963 45828.864
112.00  13534.109 19260.938 26302.754 32319.094 36832.008 40387.273 43430.756 45824.530
113.00  13802.953 19812.512 27055.523 32671.500 36993.020 40481.396 43531.611 46225.589
114.00  14252.352 20179.203 27311.328 32476.041 37089.350 40625.193 43899.553 46276.076
115.00  14137.117 20586.930 27782.520 33043.547 37365.180 41055.592 44077.256 46707.722
116.00  13963.562 20311.809 27276.668 32885.824 37317.164 40723.580 43581.426 46122.438
117.00  13693.102 19873.992 27269.586 33394.688 37986.918 41426.666 43689.418 46173.018
118.00  14198.344 20301.309 27003.129 32682.297 37825.949 41536.748 44311.457 46645.674
119.00  14264.852 19888.543 26416.016 32035.080 36709.996 40409.701 43744.713 46275.054
120.00  13375.844 19337.285 26444.340 31975.260 36649.137 40629.729 43529.304 46013.076
121.00  13756.164 19756.109 26910.066 32639.641 37811.395 41171.791 44068.188 46445.398
122.00  13962.875 19937.633 26949.539 32694.258 37228.445 40538.479 43073.672 45699.194
123.00  13996.195 19989.293 27419.355 32366.969 36727.580 40358.717 43298.363 46183.121
124.00  13912.602 19702.453 26784.895 32261.414 36772.016 40242.990 43178.329 46022.248
125.00  13636.734 19558.863 26248.133 31935.887 36482.475 40210.801 42912.834 45540.215
126.00  13777.336 19704.688 26221.234 31159.863 35495.867 39452.914 42483.803 45433.628
127.00  14596.703 20608.230 26876.527 31828.510 36311.703 39949.723 42499.123 45097.288
128.00  14229.570 20282.586 27024.043 31930.645 36047.258 39923.414 42895.547 45521.520
129.00  14215.820 19974.496 26163.535 31944.816 36885.783 40468.984 43329.785 45807.999
130.00  14008.188 19567.402 25883.492 31317.838 35948.676 39632.152 42780.111 45875.879
131.00  13758.352 19480.344 26154.289 31863.523 36437.736 40124.404 43396.324 46397.380
132.00  13637.242 19856.406 26660.781 32063.955 37089.914 40729.033 43794.651 46533.066
133.00  13818.672 19896.996 26794.410 32183.107 36836.400 40490.459 43932.556 46901.511
134.00  13882.086 19678.562 26286.441 31749.873 36300.029 40403.092 43517.629 46230.008
135.00  13233.539 18942.637 26455.398 32335.045 36668.416 39931.012 42825.850 45371.563
136.00  14013.422 20126.766 27392.535 32820.637 36850.475 40306.225 43202.465 45542.006
137.00  13515.367 19377.910 26694.340 32110.496 36433.691 39352.273 42314.939 45305.487
138.00  13552.695 19255.965 26177.844 31665.062 36127.404 39626.562 42785.802 45903.092
139.00  14157.828 20016.504 26469.039 31838.543 35799.354 39833.227 43130.628 45840.701
140.00  13968.609 19614.793 26289.199 31840.104 35860.102 39655.689 43083.499 46128.785
141.00  14360.992 20313.895 27339.875 32456.949 36667.127 40592.979 43865.596 46848.993
142.00  14018.672 19903.480 26577.145 32264.893 36924.322 40755.248 43973.091 46864.885
143.00  14020.102 19843.895 26603.375 31584.217 36038.529 39822.611 42879.819 45998.893
144.00  13854.461 19759.535 26942.828 32398.012 36684.635 40511.049 43715.172 46793.905
145.00  13818.578 19615.512 27222.164 33068.855 37668.129 41263.084 44489.371 47136.572
146.00  13705.359 19360.121 27046.492 32725.875 37634.859 41631.275 44637.188 47456.113
147.00  13988.859 19645.453 26200.727 31976.857 37030.945 40498.713 43314.449 45847.590
148.00  13445.703 19107.855 26145.688 32169.467 36663.352 40251.670 43699.801 46386.304
149.00  14155.125 20340.234 27135.898 32483.176 37210.686 41054.549 43791.275 46340.122
150.00  13594.438 19532.707 26771.113 32316.369 37306.270 40668.713 43683.914 46253.695
151.00  13607.594 19376.730 26277.797 31624.170 36501.490 40367.627 43548.477 46217.735
152.00  13440.922 19235.062 26305.273 31891.725 36460.428 40300.686 43360.838 45965.223
153.00  13875.148 19557.609 25788.062 31091.291 35942.971 39957.879 43299.328 46155.815
154.00  13396.602 18884.559 25271.734 31026.355 36291.426 40359.320 43875.114 46749.609
155.00  13525.359 19225.566 26512.969 32099.504 36948.299 40902.816 44438.109 46991.805
156.00  13463.094 19215.945 26538.664 32605.820 37622.088 41409.850 44681.527 47476.111
157.00  13847.336 19813.020 27011.047 32689.500 37362.387 40899.996 43839.493 46647.562
158.00  13781.031 19437.848 26352.785 32401.980 37229.717 40854.238 43784.375 46390.133
159.00  13801.961 19137.555 26446.574 31965.061 36023.551 39575.713 42664.127 45419.497
160.00  13439.961 18852.516 25820.688 31950.959 36734.643 40785.311 44005.985 46683.041
161.00  13645.516 19240.480 26319.902 32257.439 36828.135 40397.490 43153.213 45524.808
162.00  13784.656 19718.680 26373.406 31824.830 36468.840 40158.553 43274.215 45825.193
163.00  13367.742 19627.848 26691.133 31991.180 37086.586 40533.980 43404.795 45940.604
164.00  13463.680 19054.164 26163.281 31978.533 36305.301 39595.219 42468.447 44910.975
165.00  13157.469 18849.699 26208.398 32211.607 36934.898 40655.455 43571.231 45922.959
166.00  13399.391 19236.484 26781.738 32433.406 36603.506 40148.465 43141.166 45593.276
167.00  13117.117 18655.473 25897.031 31379.373 36046.445 39857.883 43086.395 46044.136
168.00  13027.930 19152.676 26906.945 32654.590 36827.400 40395.707 43748.271 46462.743
169.00  13390.836 19511.047 26948.797 32491.477 37091.896 40658.537 43845.100 46292.104
170.00  13375.797 19663.691 26878.188 32265.361 36915.652 40615.656 43474.606 46166.870
171.00  13502.016 19678.227 27441.758 32985.982 37475.299 40911.943 43892.762 46452.271
172.00  13623.531 19732.336 26750.789 32340.680 36662.824 39815.070 42693.083 45085.752
173.00  13882.656 20042.168 27511.402 32902.928 36897.150 40293.803 42884.952 45171.260
174.00  13960.227 20487.273 28432.324 34064.488 38048.949 40963.137 43628.669 46008.349
175.00  13411.383 19834.223 27857.301 33030.875 36981.123 40240.271 42976.213 45198.984
176.00  13867.156 20250.680 27945.984 33428.396 37712.090 40974.912 43687.488 45935.235
177.00  14412.195 20527.859 27712.559 33044.658 37034.477 39633.266 42353.277 44640.316
178.00  14177.023 19951.602 27248.457 32608.631 36808.359 39593.771 42298.734 44633.916
179.00  14276.438 20045.000 27113.848 32505.559 36725.023 40214.939 42959.038 45461.446
180.00  14384.664 19961.117 26525.480 31749.318 35644.285 38687.895 41280.340 43674.262
181.00  14150.219 19644.688 26520.891 31920.654 36536.537 40163.758 42975.963 45033.897
182.00  14300.578 20012.297 26961.703 32124.100 36031.656 39232.928 42022.805 44418.470
183.00  13909.805 19709.965 27000.367 32459.686 36314.482 39293.145 41976.432 44111.119
184.00  13781.336 19636.750 26799.777 32313.666 36399.631 39329.008 42136.416 44659.670
185.00  14243.297 20041.492 26921.531 32042.127 35983.791 39211.910 42021.906 44685.712
186.00  13930.750 19750.148 26428.656 31860.584 36156.252 39370.537 42115.230 44697.187
187.00  13637.625 19292.996 26435.227 31927.631 36256.031 39416.014 42102.189 44487.992
188.00  13727.031 19732.648 26967.156 32592.820 37141.846 40533.352 43212.304 45413.427
189.00  13561.117 19371.340 26409.590 31639.076 35932.084 39161.197 41880.613 44201.255
190.00  13786.977 19688.184 26562.609 32446.885 37444.510 40793.645 43448.163 45596.929
191.00  13805.078 19911.332 27028.191 32289.693 36772.471 39938.834 42433.125 45136.354
192.00  13848.203 19595.062 26696.090 32577.908 36869.766 40181.107 43185.344 45633.959
193.00  13971.266 19614.590 26893.375 32603.307 36768.100 39944.320 42938.260 45297.312
194.00  13723.000 19470.785 27172.781 33270.730 37173.863 40131.035 42873.316 45307.333
195.00  13680.820 19326.637 25729.574 31498.506 36097.176 39847.410 42911.754 45385.529
196.00  13379.297 18739.656 25863.586 31550.076 35968.365 39430.426 42349.738 44751.587
197.00  13688.609 19528.953 26777.988 32305.623 36257.947 39495.344 42300.951 45030.844
198.00  13783.758 19484.953 27018.902 32358.168 36176.396 39353.771 42302.248 44725.857
199.00  13456.242 18901.086 26257.453 31863.400 35831.400 38906.498 41779.941 44321.558
200.00  13611.695 18920.961 25999.824 31764.652 36293.020 39860.734 42723.680 45281.809
201.00  13689.031 19104.871 26172.984 31806.754 36564.164 40486.361 43624.780 46071.819
202.00  13441.664 18941.117 26243.285 31818.039 36249.375 39968.945 42755.682 45135.983
203.00  13389.094 18624.812 25316.293 30580.541 35753.664 39715.785 42840.900 45514.204
204.00  13456.602 18984.906 25864.910 31265.293 35808.980 39694.717 42691.701 45231.372
205.00  13688.055 19004.594 25981.938 31613.104 36292.467 40302.922 43789.820 46341.732
206.00  13486.773 19065.188 26453.641 32141.162 36305.887 39737.885 42952.334 45651.889
207.00  13881.711 19877.145 27648.414 32866.012 36843.688 40201.225 42773.803 45150.801
208.00  14185.375 20008.238 26718.355 31682.133 35673.643 39155.268 41994.615 44647.650
209.00  13647.992 19275.477 26389.648 31738.633 36080.203 39129.479 41871.920 44160.910
210.00  13612.023 19050.641 26174.438 31766.539 36177.891 39829.391 42531.371 45037.043
211.00  13757.289 19388.977 26504.934 32021.207 36604.572 39945.969 42653.055 45144.037
212.00  13630.633 19202.727 26907.594 32671.057 37125.768 40259.492 42698.179 45199.069
213.00  14517.172 20376.629 27572.828 33008.518 37119.082 40324.174 42873.641 45233.653
214.00  14644.172 20492.164 27860.125 33598.520 38007.775 41337.479 43618.896 46349.689
215.00  14074.586 19610.324 26707.488 32957.189 37147.781 40555.666 43130.387 45499.621
216.00  13886.281 19715.156 27103.840 32367.127 36786.406 40271.789 43098.971 45508.934
217.00  14421.891 20182.074 27323.863 32583.939 36587.721 40102.689 42750.580 45432.713
218.00  13845.398 19803.793 26846.324 32313.178 36674.283 40466.641 43199.945 45535.013
219.00  14065.148 20350.562 27909.895 33367.297 37485.750 40609.973 43191.703 45903.532
220.00  14207.758 20390.602 27984.508 33511.482 37837.062 41143.674 43861.688 46376.708
221.00  14125.094 20095.309 27566.879 33013.387 37189.398 41187.240 44471.189 46949.647
222.00  13701.375 19474.461 26404.527 32092.738 36681.826 40379.119 43719.027 46427.301
223.00  13710.352 19696.078 26713.211 32027.982 36827.492 40707.121 43890.315 46268.964
224.00  13826.352 19620.613 26478.520 31461.533 35990.889 39705.291 42799.932 45259.207
225.00  13880.375 19722.465 26626.609 32291.920 37098.455 40927.562 43768.906 46426.876
226.00  13579.414 19485.555 26552.090 32015.809 36497.766 40042.746 42925.645 45406.116
227.00  14305.805 20051.473 26971.055 32067.137 36426.475 40081.219 42669.439 45015.753
228.00  14107.469 19631.008 26838.121 32202.586 36226.824 39575.752 42437.100 44922.370
229.00  13558.812 19572.859 26738.082 31888.201 36529.096 39850.664 42830.029 45349.369
230.00  13964.797 19725.461 26494.145 31605.176 35562.199 39171.582 42187.180 44868.245
231.00  14249.289 20090.871 26793.281 32075.449 36005.506 39328.729 42412.539 45146.901
232.00  13817.703 19423.438 26343.910 31516.432 35531.086 38435.906 41109.232 43631.988
233.00  13929.742 19697.762 26704.508 32067.229 35983.814 39171.348 42029.691 44957.535
234.00  14072.484 20361.129 27588.902 32683.787 36839.318 39718.434 42222.115 44780.628
235.00  14393.469 20485.180 27446.031 32709.861 36684.510 40260.994 42936.375 45133.536
236.00  14014.773 19757.594 26558.738 31414.346 35539.020 38859.779 41914.596 44521.641
237.00  14170.164 20081.289 26677.090 31784.260 36052.664 39432.811 42231.209 44764.020
238.00  13611.648 19488.273 26614.363 31898.391 36060.289 39723.660 42796.928 45569.463
239.00  13968.727 19714.250 26706.641 32460.109 37011.467 40575.568 43489.732 46223.947
240.00  14204.000 20194.172 27603.863 32853.297 36825.158 40011.139 42846.945 45615.688
241.00  14288.969 20068.836 26583.469 31960.291 36284.473 39458.217 41942.193 44439.620
242.00  14224.188 20395.012 27963.652 33734.234 37773.160 40954.184 43373.369 45787.060
243.00  14421.805 20535.086 27455.344 32541.004 36578.707 40326.889 43158.514 45480.318
244.00  14361.617 20636.273 27684.715 32644.984 36592.764 39726.137 42617.742 45289.548
245.00  14241.469 20542.586 27739.781 32739.262 36749.641 39860.955 42624.088 44965.939
246.00  14543.992 20836.215 28195.328 33322.516 36849.137 39832.068 42211.406 44497.640
247.00  15295.328 21584.004 28834.988 33714.053 37017.170 39999.148 42403.998 44756.028
248.00  15556.523 21948.867 29106.945 34037.758 37410.141 39788.025 42159.859 44696.867
249.00  14974.508 21453.156 28313.578 33037.293 36910.387 39804.381 42883.270 45483.699
250.00  14757.781 21013.145 27798.348 33143.148 37264.873 40573.781 43266.051 45747.396
251.00  15327.812 21506.281 28120.059 32861.391 36984.654 40038.777 42328.908 44932.945
252.00  15226.297 21393.887 28129.355 33500.588 37732.863 40845.311 43590.655 46174.954
253.00  14886.922 21137.539 27984.910 33047.730 37105.186 40131.562 43097.848 45614.269
254.00  14892.242 21100.879 28154.926 33001.312 36862.949 40080.449 43013.590 45795.497
255.00  14476.742 20167.156 27132.910 32128.641 36385.955 40115.266 43246.681 46132.263
256.00  14393.719 20199.711 27617.980 33421.762 37675.355 40985.842 43440.304 46024.389
257.00  14724.078 20835.148 27683.762 32563.297 36828.162 40465.969 43510.936 46098.051
258.00  14677.422 20672.262 27565.520 32566.500 36264.309 39683.385 43278.402 46036.682
259.00  13906.008 20004.477 27140.883 32676.145 37256.924 40501.834 43765.302 46695.258
260.00  14250.781 19998.996 27093.246 32343.803 36869.576 40612.811 43532.551 46013.933
261.00  14537.992 20417.840 27652.980 32844.100 37184.752 40804.266 44025.785 46275.562
262.00  14763.141 20595.898 27441.738 33160.135 37610.422 40843.365 43468.875 45992.025
263.00  14547.664 20605.102 28067.754 33806.467 38280.990 41870.826 44479.851 46931.187
264.00  14384.688 20469.926 27850.578 33901.865 38465.824 41717.008 44404.213 47039.754
265.00  14818.602 21018.875 27870.414 33296.209 37620.393 41070.777 43864.090 46623.488
266.00  14841.750 21162.785 28545.641 33470.912 37659.262 41358.648 44185.338 46913.653
267.00  15254.742 21357.684 28385.539 33281.621 37513.164 40764.004 43657.854 46078.036
268.00  14967.320 21141.598 28448.711 33928.711 38201.301 41406.879 44345.496 46739.113
269.00  14826.789 20968.570 28144.844 33696.004 38166.178 41481.467 44190.754 46447.323
270.00  14511.219 20535.477 27527.465 32922.043 37672.607 41148.396 43674.984 46489.370
271.00  14518.117 20490.945 27638.418 33016.387 37196.639 40445.367 43093.561 45603.614
272.00  15224.508 21394.074 28809.668 33787.383 37441.205 40261.648 42812.945 45728.536
273.00  15463.500 21482.957 28375.773 33188.967 37076.920 40481.594 43524.100 46201.717
274.00  15027.102 21159.324 27744.387 33374.621 37847.795 40796.834 43980.562 46392.453
275.00  14870.305 20659.602 27239.188 32606.012 36578.537 39747.773 42481.229 45250.848
276.00  14626.992 20501.602 27350.613 32241.098 36175.389 39072.994 42087.332 44822.186
277.00  14594.875 20775.430 27633.473 32854.318 36348.389 39518.635 42292.510 44928.937
278.00  14657.797 20651.379 28035.270 33319.256 37079.822 40043.455 42926.219 45348.349
279.00  14410.758 20091.914 27224.602 32452.539 36734.572 40149.301 43001.404 45513.065
280.00  14384.172 20456.605 27711.047 33234.852 37109.781 40276.889 43109.756 45445.103
281.00  14409.930 20171.141 27208.016 32069.934 36031.355 39766.803 42922.160 45586.040
282.00  14077.344 19925.809 27112.883 32239.748 36523.229 39772.268 42617.547 45404.040
283.00  14281.523 20305.785 27327.809 33025.549 37491.777 40975.596 43759.540 46306.352
284.00  14556.422 20531.996 27656.992 33068.531 37100.631 40321.926 43052.334 45746.287
285.00  14756.539 20613.824 27782.609 33631.096 37558.893 40649.033 43369.965 46014.268
286.00  14227.000 20024.422 27099.625 32488.676 36297.254 39711.094 42536.668 45331.141
287.00  14408.750 20321.594 27582.574 32520.832 36271.385 39668.395 42573.445 45081.034
288.00  13971.039 19580.500 26578.336 31725.262 35986.105 39312.354 42065.859 44546.011
289.00  14255.812 19799.453 26517.934 31576.387 35676.291 39110.037 41937.475 44865.697
290.00  14230.031 19818.820 26348.004 31580.592 36395.600 39966.088 42697.922 45512.042
291.00  14449.109 20186.480 26577.102 31133.059 35273.963 38562.648 41875.166 44916.006
292.00  14298.539 20321.410 27190.641 32331.859 36595.502 39789.289 42624.564 45029.546
293.00  14596.773 20661.461 28093.391 33011.104 36775.135 40059.562 42869.187 45165.084
294.00  14298.617 20135.109 26700.355 32051.158 36365.707 39386.926 41879.754 44316.312
295.00  14377.695 20261.867 27179.848 32254.080 36627.090 40202.736 43108.880 45731.376
296.00  14299.469 20045.453 26407.594 31273.594 35749.387 39438.695 42446.410 45065.375
297.00  14836.555 21022.461 27514.238 32275.918 36337.535 39531.855 42363.160 44932.112
298.00  14648.289 20428.238 26374.633 30865.914 35002.332 38659.059 41519.154 44337.935
299.00  14217.406 20025.578 26613.145 31140.330 35083.062 38947.338 42025.131 44378.175
300.00  14598.508 20240.102 26467.645 31301.305 35550.918 39113.182 42237.033 44778.808
301.00  14458.273 20170.832 26823.574 31598.020 35929.891 39362.814 42185.064 44615.663
302.00  14180.188 19403.082 25936.598 30945.090 35365.184 38861.850 41596.869 44354.089
303.00  14560.344 20065.500 26163.355 31188.654 35528.152 38946.572 41441.291 43785.771
304.00  13961.516 19475.887 25628.418 30790.971 35495.695 39147.854 41907.594 44647.649
305.00  14428.227 20030.051 26230.289 30877.867 35148.191 38567.098 41200.328 43571.438
306.00  14373.203 20079.934 26551.348 31571.873 35730.768 38999.539 41741.324 44512.024
307.00  13977.727 19736.355 25995.051 31343.217 35853.949 39209.709 41954.283 44451.045
308.00  14048.875 20041.242 26488.473 31148.439 35515.736 39221.477 42255.316 45120.751
309.00  13806.164 19737.281 26415.336 31573.334 36041.990 39543.045 42647.502 45484.766
310.00  14082.141 19963.605 26710.465 31786.117 36222.064 39981.035 42951.938 45938.485
311.00  14087.047 19947.133 26853.121 32251.010 36655.734 39924.959 42626.528 45551.268
312.00  14398.812 20161.586 26991.641 31665.922 35934.092 39793.570 42952.247 45648.398
313.00  14584.594 19934.285 26453.375 31657.947 36248.691 40093.230 43534.721 46232.893
314.00  14737.594 20246.812 26529.344 31540.992 35839.939 39689.518 42838.438 45513.132
315.00  14220.305 19795.430 26123.410 31279.057 35399.096 39349.053 42886.588 46003.994
316.00  14439.727 19791.227 25938.574 30986.695 35095.385 39181.197 42623.469 45615.725
317.00  14187.227 19828.414 26608.086 31858.125 36461.285 40255.971 43229.296 45830.656
318.00  14635.773 20309.102 26693.430 31896.691 36570.705 40322.479 43389.177 46294.163
319.00  14523.617 20172.828 26875.914 31911.131 36307.344 40279.912 43805.697 46513.163
320.00  14255.352 20303.605 27138.984 32242.586 36590.986 40384.834 43321.547 46620.896
321.00  14640.812 20224.078 26676.980 31932.447 36826.467 40849.711 43899.830 46584.188
322.00  14788.648 20535.840 26908.531 31784.473 36305.559 40258.426 43482.125 46281.061
323.00  14443.977 20172.223 26844.797 32343.617 36927.188 40672.041 44064.842 46865.897
324.00  14368.875 20358.312 26815.785 32149.545 36906.953 40321.723 43193.257 46025.002
325.00  14312.195 20177.898 27137.109 32318.459 36650.182 40528.754 43413.401 45987.850
326.00  14528.820 20103.898 26869.016 31947.111 37059.072 41082.727 43992.438 46508.028
327.00  14149.383 19996.961 26870.551 32039.562 36755.104 40769.680 43847.687 46132.364
328.00  14891.578 21047.633 28169.230 33128.275 37229.352 40549.834 43686.443 46646.279
329.00  14527.320 20467.859 27173.473 32247.828 36554.125 40047.277 42645.931 45617.232
330.00  14221.531 19928.902 26618.426 32100.178 36183.592 39899.594 43100.497 46422.940
331.00  14000.656 19402.285 26056.062 31406.016 35944.861 39592.242 43037.004 46158.451
332.00  14107.000 19605.316 26266.461 32159.914 36508.096 40467.656 44088.957 47004.870
333.00  14338.141 19877.461 26572.285 32272.857 36524.480 40499.236 43779.594 47023.215
334.00  14088.445 19788.848 27116.086 33170.279 37587.793 41235.666 44162.422 46659.178
335.00  14784.094 20541.723 27594.266 33225.951 37611.918 41300.340 44320.415 47262.260
336.00  14156.664 19972.762 26706.316 32049.398 36199.293 39643.842 42886.606 45679.432
337.00  13996.156 19584.844 26290.855 32137.592 36918.443 40517.508 43422.604 45913.422
338.00  14242.320 20286.391 27445.512 32761.572 37128.209 40864.988 44047.309 46797.933
339.00  14307.547 20231.391 27385.133 32664.697 37251.354 40609.818 43759.422 46437.949
340.00  14166.836 20063.918 27282.383 32611.381 37093.277 40646.730 43316.276 45686.675
341.00  14271.195 20057.016 27296.754 32463.461 36898.561 40583.420 43327.244 46112.315
342.00  14853.773 21016.301 28401.836 33183.205 37053.885 40864.309 43928.600 46145.886
343.00  14744.078 21105.004 28511.672 33993.707 38299.787 41569.521 44062.462 46153.882
344.00  14374.656 20288.734 27287.613 32692.809 37126.846 40961.666 43926.229 46187.961
345.00  14396.273 20234.586 27465.352 32626.113 37115.793 40976.396 44049.077 46364.110
346.00  14665.570 20563.559 27637.020 32418.340 36685.938 40643.361 43692.194 46179.370
347.00  14530.992 20508.629 26985.895 32123.043 36807.850 40394.691 43420.941 45955.209
348.00  14026.656 20023.641 26714.512 32415.500 37368.352 41404.812 44578.916 46727.370
349.00  14199.727 19770.902 26364.695 31405.453 36212.717 40643.348 43884.126 46695.784
350.00  14352.695 20066.633 26204.758 31065.658 35613.893 39949.660 43439.303 46448.534
351.00  14225.484 20128.465 26992.652 32321.018 37193.947 41176.480 44435.288 47007.017
352.00  14460.938 20448.070 27326.797 32232.420 36712.084 40616.354 44095.941 46882.915
353.00  14524.695 20598.184 27344.344 32178.787 36764.742 40922.955 43697.656 46074.361
354.00  14742.648 21039.109 28131.270 33048.570 37679.271 41082.812 44366.630 46727.933
355.00  14842.508 21022.070 28050.832 33007.066 37012.615 40728.828 43698.600 46600.195
356.00  14573.258 19958.414 26430.441 31348.656 35396.760 38959.693 42183.459 44936.628
357.00  14250.227 20042.145 26352.629 31497.723 35639.717 39441.172 42347.510 45282.352
358.00  14622.516 20297.203 26409.570 31581.629 35892.299 39424.150 42502.055 45245.623
359.00  14591.883 20340.145 26901.957 31840.008 36211.010 40093.842 42978.491 45526.471
360.00  14296.734 20406.820 26885.012 32148.289 36651.479 40333.189 43349.066 45948.742
361.00  14875.656 20557.141 27069.742 31848.883 36018.555 39881.340 43149.634 45661.712
362.00  14657.625 20682.180 27445.844 32291.654 36418.809 39918.105 43262.242 45641.828
363.00  14404.562 20164.641 26785.105 32252.648 36795.334 40297.500 43364.344 45834.952
364.00  14657.430 20697.793 27387.535 32295.744 36484.883 40338.113 43627.548 46068.817
365.00  14884.719 20948.410 27441.172 32435.746 36709.094 40754.525 43793.521 46200.090
366.00  15038.492 20634.207 27160.324 32217.404 36567.006 40277.119 43697.780 46276.910
367.00  15091.656 21222.113 27814.543 32919.488 36964.588 40490.711 44052.944 46724.855
368.00  14925.062 20784.293 27112.254 32320.273 37083.066 40791.461 43854.136 46537.934
369.00  15254.906 21431.789 28016.324 32953.979 37509.373 41233.254 44417.342 46867.870
370.00  15379.609 21394.129 28531.852 33800.852 38169.184 42081.609 44823.033 47343.485
371.00  15042.156 20829.215 27561.297 32974.051 37348.170 41181.053 44197.962 46976.134
372.00  14865.609 20359.508 26825.176 32085.689 36420.766 40175.434 43116.259 45864.713
373.00  14802.266 20800.207 27307.559 32306.059 36553.604 40213.293 43196.396 45706.209
374.00  15007.758 21002.871 27448.176 32395.086 36618.330 39937.137 42942.107 45841.256
375.00  15109.078 20654.891 27233.988 32045.422 36218.043 39777.061 43438.802 46637.959
376.00  15079.594 20957.852 28061.590 33301.484 37550.576 41154.309 44147.484 46775.931
377.00  15590.797 21277.551 28091.879 33235.602 37627.746 41403.410 44264.031 46899.354
378.00  15567.445 21291.469 27615.879 32508.637 36420.072 39711.938 42852.893 45895.099
379.00  15515.039 21334.762 27708.340 32574.965 37105.551 41052.723 43858.702 46648.510
380.00  15354.539 21692.996 28359.844 33806.355 38242.953 41966.344 44756.422 47175.191
381.00  15760.781 22139.660 29220.660 33769.961 37764.436 40965.744 43322.551 45745.652
382.00  15262.648 21393.594 27913.840 32813.648 36647.840 39982.371 42597.688 45343.815
383.00  15260.133 21322.504 28307.105 33545.939 37824.387 40858.674 43793.903 46428.449
384.00  14846.188 20606.367 27206.820 32397.580 36663.330 40324.598 43513.347 46062.374
385.00  14713.000 20588.723 27257.676 32602.760 37008.049 40354.898 43106.507 45590.938
386.00  14628.195 20636.344 28181.590 33455.771 37818.092 40877.928 43395.515 45890.875
387.00  14904.461 21105.547 28124.914 33133.939 36947.020 39906.318 42385.836 44834.475
388.00  15221.930 21538.891 28307.973 33365.686 36867.553 40020.951 42847.312 45485.082
389.00  14942.375 20922.910 27444.957 32304.982 36167.637 39469.881 42505.139 45163.699
390.00  14795.281 20417.547 27053.695 32041.115 36309.088 39757.018 42426.588 44691.046
391.00  14802.008 20655.441 27584.477 32753.143 36844.422 40428.412 43211.281 45809.689
392.00  14581.016 20606.984 27802.273 33005.672 36840.486 39902.588 42925.975 45713.592
393.00  14721.297 20716.594 27502.258 32778.158 36952.098 40294.074 42987.134 45556.761
394.00  15148.383 21188.316 27919.371 32881.881 37115.189 40240.830 43334.932 45574.818
395.00  14935.039 20864.086 27557.863 32377.699 36739.150 40120.799 43173.785 45659.521
396.00  14534.938 20184.875 26786.270 32307.400 37025.012 40687.650 43892.613 46654.807
397.00  15199.930 21446.340 28164.469 32964.150 37149.771 40254.430 42989.618 45544.123
398.00  14896.719 20943.953 28127.664 33686.416 37696.959 41049.238 43917.172 46289.470
399.00  15007.977 21103.547 27907.891 33532.932 37889.453 41150.262 43702.172 46267.154
400.00  14794.992 20700.332 27577.129 33100.709 37689.412 41467.457 44841.002 48068.998
401.00  15060.734 20899.867 28090.250 33364.713 37390.074 41252.730 44350.909 46739.473
402.00  14738.406 20749.379 28372.094 34162.273 38258.984 41542.461 44265.430 46964.809
403.00  15074.820 21464.141 28554.879 33903.521 38105.564 41457.863 44311.227 46612.862
404.00  14411.336 20957.527 28110.641 33666.176 37664.287 40974.238 43720.111 46605.962
405.00  14668.203 20884.871 28260.539 33754.045 37978.594 41054.387 43667.633 46133.340
406.00  14535.312 20786.555 27922.566 32881.293 37244.326 40634.945 43477.233 46146.132
407.00  14604.328 20985.672 28037.887 33544.596 38173.139 41468.033 44314.312 47397.759
408.00  14465.797 20562.590 27738.539 33412.848 37643.207 40923.377 44046.950 46727.314
409.00  14420.422 20779.023 28101.031 33593.822 37805.553 40919.330 43792.257 46690.828
410.00  14807.633 20982.223 28115.875 33358.336 37504.227 40464.930 43282.826 45837.109
411.00  14807.062 20620.984 27200.008 32488.768 37038.697 40488.789 43389.267 46077.991
412.00  14321.594 20109.969 26982.660 32354.285 36837.588 40180.885 43022.686 45602.244
413.00  14442.094 20211.418 26696.617 31805.875 36126.127 39893.287 42781.077 45674.979
414.00  14391.906 20437.121 27734.527 32493.602 36526.613 39648.314 42678.811 45505.538
415.00  14147.555 20434.859 27405.480 32393.363 36857.012 40210.781 42961.009 45715.292
416.00  14479.695 20430.035 26948.129 32660.770 37106.750 40455.842 43487.062 45758.810
417.00  14412.945 20329.387 27395.324 33318.902 37397.201 40579.486 43511.646 46000.371
418.00  14759.375 21040.043 28010.363 32816.869 36582.863 39562.914 42108.744 44979.036
419.00  14723.086 20600.176 27797.789 33135.650 37411.434 40625.098 43458.585 46083.184
420.00  14897.664 20692.285 27664.422 33105.457 36897.605 39975.361 42570.307 44749.206
421.00  14547.273 20385.625 26999.938 31920.955 35882.330 38925.227 41542.795 44140.957
422.00  14352.820 20142.262 26830.246 31834.854 35739.934 38954.984 41672.180 44359.243
423.00  14815.500 20695.980 27279.609 31720.244 35236.383 38277.660 40817.781 43521.174
424.00  14733.547 20977.027 27988.520 32856.033 36114.129 39234.490 42077.627 44435.551
425.00  14665.211 20540.000 27158.930 32142.855 36399.092 39378.602 41902.723 44595.488
426.00  14537.805 20339.984 26693.824 31423.857 35573.541 38640.648 41374.123 43872.484
427.00  14477.969 20365.668 27328.957 32028.018 36540.645 40146.850 42997.418 45385.327
428.00  14331.953 20475.969 26898.168 32088.666 36367.264 39541.256 42543.299 45408.588
429.00  14664.266 20503.340 27023.816 31905.684 35728.842 38872.641 41763.979 44439.776
430.00  14574.094 20294.145 26950.875 31825.654 35924.646 38921.814 41953.229 44679.662
431.00  14663.711 20616.051 27451.465 32120.643 35856.807 39583.525 42688.713 45485.098
432.00  14204.922 20199.320 27231.289 32717.875 37068.555 40578.957 43479.501 45877.858
433.00  14654.109 20309.887 27342.777 32318.586 36229.098 39799.615 42635.770 45527.214
434.00  15166.531 21192.562 27349.648 32004.621 36279.199 39648.553 42702.879 45378.253
435.00  14635.461 20618.707 27578.383 32056.742 36337.064 39963.650 42734.588 45282.419
436.00  15229.148 21387.918 27546.324 32628.609 37134.664 40445.252 42935.508 45556.586
437.00  14892.438 20883.727 27583.383 32320.812 36346.494 39406.205 42139.295 44596.658
438.00  14532.188 20606.266 27498.742 32506.748 37015.279 40232.352 42939.363 45589.347
439.00  14401.664 20229.879 27299.523 32568.693 36740.902 40038.617 42638.447 44970.074
440.00  15251.430 21639.246 28656.516 33247.848 36749.605 39597.520 42112.359 44269.758
441.00  15367.812 21740.238 28354.223 33239.811 36896.648 39940.234 42673.041 45221.021
442.00  15095.453 21016.336 28404.477 33308.840 37471.346 40775.602 43240.230 45173.575
443.00  15276.336 21823.195 28774.617 33804.525 37907.230 40800.104 43595.616 45760.124
444.00  15452.734 21802.160 28639.266 33950.506 38187.445 41534.941 44030.881 46375.175
445.00  15504.656 21707.379 28145.844 33163.582 37196.492 40733.770 43547.595 46039.612
446.00  15231.891 21119.934 27538.930 32342.748 36585.871 40011.021 42707.126 45064.790
447.00  15235.859 21107.797 27641.074 32156.602 35689.785 38960.480 42080.414 44770.617
448.00  14737.961 20675.992 27236.438 32624.408 36596.934 39758.832 41936.543 44391.861
449.00  14788.188 20722.148 27177.887 32343.520 36874.475 40937.732 43849.904 46654.834
450.00  15229.375 21251.746 28219.262 33010.486 36795.531 40036.129 42950.955 45329.769
451.00  15237.570 21364.410 28227.895 33143.611 36951.572 40034.105 42900.363 45476.614
452.00  15477.359 21928.371 29028.914 33867.912 37234.031 39985.510 42710.512 45242.432
453.00  15262.562 21378.227 28335.965 33549.021 37966.273 40896.359 43627.418 46003.530
454.00  15628.695 21646.902 28582.492 33388.521 37269.156 40858.773 43515.845 46133.176
455.00  15163.836 21192.672 28299.066 33792.678 38088.109 41238.648 43830.242 46505.163
456.00  15218.352 21343.879 28156.520 32951.979 36988.230 40117.764 42670.984 45467.330
457.00  15418.125 21567.762 28451.277 33070.646 37031.850 40206.953 42873.547 45388.459
458.00  15186.477 21104.762 28247.949 33056.395 36873.102 39937.605 42552.655 45245.771
459.00  15379.828 21505.844 28795.199 33694.273 37459.730 40700.377 43381.736 46076.976
460.00  14980.664 21270.934 28064.328 32880.291 37156.973 40839.775 43633.988 46209.917
461.00  15716.828 22300.355 29348.875 34354.154 38325.217 41124.045 43735.991 45992.084
462.00  15396.531 21827.613 28699.398 33646.840 37626.641 40753.154 43229.475 45709.092
463.00  15800.516 22320.434 28765.090 33900.811 38260.082 41747.818 44574.086 47003.785
464.00  15217.703 21471.391 28679.148 33551.379 37754.771 41003.100 43645.982 46332.712
465.00  14988.500 21142.074 28003.418 33269.154 36983.242 40536.861 43411.720 46163.363
466.00  14829.188 21324.070 28527.402 32994.049 36737.273 39749.365 42131.719 44454.484
467.00  15260.531 21785.016 29136.699 33992.779 37897.227 41100.551 43788.918 45932.941
468.00  15582.078 21887.398 28823.949 33800.695 37651.432 40529.508 43209.055 45737.811
469.00  15052.797 21523.453 28696.863 33576.291 37029.135 40179.443 42909.025 45425.392
470.00  15068.633 21601.133 28783.938 33380.824 37192.543 40593.680 43562.040 46314.813
471.00  15184.602 21287.758 28165.391 32905.598 36979.969 40662.711 43671.162 46289.585
472.00  14852.539 20874.812 28320.973 32487.990 36156.010 39457.568 42081.127 44528.179
473.00  14354.352 20412.695 27345.121 32596.105 36607.475 40016.834 43057.501 45651.813
474.00  14339.102 20480.008 28115.559 33254.244 36983.795 40324.822 42919.520 45270.178
475.00  14804.344 20778.723 27678.719 32558.561 37047.330 40486.850 43350.459 45897.779
476.00  14588.859 20291.699 27374.391 32430.777 36415.729 39952.934 43152.570 46242.711
477.00  15360.180 21891.543 28684.977 33026.619 36457.258 39918.828 43184.959 45910.024
478.00  15133.336 21305.441 28322.484 33270.436 37211.482 40750.396 43535.102 45822.318
479.00  14924.398 21211.770 28045.082 32896.988 37018.717 40414.600 43235.254 45889.897
480.00  15402.508 21588.188 29067.375 34323.164 38217.779 41652.162 44565.741 47294.750
481.00  14894.547 21076.316 27825.492 32945.244 36838.777 40129.422 43100.166 45939.499
482.00  15124.102 21466.137 27927.488 32575.004 36895.613 40524.164 43439.303 45990.804
483.00  15168.453 21307.172 28139.996 32814.037 36461.271 39620.477 43024.749 45604.627
484.00  14476.406 20695.484 27587.973 32572.441 36208.477 39935.561 42904.658 45613.601
485.00  14448.047 20433.609 27607.340 32468.408 36765.318 40014.547 43180.165 45718.751
486.00  14249.406 20552.242 27761.188 32596.340 36813.244 40087.645 43106.449 45787.962
487.00  14774.852 20783.953 27814.633 32908.951 37241.049 40390.629 43193.174 46594.804
488.00  14652.594 20872.062 27565.035 32302.279 35930.770 39220.156 42461.609 45155.286
489.00  14771.047 20854.672 28556.492 33927.998 37646.455 40799.111 43504.977 46057.404
490.00  15154.656 21186.539 28338.156 33544.473 36840.914 39823.812 42659.064 45367.949
491.00  15082.523 21163.281 28048.566 33336.455 37032.635 39965.318 42599.660 45723.051
492.00  14844.438 20958.848 28350.223 33603.086 36950.848 40187.980 43135.666 45696.047
493.00  15305.094 21499.461 28632.883 33807.377 37079.316 40161.760 42650.232 45442.435
494.00  15347.297 21612.176 28565.020 33533.547 37135.082 40036.271 42654.535 45207.222
495.00  15040.617 21360.871 28096.504 32317.516 36244.201 39498.979 42115.582 44874.998
496.00  15105.789 21405.637 28239.543 33025.529 36751.646 39956.035 42349.590 44487.607
497.00  15163.859 21201.777 28242.133 32809.131 36277.256 39063.781 41669.244 44165.202
498.00  14931.297 21058.746 28344.297 33310.791 37151.086 40004.912 42401.312 45148.766
499.00  15347.312 21910.148 29179.336 33511.777 36975.549 40242.053 43315.051 46051.627
500.00  14600.656 20744.430 28065.145 33051.473 37379.387 40589.924 43613.349 46319.893
501.00  14984.945 21102.418 28656.988 33928.906 37873.924 40722.201 43621.869 46284.454
502.00  15160.383 21228.535 28790.473 34077.445 37902.363 41223.234 44204.205 46798.160
503.00  14911.031 21223.152 28202.684 33292.842 37135.689 40743.941 43807.418 46265.206
504.00  15402.648 21528.098 28907.676 33833.084 37716.596 41025.285 43701.701 45989.669
505.00  15093.688 21349.973 28891.082 33872.664 38076.223 41514.398 44113.801 46821.469
506.00  14993.633 21174.125 28974.930 34251.824 38240.078 41764.113 44189.317 46675.119
507.00  15157.953 21419.988 28942.707 34173.303 38065.928 41175.266 43832.836 46736.583
508.00  15594.602 21816.496 28750.523 34132.049 37809.814 40749.469 43616.141 46099.815
509.00  15059.852 21094.051 28346.582 33499.801 37457.078 40612.275 43960.359 46697.071
510.00  15138.000 21069.871 28322.598 33144.934 37373.562 40685.158 43500.836 46418.441
511.00  14756.133 20729.270 28082.844 33124.787 36660.049 39850.506 42956.434 45643.139
512.00  15081.867 21174.691 28635.078 33584.887 37154.221 40080.283 42870.211 45797.677
513.00  15072.703 21092.285 28143.750 33291.859 37445.373 40857.332 43609.181 46172.592
514.00  14728.289 20783.891 27662.348 32627.203 36635.746 39836.180 42756.387 44813.092
515.00  15111.305 21181.594 28283.184 33537.955 37691.537 40825.773 43326.975 45707.195
516.00  14565.797 20694.801 27840.074 33314.389 37137.689 40331.252 42983.484 45535.643
517.00  15035.562 21129.336 28330.754 33164.359 37008.250 40259.494 43362.502 46013.021
518.00  14907.953 20993.980 28260.848 33595.930 37431.217 40255.666 43031.078 45005.100
519.00  14963.938 21056.840 27915.559 32780.396 36419.635 39221.777 41626.121 44067.928
520.00  14791.383 20838.320 27894.297 33005.436 36954.701 39906.945 42783.195 45444.594
521.00  14931.938 21016.273 28326.172 33027.568 36794.850 39764.338 42153.041 44655.812
522.00  15114.297 21342.676 28078.645 32972.781 36852.240 39864.498 42777.121 45519.051
523.00  14836.539 21091.309 28108.074 33406.990 37470.746 40418.197 42854.414 45260.774
524.00  14949.695 21038.105 27735.863 32913.070 37195.160 40327.146 42787.826 45152.739
525.00  15065.539 21091.391 27584.168 32477.660 36580.510 39706.467 42163.055 44621.396
526.00  15249.977 21352.215 28475.484 33199.400 36934.086 39961.514 42642.139 44890.661
527.00  15057.531 21147.031 28763.965 33612.238 37532.398 40907.807 43382.328 45875.472
528.00  15431.422 21543.137 28456.160 33583.768 37898.812 41240.574 43715.268 45993.969
529.00  15573.875 21641.199 28608.703 33665.197 37771.557 40826.238 43483.469 45596.993
530.00  15489.297 21858.016 28641.316 33108.816 36688.785 40030.803 42644.424 45300.988
531.00  15750.336 22114.254 28508.215 33515.379 37136.855 40093.914 42761.715 45229.324
532.00  15613.969 21930.129 28600.902 33236.570 37023.670 40331.281 43123.125 45555.444
533.00  15277.148 21687.609 28494.156 33599.338 37608.113 41121.068 43582.575 46107.043
534.00  15393.969 21859.551 28868.855 33226.256 36823.812 40039.285 42804.186 45238.317
535.00  15654.859 22069.762 29214.035 33700.639 37344.256 40566.689 43190.516 45761.193
536.00  15897.734 21906.215 28791.828 33393.779 37131.482 40219.598 42629.757 45310.190
537.00  16147.680 22896.680 30010.129 35173.652 38532.053 41444.111 43696.214 45885.067
538.00  16169.609 22590.934 29843.730 34836.965 38559.000 41446.100 44204.993 46729.171
539.00  16002.273 22505.902 29546.320 34303.561 37965.160 40680.246 43052.383 45025.556
540.00  15709.383 22116.320 29604.332 34368.553 37877.971 40892.479 43213.359 45872.118
541.00  15499.930 22021.777 29616.496 34534.283 38235.285 40724.012 43174.438 45466.160
542.00  15728.789 21865.113 28909.562 34207.555 37849.412 40550.070 43184.868 45308.162
543.00  15460.461 21862.746 29285.316 34204.430 37643.309 40366.107 42951.635 45058.737
544.00  15449.586 21843.941 29291.883 33966.375 37058.281 39751.668 42432.826 44859.187
545.00  15223.594 21592.656 29528.887 34459.902 37360.857 39667.451 42435.111 44929.396
546.00  15740.359 21889.602 28941.703 33755.496 37033.787 39778.057 42456.826 44915.751
547.00  15730.008 22281.980 29834.910 34684.955 38117.998 41055.439 43843.826 46270.788
548.00  15843.766 22167.398 29230.953 34173.246 37781.283 40431.818 43042.454 45722.141
549.00  15388.023 21580.930 28951.945 34295.588 38265.857 41197.375 43735.512 46302.821
550.00  15587.594 21764.879 28860.801 34181.740 38282.908 41095.262 43632.379 46351.809
551.00  15136.570 21437.246 28504.293 33391.854 37292.678 40560.930 43277.895 46265.664
552.00  15396.117 21521.148 28772.398 33912.779 38085.066 41436.596 44309.778 46979.150
553.00  15101.062 21428.992 28873.949 34214.102 37991.830 41141.953 43731.741 46348.733
554.00  15601.742 22098.926 28937.578 34020.693 37896.980 40727.943 43344.776 45784.770
555.00  15162.531 21167.105 27920.703 33370.021 37481.643 41004.152 43791.675 46407.164
556.00  14866.883 20956.121 28349.754 33826.387 37802.691 40969.643 43785.925 46323.662
557.00  14845.727 20769.359 28048.949 33373.787 37492.543 41008.529 43840.719 46312.793
558.00  15174.414 21120.480 28076.477 33427.918 37761.094 41103.609 43849.571 46270.500
559.00  15249.141 21331.535 28290.406 33146.521 36663.311 39582.674 42298.992 44849.647
560.00  15064.703 21507.113 28486.957 33410.166 37303.373 40442.445 43139.605 45669.492
561.00  15096.938 21078.316 28290.512 33587.352 37201.135 40168.363 43389.172 46190.782
562.00  15061.219 21175.340 28341.328 33246.912 36915.887 40025.857 42805.279 45526.903
563.00  15536.539 21689.664 28581.414 33927.527 37641.746 40573.379 42971.697 45509.240
564.00  15521.781 21396.121 28248.602 32749.676 36252.168 39515.807 42901.092 45773.409
565.00  15084.914 20989.871 27955.754 32876.588 36378.281 39402.172 42292.457 45008.885
566.00  15318.938 21512.625 28428.867 33324.809 36914.574 40103.332 42937.327 45547.535
567.00  15077.617 21232.543 28252.840 32965.961 36653.928 39543.393 42508.104 45176.771
568.00  15775.438 21803.754 29116.582 33762.512 37144.572 40338.699 43217.178 45851.742
569.00  15259.117 20804.379 27416.379 32700.615 36777.266 40373.754 43345.500 45856.109
570.00  15320.219 21319.098 27925.012 32905.850 36857.004 39968.455 43116.212 45929.686
571.00  15496.414 21652.457 28179.473 32972.648 36239.215 39281.469 42311.651 45140.658
572.00  15381.680 21280.047 27874.934 32833.914 36637.545 39779.824 42600.386 45366.441
573.00  15372.453 21511.191 28385.746 32984.424 36668.732 39828.730 42551.307 45111.789
574.00  15568.430 21956.812 28788.164 33334.424 37075.959 40253.482 42669.482 45113.064
575.00  15498.148 21535.141 28786.777 33450.975 36643.090 39665.387 42261.826 44787.493
576.00  15841.492 22151.934 29600.934 34197.781 37206.168 39794.062 42311.987 44824.904
577.00  15418.141 21601.383 28575.324 33798.527 37549.492 40422.576 42882.982 45532.491
578.00  15898.969 22174.359 29197.477 33454.705 36746.934 39541.615 42183.432 44793.835
579.00  15520.578 21776.992 29179.145 33920.164 37515.312 40577.455 43522.684 46433.977
580.00  15688.977 22053.262 29818.023 34832.186 38068.289 40477.115 42886.870 45211.684
581.00  15387.891 21636.426 28942.047 33946.549 37521.238 40267.049 42441.715 45026.428
582.00  15523.836 21989.848 29351.793 34892.500 38302.654 40897.926 43055.285 45411.386
583.00  15333.305 21691.738 28788.820 33640.912 37501.279 40331.039 43121.238 45457.074
584.00  15451.953 21621.828 28983.824 33602.977 36893.189 39334.980 41975.254 44546.685
585.00  16100.844 22486.602 29939.645 34609.051 38027.070 40913.002 43238.697 45664.026
586.00  15366.523 21626.613 28904.242 33709.482 36821.088 39181.436 42189.377 44681.299
587.00  15288.125 21752.125 29161.441 33769.918 37601.832 40541.232 43389.281 46222.909
588.00  15432.805 21927.230 29180.418 33674.033 37155.973 39865.635 42598.085 45260.716
589.00  15547.047 22135.434 29634.477 34653.297 37871.936 40370.105 42861.436 45451.679
590.00  15622.156 22182.559 29393.383 34426.436 37736.391 40704.195 43701.230 46225.683
591.00  15363.891 21873.328 29110.398 34004.789 37705.625 40556.811 43171.195 45899.582
592.00  15902.938 22500.738 29373.250 34205.334 38016.133 40867.326 43550.355 45817.916
593.00  15457.469 21992.359 29356.867 34334.896 37830.279 40830.070 43697.406 46809.526
594.00  15386.938 21839.016 28906.641 33964.725 37383.338 40184.156 43450.645 46538.045
595.00  15305.992 21532.242 28802.945 33682.275 37429.139 40453.459 43235.321 45665.351
596.00  14952.992 20936.398 28182.742 32973.127 36843.553 40004.133 43175.754 46137.088
597.00  14842.484 21130.484 28827.109 34055.768 37951.340 41155.082 44618.354 47600.870
598.00  14872.062 20958.984 27981.160 32977.996 36542.945 39684.533 42571.494 45792.239
599.00  15436.430 21777.230 28251.184 32865.771 36805.582 40306.551 43585.388 46328.772
600.00  15427.586 21444.277 28541.930 33285.037 37020.988 40069.498 43248.240 46469.206
601.00  15211.422 21223.258 27806.691 32712.844 36862.875 40274.297 43061.465 45895.498
602.00  15492.312 21352.352 27482.906 32092.168 36145.041 39660.580 42817.537 45912.882
603.00  15492.578 21923.219 28658.871 33309.729 36763.201 39905.943 42987.595 45853.010
604.00  15479.906 21745.633 28475.422 33526.969 37965.705 41186.412 43821.097 46352.360
605.00  15555.516 21575.980 28570.316 33997.684 37596.666 40652.561 43467.486 46211.332
606.00  15170.492 21183.223 28516.414 33802.922 37541.486 40826.971 43652.523 46352.023
607.00  15288.875 21279.254 27837.395 32763.422 36815.172 40037.457 42721.320 45154.585
608.00  15870.883 22222.590 28903.727 33578.674 37384.857 40903.604 43874.897 46556.729
609.00  15445.109 21952.109 28908.375 33569.760 37487.303 41060.744 44145.421 46800.240
610.00  15537.203 22033.711 28932.348 33776.242 37388.855 40743.504 43857.961 46765.491
611.00  15936.883 21963.895 28520.051 33509.895 37568.760 40867.148 43964.247 46645.029
612.00  15365.406 21698.641 28705.023 33403.799 37226.854 40262.404 43650.021 47139.848
613.00  15809.305 22021.910 28325.027 33478.855 37763.281 41494.195 44333.755 47134.393
614.00  15506.922 21351.809 27998.098 32723.045 36649.002 39892.455 43033.359 46233.812
615.00  15456.945 21534.691 28280.703 33275.514 37456.291 40443.180 43143.658 45973.270
616.00  15601.820 21707.289 28283.262 32761.711 36510.445 39732.201 42703.888 45659.462
617.00  15335.242 21615.977 28345.617 33209.209 37108.730 40119.387 43025.600 45730.546
618.00  15373.133 21332.867 28159.695 33564.246 37422.051 40292.643 42585.521 45758.830
619.00  14925.555 21017.816 27808.930 33301.719 37249.150 40319.494 43167.713 45894.405
620.00  14761.000 20489.348 27378.082 32571.893 36515.314 39248.529 42039.276 44943.654
621.00  14930.867 20886.961 27581.410 32504.744 36283.430 39445.760 42399.783 45325.511
622.00  14773.070 20564.465 27358.145 32381.236 36208.152 39754.924 42558.938 45533.320
623.00  14495.148 20057.301 26811.703 32158.225 36096.146 39353.010 42050.695 45319.091
624.00  14656.305 20276.680 27085.750 32294.043 36531.342 40029.322 42877.785 45689.146
625.00  15349.062 21408.082 28074.477 32762.998 36558.947 39689.803 43028.555 45877.029
626.00  15776.500 21928.273 28021.484 32276.439 35768.633 39262.391 42575.006 45324.908
627.00  15999.375 22375.914 29180.434 33839.842 37800.680 40916.756 43899.257 46367.854
628.00  15722.469 21909.199 28521.367 33243.510 37023.965 40117.574 43200.823 46181.611
629.00  15464.844 21374.762 27984.188 33082.930 36851.910 40128.793 43038.216 45870.271
630.00  15497.219 21367.789 28201.129 33039.146 36838.164 40061.449 42879.967 45455.822
631.00  15879.117 21621.105 27852.348 32548.375 36583.160 39682.457 42541.906 45462.258
632.00  15726.672 21630.359 28027.191 32676.877 36151.961 38922.854 41512.551 44376.496
633.00  15776.516 21586.914 27958.520 32425.074 36476.520 40077.145 43442.329 46623.274
634.00  16007.289 21649.035 28099.742 32632.916 36358.023 39529.672 42414.829 45668.674
635.00  15307.609 21394.922 28276.113 32908.568 36514.262 39464.242 42178.109 44962.072
636.00  15074.383 21331.848 28219.242 33263.826 37080.084 40525.992 43506.254 46131.725
637.00  15350.688 21425.656 28256.723 32946.896 36674.422 40295.471 43587.316 46675.911
638.00  15416.859 21199.246 27638.109 32596.621 36676.189 40251.422 43472.206 46245.761
639.00  15257.703 20899.262 27140.262 31483.744 35286.580 39049.801 42624.275 45716.387
640.00  14968.281 20866.785 27579.898 32395.033 36878.492 40620.258 43697.366 46381.317
641.00  15271.180 21238.176 28237.477 33588.871 37935.654 40954.990 43796.853 46581.426
642.00  15053.023 21029.844 27996.410 33243.236 37642.162 40850.123 43528.186 46182.638
643.00  15449.773 21451.008 27996.922 32937.484 37361.189 40861.219 43620.941 46521.537
644.00  15632.047 21516.602 27863.281 32825.967 37219.258 40775.459 43693.017 46375.589
645.00  15336.352 21139.262 27906.438 32881.680 36778.863 40250.812 43547.261 46578.226
646.00  15064.508 20558.406 27353.352 32691.436 37003.781 40173.025 42987.505 45615.716
647.00  15196.977 21120.516 27836.988 32714.178 36781.992 40521.510 43768.701 46748.028
648.00  14818.617 20643.691 27882.352 32697.887 36969.771 40757.188 43464.940 45964.504
649.00  15149.953 21108.098 27856.062 32914.707 37425.191 40661.590 43605.584 46119.977
650.00  15231.242 21327.797 28818.293 33765.770 37702.344 40641.287 43408.393 46353.117
651.00  14976.922 20905.016 28334.254 33232.590 36869.219 40132.346 42777.412 45257.029
652.00  14915.125 20794.098 28035.297 33200.098 37228.494 40856.922 43717.256 46625.146
653.00  15189.188 21294.191 28422.840 33176.625 36890.703 40035.764 42849.232 45262.754
654.00  14898.383 21027.578 27994.980 33114.287 37337.168 40615.020 43243.351 46122.037
655.00  14788.953 20791.617 28454.398 33839.994 37895.506 41152.545 43944.176 46770.069
656.00  15131.227 21318.840 29137.281 34411.355 38028.014 41108.516 43969.741 46487.498
657.00  15283.531 21329.465 28942.734 34296.387 37730.877 41067.143 43616.537 46380.960
658.00  15183.500 21521.121 29261.742 34918.543 39043.121 42060.193 44713.836 47549.683
659.00  14823.141 21132.871 28781.559 33971.586 38068.201 41423.955 44193.719 46778.858
660.00  14754.781 20911.129 28362.191 33994.875 37939.934 41370.236 44316.847 46826.182
661.00  14778.289 20664.523 27946.953 34071.561 38256.072 41815.943 44538.030 47341.543
662.00  15023.977 21011.266 28328.543 33914.922 37780.189 40965.029 43764.539 46561.628
663.00  15219.617 21329.633 28715.516 33856.018 37674.160 40942.492 43623.127 46172.970
664.00  15346.727 21590.746 28620.840 33629.975 37560.059 40787.490 43859.041 46746.853
665.00  15274.820 21725.605 29074.609 34264.975 38088.988 41092.016 43920.916 46472.813
666.00  14938.570 20945.535 27813.953 32952.969 36991.908 40576.244 43339.180 46355.750
667.00  14962.469 21326.559 28390.762 33575.043 37898.613 41451.508 44139.111 46887.990
668.00  15238.875 21702.777 29257.879 34551.088 38469.289 41571.844 44706.400 47361.882
669.00  14835.398 21009.820 28378.809 33701.570 37632.561 40748.268 43643.029 45978.809
670.00  15101.320 21445.062 28666.824 34005.732 37980.523 41194.510 43934.904 46736.626
671.00  14804.172 21183.109 28308.086 33163.982 37417.943 40958.971 43648.284 46120.148
672.00  15085.477 20956.262 28018.629 32968.635 36534.609 39828.438 42524.511 45035.519
673.00  15046.086 20789.316 27944.449 33000.184 36721.426 39800.062 42738.815 45152.743
674.00  15078.016 21127.469 28065.504 32513.688 36447.219 39651.869 42369.686 45095.375
675.00  14870.844 20736.602 27878.578 33025.141 37134.236 40282.383 42935.045 45721.051
676.00  15020.406 20908.594 28305.973 33796.076 37441.047 40772.154 43685.060 46493.277
677.00  15055.109 21159.660 28313.027 33518.451 37842.053 41258.482 43865.445 46782.976
678.00  15094.516 21029.023 28232.945 33619.002 38032.904 41465.289 44649.401 47560.765
679.00  14774.242 20879.492 28597.465 33801.014 37788.463 40917.748 43788.238 46423.878
680.00  15096.711 21052.477 27867.473 33137.920 37328.373 40489.615 43462.239 46514.549
681.00  14959.070 20917.250 27789.246 32696.396 36597.414 39819.098 43118.106 45765.577
682.00  14945.984 20712.641 28164.164 32982.475 36565.611 39802.248 42664.912 45585.235
683.00  15054.711 20730.059 27793.371 33048.418 37154.906 40479.652 43303.841 46031.834
684.00  15138.711 21057.016 28178.473 33088.416 36920.213 40158.961 43268.815 45791.504
685.00  15449.750 21589.738 28890.648 33795.234 37533.062 41094.650 44312.885 47020.641
686.00  15130.914 21304.738 28728.117 34019.311 38308.115 41653.055 44696.627 47944.023
687.00  14764.672 20510.582 27671.852 32928.480 37022.920 40364.744 43225.671 45965.713
688.00  14977.812 21177.824 28441.660 33156.248 36965.662 40589.846 44044.876 46838.433
689.00  15116.375 21313.277 28657.625 33924.479 38112.172 41417.643 44183.550 47112.933
690.00  15287.531 21427.762 28969.289 33653.348 38064.678 41595.654 44602.001 47298.346
691.00  15250.906 21426.020 28638.992 33657.584 37836.588 41199.121 44189.825 46545.187
692.00  15228.469 21227.984 28330.742 33453.641 37838.684 41193.879 44166.702 46816.323
693.00  14908.961 21088.223 28149.547 33401.748 37497.145 40702.385 43528.826 46022.093
694.00  14918.391 20642.430 27595.453 32896.111 37295.695 40865.086 44153.057 46771.869
695.00  14937.883 20900.539 27576.453 32444.986 36512.820 40201.100 43621.040 46215.030
696.00  14754.438 20597.043 27960.148 32953.535 36934.572 40511.875 43617.465 46460.238
697.00  14875.047 21137.383 28013.152 32658.547 36682.129 40048.916 43160.775 46046.727
698.00  15084.039 21055.938 27970.723 33004.156 36850.668 40119.021 43342.957 46261.088
699.00  15155.812 21216.801 28064.848 33217.393 37239.254 40719.064 43695.828 46446.546
700.00  14832.078 21132.551 28402.121 33055.414 37284.773 40650.787 44074.083 46375.487
701.00  14727.258 20970.324 28818.043 33636.188 37195.082 40315.170 43199.857 45863.046
702.00  14825.992 21346.473 28602.770 33390.434 36865.229 39875.699 42587.698 45275.979
703.00  14609.000 20545.457 27434.691 32666.434 36803.355 40170.143 43021.607 45772.382
704.00  14717.312 20830.754 28237.648 33081.420 36671.080 39794.346 42735.445 45749.775
705.00  15069.805 21201.867 28121.289 33097.164 37090.965 39873.766 42687.177 45615.142
706.00  15006.062 20930.496 27901.898 32846.984 36942.654 40477.234 43404.863 46863.953
707.00  15590.156 21900.504 29360.188 34145.744 37751.109 41082.906 44284.334 46940.583
708.00  15367.875 21452.918 28505.867 33477.682 37266.420 40481.248 43388.501 46203.444
709.00  15521.938 21682.547 28914.344 33824.617 37643.799 40709.777 43637.304 46664.233
710.00  15112.320 21424.844 28360.762 33517.545 37343.947 40227.730 43028.241 45762.066
711.00  15490.922 21707.555 28397.082 33051.457 36721.914 39948.564 42727.399 45823.025
712.00  15215.148 21186.922 28077.449 33270.109 37414.256 40652.572 43559.350 46578.147
713.00  15261.562 21122.078 27877.309 32896.818 36994.105 39902.590 42492.174 45628.437
714.00  15519.898 21615.078 28320.438 33199.551 37167.869 40387.266 43581.852 46281.419
715.00  14957.250 20922.398 27507.152 32696.531 36812.803 40093.955 42923.465 45811.061
716.00  15218.461 20860.305 26959.527 32050.438 36232.656 40295.367 43412.751 46440.986
717.00  15412.883 21538.902 28181.602 33504.643 37565.838 41043.709 43970.603 46750.268
718.00  15677.250 21785.684 27867.184 32636.020 36762.021 39946.590 43154.745 46170.229
719.00  15550.727 21409.938 27497.379 32356.338 36480.494 40205.566 43543.820 46190.146
720.00  15563.125 21576.895 28278.398 33747.273 37802.521 40846.766 44138.730 46810.051
721.00  15490.266 20935.188 27103.805 32703.777 36962.188 40180.041 43149.627 46279.164
722.00  15588.602 21518.734 28220.070 33240.082 37268.678 40349.537 43541.727 46378.030
723.00  15272.578 21122.918 27750.570 33048.836 36946.191 40542.059 42977.811 45600.113
724.00  15300.469 21079.777 28119.738 33597.234 37624.320 41065.906 43873.743 47038.204
725.00  15411.742 21226.582 28189.562 33554.182 37878.371 41113.910 43952.516 46634.241
726.00  15631.977 21493.602 27998.430 33235.869 37634.973 40936.342 43618.280 46453.538
727.00  15032.055 20490.652 27301.324 32390.092 36313.867 39852.232 42733.834 45517.943
728.00  15198.797 20864.879 27172.496 32483.123 36700.154 40287.971 43414.746 46248.251
729.00  14606.672 20215.738 27120.406 32123.008 36124.650 39526.480 43081.079 45867.298
730.00  14790.141 20112.914 26312.262 31759.312 36563.215 40630.322 44106.646 47196.686
731.00  15417.672 21627.512 28246.367 33491.010 37984.912 41821.184 45142.083 47804.807
732.00  15129.453 21485.703 28331.457 33560.752 37908.588 41438.275 44551.060 47521.979
733.00  15350.695 21485.301 27899.738 33197.414 37711.916 41005.021 44428.188 47282.862
734.00  15412.531 21429.199 28234.281 33269.850 37489.178 40830.213 43945.316 46389.867
735.00  15611.016 21703.250 27987.715 33089.301 37739.625 41262.311 44194.152 47196.728
736.00  15255.750 21431.422 28265.750 33387.576 37772.100 41155.645 44067.626 46692.175
737.00  15064.414 21125.629 28056.758 33480.980 37471.299 40775.344 44146.225 46809.943
738.00  14962.594 21150.828 28543.309 34106.234 38145.273 41559.943 44502.342 47386.700
739.00  15325.539 21390.707 28348.930 34050.053 38419.361 42045.916 45065.086 47697.623
740.00  14927.750 21044.203 28034.113 33259.545 37525.031 41131.492 44165.347 47251.156
741.00  15076.109 21197.988 28362.938 33886.984 38101.693 41323.666 44309.176 47112.665
742.00  15567.336 21815.008 28722.809 34149.041 38433.074 41758.182 44140.426 46616.946
743.00  15647.773 22209.660 28783.094 33961.760 38314.537 41879.812 44447.428 47024.660
744.00  15596.984 21635.637 28647.543 33848.824 37669.123 41065.750 43701.306 46725.108
745.00  15416.594 21471.891 27849.520 32812.150 36995.746 40449.471 43055.087 45711.944
746.00  15357.461 21427.594 28183.836 33086.549 37120.904 40364.131 43236.423 45930.359
747.00  15055.367 21085.879 28039.266 33178.783 37201.367 40361.861 43101.005 45724.061
748.00  14813.266 20931.891 28141.215 33350.379 37106.955 40468.918 43338.602 46009.318
749.00  14625.492 20593.156 27438.273 33083.549 37245.477 40539.729 43024.291 45808.229
750.00  14410.766 20676.512 27841.863 33004.785 37605.023 41398.893 44626.823 47389.475
751.00  14579.211 20558.762 27838.484 33047.127 37086.051 40511.447 43217.076 45955.257
752.00  14535.742 20992.012 27892.824 32995.428 37201.580 40822.902 43582.908 46327.130
753.00  15084.234 21500.934 28213.375 32766.387 36971.766 40196.555 43024.350 45959.849
754.00  14827.617 21390.148 28688.875 33530.217 37213.383 40342.145 43331.693 46115.957
755.00  15565.812 21757.090 28818.406 33472.578 37614.781 41376.650 43586.544 46065.988
756.00  14996.922 21235.613 28193.793 33361.932 37446.068 40819.332 43899.936 46430.593
757.00  15292.508 21709.086 28525.457 33217.203 36928.160 40022.619 42641.818 45273.303
758.00  15309.633 21733.680 28914.930 33553.656 36945.709 40087.053 42790.238 45500.129
759.00  15259.031 21570.680 28466.738 33616.254 37596.893 40900.822 43394.386 45891.638
760.00  14959.953 21129.699 28414.926 32955.646 37099.701 40652.711 43486.675 46368.037
761.00  15072.188 21417.613 28573.293 33691.857 37795.971 41283.598 44244.682 47121.657
762.00  15381.078 21711.812 28766.094 33953.062 37591.787 40748.283 43102.397 45427.070
763.00  14894.461 20862.660 28499.910 34128.951 38482.430 41669.318 44684.177 46991.133
764.00  14863.445 21038.789 28445.926 34271.777 38510.268 41521.117 44059.680 46086.600
765.00  15194.203 21302.566 28724.223 33918.625 38076.828 41357.318 43695.454 46039.626
766.00  14929.297 21012.820 28493.109 33941.154 38219.520 41401.488 44418.413 46661.845
767.00  15314.219 21056.070 28108.016 33591.812 37486.012 40810.969 43975.563 46630.450
768.00  15442.805 21171.129 28503.516 33831.684 37986.229 41504.477 44326.420 47157.275
769.00  15326.969 21432.555 28065.660 33082.818 37119.217 40619.994 43864.420 46767.823
770.00  15122.141 21147.902 27871.574 33306.799 37605.746 40927.604 43625.356 46033.772
771.00  15149.195 21256.086 28496.520 33884.338 37891.080 40887.525 43587.719 45991.191
772.00  15001.656 21148.477 28691.965 34124.715 37882.174 40835.729 43645.442 46341.066
773.00  14904.156 21318.586 28967.273 34289.293 38282.098 41093.445 43980.756 46721.925
774.00  15238.172 21544.000 28941.496 34409.256 38397.049 41308.605 43583.017 45868.125
775.00  15287.570 21468.426 28608.520 34154.125 37992.738 40959.748 43270.358 45551.859
776.00  15368.828 21703.477 29070.605 34249.668 37864.432 40554.121 43107.707 45656.585
777.00  15157.125 21369.785 28664.773 33939.266 38142.293 40982.541 43313.280 46238.749
778.00  15058.844 21478.523 28823.168 34145.734 38053.129 41138.705 43836.976 46554.794
779.00  15059.867 21189.953 28488.289 33440.082 37245.742 40566.971 43212.443 45702.782
780.00  14818.922 21470.984 29254.734 34365.895 38401.053 41475.562 44146.738 46460.516
781.00  15471.289 22045.871 29468.887 34613.945 38402.746 41481.762 44373.868 47012.922
782.00  16073.055 22393.945 29527.531 34886.479 38846.932 41721.082 44672.215 47588.768
783.00  15411.398 21866.332 28688.992 33941.189 38165.605 41247.441 43906.085 46873.574
784.00  15736.883 21963.172 29018.680 33864.967 38212.496 41495.197 44369.606 47394.053
785.00  15135.086 21197.992 28015.406 33508.740 37855.039 41423.836 44141.156 47164.565
786.00  15571.242 21857.031 28938.168 33779.479 37813.125 41522.146 44399.200 46954.801
787.00  15706.078 21825.918 28554.250 33662.441 37980.738 41050.027 43570.162 46243.200
788.00  14743.477 20742.852 27646.863 33057.809 37818.115 41522.141 44477.992 46901.226
789.00  14649.242 20812.074 27806.078 32944.707 37346.660 41224.127 43918.040 46694.775
790.00  14737.602 21127.156 28579.285 34080.438 39156.271 42480.343 45258.182 48043.314
791.00  15036.688 21312.996 28096.520 33746.643 38436.160 42522.148 45207.195 47757.002
792.00  15338.398 21656.816 28814.441 33798.596 38355.785 41992.389 44883.235 47318.934
793.00  15059.773 21389.090 28149.004 33268.508 37937.674 41663.285 44746.266 47256.629
794.00  15554.188 22042.531 28572.863 33655.184 37927.748 41177.275 44004.086 46824.954
795.00  14977.336 21141.648 28483.617 33477.863 37514.975 41103.129 43993.022 46566.740
796.00  15199.438 21333.465 28308.895 33618.938 37623.553 40670.799 43403.305 45859.957
797.00  15214.617 21360.434 28239.148 32902.803 37073.406 40587.207 43686.451 46256.604
798.00  14588.516 20722.164 27920.434 33538.969 38091.039 41360.994 44070.019 46450.155
799.00  15086.656 21239.844 27930.801 32843.594 36971.521 40416.473 43256.301 46343.601
800.00  15285.641 21771.438 28769.738 33595.303 37497.672 40809.707 43397.569 46018.215
801.00  15934.758 22589.555 29848.207 34679.035 38602.307 41483.125 43863.223 46483.017
802.00  15348.406 21618.539 28240.508 33665.707 37502.693 40336.635 42513.781 44890.997
803.00  15816.664 22182.062 29399.918 34297.258 38159.611 41365.484 44051.628 46572.017
804.00  15290.648 21980.449 29324.785 34233.303 38148.477 41292.977 44033.118 46466.489
805.00  15915.375 22117.898 29334.074 34157.182 38084.568 41327.691 43879.462 46009.531
806.00  15691.844 22106.430 29073.910 34513.713 38215.330 40960.131 43535.739 45963.675
807.00  15621.008 21762.852 28814.066 33714.254 37332.010 40020.551 42710.053 45096.433
808.00  15746.516 22317.773 29594.609 34586.533 38343.195 41167.605 43558.818 45802.149
809.00  15900.078 22286.023 29491.859 34414.479 37989.807 41038.039 43597.478 45657.406
810.00  15702.484 21541.922 28520.211 33989.885 37803.486 40403.363 42634.336 44979.812
811.00  15588.578 21495.219 28666.555 33391.186 37278.660 40638.473 43379.242 45636.948
812.00  15076.836 21032.320 28230.938 33243.887 36960.018 40391.994 43484.060 45739.899
813.00  15167.664 21507.484 28592.121 32758.918 36927.521 39904.238 42793.956 45208.204
814.00  14893.852 20835.641 28005.723 32963.846 36817.213 39901.418 42656.901 45409.733
815.00  14975.039 21300.594 28571.328 33439.650 37348.158 40582.572 43532.871 46177.920
816.00  15153.961 21223.090 28203.340 33235.260 36978.875 40277.365 43172.188 45829.757
817.00  15284.234 21161.355 28466.148 33505.918 37549.404 40718.865 43142.623 45624.958
818.00  15185.484 21546.195 29386.770 34220.707 37887.404 40823.512 43378.243 45897.666
819.00  15432.148 21756.266 28914.969 33893.434 37855.176 40969.068 43514.896 45829.355
820.00  15468.445 21321.578 28422.902 33738.869 37752.809 40847.727 43496.460 45602.154
821.00  15090.242 21289.016 28446.922 33518.291 37469.895 40696.174 43438.293 46362.554
822.00  14647.469 21068.523 28646.434 33756.186 37625.732 40871.193 43455.986 46030.350
823.00  15204.062 21531.457 29093.496 34480.572 38410.932 41469.855 43908.161 45860.401
824.00  14789.859 21240.156 28873.441 33687.988 37876.266 41180.004 43955.069 46753.777
825.00  15128.945 21459.520 28729.621 33548.648 37386.830 40469.789 43295.949 46072.469
826.00  14884.055 20844.320 28440.453 33236.781 37107.969 40473.465 43212.987 45638.422
827.00  15259.680 21539.449 29060.449 34103.164 37783.947 41161.238 43980.916 46417.465
828.00  14880.656 21067.840 28218.949 33304.307 37765.586 41315.424 44198.243 47040.836
829.00  14995.367 21238.191 28432.992 33685.723 37550.828 40533.893 43250.732 45874.928
830.00  15201.188 21568.375 28922.816 33735.664 37924.266 41746.297 44716.936 47407.224
831.00  14983.492 20900.055 28501.012 33531.428 37603.100 41205.262 44300.154 47049.958
832.00  15480.203 21794.730 29211.945 34406.684 38679.828 42035.072 44947.278 46899.133
833.00  15833.953 22418.473 29995.121 35230.980 39434.494 42447.248 45176.991 47465.574
834.00  15752.688 21980.176 28829.172 33520.455 37602.574 40921.832 43844.182 46637.496
835.00  15360.297 21497.203 28427.816 33274.531 37382.826 40616.904 43650.905 46430.737
836.00  15171.398 21535.973 28545.551 33447.725 37700.012 41304.986 44449.787 47260.983
837.00  15465.445 21632.367 28803.672 33633.420 37620.588 40787.820 43451.043 46075.921
838.00  14923.539 21164.512 28164.172 32816.053 37051.826 40683.521 43679.771 46154.594
839.00  15266.641 21625.793 28579.828 33267.895 37389.672 40556.072 43616.943 46460.318
840.00  15276.594 21747.250 28993.391 33446.543 37529.211 41044.723 43900.354 46730.142
841.00  15884.375 21969.965 29390.465 33888.688 37860.383 41626.527 44282.915 46437.764
842.00  15197.203 21335.055 28569.723 33314.180 37183.459 40619.221 43102.361 45557.902
843.00  15856.203 22176.703 28588.168 33091.801 37298.988 40556.932 43560.985 46180.713
844.00  15730.094 21982.121 28742.422 33304.990 37359.271 40832.346 43646.542 46194.668
845.00  15286.945 21516.016 28532.172 33601.816 37797.027 41316.016 44069.013 46619.350
846.00  15613.898 21861.242 28766.883 33271.334 37529.816 41019.318 43831.717 46146.266
847.00  15617.227 21949.422 29107.711 34008.574 38012.361 41564.628 44480.543 47391.043
848.00  14828.086 21155.273 28521.676 33511.865 37547.461 41302.766 44256.002 46864.233
849.00  14944.094 21308.738 28415.645 33539.963 37452.818 41156.465 44313.663 46979.431
850.00  15812.344 21918.352 28845.672 33584.705 37368.709 41029.982 44042.984 46916.981
851.00  15465.039 21686.543 28880.113 33717.256 37446.422 40816.625 43758.124 46446.446
852.00  15952.859 22272.090 29419.258 34457.062 38394.137 41798.646 44319.037 47030.455
853.00  16234.969 22947.961 30049.965 34435.965 38260.393 41611.887 44129.259 46563.577
854.00  15642.500 22137.445 29365.914 34297.031 38353.457 41685.518 44395.803 46725.078
855.00  16181.773 22535.094 29319.926 34064.486 37831.133 40834.760 43782.539 46284.340
856.00  15888.227 22430.891 29079.762 33627.830 37661.422 41422.863 43951.960 46308.880
857.00  15669.742 21970.500 28838.562 33609.875 37597.801 41389.947 44187.960 46704.025
858.00  15567.047 21690.312 28690.039 33418.828 36996.277 40344.305 43446.906 46251.265
859.00  16080.328 22409.172 29629.262 34127.938 37645.320 40754.660 43233.835 45821.940
860.00  15746.641 22445.609 29608.652 34286.922 37802.494 40846.096 43670.311 46348.454
861.00  15768.547 22014.637 28915.441 34143.098 37833.955 40661.561 43328.747 45637.267
862.00  15138.891 21461.871 28632.254 33624.170 37551.953 41227.029 43955.688 46621.403
863.00  15378.500 21717.918 28987.227 33956.654 37549.027 40773.152 43695.485 46263.753
864.00  15694.789 22207.570 29368.246 34159.305 37928.967 40997.580 43486.678 46077.262
865.00  15751.336 21870.605 28824.645 33331.898 36854.490 39810.992 42561.049 45617.202
866.00  15984.742 22176.727 28862.516 33798.572 37184.738 40357.904 43242.415 45702.773
867.00  16202.430 22315.074 29554.793 34415.566 38058.830 40951.018 43176.187 45717.234
868.00  15943.375 22231.145 29058.629 33333.797 36534.920 39571.623 42127.891 44436.613
869.00  16142.180 22593.188 29296.789 33796.660 37260.557 40369.803 42944.696 45619.862
870.00  15878.648 21944.129 29090.164 33315.760 36753.150 39933.867 42955.312 45718.099
871.00  16263.992 22491.465 29187.781 33589.396 37085.248 39859.322 42454.179 45275.799
872.00  16169.758 22366.305 29751.453 34386.871 37647.680 40772.053 43513.718 46064.929
873.00  16423.828 22955.168 29629.711 33754.555 37241.146 40221.346 43141.413 45609.493
874.00  16456.961 22673.348 29891.766 34548.203 38048.227 41113.043 43902.906 46487.416
875.00  16405.516 22990.465 29968.676 34141.854 37542.414 40309.361 43254.359 45887.951
876.00  15704.797 21764.980 28746.195 33370.170 36973.488 40051.496 42915.173 45354.273
877.00  15546.812 21372.008 28288.309 32444.613 35843.951 38964.297 41820.799 44522.396
878.00  16517.352 22221.605 28637.098 33151.924 36698.164 39723.771 42254.531 44853.135
879.00  15808.141 21791.734 28475.523 32782.752 36451.818 39777.484 42666.643 45246.523
880.00  15977.203 21808.406 28207.434 32728.992 36487.205 39601.027 42176.521 44853.917
881.00  16075.594 22045.188 28274.273 32925.416 36460.922 39671.799 42813.596 45630.619
882.00  16115.000 21917.855 28280.449 32963.719 36643.293 39647.146 42221.413 44604.259
883.00  16014.008 22054.289 28050.527 32860.318 36595.924 40022.523 43057.817 45712.794
884.00  15564.406 21616.820 28230.449 32853.457 36506.719 39460.262 42160.991 44916.023
885.00  15735.922 21838.250 28239.961 32963.234 36635.676 40085.332 42832.289 45740.366
886.00  16152.094 22336.211 28764.992 33291.672 36945.146 39912.262 42649.395 45185.001
887.00  16025.961 22255.000 29312.820 33697.611 37318.633 40572.893 43270.708 45687.430
888.00  15896.148 22014.465 28320.516 32781.533 36473.906 39811.303 42979.802 45725.800
889.00  15895.000 21919.754 28323.133 32815.025 36477.621 39423.965 42378.028 44978.303
890.00  15258.883 21163.605 28232.605 32674.529 36595.234 39499.230 42568.482 45678.142
891.00  15426.945 21518.801 28284.367 33113.199 37115.303 40436.104 43242.794 45725.861
892.00  15356.312 21077.863 27500.129 32361.221 36064.994 39000.854 42099.386 44850.068
893.00  15762.094 22019.285 28529.355 33582.049 37085.406 40550.262 43420.853 45848.255
894.00  15780.438 21975.410 28696.781 33719.545 37252.098 40514.322 43557.378 45853.253
895.00  16293.609 22728.730 29564.660 34494.512 38172.484 40995.273 43709.569 46205.818
896.00  15774.398 22083.551 28732.688 33448.691 37319.789 40662.365 43554.011 45958.271
897.00  16029.164 22716.066 29077.008 33383.951 37006.084 40144.748 42825.205 45071.698
898.00  15774.375 22279.992 29340.445 34061.260 38006.812 41388.270 43791.351 46183.867
899.00  15285.594 21486.984 28292.609 33397.330 37857.529 41381.762 44447.994 47177.689
900.00  14996.852 21002.340 27603.613 32359.607 36766.914 40807.086 43752.509 46276.201
901.00  14935.852 21097.238 27833.062 32815.168 36806.871 40476.564 43351.968 45965.732
902.00  15359.953 21393.074 28332.816 33507.826 37818.447 41301.863 44283.780 46575.298
903.00  15353.617 21467.090 28192.449 33557.545 37921.875 40997.930 43668.946 46199.901
904.00  15461.438 21587.578 28653.742 34001.691 37930.184 41193.709 43864.951 46453.914
905.00  15480.648 21503.465 28130.078 32967.596 36633.422 40540.463 43776.964 46287.822
906.00  15510.859 21368.766 27720.918 32628.617 36653.709 39716.881 42676.385 45345.357
907.00  15682.102 21505.738 27757.406 32490.283 36591.584 39884.932 42554.746 45031.313
908.00  16177.438 22517.195 29483.887 34257.357 37983.611 40636.256 43043.274 45304.275
909.00  15954.234 22030.938 28686.727 33379.049 37094.232 40843.174 44069.787 46518.536
910.00  15791.867 21704.121 27587.293 32021.488 36055.193 39865.172 42796.295 45381.627
911.00  15848.711 21895.410 28206.488 33040.117 37003.621 40264.756 43357.244 46177.501
912.00  16032.781 22087.625 28372.570 32804.902 36880.662 40250.670 42767.980 45370.742
913.00  15687.375 21943.449 28858.066 33771.324 37598.543 40736.779 43226.067 45501.470
914.00  15826.148 22321.105 28892.027 33480.098 37377.861 40897.266 43679.422 46453.533
915.00  16321.000 22624.203 29217.594 33541.473 37120.938 40087.246 43229.899 45898.443
916.00  16247.273 22303.109 28826.316 33724.188 37583.836 40938.012 43789.581 46537.956
917.00  15871.703 22092.754 28801.289 33467.898 37634.385 41130.764 44261.272 46961.147
918.00  15755.414 21704.410 28735.613 33656.824 37685.816 41181.281 44355.493 46782.099
919.00  16129.234 22472.801 28905.578 33061.930 36761.389 40323.869 43379.688 45996.789
920.00  16276.734 22542.500 29120.418 33510.719 37364.926 40678.484 43799.604 46613.050
921.00  16361.164 22758.594 29338.637 33901.469 37545.957 40846.369 43790.951 46248.239
922.00  16606.055 22676.766 29042.922 33553.846 37340.211 41047.697 43672.744 46132.614
923.00  16864.742 23040.543 29087.938 33257.719 37073.273 40154.703 42729.694 45149.141
924.00  16403.836 22550.785 28384.367 32774.234 36657.578 39681.559 42455.834 45249.538
925.00  15907.250 21869.820 28674.980 32731.146 36125.000 39554.762 42588.387 45076.676
926.00  16052.828 22212.277 29023.340 33297.080 36629.594 39921.361 42800.962 45193.491
927.00  16501.781 22922.328 29699.078 33684.666 37101.732 40065.627 42894.139 45518.943
928.00  16611.148 23022.320 29744.844 33950.873 37566.988 40957.242 43370.246 46068.170
929.00  16409.641 22776.965 29200.152 33600.516 37505.035 40762.986 43294.994 45877.812
930.00  16484.812 22899.660 29615.156 33919.691 37788.879 41321.842 44188.298 46446.521
931.00  16340.117 22486.781 29036.809 33536.439 37524.809 41197.320 44124.138 46919.065
932.00  16188.727 22303.746 28489.176 32912.889 36817.283 40302.785 43287.580 46058.268
933.00  16323.219 22444.328 28765.512 33074.158 37330.594 41100.992 43934.349 46137.826
934.00  16286.047 22585.324 28863.816 33496.982 37621.609 40975.896 43671.279 46184.186
935.00  16646.828 22838.938 29085.414 33734.906 37776.051 40919.652 43987.309 46704.097
936.00  16252.039 22344.527 28885.492 33115.994 36619.328 40048.906 42950.707 45647.568
937.00  16382.000 22269.520 28512.488 32909.953 36518.111 40120.145 42793.402 45218.648
938.00  16408.539 22226.484 28525.145 33091.295 36817.834 40352.633 43371.433 45846.048
939.00  16062.117 22038.922 28978.809 33750.678 37403.783 40699.689 43845.138 46526.672
940.00  15937.141 21822.961 28667.605 33467.635 37068.574 40677.521 43954.816 46644.421
941.00  16425.805 22542.500 29445.637 33849.014 37367.799 40702.418 43865.789 46813.297
942.00  16287.930 22402.781 29462.965 34167.963 37977.695 41420.855 44410.240 47202.595
943.00  16168.078 22424.727 29309.398 33561.279 37524.699 40824.074 43981.312 46455.486
944.00  15885.586 21996.641 29178.465 33717.527 37244.727 40174.061 43396.039 46446.577
945.00  15843.602 21719.914 28217.211 32497.463 35977.973 39769.600 43070.094 46107.116
946.00  16174.195 22189.289 28585.117 32922.668 36857.295 40405.795 43443.906 46386.020
947.00  16592.438 22594.234 28743.891 32865.080 36345.162 40122.711 42963.884 45939.970
948.00  16347.984 22401.832 28752.941 32979.789 36906.066 40438.314 43569.088 46117.820
949.00  16090.539 22011.473 28542.891 33134.273 36966.439 40065.295 42843.234 45670.674
950.00  16278.742 22502.086 29076.469 33303.102 36948.225 40480.699 43195.484 46127.071
951.00  16359.156 22128.816 28384.336 32459.070 35981.816 39565.662 42939.284 46201.268
952.00  16233.828 21951.227 27571.043 32310.039 36151.592 39618.871 42983.679 45965.893
953.00  16339.383 22122.797 28173.039 32209.738 35725.307 39221.033 42089.730 45202.466
954.00  16239.898 22088.348 27990.977 32354.859 35692.219 39011.682 42129.074 45225.092
955.00  16327.188 22439.664 28676.121 32845.527 36469.551 39659.695 42697.787 45172.129
956.00  15894.734 21958.934 27880.262 32264.057 36203.699 39761.488 43106.342 46080.251
957.00  15950.461 22025.367 28027.027 32237.285 36303.711 39561.586 42641.222 45474.133
958.00  16058.055 22304.902 28547.270 32590.064 36060.258 39560.877 42571.342 45521.259
959.00  16025.680 22177.055 28511.691 32690.305 36329.084 39851.674 43282.242 46291.488
960.00  16314.500 22500.520 28452.500 32459.174 35960.215 39358.822 42073.303 45116.950
961.00  15978.383 22129.535 28821.270 33708.742 37880.008 41192.830 43959.186 46431.889
962.00  15870.523 22019.133 28726.504 33621.633 37658.895 40656.836 43445.418 46029.310
963.00  15650.898 21859.117 28753.766 33414.881 37399.555 40909.068 44037.646 46691.434
964.00  15534.852 21340.613 27956.367 32690.152 36438.031 39553.939 42333.321 45089.015
965.00  15777.938 21799.863 28619.770 33358.125 37056.922 40488.752 43575.129 46268.950
966.00  15791.438 21924.445 28661.324 34010.756 37933.689 41021.611 43842.886 46742.539
967.00  15099.594 21151.715 27815.520 32928.602 37224.951 40705.674 43932.652 46634.541
968.00  15452.656 21648.434 28071.828 32725.129 36408.512 39796.172 42774.407 45648.236
969.00  15310.953 20903.961 27725.332 32859.379 36996.141 40212.225 43161.906 45898.577
970.00  15377.930 21292.875 28247.332 33446.281 37796.994 41436.197 44805.855 47412.503
971.00  15018.625 20664.586 27140.422 31975.762 36420.945 40197.664 43329.533 46023.155
972.00  15464.039 21315.656 27808.328 32643.871 36676.846 40302.828 43850.113 46813.968
973.00  15100.148 21034.039 27308.504 32003.668 36430.762 40520.594 43806.803 46583.128
974.00  15347.828 21187.387 27426.531 32074.875 36066.328 39613.090 42670.174 45819.971
975.00  15324.109 20854.129 27295.312 31623.498 35412.670 38932.318 42185.403 45197.963
976.00  15288.375 20774.930 27560.430 32463.258 36145.541 39589.146 42765.064 45828.817
977.00  14974.141 20958.668 27469.883 32263.135 36147.771 39903.143 43132.549 46018.377
978.00  15793.781 21786.188 28182.141 32896.949 36934.344 40321.203 43154.748 45883.215
979.00  15445.758 21063.984 27354.625 32141.164 36434.432 39927.598 42990.445 45915.007
980.00  15205.648 20833.000 27170.590 32058.812 35786.857 39708.137 42687.583 45777.888
981.00  15454.852 21318.840 27555.219 32698.311 36736.738 40215.092 43351.156 46374.701
982.00  15505.977 21277.078 27081.746 31545.871 35634.258 39257.846 42740.797 45577.814
983.00  15741.469 21367.363 27866.035 32581.477 36225.729 39815.004 43008.979 45959.957
984.00  15432.656 20976.305 27387.699 32283.488 35939.322 39316.500 42656.398 45352.314
985.00  15565.531 21325.176 27513.270 32190.145 36684.070 40045.479 43412.589 46438.135
986.00  16074.102 21727.484 27449.777 32215.281 36024.602 39556.262 42716.969 45485.437
987.00  15998.594 21812.891 27245.785 31594.740 35363.324 38869.641 42328.088 45519.092
988.00  15917.609 21464.676 27517.621 31895.793 36115.199 39557.793 42922.080 45387.448
989.00  15713.992 21526.457 27511.152 32170.670 36012.885 39636.920 43167.831 46386.896
990.00  15650.750 21486.410 27704.508 31893.109 36020.727 39752.385 43262.304 46151.893
991.00  15774.594 21381.578 27656.227 32475.947 36884.482 40304.021 43402.895 46151.469
992.00  15730.328 21291.355 27061.176 31774.082 35797.213 39349.527 42355.397 44895.256
993.00  16259.070 22197.277 28294.918 32764.395 36637.863 39619.951 42525.064 45596.238
994.00  16052.117 21750.129 27664.422 31873.037 35574.078 39003.748 41628.500 44234.259
995.00  15773.297 21806.012 28481.504 33175.383 36676.865 39719.611 42598.056 45510.730
996.00  16114.000 22408.562 28932.676 33496.271 37444.350 40825.027 43990.789 46888.447
997.00  15777.562 21889.039 28150.648 32521.766 36175.959 39572.000 42450.612 45306.881
998.00  15971.109 21871.969 27924.707 32241.281 35829.176 38824.127 42060.074 45157.490
999.00  15766.211 22068.984 28349.812 32838.260 36672.705 39666.145 42686.055 45625.082
1000.00  16113.664 22076.176 27830.961 31851.615 35764.648 39119.146 42039.393 45111.459
1001.00  16005.758 21561.090 27369.902 32028.990 35848.309 39603.746 42555.686 45226.929
1002.00  15569.773 21540.762 28023.453 32374.359 36343.203 39695.221 42985.547 45596.384
