# Supplementary material for: N-Glycans modulate tilting of HIV-1 envelope glycoprotein
Source: Nat Commun. 2026 Apr 15;17:5206. doi: 10.1038/s41467-026-71874-2 (PMC13254402; doi:10.1038/s41467-026-71874-2)
Supplement: Supplementary file 8 — Source Data [file 41467_2026_71874_MOESM8_ESM.zip › source_data/2_Supplementary_Figures/5_FigS9/source_data/ENV_ECTODOMAIN/full.GLYshield.time_evo.hiv_env_full_lipids_w_ions.not_water_not_ions.4.txt]

# GLYCAN SHIELDED AREA
# SIM_TIME AREA_r1.4 AREA_r2 AREA_r3 AREA_r4 AREA_r5 AREA_r6 AREA_r7 AREA_r8


  0.00  12828.656 18622.195 26076.059 31525.688 36439.551 40085.025 43123.637 45698.734
  1.00  12645.305 18728.031 26688.859 32451.053 37705.451 41239.369 44501.294 47376.771
  2.00  12497.016 18264.754 26009.332 31756.396 36255.736 40328.473 43551.891 46265.106
  3.00  12680.500 18608.629 26390.375 31936.402 36742.076 40543.000 43654.944 45969.510
  4.00  13121.070 19164.574 26929.715 32713.129 36958.113 40689.029 43835.037 46479.811
  5.00  12987.023 18969.215 26944.715 32826.977 37170.805 40523.635 43759.953 46335.212
  6.00  12900.375 18929.855 26719.363 32772.594 37528.209 41468.535 44379.247 47338.089
  7.00  13355.312 18981.926 26537.578 32671.402 38069.371 42253.256 45172.723 47824.549
  8.00  12888.414 18827.086 26584.656 32624.191 37448.475 41586.496 44788.703 47227.221
  9.00  13139.062 19255.824 27484.176 33286.176 38018.455 41824.781 44701.418 47488.717
 10.00  13083.594 19369.684 26973.555 32644.768 37671.094 41511.945 44600.033 47196.303
 11.00  13416.789 19405.371 26930.242 32802.420 37776.846 41696.002 44879.153 47725.604
 12.00  13300.758 19408.391 26877.598 32702.193 37217.918 41469.283 44586.799 47095.065
 13.00  13215.125 19143.820 26606.711 32585.842 37413.977 41251.004 44138.211 46766.552
 14.00  13442.484 19417.051 26853.672 32861.596 37878.521 41676.859 44917.973 47469.816
 15.00  13421.891 19199.887 26839.160 32934.705 37528.418 41559.197 44688.151 47062.192
 16.00  13418.539 19305.695 27047.352 32938.814 37550.258 41569.865 44842.032 47863.284
 17.00  13719.508 19575.172 26964.961 32909.371 37845.977 41641.025 45107.430 47877.695
 18.00  13780.906 20000.812 27836.961 33417.582 37997.162 41864.764 44944.990 47620.171
 19.00  13832.594 19364.320 26210.023 32255.527 37170.275 41077.932 44626.741 47354.332
 20.00  13192.180 18909.941 26393.465 32511.625 37307.086 41368.645 44879.857 47409.879
 21.00  13915.727 19843.652 27307.320 33333.736 37927.822 41615.551 44590.767 47256.469
 22.00  13354.797 19278.551 26900.430 33276.424 38066.943 41678.078 44514.944 46818.878
 23.00  13522.688 19444.941 27230.371 33500.832 38145.707 41875.729 44870.171 47511.337
 24.00  13626.336 19386.156 27190.492 33830.566 38581.689 42228.699 45225.434 47906.724
 25.00  13519.648 19056.426 26637.211 33084.893 38157.373 42036.840 45107.263 47433.028
 26.00  14126.672 19886.559 27125.684 32960.881 37456.152 40964.410 44335.782 46814.141
 27.00  13842.117 20081.043 27919.738 33576.863 37950.443 41605.338 44652.876 47095.858
 28.00  13222.406 19216.434 27235.750 33459.840 38143.566 41540.404 44463.475 47200.596
 29.00  13575.375 19790.473 27441.949 32914.533 37683.689 41440.900 44233.334 46689.882
 30.00  13422.031 19226.113 26604.828 32747.014 37153.930 40309.158 43311.067 45905.309
 31.00  13216.117 19008.543 26913.719 32743.572 37468.160 40677.396 43943.601 46662.350
 32.00  13350.766 18926.902 26287.898 32878.039 37795.516 41599.541 44524.587 47566.390
 33.00  13488.523 19415.270 26609.000 32584.375 37440.002 41471.730 44838.169 47583.859
 34.00  14330.039 20118.523 27377.555 33093.244 37370.379 40730.457 43526.475 46253.146
 35.00  13603.438 19463.570 26595.227 31977.814 36146.053 39618.617 42729.057 45392.813
 36.00  13563.734 19405.539 26704.266 32209.098 36902.523 40600.297 43315.727 45371.217
 37.00  13228.406 18958.898 26211.996 32372.924 36809.727 40180.049 43274.830 45850.629
 38.00  13636.617 19219.074 26010.355 31936.590 36324.396 39685.939 42695.142 45364.374
 39.00  13691.406 19498.324 26946.809 32554.748 36966.324 40514.311 43335.580 45657.057
 40.00  13873.070 19705.535 26857.434 32104.096 36334.305 39794.646 42650.760 45163.462
 41.00  13687.008 19402.723 26394.754 31468.662 35673.707 39645.195 42727.666 45434.287
 42.00  13971.422 20007.141 26553.719 31768.232 35834.486 38877.967 42165.629 45008.001
 43.00  14024.461 19577.258 26151.375 31961.055 36658.693 40014.775 42635.104 45036.523
 44.00  13830.828 19627.371 26736.496 31967.660 36748.807 40380.799 43092.271 45652.053
 45.00  14047.016 20198.723 27460.211 32980.834 37307.979 40874.666 43730.447 46041.817
 46.00  14164.625 19776.094 26480.250 31876.262 36441.469 40600.582 43933.393 46938.027
 47.00  14245.523 20096.719 27164.879 32765.084 37256.256 40850.842 43952.586 46686.124
 48.00  14432.625 20625.254 27474.906 32443.326 36699.613 40768.531 43534.951 45965.430
 49.00  14653.430 20872.340 27541.250 31826.916 35492.504 38969.793 42013.703 44888.390
 50.00  14580.930 20423.059 27363.418 32450.857 36197.871 39759.709 42654.826 45142.805
 51.00  14376.773 20263.809 27227.926 32604.217 36864.709 40464.037 43511.254 46303.293
 52.00  14034.609 20000.504 27405.906 32618.090 37102.541 40796.914 43974.684 46837.193
 53.00  14013.602 19694.945 26136.402 31569.533 36073.832 39925.262 43119.068 46148.241
 54.00  14226.922 19929.219 26488.418 31676.863 36657.797 40629.277 44096.508 46891.569
 55.00  13839.242 19529.660 26290.383 31859.293 37020.666 40858.205 43854.072 46488.258
 56.00  14027.688 19498.789 26336.184 31665.209 36264.697 39963.645 43139.275 46009.266
 57.00  14236.586 19826.023 26336.152 31579.139 36365.662 39956.730 42920.018 45784.036
 58.00  14577.234 20684.293 27211.426 32137.039 36574.840 40410.004 43233.352 45963.579
 59.00  14717.719 20566.793 27195.164 32249.893 36893.705 40985.869 44378.467 47157.855
 60.00  13913.727 19655.176 26740.742 32185.656 37044.910 40754.654 43680.990 46206.916
 61.00  14084.141 19715.320 26614.621 32346.006 36678.623 40033.711 42957.814 45143.811
 62.00  13865.023 19703.316 26683.707 31854.178 36060.781 39749.973 43192.975 45772.550
 63.00  13948.891 19629.168 26291.414 31565.795 36505.113 40480.359 43204.852 45921.090
 64.00  14081.352 20049.676 27403.102 32870.533 37221.529 40307.244 43131.844 45696.968
 65.00  14041.383 19832.516 26941.172 31929.688 36440.926 40163.889 43346.469 46277.818
 66.00  13966.773 19503.914 26876.531 31966.422 36444.088 40219.080 43516.531 46395.181
 67.00  14021.711 19575.992 26199.379 31634.613 35966.176 39969.729 43048.428 45775.881
 68.00  14314.578 20102.199 27124.816 32658.146 37047.082 40595.537 43613.904 46293.782
 69.00  14154.820 19837.270 26541.438 32002.129 36147.178 39743.830 42998.463 45971.155
 70.00  14369.711 20251.793 27130.148 32253.184 36352.510 39793.275 43037.869 45704.448
 71.00  14499.844 20269.152 26785.660 31771.025 36044.869 39857.594 43321.723 45986.086
 72.00  14025.500 20100.164 26992.402 31813.422 35598.775 38747.535 42050.035 44570.504
 73.00  14049.672 20052.160 27495.988 32927.592 36839.125 40017.180 42641.234 45663.974
 74.00  14028.906 20057.949 27758.395 33295.109 37062.455 40288.943 42979.537 45826.355
 75.00  13789.070 19556.398 26831.625 32433.318 36718.168 40227.375 43601.654 46294.609
 76.00  14081.023 20506.410 27307.578 32508.898 37110.818 40661.855 43566.855 46427.053
 77.00  13768.289 19967.102 27813.477 33058.012 37411.883 41234.754 44213.605 47204.646
 78.00  13409.414 19255.590 26188.188 32029.076 36740.688 40413.725 43765.709 46705.034
 79.00  13902.102 19855.238 27270.289 32629.592 36719.568 40201.922 43207.359 45921.947
 80.00  14079.594 20133.816 27611.559 32941.930 37111.947 40764.611 43486.270 46004.014
 81.00  13924.906 19717.613 26973.430 32089.959 36477.705 40240.543 43168.951 45849.842
 82.00  13792.719 19728.785 26958.824 32648.951 37078.064 40832.520 43881.062 46538.887
 83.00  13708.648 19658.523 27461.020 33114.604 37089.094 40297.998 43165.719 45656.843
 84.00  13802.016 19646.906 27050.789 32688.158 36787.211 39818.754 42620.721 45682.642
 85.00  14073.711 19564.477 27086.746 32741.402 36864.402 40553.279 43645.975 45981.396
 86.00  13499.656 19533.008 26886.918 32205.822 36360.822 40172.320 43300.916 46026.413
 87.00  14031.047 19831.703 27182.008 32415.721 36691.924 40526.734 43453.770 45963.997
 88.00  14209.234 20038.355 27291.828 32636.422 37180.783 40439.920 43066.176 45898.985
 89.00  13905.977 19918.289 27348.449 33102.455 37595.178 40968.150 43567.055 46276.002
 90.00  14107.133 20229.062 27237.832 33202.992 37444.975 41195.572 44139.453 47041.953
 91.00  13632.789 19964.234 27279.590 33082.285 37425.340 40923.828 43751.117 45814.191
 92.00  14199.453 19966.980 27052.211 32771.885 37104.174 40719.680 43659.902 46381.692
 93.00  13850.258 19650.980 27238.762 32649.578 36701.865 40191.998 43358.633 46045.515
 94.00  14064.961 20172.035 27540.305 32459.211 36993.660 40883.869 44132.811 46610.777
 95.00  14885.758 20857.051 27905.137 33588.449 38185.719 41796.086 44738.381 47095.097
 96.00  14628.539 20664.145 27674.090 32833.016 37117.320 40509.156 43385.254 45646.128
 97.00  14667.383 20452.402 27306.578 32601.447 37094.439 40653.373 43520.775 45725.859
 98.00  14920.258 20994.910 27900.531 32910.689 37379.148 40844.836 43446.057 46022.127
 99.00  14394.297 20565.129 27732.023 32909.117 36819.482 40676.891 43721.004 46096.218
100.00  14190.727 20413.371 27870.609 33115.889 36882.395 40197.188 42951.879 45386.572
101.00  14270.180 20223.895 27357.621 32485.555 36518.107 39846.502 43020.154 45497.760
102.00  14571.570 20830.676 27537.613 32608.092 36666.379 40060.672 42753.209 45700.244
103.00  14681.320 20696.039 27806.965 33012.645 37101.922 40780.547 43573.352 45826.574
104.00  13863.188 19716.199 26753.926 31954.271 36360.986 39658.959 42983.391 46021.076
105.00  14223.508 20440.586 27695.379 33245.398 37668.922 41135.900 43837.471 46258.501
106.00  14243.141 20158.254 27483.293 32679.758 36593.432 39913.771 42963.510 45301.732
107.00  13565.641 19767.348 27084.652 32495.840 36755.398 39930.633 42983.688 45730.892
108.00  13824.195 19851.461 27483.996 32819.652 36987.932 40458.859 43690.904 46341.114
109.00  14385.695 20240.371 27014.406 31809.502 36784.463 40504.623 43663.679 46259.409
110.00  13727.891 20109.254 27289.859 32588.355 36759.947 39973.961 43010.807 45516.282
111.00  14090.586 20514.148 27656.055 32665.361 36904.090 40047.537 42728.578 45117.331
112.00  14553.719 20870.398 28168.031 32667.354 36406.225 39510.703 42249.734 44868.346
113.00  14479.781 20724.703 27531.520 31937.664 36177.744 39719.311 42570.863 45565.296
114.00  14101.445 20379.840 27305.945 32513.867 36543.592 39904.225 42885.520 45626.686
115.00  14485.031 20784.164 28037.926 32891.922 36864.945 40205.006 43028.885 45515.852
116.00  14160.828 20306.836 27210.691 32427.975 36940.664 40291.410 43068.006 45585.440
117.00  14242.656 20158.676 27116.039 32623.635 37021.510 40451.283 43240.891 45589.788
118.00  13907.297 19901.703 26907.996 32238.863 36812.840 40384.879 43289.148 45486.070
119.00  13997.055 19966.176 26741.582 32284.416 36649.154 40085.627 42808.268 45702.812
120.00  13584.102 19365.801 26676.242 32439.682 36266.062 39904.436 43210.578 45740.736
121.00  13525.578 19337.691 26369.801 31888.066 36217.604 39834.805 42813.092 45814.579
122.00  13471.148 19432.324 26466.449 31500.520 35789.621 39180.377 42243.482 44839.506
123.00  13436.359 19323.074 26428.301 31549.859 35818.906 39997.557 43372.900 46063.219
124.00  13953.695 19922.637 26229.012 31153.334 35572.295 39240.633 42149.137 44693.390
125.00  13805.180 19972.055 26842.250 31637.346 35869.221 39447.775 42536.359 45192.186
126.00  13615.875 19590.293 26632.262 32144.547 36550.010 40050.807 43270.646 46115.663
127.00  14145.836 19979.605 26275.566 31392.213 35953.076 40149.193 43468.355 46312.394
128.00  14059.398 19986.676 26693.562 32042.480 36708.158 40141.527 42588.924 45448.333
129.00  13942.523 19947.359 26957.441 32094.875 36658.770 40068.064 43146.102 45799.640
130.00  13604.633 19517.125 27197.020 32839.498 37307.283 41005.158 43910.399 46859.049
131.00  13481.523 19626.969 26876.773 32139.014 36235.045 39982.570 43203.651 45857.706
132.00  13830.461 19857.145 26888.012 31889.973 36099.596 39501.615 42474.277 45609.540
133.00  14038.633 20221.492 26985.887 31886.193 36310.955 39860.762 42820.843 45371.016
134.00  14230.328 20116.277 26729.469 31726.098 35888.439 39469.059 42552.098 45493.896
135.00  14080.898 19945.164 26892.609 31893.656 36242.881 39800.568 42650.088 45212.150
136.00  14169.500 20077.973 27207.195 32124.770 36200.631 39696.193 43223.344 46058.325
137.00  13614.398 19443.562 26981.574 32456.734 36889.344 40721.137 43979.348 46115.075
138.00  14375.922 20606.535 28237.418 33511.160 37507.223 40708.082 43541.670 45622.540
139.00  14362.938 20581.984 27687.836 33169.234 37386.025 40702.762 43554.607 46021.335
140.00  14391.984 20513.285 27544.332 32903.994 36919.518 40379.871 43713.863 46311.773
141.00  14512.016 20509.645 27594.613 32619.070 36685.424 39915.166 43180.387 45908.621
142.00  14237.555 20276.984 27503.625 32690.830 36793.818 40378.516 43671.525 46671.330
143.00  13988.648 19793.871 27093.883 32254.148 36371.273 40124.855 43495.047 46321.860
144.00  14414.227 20472.875 27025.059 31861.514 35985.680 39480.686 42703.621 45667.372
145.00  14282.711 19906.777 26610.512 31893.898 36123.293 39442.090 42283.834 45208.887
146.00  14179.469 20027.262 26864.391 31615.484 35431.680 38677.789 41691.490 44334.245
147.00  14234.172 20018.152 26342.527 31044.432 35454.910 39000.748 42060.234 44805.668
148.00  14141.711 20156.688 26440.508 31437.158 35286.404 38765.842 42058.938 44890.177
149.00  14402.133 20418.590 27205.609 32426.254 36845.475 40416.459 43608.576 46390.571
150.00  14133.539 20248.742 27465.434 32343.350 36146.002 39692.295 42717.920 45276.774
151.00  15219.656 21226.461 27628.875 32689.312 36509.080 40108.326 43201.955 45750.541
152.00  14759.797 20746.363 27356.656 32138.295 35678.896 39104.807 42066.262 44938.618
153.00  14981.938 21378.852 28073.781 32773.957 36602.328 39952.939 42835.863 45635.292
154.00  14686.383 20845.469 27453.164 31968.461 35985.236 39069.596 42173.703 45213.590
155.00  14454.805 20373.316 27187.656 31913.021 36067.438 39633.895 42783.320 45325.345
156.00  14466.250 20597.930 27924.113 33073.859 37125.385 40772.203 43577.592 46052.751
157.00  14451.211 20510.492 27656.363 32685.918 36514.863 40030.656 43001.107 46117.252
158.00  14450.352 20351.344 27331.441 32559.375 36870.705 40715.961 43797.316 46434.161
159.00  14411.477 20557.723 27512.934 32365.502 36450.889 40012.248 43355.314 46310.062
160.00  14220.578 20247.270 27017.590 32081.010 36076.637 39553.105 42676.586 45309.979
161.00  14428.672 20688.012 27569.633 32609.273 36405.754 39321.777 42216.670 45200.547
162.00  14584.445 20923.125 27824.457 32624.508 36526.574 39819.672 42732.742 45452.241
163.00  14719.711 20922.930 28200.344 33106.369 37423.432 40770.680 43420.586 46098.405
164.00  14464.531 20032.527 26550.949 31844.738 36507.178 40357.188 43191.873 45925.788
165.00  14904.945 20926.824 27556.781 32059.396 35969.430 39945.350 43303.811 46163.901
166.00  14717.867 20854.949 27242.113 32261.641 36036.768 39712.168 42855.516 45622.938
167.00  14545.477 20443.340 27434.363 32723.242 36775.035 40517.213 43812.501 46465.266
168.00  14277.719 20282.605 27289.664 32446.270 36706.275 40334.385 43303.297 46282.718
169.00  14396.492 20063.875 26945.066 32535.193 36978.191 40506.670 43390.422 46137.954
170.00  14554.461 20473.875 27283.926 32700.373 36999.010 40586.770 43762.221 46365.360
171.00  14501.289 20441.777 27584.535 32699.971 36886.877 40692.902 43547.547 46081.565
172.00  14343.461 20345.148 27211.047 32292.977 36900.199 40431.121 43567.037 46341.510
173.00  14871.703 20777.668 27516.324 32702.572 37156.213 40941.170 44097.165 46870.301
174.00  14676.570 20729.961 27522.539 32658.980 36672.959 40096.162 43183.703 45690.671
175.00  14618.328 20331.594 26866.176 31780.818 36165.736 40027.635 43245.104 45976.196
176.00  14933.336 21032.562 27582.852 32702.766 37204.180 41261.400 44471.569 47150.942
177.00  14908.664 20770.227 27887.160 33201.881 38046.154 41883.959 44669.132 46902.453
178.00  14782.273 20735.895 27403.176 32616.916 36924.547 40543.617 43401.641 46068.599
179.00  14799.703 20398.281 26877.957 32177.182 36680.928 40433.426 43686.812 46273.213
180.00  14729.430 20697.582 27071.969 32291.240 37077.430 40992.803 44083.643 46599.129
181.00  14687.609 20277.539 26609.754 31773.518 36543.170 40403.387 43773.201 46523.865
182.00  14606.789 20308.949 27291.730 32545.871 36795.156 40342.656 43327.492 45958.405
183.00  14682.578 20355.328 27062.891 32271.359 36613.221 40326.260 43735.280 46609.995
184.00  14262.445 19937.703 27018.727 32134.262 36360.844 40127.895 43220.424 45859.719
185.00  14062.461 19786.691 26503.055 31297.633 36049.750 39847.654 42914.773 46052.667
186.00  14093.664 19821.969 26377.879 31268.711 35892.102 40001.031 43086.867 45898.212
187.00  14320.250 19917.504 25663.242 30560.293 35272.646 39496.670 42972.305 45914.493
188.00  14187.625 19773.836 26046.316 31015.611 35792.258 40298.129 43981.891 47363.740
189.00  14491.922 20089.191 26319.352 31462.299 36063.604 39978.488 43237.021 46317.997
190.00  14345.758 19817.195 26045.348 31661.027 36764.180 40747.764 44096.486 47088.103
191.00  14371.867 20065.738 26412.309 32113.695 36402.131 40366.322 43860.318 46846.288
192.00  14307.109 19745.438 25884.680 31290.301 36055.930 39751.113 43386.629 46543.280
193.00  14306.719 19933.289 26020.012 30875.615 35335.406 39481.170 42917.131 46120.898
194.00  14332.195 20096.477 26202.203 31100.684 35844.547 39565.344 42741.824 45649.438
195.00  14126.297 19526.434 25492.160 30396.703 34837.086 38882.639 42541.244 45860.737
196.00  14094.562 19297.070 25268.793 30372.283 35006.615 39216.732 43120.980 46460.671
197.00  14334.914 19824.211 26098.418 31249.424 35577.301 39257.039 42638.002 45433.107
198.00  14495.945 20387.648 26491.219 31136.152 35119.314 39069.564 42730.879 45722.630
199.00  14118.102 20001.195 26897.609 32051.146 36521.117 40360.918 43988.205 46976.019
200.00  13949.281 19679.117 26083.961 31309.531 35465.117 39622.129 43179.604 46117.822
201.00  13739.945 19215.953 25542.473 30882.207 35511.193 39633.818 43373.061 46436.268
202.00  14104.461 19755.633 26339.062 31200.977 35561.674 39154.285 42365.104 45596.697
203.00  13953.805 19638.984 25812.805 30606.156 34990.238 39050.031 42785.475 45761.545
204.00  14133.461 19908.098 26604.520 31492.926 35614.795 39183.848 42792.781 46078.095
205.00  14357.406 20268.941 26548.941 31387.693 35769.736 39570.600 42849.244 45816.201
206.00  14102.328 20182.320 26327.367 31291.498 35503.510 39257.334 42470.650 45425.497
207.00  14170.383 19873.512 26245.406 31711.506 36541.578 40529.828 43672.070 46328.907
208.00  14209.641 19919.473 26389.328 31320.164 35972.684 39738.242 43343.074 46197.318
209.00  14053.117 19618.082 25813.949 30745.035 35493.156 39564.785 43259.541 46425.213
210.00  13849.102 19479.574 25953.523 30918.428 35346.680 38887.367 42207.834 45020.409
211.00  14522.047 20026.410 25981.598 31073.324 35643.645 39199.492 42127.799 45263.231
212.00  14512.445 20162.066 26422.020 31654.945 35810.844 39664.529 42507.604 45470.547
213.00  14715.375 20309.531 26247.074 31480.818 35942.293 39329.742 42491.750 45367.065
214.00  14319.352 19851.219 26323.812 31177.428 35829.854 39411.312 42481.281 45506.207
215.00  14189.922 19919.590 26842.340 31658.428 35805.455 39541.730 42951.242 45985.727
216.00  14187.828 20029.293 26737.199 31459.633 35629.072 39497.637 42636.525 45607.442
217.00  14368.602 20191.582 26271.152 31175.023 35388.674 39071.383 42127.586 45070.802
218.00  14138.039 19967.105 26060.152 30989.502 35749.994 39845.006 43062.307 46093.266
219.00  13820.219 19752.820 26516.469 31364.822 35700.377 39435.902 42511.541 45426.277
220.00  14382.641 20531.867 27280.859 31895.000 35666.568 39273.564 42561.281 45744.815
221.00  13891.320 20092.961 26925.320 31659.680 35698.492 39041.002 41821.357 44587.449
222.00  14144.242 20153.469 26756.254 31391.021 35671.133 39240.371 42415.562 45330.157
223.00  14448.164 20590.824 27309.953 31857.205 35799.562 39203.330 41895.064 44493.365
224.00  14667.039 20747.113 27351.789 32139.859 36427.051 39707.027 43008.193 46092.494
225.00  14471.266 20668.441 27609.086 32531.125 36598.764 39976.695 43130.779 46197.753
226.00  14242.961 20566.871 26949.164 31779.791 35874.441 39616.195 42627.219 45279.813
227.00  14654.297 20948.582 27488.789 32648.305 36511.371 40143.035 43720.133 47005.668
228.00  14353.531 20446.062 27370.789 32375.428 36569.945 40241.117 43437.457 46390.314
229.00  15104.609 21275.301 27151.785 31851.182 36662.098 40839.689 44286.252 47085.856
230.00  14940.555 20919.879 27283.367 31831.445 35820.734 39791.994 43165.594 45939.111
231.00  14487.172 20833.172 27497.348 32024.986 36138.182 39568.545 42854.895 46119.134
232.00  14354.516 20337.680 26675.762 31301.520 35772.520 39555.020 42827.543 45549.406
233.00  14279.258 20216.098 26637.934 31322.523 35315.137 39175.031 42385.734 45744.139
234.00  14261.812 20294.598 27496.270 32279.650 36657.805 40449.807 43599.418 46780.069
235.00  14214.547 20077.633 27034.703 32525.422 37202.279 40872.559 44055.359 47107.897
236.00  14335.773 20091.781 26368.691 31641.711 36237.881 40499.053 43741.637 46715.094
237.00  14579.289 20728.094 27767.375 32693.508 37027.043 40802.180 44003.348 46728.453
238.00  14746.250 20508.469 27346.992 32121.672 36414.902 40276.797 43647.455 46313.293
239.00  14943.844 20825.535 27312.086 32230.842 36573.248 40356.350 44037.861 46713.741
240.00  14972.422 21095.773 27954.898 33218.150 37684.822 41350.633 44328.174 47312.547
241.00  14521.828 20045.676 26814.758 31783.309 36068.512 40085.523 43349.252 46443.407
242.00  14944.242 21061.645 27496.703 32541.062 36709.893 40177.883 43674.553 46636.919
243.00  14846.305 20792.105 27553.887 32660.576 36865.717 40587.828 43716.703 46905.101
244.00  15148.844 21096.047 27791.426 32644.559 36851.912 40954.699 44319.818 47132.190
245.00  15162.945 21129.582 27890.391 32861.230 37283.883 41129.465 44576.027 47555.708
246.00  15018.297 21045.836 27630.391 32573.098 36848.197 40585.342 43790.346 46793.467
247.00  14300.445 20060.758 27534.711 33115.238 37350.607 41292.721 44729.748 48006.974
248.00  14392.508 20318.840 27028.539 32228.088 36942.541 40947.352 44342.590 47367.282
249.00  14701.508 20793.668 27580.930 32480.838 36828.709 40559.125 43780.645 46791.251
250.00  14721.703 20826.172 27386.109 32040.607 36347.344 40156.658 43096.203 46250.744
251.00  14550.586 20510.199 27274.395 32200.082 36501.029 40107.412 43594.297 46691.885
252.00  14951.836 21178.293 28268.176 32993.811 37006.227 40053.559 43035.758 45953.284
253.00  15369.961 21332.676 27564.199 32127.609 35912.033 39361.367 42613.539 45663.715
254.00  15197.148 21159.004 27562.500 32450.352 36521.783 40623.797 44264.965 47232.666
255.00  15108.430 21399.688 27878.539 32451.920 36406.801 40285.355 43630.895 46408.705
256.00  14798.695 20900.086 27569.020 32068.740 36357.592 39762.443 43036.203 46077.576
257.00  14863.820 20628.066 27813.125 32240.137 36582.961 40571.451 43577.668 46542.650
258.00  14669.711 20888.766 27915.906 33055.389 37234.816 41136.979 44948.127 47804.609
259.00  14887.422 20891.875 27981.730 32851.756 36900.615 40145.119 43333.680 46056.030
260.00  14593.234 20536.602 27425.211 32486.344 36700.266 40188.213 43361.035 46057.327
261.00  14658.789 20418.027 27203.523 32009.461 35866.309 39528.109 42409.889 44911.703
262.00  14744.383 20651.555 27460.102 32124.305 36093.572 39252.861 42039.838 44395.096
263.00  14805.477 20683.906 27514.906 32495.236 36528.682 39580.416 42065.266 44869.922
264.00  15184.102 21379.418 28119.215 33253.107 37485.707 40705.750 43343.748 45620.742
265.00  15011.477 20940.281 28203.391 33319.957 37649.900 40950.312 44062.218 46832.273
266.00  15196.203 21520.086 27919.473 32839.520 37210.254 40640.195 43334.785 45920.689
267.00  15318.844 21570.656 28500.398 33731.436 38334.225 41692.879 44778.615 47361.595
268.00  15496.133 21487.930 28089.742 33138.791 37403.102 40888.416 43578.311 46060.800
269.00  15296.930 21397.582 27853.098 32868.289 37208.514 40406.604 43676.227 46429.156
270.00  15743.211 21685.113 28183.879 32735.072 36502.570 40021.092 43044.590 45748.782
271.00  15051.336 21059.359 28316.691 33301.936 37337.328 41356.031 44450.017 47399.281
272.00  15643.484 21585.617 28168.895 33016.412 36933.469 40557.846 43583.682 46506.880
273.00  15610.125 21811.965 28110.828 32850.533 37436.025 41272.436 44503.984 47316.368
274.00  15634.148 21791.473 28788.074 33588.047 37243.740 40927.061 43811.466 46605.958
275.00  15745.445 21817.480 28650.191 33295.293 37452.221 40989.500 43936.654 46495.502
276.00  15849.766 21909.207 28329.348 33382.973 37533.895 41009.641 43787.312 46356.452
277.00  16158.953 22556.496 28897.980 33249.615 37103.115 40415.166 43389.328 46012.468
278.00  16374.117 22410.484 28831.402 33216.859 37005.838 40382.930 43252.465 45764.506
279.00  15635.711 21776.941 28570.246 33274.305 37563.547 40600.797 43271.807 45618.322
280.00  15658.453 21707.047 28394.555 33032.947 36907.201 40038.180 43320.766 45983.968
281.00  15541.523 21902.441 28744.477 33299.326 36882.529 40379.457 43240.193 45656.197
282.00  15581.438 22045.551 28983.055 33445.516 37023.297 40188.299 42877.736 45280.334
283.00  15372.039 21628.094 28302.953 33172.904 36859.057 40121.062 43399.980 46145.453
284.00  15518.484 21738.246 28821.367 33815.682 37721.729 41022.008 44343.881 47224.927
285.00  15859.508 21819.938 28327.043 33384.715 37799.455 41525.303 44436.459 47132.181
286.00  14952.328 20989.430 28069.160 33230.199 37307.143 40737.953 43907.354 46476.262
287.00  15315.367 21500.453 28640.391 33178.086 37276.562 40721.195 43942.670 46622.225
288.00  15303.555 21270.758 28189.094 33245.924 37763.715 41444.303 44457.984 47105.494
289.00  15397.742 21193.023 27767.145 33053.002 37169.947 40723.271 44090.996 46886.651
290.00  14809.180 20545.086 27310.578 32426.682 36621.619 40216.379 42889.840 46072.437
291.00  14949.852 21004.289 28012.773 33146.816 37251.711 40654.879 43490.811 46336.611
292.00  14544.016 20401.844 27347.641 32588.254 37263.930 40868.291 43839.996 46666.874
293.00  14357.500 19972.020 27296.348 32831.381 37468.764 41365.777 44316.186 46857.888
294.00  14594.242 20672.223 27592.129 33185.342 37379.178 40912.303 43927.176 46758.784
295.00  14733.328 20565.152 27305.156 32786.391 37070.090 40933.967 44052.625 46810.914
296.00  14479.570 20355.668 27440.180 32582.607 37347.877 41103.961 44170.934 46912.491
297.00  14964.289 21010.859 27594.336 32938.666 37016.371 40240.160 43424.789 46314.970
298.00  14763.734 20881.074 27879.289 33214.545 37171.676 40575.713 43615.430 46198.959
299.00  14526.602 20870.566 28380.590 33320.248 37176.180 40976.949 43935.875 46210.938
300.00  15013.969 21266.270 28242.652 33211.857 37385.799 40772.053 43574.836 46370.118
301.00  14470.297 20609.176 28046.535 33204.945 37374.248 41109.354 44086.770 46339.289
302.00  15104.508 20944.711 27092.422 32089.428 36577.975 40367.545 43781.336 46512.326
303.00  14636.227 20488.875 27009.648 31945.611 35995.766 39214.441 42233.295 45361.597
304.00  14567.125 20382.582 26788.719 32123.131 36521.014 39936.623 42823.012 45322.478
305.00  14187.914 19996.359 27126.629 31968.986 36274.047 39810.158 42910.613 45850.897
306.00  14204.180 20194.871 27203.938 32934.184 37095.051 40455.896 43780.854 46405.817
307.00  14216.500 20309.895 27332.289 32488.994 36859.607 40202.877 42657.178 45410.990
308.00  14396.898 20242.340 27600.680 33152.213 37249.857 40617.482 43293.090 45844.353
309.00  14664.680 20904.660 28044.090 33278.152 37427.238 40994.266 43705.865 46402.629
310.00  13722.609 19813.340 27151.078 32737.434 37242.797 40706.734 43868.818 46659.663
311.00  14280.453 19950.660 26944.480 32441.393 36663.094 40583.049 43562.934 46672.550
312.00  14406.281 20658.977 27448.875 32453.629 36379.979 40051.373 43641.523 46652.076
313.00  14771.438 21034.621 28286.215 33198.500 37522.676 40749.688 44020.832 46717.891
314.00  14693.812 20580.008 27171.188 32173.617 36499.254 40103.590 42953.113 45284.307
315.00  14435.523 20215.625 27053.676 32138.324 36038.297 39732.445 42639.885 45213.543
316.00  14691.008 20532.105 27633.652 32945.900 37194.916 40376.518 42968.607 45469.531
317.00  14514.852 20391.039 27892.574 33315.352 37327.980 40497.670 42966.494 45561.519
318.00  14836.234 20772.121 28239.438 33966.193 38239.621 41266.605 44387.707 47087.713
319.00  14736.117 20538.059 27870.660 33400.180 37718.471 40983.826 43466.760 45859.099
320.00  14469.508 20501.156 27736.254 33452.062 38069.029 41784.551 44737.357 47419.438
321.00  14942.594 20728.598 27952.336 33391.758 38078.719 41328.740 44127.266 46470.535
322.00  15088.484 21019.230 28176.625 33739.963 38096.271 41728.729 44293.234 46869.750
323.00  14944.570 20930.977 28199.297 34002.889 38382.551 41441.820 44238.410 46476.619
324.00  14989.367 20923.691 27709.973 32928.779 37031.475 40163.336 42764.598 45256.476
325.00  14588.023 20399.863 27368.656 32568.830 37245.791 40447.867 43172.188 45475.723
326.00  14305.250 20158.785 27227.691 32446.094 36753.361 40138.689 43384.502 45989.631
327.00  14163.172 19803.980 26542.344 32124.600 36878.127 40495.416 43299.918 45681.883
328.00  13862.352 19595.984 26738.938 32018.943 36509.709 39976.615 42868.945 45541.833
329.00  14065.078 19960.609 27091.078 32542.992 37249.879 41119.129 43655.271 46133.038
330.00  13963.477 19745.059 26614.871 32024.408 36530.814 40193.338 43061.248 45437.940
331.00  14071.742 20040.527 26912.199 32074.844 36471.623 39886.582 42630.871 45471.478
332.00  13866.625 19611.168 26940.820 32396.111 37153.984 40810.176 43832.984 46748.324
333.00  13995.906 19857.559 27193.680 32549.846 37059.600 40535.867 43452.549 46137.999
334.00  13599.117 19698.621 26724.531 31972.277 36288.338 39800.746 42981.707 45878.059
335.00  14530.328 20036.953 26339.016 31327.900 36211.523 40278.729 43631.834 46627.750
336.00  14120.625 19633.883 26300.035 31525.078 36277.822 40132.891 43294.900 46260.876
337.00  14161.547 19949.754 26928.016 31995.412 36255.494 40036.016 42878.424 45693.434
338.00  13839.508 19749.395 26766.496 32178.932 36766.367 40627.107 43873.020 46865.724
339.00  14281.664 20103.430 26851.789 32620.166 37467.709 41421.232 44765.494 47116.506
340.00  14432.453 20376.062 27233.598 32466.582 37193.564 40921.574 43939.995 46500.601
341.00  14567.383 20965.465 27699.543 32614.902 37234.906 40576.674 43345.062 46079.774
342.00  14609.742 20617.980 27375.656 32257.854 36499.125 40037.773 43343.822 45890.781
343.00  13742.344 19734.598 27015.555 32207.082 36480.064 40523.674 43848.672 46351.383
344.00  14733.438 20636.988 27775.098 32924.629 37083.426 40593.666 43654.449 46395.017
345.00  14797.633 21187.492 28433.020 33278.953 37207.355 40687.771 43917.576 46474.059
346.00  14629.359 20813.789 27782.957 32848.689 36760.488 40290.688 43413.424 46273.611
347.00  14477.406 20785.195 27652.023 32671.447 37003.678 40998.854 43774.258 46280.852
348.00  14322.375 20166.117 27829.980 33556.955 38268.385 41795.113 44504.076 46916.518
349.00  14666.094 21038.824 28535.746 33566.033 37666.309 40899.574 43726.471 46031.750
350.00  15254.438 21560.660 28885.738 34088.430 37969.326 41276.523 43871.928 46443.975
351.00  15059.758 21314.359 28614.164 34474.686 38842.625 42030.422 44527.631 47442.671
352.00  14566.398 20858.977 28795.848 34361.654 38683.158 41897.146 44368.439 46796.697
353.00  14246.156 20255.129 28162.055 33461.850 37905.275 41316.184 44357.117 46821.746
354.00  14165.883 20457.043 27905.453 33011.271 37181.338 40728.035 44189.803 47012.937
355.00  13453.391 19560.250 27648.660 33095.133 37297.717 41240.049 44424.221 47145.673
356.00  13768.516 20092.043 28191.277 34092.770 38702.969 42453.273 45581.763 48104.358
357.00  14046.023 20514.957 28206.008 33614.492 37872.053 41134.408 43783.783 46180.635
358.00  14171.812 20462.230 27952.137 33791.502 38066.639 41696.994 44675.547 47096.816
359.00  13932.859 20014.914 28202.258 34517.883 38516.123 42274.979 45215.834 47855.169
360.00  13794.977 19665.238 27058.715 32795.133 37754.719 41524.389 44532.688 47182.179
361.00  14381.055 20375.691 27265.547 32219.789 36331.066 39940.270 42925.715 45992.533
362.00  14081.867 19986.707 27251.602 32561.467 37096.023 40850.105 43853.664 46829.219
363.00  13939.289 20179.168 27754.035 33327.320 37584.443 41140.430 44296.924 46767.438
364.00  13999.148 19835.148 26924.254 31924.135 36435.625 39831.668 42564.135 45275.442
365.00  13488.758 19352.645 26843.340 32124.340 36617.719 39791.418 42695.113 45299.875
366.00  13927.156 19646.973 27136.715 32380.047 36910.055 40325.260 43433.270 45749.976
367.00  13992.391 20428.656 27688.527 32945.314 37059.189 40227.803 43029.635 45417.389
368.00  14061.281 20285.922 27937.688 33182.008 37451.393 40916.865 43727.381 46042.186
369.00  14224.648 20669.727 28130.801 33236.436 37248.818 40701.389 43566.223 46070.072
370.00  13842.656 19895.262 27296.309 32648.891 36348.514 39892.352 43046.672 45476.582
371.00  13771.297 19861.496 27628.945 33110.744 37042.143 40540.395 43564.695 46189.846
372.00  13731.281 19766.453 27648.086 32964.379 37303.551 40711.322 43850.420 46360.078
373.00  13732.383 19810.957 27256.773 32734.488 37290.834 40771.797 43725.662 46072.668
374.00  13191.117 19044.715 26715.043 32502.469 37012.402 40779.105 43727.414 46862.470
375.00  13244.039 19033.586 26583.625 32495.633 36946.137 40594.674 43455.646 46251.134
376.00  13480.398 19272.895 26727.902 32770.107 37489.217 41138.465 44281.539 46666.354
377.00  13478.602 19503.504 27611.840 33536.990 37820.729 40985.832 43741.258 45870.216
378.00  13770.555 19541.703 27344.145 32512.662 37105.998 41411.301 44574.001 46968.506
379.00  13467.602 19369.066 27305.250 33112.775 37507.990 41303.330 44302.535 47195.713
380.00  13155.039 19148.957 27382.660 32957.801 37406.387 40752.842 43660.049 45999.445
381.00  13295.391 19663.875 27363.914 32521.006 36902.301 40378.836 43058.234 45554.906
382.00  13053.734 18858.309 26794.656 32032.975 36145.916 39224.395 42076.371 44420.268
383.00  13272.367 19254.465 27261.266 32347.939 35948.844 39248.611 42309.443 44861.184
384.00  13195.688 19084.832 26431.562 31466.316 35470.656 38705.559 41697.402 44655.549
385.00  13556.758 19778.445 27201.078 32170.629 36497.488 39961.885 42769.660 45635.963
386.00  13496.141 19887.129 27686.906 32215.406 36478.473 40326.564 43047.111 45760.940
387.00  13240.094 19387.773 27189.457 32461.541 36440.533 39836.816 42675.107 45279.443
388.00  13607.188 19367.102 26693.996 32086.525 36412.625 40136.461 42998.443 45834.631
389.00  13474.000 19455.957 26823.441 32717.840 36838.572 40145.588 43363.889 46019.662
390.00  13433.141 19236.805 26517.645 31443.820 35181.734 38869.508 42199.158 44557.876
391.00  13591.297 19497.102 26603.754 31777.848 36058.869 39793.811 42948.949 45763.242
392.00  13727.867 19759.070 26743.762 31795.367 35808.648 39236.178 42329.699 45015.727
393.00  13334.305 19207.883 26203.078 31912.217 36148.072 39921.998 42528.709 45158.144
394.00  13529.641 19870.734 27616.551 32462.521 36277.373 39472.215 42527.156 45215.200
395.00  14073.711 20042.660 27396.379 33114.584 37542.584 40791.066 43946.947 46693.171
396.00  14050.914 20532.062 28213.918 34117.988 38428.557 41316.826 44085.979 46877.774
397.00  13722.844 20084.906 27537.656 32728.111 37158.256 40238.311 43219.270 45813.094
398.00  13616.008 19757.559 27784.355 33095.795 37257.314 40833.322 43529.123 45981.284
399.00  13978.375 20020.672 27124.875 32075.705 36051.568 39736.668 42893.840 45666.620
400.00  13672.617 19468.957 26739.840 31906.184 35925.188 39690.535 43313.244 46636.821
401.00  13782.562 20052.164 27539.711 33081.156 37455.967 40859.947 43949.191 46688.984
402.00  13881.477 19957.520 27051.883 32308.586 36554.967 40343.725 43667.791 46489.230
403.00  13790.547 19483.777 26799.926 32380.904 36949.152 40181.053 43343.914 46320.187
404.00  14228.211 20330.609 27878.133 33303.371 37097.139 40242.850 43286.348 45979.813
405.00  13865.594 19683.465 27245.574 32448.920 36579.498 39832.256 42968.129 45846.886
406.00  13394.242 19290.457 26559.988 32289.439 36544.551 40131.248 43165.602 45958.246
407.00  13550.875 19218.523 26638.566 32087.195 36305.629 39975.951 43156.553 46587.171
408.00  13458.453 19676.141 27334.379 32305.926 36793.811 40456.879 43796.291 46613.872
409.00  13582.391 20006.762 27679.156 32694.984 36582.064 39755.602 42601.775 45335.996
410.00  14048.086 19976.730 27008.840 32185.820 36262.600 39921.965 42663.180 45201.864
411.00  13825.938 19805.672 27365.297 32750.760 37003.631 40445.318 43627.945 46114.909
412.00  13871.422 20160.562 28091.020 33478.633 37468.723 40971.926 44015.812 46798.435
413.00  13992.445 20406.301 28467.711 34149.457 38329.020 41439.947 44277.011 46801.249
414.00  14073.492 19847.680 26789.316 32178.096 36748.678 40653.951 43716.927 46296.384
415.00  13985.953 19828.605 26987.348 32099.414 36565.365 40152.240 43179.801 45894.961
416.00  13722.344 19685.250 27114.145 32437.520 36761.787 40060.514 43076.793 45632.446
417.00  14090.383 20109.508 27284.156 32320.342 36747.723 40333.877 43179.471 45792.994
418.00  14786.867 20857.812 28040.816 32675.568 37020.496 40481.195 43570.963 46271.141
419.00  14296.969 20234.328 27230.414 32328.258 36670.363 40566.953 43276.484 45918.150
420.00  14467.227 20290.312 27347.812 32543.348 36998.715 40670.617 43556.232 46158.437
421.00  14626.383 20935.793 28010.086 32605.564 36601.961 40182.461 43234.361 45818.545
422.00  14204.016 20332.816 27602.312 32619.934 36794.400 40533.572 43276.066 46042.822
423.00  14132.469 20486.027 27546.832 32717.414 36946.490 40569.826 43607.686 46321.859
424.00  14426.023 20396.121 27714.277 32856.127 37117.166 40564.477 43476.482 45978.891
425.00  14373.594 20609.715 27693.027 32604.436 36649.895 40221.180 43033.910 45880.374
426.00  14426.492 20606.605 27367.301 32357.207 36472.027 39887.617 42358.396 44865.607
427.00  13931.195 19713.324 26428.746 31924.969 36433.361 39451.158 42267.211 44722.248
428.00  13651.188 19543.383 27003.504 32391.613 36719.346 40367.742 43390.949 46089.171
429.00  13685.531 19433.129 26457.875 31591.504 35825.748 39154.066 42163.598 45079.383
430.00  13678.383 19795.348 26956.281 31886.148 36186.492 39291.191 42046.088 44637.106
431.00  14221.984 20108.012 26765.094 31663.744 35974.932 39410.258 42317.234 45083.718
432.00  14295.820 20197.328 26680.715 31607.547 35489.820 39249.969 42162.617 44574.816
433.00  14260.562 20101.711 27120.625 32364.922 36372.789 39573.152 42272.732 44736.146
434.00  14511.891 20833.973 27683.020 32717.818 37229.479 40802.592 43954.468 46393.757
435.00  14358.383 20682.156 27764.949 33220.189 37422.395 40938.590 43819.718 46210.076
436.00  14377.844 20318.203 28098.238 33329.393 37723.510 41098.811 43612.550 46437.046
437.00  14006.352 19745.582 26825.734 32387.408 37069.658 40577.176 43294.107 45681.040
438.00  13715.430 19287.754 26508.445 31920.107 36723.510 40362.738 43115.468 45632.426
439.00  14127.680 19874.121 26811.488 32068.953 36425.637 39921.838 42669.301 45096.434
440.00  13962.914 19707.590 26720.895 32515.518 37245.270 40850.113 43769.068 46121.908
441.00  13586.078 19046.609 26326.852 31741.543 36429.938 40254.566 43466.062 46175.286
442.00  13969.133 19780.012 26643.047 32444.969 36821.459 40364.840 43507.012 46409.401
443.00  14108.719 19603.820 26207.555 31474.068 36001.658 39887.225 43482.163 45736.445
444.00  13898.617 19609.055 26535.047 31950.434 36852.592 40602.766 44248.748 47001.142
445.00  14058.164 20025.285 27290.445 32646.111 37629.980 41392.586 44286.829 47065.096
446.00  13759.688 19656.922 27127.652 32758.076 37548.994 41462.312 44215.439 46945.176
447.00  14596.375 20290.336 26567.629 32240.654 36916.240 40646.684 43597.139 46224.216
448.00  14003.812 20020.098 27018.062 32979.508 38057.133 41481.020 44415.654 46433.308
449.00  14211.203 20249.801 27500.133 33117.666 37459.264 40951.906 43830.470 46718.560
450.00  13964.398 19935.777 26922.637 32652.016 37224.033 40716.869 43513.424 46049.639
451.00  14291.672 20355.086 27365.824 32591.379 36878.230 40719.535 43497.998 45901.826
452.00  14032.484 19972.422 26999.457 32576.121 37122.328 40655.520 43648.807 46172.870
453.00  14082.180 20285.105 27476.488 33506.646 38020.553 41346.652 43918.467 46336.231
454.00  14302.266 20437.477 27522.551 33157.627 37637.422 41252.869 44135.263 46713.159
455.00  14729.562 21037.824 28366.473 33710.393 38209.375 41453.980 44155.392 46726.537
456.00  13911.625 19960.898 27407.941 33070.311 37761.447 41173.393 43775.736 46114.699
457.00  14302.805 20709.688 28213.684 33434.932 37577.637 40783.068 43793.625 46243.791
458.00  14898.039 21053.273 27961.773 33620.387 37909.439 41335.557 44046.298 46328.625
459.00  14567.180 20920.664 28663.988 34529.867 38690.922 41562.297 43992.929 46420.911
460.00  14324.852 20246.680 27717.180 33424.154 37685.078 40766.473 43582.447 45601.364
461.00  14152.719 20204.609 27449.824 33325.035 37886.285 41067.898 43733.523 46091.733
462.00  14414.664 20435.586 27503.965 33048.465 37655.971 41402.012 44265.301 46916.301
463.00  14146.367 19991.230 27192.746 33005.609 37628.744 41179.898 43791.570 46321.023
464.00  13853.062 19753.008 27017.215 32259.129 36915.117 41043.270 44296.121 46830.467
465.00  14220.727 20629.895 28041.789 33409.818 37775.387 41266.217 44487.779 47331.182
466.00  13989.336 20149.445 27151.094 32407.494 37440.322 40987.340 44058.229 46756.793
467.00  13957.734 19965.594 26953.539 31960.553 36652.826 40567.836 43465.494 46073.021
468.00  14348.930 20181.965 26661.016 32261.111 37021.773 40606.811 43789.080 46296.566
469.00  14229.078 20065.559 26285.203 31345.873 35742.986 38981.926 42194.152 45216.435
470.00  14138.789 19593.848 26092.977 31167.719 35751.738 39262.848 42396.336 45233.552
471.00  13841.508 19724.344 26882.473 31856.883 36070.695 39719.992 42937.221 45626.957
472.00  13785.703 19494.902 25942.008 31283.129 36230.389 40487.533 44008.086 46720.127
473.00  13841.398 19615.812 26276.633 32058.432 37146.578 40974.205 44291.832 47162.014
474.00  13519.812 19262.016 26407.992 31827.596 36616.488 40374.514 43827.290 46701.706
475.00  13468.531 19270.992 26291.352 31868.643 36529.920 40470.928 43690.764 46647.836
476.00  13673.445 19385.129 25683.656 31366.441 35880.236 40040.977 43351.930 46252.140
477.00  13467.180 18791.180 25545.004 31047.689 35622.664 39778.371 43028.104 45976.568
478.00  13660.625 19412.078 26182.141 31629.104 36229.623 39746.834 43136.088 46173.306
479.00  13652.570 19484.840 26408.199 32294.561 37028.201 40708.582 44227.461 47221.425
480.00  13653.102 19143.887 25846.473 31378.520 36208.150 40255.529 43600.814 46556.077
481.00  13984.102 20002.004 26662.086 31659.346 35848.039 39305.154 42320.973 45463.446
482.00  14089.945 20142.113 26957.797 31811.592 36049.848 39673.738 42867.887 45767.917
483.00  13363.133 18995.809 26334.844 32162.516 36111.650 39244.355 42361.602 45288.064
484.00  13304.367 18867.820 26081.469 31659.062 36188.951 39665.812 42573.398 45547.314
485.00  13348.344 18953.973 26255.551 31581.107 35923.539 39417.783 42682.340 45501.029
486.00  13139.766 18869.551 26066.062 31819.355 36453.592 40038.449 43536.180 46466.571
487.00  14009.156 19882.227 27550.070 32381.551 36262.754 39647.781 42966.613 45600.730
488.00  13563.438 19627.938 26587.488 31827.309 36255.338 40016.811 43436.250 46201.259
489.00  13544.586 19075.043 26451.277 31962.082 36283.332 39759.105 42948.873 45964.938
490.00  13721.062 19664.078 26996.121 31958.789 35844.539 39685.857 42828.188 45854.937
491.00  13565.141 19424.668 26680.449 31306.855 35641.658 39744.307 42820.094 45712.449
492.00  13243.438 19110.156 26246.094 31401.695 35625.195 39495.180 42949.861 45781.771
493.00  13054.227 18693.734 25546.105 31219.236 35680.148 39908.162 43145.783 46150.890
494.00  13571.797 19089.215 25698.137 31186.957 35350.553 39057.617 42715.873 45862.080
495.00  13602.602 19507.398 26376.645 31847.664 36197.623 39770.889 42894.451 45704.923
496.00  13475.414 19412.941 26727.824 32355.445 37021.934 40549.961 43928.275 46714.972
497.00  13813.414 19455.469 26611.664 32624.705 37355.223 40871.248 44124.091 46779.944
498.00  13049.266 18915.359 26094.496 31888.592 36589.973 40637.158 43776.147 46244.604
499.00  13340.859 19265.836 26393.887 32052.570 37127.852 40680.113 43664.022 46688.557
500.00  13252.078 19383.965 27291.309 32774.895 36963.990 40906.242 44204.513 46842.459
501.00  13069.094 19079.281 26862.211 32979.271 37707.176 41241.451 44191.091 46801.213
502.00  13263.062 19472.609 27034.637 32413.455 36818.150 40442.520 43465.309 46014.424
503.00  13458.492 19329.363 27006.957 32628.973 37143.760 40954.287 44280.623 47450.297
504.00  13397.367 19313.180 26166.523 31654.619 36448.287 40517.023 43931.922 46824.389
505.00  13651.438 19683.691 26553.492 31963.947 36790.668 40794.547 44061.890 46906.050
506.00  13049.672 19181.703 26584.707 32454.930 36770.936 40531.625 43891.666 46710.655
507.00  13938.711 20127.051 27849.961 33404.992 37944.504 41325.971 44566.873 47158.714
508.00  13438.891 19172.293 26443.832 32699.166 37429.051 41024.619 44344.891 47093.656
509.00  13356.852 19267.051 26558.758 31834.430 35912.283 39860.977 43380.184 46243.265
510.00  13343.750 19319.078 26258.543 31683.316 36318.723 39929.350 42646.671 45368.708
511.00  13467.602 19314.195 26378.504 32167.461 36496.324 40095.615 43373.895 45948.870
512.00  14082.211 19888.949 26989.297 32641.895 36628.295 39874.939 43219.283 45757.478
513.00  13718.234 20288.879 27399.586 32572.490 36439.578 39689.324 42668.457 45366.440
514.00  13889.648 20227.672 27613.918 33160.648 37611.236 40792.516 43436.421 45775.307
515.00  13671.641 19590.199 26536.355 31929.283 36479.539 40071.027 42962.614 45395.686
516.00  13852.844 20011.211 27310.789 32861.131 37238.619 40062.590 42497.576 45048.780
517.00  13384.289 19267.996 26848.117 32303.346 36467.564 40120.330 43106.039 45634.265
518.00  13745.609 19636.055 26721.078 32222.881 36641.559 40123.611 43318.799 45807.966
519.00  13865.852 19917.633 27116.574 32437.605 36556.512 39678.574 42377.379 45021.926
520.00  14121.047 19819.715 26598.625 32473.510 36823.480 40185.799 42724.239 45629.280
521.00  14638.859 20564.328 27356.664 32415.158 36694.650 39698.764 42120.605 44801.133
522.00  13625.984 19731.340 26835.523 32308.928 36289.105 39458.834 42232.227 44767.387
523.00  13654.898 19608.574 26397.953 31722.525 36063.213 39454.844 42172.086 44876.965
524.00  13954.227 19803.090 26999.387 32530.922 36744.148 40390.207 43282.293 46030.077
525.00  14275.188 20266.887 27324.906 32957.125 37264.770 40900.906 43735.812 46527.440
526.00  14328.469 20439.711 27581.637 33152.002 37466.000 40806.533 43649.854 46343.653
527.00  14515.180 20694.844 27674.039 32534.562 36454.059 39988.191 43207.008 45954.243
528.00  14760.516 20789.852 27071.238 32093.740 36258.805 39592.990 42167.729 44623.953
529.00  14752.195 20848.539 27783.410 32805.502 37295.465 40778.422 43595.611 46016.948
530.00  14067.258 20501.676 27859.594 32920.078 36587.805 39492.545 42026.648 44720.226
531.00  14535.523 21182.398 28540.965 33489.576 37262.457 40452.672 43142.032 45561.178
532.00  14826.820 21206.469 28265.117 32990.969 36506.553 39852.822 42742.256 45563.608
533.00  14535.938 20996.535 28793.145 33177.666 36942.504 40249.023 43088.994 45841.081
534.00  14493.320 20589.848 27933.605 33044.221 36814.418 40217.254 42895.569 45451.153
535.00  14295.695 20242.000 27798.094 33169.475 37140.129 40439.852 43380.295 45868.383
536.00  14170.117 20061.270 27641.465 33037.998 37197.449 40791.885 43616.592 45972.912
537.00  13986.055 19806.480 27385.121 32673.826 36646.082 40213.113 43635.328 46075.772
538.00  14388.328 20488.055 27829.520 32837.295 36733.510 40122.977 43353.535 46232.278
539.00  14631.820 20747.859 27547.605 32375.885 36416.781 39889.588 42704.344 45602.735
540.00  14539.445 20775.852 27797.340 32723.930 36782.846 40594.900 43424.010 46079.487
541.00  14649.539 20826.562 28522.789 33293.406 37117.684 40437.887 43154.921 45412.486
542.00  14613.266 20758.992 27902.723 32977.092 36903.070 39913.439 42556.016 44994.063
543.00  14184.062 20462.246 27551.230 32553.543 36813.004 39550.109 42361.336 44742.948
544.00  13667.844 19838.516 27006.676 32129.143 36048.262 38996.449 41744.332 44554.300
545.00  14223.891 20519.617 27570.762 32187.656 36090.012 39470.314 42380.500 45048.068
546.00  14748.922 21287.434 28223.848 32874.625 36699.527 39692.492 42230.246 44709.643
547.00  14209.312 20636.461 27678.961 32560.910 36342.461 39466.152 42383.668 44870.185
548.00  14517.672 20660.613 27332.785 32015.160 35975.805 39467.469 42545.037 45154.897
549.00  14288.914 20651.961 27977.340 32794.260 36363.969 39461.131 41970.930 44227.884
550.00  14527.922 20724.090 27768.711 32773.477 36185.125 39676.197 42704.167 45266.010
551.00  14475.500 20649.074 27609.582 32383.785 36224.219 39210.305 41836.775 44473.350
552.00  14604.156 20846.062 27855.910 32388.486 36112.797 38864.316 41392.164 44004.651
553.00  14434.672 20738.328 28015.836 32914.354 37015.785 40189.691 42896.852 45148.003
554.00  14930.086 21012.855 27716.852 33075.754 37088.859 39978.869 42565.696 45334.840
555.00  14418.133 20651.449 27630.719 32513.242 36428.520 39570.078 42490.160 44783.680
556.00  13956.023 20340.094 27257.309 32146.498 36052.643 39251.752 42058.831 44732.825
557.00  14239.906 20593.727 27891.801 32171.783 35899.535 39159.758 41974.213 44516.048
558.00  14359.836 21126.250 28294.266 33129.936 36833.613 39799.275 42249.134 44545.807
559.00  14537.070 20963.324 27867.273 32554.111 36288.443 39579.104 42567.831 45228.408
560.00  14530.672 20876.680 27441.676 31950.875 35583.564 38941.648 41870.498 44630.860
561.00  14319.500 20731.684 27880.910 32311.586 36093.719 39419.789 42286.657 45070.490
562.00  14880.852 21572.648 28316.430 32548.516 36220.439 38934.191 41538.705 44151.862
563.00  14548.391 20837.340 28054.289 32687.975 36397.266 39416.270 42160.902 44788.529
564.00  14306.594 20535.664 27585.344 32541.682 36453.242 39549.883 42206.707 44690.479
565.00  13950.820 19715.160 26427.449 31346.879 35395.281 38551.564 41586.270 44360.725
566.00  14187.875 20063.141 27362.117 31960.381 35632.020 38997.143 42095.764 44263.364
567.00  14356.430 20217.777 27252.750 32174.963 36582.693 40241.215 43128.957 45720.821
568.00  14142.867 20107.480 26955.219 31563.621 35720.057 38988.963 41900.461 44551.426
569.00  13877.008 19831.871 26756.301 31781.859 35847.746 39198.094 42156.922 44792.000
570.00  14070.602 19945.031 26991.844 31575.650 35663.607 39261.633 42164.594 45000.052
571.00  14015.055 19578.402 26074.742 31040.422 35328.934 38799.398 41536.229 44142.160
572.00  14265.258 19942.664 26395.602 31128.836 35346.219 38866.311 41782.503 44054.209
573.00  13850.500 19577.633 26288.496 31482.090 35735.805 39245.809 41974.684 44718.267
574.00  13839.062 19439.895 26141.191 31854.812 36465.381 40150.152 43317.238 45589.249
575.00  14139.758 19992.277 26857.941 31867.016 36091.863 39562.443 42512.077 45104.175
576.00  14137.914 20039.477 26874.660 31972.840 36056.189 39661.205 42357.943 44983.776
577.00  14239.594 20401.570 27164.617 31968.781 36063.529 39722.676 42736.589 45158.909
578.00  14191.367 20057.332 26794.129 31792.229 35972.705 39411.285 42078.451 44673.100
579.00  14360.070 20152.469 26471.922 31162.562 35714.799 39114.785 41825.670 44391.160
580.00  13978.078 19813.312 26290.277 30806.557 35041.395 38353.652 41335.420 43893.464
581.00  14111.250 20071.828 26742.156 31470.469 35766.527 39151.553 41857.928 44035.835
582.00  13717.289 19375.703 26098.531 31089.820 35490.221 38795.787 41727.102 44092.369
583.00  14065.664 20052.785 26940.281 31720.248 35962.586 39142.729 41833.731 44334.246
584.00  13979.133 19967.406 26531.531 31376.873 35597.373 38856.939 42108.306 44636.422
585.00  14361.859 20343.328 27234.062 31704.438 35152.918 38514.938 41827.162 44527.999
586.00  14552.656 20428.789 27357.184 32003.043 36028.611 39306.676 42344.136 45322.795
587.00  14453.125 20477.832 27333.125 32224.719 36496.469 39638.205 42347.425 44748.938
588.00  14592.211 20550.781 27312.355 32000.248 36092.736 39312.729 42139.752 44844.302
589.00  14446.914 20462.340 27739.504 32699.305 36177.201 39127.900 41572.227 43808.901
590.00  14356.336 20868.754 28289.383 32610.236 36003.145 38840.082 41466.740 44090.537
591.00  14704.461 20978.547 27971.148 32340.246 35812.254 38694.666 41398.627 43977.920
592.00  14906.125 21400.633 28822.051 33545.988 37382.197 40595.820 43083.502 45515.961
593.00  14723.742 21274.883 29005.617 34009.781 37969.641 41030.697 43709.810 46011.726
594.00  14908.148 21468.660 29116.715 34086.791 37589.406 40152.842 42499.837 44633.353
595.00  14676.656 21208.105 28825.480 33731.020 37219.391 40051.951 42558.260 45075.817
596.00  14623.406 20873.910 28318.766 33298.459 36525.299 39752.342 42712.455 45221.145
597.00  15067.961 21545.262 29195.730 34129.051 37409.275 40626.072 43018.082 45231.520
598.00  14799.430 21090.520 28269.824 32981.988 36734.719 39890.020 42521.344 44921.621
599.00  15019.438 21361.895 28812.672 33643.447 36980.594 39673.547 42343.584 45076.598
600.00  14456.930 20443.539 27649.590 32766.008 36491.395 40033.402 42865.451 45545.426
601.00  14222.109 20310.289 27118.008 31880.844 35764.711 39059.682 42093.410 44854.574
602.00  14487.375 20434.156 27512.176 32550.732 36404.053 39477.684 42300.398 44742.463
603.00  13970.266 19954.477 27200.141 32362.664 35898.951 39115.559 42118.180 45394.715
604.00  14654.477 20942.848 28181.062 32837.426 36643.953 39716.156 42366.404 44975.344
605.00  14542.250 20838.926 28280.613 33108.184 36868.258 39819.270 42277.932 44913.739
606.00  14321.969 20913.277 28455.703 33036.072 36825.953 39764.654 42233.775 44875.265
607.00  14603.953 20757.246 28174.168 33274.594 37044.490 39856.354 42651.047 45128.853
608.00  14478.062 20905.547 28487.207 33523.402 37297.365 40818.658 43644.153 46352.933
609.00  14678.266 20800.840 28131.805 33126.666 37142.000 40482.248 43120.525 45558.154
610.00  14415.305 20782.316 27839.359 32943.221 36911.949 39927.461 42538.873 45141.118
611.00  14618.695 20889.340 27835.094 32352.451 36635.727 40219.725 43267.246 45828.674
612.00  14929.359 21322.188 28268.320 32990.266 36766.445 39900.213 42969.934 45674.633
613.00  14336.805 20160.609 27306.379 32779.105 36698.598 39894.939 42808.726 45442.562
614.00  14500.539 20422.582 27407.254 32397.602 36453.986 39687.287 42901.320 45437.764
615.00  14337.086 20457.531 27565.684 32950.988 37337.943 40470.449 43093.745 46015.948
616.00  14344.594 20498.125 28077.129 33437.102 37636.525 40638.377 43461.327 46142.594
617.00  14198.781 20325.457 28167.383 33529.191 37603.488 41106.859 43838.354 46666.158
618.00  14148.172 20042.023 27320.945 32944.188 37713.205 41317.475 43976.936 46664.044
619.00  15084.469 21422.789 28412.723 32852.965 36541.430 39780.381 42639.693 45538.335
620.00  15033.867 21171.438 28338.070 33121.287 36822.535 40032.744 43149.332 45819.221
621.00  14776.141 20908.262 27779.664 32993.359 36603.615 39925.027 42832.105 45460.371
622.00  15136.891 21574.285 28112.875 33010.643 36972.455 40144.467 43314.014 46013.906
623.00  15364.953 21665.238 28845.406 33342.111 36616.316 39479.656 42064.146 44315.618
624.00  14718.664 21041.898 28663.836 33697.258 36996.824 40095.766 42779.977 45148.989
625.00  14359.922 20383.242 27991.172 33438.275 37061.045 39740.480 42401.145 44922.399
626.00  14157.500 20267.703 27895.957 33248.465 37196.900 40215.318 42952.498 45583.318
627.00  14924.117 21696.887 28668.629 33339.871 36605.141 39363.371 41912.225 44421.394
628.00  15198.578 21648.516 29202.293 33829.896 37063.170 39850.211 42318.926 44858.765
629.00  15128.617 21505.059 28917.020 33624.650 36888.414 39811.297 42164.375 44455.759
630.00  14951.180 21095.273 28741.184 34115.498 37310.379 39716.092 42013.051 44331.344
631.00  14961.750 21370.727 28749.527 33632.797 37222.232 40458.227 43174.949 45479.657
632.00  15042.891 21583.172 29662.168 34759.805 38158.701 41183.434 43467.737 45871.831
633.00  15645.438 22060.113 28849.770 33688.730 37370.047 40578.158 43272.045 45649.580
634.00  15620.133 21860.297 28792.859 33721.861 37583.557 40811.207 43465.729 45572.881
635.00  14984.836 21423.793 28957.621 34124.609 37576.393 40855.012 43657.409 45789.417
636.00  15587.727 22006.855 29113.434 33814.143 37447.762 40405.455 43118.379 45563.335
637.00  15345.047 22095.207 29721.281 34128.689 37033.654 39970.287 42687.336 45375.224
638.00  14916.016 21442.258 28798.605 33890.713 37423.535 40365.209 42989.862 45250.227
639.00  15130.133 21709.098 29478.711 34408.939 37832.936 40560.062 43313.310 45505.794
640.00  15752.594 22076.664 29324.809 33977.023 37445.334 40278.777 42928.496 45687.562
641.00  15205.953 21509.809 28889.367 33921.148 37432.234 40479.410 43227.798 45653.188
642.00  15289.406 21805.203 29149.660 34114.082 37479.434 40275.266 42739.516 45280.786
643.00  15021.609 21794.957 28674.293 32713.787 36601.285 39603.285 42066.761 44624.227
644.00  15065.352 21526.691 28944.164 33707.770 37142.576 39731.066 42220.570 44651.047
645.00  15555.406 22212.508 29574.340 34633.988 38359.152 41486.512 44274.666 46503.373
646.00  15191.383 21799.312 28953.488 33803.635 37163.684 40059.264 42994.708 45532.773
647.00  15777.906 22568.656 29663.520 33989.568 37724.727 40689.904 43364.894 45827.554
648.00  15929.398 22444.387 29715.621 34055.186 37535.521 40436.215 43027.384 45580.874
649.00  15832.867 22424.238 29108.789 33466.471 37150.693 40537.754 43269.307 45714.926
650.00  15456.859 21519.574 27963.730 32789.027 36945.094 39907.549 42626.623 45189.690
651.00  15137.461 21423.566 28324.020 32800.238 36408.068 39788.340 42618.922 45182.533
652.00  15164.594 21376.074 28467.383 33701.434 37607.170 40283.457 43055.378 45299.083
653.00  15124.977 21329.090 29015.949 34121.570 37920.914 40712.197 43353.828 46037.817
654.00  15117.367 21561.172 29204.504 34080.842 37606.805 40789.805 43389.533 45886.503
655.00  15404.562 22051.438 28938.781 33424.219 37124.898 40161.717 43057.188 45832.933
656.00  15612.641 21786.113 28708.410 33154.836 37153.133 40594.764 43510.851 46107.062
657.00  15121.875 21514.719 28376.285 33051.771 36947.781 39939.627 42885.264 45457.449
658.00  14682.539 20874.633 27616.922 32718.695 36991.717 40513.316 43346.743 45889.511
659.00  15180.945 21545.996 28309.672 32808.678 36920.281 40356.318 43230.468 46078.403
660.00  14734.641 20924.320 27937.910 32934.799 36931.180 40424.705 43768.502 46318.474
661.00  14839.297 21173.352 28447.953 32966.740 36557.859 40018.305 42834.963 45330.794
662.00  15181.258 21418.223 28167.184 32699.816 36387.766 39983.928 42842.311 45478.973
663.00  15404.875 21924.727 29089.707 33512.795 36712.088 39719.598 42502.538 45380.176
664.00  15029.977 21456.801 27996.219 32055.361 36023.309 39087.115 42192.042 45182.193
665.00  15049.836 21427.965 28928.336 33747.012 37133.443 40518.500 43591.937 45951.703
666.00  14994.875 21440.090 28533.133 32583.551 36462.088 39658.432 42397.453 44669.196
667.00  15055.641 21313.742 28351.852 32925.641 36119.371 39284.910 42047.049 44451.925
668.00  15251.852 21919.023 28921.383 33825.240 37913.764 40762.166 43390.224 45957.519
669.00  15165.180 21867.141 28749.820 33110.619 36709.377 39699.334 42244.579 44846.004
670.00  14969.281 21482.516 28655.406 33358.799 37001.807 40035.158 42662.821 45187.596
671.00  16044.422 22630.625 29597.816 34344.479 38013.102 41086.207 43558.829 46014.503
672.00  15359.383 21998.418 29339.461 34249.012 38009.137 41131.887 43532.248 45806.300
673.00  15694.617 22262.008 29444.293 34186.340 37602.803 40385.428 43303.938 45730.949
674.00  15072.891 21494.984 29224.402 33832.490 37194.766 40312.887 43363.031 45770.684
675.00  15218.875 21711.527 28902.316 33713.596 37372.734 40577.213 43281.633 45550.767
676.00  15167.133 21284.453 27953.910 32828.143 36403.457 39462.379 41981.597 44281.356
677.00  15846.609 22310.305 29692.102 34119.523 37942.865 41090.871 43445.072 45545.577
678.00  15185.258 21539.828 29446.168 33910.105 37011.209 39934.139 42804.939 44858.276
679.00  14722.016 21182.684 28373.152 33399.072 37283.346 40269.197 42778.969 45279.235
680.00  15344.320 21920.105 29637.746 33663.807 37160.646 39934.861 42764.526 45464.814
681.00  15273.836 21975.262 29272.352 33802.447 37277.799 40068.787 42698.946 45447.111
682.00  15527.625 22343.512 29671.316 34544.545 38072.428 41015.580 43391.802 46064.171
683.00  15130.906 21742.988 28997.848 33563.721 36853.643 40062.377 42851.130 45376.232
684.00  14747.922 21323.703 28105.727 33232.797 37388.842 40498.781 43396.546 46201.158
685.00  14368.680 20709.309 28022.352 33160.912 36876.225 40181.992 42762.797 45574.274
686.00  14709.953 21352.379 28633.293 33123.059 36953.859 40021.783 43117.442 45911.905
687.00  14450.242 20852.938 27749.336 32141.805 36018.777 39080.924 41945.669 44353.782
688.00  14784.086 21311.801 28624.195 33208.400 36684.441 40167.133 42891.698 45207.166
689.00  14880.438 21337.043 28231.230 32475.594 36077.484 39646.043 42739.535 45633.503
690.00  15410.523 21796.797 28760.855 33311.467 37024.975 40050.230 42775.056 45517.368
691.00  15014.820 20826.199 28104.910 33072.896 37135.951 40347.357 43025.073 45448.539
692.00  15683.891 21965.148 28692.645 33312.953 36946.035 40114.449 42361.247 44718.807
693.00  15510.953 21988.242 29109.176 33544.244 37505.635 40699.143 43216.274 45643.168
694.00  15425.156 22138.641 29149.086 33621.309 36969.025 39960.045 42571.544 45259.566
695.00  15421.328 21831.207 28332.410 32881.656 36255.785 39593.420 42218.928 44845.406
696.00  14743.656 20999.957 28442.367 33022.789 37105.658 40364.502 43357.438 45857.860
697.00  14952.672 21462.512 28514.199 33223.041 37328.477 40803.320 43677.006 45992.054
698.00  15318.172 21505.957 28418.590 32828.244 36404.684 39608.744 42490.424 45226.729
699.00  15116.961 21315.027 28223.504 32716.434 36504.357 39943.953 42797.379 45291.250
700.00  15346.391 21790.598 28831.562 33722.160 37714.650 40680.826 43345.219 46147.397
701.00  15335.430 21915.730 29095.297 34195.742 37817.656 40909.623 43410.694 46004.735
702.00  15337.406 21702.379 28856.445 33875.607 37721.381 40586.963 43190.095 45612.688
703.00  15346.898 21929.312 29216.617 33635.510 37615.816 40815.826 43668.052 45985.230
704.00  15275.156 21608.094 28514.883 33537.938 37588.682 40816.771 43718.557 46427.526
705.00  15735.133 22152.301 28901.117 33596.240 37607.248 40703.236 43657.110 46110.134
706.00  15411.375 21606.629 28738.004 33808.285 37441.605 40573.900 43288.238 45555.155
707.00  15937.742 22430.477 29276.277 33696.195 37606.572 40862.018 43584.258 45834.346
708.00  15479.070 21632.562 28515.773 33351.988 37242.404 40319.607 43240.704 45600.779
709.00  14772.906 21037.332 27241.078 31956.252 36106.744 39514.057 42368.820 45071.003
710.00  15223.023 21594.566 28454.113 33367.844 37440.582 40585.201 43550.669 45931.332
711.00  15891.734 22163.859 29179.965 33799.570 37882.213 41413.137 43896.029 46222.137
712.00  15462.984 21668.332 28668.715 33423.107 36812.809 40438.643 43423.414 46063.852
713.00  15350.422 21702.699 28381.727 32366.582 36192.357 39772.863 43172.679 46177.728
714.00  15239.531 21723.652 28333.777 32726.535 36710.756 40163.164 42878.920 45477.416
715.00  15210.352 21567.715 27649.078 32334.328 36294.143 39390.283 42054.149 44582.265
716.00  14997.641 21167.086 27661.133 32228.775 35919.311 39159.766 42463.348 45555.533
717.00  14540.695 20829.500 27802.141 32768.295 36716.514 39566.600 42534.646 44982.390
718.00  14931.219 21457.109 28736.172 33478.914 37254.842 40152.064 42902.680 45483.303
719.00  15204.328 21681.750 28834.930 33788.506 37872.186 40702.863 43073.083 45350.742
720.00  15640.836 22151.559 29159.969 33391.102 36940.932 39903.695 42621.558 45331.481
721.00  15072.367 21029.609 28193.859 32994.789 36541.398 39502.139 41891.866 44491.316
722.00  15135.031 21092.777 28170.984 33080.957 36609.844 39542.549 42343.985 44678.817
723.00  15357.258 21697.590 29028.270 33752.447 36977.191 39552.074 42284.769 44507.332
724.00  15467.359 21598.359 28855.293 33891.756 37545.867 40611.682 43408.631 45738.828
725.00  15448.992 21809.645 28676.289 33180.238 37010.979 40098.916 42741.322 45071.767
726.00  15470.672 22002.629 28731.070 33028.686 36482.859 39507.256 42189.300 44820.705
727.00  15671.359 22012.688 28340.176 32686.846 36300.496 39201.248 41987.125 44451.130
728.00  15441.055 21814.863 28887.777 33631.285 36560.021 39041.953 41934.665 44476.730
729.00  15960.250 22271.004 28883.094 32745.055 36431.832 39213.643 41918.039 44553.001
730.00  15857.680 22356.559 29422.523 33814.826 37107.898 39902.242 42479.549 45016.157
731.00  16595.648 22994.793 29428.785 33413.875 36801.629 39389.947 41815.632 44010.448
732.00  16247.898 22660.617 29147.543 33474.414 37143.832 40311.178 42994.658 44967.177
733.00  16486.391 22981.168 29648.695 33374.029 36657.203 39380.521 41730.383 44150.583
734.00  15525.047 21641.664 28650.434 33629.719 37323.611 40520.043 43129.599 45434.679
735.00  16141.867 22240.770 29266.961 34090.752 37444.984 40149.381 42601.429 44731.804
736.00  15808.359 22105.594 29197.078 33648.406 36968.451 40564.389 43243.599 45832.279
737.00  16055.328 22586.773 29312.785 33809.207 37421.939 40604.881 43420.856 46029.623
738.00  16205.203 22619.977 29955.375 34693.553 37958.506 40375.764 42674.969 45019.196
739.00  16240.633 23030.262 29856.379 34327.455 37870.395 40505.814 43035.943 45410.520
740.00  15956.492 22450.996 29380.508 34037.895 37209.424 39913.555 42714.206 45262.582
741.00  15744.328 22368.824 29631.426 34109.527 37237.176 40334.305 43162.422 45642.819
742.00  15722.766 22367.418 29497.309 33963.062 37102.107 40053.104 42619.857 45076.123
743.00  16045.875 22732.629 29608.500 33973.240 37389.217 40370.719 42931.266 45458.431
744.00  16195.625 22782.508 29559.406 33857.514 37079.951 40046.443 42720.428 45386.562
745.00  16018.094 22483.691 29389.613 33836.967 37078.256 39702.947 42421.340 44866.963
746.00  16176.133 23077.992 30117.906 34381.342 37617.188 40317.812 42707.056 45302.685
747.00  16191.062 23028.902 30387.055 34659.166 37736.352 40498.850 43174.924 45485.205
748.00  15739.156 22509.508 29827.914 34771.131 38266.801 41189.490 43347.551 45416.102
749.00  16077.320 22778.750 30190.105 34698.490 38020.502 40846.320 43544.369 45851.102
750.00  15871.984 22359.246 29812.492 34399.773 37804.203 40563.832 42777.377 44998.158
751.00  16223.109 23349.469 30763.246 35168.066 38588.000 40961.055 43344.017 45582.025
752.00  16396.953 23084.090 30109.207 34962.252 37831.359 40906.699 43457.734 45656.020
753.00  16192.031 22830.566 30273.023 34885.846 38322.785 40979.020 43738.731 46056.828
754.00  15965.164 22545.375 29873.211 34420.301 38198.602 40840.156 43618.164 45775.241
755.00  15876.797 22216.738 29297.176 34303.293 37818.578 40373.725 43022.016 45432.537
756.00  16044.250 22209.348 29554.453 34713.035 38676.686 41473.820 44022.803 46217.653
757.00  16531.773 22979.191 29414.090 34051.314 37273.420 39912.504 42888.165 45383.074
758.00  16260.617 22865.016 29544.387 34038.438 37505.641 40484.881 43073.422 45324.245
759.00  15789.555 22470.059 29549.766 33952.795 37170.811 40204.553 42866.732 45030.026
760.00  16040.828 22467.902 29725.465 34062.242 37072.662 39778.254 42550.758 45118.221
761.00  15869.930 22382.699 29716.445 34111.461 37075.844 39601.100 42123.854 44607.575
762.00  15679.883 22364.520 29552.105 33989.936 37550.463 40207.113 42560.729 44976.819
763.00  15507.148 21946.383 28740.570 33667.727 36999.102 40111.625 42835.816 45234.834
764.00  15748.758 21736.754 28854.328 33395.043 36709.857 39319.295 42080.242 44658.375
765.00  15327.172 21573.035 28352.871 33027.486 36827.646 39536.906 42018.914 44491.038
766.00  15336.852 21254.723 28088.234 32945.391 36802.855 39916.656 42664.328 45143.094
767.00  15075.938 21256.125 28473.965 33525.342 37143.686 39960.918 42603.555 45282.463
768.00  14887.477 20965.340 27971.887 32674.287 36082.158 38909.164 41760.793 44227.556
769.00  15279.094 21396.887 28253.785 33038.613 36745.270 39700.098 42386.547 45232.318
770.00  15294.102 21398.098 28219.539 32869.463 36555.584 39450.541 42221.064 44811.337
771.00  15266.602 21085.246 27898.039 32818.775 36487.930 39621.748 42478.205 45283.984
772.00  15270.922 21348.781 28241.688 33040.482 36477.836 39393.623 42250.832 44738.004
773.00  15525.508 21695.949 28659.711 32929.010 36262.879 39091.691 41739.758 44426.974
774.00  15339.188 21292.309 28082.754 32533.230 36072.834 39083.309 42093.088 44761.878
775.00  15376.133 21605.582 28140.863 32738.215 36228.406 39291.658 41824.639 44213.847
776.00  15641.078 21865.961 28535.367 33191.352 36783.330 39661.871 42242.605 45005.247
777.00  14980.961 20919.738 28220.285 33240.174 36472.887 39341.393 42156.195 45065.697
778.00  15299.422 21377.941 27791.496 32319.320 36030.408 39777.574 42595.078 45347.887
779.00  14976.312 20962.848 27942.703 32754.086 36372.975 39838.006 42913.424 45361.379
780.00  15076.477 21171.930 28202.766 32873.049 36758.551 39784.719 42739.334 45547.546
781.00  14950.094 21573.930 28152.742 32857.344 36570.799 39497.115 42338.545 44783.062
782.00  15420.703 21711.098 28454.363 33157.402 36742.037 39683.762 42481.825 44847.858
783.00  14900.359 21095.070 27932.781 32889.053 36507.604 39539.449 42239.585 44959.640
784.00  14637.320 20621.875 27652.266 32860.035 36826.545 39944.494 42730.975 45234.469
785.00  14550.617 20298.734 27136.828 32402.322 36801.697 40039.068 42840.725 45462.536
786.00  14900.172 20712.574 27071.539 31645.939 35592.307 38935.969 41970.303 44689.678
787.00  15171.141 21264.266 28045.152 32503.121 36200.613 39445.975 42408.835 45171.985
788.00  15305.875 21593.875 28323.840 32701.115 36025.068 38854.543 41832.985 44593.866
789.00  15275.203 21328.859 28293.887 32742.324 36384.236 39535.400 42159.496 44673.893
790.00  15131.812 21496.973 27850.629 32121.480 35730.590 38599.082 41534.515 44206.785
791.00  15309.562 21483.215 28254.023 32677.410 36160.189 38679.912 41116.686 43747.540
792.00  15240.055 21395.266 28550.121 33304.248 36694.322 39281.906 41883.041 44514.682
793.00  15265.609 21340.457 28133.105 32849.883 36370.451 39147.215 41639.864 44144.081
794.00  14824.016 21005.945 27916.727 32396.529 36096.908 38938.416 41487.756 44001.348
795.00  15432.719 21745.699 28050.262 32270.389 35618.078 38534.768 41202.415 43940.523
796.00  15339.867 21229.805 27700.699 32578.420 36311.268 39284.516 41932.622 44784.461
797.00  15073.375 21429.254 28359.316 33266.314 37155.967 40195.500 42820.535 45473.940
798.00  14780.969 20818.352 27881.336 32528.318 36218.896 39607.480 42417.408 44807.833
799.00  15426.055 21661.945 28808.980 33830.346 37427.178 40198.033 42952.349 45483.027
800.00  15109.414 21573.102 28614.707 33889.969 37696.611 40695.803 43279.414 45599.565
801.00  15175.844 21340.805 28042.984 33397.266 37069.486 40304.980 42919.222 45211.734
802.00  14513.539 20532.984 28004.348 33593.166 37630.764 40819.229 43844.813 46317.481
803.00  14493.734 20650.734 27781.773 33420.969 37443.695 40403.121 43339.149 46129.377
804.00  14762.555 20954.926 27796.012 32703.863 36692.818 39896.678 42736.951 45349.169
805.00  14814.922 20744.348 27413.012 32688.576 36407.287 39110.508 41877.265 44224.051
806.00  14923.578 21022.383 27638.336 32743.406 36161.137 39210.123 41863.220 44481.229
807.00  14901.320 21016.914 27830.285 32650.678 36146.809 39052.021 41954.367 44798.854
808.00  15533.141 21876.289 28713.062 33116.908 36198.668 39014.971 41682.299 44122.114
809.00  15118.258 20966.062 28119.555 32774.400 36305.332 39554.602 42537.595 45302.642
810.00  15125.281 21452.613 28528.258 32751.635 36302.195 39135.371 41519.545 44053.430
811.00  14535.156 20769.578 28137.699 32678.561 36499.062 39562.363 42376.406 44976.978
812.00  14351.070 20512.438 27649.270 32732.506 36491.578 40071.688 42741.856 45210.128
813.00  14675.297 20380.262 27182.941 32503.082 36662.914 39724.184 42525.695 45374.503
814.00  14691.680 20698.242 27592.219 32821.133 37061.365 40145.668 43076.871 45755.121
815.00  15110.711 21071.430 28111.059 33110.396 37128.465 39772.873 42678.714 45264.781
816.00  15652.758 21718.344 28515.980 33186.836 36704.209 39751.914 42591.840 45103.477
817.00  15304.727 21221.629 28094.805 32935.014 37068.086 40432.439 43091.053 46047.852
818.00  15119.391 21186.891 27956.055 32705.658 36748.236 40009.664 42886.583 45550.855
819.00  15848.078 21958.773 29035.867 33797.189 37422.039 40452.332 43331.093 46225.096
820.00  15599.727 21671.227 28509.176 33359.662 37333.773 40503.025 43402.493 46225.761
821.00  15814.148 21779.566 28728.641 33546.605 37075.117 40074.125 42932.179 45505.939
822.00  15655.336 21536.234 28217.812 32778.145 36628.828 40171.611 43163.224 46031.804
823.00  15598.477 21621.863 28324.633 32968.424 36976.254 40605.242 43382.314 46009.771
824.00  15515.000 21798.016 28974.742 33430.658 37098.148 40343.592 43453.205 46368.587
825.00  15099.961 20914.621 27627.449 32097.111 35670.262 38774.619 41498.643 44523.184
826.00  15141.516 20674.859 26911.918 31828.047 35735.010 39255.971 42250.778 45230.981
827.00  15342.695 21260.457 27880.637 32800.590 37043.811 40630.115 43494.129 46125.403
828.00  15406.859 21682.293 28770.598 33686.350 37047.361 40032.562 42914.493 45503.600
829.00  15325.281 21369.223 28307.223 33332.375 37289.930 40142.484 42846.135 45182.593
830.00  15338.914 21669.109 28790.922 33092.592 36824.518 39848.094 42818.328 45354.050
831.00  15025.469 21069.418 27822.570 32659.260 36781.373 40072.963 42758.769 45514.516
832.00  15169.242 21483.086 28645.680 33103.029 37077.051 40385.756 43510.910 46226.101
833.00  15510.352 21672.711 28893.746 33689.758 37818.926 41147.645 43744.198 46012.981
834.00  15404.750 21743.125 28397.027 33410.248 37143.082 40278.982 43044.699 45531.585
835.00  15166.930 21195.090 28106.473 33292.117 37242.170 40529.316 43226.178 45692.947
836.00  15274.133 21345.652 28569.504 33222.049 36751.225 39563.031 42345.307 44953.207
837.00  15251.164 21768.133 29016.551 33955.824 37626.279 40943.047 43803.344 46189.283
838.00  15254.969 21519.332 28969.336 33833.258 37660.611 40691.994 43513.154 45967.786
839.00  15442.234 21616.125 28528.078 33446.246 37002.389 39801.268 42402.495 44899.288
840.00  15458.086 21718.145 28962.953 34036.664 37792.021 40670.033 43424.728 45699.808
841.00  16064.031 22484.641 29037.727 33702.377 37756.496 40746.303 43463.966 45921.331
842.00  15940.938 22069.281 28428.176 33520.920 37324.188 40361.484 43156.723 45671.916
843.00  16056.906 22238.301 29184.289 33759.301 37144.418 40074.016 43045.088 45827.667
844.00  15679.922 21944.910 28801.918 33546.162 37153.750 40081.262 42706.911 45273.608
845.00  15077.812 21464.145 28526.133 33303.457 37176.617 40405.234 43349.457 45868.549
846.00  15200.344 21434.629 28407.898 33259.242 36954.387 39744.094 42513.038 45031.757
847.00  14987.305 21185.684 27767.773 32623.270 36506.891 39332.582 42359.312 45017.594
848.00  15175.391 21326.996 28392.977 32914.715 36217.877 38815.346 41756.289 44205.693
849.00  15669.695 22214.910 28774.652 33339.680 36376.566 39269.480 41941.287 44605.230
850.00  14656.859 20592.879 27481.387 32414.732 36164.006 39217.908 42232.949 45089.249
851.00  15132.180 21041.742 27768.395 32647.488 36262.447 38895.475 41644.516 44233.612
852.00  14678.211 20797.461 27579.293 32702.781 36657.854 39639.695 42113.388 45107.921
853.00  15561.477 21574.637 27831.375 32469.051 36202.623 38630.287 41350.250 44191.923
854.00  15218.195 21474.215 28341.371 32995.236 36364.445 39467.982 42451.398 45279.043
855.00  15198.922 21485.906 28015.664 32701.398 36406.301 39136.369 42184.468 44733.007
856.00  15523.102 21773.340 27946.035 32660.066 36829.689 39758.824 42527.927 44950.118
857.00  15721.094 21874.273 28353.977 32937.547 36268.281 38946.639 41581.404 44446.755
858.00  15602.594 21901.645 28552.844 33268.203 36520.861 39559.400 42313.033 44955.648
859.00  15339.086 21594.328 28193.523 32444.529 35890.303 38919.863 41900.671 44649.712
860.00  15502.859 21533.570 27669.953 32147.090 35685.590 38545.482 41593.759 44635.296
861.00  15600.414 21886.551 27747.078 32033.457 35779.613 39128.000 42132.601 44854.249
862.00  15185.117 21421.910 27520.164 31899.195 35805.613 38572.900 41314.408 44230.404
863.00  15792.633 21893.168 28253.738 32170.811 35475.875 38423.098 41087.326 43857.207
864.00  15979.367 22169.078 28558.859 32925.916 36135.285 38864.596 41518.780 44052.762
865.00  16033.883 22814.418 29223.254 33281.512 36565.061 39299.279 41774.231 44279.783
866.00  15854.211 22362.066 29161.070 33508.293 36840.814 39403.158 41935.967 44477.359
867.00  16295.742 22932.320 29936.246 34581.959 38077.539 40906.307 43330.536 45802.425
868.00  16318.094 22848.254 29549.207 34129.725 37874.834 40540.398 43021.097 45535.051
869.00  15579.875 22096.684 28938.797 33426.541 37263.756 40273.752 43111.922 45626.403
870.00  15723.469 22180.121 29026.203 33597.262 37181.771 40238.328 43346.131 45723.501
871.00  15440.422 21897.109 29480.082 33999.314 37546.520 40479.492 42978.298 45110.539
872.00  15767.164 22022.000 29109.555 33715.375 36910.451 39624.996 42055.596 44725.352
873.00  16324.641 22841.645 30022.961 34178.930 37408.162 40300.324 42772.990 45198.826
874.00  16183.836 22304.789 28873.477 33651.639 37050.633 39943.848 42654.306 45107.058
875.00  15860.734 21960.848 28883.418 33439.857 36872.898 39437.568 42410.848 44717.161
876.00  15641.961 21725.184 28493.160 33007.055 36988.422 40264.697 42985.415 45489.368
877.00  15820.617 22033.727 29058.719 33905.559 37932.855 41170.787 43532.997 45866.286
878.00  15494.195 21592.352 28722.219 33358.205 37006.131 40045.992 42544.645 44620.447
879.00  15743.797 22197.344 28927.156 33630.352 37366.650 40625.467 43371.117 45785.385
880.00  15459.938 21972.633 29465.750 34263.359 37519.877 40413.361 43122.728 45625.657
881.00  15332.828 21577.035 28455.352 33232.270 36987.389 39777.969 42681.602 45217.296
882.00  15642.086 21865.605 29045.031 34128.770 37399.031 39954.986 42234.069 44669.229
883.00  15372.852 21617.238 28936.938 33422.174 36848.797 39417.846 41878.792 44478.021
884.00  15322.188 21643.828 28736.387 33400.264 36969.230 39439.838 42019.019 44365.207
885.00  15345.789 21045.676 27937.035 32424.051 36111.410 38949.801 41682.841 44135.039
886.00  15315.969 21521.508 28556.129 33419.547 36817.867 39883.289 42648.852 45254.245
887.00  14781.016 21004.488 28074.688 32716.090 36213.971 39301.740 42263.838 44927.730
888.00  15229.000 21376.273 28229.352 33086.902 36662.264 39757.512 42563.134 45208.862
889.00  14763.438 20997.137 28143.703 33157.215 36503.652 39390.270 42114.376 44774.534
890.00  15082.570 21130.824 27836.508 32615.635 36217.188 39420.977 42404.958 44974.030
891.00  14974.914 20875.461 27628.074 32747.105 36568.109 39750.781 42333.361 45114.106
892.00  14844.789 20677.625 27341.367 32334.998 36184.580 39387.730 42586.991 45224.560
893.00  14796.156 20648.988 27900.801 32842.799 36666.527 39773.406 42743.434 45481.062
894.00  14873.242 21037.930 28327.523 33123.176 36928.408 40045.885 42832.627 45600.836
895.00  14816.969 20970.133 28080.617 33113.027 37318.910 40510.730 43446.280 45891.960
896.00  15268.977 21545.207 28866.715 34164.996 38317.715 41457.534 44375.687 46625.779
897.00  15208.516 21795.215 29177.320 34101.332 37448.582 40192.527 42622.333 45189.312
898.00  15370.758 21309.648 28088.598 32803.430 36496.896 40000.027 43074.669 45812.611
899.00  15091.883 21143.762 27890.203 32830.475 36518.127 39746.719 42572.673 45413.513
900.00  15396.508 21848.715 29016.129 33728.947 37276.281 40211.121 42974.220 45413.788
901.00  15481.641 21825.777 28330.672 32614.451 35997.645 38843.168 41775.577 44757.805
902.00  15596.055 22073.086 28935.648 33798.678 37241.793 40254.873 43280.347 45859.587
903.00  15305.320 21412.215 28315.262 32973.449 36402.297 39622.561 42766.619 45776.747
904.00  15103.891 21051.945 28182.898 32896.521 36396.586 39373.719 42560.970 45444.688
905.00  14979.305 21154.961 28134.605 33056.025 36809.201 40030.574 43047.970 45710.516
906.00  15210.297 21408.125 28670.082 33354.725 36759.916 39570.090 42190.551 44750.551
907.00  15429.836 21726.895 28711.465 33895.979 37844.203 40575.543 43189.440 45360.899
908.00  15147.555 21482.980 28417.516 33083.377 36716.787 39883.449 42817.564 45416.561
909.00  15377.953 21615.289 28932.262 33256.633 36557.105 39736.029 42873.765 45750.698
910.00  15370.141 21740.949 29133.664 33915.883 37601.066 40646.986 43650.031 46182.593
911.00  15520.852 21975.672 29036.246 33916.723 37747.686 40996.547 43510.554 45878.443
912.00  15296.094 21596.977 28732.664 33587.160 37236.219 40073.051 42864.288 45453.487
913.00  15153.609 21203.633 28313.145 32928.090 36402.518 39422.287 42432.708 44734.138
914.00  15057.469 21429.457 28441.555 33305.941 37013.859 40263.775 43308.392 45876.311
915.00  15035.938 21303.164 28813.395 33757.785 37006.023 39940.381 42568.914 44835.748
916.00  14778.484 21090.195 28373.957 33081.027 36719.148 39362.957 42274.754 44706.644
917.00  15271.750 21378.297 27996.238 32830.896 36295.992 38999.873 42030.882 44616.008
918.00  15126.211 21234.680 28559.398 33513.027 37370.635 40254.145 43015.116 45593.569
919.00  15073.328 21631.707 29059.301 33543.209 37028.979 40129.900 42664.701 45248.869
920.00  15173.992 21850.770 29467.438 34022.471 36954.549 39744.449 42312.585 44739.775
921.00  15545.852 21508.820 28995.566 33662.129 36588.930 39253.168 41467.532 44028.661
922.00  15448.680 21613.137 28723.297 33374.488 36485.717 39188.205 41837.240 44320.579
923.00  15312.039 21708.348 29044.535 33459.223 36594.779 39201.078 41976.848 44362.336
924.00  15302.984 21574.742 28628.715 33316.260 36566.254 39520.021 42204.071 44715.665
925.00  15232.133 21462.129 28425.594 32911.029 36402.764 38983.303 41389.746 43570.088
926.00  15533.617 21961.699 29083.922 33671.883 37004.443 39699.012 42636.657 45128.308
927.00  15087.211 21404.051 28401.238 33025.914 36618.150 39395.162 42254.546 44903.040
928.00  15177.000 20869.930 27869.512 33184.592 37244.633 40228.033 43106.550 45301.467
929.00  15039.852 21253.023 28447.062 32707.371 36569.859 39687.625 42496.317 44834.410
930.00  14894.164 21061.844 28307.941 32763.502 36443.568 39531.334 42681.073 45210.854
931.00  14751.086 21000.414 28537.215 33550.293 37148.412 40032.209 43008.224 45707.411
932.00  14589.805 20914.656 27918.340 32584.908 36505.809 39727.957 42686.630 45408.397
933.00  14429.852 21086.719 28882.199 33332.531 37074.613 40274.783 43305.078 46037.035
934.00  14517.297 20973.629 28031.230 32995.436 36889.717 40205.818 42808.611 45617.260
935.00  14292.367 20866.887 28296.066 33307.963 37061.664 40445.207 43495.099 45955.569
936.00  14607.055 21426.664 28894.656 33374.824 37108.496 40137.650 42962.830 45464.876
937.00  14836.852 21353.348 29099.379 34171.662 38134.857 40680.832 43275.003 45824.972
938.00  14475.773 20837.711 28343.984 33568.430 37353.279 40286.072 43286.290 45927.306
939.00  14430.109 20989.305 28720.988 33363.018 36739.871 39702.232 42201.085 44812.405
940.00  14760.484 21222.406 28448.461 33624.053 37282.252 40209.766 42472.304 44727.586
941.00  14265.906 20339.090 27380.555 32815.119 37146.170 40107.822 43025.169 45804.979
942.00  14643.578 20731.086 27623.770 32627.912 36042.109 39134.855 42276.679 44504.939
943.00  14249.602 20416.316 27995.246 33219.209 36853.041 40637.691 43707.407 46399.452
944.00  14607.008 20626.223 27743.105 32819.117 37089.510 40546.230 43480.539 46148.762
945.00  14820.828 21063.914 28352.090 33844.236 37989.732 41186.832 43808.674 46106.993
946.00  14889.914 21135.309 28637.629 33585.418 37142.209 40162.652 43160.290 45807.101
947.00  14917.047 21300.672 28951.371 34288.033 37904.057 41248.883 43978.155 46487.412
948.00  15229.656 21225.027 28176.910 33364.012 37361.789 41011.887 44037.045 46622.726
949.00  14806.102 20895.973 28355.715 33954.037 37667.297 40625.367 43201.626 45788.747
950.00  14740.922 21003.844 28221.973 33614.740 37745.260 40865.148 43477.624 46032.827
951.00  14796.414 21347.492 29014.559 34251.211 37850.865 40980.373 43774.331 45709.779
952.00  14935.742 21227.004 28551.152 33996.686 37514.359 40765.760 43882.621 46565.799
953.00  14827.023 20710.180 27607.586 33468.551 37894.186 41186.066 43993.203 46440.911
954.00  15376.188 21408.836 28125.270 33398.318 37300.244 40507.980 43459.018 46221.479
955.00  15534.227 21752.496 28867.836 34075.645 37570.473 40626.209 43666.565 46564.243
956.00  14977.969 20928.395 28096.391 33450.391 37621.621 40840.979 43663.388 45843.161
957.00  15046.828 20870.246 27592.875 33350.109 37692.621 40752.986 43397.862 45847.030
958.00  15048.211 21101.398 28219.582 33652.617 37782.807 40304.926 42951.965 45429.425
959.00  14545.617 20494.082 27785.723 33332.865 37644.533 40904.154 43618.478 46107.833
960.00  15028.094 21083.594 28155.668 33281.074 37399.639 40786.770 43284.377 45643.132
961.00  15072.109 20988.055 28507.215 33982.529 37925.492 41156.133 43689.078 45864.562
962.00  14914.070 20892.984 27890.707 33291.098 37166.338 40627.160 43546.973 46026.358
963.00  14831.570 20731.625 27551.484 33047.402 37420.377 41048.197 43909.477 46771.249
964.00  14987.883 21205.684 28619.059 33800.949 38107.604 41101.898 43810.676 46414.896
965.00  14441.234 20783.859 28270.117 33457.516 37459.217 40966.656 43991.279 46602.863
966.00  14333.188 20140.059 27218.562 32846.254 37317.018 40450.320 43280.308 45926.374
967.00  14381.055 20240.770 27192.562 32514.389 36708.486 40190.352 43413.936 46295.121
968.00  14654.453 20309.609 27398.469 32989.672 36816.758 40396.174 43619.230 46257.982
969.00  14940.812 21146.844 28374.250 33511.701 37568.402 41220.654 44203.857 46713.422
970.00  14712.617 20763.469 28099.168 33183.904 37146.904 40237.992 43135.399 45645.675
971.00  15409.742 21222.430 28194.203 33165.961 36783.387 40377.967 43519.322 46415.861
972.00  14856.852 21064.020 28511.816 33677.371 37898.955 40952.953 44156.938 47051.749
973.00  14630.594 21053.520 28171.645 33031.174 37146.201 40453.754 43565.985 46042.304
974.00  15260.445 21560.859 28327.812 33516.312 37501.932 40656.254 43962.574 46719.771
975.00  14999.180 21055.125 27502.930 32607.041 36963.748 40334.289 42974.517 45563.649
976.00  15263.320 21526.375 28370.918 32920.568 36523.113 40074.066 42745.373 45359.200
977.00  15297.531 21393.113 28108.117 32972.326 36993.629 40265.488 43158.892 45276.714
978.00  15496.062 21953.117 28761.508 33709.316 37870.537 41105.188 44013.695 46195.534
979.00  15762.305 22018.391 28945.684 33710.949 37540.303 40927.217 43689.879 46339.538
980.00  15494.492 22186.715 29237.367 34215.820 37836.131 41255.090 44249.980 47022.387
981.00  15061.984 21237.270 27926.609 32720.639 36846.887 40348.334 43398.187 45865.234
982.00  15484.656 21670.191 28119.363 33043.771 37002.480 40360.578 43186.779 45756.698
983.00  15536.484 21867.879 29017.961 33766.123 36888.373 40244.764 43175.068 45868.996
984.00  15067.844 21422.562 28125.016 33041.439 37062.285 40599.645 43370.612 45936.648
985.00  15034.383 21065.168 27994.242 33008.461 36843.846 40378.176 43010.179 45545.894
986.00  15061.836 21291.930 28809.812 33868.416 37534.094 40361.191 43109.283 45681.131
987.00  14947.344 21207.098 28192.648 33067.180 37179.941 40378.281 43035.479 45394.645
988.00  14807.438 20878.016 28123.715 33264.473 37141.395 40615.441 43685.622 46056.589
989.00  15120.641 21280.676 27816.809 32710.586 36630.908 39820.830 42715.026 45138.023
990.00  15014.570 21375.035 28367.418 33296.875 37185.492 40475.457 43509.505 46317.854
991.00  15374.188 21697.184 28864.027 33646.881 36969.230 40128.852 43219.479 45628.973
992.00  15291.516 21859.332 28590.109 33153.184 36678.473 39976.369 43043.695 45457.780
993.00  15371.430 21984.855 29065.254 33450.678 37506.572 40993.934 43983.540 46200.578
994.00  15300.086 21580.469 28728.445 33577.658 37093.205 40350.666 43235.008 45745.527
995.00  15287.266 21773.703 28933.797 33372.904 36902.594 40654.926 43222.964 45547.948
996.00  15760.195 22065.250 29064.352 33531.445 37505.514 40983.369 43779.650 46348.534
997.00  15512.820 21872.824 28906.629 33748.205 37529.404 40580.033 43709.500 46202.358
998.00  15263.312 21654.977 28562.945 33450.041 37739.131 40527.500 43146.847 45373.206
999.00  15068.227 21439.105 28003.680 32475.992 35856.234 38953.598 41778.742 44581.742
1000.00  15604.359 21836.668 28203.426 32543.047 36125.025 39434.287 42100.525 44773.068
1001.00  15210.180 21543.062 28180.227 32721.467 36477.262 39971.592 42798.288 45309.764
1002.00  15451.102 21474.766 28528.492 33516.375 36981.838 39921.701 42641.203 44751.515
1003.00  15134.648 21404.172 28118.211 32876.633 36969.951 40042.584 42520.474 44903.080
1004.00  15573.367 21910.172 28539.617 33390.117 37017.398 39534.316 42325.696 44611.400
1005.00  15466.227 21547.836 28615.930 33435.250 36835.398 39607.525 42377.699 44771.175
1006.00  15638.281 21716.359 28975.160 33817.055 37044.898 39756.957 42040.616 44740.699
1007.00  15480.234 21833.348 29421.477 34229.037 37280.863 39687.012 42010.526 44369.691
1008.00  15226.719 21724.195 29306.480 34442.646 38092.939 41106.812 43953.334 46396.402
1009.00  15236.070 21477.031 29141.836 34348.334 38209.670 41117.916 43812.526 45996.953
1010.00  15579.336 22169.219 29400.230 34098.588 37683.947 40540.590 43257.504 46073.105
1011.00  15314.438 21696.809 28862.938 33423.102 37119.287 40541.902 43609.042 46091.810
1012.00  15862.703 22508.844 29870.621 34302.980 37679.799 40711.814 43386.576 45551.010
1013.00  15038.469 21657.945 29021.574 33556.082 37140.996 40222.018 42771.935 45631.388
1014.00  15788.531 22523.953 29443.219 34533.525 38168.986 40998.191 43532.135 45914.093
1015.00  15859.406 22202.141 29278.926 34194.822 37579.969 40975.764 43582.919 46083.446
1016.00  15516.039 21833.293 29110.336 33782.111 37153.539 40070.193 43025.589 45565.899
1017.00  15570.836 21754.152 28971.379 33786.426 37264.367 40680.348 43169.458 45844.197
1018.00  15405.469 21839.379 29218.148 34007.770 37476.939 40467.299 43228.246 45814.083
1019.00  15051.531 21426.051 28766.066 34279.289 37940.357 40681.227 43035.082 45374.023
1020.00  15417.383 21843.621 29175.035 34312.234 37899.469 40816.590 43542.084 45978.110
1021.00  15588.188 21797.168 29208.316 34382.520 38101.219 41097.520 43880.215 46265.321
1022.00  15038.586 21036.262 28172.000 33583.207 37565.004 40535.125 42999.721 45447.087
1023.00  15489.570 21685.906 28394.074 33017.184 36491.082 39728.982 42644.956 44972.347
1024.00  14920.906 20908.344 28269.691 33615.309 37390.492 40491.326 43211.347 45491.720
1025.00  15256.930 21262.836 28418.152 33598.691 37766.314 40952.441 43914.936 46261.277
1026.00  15643.570 21500.508 27913.336 33495.648 37207.189 40790.588 43755.448 46107.780
1027.00  15242.266 21214.715 28202.016 33468.426 37347.162 40991.559 43670.255 45911.330
