# Supplementary material for: N-Glycans modulate tilting of HIV-1 envelope glycoprotein
Source: Nat Commun. 2026 Apr 15;17:5206. doi: 10.1038/s41467-026-71874-2 (PMC13254402; doi:10.1038/s41467-026-71874-2)
Supplement: Supplementary file 8 — Source Data [file 41467_2026_71874_MOESM8_ESM.zip › source_data/2_Supplementary_Figures/5_FigS9/source_data/ENV_ECTODOMAIN/full.GLYshield.time_evo.hiv_env_full_lipids_w_ions.not_water_not_ions.5.txt]

# GLYCAN SHIELDED AREA
# SIM_TIME AREA_r1.4 AREA_r2 AREA_r3 AREA_r4 AREA_r5 AREA_r6 AREA_r7 AREA_r8


  0.00  12828.656 18622.195 26076.059 31525.688 36439.551 40085.025 43123.637 45698.734
  1.00  12679.695 17955.770 24659.059 29979.594 34656.205 38776.357 42317.199 45346.427
  2.00  12455.680 17588.914 24348.703 29923.244 34743.271 38810.600 42668.572 45751.548
  3.00  12741.836 17972.797 25134.074 30837.955 35724.344 40132.785 43793.002 46670.415
  4.00  13063.305 18696.844 25189.359 30127.809 34500.355 38658.035 42120.469 45073.871
  5.00  13061.422 18648.355 25373.848 31146.520 35675.584 39893.775 43357.663 45953.458
  6.00  12748.984 18192.477 25433.004 31133.211 35552.424 39494.996 42205.211 44856.263
  7.00  12894.406 18352.684 25316.480 30849.213 34924.543 38595.287 41730.742 44152.683
  8.00  12672.812 18110.320 24846.039 30083.496 34495.002 38214.900 41500.289 44195.488
  9.00  13047.211 18526.031 24992.234 30024.311 34195.928 38259.980 41475.182 44588.536
 10.00  13475.375 19332.777 25920.809 30666.080 35121.480 38950.180 42187.029 45288.253
 11.00  13467.469 19131.098 25753.148 30835.039 34993.572 38694.434 42049.793 45200.078
 12.00  13227.234 18794.164 25008.543 29955.615 34421.973 38480.904 42159.221 45206.104
 13.00  12768.148 18254.133 24380.703 29839.010 34683.480 39294.955 42928.771 46235.296
 14.00  12816.727 18474.305 24785.508 30110.277 34624.912 38818.072 42246.143 45125.961
 15.00  12591.266 17935.191 25019.180 30318.031 35009.461 39244.320 42677.654 45343.060
 16.00  13164.203 18500.480 24842.480 30076.180 34723.174 39080.332 42775.266 45693.738
 17.00  13077.359 18550.258 25038.020 29994.570 34619.031 38538.785 42207.035 45459.718
 18.00  13205.031 18698.395 25487.461 30644.863 35385.613 39291.887 42398.881 45229.167
 19.00  13451.633 19113.926 25774.090 30866.186 35557.291 39161.406 42355.592 45116.839
 20.00  13147.305 18724.141 25402.395 30285.127 34829.889 38586.916 41737.107 44655.017
 21.00  12864.000 18201.449 24979.082 30279.855 34748.592 38459.018 41640.760 44419.517
 22.00  12407.109 17516.691 24844.473 30597.508 34909.215 38376.053 41784.035 44641.139
 23.00  12806.344 18211.617 25036.812 30552.129 34624.770 37988.410 40770.066 43611.260
 24.00  12616.109 18199.750 25429.035 30487.973 34818.615 38339.080 41667.156 44581.477
 25.00  12274.688 17660.816 25133.094 30824.670 35065.131 39050.418 42308.787 45336.042
 26.00  12496.773 17957.996 25293.844 30416.537 34451.619 38197.531 41316.984 43878.754
 27.00  12524.867 17646.395 24487.191 30743.348 35893.131 39775.531 42749.666 45749.017
 28.00  12595.055 18273.293 25644.652 31501.875 36226.350 40075.939 43283.303 45862.813
 29.00  12431.648 17900.297 24713.965 30074.768 34496.674 38233.465 41692.010 45038.865
 30.00  13242.484 18799.223 25639.824 30768.488 35224.338 39233.068 42732.223 45993.060
 31.00  13142.148 18801.750 25576.738 30339.293 34876.408 38640.031 42256.754 45188.117
 32.00  12516.359 18008.043 24878.492 30302.246 34814.348 38807.141 42319.676 45581.624
 33.00  12957.641 18375.844 25289.902 30923.363 35873.988 39919.883 42758.625 45560.877
 34.00  13159.414 18515.656 25422.988 30670.047 35322.584 39207.988 42593.684 45307.618
 35.00  12904.914 18651.332 25734.582 30908.000 35198.266 39109.299 42281.953 45216.840
 36.00  12569.234 18014.180 25133.789 30679.398 35145.877 38941.453 42297.377 44882.926
 37.00  12471.984 17743.793 24314.625 30071.043 34964.750 39291.369 42238.809 44801.568
 38.00  12537.641 17843.039 24247.164 29736.359 34639.141 38955.125 42549.432 45794.055
 39.00  12789.531 18186.324 24628.383 30232.824 35149.988 39643.844 43158.871 46003.883
 40.00  12267.898 17784.930 25109.160 30820.238 35409.070 39281.348 42448.500 45379.311
 41.00  12277.664 17642.055 25080.625 30907.770 35394.703 39409.182 42581.035 45311.863
 42.00  12537.016 18187.148 25108.016 30675.051 35464.314 39706.686 42826.670 45499.201
 43.00  12852.797 18560.207 25345.730 31023.246 35243.242 38906.619 42083.723 44932.747
 44.00  12630.867 18056.668 25731.711 31240.609 35423.207 39420.096 42661.363 45287.317
 45.00  12078.914 17290.609 24526.500 30465.707 35148.197 39086.477 42427.783 45195.852
 46.00  12312.250 17796.266 25066.172 30791.051 35597.201 39561.012 42489.105 45361.977
 47.00  13147.102 18421.816 25368.910 31306.342 36219.447 40112.613 42983.275 45659.730
 48.00  13599.617 19023.988 25881.973 31919.959 36488.830 40493.875 43239.201 45582.138
 49.00  13821.695 19440.973 26172.152 31506.660 36062.000 40149.682 43090.582 45551.183
 50.00  13825.484 19463.098 26115.859 31451.277 36087.182 39665.182 42904.623 45794.628
 51.00  13329.133 18672.531 25261.883 30985.051 35944.852 40122.648 43154.295 45813.616
 52.00  12704.383 18094.430 25047.902 30587.566 35483.836 39212.531 42604.035 45387.060
 53.00  12621.367 18146.266 24772.836 30045.043 34453.943 38383.996 41828.662 44630.837
 54.00  13023.414 18055.207 24275.289 29398.430 33780.758 37985.074 41710.135 44867.584
 55.00  12417.031 17556.566 23957.762 29140.164 34085.514 38508.021 42698.107 45389.269
 56.00  13431.047 18360.652 24898.160 30584.732 35041.418 39020.818 42055.811 44593.519
 57.00  12865.539 18100.102 25095.191 30494.812 35655.217 40096.029 42890.943 45321.415
 58.00  13074.680 18096.293 24630.773 30037.000 35031.160 39510.648 43157.955 46086.682
 59.00  12971.844 18075.348 25115.902 30398.482 34496.031 38514.887 41963.303 45045.714
 60.00  13324.656 18742.328 25500.027 31100.801 36004.482 40600.936 44009.094 47200.456
 61.00  13031.398 18275.230 25265.461 31233.926 35723.383 39753.340 42861.686 45689.005
 62.00  13096.625 18562.043 25045.598 30498.398 35055.318 39158.205 42075.619 44650.906
 63.00  13548.703 19021.273 25523.641 30576.379 35030.352 39064.252 42562.029 45659.626
 64.00  13541.906 19086.031 26076.566 31061.109 35511.773 39254.684 42667.180 45428.699
 65.00  13352.938 18710.660 24995.879 30438.938 34962.660 39078.197 41946.004 44986.979
 66.00  13266.352 18696.824 25110.840 30225.105 34651.639 38434.271 41726.713 44315.604
 67.00  13505.758 18948.254 25604.688 30725.236 35582.900 39663.074 42792.439 45439.012
 68.00  13417.758 18772.973 25471.176 30389.527 34953.523 38820.223 42033.383 45231.588
 69.00  13659.578 19167.172 25626.297 30578.539 35198.818 39342.707 42683.324 45245.829
 70.00  13374.773 18805.559 25540.797 30723.832 34928.225 39098.910 42513.984 45081.320
 71.00  13348.125 18879.031 25889.957 31337.865 35552.736 39130.559 42190.498 44667.979
 72.00  12864.508 18323.684 25432.273 31045.564 35979.713 39673.807 42538.602 45337.075
 73.00  13078.523 18616.789 25623.777 30862.172 35524.691 39759.305 43008.865 45916.354
 74.00  13065.375 18745.867 25560.031 30584.463 35161.963 38914.055 42260.137 44866.281
 75.00  13494.844 19159.551 26045.035 30979.469 35015.582 38561.865 41754.900 44622.213
 76.00  13678.164 19177.328 26062.477 31121.779 35235.287 39141.098 42112.133 44928.977
 77.00  13072.047 18444.031 25114.555 29967.990 34192.801 38547.869 41868.844 45059.294
 78.00  13019.414 18450.258 24873.477 29824.477 34466.045 38866.086 42327.381 45390.320
 79.00  12916.203 18283.812 25453.129 30633.217 34867.459 38634.164 41802.113 44676.429
 80.00  13563.906 19390.215 26607.660 31650.809 35477.408 38913.234 41575.221 44136.024
 81.00  13875.805 20103.727 27334.355 31870.035 35304.045 38620.371 41536.293 44354.111
 82.00  13773.367 19635.324 26075.094 31028.555 35156.209 38899.318 41782.768 44289.104
 83.00  13717.125 19496.965 26356.270 30886.127 34852.367 38405.287 41658.062 44182.950
 84.00  13198.547 18973.523 25529.988 30626.500 34862.832 38532.703 41376.150 43897.921
 85.00  13721.539 19492.363 26200.137 30798.021 34587.465 38030.869 40918.180 43833.818
 86.00  13724.984 19301.332 25987.582 30447.264 34541.818 38180.365 41527.668 44338.091
 87.00  13903.539 19540.070 25891.137 30163.041 33849.650 37456.912 40736.145 43536.249
 88.00  13816.422 19456.715 25737.074 30344.080 34072.041 37424.998 40757.543 43545.825
 89.00  13685.750 18932.586 25542.367 30051.180 33837.705 37108.504 40161.426 42906.621
 90.00  13630.281 19201.090 25508.680 30176.162 34165.783 37997.918 41243.457 44339.754
 91.00  14142.789 19772.781 26058.191 30390.164 34227.717 37666.977 41000.525 44308.792
 92.00  14037.555 19599.145 25374.762 29543.316 33490.453 37285.512 40550.143 43609.430
 93.00  13950.906 19526.996 25643.305 30480.207 33928.777 37484.854 40689.855 44130.989
 94.00  13812.711 19377.309 25729.016 30314.209 34055.629 37358.061 40515.148 43617.812
 95.00  14217.133 19984.488 26390.340 30914.227 34356.449 37431.002 40779.762 43594.605
 96.00  14102.891 20068.535 26560.328 30956.695 34584.301 37818.611 41049.916 44043.089
 97.00  13599.742 19373.375 26338.844 31003.104 34815.836 38547.994 41516.027 44347.180
 98.00  13251.219 19009.484 26344.105 31249.668 35110.205 38647.453 41627.295 44549.949
 99.00  13803.445 19405.969 26366.082 31456.568 35720.059 39156.949 42308.881 45002.048
100.00  14233.508 20053.441 26779.488 31300.605 35165.779 38276.631 40961.234 43587.927
101.00  14345.172 20027.004 26656.461 31003.172 35090.906 38724.127 41710.736 44374.639
102.00  13653.047 19551.500 26128.871 30805.734 34530.910 37628.420 40583.635 43584.323
103.00  13967.406 19798.629 26397.969 30977.021 34699.387 38283.324 40838.822 43486.676
104.00  13899.320 19948.680 26480.934 30738.604 34173.604 37369.283 40493.082 43203.703
105.00  13644.039 19543.590 26377.992 30901.861 34420.078 37388.875 40480.156 43349.840
106.00  13482.430 19164.973 25879.984 30549.738 34297.504 37600.934 40904.717 43549.468
107.00  13714.516 19465.461 26101.949 30799.107 34520.902 37754.295 40787.182 43616.013
108.00  13248.812 18889.164 25314.969 30213.502 34166.688 37570.912 40273.967 43017.639
109.00  13446.070 19230.066 25577.969 30394.861 34519.496 37665.297 40315.580 43078.796
110.00  13822.484 19325.168 25572.402 30283.445 34510.219 38496.857 41815.664 44579.671
111.00  13251.859 18797.664 24933.809 29749.715 33881.746 37781.240 41256.865 44215.051
112.00  12757.758 18430.188 25095.309 30036.402 34571.008 38885.451 41938.000 44805.755
113.00  13245.766 18648.219 24878.770 29848.189 34260.979 37938.836 40806.945 43300.105
114.00  13734.422 19243.078 25530.527 29772.908 33662.982 37230.152 40626.893 43558.796
115.00  13841.008 19106.918 25379.680 29893.496 34244.652 37821.475 41020.836 43895.828
116.00  13844.148 19473.055 25802.543 30369.936 34694.230 38332.803 41504.803 44463.885
117.00  13167.023 18864.426 25588.137 30513.275 34337.100 37454.656 40346.135 42677.554
118.00  13413.180 19229.703 26064.484 30614.898 34674.896 38017.996 40756.660 43314.016
119.00  13681.273 19283.234 25664.559 30021.520 33973.500 37874.221 41178.602 43670.141
120.00  13718.000 19502.730 26368.020 30594.875 34294.373 37507.824 40421.088 42909.736
121.00  13539.852 19291.902 25856.398 30255.197 33764.639 36934.816 39896.836 42770.506
122.00  13235.844 18664.457 25647.676 30362.176 33995.254 37300.982 40241.043 42892.441
123.00  13269.094 19040.957 26392.590 31202.840 34764.982 37951.852 41325.580 44073.287
124.00  13505.680 19038.582 26200.840 30956.152 35075.422 38118.330 41321.262 44324.263
125.00  13320.102 19046.414 25972.926 30836.959 35122.432 38657.939 41677.643 44607.415
126.00  13296.211 19234.258 26351.898 31491.443 35761.992 39258.631 42387.006 45211.659
127.00  13361.914 19035.652 25907.469 30435.586 34714.121 38269.689 41544.439 44657.343
128.00  13338.969 19031.754 25735.512 30567.816 34998.553 38917.195 42359.113 45274.860
129.00  12759.086 18557.895 25169.855 30180.629 34422.471 38019.771 41184.057 44035.406
130.00  13500.398 19381.105 25872.625 31133.867 35381.709 39075.766 42126.180 45153.342
131.00  13375.648 19186.031 26260.289 30861.797 34758.340 38113.193 41251.402 44180.814
132.00  13810.133 19763.676 26574.523 30961.861 35191.799 38604.105 41884.430 44495.847
133.00  13819.586 19702.918 26529.824 31563.385 35950.127 39464.605 42571.701 45471.801
134.00  13851.609 19595.598 26264.738 31194.953 35506.273 39026.641 41929.109 44554.655
135.00  13926.445 19751.402 26605.879 31343.508 35578.867 39372.631 42833.771 45895.340
136.00  13712.867 19752.629 26257.656 30918.438 35175.818 39150.465 42475.068 45106.152
137.00  13494.203 19247.621 26230.059 31057.896 35501.596 39263.246 42244.174 45445.687
138.00  13459.734 19584.117 26489.172 31230.270 35388.471 39140.049 42336.111 45050.201
139.00  13992.961 20106.477 26954.977 31341.465 35344.748 38953.057 42120.955 44998.333
140.00  13908.727 19652.324 26422.375 31150.357 35216.305 38611.668 41922.467 44863.637
141.00  13694.094 19453.852 26478.914 30972.631 35135.670 38819.594 42457.234 45559.499
142.00  13468.422 19306.117 26899.730 31399.812 35314.725 38873.180 42136.938 44886.839
143.00  13888.219 19659.547 26392.250 31491.773 35889.613 39770.865 43132.244 45951.747
144.00  13232.750 19163.707 26650.359 32161.986 36784.365 40731.566 44118.588 46545.829
145.00  13685.211 19490.250 26543.473 31428.627 36010.896 40306.898 43563.325 46159.108
146.00  13585.266 19694.656 26736.379 31795.824 35888.578 39617.926 42877.182 45964.664
147.00  13851.297 19942.422 27323.906 32360.232 36830.686 40528.102 43618.147 46570.078
148.00  13698.125 19482.707 26742.750 32237.268 36657.137 40631.486 43676.729 46213.888
149.00  14730.938 20646.230 27510.770 32743.305 36702.031 39722.775 42643.256 45380.252
150.00  14060.391 19556.363 26745.656 32186.912 36814.344 40656.770 43625.808 46145.709
151.00  14515.352 20513.609 27208.367 32234.393 36989.965 40643.127 43621.179 46247.843
152.00  14475.852 20412.938 27006.797 32230.137 36222.986 40248.111 43684.967 46555.098
153.00  14394.883 20337.465 27132.172 32148.436 36261.355 39789.889 42981.396 45693.530
154.00  14560.797 20350.766 26933.969 32112.820 36117.027 39920.084 42861.354 45586.028
155.00  14818.562 20938.414 27571.434 32138.369 36101.480 39705.723 42682.039 45417.542
156.00  14819.703 20430.738 27046.098 32451.564 36420.871 39969.594 43036.348 45732.890
157.00  14649.812 20804.645 27909.980 32734.268 36307.029 39341.676 42109.248 44884.293
158.00  14849.625 21014.504 28450.770 33106.404 36585.309 39566.807 42404.689 45211.393
159.00  14856.172 21063.047 27816.348 32521.168 35975.527 39196.186 42037.842 44881.113
160.00  14443.086 20518.094 27596.969 32259.041 35960.887 39006.508 41676.578 44258.401
161.00  14625.703 20641.641 27282.723 32113.498 35871.326 39036.176 41608.088 44257.548
162.00  15111.688 21278.148 28122.375 32893.027 36915.252 40046.703 42456.812 44916.640
163.00  15050.508 21091.660 27798.551 32100.750 35655.691 38739.816 41636.316 43976.311
164.00  14713.477 20787.844 27568.070 32460.438 36206.984 39169.705 41941.512 44597.848
165.00  14663.406 21006.820 28514.691 33492.916 36937.680 40066.260 42593.033 45039.883
166.00  15000.289 21420.395 28110.988 32830.820 36714.574 39688.809 42853.584 45006.802
167.00  14112.523 19860.910 26994.598 31862.516 36136.428 39631.920 42652.215 45513.877
168.00  13958.359 20032.816 27408.883 32276.490 36045.709 39479.098 42733.965 45640.250
169.00  14052.984 20049.074 27409.941 32638.072 36492.855 39700.852 42718.230 45416.248
170.00  13794.141 20000.086 27032.449 32068.541 35835.365 39322.160 42348.939 44812.945
171.00  14419.500 20357.047 27292.156 32309.867 36352.182 40041.268 43018.694 45600.190
172.00  13938.375 19645.664 26298.816 31228.223 35847.416 39746.949 42671.760 45198.038
173.00  13914.523 19629.164 26330.648 31466.096 35952.885 39626.363 42910.964 45473.574
174.00  13825.781 19742.098 26537.648 31414.326 36100.043 39554.379 42392.476 45013.631
175.00  13690.820 19711.707 26504.402 31766.873 35797.738 39347.795 42158.609 44570.388
176.00  14061.422 20325.570 27291.348 32334.404 36030.428 39464.400 42264.215 44664.702
177.00  14257.961 20097.320 26946.676 31377.059 35048.482 38314.785 41478.590 43975.046
178.00  13893.695 19825.023 26726.328 31583.238 35223.670 38555.342 41919.086 44728.477
179.00  14126.172 19883.211 26518.160 31129.113 34569.414 37831.500 40614.061 43460.626
180.00  13912.188 19887.801 26728.422 31189.807 35176.471 38663.945 41791.839 44481.965
181.00  14301.766 20545.410 27397.199 31891.188 35559.127 38503.527 41334.646 44085.244
182.00  14325.188 20744.703 27599.828 32245.432 35880.119 38983.354 41848.066 44589.679
183.00  14391.297 20886.449 28028.957 32726.080 36309.141 39612.553 42228.587 44881.205
184.00  14495.742 20847.824 27656.844 32702.787 36863.219 39820.109 42635.250 45029.693
185.00  14432.898 20350.504 26959.633 31886.557 35636.215 38983.426 41861.801 44267.354
186.00  14559.602 20566.887 27444.477 32281.227 35990.961 38813.623 41488.432 44197.511
187.00  14902.523 20875.027 27392.082 31955.088 35364.271 38492.039 41395.410 43922.251
188.00  14591.602 20638.918 27039.719 31603.467 35567.746 38810.924 41532.056 44324.590
189.00  14949.906 21071.551 27733.586 32528.738 36158.455 39625.961 42569.250 45537.008
190.00  14809.430 20871.312 27699.430 32295.678 36088.781 39764.986 42733.378 45469.882
191.00  14695.383 20824.105 27058.484 31471.584 35357.877 39052.902 42280.910 44801.248
192.00  14629.984 20849.738 27452.762 32008.994 35921.857 39408.150 42451.225 45324.473
193.00  14523.961 20246.824 27359.340 31817.363 35757.973 39205.557 42438.688 45600.903
194.00  14460.461 20583.965 27578.422 32110.904 36128.783 39636.816 42542.923 45048.226
195.00  14605.258 20393.652 26603.438 31079.154 35061.836 38878.021 42120.808 44810.120
196.00  14243.117 20201.297 26889.402 32339.383 36613.352 40126.742 42869.840 45572.426
197.00  14244.867 20062.629 26911.688 32283.852 36037.832 38947.076 42287.688 44722.103
198.00  13934.648 19725.164 26370.191 31786.797 36348.971 39765.018 42536.362 45371.569
199.00  14324.883 19974.004 26887.930 31940.855 35791.832 38805.082 41893.859 44398.438
200.00  14447.602 20465.090 27408.738 32241.930 36171.008 39576.348 42355.318 44753.400
201.00  14361.469 20080.312 26760.762 31759.883 35733.285 39075.668 41871.404 44858.697
202.00  14136.945 20037.262 26798.363 31421.977 35271.018 39036.436 42359.373 45128.055
203.00  14226.609 20010.582 26722.578 31048.287 34618.414 38174.344 41412.217 44176.598
204.00  13903.445 19833.250 27017.535 32198.801 36121.012 39615.807 42609.842 45058.276
205.00  14121.469 20083.953 26778.316 31965.801 35911.285 39653.850 42743.230 45828.078
206.00  14013.188 19341.906 25901.633 31332.023 35796.945 39772.088 43515.953 46618.155
207.00  13720.391 19531.547 26046.504 30402.326 34657.330 38760.508 42475.349 45554.545
208.00  14160.609 19994.004 26432.230 31711.262 36178.775 40093.484 43570.171 46027.307
209.00  14156.492 19695.082 25886.223 30550.229 34426.299 37941.828 41324.230 44122.812
210.00  13868.461 19404.035 26004.445 31409.100 35777.961 39672.182 43050.538 46018.330
211.00  13640.977 18878.211 25569.879 30929.104 35246.943 39291.852 42954.492 45697.246
212.00  14095.508 19753.418 26656.438 31950.934 36462.137 40703.391 44035.298 46801.005
213.00  14544.852 20184.938 26824.246 31976.059 36347.240 39992.195 42826.371 45965.014
214.00  14009.812 19798.859 26676.051 31633.576 35947.768 39831.338 43180.707 46020.692
215.00  14253.773 19857.344 26405.602 31429.518 36003.787 40098.199 43643.455 46517.704
216.00  14351.211 20232.801 26941.219 31993.807 36430.395 40738.535 44429.726 47389.596
217.00  14361.969 19999.480 26882.875 32454.391 36601.844 40336.166 43510.527 46417.114
218.00  14296.352 20052.645 26626.285 32100.883 36384.994 40187.209 43244.684 45830.167
219.00  14646.055 20764.234 27674.375 32931.312 37444.350 41408.729 44578.257 46792.878
220.00  14310.445 20225.309 27018.012 32373.184 36518.293 40138.779 43422.061 46282.747
221.00  13967.547 19903.609 26725.070 31982.904 36075.789 39854.590 42908.082 45347.753
222.00  14262.203 20175.852 27450.266 32504.488 36449.221 40485.045 43579.945 46626.104
223.00  14575.250 19979.164 27006.508 32195.486 36350.598 39865.977 42978.732 45813.351
224.00  14626.320 20135.480 27016.402 32307.990 36437.094 40302.549 43253.348 45940.344
225.00  14951.820 20538.215 27121.781 32281.160 36308.176 39630.652 42653.568 45206.622
226.00  14900.336 20588.926 27704.758 32488.275 36354.150 40008.225 43527.231 46193.299
227.00  14572.570 20293.531 26924.871 31605.885 35596.348 39214.307 42247.828 44899.057
228.00  14495.258 20307.336 26793.727 31561.004 35682.201 39371.902 42858.793 45738.105
229.00  14712.320 20250.680 27158.789 32033.314 36055.777 39568.768 42897.191 45583.632
230.00  14558.227 20271.258 27315.801 32576.215 36540.979 39888.783 43084.498 45919.588
231.00  14956.570 20625.590 27400.762 32340.727 36558.318 40093.334 43204.174 45772.230
232.00  14890.992 20490.293 27214.434 32090.002 35940.277 39698.139 43004.279 45942.019
233.00  13998.133 19806.855 27050.500 31997.691 36351.402 40144.037 43661.200 46324.423
234.00  14691.797 20273.195 26981.094 32417.469 36538.770 40080.295 43308.956 46061.832
235.00  15000.789 20983.117 27926.734 32975.068 36704.400 40121.012 42956.402 45828.036
236.00  14644.211 20654.191 27600.266 33117.961 37270.684 40392.936 43321.993 45987.953
237.00  14934.773 20620.754 27574.867 32742.426 36433.098 39456.363 42356.947 45041.115
238.00  15465.039 21711.715 28190.844 32945.188 36455.584 39714.059 42988.825 45466.369
239.00  14524.500 20393.855 27295.703 31819.377 35514.342 38903.932 41791.773 44304.827
240.00  14466.656 20194.617 27319.742 32366.699 36483.682 39997.957 43322.891 45838.444
241.00  14948.086 20868.973 27950.832 32843.799 36907.836 40210.100 43034.668 45535.204
242.00  14621.695 20649.398 27466.336 32090.338 35566.623 39060.592 41852.447 44409.482
243.00  14827.773 20581.602 27459.934 32016.135 35921.900 39237.818 42116.323 44982.196
244.00  14470.914 19934.852 26701.613 31469.906 36039.354 39612.363 42725.933 45217.027
245.00  14766.453 20068.844 26996.137 31835.705 35968.777 39722.830 42825.069 45324.394
246.00  14737.383 20272.547 27065.383 31876.582 35746.336 39288.336 42168.219 44721.542
247.00  14576.945 20138.996 27115.480 31683.150 35155.795 38029.893 40488.812 42908.793
248.00  14517.492 20057.770 27210.715 31938.865 35465.887 38564.266 40805.789 43622.345
249.00  14849.906 20443.738 27327.070 31921.287 35590.201 38686.521 41767.449 44279.288
250.00  14516.797 19808.750 26703.871 31175.260 34832.887 38200.305 41060.168 43566.921
251.00  14233.180 20067.023 26373.340 30665.943 34457.914 37662.297 40780.732 43563.050
252.00  14170.305 19842.055 26406.430 30920.863 34429.938 37955.551 41123.889 44152.229
253.00  14314.750 19808.422 26329.965 30809.594 34884.510 38337.096 41168.064 43890.851
254.00  14127.242 19620.840 26412.020 30905.043 34690.004 38575.262 41789.934 44105.720
255.00  14528.195 19875.961 26138.945 30678.584 34718.830 38330.322 41677.928 43982.189
256.00  14229.992 19631.609 26000.613 30509.146 34755.652 38370.287 41548.406 44658.248
257.00  14206.422 19724.301 25703.379 30187.537 34112.244 37625.666 40844.916 43771.857
258.00  14041.414 19442.168 25908.328 30653.783 34527.373 38244.418 41269.496 44085.027
259.00  14387.336 20030.164 26425.945 31312.994 35464.066 39160.023 42503.761 45193.029
260.00  13897.203 19564.520 26463.453 31600.688 35962.043 39656.320 42829.641 45475.444
261.00  14368.438 20350.637 27290.438 32095.791 35913.779 39508.289 42654.859 45453.765
262.00  14658.484 20146.293 26828.520 31817.002 35770.850 39488.816 42670.548 45369.184
263.00  14554.242 20407.238 27124.863 31853.941 36025.082 39921.539 42975.209 45640.609
264.00  15198.836 20355.395 26008.984 30378.494 34484.613 38239.033 41352.365 44317.233
265.00  15036.539 20635.055 26827.871 31466.441 35114.152 38295.492 41546.930 44550.689
266.00  15065.242 20424.910 26507.398 31013.752 34600.982 38066.252 41297.215 44089.690
267.00  14851.078 20221.680 26421.914 31299.936 35298.801 39087.938 42221.427 44872.779
268.00  14278.953 19752.480 26177.906 31677.959 35663.998 38946.748 42012.094 44613.961
269.00  14566.305 20354.121 26725.527 31754.535 35378.830 38951.826 41731.266 44505.522
270.00  14621.672 20169.629 26528.402 31467.613 35194.219 38431.941 41419.504 44298.241
271.00  14813.984 20385.242 26430.410 30806.383 34643.383 38099.672 41216.562 43892.766
272.00  14119.164 19332.598 25696.984 30568.074 34944.576 38858.717 42228.215 45003.597
273.00  14475.648 20043.277 25913.809 30664.209 34687.854 38458.305 42174.959 45327.387
274.00  14338.328 19901.133 25818.684 30740.598 34748.158 38391.449 41689.125 44832.823
275.00  14664.734 19987.078 25498.520 30212.785 34216.924 38151.258 41301.555 44655.963
276.00  14899.781 20059.332 25479.645 30096.059 34232.369 37803.414 41146.414 44262.643
277.00  14882.078 20586.402 26681.418 31346.434 35151.938 38359.201 41559.766 44698.778
278.00  15114.633 20563.539 26532.695 31098.637 35035.383 38434.309 41514.248 44278.585
279.00  14843.516 20405.641 26721.477 31781.219 35975.619 39346.756 42355.315 44831.731
280.00  15267.875 20894.246 27078.590 31670.219 35528.410 38668.182 41768.257 44487.577
281.00  14937.766 20694.938 26932.438 31744.930 35779.848 39183.982 42177.142 44720.411
282.00  14692.133 20337.305 26589.266 31225.037 35206.812 38526.520 41516.268 44005.408
283.00  15165.094 20839.922 27050.395 31335.752 35005.928 38207.586 41003.766 43740.174
284.00  15043.938 20772.449 26433.961 30877.027 34915.455 37938.992 41009.916 43655.379
285.00  15518.867 20847.801 26993.316 31741.727 35715.131 39021.746 41886.877 44837.991
286.00  15304.688 20623.020 26163.840 30916.303 34924.107 38537.320 41771.953 44351.097
287.00  15263.344 20894.969 27061.602 31458.816 35215.168 38713.807 41714.570 44318.768
288.00  15080.406 20420.598 26020.309 30991.287 35309.162 38966.307 42198.408 44768.050
289.00  14766.297 20411.438 26757.648 31810.998 35509.586 38548.414 41672.839 44605.595
290.00  14898.312 20126.512 26427.969 31630.383 35556.361 38861.537 41711.834 44637.306
291.00  14850.758 20363.367 26776.898 31328.189 35176.883 38518.596 41667.027 44519.849
292.00  14795.891 20406.273 26795.699 31257.484 35539.514 39224.459 42293.053 45191.571
293.00  14969.258 20546.785 26719.492 31633.551 35623.490 38680.189 41241.600 43895.766
294.00  14855.969 20261.059 26282.734 30748.773 34332.152 37739.496 40658.324 43620.677
295.00  15500.234 20973.379 26966.371 31241.094 35291.252 38975.852 41963.177 44705.981
296.00  15049.109 20530.797 26711.109 31098.717 34753.225 38148.494 41089.301 44008.489
297.00  14969.344 20251.457 26190.430 30735.795 34763.840 38475.668 41857.598 44374.078
298.00  14743.617 20206.168 26447.820 31309.600 35561.133 38959.371 42107.736 44987.044
299.00  14848.945 20212.398 25924.488 30049.572 34010.264 37593.605 40915.656 44088.988
300.00  14805.484 20141.691 26211.973 30589.982 34563.875 38294.928 41533.930 44498.207
301.00  15028.445 20494.609 26348.023 30825.055 34864.717 38507.221 41823.018 44572.125
302.00  15694.188 21235.285 26912.527 31562.480 35613.127 39047.711 42324.605 44728.669
303.00  15676.430 21033.891 26742.715 31007.812 34739.508 38112.094 41329.294 44199.641
304.00  15663.812 21259.996 26826.527 31015.076 34579.178 37917.070 41237.566 43958.985
305.00  15434.602 21335.965 26943.469 30827.957 34427.980 38029.957 41044.441 44032.270
306.00  15040.602 20592.078 25988.152 30841.867 34939.822 38114.541 40919.109 43809.804
307.00  14841.531 20074.551 25824.754 30077.586 33746.238 37004.775 40019.291 42978.752
308.00  15131.234 20526.977 25950.852 30226.740 34285.705 37903.932 40908.582 43643.674
309.00  15194.477 20710.570 26849.488 31122.637 35275.111 38878.510 42014.395 44807.233
310.00  15344.383 20924.152 27093.852 31332.473 35002.014 38397.207 41498.613 44299.924
311.00  15288.820 21040.023 26834.410 31102.430 34591.420 37843.377 40597.791 43462.684
312.00  15510.664 20985.309 26712.898 30823.912 34531.283 37669.619 40675.793 43643.008
313.00  15103.781 20672.520 26108.789 30739.713 34489.275 37732.494 40730.967 43573.107
314.00  15149.102 20704.137 26358.914 30455.527 34351.793 37711.232 41122.496 43908.925
315.00  14681.758 20540.484 26609.199 31041.346 34657.318 37720.113 40578.516 43645.087
316.00  15284.164 20805.754 26530.195 30896.502 34846.730 38113.480 40914.754 43610.146
317.00  15636.391 21343.430 27268.023 31707.002 35488.764 38717.689 42001.766 44744.139
318.00  15109.281 20352.727 26074.223 30555.189 34620.258 38278.283 41607.128 44529.357
319.00  14772.148 20459.684 26340.887 31149.289 35500.066 39411.961 42307.235 44791.562
320.00  14419.398 20099.582 26160.109 30481.842 34313.105 37698.570 40730.510 43491.828
321.00  14784.570 20377.918 26035.254 30742.553 34791.844 37956.666 40622.988 43688.090
322.00  14908.562 20290.969 25867.379 30037.789 34023.604 37672.516 40745.447 43657.351
323.00  14678.672 20238.551 26014.273 30575.855 34648.561 38281.453 41282.588 44069.872
324.00  14681.695 20133.590 26129.117 30781.623 34577.652 37932.869 41021.461 43697.120
325.00  14480.484 19950.570 26120.500 30646.275 34214.428 37561.947 40561.881 43617.438
326.00  14575.648 19950.879 25742.812 30156.412 34541.855 38066.354 41453.141 44351.666
327.00  14628.539 20156.414 26196.230 30365.635 34133.037 37843.713 41270.201 44214.669
328.00  14433.016 20113.398 26321.934 30783.441 34365.535 37550.463 40796.369 43663.094
329.00  14265.086 20001.391 26467.801 30923.344 34737.984 38051.150 41136.174 43751.643
330.00  14168.266 19691.945 26000.539 30341.340 34023.846 37059.744 40163.693 43008.279
331.00  14337.352 19753.566 25940.551 30682.232 34593.068 37945.562 40732.896 43291.976
332.00  14332.234 19590.762 25571.859 30155.498 34436.377 38119.934 41476.941 44592.773
333.00  14857.430 20527.230 26415.195 30937.400 34811.211 37894.516 40795.209 43458.350
334.00  14683.141 19915.203 25758.633 30081.990 34152.812 37994.256 41145.570 44156.229
335.00  14577.898 20000.762 25604.980 29698.848 33487.635 37029.764 40453.383 43558.663
336.00  14747.156 20233.133 26247.184 30972.531 35041.719 38528.371 41649.070 44473.518
337.00  14539.758 19859.043 25792.766 30425.705 34731.980 38449.672 41363.464 44091.069
338.00  14648.062 19766.594 25640.242 29868.361 34027.459 38200.469 41509.236 44483.966
339.00  14340.406 19702.738 25542.910 30041.623 34250.484 37823.037 41152.131 44459.253
340.00  14837.148 20492.863 26146.941 30560.387 34347.627 37935.080 41445.107 44613.294
341.00  15062.328 20826.750 26986.086 31650.527 35435.631 38447.477 41266.936 44287.534
342.00  14927.414 20363.562 26430.629 30592.719 34455.297 38007.055 41318.854 44061.729
343.00  14866.656 20574.336 26695.996 31238.676 35006.688 38305.705 41225.088 43919.836
344.00  15264.789 20692.363 26485.180 30837.062 34891.699 38355.227 41669.305 44346.309
345.00  15086.883 20486.082 26655.016 31053.260 34754.287 38161.072 41075.348 43535.722
346.00  15844.055 21691.430 27695.930 32268.227 36051.244 39363.867 42323.801 44942.938
347.00  15526.648 21320.586 27444.469 31645.840 35318.852 38716.766 41891.690 45245.156
348.00  15304.352 20841.719 26607.387 31392.410 35201.756 38573.613 41664.965 44847.780
349.00  15547.602 21265.148 27040.664 31656.766 35325.627 38406.977 41447.994 44492.098
350.00  15349.352 21181.777 26514.641 31111.111 34865.184 38380.406 41701.385 44868.859
351.00  15091.773 20790.758 27030.359 31174.850 34843.373 38595.338 41896.105 45117.980
352.00  15519.484 21376.102 27174.383 31348.092 35216.664 38846.672 42282.087 45263.936
353.00  14990.461 20508.148 26440.617 31155.113 34917.730 38391.592 41545.158 44606.986
354.00  14897.906 20429.805 26700.195 31093.514 35243.484 39032.941 42050.583 44687.331
355.00  14953.758 20430.227 26587.195 31241.561 35240.160 39166.904 42448.325 45108.962
356.00  15782.766 21530.129 27608.812 32077.719 35714.844 38922.650 41757.732 44192.388
357.00  15212.102 20887.887 26971.359 31519.613 35545.846 38860.984 42056.486 44708.493
358.00  15504.328 20957.195 27059.551 31545.846 35342.873 38945.521 42019.340 44493.818
359.00  15505.352 21438.879 27316.188 31868.977 35668.980 39240.936 42075.941 44816.401
360.00  15054.883 20563.871 26443.715 31065.758 34867.062 38513.385 41656.502 44532.517
361.00  15133.781 20733.160 26441.535 31177.086 35403.328 38928.203 41875.947 44536.131
362.00  14899.867 20504.457 26658.457 31663.025 35747.102 39344.895 42325.566 44894.816
363.00  15329.133 21378.367 27528.082 31727.479 35243.584 38720.195 41587.262 44160.688
364.00  15523.023 21223.105 27332.758 31587.379 35341.365 38918.234 41860.584 44252.995
365.00  15721.523 21549.945 27493.781 31449.035 35112.365 38724.273 41838.441 44313.418
366.00  15657.414 21429.055 27176.672 31279.490 35495.807 39129.803 42380.836 44792.850
367.00  15355.641 21377.457 27629.141 31481.250 35254.412 38877.580 41750.875 44440.844
368.00  15215.883 21069.016 26892.145 30816.488 34521.627 37979.465 41232.881 44285.312
369.00  15409.828 21212.461 27218.254 31348.514 35123.424 38513.979 41765.369 44245.865
370.00  15210.539 21091.719 27194.301 31261.797 35080.041 38427.666 40952.809 43716.468
371.00  15216.008 20740.441 26297.164 30853.457 35098.125 38582.930 41783.783 44454.558
372.00  14969.102 20751.719 26486.734 30907.258 34849.670 38686.072 41946.209 44576.847
373.00  15201.031 21031.148 27290.422 31699.764 35244.271 38419.250 41593.672 44556.319
374.00  15048.781 20891.359 26733.266 31250.117 35109.494 38687.111 41673.529 44443.078
375.00  14693.938 20138.289 25643.855 30366.010 34670.551 38895.131 42190.639 44912.784
376.00  14564.266 20275.457 26402.906 30666.070 34125.205 37702.170 41012.855 43898.385
377.00  14850.539 20648.801 26404.598 30786.445 34349.254 37810.734 40833.930 43858.297
378.00  14767.023 20410.645 26353.531 30882.424 34968.230 38257.076 41293.361 44034.885
379.00  14628.273 20223.738 25794.754 30130.244 34242.189 37926.279 41409.975 44487.060
380.00  14617.586 20412.316 26423.770 30876.881 34361.355 38193.932 41389.256 44286.629
381.00  14552.289 20308.066 26357.309 30501.680 34410.033 38153.896 41300.895 44425.720
382.00  14449.141 20322.293 26510.207 30937.648 34867.410 38450.871 41246.746 44044.310
383.00  14052.062 19708.785 25961.652 30186.244 34199.609 37634.611 40549.953 43658.492
384.00  14171.883 19847.754 26003.035 30659.840 34730.643 37875.842 40913.502 43580.021
385.00  14167.188 20120.801 26161.559 30206.459 33974.211 37430.908 40204.973 42677.786
386.00  13970.805 19646.711 26148.387 30808.338 34671.611 37990.689 40819.303 43132.622
387.00  14298.453 20201.105 26394.008 30973.504 34565.406 38158.723 41233.607 43926.985
388.00  14450.930 20434.383 26397.711 30587.369 34273.012 37436.977 40597.535 43442.173
389.00  14287.609 19715.578 25856.594 30700.223 34492.686 37787.441 40891.570 43812.885
390.00  14054.438 19903.422 26454.617 31086.336 34999.855 38739.920 41945.934 44829.189
391.00  14289.109 20128.621 26231.637 31057.787 34775.777 38415.541 41437.971 44490.398
392.00  14446.148 19938.676 26080.586 30745.455 34738.854 38525.564 41925.738 44804.886
393.00  14091.703 19914.816 26312.367 30722.783 34768.617 38373.861 42037.105 44763.646
394.00  14085.664 19878.738 26590.738 31371.309 35345.416 39177.127 42306.224 45302.938
395.00  13965.906 19544.090 25613.285 30419.980 34650.441 38451.309 41888.705 44819.878
396.00  14381.398 19735.336 25603.242 29797.385 34185.906 38023.619 41703.490 44729.092
397.00  14169.773 19722.992 26076.918 30780.701 34861.941 38765.248 41881.814 44806.261
398.00  14245.867 20013.203 26551.461 31128.355 34912.369 38493.873 41836.140 44410.645
399.00  14774.102 20806.031 27450.852 32225.014 35708.979 38793.316 41968.426 44451.121
400.00  14676.586 20526.496 27069.188 31389.449 35375.273 38942.012 42170.741 45092.737
401.00  14719.477 20481.402 26972.004 31986.441 35639.090 38599.676 41754.857 44795.408
402.00  14926.938 20652.707 26625.961 31109.137 34889.328 38293.260 41353.949 44001.287
403.00  15167.047 20957.582 26623.344 30732.719 34850.729 38821.846 41945.508 44373.271
404.00  14959.227 20908.020 26880.430 31571.361 35880.646 39735.379 43139.401 46137.921
405.00  14863.805 20345.688 26478.094 30972.436 35197.645 38688.863 41688.941 44487.353
406.00  14652.914 20487.121 26873.812 31562.354 35811.762 39529.250 42557.682 45192.137
407.00  14814.906 20373.707 26465.316 31141.375 35061.854 38899.980 41695.891 44552.868
408.00  14736.422 20496.473 26403.746 30706.268 34678.066 37996.156 41190.979 44162.844
409.00  14945.797 20435.984 25936.438 30588.736 34881.674 38641.688 41861.086 44895.696
410.00  14546.680 20252.582 26311.375 31010.547 35249.383 39080.635 42274.550 45125.021
411.00  14725.023 20455.703 26350.543 30990.805 35122.373 39038.625 41975.797 44577.562
412.00  14406.266 19776.883 25425.156 29802.756 33935.006 37770.309 41425.242 44356.269
413.00  14445.438 19835.375 25836.844 30083.809 34023.137 37554.055 41111.736 43945.341
414.00  14854.719 20162.023 25999.176 30267.699 34201.664 37897.996 41152.264 44203.947
415.00  14553.844 20174.125 26348.344 31034.895 35268.420 39125.928 42796.866 45316.778
416.00  14641.578 20091.145 25979.598 30308.410 34654.195 38439.777 42003.393 44568.772
417.00  14448.961 19897.668 26145.281 30987.445 34954.812 38543.316 41498.611 44112.302
418.00  14686.445 20464.957 26403.438 30671.393 34404.305 37961.018 41227.621 44053.508
419.00  14751.852 20372.609 25739.465 29948.742 33789.920 37365.232 40682.670 43521.863
420.00  14813.727 20524.305 26738.215 30959.293 34719.262 38313.734 41769.994 44751.130
421.00  14552.484 20650.973 26851.344 31456.596 35432.152 38939.105 42243.199 44972.560
422.00  14482.977 20110.723 26560.285 30678.162 34900.039 38420.857 41719.357 44377.397
423.00  14894.891 20499.305 26885.750 31453.693 35183.529 38468.084 41537.441 44618.557
424.00  14811.016 20514.363 26810.930 31382.881 35216.709 38279.182 41454.678 44276.283
425.00  14927.773 20577.273 27214.352 31800.488 35341.881 38390.541 41408.832 44187.196
426.00  14345.281 20164.301 26737.395 31141.389 35001.947 38556.428 41727.051 44769.151
427.00  14885.609 20517.734 26781.926 31126.811 35076.986 38684.506 41806.184 44642.426
428.00  15406.492 21159.121 27061.781 31470.777 35502.107 39238.420 42688.691 45644.166
429.00  15438.289 21072.062 27145.352 31833.207 35705.854 39353.090 42360.139 45265.715
430.00  15155.242 20706.492 26526.762 30777.932 34332.688 38220.371 41422.482 44331.154
431.00  15613.922 21358.250 27284.094 31782.998 35488.414 38717.938 41627.334 44767.396
432.00  14991.336 20510.379 26517.238 31327.494 35217.408 38879.877 42571.127 45181.692
433.00  14283.125 20149.301 27039.938 31674.805 35416.207 38947.264 41964.523 44731.402
434.00  14799.156 20405.281 26903.820 31521.998 35341.846 38961.514 41787.207 44828.896
435.00  14478.500 20325.660 26766.156 31473.867 35382.016 38786.057 41854.125 44681.328
436.00  14793.648 20438.605 26462.508 30780.297 34847.445 38567.801 41685.094 44676.186
437.00  15093.250 20935.023 27370.590 31634.799 34998.744 38602.879 41976.793 44863.074
438.00  15239.047 20991.617 26868.902 31427.889 35591.861 39098.238 42294.812 45178.869
439.00  15010.961 20910.875 26921.770 31483.928 35276.453 39088.105 42344.268 44966.582
440.00  14776.672 20668.840 26960.863 31547.541 35551.715 38773.715 41826.412 44732.306
441.00  15279.297 20908.867 27139.820 31649.814 35422.672 38682.844 41601.475 44484.338
442.00  15392.242 21437.398 27548.488 31894.471 35783.957 38972.850 41923.148 44791.576
443.00  15371.008 21422.035 27979.484 32456.895 36482.248 39683.908 42682.809 45353.231
444.00  15387.562 21492.875 27772.000 31767.371 35925.268 39578.979 42646.278 45616.517
445.00  15555.430 21614.230 28094.523 32521.463 36367.076 39285.324 42452.740 45409.660
446.00  15139.727 21291.688 27579.461 31741.393 35796.186 39297.521 42576.807 45506.792
447.00  15104.727 21150.652 27661.578 31994.766 35851.307 39420.527 42890.158 45983.293
448.00  15176.852 21379.848 28293.035 32440.396 36038.729 39375.160 42236.729 44850.134
449.00  15010.484 20920.680 27685.074 32099.393 35613.344 38779.465 41978.385 44762.779
450.00  15253.430 21103.457 28170.703 32906.123 36796.504 39938.498 42632.406 45097.729
451.00  14796.992 20878.625 27674.938 32265.758 36013.461 39518.389 42249.351 44664.639
452.00  14706.953 20824.652 27511.633 31934.230 35890.035 39164.953 42005.125 44699.258
453.00  15283.906 21639.219 27837.320 32084.498 36162.773 39573.514 42538.705 45149.620
454.00  14845.711 20931.418 27573.559 32596.395 36682.008 40009.041 42778.682 45481.518
455.00  14363.375 20037.336 27064.125 32114.693 35662.457 39122.443 42843.831 45867.942
456.00  14618.273 20630.574 27442.957 32124.197 35830.867 39361.547 42746.780 45704.721
457.00  14568.656 20642.301 27688.410 31960.844 35800.654 38936.682 42032.061 44931.712
458.00  14600.164 20677.617 27432.219 31519.510 35435.789 38904.107 42345.667 45117.832
459.00  14233.211 19830.160 26341.488 30816.949 34955.998 38629.533 42067.008 45139.354
460.00  13764.930 19764.852 26979.492 31735.545 35764.318 38823.271 41991.139 45295.140
461.00  14145.164 19930.688 26163.184 30810.916 35036.553 38827.854 42406.098 45256.320
462.00  14121.398 19805.715 25749.727 30654.338 34774.391 38619.592 42037.232 44993.726
463.00  13809.359 19318.645 25901.391 30484.516 34767.346 38320.053 41811.327 45021.102
464.00  14071.773 19577.152 25816.367 30599.217 34999.002 38532.988 42044.857 44928.350
465.00  13971.109 19497.840 25849.785 30166.621 34378.133 37947.730 41414.531 44411.943
466.00  13945.836 19599.379 25732.551 30340.363 34593.803 38308.510 41695.379 44370.728
467.00  13649.688 18917.082 24895.836 29709.912 34283.836 38148.152 41897.474 45098.685
468.00  14201.898 19641.207 25661.203 30099.189 33870.814 37771.293 41446.971 44553.081
469.00  14181.781 19944.430 26157.480 31225.717 35348.248 38660.650 41653.561 44562.112
470.00  14007.820 19765.031 26442.590 31245.869 35181.055 38477.984 41903.488 44852.266
471.00  14150.148 19978.930 26744.016 31739.688 35718.801 38691.189 41939.914 44800.363
472.00  14061.602 20064.180 26778.465 31648.734 35444.494 38801.352 41934.790 44934.941
473.00  13758.148 19341.078 26085.031 30742.402 34929.654 39012.996 42273.002 45441.759
474.00  13863.578 19564.637 26325.934 31143.111 35028.301 38353.016 41397.270 44236.481
475.00  14020.578 19684.312 26178.977 30259.885 33889.049 37446.711 41212.855 44249.271
476.00  14200.945 19838.879 26184.473 30684.348 34557.477 38447.855 41939.971 45204.460
477.00  14118.531 19593.273 26045.125 30988.105 35451.207 39317.463 42890.559 45521.050
478.00  13807.125 19302.082 25634.898 30309.080 34380.789 38152.150 41859.398 45226.672
479.00  14093.320 19660.184 26252.629 31151.049 35783.928 39689.389 43044.314 46149.367
480.00  14657.500 20398.160 26224.324 30910.738 35167.424 38638.289 41675.293 44567.029
481.00  14227.609 19692.621 25714.438 30091.271 34433.193 38127.156 41492.771 44335.295
482.00  14083.805 20135.805 26246.867 30672.350 34871.963 38484.184 41745.691 44667.370
483.00  14256.070 20283.980 26343.020 30980.668 34975.293 38525.754 41336.510 44290.513
484.00  14311.766 19890.152 26201.922 30503.477 34795.404 38474.236 41414.627 44235.471
485.00  14184.219 19965.996 26127.461 30775.277 35095.969 38592.186 42007.396 44857.680
486.00  14149.672 19722.062 26174.219 30905.826 35019.955 38636.119 41969.289 44693.214
487.00  14065.219 19927.785 26404.547 30985.850 35022.744 38175.428 41074.104 44107.020
488.00  14294.180 20109.426 26017.656 30338.334 34356.822 37924.764 41420.779 44456.181
489.00  14073.984 20072.000 26636.535 31143.723 34935.170 38652.037 41952.583 44713.899
490.00  14449.711 20414.961 26460.254 30839.113 34837.172 38609.416 41691.140 44597.918
491.00  14576.773 20635.930 27378.512 32282.680 36229.912 39648.910 42847.832 45574.765
492.00  14454.898 20662.066 26808.082 31491.104 35529.145 39098.037 42220.293 44788.245
493.00  14703.820 20495.133 26667.852 31086.334 35133.346 38919.240 42174.451 44957.630
494.00  14274.672 19959.891 26291.176 30996.885 35341.182 39210.006 42429.431 45129.819
495.00  14015.547 19396.559 25485.133 30774.742 35211.775 39160.262 42305.284 45303.953
496.00  14681.977 20384.883 26543.645 31482.504 35826.285 39592.662 42832.153 45602.904
497.00  14450.875 20143.453 26340.051 31287.684 35351.734 38718.676 41991.860 45180.725
498.00  14556.867 20598.418 27207.691 32305.830 35726.814 38688.830 41384.653 43932.228
499.00  14660.492 20729.215 27630.910 32297.959 35960.195 39123.604 42157.363 45401.634
500.00  14886.242 20646.625 27105.047 31486.494 35208.135 38389.555 41595.123 44818.008
501.00  14656.398 20539.156 26882.398 30927.498 34914.689 38428.572 41583.315 44543.829
502.00  14561.227 20683.285 26937.281 31170.414 34887.377 38295.479 41210.042 43845.842
503.00  14537.688 20385.137 26406.715 30709.150 34724.178 38410.414 41674.612 44705.848
504.00  14483.758 19971.312 26348.750 30987.865 35301.668 38672.676 41607.329 44638.151
505.00  14358.867 20199.664 26675.145 31270.676 35062.963 38545.012 41800.856 44719.115
506.00  14754.086 20540.473 27127.031 31509.416 35439.873 39174.730 42492.666 45437.099
507.00  14317.992 20182.410 27187.336 31591.260 35375.369 38789.564 42205.579 45162.315
508.00  14468.094 20384.363 26891.543 31194.348 34750.195 38628.773 41987.012 45151.608
509.00  14181.609 19990.859 26502.137 31286.576 35540.176 39476.355 42660.080 45799.875
510.00  14612.055 20803.555 27608.250 32065.549 36108.270 39710.928 42726.881 45657.945
511.00  15379.625 21608.617 27579.113 32164.182 36080.279 39735.672 42713.116 45619.834
512.00  14244.805 20542.754 26979.820 31804.852 35606.047 39114.568 42627.973 45634.795
513.00  15413.727 21496.328 27143.250 31229.619 35120.273 38565.693 41703.128 44722.641
514.00  15065.719 21196.344 27427.598 31790.924 35325.605 38782.037 42158.163 45077.047
515.00  15115.922 21433.555 27804.254 31946.705 35919.119 39543.549 42884.186 45809.357
516.00  14687.383 21085.254 27475.980 32066.582 36059.527 39414.986 42391.959 45367.516
517.00  15001.188 21085.031 27213.355 31477.260 35172.723 38785.945 41907.269 44565.090
518.00  14692.000 20839.016 27767.988 32672.307 36457.098 39723.201 42636.632 45645.207
519.00  14590.758 20491.504 26818.348 31254.953 35131.158 38736.619 41772.688 44794.521
520.00  14421.602 20438.281 27054.668 31818.465 35747.152 38935.549 41952.815 44961.724
521.00  14072.016 20184.766 26921.926 31470.088 35596.918 39059.240 42159.645 44848.901
522.00  14573.359 20877.004 27682.918 32210.969 36338.941 39812.297 42846.094 45697.423
523.00  14423.109 20555.383 27308.090 32158.561 36170.529 39814.439 43024.513 45526.265
524.00  14913.250 21054.344 27627.441 32156.396 35872.941 39060.451 42426.016 45503.354
525.00  14881.914 20943.180 27524.828 32168.080 36042.451 39302.955 42506.147 45541.764
526.00  15018.289 21296.055 28250.516 32891.311 36152.668 39356.037 42088.579 44856.461
527.00  15291.938 21751.941 28103.836 32045.666 35799.059 39574.115 43141.000 45892.729
528.00  14961.789 21300.367 27739.027 32097.881 35893.316 39516.816 42784.976 45820.840
529.00  14831.852 20928.547 27363.059 31494.141 34918.309 38510.184 41693.159 44349.499
530.00  15314.961 21745.129 27859.164 32043.455 35738.379 38878.018 42346.008 45297.015
531.00  15754.180 22133.738 28678.031 32585.393 36031.055 39102.172 42071.709 45158.173
532.00  15596.164 21836.324 28300.094 32588.682 36297.330 39599.732 42570.669 45301.053
533.00  15534.992 21735.227 28180.043 32042.889 35468.873 38853.533 41812.381 44243.913
534.00  15711.555 21694.203 27693.832 31602.877 35446.801 39011.793 41851.764 44826.655
535.00  15487.633 21767.781 28243.320 32647.506 36193.049 39341.637 42222.815 44746.110
536.00  15271.547 21662.598 27726.773 32118.760 36209.762 39845.246 42948.463 45236.178
537.00  15631.195 21840.199 28005.344 32180.303 36039.510 39275.320 42276.271 45062.114
538.00  15308.398 21613.082 27889.574 31728.410 35456.305 38836.674 41803.348 44398.081
539.00  15384.828 21636.477 27781.895 31645.322 35148.975 38337.629 41555.435 44425.287
540.00  15846.328 21999.344 28120.266 32172.205 35317.527 38524.615 41566.861 44153.154
541.00  15764.578 22050.219 28267.566 32472.254 36258.494 39639.863 42781.492 45295.629
542.00  15979.523 22592.707 28753.203 32649.383 35938.996 39093.111 42350.332 44788.052
543.00  16112.828 22307.738 28288.949 32144.842 35572.375 38946.775 42234.807 44830.671
544.00  15783.016 22311.430 28429.113 32525.105 36088.881 39596.199 42535.923 45252.474
545.00  15702.180 21860.137 28206.188 32360.465 36025.678 39294.633 41984.817 44652.243
546.00  15355.242 21758.348 28124.133 32484.432 36504.117 39425.969 42537.155 45287.447
547.00  15622.508 21900.195 28125.102 32279.477 35494.807 38980.977 42172.511 44867.466
548.00  15479.516 21660.879 27972.441 32324.680 35750.381 39178.031 42113.004 44776.918
549.00  15012.344 21468.129 28252.895 32917.219 36735.684 40099.332 43125.638 45872.002
550.00  14915.570 21197.781 27551.949 31593.852 35340.236 38799.264 42017.297 45057.409
551.00  15159.867 21229.723 27443.852 31807.941 35690.338 39538.723 42772.485 45748.173
552.00  14534.617 20778.496 27727.863 32304.455 36151.338 39329.250 42734.928 45435.155
553.00  14793.539 20967.141 27455.055 31918.744 36022.811 39560.738 42197.522 45163.390
554.00  14394.125 20730.645 27443.230 32232.842 36383.797 39905.422 42936.034 45903.397
555.00  14735.484 20919.555 27565.355 32526.906 36640.924 40094.873 43380.518 46365.064
556.00  14687.219 21248.281 28224.641 33255.529 37086.770 40714.912 43968.947 46460.727
557.00  14712.062 20975.133 27340.238 31887.705 35761.125 39659.441 42987.548 45649.809
558.00  14677.555 20871.949 27646.586 32725.803 36661.840 40395.053 43546.886 46491.365
559.00  14959.180 21146.184 27831.012 32575.619 36798.355 40416.518 43684.756 46428.938
560.00  15401.664 21899.441 28129.688 32224.697 36208.801 39951.566 42920.816 45812.471
561.00  15072.828 21458.176 27802.898 32393.090 36266.699 39705.020 42818.346 45214.316
562.00  15070.133 21212.195 27692.207 32775.584 36665.398 40461.467 43344.971 45579.372
563.00  15209.430 21540.715 28125.203 32801.541 36424.609 39801.373 42713.924 45353.369
564.00  15437.531 21504.367 27578.969 31540.621 34966.613 38406.711 41861.655 45002.850
565.00  14867.625 21411.598 27876.641 31846.902 35267.137 38373.863 41686.586 44518.687
566.00  14487.984 20726.086 27359.695 31828.666 35884.678 39332.383 42538.395 45134.993
567.00  14999.547 21167.820 27677.523 31824.385 35356.482 38736.125 42174.638 45266.371
568.00  14427.406 20773.434 27480.727 31762.938 35756.625 39483.600 42667.476 45280.363
569.00  14451.312 20788.664 26833.211 31445.199 35216.674 38678.777 42337.478 45084.143
570.00  14778.695 21115.621 27756.352 31718.744 35116.980 38377.789 41641.663 44497.930
571.00  14698.453 21251.328 28087.742 32218.186 35817.305 38968.363 42060.640 44896.377
572.00  14362.164 20633.574 26946.379 31264.473 34639.332 38024.369 41550.090 44436.127
573.00  14850.203 21200.051 27156.746 31313.680 35051.814 38648.641 41887.803 45065.931
574.00  15185.195 21373.793 27728.723 32201.086 35920.918 39713.115 43134.516 45837.647
575.00  14878.492 21333.465 27412.113 31769.818 35414.307 38572.848 41548.596 44405.096
576.00  15370.586 21824.461 27979.828 32089.436 35684.842 39189.000 42491.757 45309.892
577.00  14596.586 21257.109 27591.621 31714.605 35522.861 39190.061 42353.432 45382.249
578.00  14793.922 21077.918 28038.996 32335.865 36204.855 39444.980 42685.186 45684.217
579.00  14933.883 21353.523 27830.691 31921.705 35391.592 38740.504 41947.898 45148.175
580.00  15214.086 21744.645 28367.109 32187.020 35714.797 39286.006 42549.535 45164.913
581.00  15008.570 21487.340 28290.023 32368.312 35826.367 39056.531 42377.262 45296.914
582.00  14768.328 21331.918 28354.258 32398.572 35536.436 38750.969 41961.044 44575.832
583.00  14841.852 21184.184 28364.762 32845.896 36477.527 39828.479 42741.993 45343.836
584.00  15082.234 21655.383 28399.137 32969.826 36687.129 40091.586 42818.453 45613.292
585.00  15083.836 21553.004 28160.430 32611.818 36215.744 39622.537 42593.300 45318.063
586.00  15101.508 21565.152 28055.066 32071.051 35672.703 39156.797 42235.727 44936.698
587.00  14795.320 21150.297 27955.855 32178.766 35775.859 39065.645 42053.211 45184.198
588.00  15085.883 21516.418 28443.859 32983.883 36472.553 39672.340 42740.105 45564.515
589.00  15044.516 21399.477 28036.344 33210.965 37041.297 40296.123 43660.197 46412.646
590.00  15204.523 21508.562 28245.730 33222.021 36790.105 39852.947 42879.053 45686.712
591.00  14843.172 21235.375 27888.969 32644.262 36732.180 40367.602 43755.342 46300.549
592.00  15752.750 22167.941 29111.633 33721.148 37480.734 40762.924 43694.027 46456.179
593.00  14901.492 21360.324 28277.754 33539.939 37185.703 40451.281 43399.567 45999.071
594.00  15185.516 21516.504 28815.523 33307.611 37107.234 40692.092 43625.632 46130.164
595.00  15044.734 21221.512 28298.668 32806.805 36373.887 39722.951 42864.878 45830.767
596.00  14820.211 20893.164 28077.164 32811.631 36427.059 39699.680 43182.506 46038.240
597.00  14779.852 20874.633 27533.918 31954.775 35648.154 38930.334 42059.420 44774.414
598.00  14589.312 21016.914 27907.496 32815.525 36433.984 39643.367 42740.673 45186.831
599.00  14785.094 21176.500 27597.262 32242.227 36067.920 38965.838 41865.360 44421.734
600.00  14278.992 20462.359 27683.133 32790.707 36451.783 39646.771 42818.596 45264.731
601.00  14915.211 21184.273 27981.906 32458.936 36179.494 39291.908 42394.423 45108.123
602.00  14704.320 21025.914 27649.672 32450.543 36211.855 39382.584 42299.516 45161.243
603.00  14396.711 20691.430 27670.910 32314.430 36660.441 40422.629 43548.448 45926.068
604.00  14642.336 20993.473 28353.621 33235.207 36930.734 40378.059 43496.422 46300.237
605.00  14557.352 20999.922 28279.348 32705.703 36669.811 40164.521 43263.503 45785.002
606.00  14301.000 20854.387 27877.812 32418.715 36021.537 39467.779 42696.828 45496.734
607.00  15290.703 21585.668 28067.789 32455.100 36197.404 39681.875 42946.812 45621.327
608.00  14970.727 21338.441 28174.203 32488.094 36219.076 39719.441 42687.561 45369.103
609.00  14655.789 20953.578 27699.879 32235.584 35807.332 39127.260 42007.746 44540.420
610.00  15188.969 21513.969 28351.305 32813.582 36659.131 39952.217 42839.838 45320.410
611.00  14682.469 21014.453 27486.215 31839.010 35680.758 39216.709 42071.234 45042.046
612.00  15001.305 21321.164 28376.844 32955.258 36449.477 39614.125 42568.495 45151.683
613.00  15061.086 21525.703 28481.961 32799.938 36216.871 39429.375 42280.609 45041.760
614.00  14980.523 21442.754 28701.453 33426.846 37108.482 40055.338 42872.273 45658.117
615.00  14936.836 21038.258 28259.520 32975.811 36228.191 39529.084 42711.397 45780.632
616.00  14537.211 20510.582 27559.344 32468.852 36220.947 39686.133 43110.114 46135.371
617.00  14389.539 20446.742 27502.145 32115.264 35736.484 39350.166 42542.309 45677.705
618.00  15022.461 21236.383 28237.590 32516.621 35836.752 38848.570 41909.480 44520.695
619.00  15019.461 20886.781 27493.508 32460.164 36334.795 39791.445 42704.883 45660.102
620.00  14845.461 21020.734 28094.566 32892.078 36565.125 39844.410 43254.873 46135.426
621.00  15360.023 21207.379 27908.203 32662.672 36363.199 39692.684 42682.458 45269.148
622.00  14959.969 21094.648 27895.562 32805.389 36521.670 39611.074 42442.706 45073.383
623.00  15034.961 21210.973 28125.465 32765.939 36305.893 39630.059 42724.504 45786.903
624.00  14643.102 21289.898 28181.684 32935.613 36562.080 39558.928 42489.377 45139.390
625.00  14973.969 21406.629 28215.102 32773.746 36349.365 39701.482 42826.312 45672.754
626.00  14427.188 20329.801 27355.586 31961.449 35944.691 39864.584 43007.546 46038.779
627.00  15010.711 21563.430 28537.207 32418.156 35837.398 39347.436 42411.670 44948.775
628.00  15007.305 21404.969 28826.613 33478.000 36797.531 40207.348 43434.690 46117.967
629.00  15063.844 21378.000 28800.059 33343.352 37069.105 40157.797 42903.286 45596.129
630.00  15021.742 21645.309 28536.387 32879.490 36569.785 39856.115 42727.505 45036.515
631.00  14775.797 20977.219 28679.617 33515.607 37023.566 40009.572 42812.081 45202.440
632.00  14979.562 21357.035 28508.066 32977.514 36706.127 40443.416 43441.230 46078.228
633.00  14621.070 20810.973 27983.312 32892.492 36737.752 40155.670 43196.796 45977.446
634.00  15152.398 21574.602 28353.887 32684.176 36446.279 39884.955 42865.752 45529.927
635.00  14760.414 20803.879 27704.336 32447.592 36333.205 39809.174 43092.792 45954.568
636.00  15017.109 21154.562 27974.551 32871.041 36946.623 40987.578 44371.776 47023.736
637.00  14604.570 20857.398 28140.555 33410.232 38000.730 41541.455 44880.287 47557.869
638.00  14555.852 20099.910 27182.754 32685.203 36627.523 40035.156 43112.800 46021.695
639.00  14747.164 20927.746 28115.277 33036.551 37085.811 40816.854 44234.978 47333.494
640.00  14440.234 20620.609 27761.430 32665.168 36650.846 40465.213 43647.565 46392.235
641.00  14595.938 20524.043 27269.508 31965.227 36346.410 40377.551 43838.096 46801.764
642.00  14741.992 20611.945 27268.059 32379.312 36480.225 40405.484 43618.141 46612.406
643.00  14342.562 20150.148 26611.520 31551.461 36071.094 39937.041 43487.000 46592.722
644.00  14643.523 20611.703 27703.480 32992.625 37420.029 41298.832 44592.910 47239.138
645.00  14187.680 20115.410 26740.836 31958.578 36562.080 40454.090 44047.871 47260.736
646.00  14114.195 20254.988 27334.668 31625.910 35549.451 39356.916 42897.106 46190.430
647.00  14919.273 20775.594 27939.824 32758.605 37029.672 40668.039 43804.002 46654.224
648.00  14676.406 20605.578 27556.113 32576.094 36656.807 40196.859 43347.270 46139.169
649.00  14739.297 21021.746 27888.379 32305.623 35993.918 39482.104 42636.400 45547.173
650.00  14686.648 20785.168 27117.828 31332.961 35354.488 38928.889 41966.773 45160.847
651.00  14560.977 20647.047 27240.199 32270.889 36102.236 39603.641 42725.098 45396.594
652.00  14782.742 20994.875 27737.164 32316.857 36194.570 39661.535 42643.695 45502.465
653.00  15051.445 21186.492 27748.168 32470.533 36289.633 39857.588 42805.176 45880.347
654.00  14918.227 20858.418 27028.656 31738.387 35620.863 39090.215 42434.349 45348.269
655.00  14656.289 21160.527 28447.785 33310.494 36857.969 39863.391 42750.446 45464.308
656.00  14415.898 20340.594 27604.660 32365.488 36141.441 39451.449 42604.245 45380.118
657.00  14434.641 20659.711 27746.785 32772.400 36596.607 40249.697 43295.887 45937.850
658.00  14319.328 20088.012 26430.930 31281.643 35266.426 38952.174 42269.853 44981.053
659.00  14466.148 20328.285 26480.539 30887.424 34754.156 38319.926 41607.445 44495.650
660.00  14077.328 20113.367 26413.172 31121.344 35337.922 38867.967 42029.702 44853.746
661.00  14319.555 20154.711 27002.332 31921.586 35639.211 39358.338 42649.285 45373.614
662.00  14663.195 20488.438 27038.539 31679.986 35541.861 39710.113 42824.365 45516.838
663.00  13979.438 19766.066 26648.586 31531.230 35939.236 39768.592 43114.641 46022.642
664.00  14388.812 20218.258 26801.121 31248.703 35467.814 39398.191 43293.957 46192.856
665.00  14527.656 20427.715 26636.184 31185.934 35647.771 39505.248 42762.905 45654.324
666.00  14532.438 20304.062 27191.254 31929.213 36027.330 39822.621 43060.727 45714.267
667.00  14654.844 20161.363 26368.105 31198.465 35359.803 39136.506 42457.315 45699.623
668.00  14531.977 19948.504 26072.926 31399.684 35764.373 39873.488 43172.834 45707.281
669.00  14195.844 20075.879 27111.035 32320.018 36449.301 39963.912 43203.601 46188.339
670.00  14903.266 20679.871 26890.914 32030.721 36311.555 40231.260 43444.785 46142.801
671.00  14573.617 20164.742 26593.934 31816.398 35836.057 39517.729 42695.463 45568.567
672.00  14492.023 20188.766 26364.973 31458.412 35581.162 39447.580 42569.697 45323.503
673.00  14597.562 20360.258 26395.629 31285.064 35205.096 39147.445 42960.897 45929.614
674.00  14708.289 20554.184 26932.422 31702.428 35967.613 39870.293 43076.799 45894.530
675.00  14488.273 20422.590 26971.516 32081.719 35968.084 39923.490 43435.331 46641.220
676.00  14785.125 20800.797 27307.691 31846.062 35497.662 39197.088 42733.821 45863.635
677.00  14831.820 20525.406 26963.316 32098.014 36311.348 40214.719 43655.135 46758.909
678.00  14528.141 20633.168 26938.832 31577.443 35688.693 39531.938 42796.321 45295.647
679.00  14716.445 20339.727 26598.102 31327.957 35367.674 39068.980 42423.641 45001.098
680.00  14561.516 20657.836 27239.188 31946.984 35862.037 39752.008 43085.273 46261.433
681.00  14502.453 20517.969 27196.707 31876.289 35807.398 39130.916 42395.081 45156.027
682.00  14415.984 19755.777 26165.578 30583.107 34586.957 38286.771 41415.263 44440.566
683.00  14659.859 20524.402 26863.902 31080.443 35117.471 39102.098 42389.702 45011.333
684.00  14791.086 20349.844 26306.039 30840.896 34525.162 38381.777 41542.115 44613.293
685.00  14301.766 19780.988 25993.160 30786.766 34638.797 38259.658 41348.580 44286.598
686.00  15133.828 21208.277 27594.094 31650.035 35216.857 38543.834 41673.604 44424.705
687.00  15110.305 21112.875 27233.840 31468.113 35215.840 38660.969 41984.734 45507.666
688.00  14824.758 20662.258 26748.348 30856.916 34646.344 38474.574 41628.014 44274.719
689.00  15233.852 21372.676 27748.688 32233.004 36158.064 39749.238 42716.997 45404.756
690.00  14617.414 20427.836 27090.785 31727.754 35966.662 39686.457 42792.129 45663.296
691.00  14998.203 20877.699 27509.379 32018.611 35687.971 39139.355 42554.986 45623.310
692.00  14746.422 20976.254 27129.082 31448.451 35300.736 39037.555 42507.243 45480.390
693.00  15007.945 20469.637 26891.027 31320.812 35394.418 38992.059 42570.680 45873.726
694.00  14808.891 20631.188 27033.254 31213.889 35128.461 39042.229 42389.114 45245.280
695.00  15122.133 20994.109 27124.527 31282.143 34775.893 38045.852 41339.320 44469.193
696.00  14505.844 20357.246 26804.055 31176.996 34906.559 38508.744 41857.891 45018.243
697.00  14415.664 19978.246 26606.215 31299.318 35800.326 38926.773 41772.951 44627.285
698.00  14989.391 20895.098 27349.762 31768.354 35679.062 39584.973 43012.879 45562.605
699.00  14925.797 20799.648 27280.410 31808.254 35240.580 38330.914 41327.787 44308.042
700.00  14776.695 20503.082 27159.375 31423.795 35095.918 38242.686 41331.362 44105.057
701.00  14406.961 20331.051 27048.301 31476.982 35339.066 38881.250 42016.370 44694.404
702.00  14545.055 20484.766 27029.031 31302.541 35120.287 38448.525 41863.719 44952.255
703.00  14598.164 20357.328 26776.648 31301.551 35286.141 38789.703 42125.245 45174.044
704.00  14235.648 20047.926 26613.340 31159.508 35179.666 38843.838 42096.284 44874.148
705.00  14023.547 19916.492 26757.680 31487.748 35555.000 39291.354 42884.947 45779.176
706.00  14621.984 20392.367 27334.570 31814.076 35480.225 38688.641 42052.125 44788.110
707.00  14558.055 20606.629 27410.102 31401.844 34969.930 38530.605 41890.996 45242.901
708.00  14427.031 20448.090 27345.410 31814.504 35376.781 38570.879 41343.388 44340.803
709.00  14599.977 20595.516 27426.289 31656.533 35167.600 38480.611 41950.545 44665.802
710.00  14705.742 20838.781 27341.348 31983.174 35776.455 39490.428 42491.583 45488.993
711.00  14779.898 20876.891 27674.250 32307.496 36311.291 39508.426 42650.355 45502.879
712.00  13808.984 19965.852 27132.164 31993.080 35953.615 39576.607 43078.904 45654.484
713.00  14538.172 20684.719 27720.852 32414.617 36110.188 39678.340 42867.318 45567.965
714.00  14134.289 20245.188 27063.270 31848.676 35844.865 39408.201 42463.005 45492.865
715.00  14458.781 20262.215 26723.090 31414.824 35569.182 39150.271 42476.811 45312.640
716.00  14659.492 20735.285 27540.820 32184.271 36186.738 39534.578 42646.552 45404.018
717.00  14734.703 20547.660 27352.098 32099.008 35851.389 39439.635 42463.862 45117.290
718.00  14648.945 20557.547 26987.012 31532.902 35072.619 38887.846 42277.974 45135.981
719.00  14474.250 20305.695 27046.836 31923.277 36401.805 40230.242 43464.753 46268.581
720.00  14617.266 20399.676 27464.957 32949.062 37091.195 40679.154 43712.356 46574.721
721.00  14780.711 20896.641 27545.523 32300.539 36439.588 39957.473 43030.430 45848.750
722.00  14535.820 20279.715 26670.762 31690.771 36032.721 39640.365 42619.389 45493.553
723.00  14938.664 21043.207 27445.668 32058.826 36105.320 39620.434 42760.816 45483.250
724.00  14138.836 19865.977 26720.902 32134.268 36270.172 40033.174 43096.683 46094.909
725.00  14851.031 20435.062 27085.031 32467.402 36801.682 40385.352 43500.518 46257.356
726.00  14800.789 20643.016 27143.430 32368.219 36332.930 40066.467 43359.292 46176.037
727.00  15184.500 20989.160 27824.066 32774.002 36840.441 40142.160 43372.639 46247.941
728.00  14846.898 20658.918 27214.840 31781.207 35505.359 39046.834 42577.576 45790.445
729.00  14771.688 20955.621 27801.531 32558.770 36649.205 40425.971 43714.371 46930.937
730.00  14833.547 21029.684 27976.516 32257.826 35962.129 39377.291 42798.868 45865.422
731.00  14650.047 20786.809 27961.633 32952.822 37026.416 40406.869 43825.945 46576.763
732.00  14990.859 21030.176 27779.215 32691.527 36662.121 40431.572 44063.378 47332.310
733.00  14745.914 20540.207 26903.699 31673.510 35812.539 39542.379 42944.092 46160.550
734.00  14607.930 20339.461 26659.469 31243.746 35199.152 39169.463 42816.000 45868.758
735.00  14162.469 19966.223 26355.574 30817.818 34716.785 38466.307 41946.453 45385.154
736.00  14585.430 20289.906 26318.277 30890.768 35285.943 38867.164 42126.090 45004.889
737.00  14570.570 20400.473 26788.480 31827.699 35897.422 39328.082 42670.638 45439.784
738.00  14461.438 20443.133 26684.141 31172.094 34910.395 38612.666 41744.221 44859.812
739.00  14718.180 20465.547 26635.406 30926.262 34982.256 38309.242 41556.613 44789.950
740.00  14442.219 20367.754 26721.340 31022.398 34620.369 38083.891 41305.857 44055.689
741.00  14445.570 20210.305 26211.367 30798.410 34437.393 38125.361 41689.707 44896.143
742.00  14179.219 19953.031 26461.113 30854.197 34943.967 38604.307 41724.385 44833.106
743.00  14762.711 20711.617 27226.324 31581.219 35589.289 38912.209 42313.793 45507.692
744.00  15060.180 20942.285 27074.375 30857.928 34641.598 38246.619 41787.771 45149.290
745.00  14815.109 20593.676 26941.523 31414.420 35266.197 38683.195 42066.757 44797.238
746.00  14842.086 20557.336 26784.402 31062.924 35145.986 38663.465 41863.456 44921.567
747.00  14945.406 20715.129 26691.961 31132.115 35048.049 38760.170 42246.968 45408.039
748.00  14784.492 20627.906 26965.473 31270.834 35166.586 38945.607 42276.413 45445.308
749.00  14458.211 19968.828 26412.551 30951.637 35062.080 38759.223 42207.792 44979.711
750.00  14268.125 20015.391 26371.770 30806.588 34510.203 38126.594 41086.154 44010.559
751.00  14722.141 20662.730 26919.719 31579.496 35323.365 39173.441 42645.927 45459.567
752.00  14739.312 20785.723 27213.480 31626.363 35830.541 39481.645 42773.958 45602.166
753.00  14613.359 20447.336 26924.621 31498.307 35636.814 39661.559 43046.913 46007.374
754.00  14459.266 20614.680 27089.637 31602.322 35180.533 38782.125 42104.031 45056.131
755.00  14508.789 20530.641 26949.656 31312.238 35139.738 38853.666 42125.455 44907.889
756.00  14913.258 20964.871 27157.070 31460.588 35312.518 38830.314 41970.519 44964.960
757.00  15035.000 21039.398 27460.215 31917.689 35722.400 38863.869 42211.861 45089.795
758.00  15032.000 20864.102 27596.480 32204.164 35841.979 39276.938 42603.689 45666.634
759.00  15140.875 20813.785 27404.527 31925.088 35716.844 39490.924 42667.061 45687.806
760.00  15287.273 21214.277 27737.887 32713.447 36592.369 40240.471 44156.654 46919.327
761.00  14950.039 20885.938 27341.141 31992.609 35931.547 39834.531 43381.816 46454.012
762.00  14841.078 20962.383 27815.078 32406.223 36491.354 40368.344 44110.175 47081.403
763.00  14876.078 20948.164 27809.539 32556.033 36512.389 40213.990 43489.206 46548.996
764.00  15003.008 21349.086 27783.176 31746.820 35540.680 39055.680 42360.168 45613.989
765.00  15020.070 21306.348 27826.699 32269.113 36094.297 39347.514 42597.485 45545.454
766.00  14915.008 21307.531 27531.535 31503.803 35079.715 38630.654 41819.846 44837.107
767.00  15121.383 21372.953 27924.430 31572.404 35060.785 38634.146 42043.948 45305.072
768.00  15197.391 21805.996 28545.832 32561.920 35842.268 39226.684 42362.239 45344.398
769.00  15271.055 21566.840 28160.488 32276.648 35697.061 39098.070 42176.049 44978.935
770.00  15047.570 21693.770 28557.871 32525.838 35788.406 39031.551 41895.910 45036.994
771.00  15515.211 22134.492 28613.121 32480.695 35978.840 39526.445 42464.704 45197.981
772.00  15009.156 21109.633 27643.258 31952.588 35596.311 39281.504 42431.205 45340.925
773.00  14897.773 20767.234 27334.938 31596.906 35297.617 39344.584 42760.632 46183.743
774.00  15035.992 21400.656 28267.781 32366.076 35860.330 38783.867 42106.787 45161.555
775.00  14775.141 21093.473 27934.906 32292.598 35695.066 39108.061 42793.990 45773.262
776.00  15182.812 21331.832 27286.641 31224.199 34515.449 37778.607 41210.152 44303.832
777.00  15020.148 21403.887 27898.426 31736.916 35322.781 38479.746 41633.361 44983.996
778.00  15008.633 21576.176 28226.484 32197.766 35929.490 39295.107 42206.381 45114.481
779.00  14734.875 20977.656 27444.762 31907.447 35652.281 39296.148 42561.516 45361.748
780.00  14895.156 21239.453 27845.188 32741.744 36266.717 39575.443 42723.965 45328.745
781.00  14729.039 20896.113 27716.160 32162.268 36297.041 39898.588 42975.657 45693.524
782.00  15185.953 21481.969 28220.609 32435.436 35835.992 38895.594 42149.099 44881.745
783.00  15035.617 21417.906 28393.727 32672.801 36308.795 39850.590 43008.593 45871.815
784.00  14708.594 20702.020 27500.027 31971.955 36258.709 39850.533 42880.857 46089.846
785.00  14692.211 20626.801 27520.520 32228.672 35760.072 39485.541 42441.571 44900.705
786.00  14600.719 20659.035 27550.547 32302.191 36048.684 39474.898 42583.412 45506.318
787.00  14436.516 20459.215 27482.910 32163.529 35686.779 39061.037 42293.387 45331.008
788.00  14872.492 20870.168 27334.418 31600.924 35087.275 38404.393 41680.904 44552.749
789.00  14507.789 20623.355 27468.707 31062.484 34537.854 38353.139 41730.756 44950.360
790.00  14917.320 20614.758 26856.422 31151.994 34947.777 38565.752 41410.602 44407.294
791.00  15073.492 20908.020 27244.137 31094.365 34545.592 37964.963 41048.865 43832.581
792.00  15143.203 21063.891 27481.488 31291.578 34561.467 37880.594 40980.273 43773.088
793.00  15472.945 21371.348 27659.012 31942.074 35366.953 39016.037 42346.803 45311.911
794.00  14787.109 21019.852 27672.621 31624.248 35384.273 39057.449 42254.314 45313.126
795.00  15273.703 21368.492 28226.113 32620.338 35866.633 39131.762 42056.391 44958.677
796.00  15382.648 21606.191 27926.012 32201.059 35618.969 38881.928 41901.771 44501.746
797.00  14885.352 20955.711 27054.176 31629.176 35479.398 39187.479 42286.335 44980.173
798.00  14763.000 20552.500 26821.754 31111.547 35109.211 39092.521 42468.440 45568.558
799.00  15189.867 21138.328 27415.609 31936.273 35785.969 39232.010 42179.322 44634.038
800.00  15024.367 20895.875 27279.211 31674.732 35285.871 38481.760 41464.480 44330.390
801.00  14838.453 21051.480 27368.305 31599.072 35239.502 38897.592 41920.208 44889.597
802.00  14905.789 21443.309 27793.480 31693.131 35426.637 38635.537 41649.717 44409.513
803.00  15828.633 22092.906 28312.156 32441.432 35544.443 38872.234 41949.231 44676.184
804.00  15373.984 21568.781 28281.242 32691.156 36177.658 39111.801 42074.733 44734.321
805.00  15422.531 21870.047 28150.727 32431.824 35806.586 39069.553 41881.484 44593.961
806.00  15532.328 21553.441 27769.148 31920.068 35480.691 39006.404 42040.331 44685.561
807.00  15112.211 21430.879 28046.148 32384.486 35506.426 38486.984 41405.119 43891.455
808.00  15192.469 21353.180 27714.395 31725.543 35042.988 38197.488 41009.080 43919.320
809.00  15161.516 21509.152 28037.309 32225.723 35210.926 38330.830 41174.789 43893.392
810.00  15615.461 22014.219 28220.473 32305.088 35698.260 38996.551 41877.342 44338.698
811.00  15448.945 22006.621 28866.359 33395.451 36437.385 39401.826 42273.573 44877.896
812.00  15565.570 22209.668 29302.410 33053.016 36309.770 39441.939 42407.963 45249.083
813.00  15088.414 21250.574 28038.730 32218.580 35712.549 38968.980 42226.067 45310.838
814.00  15212.594 21379.105 27674.848 31381.078 34649.688 37965.793 41161.111 43808.428
815.00  14869.633 20843.191 27455.844 31025.799 34092.492 37542.648 40417.865 43242.312
816.00  15076.945 21149.797 27306.184 31371.877 34822.883 38045.551 41210.307 44224.612
817.00  15120.281 21278.863 27276.082 31664.119 35117.170 38445.445 41695.789 44720.149
818.00  14847.477 20805.566 26874.492 31067.717 34555.254 38108.271 41354.574 44053.681
819.00  14982.547 20958.172 27146.227 31110.361 34718.965 37870.830 41106.354 44130.356
820.00  14946.234 21027.844 27183.219 30865.791 34371.484 37799.672 41007.797 43980.157
821.00  14939.406 21051.859 27084.023 30953.639 34428.701 37357.697 40376.561 43236.993
822.00  15124.836 21154.043 27670.848 32057.086 35549.465 38499.260 41584.154 44216.201
823.00  15175.133 21336.422 28094.145 33121.723 36806.248 40044.691 42904.181 45246.721
824.00  14975.789 21143.859 27928.781 32738.461 36665.693 39926.734 42809.702 45371.158
825.00  15224.500 21335.742 27632.125 31939.957 35383.752 38631.994 41321.909 43936.563
826.00  14828.375 20805.469 27540.652 31966.994 35997.213 39430.871 42229.320 44613.723
827.00  15430.844 21174.227 27654.395 31589.590 35010.059 38298.152 41410.465 44284.056
828.00  15324.094 21343.508 27754.887 32160.518 36134.051 39456.664 42355.165 45240.063
829.00  15752.711 21869.746 28276.695 32858.035 36064.508 39712.838 42752.629 45535.471
830.00  15781.695 22096.703 28411.086 32382.447 35769.109 39445.812 42595.814 45410.515
831.00  15468.609 21578.492 28743.312 32633.842 36157.666 39430.467 42428.574 45190.436
832.00  15477.812 21607.938 28603.125 32343.355 35364.617 38796.156 41689.573 44559.162
833.00  15875.391 21872.652 28259.398 32672.088 36328.740 39659.930 42793.678 45370.372
834.00  15767.516 21723.680 28123.379 32340.141 35494.377 38837.691 42193.350 45314.607
835.00  15328.055 21495.410 27902.719 32140.350 35517.596 38804.949 41857.826 44872.419
836.00  15951.680 22188.820 28227.570 32392.566 35445.301 38739.021 41701.104 44648.426
837.00  15643.906 21762.641 28584.371 32644.777 35928.633 39391.477 42615.954 45324.803
838.00  15545.016 21722.273 28165.359 32205.932 35911.295 39555.645 42593.662 45313.798
839.00  15594.148 21829.289 28751.582 32758.242 36130.742 39567.891 42566.900 45412.814
840.00  15682.977 22036.258 28447.484 32287.367 35632.100 39062.523 42088.133 44891.932
841.00  15493.820 21892.766 28830.820 33068.156 36363.881 39419.020 42514.042 45459.504
842.00  15701.070 21909.570 28768.094 33032.172 36355.486 39873.555 42924.359 45882.017
843.00  15871.039 22137.414 28863.992 33316.607 37000.682 40039.744 42452.296 45261.508
844.00  15974.508 22235.871 28879.613 33391.314 37224.336 40396.990 43130.159 45876.928
845.00  15835.602 21952.762 28746.137 32641.438 36073.832 39253.359 42421.560 44956.890
846.00  15353.812 20996.832 27312.270 31947.346 35372.682 38268.975 41352.521 43867.305
847.00  15596.133 21722.328 28067.578 32617.350 36685.150 40146.367 43251.622 45491.780
848.00  16272.766 22354.895 29039.402 33515.742 36966.650 40282.061 43287.042 46101.678
849.00  15903.156 21829.500 28244.980 32860.248 36877.660 40586.102 43510.677 45947.817
850.00  15853.328 22044.355 28711.359 33282.254 37007.885 39927.076 42982.696 45363.292
851.00  15917.531 22336.211 28892.074 33139.586 36748.174 40146.262 43071.099 45302.353
852.00  16180.102 22724.781 28849.742 32941.668 36281.506 39459.891 42152.543 44769.893
853.00  15714.336 21902.312 27633.820 31905.078 35467.820 39054.668 41893.312 44723.021
854.00  16355.875 22782.809 28963.324 32598.342 36088.611 39463.205 42679.184 45414.283
855.00  16160.469 22582.668 28895.016 32599.875 36330.467 39840.117 42814.104 45170.279
856.00  16455.188 22745.109 28448.594 32738.295 36470.838 39841.658 42591.149 44990.858
857.00  16460.398 22716.176 29092.766 33212.111 36537.670 39864.256 42659.281 45856.885
858.00  16686.367 23168.395 29895.160 34025.660 37451.271 40380.461 43108.364 45627.580
859.00  15990.297 22139.078 28445.043 32772.705 36196.789 39492.336 42299.402 45024.137
860.00  16295.531 22376.598 28594.457 32618.920 36210.174 39361.166 42500.130 45288.327
861.00  16348.914 22399.453 28793.250 33298.012 36862.650 40130.867 43065.170 45723.314
862.00  16041.266 22359.676 28295.668 32657.266 36103.316 39200.455 42224.954 45132.711
863.00  16912.680 23388.262 29473.699 33204.061 36522.629 39498.186 42351.575 44804.892
864.00  16361.570 22504.254 29340.852 33612.549 37494.463 40911.689 43819.809 46026.711
865.00  16712.297 22790.195 29086.027 33271.426 36854.004 39811.770 42497.029 44921.880
866.00  16182.500 22430.258 28735.613 33154.516 36516.441 39844.082 42674.225 45100.256
867.00  16164.828 22180.137 28281.598 32716.141 36385.453 39747.805 42770.463 45775.934
868.00  15941.641 22101.754 28010.934 32471.395 36062.242 39328.637 42641.927 45564.976
869.00  15827.211 22260.488 28512.598 32415.371 36053.719 39841.127 43010.536 45970.203
870.00  15791.875 21829.328 28771.262 33192.410 36730.453 40218.248 43446.653 46637.905
871.00  15828.516 21811.930 28471.012 32858.275 37210.023 40605.318 43813.788 46746.455
872.00  15807.680 22393.543 29136.293 33510.238 36649.273 40099.064 43498.656 46152.449
873.00  16018.023 22400.320 29141.859 33308.170 37006.500 40403.402 43404.394 46166.778
874.00  15598.039 22015.348 28296.133 32506.396 36345.283 39986.107 43454.939 46663.317
875.00  16105.281 22548.172 28705.012 32968.043 37018.768 40343.734 43595.141 46740.301
876.00  16146.211 22086.613 28026.773 32645.150 36598.430 40429.178 43597.338 46590.223
877.00  15976.211 22362.426 29108.750 33674.258 37272.395 40750.941 43493.705 46258.171
878.00  15381.602 21614.879 28463.160 32992.617 36605.777 40319.727 43908.777 46854.078
879.00  15679.211 21868.078 28412.062 32789.291 36442.650 40089.656 43408.533 46537.729
880.00  15776.008 21995.695 28847.051 33401.820 37000.408 40385.846 43293.149 45994.890
881.00  16223.930 22497.992 29118.777 33385.453 36888.105 40183.682 43026.209 45487.898
882.00  16650.875 23012.344 29678.223 34153.727 37741.469 40871.274 44016.290 46705.729
883.00  15940.016 22382.094 29039.070 33443.572 36881.898 40551.578 43545.393 46026.014
884.00  15696.641 22037.035 28722.559 33287.191 37068.988 40496.191 43329.215 46564.296
885.00  14952.344 20897.176 27034.266 32224.051 36219.982 39598.764 43096.189 45945.420
886.00  15431.156 21665.238 28233.168 33251.295 37135.943 40051.316 43018.862 45693.707
887.00  15270.359 21425.352 28094.750 32544.701 36354.859 39482.285 42573.101 45327.812
888.00  15211.078 21117.562 27424.090 31699.207 35584.369 39030.799 42039.264 45031.451
889.00  15233.414 21246.586 27241.586 31989.002 35659.414 38937.707 42002.332 44872.909
890.00  15138.305 21274.062 27768.176 32218.240 35850.807 39411.783 42712.041 45947.560
891.00  14963.922 20739.590 26900.996 31871.787 36147.584 40208.359 43262.145 46073.042
892.00  14276.727 20040.438 26540.684 31321.494 35594.445 39242.477 42627.242 45429.877
893.00  14683.156 20379.773 26821.441 31528.355 35290.840 38743.191 41923.269 44505.876
894.00  14517.461 20095.098 26573.113 31181.494 35214.455 39191.416 42425.975 45211.893
895.00  15044.508 20835.000 27057.559 31567.623 35833.799 39251.211 42368.544 45284.868
896.00  15049.555 21135.270 27616.891 32036.566 35655.604 38853.846 41864.346 44720.397
897.00  14855.492 20747.988 27185.426 31913.400 35744.789 39476.809 42591.588 45148.883
898.00  15118.594 21284.895 27731.102 32432.062 36344.615 39402.971 42303.030 44714.170
899.00  14968.820 20915.848 27923.680 32417.125 36066.479 39333.885 42500.169 45050.283
900.00  15061.133 20844.340 27445.766 32078.268 35870.717 39358.252 42239.719 44599.330
901.00  14993.047 20805.117 27311.590 32105.129 35858.990 39215.775 42440.672 45079.869
902.00  15201.133 21375.672 27814.547 32291.912 36007.684 39605.631 42599.375 45494.410
903.00  15239.359 21414.941 28062.395 32575.037 36216.600 39728.240 42734.876 45482.646
904.00  15095.625 21353.727 27592.496 32424.895 35875.732 39208.225 42369.604 44937.682
905.00  15584.969 21943.566 28116.324 32623.811 36614.920 40238.932 43327.179 45791.310
906.00  15870.148 22490.734 29070.480 33521.588 37276.209 40577.451 43801.109 46515.271
907.00  15507.125 21806.328 28888.402 33469.230 37197.219 40270.865 43299.187 46228.386
908.00  15833.242 22394.648 28983.504 33771.287 37534.156 40236.725 42951.057 45748.068
909.00  16024.039 22402.715 28845.961 33302.938 37173.654 40259.770 43214.260 45457.596
910.00  15484.969 21660.023 28252.605 32533.070 36220.660 39578.629 42627.270 45494.781
911.00  15675.203 21771.246 28549.777 32721.762 36080.262 39314.967 42350.917 45110.671
912.00  15522.258 21593.020 27932.527 32279.346 36419.209 40134.918 43236.005 46128.936
913.00  15463.953 21668.652 28306.848 32858.617 36016.131 39184.242 42547.126 45418.060
914.00  15365.164 21545.797 28390.809 32744.242 36193.062 39318.535 41971.368 44783.770
915.00  15523.844 21826.664 28539.391 32825.352 36583.174 39798.186 43108.269 45711.193
916.00  15421.539 21514.723 28592.352 32537.166 36251.432 39310.758 42364.424 45460.610
917.00  15557.531 21934.770 28658.332 33326.914 36734.451 39895.691 42905.438 45743.543
918.00  15195.680 21432.473 28191.746 33135.764 36826.547 40015.605 42989.845 45819.240
919.00  14959.531 21723.488 28534.500 32898.090 36201.543 39447.561 42609.696 45861.111
920.00  15210.148 21236.203 27698.527 32250.521 36185.553 39687.043 42910.695 45554.141
921.00  15312.602 21646.328 28497.484 33037.043 36556.229 39850.541 43099.785 45670.073
922.00  15060.117 21322.227 28042.898 32313.344 36243.340 39555.881 42814.944 45761.349
923.00  14945.383 21064.824 28185.035 32777.445 36528.668 40002.594 43507.724 46310.407
924.00  14394.195 20518.938 27673.844 32599.219 36882.479 40611.797 43994.332 46640.067
925.00  15050.734 21347.613 28178.352 33173.973 37016.486 40827.121 44322.972 46852.771
926.00  15115.562 21357.926 28210.734 33043.543 36925.031 40602.398 43842.697 46596.157
927.00  14987.281 20870.516 27722.707 32397.309 35823.389 38990.895 42455.298 45149.482
928.00  15360.242 21537.699 28003.504 32665.965 36417.125 40167.854 43332.850 46111.706
929.00  15279.031 21422.844 28070.477 32226.125 36168.037 39552.586 42595.319 45713.899
930.00  15631.047 21531.117 28190.828 32626.350 36430.723 39980.619 43020.000 46152.391
931.00  15648.703 21543.090 27851.379 33081.855 37187.686 40344.668 43571.070 46456.447
932.00  15766.789 21746.160 28267.473 32997.465 36524.334 39735.307 42757.811 45727.738
933.00  16453.758 22630.750 29108.152 33538.568 36948.352 40121.824 43236.088 46282.396
934.00  15650.438 21554.766 27583.820 32456.988 36131.168 39578.270 42638.945 45511.118
935.00  15495.688 20941.090 26992.828 31536.414 35601.195 39480.902 43105.992 46128.791
936.00  15233.180 21074.004 27202.344 31690.047 35497.967 39462.445 42953.846 46144.599
937.00  14613.609 20202.074 27337.676 32546.238 36695.396 40262.021 43538.567 46410.248
938.00  14940.016 20705.734 27540.504 32590.629 36506.160 40063.660 43372.320 46455.128
939.00  15439.812 21027.793 27992.652 33097.580 37056.967 41003.807 44152.739 47084.308
940.00  15578.594 21219.301 27978.949 32348.746 36094.174 39849.037 43156.767 46513.061
941.00  15600.906 21578.391 28424.594 33364.297 36952.490 40189.861 43400.940 46254.443
942.00  15485.141 21839.500 28650.625 32801.701 36726.010 40144.021 43334.493 46045.899
943.00  15405.281 21582.906 28431.465 33227.404 37045.754 40155.039 43563.630 46287.022
944.00  15365.359 21646.508 28513.902 33464.922 37172.643 40452.760 43226.797 45707.689
945.00  15528.289 21642.840 28605.617 33855.707 37723.666 40818.426 43681.986 46259.417
946.00  15970.320 21853.750 28355.559 33120.021 37129.020 40582.988 43654.536 46320.640
947.00  15128.141 20897.148 27875.070 32651.164 36971.039 40337.842 43722.167 46484.690
948.00  15648.664 21296.762 27944.281 32641.832 36655.400 40121.750 42981.433 45612.664
949.00  15558.812 21717.848 28747.891 33637.424 37563.035 40872.627 43828.801 46584.098
950.00  15512.352 21317.809 27906.945 32851.186 36944.502 40565.951 43487.062 46374.721
951.00  15672.438 21743.289 28480.695 33263.980 37231.887 40932.973 43914.727 46987.276
952.00  15818.555 21840.727 28750.781 33620.049 37942.277 41570.920 44661.055 47666.194
953.00  15493.781 21556.320 28669.020 33601.256 37850.670 41485.082 44398.573 47273.086
954.00  15631.789 21905.781 29033.273 33782.887 37814.285 41493.023 44831.059 47407.538
955.00  16112.992 22057.145 28548.125 33791.055 37975.205 41966.975 44959.998 47769.984
956.00  15742.727 21748.520 28785.125 33629.750 37724.150 41243.652 44501.382 47133.244
957.00  15755.258 21694.461 28439.328 33196.402 36904.660 40265.791 43656.984 46717.939
958.00  15525.469 21321.832 27787.238 32389.705 36495.492 40264.156 43660.738 46496.794
959.00  15356.117 21383.309 27684.125 32147.902 36339.955 39888.557 43121.836 46170.586
960.00  15503.641 21462.289 27379.207 31409.092 35388.078 39268.193 43198.326 46446.501
961.00  15634.594 21339.379 27996.418 32316.402 36178.438 39872.006 43288.796 46054.468
962.00  15767.430 21864.488 28216.531 32752.896 36820.541 40853.680 44295.450 47139.342
963.00  15523.672 21585.938 28330.996 32727.414 36578.016 40297.729 43626.132 46377.446
964.00  15049.312 21033.219 27909.262 33126.834 37335.166 41209.879 44546.306 47310.522
965.00  15577.258 21538.098 28562.402 33523.508 37422.318 41064.211 44365.477 47188.402
966.00  15622.430 21633.855 28315.645 33067.299 36937.082 40567.652 43748.763 47046.354
967.00  15908.984 21920.223 28433.066 32884.646 36686.578 40269.488 43537.044 46319.582
968.00  15749.969 21538.578 28229.699 32495.012 36365.652 39851.957 43278.281 46772.360
969.00  16111.938 22206.355 28637.367 32734.822 36455.936 40157.102 43363.309 46565.842
970.00  16253.305 22393.395 28495.977 32468.576 36343.068 40093.691 43205.206 46156.166
971.00  16028.883 21959.242 28293.879 32677.422 36306.848 39651.562 42814.532 45935.557
972.00  16283.203 22499.031 28713.949 32857.354 36289.969 39850.879 43691.839 46882.521
973.00  16054.352 21968.676 28401.945 32817.576 36529.232 40252.168 43451.158 46377.564
974.00  15945.422 21799.512 28136.305 32288.066 35905.004 39251.676 42534.439 45519.881
975.00  16142.945 22365.488 28572.602 32728.941 36465.936 39908.459 42972.553 45845.406
976.00  15715.266 22032.691 28595.426 32958.594 36782.824 40180.938 43260.817 45879.777
977.00  16376.633 22721.219 28903.059 33094.893 36825.729 40381.709 43558.017 46215.208
978.00  16096.328 22356.695 28705.715 32659.414 36236.504 39701.641 43304.685 46128.927
979.00  16054.117 22397.520 28911.191 33308.285 36812.406 40111.863 43445.327 46540.218
980.00  15526.234 21875.629 28776.527 33299.295 36625.215 39764.168 42897.903 45897.111
981.00  15494.641 22053.387 28721.348 33213.850 36814.529 39841.773 43040.452 46384.415
982.00  15837.383 22227.105 28488.457 32743.863 35912.445 39143.078 42395.781 45397.667
983.00  15616.359 21646.219 28155.934 32502.670 36095.354 39292.199 42529.514 44996.343
984.00  15735.727 21890.562 28764.133 33160.096 36868.744 40375.090 43521.750 45938.415
985.00  16362.188 22467.000 28865.250 33388.488 36815.824 40190.057 43059.872 45707.810
986.00  15703.062 21837.391 28052.270 32464.914 36162.852 39398.678 42549.400 45535.534
987.00  15622.023 21692.086 27738.898 32298.736 35872.355 39396.816 42829.370 45976.108
988.00  16179.625 22447.465 28539.961 32971.807 36782.406 40062.568 43013.992 45804.921
989.00  15628.328 21408.461 28089.445 32336.600 35747.045 39084.998 42209.384 45248.691
990.00  15757.172 21885.953 28159.305 32254.879 35869.584 39268.695 42365.875 45570.762
991.00  16461.445 22621.148 28791.773 32577.609 35901.092 39169.721 42673.090 45819.723
992.00  16283.250 22063.523 28596.531 32811.652 36394.287 39597.535 42523.892 45355.475
993.00  16253.914 22466.594 28475.449 33000.699 36859.363 40387.414 43637.174 46533.562
994.00  15811.305 22123.695 28559.062 32970.578 36524.121 40052.193 43234.021 45933.000
995.00  16311.141 22418.312 28249.652 32850.127 36602.777 40002.396 43078.898 45971.554
996.00  15955.578 21961.051 28329.305 32847.176 36201.998 39549.514 42738.091 45541.913
997.00  15960.625 22186.410 28436.148 33139.762 36593.836 39980.434 43064.112 46041.960
998.00  16309.336 22424.648 29112.879 33288.074 36632.141 40136.100 43456.018 46468.353
999.00  15590.984 21630.773 28017.238 32550.307 36383.436 39848.293 43109.656 46318.957
1000.00  16259.188 22475.570 29036.988 33032.986 36864.953 40733.459 44211.321 47185.195
1001.00  15861.734 21959.113 28409.297 32794.211 36515.840 39771.441 43343.328 46373.277
1002.00  15787.758 21543.867 27839.184 32247.119 35854.848 39686.844 42808.701 45656.093
1003.00  15121.469 20804.250 27670.109 32228.299 36123.969 39588.223 43342.990 46483.789
1004.00  15881.625 21928.859 28719.020 32765.656 36366.760 39927.602 43182.304 46447.761
1005.00  15220.336 21200.746 28441.445 32974.162 36844.707 40665.854 44004.687 46940.911
1006.00  15786.586 21876.238 28678.574 32996.205 36542.365 40586.906 43939.846 46788.351
1007.00  15791.078 21955.863 28596.148 32723.467 36500.184 40159.902 43427.208 45990.810
1008.00  15961.352 22075.848 28544.707 32546.873 36477.357 39814.684 43295.482 46413.518
1009.00  15905.664 22159.023 28900.188 33280.930 37123.633 40801.033 44325.871 47250.350
1010.00  15458.828 21549.559 28437.926 32755.465 36225.080 39435.164 42571.674 45811.521
1011.00  15635.602 21620.613 28331.066 32842.250 36842.734 40363.012 43278.062 46020.404
1012.00  15231.930 21319.141 27828.484 32142.061 35761.000 39548.637 42966.957 45978.542
1013.00  15325.898 21166.488 27867.449 32578.881 36568.723 40107.381 43516.640 46428.971
1014.00  15612.742 21525.977 27861.176 32505.016 36261.129 40041.105 43320.690 46470.257
1015.00  14860.227 20517.676 27007.340 32205.949 35989.340 40083.023 43826.982 46861.488
1016.00  15450.953 21197.699 27909.223 32798.578 37063.252 40936.773 44640.204 47901.277
1017.00  15168.703 21028.426 27493.012 32111.281 36154.049 39821.055 43157.374 46123.182
1018.00  15534.070 21611.879 28245.293 32837.232 36902.971 40661.736 43513.977 46192.527
1019.00  15879.008 21953.559 28303.461 32390.852 35503.596 39031.537 42420.063 45542.001
1020.00  15747.953 21796.027 28032.121 32428.869 36530.383 40462.980 43793.159 46677.707
1021.00  16295.359 22206.223 28265.879 32260.396 36025.787 39871.428 43164.888 46180.381
