# Supplementary material for: N-Glycans modulate tilting of HIV-1 envelope glycoprotein
Source: Nat Commun. 2026 Apr 15;17:5206. doi: 10.1038/s41467-026-71874-2 (PMC13254402; doi:10.1038/s41467-026-71874-2)
Supplement: Supplementary file 8 — Source Data [file 41467_2026_71874_MOESM8_ESM.zip › source_data/2_Supplementary_Figures/5_FigS9/source_data/ENV_ECTODOMAIN/full.TOTshield.time_evo.hiv_env_full_lipids_w_ions.not_water_not_ions.4.txt]

# TOTAL OCCLUDED AREA
# SIM_TIME AREA_r1.4 AREA_r2 AREA_r3 AREA_r4 AREA_r5 AREA_r6 AREA_r7 AREA_r8


  0.00  12918.336 18797.191 26509.488 32131.732 37263.617 41249.111 44640.269 47571.934
  1.00  12692.945 18820.031 26890.586 32820.613 38257.145 41984.188 45483.207 48655.780
  2.00  12584.922 18455.980 26371.812 32293.467 36932.641 41190.064 44662.929 47731.279
  3.00  12758.844 18751.312 26688.559 32361.180 37351.816 41335.377 44650.721 47309.811
  4.00  13220.602 19353.148 27295.957 33261.229 37650.092 41547.229 44872.020 47825.447
  5.00  13104.406 19156.875 27259.195 33262.525 37671.381 41294.139 44845.148 47782.054
  6.00  13012.914 19100.281 26996.520 33219.613 38196.320 42463.021 45707.738 48977.561
  7.00  13519.805 19238.250 26961.074 33194.301 38720.939 43120.434 46304.468 49382.356
  8.00  12972.742 19042.273 27070.496 33227.312 38137.381 42423.693 46004.901 48896.862
  9.00  13287.969 19555.270 27976.625 33900.801 38774.578 42807.484 45881.705 48986.395
 10.00  13159.055 19521.137 27355.055 33242.576 38393.820 42366.619 45760.179 48677.920
 11.00  13450.414 19504.137 27226.824 33371.746 38607.373 42766.012 46259.255 49520.739
 12.00  13391.094 19544.305 27180.613 33190.033 37930.084 42419.570 45751.864 48662.331
 13.00  13323.109 19334.715 26950.461 33269.646 38300.002 42285.104 45333.885 48378.799
 14.00  13535.445 19557.773 27148.980 33415.180 38621.156 42601.113 46148.381 48976.713
 15.00  13483.820 19288.141 27009.980 33365.717 38068.318 42311.920 45701.298 48416.828
 16.00  13529.773 19479.664 27415.625 33461.590 38255.725 42511.643 46090.722 49470.113
 17.00  13775.477 19706.301 27267.156 33418.141 38519.010 42574.801 46323.044 49392.235
 18.00  13875.555 20215.074 28271.062 34041.043 38774.354 42816.277 46157.613 49113.397
 19.00  13993.703 19646.773 26585.387 32753.650 37879.590 41994.602 45766.909 48844.867
 20.00  13303.820 19055.758 26662.422 32894.379 37881.062 42060.889 45830.647 48783.672
 21.00  14001.078 19990.590 27627.668 33871.094 38549.861 42364.535 45723.729 48728.749
 22.00  13488.508 19513.367 27358.914 33919.963 38850.518 42629.318 45732.330 48312.525
 23.00  13622.039 19637.863 27693.945 34250.658 39019.713 42831.487 46047.776 48938.915
 24.00  13704.508 19521.273 27577.707 34407.400 39288.082 43130.578 46447.951 49574.657
 25.00  13628.820 19218.336 26953.180 33606.057 38840.475 42924.695 46293.010 48992.911
 26.00  14226.500 20065.973 27482.426 33478.504 38104.779 41781.348 45366.379 48149.560
 27.00  13891.609 20190.230 28280.941 34214.678 38836.256 42737.211 46023.727 48832.773
 28.00  13282.539 19337.348 27531.629 33922.189 38841.834 42445.878 45607.655 48647.903
 29.00  13664.109 19923.953 27630.203 33245.363 38182.258 42241.775 45279.642 48117.124
 30.00  13578.375 19452.156 26988.734 33360.912 37954.674 41215.051 44472.441 47436.218
 31.00  13325.234 19258.570 27394.535 33503.178 38427.207 41785.051 45409.433 48479.473
 32.00  13448.883 19077.945 26555.863 33304.246 38440.934 42495.361 45630.819 48891.756
 33.00  13587.617 19580.977 26880.086 33044.721 38091.471 42450.277 46180.444 49327.375
 34.00  14404.500 20280.742 27653.516 33528.711 38007.879 41704.463 44951.223 48257.289
 35.00  13655.477 19546.762 26760.262 32287.570 36645.604 40418.143 43875.990 46855.021
 36.00  13644.188 19546.160 26930.219 32635.035 37508.791 41341.236 44242.373 46627.791
 37.00  13303.195 19080.805 26486.543 32822.102 37474.996 41031.555 44423.701 47298.605
 38.00  13717.320 19372.207 26292.809 32379.039 36991.727 40567.473 43740.829 46569.155
 39.00  13777.539 19637.824 27197.586 32959.453 37662.371 41563.305 44816.693 47553.378
 40.00  13977.711 19881.902 27244.836 32710.900 37084.352 40905.059 44148.253 47192.132
 41.00  13760.922 19499.547 26619.930 31933.121 36372.830 40547.334 43989.783 47152.076
 42.00  14036.711 20120.461 26894.102 32345.021 36664.105 40092.564 43745.671 46958.591
 43.00  14114.078 19698.980 26404.500 32476.453 37380.924 41119.102 44214.263 47169.468
 44.00  13930.703 19800.977 27027.133 32504.242 37563.156 41447.172 44475.542 47480.225
 45.00  14112.664 20299.375 27623.613 33296.406 37772.568 41541.973 44657.405 47348.919
 46.00  14293.602 20022.000 26865.441 32459.977 37165.367 41518.660 45188.174 48609.236
 47.00  14296.320 20204.469 27426.934 33168.779 37875.672 41743.318 45103.125 48201.797
 48.00  14436.617 20699.277 27660.922 32773.111 37189.898 41492.354 44487.846 47190.662
 49.00  14653.430 20880.203 27623.172 32041.396 35886.885 39573.299 42900.467 46189.225
 50.00  14606.805 20474.766 27477.004 32671.508 36593.828 40416.205 43645.191 46462.695
 51.00  14410.805 20353.234 27414.062 32856.064 37279.555 41111.164 44382.828 47370.459
 52.00  14062.195 20067.477 27532.055 32820.646 37477.572 41385.387 44807.025 47915.180
 53.00  14038.070 19750.629 26303.797 31938.439 36658.043 40781.150 44287.883 47591.129
 54.00  14347.875 20099.703 26806.859 32236.879 37443.727 41521.094 45231.342 48461.362
 55.00  13914.719 19665.305 26552.086 32297.037 37579.736 41605.680 44875.585 47860.433
 56.00  14088.258 19626.750 26579.641 32017.240 36754.789 40610.533 44014.564 47157.137
 57.00  14346.203 20004.469 26540.809 31800.834 36703.887 40495.652 43653.867 46708.676
 58.00  14675.867 20831.797 27457.879 32458.672 37043.973 41104.633 44095.848 46984.434
 59.00  14764.750 20683.844 27437.270 32561.436 37335.377 41693.176 45381.372 48378.694
 60.00  13937.047 19717.625 26894.527 32394.248 37361.711 41239.576 44430.646 47194.324
 61.00  14172.555 19846.469 26842.656 32707.082 37226.354 40850.686 44159.988 46597.368
 62.00  13895.812 19751.691 26786.086 32094.916 36534.744 40516.479 44225.449 47075.585
 63.00  13982.391 19688.082 26401.797 31758.051 36883.828 41102.146 44091.248 47069.022
 64.00  14147.031 20132.871 27531.887 33059.219 37597.494 40974.473 44076.760 47056.388
 65.00  14107.898 19932.387 27080.852 32179.471 36818.176 40724.277 44111.869 47182.146
 66.00  14042.148 19623.496 27083.340 32326.922 36944.861 40877.125 44394.222 47582.702
 67.00  14062.438 19642.676 26398.941 31969.164 36474.158 40711.785 44027.090 47081.311
 68.00  14385.445 20229.285 27308.445 32970.293 37502.150 41249.014 44503.509 47478.755
 69.00  14192.062 19908.367 26685.688 32313.982 36626.117 40471.996 43950.383 47116.936
 70.00  14422.539 20361.871 27353.500 32550.500 36779.057 40482.338 43941.104 46797.125
 71.00  14524.156 20311.555 26864.984 31948.396 36299.082 40280.268 43934.092 46775.398
 72.00  14097.477 20222.602 27209.461 32031.145 35928.479 39276.789 42794.797 45555.304
 73.00  14051.578 20078.680 27656.668 33266.727 37327.438 40566.566 43300.660 46509.916
 74.00  14133.805 20212.430 28007.336 33683.326 37617.777 40941.197 43790.393 46828.025
 75.00  13816.211 19622.121 27049.355 32777.195 37206.357 40787.572 44221.647 47056.385
 76.00  14143.820 20630.688 27559.445 32829.301 37496.408 41214.074 44350.471 47460.673
 77.00  13831.570 20063.621 28047.609 33457.463 37987.027 41990.588 45167.615 48394.725
 78.00  13448.688 19367.934 26420.762 32425.400 37254.545 41097.652 44541.895 47655.587
 79.00  13963.688 19963.480 27473.398 32974.951 37244.947 41006.188 44165.494 47160.781
 80.00  14099.750 20257.250 27883.844 33303.977 37717.742 41553.977 44430.289 47150.410
 81.00  13937.023 19808.668 27198.113 32389.941 36923.627 40840.018 43948.680 46831.953
 82.00  13801.734 19808.625 27130.332 32959.254 37551.863 41460.111 44786.236 47759.993
 83.00  13731.188 19737.641 27605.695 33387.139 37591.730 40961.703 44035.729 46834.386
 84.00  13814.906 19731.383 27281.824 33098.109 37405.371 40616.168 43641.766 47011.582
 85.00  14073.711 19613.316 27266.195 33006.016 37285.529 41183.963 44435.428 46975.624
 86.00  13517.164 19614.848 27118.828 32559.361 36864.430 40842.211 44114.689 47086.698
 87.00  14048.445 19877.734 27316.156 32666.186 37129.846 41037.043 44139.000 46860.109
 88.00  14209.234 20059.863 27420.188 32882.996 37565.316 40975.730 43779.357 46837.539
 89.00  13911.008 20009.281 27541.676 33340.273 37961.838 41391.771 44124.178 46998.991
 90.00  14122.305 20265.930 27342.328 33378.715 37727.033 41629.541 44746.064 47826.143
 91.00  13646.016 20056.098 27426.406 33288.195 37781.721 41457.832 44451.338 46698.599
 92.00  14199.453 19994.109 27143.785 32926.830 37404.170 41161.268 44285.418 47196.021
 93.00  13850.258 19650.980 27299.707 32876.732 37117.395 40677.016 43970.957 46947.194
 94.00  14132.117 20252.824 27637.484 32585.592 37211.783 41231.734 44651.111 47286.837
 95.00  14981.445 20968.477 28059.770 33825.297 38529.639 42254.141 45427.704 48021.417
 96.00  14713.914 20778.172 27836.809 33133.062 37532.551 41084.258 44086.014 46546.304
 97.00  14707.758 20520.312 27429.398 32794.045 37400.328 41149.490 44149.627 46529.682
 98.00  14956.500 21052.438 28065.633 33187.598 37766.854 41333.877 44030.051 46801.091
 99.00  14410.797 20600.531 27827.594 33094.506 37171.807 41129.852 44366.275 47030.748
100.00  14191.781 20443.547 27919.359 33186.100 37020.074 40485.500 43454.303 46139.607
101.00  14340.406 20320.012 27492.453 32644.830 36757.959 40161.492 43473.850 46180.429
102.00  14609.820 20896.730 27634.801 32727.555 36884.291 40376.201 43155.379 46219.939
103.00  14681.320 20702.809 27865.758 33131.268 37319.883 41148.617 44073.867 46552.568
104.00  13863.188 19727.590 26811.105 32074.904 36550.402 39960.475 43470.820 46670.380
105.00  14277.383 20515.094 27821.926 33475.156 37996.375 41573.939 44394.734 47011.097
106.00  14320.047 20257.023 27638.441 32889.660 36927.621 40511.691 43906.119 46580.361
107.00  13619.680 19851.914 27239.969 32705.473 37091.082 40530.855 43799.910 46756.352
108.00  13846.391 19903.797 27596.047 33000.234 37274.371 40906.213 44261.739 47164.847
109.00  14413.594 20286.348 27083.328 31916.121 36956.250 40782.072 44152.215 47059.747
110.00  13727.891 20116.594 27344.375 32691.873 36930.822 40214.275 43462.379 46381.055
111.00  14093.719 20537.414 27709.359 32784.289 37164.242 40488.820 43323.391 45939.450
112.00  14583.305 20920.367 28300.852 32908.473 36781.688 40096.527 43151.426 46241.829
113.00  14495.039 20788.133 27648.395 32082.209 36399.785 40032.316 43067.502 46256.047
114.00  14115.305 20402.184 27344.402 32589.996 36736.576 40179.660 43270.289 46250.698
115.00  14487.195 20814.969 28146.816 33110.232 37168.043 40651.090 43658.957 46610.292
116.00  14160.828 20320.867 27295.746 32572.367 37136.420 40591.701 43452.525 46241.738
117.00  14251.320 20179.035 27201.137 32819.879 37364.232 40927.561 43889.787 46402.537
118.00  13923.062 19947.973 27023.195 32422.518 37149.320 40831.547 43821.748 46236.067
119.00  13997.055 19975.785 26768.734 32333.363 36880.359 40507.707 43396.145 46471.984
120.00  13588.930 19383.383 26736.484 32580.674 36574.430 40396.236 44003.727 46919.891
121.00  13535.094 19364.477 26424.453 31992.184 36423.693 40107.375 43325.727 46704.294
122.00  13471.148 19450.676 26540.277 31626.086 36009.115 39538.053 42709.863 45553.474
123.00  13442.977 19355.832 26553.996 31792.795 36128.377 40461.604 44130.494 47043.584
124.00  13958.641 19932.531 26299.684 31288.652 35788.195 39566.066 42762.750 45765.760
125.00  13806.023 19994.840 26917.078 31844.102 36154.625 39838.023 43192.223 46101.616
126.00  13627.070 19632.094 26784.074 32417.170 36942.393 40559.643 44008.006 47128.943
127.00  14150.875 20023.254 26417.777 31621.426 36215.062 40519.277 44073.768 47287.783
128.00  14115.430 20101.934 26893.477 32339.539 37125.930 40606.400 43248.344 46464.466
129.00  13942.523 19962.445 27008.844 32240.535 36916.369 40409.943 43665.275 46691.719
130.00  13620.484 19548.633 27297.922 33038.133 37569.994 41345.123 44430.752 47678.736
131.00  13501.805 19669.711 27014.312 32391.004 36659.859 40670.115 44069.641 46966.441
132.00  13830.461 19879.430 27012.824 32195.264 36600.295 40255.764 43631.045 46996.129
133.00  14076.328 20296.418 27193.336 32229.191 36789.783 40542.090 43760.885 46633.638
134.00  14306.367 20265.441 26981.184 32081.055 36377.408 40066.016 43328.382 46708.130
135.00  14113.031 20006.711 27079.008 32255.656 36707.223 40439.443 43645.111 46634.634
136.00  14261.727 20215.238 27387.023 32382.559 36638.082 40318.338 44220.645 47584.476
137.00  13656.055 19533.289 27161.230 32743.441 37378.047 41418.502 44923.363 47450.956
138.00  14422.203 20699.578 28425.383 33794.350 37900.623 41413.846 44532.549 46975.315
139.00  14383.828 20631.555 27774.355 33325.041 37720.117 41234.938 44370.408 47192.901
140.00  14400.094 20538.082 27632.906 33104.197 37319.111 41018.074 44648.159 47561.551
141.00  14513.984 20525.641 27696.652 32858.588 37058.641 40481.193 44119.320 47308.143
142.00  14237.555 20278.680 27586.023 32845.174 37015.455 40769.066 44365.840 47742.484
143.00  13988.648 19794.145 27119.105 32383.842 36663.959 40657.881 44366.059 47600.296
144.00  14431.766 20511.633 27172.031 32106.768 36347.779 40067.859 43578.691 46806.882
145.00  14304.695 19949.387 26744.816 32090.221 36402.568 39969.574 43095.611 46401.877
146.00  14204.398 20066.059 26967.672 31808.574 35689.402 39062.928 42321.975 45181.105
147.00  14237.555 20046.121 26466.203 31293.553 35817.234 39548.457 42814.277 45858.554
148.00  14141.711 20181.723 26546.125 31656.148 35677.908 39358.340 42883.758 45978.456
149.00  14404.500 20453.910 27362.844 32743.252 37320.482 41117.314 44612.920 47708.340
150.00  14164.391 20306.211 27597.613 32609.584 36574.246 40397.771 43835.246 46854.599
151.00  15251.148 21303.383 27800.938 32992.127 36948.654 40753.561 44051.579 46924.376
152.00  14787.148 20800.621 27502.777 32379.729 36015.525 39609.441 42839.131 45957.905
153.00  14998.000 21408.719 28123.656 32897.518 36832.094 40341.250 43498.977 46453.462
154.00  14702.305 20875.035 27549.672 32179.656 36242.791 39412.051 42781.002 46198.997
155.00  14470.086 20408.387 27283.176 32087.760 36377.232 40163.363 43518.354 46393.153
156.00  14466.250 20609.598 27968.848 33177.809 37360.031 41248.990 44330.938 47263.816
157.00  14471.266 20550.520 27813.961 32998.910 36929.777 40599.918 43803.259 47233.385
158.00  14450.352 20382.383 27437.617 32763.195 37233.648 41160.334 44468.775 47504.537
159.00  14464.570 20626.359 27629.469 32545.430 36685.641 40446.861 44102.979 47517.696
160.00  14258.477 20314.641 27120.086 32241.816 36302.826 39945.611 43365.895 46253.988
161.00  14437.719 20742.457 27702.336 32848.512 36707.906 39772.160 42827.568 46159.592
162.00  14597.969 20964.926 27915.047 32788.023 36782.170 40223.555 43303.123 46427.200
163.00  14760.914 20997.641 28344.773 33328.430 37753.285 41221.588 43998.240 46991.090
164.00  14496.211 20088.234 26678.492 32097.580 36875.863 40820.775 43924.785 46999.353
165.00  14939.969 20986.312 27675.539 32226.625 36272.932 40328.254 43859.342 47011.373
166.00  14767.469 20982.117 27435.520 32481.697 36310.164 40078.971 43407.671 46401.278
167.00  14584.453 20497.910 27581.172 32921.328 37001.934 40812.889 44217.750 47008.011
168.00  14283.633 20298.621 27345.441 32565.729 36966.250 40706.463 43826.096 46951.331
169.00  14400.625 20075.961 26997.320 32697.467 37243.742 40930.166 44029.307 47024.219
170.00  14554.461 20481.188 27324.121 32773.330 37126.754 40828.092 44146.483 46997.500
171.00  14501.289 20445.840 27624.555 32768.602 37068.207 41038.527 44046.068 46754.860
172.00  14343.461 20359.402 27259.848 32385.662 37067.670 40695.098 43907.174 46851.601
173.00  14871.703 20777.668 27550.371 32800.670 37349.814 41242.311 44588.897 47558.247
174.00  14692.766 20759.367 27636.480 32892.646 37031.938 40531.865 43715.594 46401.212
175.00  14618.328 20337.953 26939.242 31973.176 36460.111 40415.156 43870.606 46866.491
176.00  14933.703 21053.289 27703.043 32943.693 37564.580 41778.398 45152.350 48063.621
177.00  14908.664 20770.227 27934.199 33315.920 38295.811 42230.527 45124.674 47506.903
178.00  14787.773 20743.559 27453.715 32748.869 37171.209 40872.254 43809.507 46658.785
179.00  14799.703 20425.828 26950.207 32365.086 36968.059 40800.084 44170.902 46920.578
180.00  14729.430 20697.855 27085.816 32398.941 37302.227 41390.176 44661.424 47331.723
181.00  14687.609 20278.633 26657.680 31916.512 36755.295 40766.123 44413.545 47471.873
182.00  14606.789 20310.867 27304.566 32661.666 36980.492 40664.186 43884.709 46720.270
183.00  14682.578 20361.180 27118.711 32377.709 36847.201 40756.389 44376.375 47548.245
184.00  14262.445 19947.805 27071.555 32303.846 36758.254 40780.002 44082.705 47038.351
185.00  14100.812 19842.574 26653.801 31630.875 36534.760 40500.908 43768.093 47280.061
186.00  14098.000 19863.773 26540.902 31551.916 36333.611 40490.555 43765.996 46889.045
187.00  14349.047 19998.680 25865.348 30945.787 35809.957 40093.445 43836.293 47191.493
188.00  14187.625 19781.438 26114.250 31223.879 36134.633 40766.230 44700.121 48358.500
189.00  14491.922 20124.871 26465.828 31788.879 36461.984 40450.895 43925.824 47391.147
190.00  14346.547 19836.938 26205.934 31945.492 37169.379 41355.121 44975.993 48308.889
191.00  14371.867 20081.262 26490.977 32305.758 36729.258 40829.699 44428.096 47680.956
192.00  14317.234 19807.176 26116.348 31685.900 36603.398 40528.135 44445.425 47922.361
193.00  14307.898 19969.383 26171.512 31161.141 35774.639 40049.498 43697.787 47261.116
194.00  14332.195 20137.598 26358.996 31481.680 36325.959 40183.709 43654.100 46865.881
195.00  14126.297 19526.434 25529.176 30616.600 35242.887 39405.275 43250.947 46937.875
196.00  14094.562 19317.965 25388.160 30611.914 35455.266 39871.463 43973.604 47587.350
197.00  14340.406 19858.504 26246.488 31527.375 36008.648 39789.936 43305.779 46335.733
198.00  14495.945 20409.840 26630.746 31561.154 35731.449 39810.404 43578.096 46794.646
199.00  14118.102 20024.930 26998.949 32301.182 36947.584 40915.307 44881.915 48065.566
200.00  13963.078 19705.691 26214.875 31646.111 35980.506 40286.320 44040.420 47326.908
201.00  13741.914 19238.953 25632.703 31114.504 35920.586 40205.107 44173.894 47499.079
202.00  14113.992 19779.441 26455.359 31443.109 35930.191 39703.236 43161.268 46837.198
203.00  13953.805 19645.570 25884.629 30798.230 35362.523 39652.660 43657.986 46937.885
204.00  14143.906 19926.402 26700.609 31754.984 36073.311 39818.902 43635.238 47115.195
205.00  14358.461 20301.852 26731.609 31805.695 36330.158 40391.500 43960.900 47132.762
206.00  14117.391 20217.637 26420.684 31550.424 35932.121 39876.838 43270.334 46543.209
207.00  14170.383 19879.363 26351.375 31935.121 36810.506 40991.410 44275.772 47222.778
208.00  14209.641 19925.816 26498.625 31630.416 36404.803 40375.172 44169.339 47243.508
209.00  14053.516 19648.223 25942.617 31022.459 35964.592 40356.502 44291.265 47613.043
210.00  13860.016 19544.262 26106.254 31245.223 35914.205 39667.232 43192.725 46239.055
211.00  14522.047 20044.324 26087.055 31351.010 36103.617 39980.357 43207.645 46688.308
212.00  14586.727 20282.992 26671.242 31999.451 36360.094 40426.418 43587.143 46828.656
213.00  14716.758 20323.652 26353.633 31741.156 36412.658 39987.824 43354.356 46476.322
214.00  14319.352 19865.652 26438.367 31511.064 36312.730 40071.887 43333.543 46732.469
215.00  14208.734 19961.945 27006.695 32042.334 36382.842 40315.578 43925.751 47194.733
216.00  14188.422 20046.852 26885.906 31773.502 36160.330 40210.387 43509.961 46738.604
217.00  14380.016 20221.648 26392.926 31386.684 35733.756 39587.141 42839.576 46046.729
218.00  14138.039 19976.848 26138.074 31240.074 36164.322 40439.674 43873.831 47171.860
219.00  13820.219 19776.375 26623.031 31638.930 36096.613 40003.145 43344.978 46626.648
220.00  14392.797 20600.266 27451.270 32184.611 36098.760 39873.139 43342.098 46795.297
221.00  13909.609 20176.219 27161.527 32062.500 36312.469 39812.967 42797.938 45782.192
222.00  14144.242 20169.570 26915.027 31817.254 36250.568 39951.484 43355.117 46506.944
223.00  14464.797 20630.895 27429.422 32106.600 36283.639 39960.701 42909.391 45714.807
224.00  14679.930 20789.430 27525.836 32507.232 36894.766 40325.652 43861.394 47213.623
225.00  14551.664 20810.820 27869.133 32897.430 37136.771 40769.631 44189.324 47611.462
226.00  14244.648 20610.113 27157.594 32184.219 36412.373 40345.291 43670.688 46704.675
227.00  14654.297 20948.582 27563.035 32892.762 36929.402 40756.574 44570.041 48166.774
228.00  14353.727 20467.809 27450.879 32595.502 36902.840 40732.889 44172.174 47502.100
229.00  15137.320 21369.609 27340.414 32146.373 37070.174 41417.785 45065.426 48089.936
230.00  14975.680 21019.922 27490.238 32218.939 36413.977 40515.990 44062.430 47171.955
231.00  14592.266 20992.168 27766.027 32590.523 36891.662 40447.098 43967.547 47529.558
232.00  14476.906 20548.695 27059.832 31821.994 36416.824 40341.912 43780.787 46888.325
233.00  14390.031 20455.957 27103.777 31988.152 36094.018 40094.160 43579.473 47154.241
234.00  14366.367 20495.141 27980.281 32889.496 37386.379 41316.717 44771.863 48313.673
235.00  14306.969 20248.918 27374.375 33045.664 37959.492 41851.900 45256.908 48746.933
236.00  14408.492 20200.836 26661.051 32156.475 36908.711 41309.471 44868.113 48126.438
237.00  14700.883 20905.113 28109.668 33207.973 37748.568 41726.789 45169.876 48224.343
238.00  14831.859 20642.844 27753.676 32771.605 37246.445 41228.607 44797.893 47864.601
239.00  14990.258 20952.055 27669.719 32767.326 37194.797 41150.979 45010.571 48033.619
240.00  15026.547 21240.637 28230.141 33678.342 38308.146 42236.369 45445.381 48719.267
241.00  14571.469 20168.660 27105.582 32309.740 36753.248 40940.041 44416.408 47680.584
242.00  15064.203 21275.531 27929.324 33138.324 37527.771 41162.012 44880.893 48147.639
243.00  14956.781 20989.340 27960.750 33342.305 37694.672 41654.512 45029.014 48458.130
244.00  15250.312 21265.449 28108.020 33211.740 37574.902 41890.191 45533.704 48682.540
245.00  15265.094 21299.422 28220.605 33460.553 38092.135 42130.254 45840.375 49171.742
246.00  15104.031 21205.457 27959.996 33095.225 37544.857 41505.289 44955.857 48247.769
247.00  14339.625 20152.473 27762.480 33625.438 38051.402 42216.465 45995.544 49696.777
248.00  14437.695 20451.242 27309.184 32696.988 37670.340 42032.027 45713.286 49079.168
249.00  14769.703 20894.152 27857.301 33093.555 37596.639 41498.270 44816.977 48188.235
250.00  14806.703 20998.340 27798.324 32617.469 37090.096 41104.121 44334.866 47840.112
251.00  14639.328 20716.555 27719.348 32809.986 37341.184 41209.371 44944.062 48260.226
252.00  15043.852 21393.430 28841.082 33788.016 37970.604 41238.168 44600.826 47987.093
253.00  15463.898 21462.039 27931.707 32777.732 36750.531 40342.184 43901.727 47436.363
254.00  15345.727 21384.262 28012.074 33169.346 37299.533 41532.814 45444.711 48702.529
255.00  15183.969 21584.203 28291.336 33095.238 37239.338 41380.564 45027.850 48136.753
256.00  14899.227 21084.352 27958.453 32699.049 37150.068 40763.773 44317.588 47795.416
257.00  14948.969 20821.664 28186.297 32895.186 37473.762 41655.061 44843.812 48070.208
258.00  14783.602 21140.531 28380.648 33693.928 38002.490 41977.293 45934.176 48959.379
259.00  14940.430 20996.113 28252.332 33322.479 37509.105 41005.865 44467.420 47531.447
260.00  14718.984 20759.102 27915.367 33282.182 37623.736 41278.732 44673.034 47602.406
261.00  14765.047 20614.328 27610.316 32646.426 36809.914 40650.682 43831.570 46540.362
262.00  14898.234 20971.477 28118.637 33016.850 37184.988 40534.168 43553.717 46247.277
263.00  14951.289 20948.926 28045.160 33318.717 37491.648 40682.912 43368.854 46437.262
264.00  15396.789 21726.852 28702.926 34064.668 38508.344 41871.250 44761.539 47336.045
265.00  15192.711 21239.836 28717.418 34102.150 38634.287 42187.842 45575.409 48559.360
266.00  15364.320 21842.004 28528.992 33769.637 38464.398 42169.611 45054.357 47900.355
267.00  15459.570 21849.598 29040.426 34582.092 39392.492 42934.982 46152.643 49112.891
268.00  15579.562 21652.164 28450.758 33851.135 38380.125 42004.936 44916.268 47762.839
269.00  15427.398 21657.016 28410.777 33698.842 38211.756 41591.145 45142.562 48263.283
270.00  15820.625 21812.926 28534.570 33371.396 37389.107 41085.861 44373.090 47620.059
271.00  15170.578 21326.152 28871.266 34132.979 38410.719 42597.402 45900.848 49173.767
272.00  15821.156 21912.594 28766.910 33930.178 38142.018 41993.672 45330.956 48819.676
273.00  15866.727 22284.676 28801.125 33700.979 38466.041 42473.426 45955.731 49140.545
274.00  15894.773 22192.453 29563.016 34618.646 38507.842 42396.961 45436.035 48480.830
275.00  16063.734 22277.289 29315.984 34131.580 38618.295 42342.102 45569.104 48603.268
276.00  16151.188 22373.918 28964.418 34209.699 38649.631 42452.742 45547.791 48407.702
277.00  16406.914 22984.980 29604.867 34156.135 38211.117 41853.219 45233.002 48240.160
278.00  16708.180 22933.656 29535.566 34174.688 38147.488 41713.314 44871.196 47807.068
279.00  15895.531 22187.145 29171.855 34082.188 38622.689 41989.650 44875.742 47559.548
280.00  15943.047 22137.926 29028.172 33898.865 38076.412 41461.770 45020.038 48018.182
281.00  15792.180 22293.145 29444.742 34190.227 38068.453 41875.982 45016.391 47733.390
282.00  15882.586 22594.684 29948.535 34639.777 38379.225 41710.184 44733.706 47434.797
283.00  15611.789 22052.031 29092.484 34274.232 38065.479 41535.646 45191.366 48264.356
284.00  15785.523 22234.012 29646.535 34863.533 38984.867 42450.973 46017.200 49196.735
285.00  16062.031 22205.109 28955.391 34260.498 38897.363 42855.744 46081.599 49162.795
286.00  15153.508 21380.707 28759.195 34118.975 38373.967 42060.018 45536.436 48417.037
287.00  15476.578 21858.852 29286.777 33970.277 38157.629 41873.496 45360.399 48313.751
288.00  15495.312 21618.598 28811.906 34092.750 38802.945 42722.598 45988.316 49109.942
289.00  15520.781 21409.090 28359.227 33864.449 38138.504 42007.018 45856.222 49148.390
290.00  14989.109 20923.777 27961.805 33393.791 37815.051 41690.459 44763.146 48433.291
291.00  15171.203 21386.660 28593.031 33905.766 38156.961 41834.139 45027.507 48219.565
292.00  14846.047 20919.906 28221.090 33685.322 38496.516 42343.271 45646.192 48868.777
293.00  14638.945 20481.188 28114.871 33964.963 38847.533 42940.584 46129.944 48996.900
294.00  14895.086 21144.746 28456.199 34330.398 38702.219 42519.023 45811.834 48906.845
295.00  14922.320 20969.398 28056.215 33756.508 38183.059 42245.611 45634.821 48760.335
296.00  14683.750 20726.523 28084.805 33574.684 38659.035 42596.807 45823.747 48858.670
297.00  15161.266 21379.863 28244.945 33855.477 38210.564 41687.645 45259.992 48559.075
298.00  15058.469 21357.629 28700.500 34284.260 38452.846 42025.594 45218.697 48150.015
299.00  14834.430 21368.812 29293.141 34464.613 38479.447 42580.471 45845.350 48475.395
300.00  15330.039 21749.773 29031.570 34164.686 38477.506 42064.295 45111.661 48330.463
301.00  14744.039 21036.016 28755.512 34161.916 38565.953 42498.719 45655.058 48211.744
302.00  15371.898 21334.117 27756.133 32942.172 37651.658 41708.576 45361.163 48422.072
303.00  14850.305 20851.922 27651.598 32844.312 37056.320 40452.807 43796.721 47306.826
304.00  14753.086 20709.402 27377.938 32926.320 37506.791 41157.594 44373.482 47358.872
305.00  14358.070 20353.027 27780.434 32865.240 37413.889 41174.113 44543.041 47826.026
306.00  14387.023 20506.559 27773.375 33775.113 38188.666 41897.529 45586.229 48552.725
307.00  14398.547 20653.719 27965.445 33387.578 38182.811 41768.250 44534.367 47552.380
308.00  14615.141 20622.422 28226.352 34080.494 38508.688 42216.266 45272.086 48136.054
309.00  14885.484 21286.926 28691.738 34266.594 38749.945 42586.068 45698.480 48920.979
310.00  14045.250 20300.082 27905.441 33669.055 38481.834 42339.893 45843.739 49017.025
311.00  14513.734 20382.012 27778.148 33591.068 38164.111 42515.510 45947.476 49496.655
312.00  14717.078 21183.766 28246.320 33453.133 37729.283 41727.375 45749.979 49334.259
313.00  15041.914 21526.680 29120.660 34144.895 38763.902 42284.727 45887.467 49053.049
314.00  14895.062 20964.195 27863.070 33074.740 37638.691 41495.535 44614.104 47407.141
315.00  14646.859 20620.863 27749.363 33125.828 37348.098 41320.760 44540.912 47417.145
316.00  14831.117 20842.375 28276.984 33913.588 38350.527 41860.689 44791.213 47982.837
317.00  14685.633 20758.824 28549.188 34305.887 38508.695 41927.953 44854.091 47959.433
318.00  15114.945 21265.949 29206.395 35181.047 39654.148 43042.678 46499.115 49605.150
319.00  14875.930 20865.590 28684.902 34416.291 38998.369 42526.572 45266.336 48076.522
320.00  14636.891 20848.137 28547.691 34512.223 39410.229 43473.123 46712.904 49808.140
321.00  15224.039 21267.164 28982.414 34767.201 39683.795 43173.537 46450.506 49261.337
322.00  15364.586 21508.145 29111.555 34976.463 39519.088 43463.621 46378.453 49477.659
323.00  15240.555 21380.867 28886.148 35019.830 39884.361 43341.029 46522.694 49249.724
324.00  15321.617 21436.188 28457.484 33924.445 38239.932 41773.008 44709.114 47643.900
325.00  14987.984 20970.195 28168.555 33677.189 38633.570 42098.424 45242.771 47817.032
326.00  14636.453 20592.754 27865.801 33379.400 38052.334 41767.744 45458.065 48534.404
327.00  14507.531 20280.621 27300.766 33158.262 38087.883 41934.053 45109.254 47956.859
328.00  14189.156 20071.598 27407.203 32860.928 37645.117 41433.381 44633.181 47570.771
329.00  14362.562 20391.676 27802.562 33492.037 38401.826 42562.533 45337.580 47995.916
330.00  14302.852 20219.773 27383.113 32978.930 37662.494 41648.984 44841.911 47516.634
331.00  14383.492 20515.844 27632.754 33109.805 37833.234 41599.178 44681.145 47851.547
332.00  14285.211 20193.766 27758.312 33574.635 38583.871 42521.389 45894.930 49066.305
333.00  14433.648 20489.750 28037.102 33609.641 38441.883 42187.701 45419.285 48290.008
334.00  14019.742 20300.555 27681.973 33234.197 37721.994 41523.008 44866.289 47944.759
335.00  14949.492 20664.836 27302.676 32602.354 37815.787 42209.832 45851.266 49043.020
336.00  14460.984 20092.070 26996.941 32455.750 37416.432 41623.342 45089.108 48273.495
337.00  14430.477 20445.043 27853.254 33222.363 37665.799 41667.203 44848.591 47988.152
338.00  14160.516 20231.988 27615.543 33317.822 38155.162 42308.488 45759.210 49055.973
339.00  14509.898 20525.820 27585.535 33709.377 38824.162 43105.014 46758.298 49252.221
340.00  14730.797 20866.230 27999.059 33502.602 38571.943 42509.518 45966.694 48864.353
341.00  14809.695 21377.680 28502.410 33789.330 38668.881 42201.771 45251.037 48328.466
342.00  14886.977 21071.113 28141.031 33269.635 37727.863 41574.238 45198.613 48246.158
343.00  14021.609 20208.293 27870.410 33463.059 38082.723 42545.512 46206.579 48912.676
344.00  14992.570 21108.406 28649.660 34098.061 38551.318 42538.953 46008.905 48893.939
345.00  15100.258 21680.344 29220.684 34341.279 38551.740 42305.234 45858.420 48773.906
346.00  14932.516 21294.602 28492.273 33838.283 38039.760 42053.572 45601.966 48773.528
347.00  14821.578 21333.828 28459.453 33720.545 38352.539 42681.027 45673.561 48322.196
348.00  14660.930 20662.527 28527.016 34453.145 39350.258 43145.689 46257.755 48966.090
349.00  14951.148 21500.949 29141.531 34465.199 38823.803 42528.924 45757.066 48378.828
350.00  15451.516 21945.098 29594.848 35113.529 39285.527 42902.666 45751.361 48573.928
351.00  15197.844 21698.082 29368.215 35545.080 40223.156 43806.314 46671.598 49906.461
352.00  14876.617 21373.703 29672.102 35581.738 40266.678 43757.629 46549.326 49258.656
353.00  14466.258 20619.250 28867.598 34486.777 39241.791 43110.469 46673.063 49503.547
354.00  14415.211 20867.910 28689.570 34026.557 38438.539 42370.193 46224.144 49329.954
355.00  13703.844 19923.035 28272.934 33992.439 38553.887 43000.215 46549.934 49407.579
356.00  14039.523 20531.023 28885.535 35094.906 40104.322 44321.289 47892.498 50702.752
357.00  14414.969 21053.094 29086.793 34872.275 39480.734 43099.525 46200.684 48821.748
358.00  14492.055 20924.992 28785.930 35019.549 39835.736 43715.984 46920.976 49477.010
359.00  14270.164 20497.227 28993.809 35608.770 39869.736 43867.674 47083.619 50145.992
360.00  14114.289 20183.715 27957.375 34025.564 39443.033 43682.961 47056.940 49944.874
361.00  14660.156 20816.305 28026.559 33423.174 37935.238 42131.385 45492.569 48824.178
362.00  14463.383 20557.211 28122.277 33794.607 38637.258 42788.137 46094.831 49443.929
363.00  14246.117 20682.238 28559.379 34477.797 39416.826 43583.701 47047.146 49740.199
364.00  14358.930 20450.496 27930.664 33416.719 38418.730 42186.689 45241.239 48235.136
365.00  13813.875 19854.598 27654.016 33306.271 38226.531 41880.201 45313.576 48345.954
366.00  14242.469 20167.246 27916.555 33589.889 38505.658 42365.875 45975.078 48758.622
367.00  14243.922 20834.785 28493.090 34180.455 38877.178 42509.510 45581.197 48347.644
368.00  14255.578 20613.191 28604.246 34319.904 39058.883 42973.258 46141.963 48939.736
369.00  14493.867 21144.809 29071.121 34771.814 39331.174 43241.699 46515.675 49350.368
370.00  14139.656 20431.602 28412.441 34261.795 38408.766 42390.529 45959.314 48733.637
371.00  14055.875 20326.328 28532.457 34413.529 38740.322 42995.701 46613.548 49657.632
372.00  14111.156 20406.512 28704.707 34413.461 39183.701 42915.211 46588.096 49508.659
373.00  14055.172 20424.445 28391.375 34348.785 39341.469 43242.757 46709.675 49493.399
374.00  13483.266 19623.457 27838.512 34107.391 39087.160 43528.010 47018.306 50413.688
375.00  13436.250 19500.375 27622.367 33924.029 38982.941 43264.863 46594.018 49794.328
376.00  13777.398 19750.617 27656.504 34180.627 39481.385 43554.439 47124.231 49790.450
377.00  13777.195 20046.207 28587.805 34799.697 39492.287 43236.471 46483.062 49036.229
378.00  14128.508 20097.656 28232.508 33836.020 38851.262 43728.000 47354.348 50048.533
379.00  13770.945 19840.832 28181.852 34412.750 39408.727 43673.723 47043.724 50388.724
380.00  13540.195 19821.789 28525.566 34498.051 39614.191 43451.725 46813.358 49566.202
381.00  13681.930 20301.086 28397.906 33873.062 38747.514 42819.543 46204.583 49091.604
382.00  13456.188 19575.352 27995.660 33695.699 38348.238 42042.295 45339.537 48137.402
383.00  13607.375 19802.137 28118.574 33603.498 37734.305 41562.330 45256.698 48354.861
384.00  13467.172 19535.430 27253.414 32697.914 37171.918 40826.113 44411.796 47951.782
385.00  13854.250 20275.734 28007.066 33350.967 38389.879 42495.135 45820.338 49093.562
386.00  13863.875 20517.617 28704.859 33582.846 38238.609 42553.424 45842.831 48978.633
387.00  13518.117 19875.238 28061.988 33703.822 38210.396 42177.949 45566.980 48621.185
388.00  13954.594 19911.055 27606.715 33408.049 38330.998 42623.541 46026.974 49341.944
389.00  13745.383 19863.070 27538.750 33871.471 38660.951 42484.520 46151.503 49405.155
390.00  13724.891 19734.148 27422.594 32917.994 37324.164 41486.988 45128.375 47874.780
391.00  13873.227 19972.836 27544.383 33229.887 38119.924 42573.719 46133.813 49237.447
392.00  14035.867 20207.172 27552.227 33055.900 37531.941 41616.248 45214.703 48405.402
393.00  13662.594 19666.887 26982.824 33181.873 37808.492 42069.604 45195.735 48291.808
394.00  13766.109 20280.777 28390.496 33851.947 38259.266 42046.426 45644.401 48813.482
395.00  14433.320 20565.039 28307.895 34566.947 39740.814 43669.816 47341.071 50299.771
396.00  14521.625 21277.055 29335.387 35710.141 40572.586 43919.678 47154.525 50478.030
397.00  14121.016 20816.207 28838.023 34497.338 39462.410 43013.689 46554.145 49365.948
398.00  14086.469 20576.648 29243.543 35092.541 39693.109 43741.844 46974.002 49671.515
399.00  14410.711 20734.445 28302.633 33729.066 38225.477 42436.066 46081.688 49205.696
400.00  13989.727 20063.418 27973.602 33756.029 38331.738 42742.061 46816.733 50526.893
401.00  14027.617 20545.641 28577.805 34552.664 39594.441 43489.488 46809.917 49869.461
402.00  14220.234 20489.074 27957.969 33669.613 38446.775 42882.027 46817.452 49905.938
403.00  14036.492 19917.457 27619.629 33727.506 38901.934 42676.764 46346.378 49813.827
404.00  14559.789 20865.395 28753.988 34747.156 39071.002 42756.066 46391.406 49510.681
405.00  14256.008 20329.863 28381.887 34143.863 38961.180 42796.896 46615.752 50061.042
406.00  13773.445 19924.816 27681.938 33926.008 38731.346 43151.102 46548.000 49746.399
407.00  13930.953 19930.594 27866.633 33768.979 38490.420 42787.709 46571.547 50545.809
408.00  13845.555 20328.016 28443.285 33771.869 38758.525 43175.439 47170.349 50520.421
409.00  14069.977 20742.426 28798.613 34340.574 38842.275 42872.740 46462.025 49519.002
410.00  14432.719 20555.211 28008.832 33650.701 38198.432 42697.025 46001.033 48891.778
411.00  14296.438 20498.129 28519.605 34483.301 39415.164 43582.305 47259.662 49870.416
412.00  14345.195 20825.594 29302.277 35125.334 39612.328 43685.990 47266.271 50282.151
413.00  14420.656 21104.055 29528.977 35730.600 40625.252 44214.073 47350.384 50080.042
414.00  14429.273 20486.859 28004.871 34105.281 39341.020 43660.963 47000.632 49825.777
415.00  14458.703 20519.758 28106.176 33689.869 38871.662 42925.996 46347.918 49291.840
416.00  14168.984 20443.734 28367.281 34071.846 39114.986 42936.080 46354.697 49288.504
417.00  14693.305 21002.680 28634.328 33996.062 39031.562 43250.055 46570.135 49459.072
418.00  15268.539 21662.820 29375.848 34480.369 39276.168 43321.887 47028.562 50111.121
419.00  14645.328 20839.738 28353.012 33975.064 38915.164 43346.281 46598.985 49640.136
420.00  15013.930 21225.711 28818.645 34277.883 39208.541 43512.586 46900.142 49788.506
421.00  15108.695 21597.516 29134.141 34195.342 38717.432 42970.992 46352.839 49038.195
422.00  14722.672 21213.332 29047.465 34691.646 39261.125 43474.964 46583.011 49479.707
423.00  14597.023 21327.812 28955.504 34649.002 39352.514 43450.461 46914.260 49765.357
424.00  14821.984 21055.457 28860.875 34421.781 39386.219 43431.424 46870.149 49548.714
425.00  14810.359 21384.449 29072.938 34545.900 39040.848 43226.219 46515.788 49665.452
426.00  14736.258 21171.195 28369.488 33849.350 38561.705 42647.949 45697.916 48620.090
427.00  14273.312 20265.723 27437.848 33421.645 38352.354 41860.949 45007.652 47575.428
428.00  13979.172 20083.285 28025.852 33890.061 38594.250 42625.092 45898.083 48678.593
429.00  13992.773 19987.793 27554.504 33143.973 37717.734 41416.023 44709.686 47731.141
430.00  14001.055 20374.547 28143.750 33667.268 38367.021 41809.145 44828.842 47524.132
431.00  14682.398 20845.156 28095.539 33451.965 38047.678 41656.424 44821.590 47961.713
432.00  14786.812 21062.176 28054.184 33638.717 38016.229 42101.137 45312.881 47905.871
433.00  14729.148 20821.223 28429.312 34103.199 38525.949 42047.311 45105.204 47891.352
434.00  14949.930 21491.625 28685.102 34139.898 39026.762 43025.818 46527.202 49228.057
435.00  14804.109 21355.770 28819.738 34881.875 39616.078 43474.653 46565.259 49154.525
436.00  14771.195 20971.602 29190.828 34912.039 40005.848 43706.395 46581.546 49611.899
437.00  14518.484 20492.617 27993.613 34185.945 39354.193 43036.355 45933.452 48510.446
438.00  14270.180 20198.961 28022.316 34148.717 39378.307 43182.256 46042.389 48538.482
439.00  14591.141 20599.258 28155.082 33950.775 38820.225 42656.959 45778.000 48516.919
440.00  14401.891 20412.832 28014.984 34538.297 39960.426 43905.886 47186.402 49608.877
441.00  14059.648 19848.852 27759.805 33826.227 38995.633 43175.599 46605.188 49540.720
442.00  14519.133 20661.773 28263.027 34846.918 39500.990 43251.359 46644.083 49744.084
443.00  14641.461 20479.547 27549.414 33244.076 38346.217 42551.932 46405.765 48902.696
444.00  14490.547 20608.703 28503.312 34595.701 39864.686 44055.541 48030.854 50847.357
445.00  14623.258 20854.043 28704.094 34679.953 40196.604 44500.655 47718.795 50687.499
446.00  14251.250 20498.770 28615.852 34944.045 40522.326 45105.159 48423.041 51365.104
447.00  15074.477 21093.520 28106.355 34421.744 39816.719 44114.604 47461.704 50279.418
448.00  14537.461 20842.715 28446.781 35001.012 40738.959 44859.061 48322.103 50614.570
449.00  14726.352 21127.855 29086.871 35196.262 40166.840 44438.886 47678.437 50781.936
450.00  14603.148 20903.832 28298.977 34555.836 39622.730 43659.653 46872.785 49782.955
451.00  14970.453 21380.293 28867.234 34666.391 39404.428 43592.850 46821.360 49513.449
452.00  14591.969 20956.793 28707.891 34702.904 39709.248 43712.389 47092.843 49844.545
453.00  14695.094 21325.266 29144.719 35766.449 40817.422 44786.341 47738.771 50501.385
454.00  14887.523 21401.793 29087.727 35375.291 40462.711 44373.950 47534.252 50199.745
455.00  15307.875 22024.777 29994.141 35936.240 41012.746 44652.261 47575.386 50399.651
456.00  14401.336 20817.551 28802.348 35068.352 40451.186 44335.331 47221.616 49673.509
457.00  14784.867 21509.930 29760.129 35434.023 40059.869 43818.109 47389.872 50150.508
458.00  15429.258 22012.164 29540.086 35988.955 40861.982 44689.463 47694.858 50148.850
459.00  15222.492 21941.129 30324.691 36673.666 41327.805 44732.607 47457.604 50151.247
460.00  14832.695 21080.941 29355.777 35656.570 40364.451 43896.783 46992.250 49234.198
461.00  14802.867 21245.898 29124.223 35485.525 40537.979 44376.884 47568.095 50213.521
462.00  15010.828 21421.793 29232.730 35433.020 40584.686 44994.277 48241.680 51157.348
463.00  14717.805 20941.500 28770.480 35139.617 40389.037 44462.312 47465.549 50108.349
464.00  14410.992 20621.750 28539.703 34253.816 39401.840 44251.638 48095.327 50751.544
465.00  14751.484 21659.320 29856.625 35577.459 40490.672 44485.982 48084.364 51229.312
466.00  14588.227 21124.309 28934.383 35036.959 40498.387 44343.176 47540.549 50256.262
467.00  14613.773 20977.117 28635.477 34186.170 39480.166 43769.795 46990.198 49814.974
468.00  14915.438 21171.352 28404.199 34467.773 39708.869 43581.426 46840.706 49593.154
469.00  14752.906 20958.578 27883.590 33393.117 38260.982 42073.705 45681.473 49070.253
470.00  14763.734 20646.266 27961.195 33562.590 38680.361 42752.084 46145.132 49282.647
471.00  14453.867 20840.004 28720.812 34217.238 38887.932 42918.232 46581.850 49796.183
472.00  14574.883 20782.336 27863.324 33594.869 39048.178 43716.320 47618.761 50447.473
473.00  14459.859 20817.152 28232.980 34522.201 40163.062 44510.551 48330.069 51500.815
474.00  14269.305 20516.648 28465.047 34539.219 39742.844 43770.632 47588.798 50606.397
475.00  14149.578 20425.242 28160.543 34262.629 39441.398 43799.394 47478.606 50707.834
476.00  14594.305 20804.402 27703.410 34011.785 38925.549 43443.129 46951.828 50012.905
477.00  14258.844 20136.207 27841.828 34108.318 39116.955 43379.191 46675.928 49533.848
478.00  14413.945 20586.156 28084.668 34112.186 39202.928 42922.953 46601.357 49648.437
479.00  14485.547 20699.895 28275.129 34770.045 40019.865 43987.373 47871.853 51014.579
480.00  14574.164 20546.020 27892.480 33893.570 39166.047 43703.109 47448.589 50649.862
481.00  14828.617 21258.543 28686.473 34524.535 39312.623 43004.740 46147.833 49261.272
482.00  14882.359 21428.691 29015.809 34305.250 38953.824 42994.641 46541.094 49692.669
483.00  14124.109 20203.570 28258.887 34605.119 38882.158 42109.578 45564.977 48691.399
484.00  13962.898 19880.387 27863.016 34007.961 38986.885 42836.236 45917.591 49086.613
485.00  14088.906 20171.191 28162.367 34021.402 38785.506 42572.227 46102.731 49084.510
486.00  13746.609 20053.715 28135.102 34482.758 39340.484 43220.523 46922.422 50070.101
487.00  14746.977 21073.203 29538.688 34874.682 39175.461 42916.775 46498.710 49153.116
488.00  14329.680 20820.059 28539.863 34237.766 38960.643 43005.574 46640.350 49438.196
489.00  14158.844 20061.965 28110.582 34297.553 38924.420 42603.008 45890.176 48941.723
490.00  14484.094 21010.004 28995.199 34476.252 38674.438 42758.520 46032.789 49143.317
491.00  14345.984 20600.090 28364.508 33435.188 38153.623 42525.244 45780.237 48774.025
492.00  14011.312 20328.316 28259.141 33922.039 38537.051 42611.461 46043.341 48912.311
493.00  13861.875 19961.438 27483.848 33652.330 38369.734 42942.203 46305.722 49349.235
494.00  14163.930 20083.078 27559.230 33452.125 37911.770 41820.561 45446.047 48615.549
495.00  14255.266 20657.316 28195.258 34063.309 38813.439 42737.555 46034.514 49012.904
496.00  14162.102 20649.469 28742.641 34855.070 39775.605 43440.920 46909.362 49781.175
497.00  14463.531 20640.758 28491.332 34930.342 40012.354 43799.023 47082.585 49846.985
498.00  13704.750 19951.469 27794.043 34073.133 39167.252 43309.992 46554.365 49269.597
499.00  14052.070 20441.426 28102.109 34316.137 39728.342 43466.834 46706.249 49828.935
500.00  13718.984 20278.117 28845.391 34894.314 39415.354 43412.834 46877.305 49754.836
501.00  13747.508 20252.359 28725.312 35202.334 40138.543 43819.778 46868.659 49636.013
502.00  14054.391 20798.520 29063.234 34802.801 39402.539 43168.250 46412.462 49185.104
503.00  14182.945 20538.266 28866.680 34878.113 39632.678 43729.977 47266.478 50620.015
504.00  13942.781 20262.348 27770.051 33630.959 38810.016 43091.807 46700.990 49788.230
505.00  14188.695 20696.855 28353.184 34172.809 39228.850 43457.857 47073.368 50211.420
506.00  13615.859 20192.641 28383.297 34513.738 39009.027 42754.586 46296.124 49352.647
507.00  14444.906 20976.105 29380.879 35329.268 40016.992 43442.308 46813.270 49559.302
508.00  14138.320 20314.363 28087.629 34670.256 39714.287 43446.839 46840.105 49795.829
509.00  13862.391 20191.430 28233.500 33863.213 38144.461 42310.268 46024.599 49152.669
510.00  14032.750 20390.602 28136.445 33857.998 38641.871 42387.452 45291.988 48179.748
511.00  14185.984 20560.934 28273.793 34632.881 39261.645 43041.238 46418.113 49310.494
512.00  14816.422 21169.152 29192.043 35337.301 39506.545 42936.498 46457.904 49120.664
513.00  14410.352 21556.660 29508.469 35058.930 39072.129 42531.283 45747.315 48622.650
514.00  14581.312 21504.055 29667.023 35741.271 40435.568 43809.068 46563.062 49253.712
515.00  14293.281 20789.074 28512.461 34219.803 38953.918 42688.440 45662.936 48420.914
516.00  14381.609 21028.992 29231.273 35360.793 39908.490 42819.265 45388.022 48013.729
517.00  14128.656 20602.000 28888.551 34736.504 39224.150 42859.796 45822.683 48468.895
518.00  14502.094 20930.688 28769.602 34718.229 39575.678 43262.155 46572.082 49156.114
519.00  14483.477 20989.320 28905.969 34560.816 38988.674 42433.006 45458.244 48274.008
520.00  14928.352 21114.047 28594.770 34717.059 39311.023 42723.481 45287.760 48288.018
521.00  15367.102 21745.566 29224.105 34777.039 39431.424 42439.725 44978.665 47764.624
522.00  14297.250 20825.094 28677.633 34674.414 39042.717 42424.436 45469.146 48195.042
523.00  14332.781 20732.254 28199.719 34244.137 39063.129 42715.348 45590.794 48454.656
524.00  14737.219 21052.379 29062.668 35175.783 39708.488 43445.523 46497.439 49363.948
525.00  15003.211 21333.812 29010.973 35268.201 39960.500 43729.241 46819.068 49644.748
526.00  15024.734 21549.984 29512.137 35678.258 40278.064 43743.729 46593.271 49404.218
527.00  15219.633 21875.258 29509.043 34773.799 38992.768 42765.719 46131.892 48996.486
528.00  15383.484 21753.844 28522.711 34089.426 38661.535 42295.227 45216.823 47776.831
529.00  15314.008 21717.512 29141.520 34491.375 39210.969 42931.305 46098.180 48756.426
530.00  14619.523 21395.145 29299.598 34584.900 38544.891 41579.104 44356.393 47166.235
531.00  14988.836 21972.578 29917.176 35351.006 39359.605 42806.561 45732.211 48436.154
532.00  15257.953 21926.344 29635.918 34724.766 38399.568 41960.100 45038.332 47982.255
533.00  14974.766 21802.973 30245.781 35078.012 39024.230 42634.320 45686.706 48676.298
534.00  14852.969 21280.875 29244.605 34708.873 38864.520 42714.022 45722.048 48443.241
535.00  14625.070 20852.680 28914.574 34772.918 39284.840 42926.883 46319.573 49090.979
536.00  14674.539 20839.598 28953.855 34767.396 39365.340 43294.738 46360.781 48979.653
537.00  14409.422 20479.496 28464.957 33932.723 38178.885 42241.443 46073.586 48822.899
538.00  14886.445 21359.766 29164.004 34412.141 38696.191 42311.951 45811.229 48899.038
539.00  15078.469 21567.047 29019.605 34067.453 38162.891 41885.369 44920.849 48158.330
540.00  15092.070 21744.262 29269.754 34615.633 38864.664 42954.566 45871.756 48621.394
541.00  15371.422 22001.324 30197.434 35335.244 39374.891 42801.561 45592.350 48033.006
542.00  15304.461 21785.918 29431.402 34958.830 39229.104 42463.832 45198.686 47806.912
543.00  14792.953 21443.887 29190.305 34654.752 39182.336 42214.516 45345.560 48112.928
544.00  14384.984 21019.781 28728.043 34178.420 38474.924 41751.256 44699.367 47605.750
545.00  14812.555 21486.977 28978.438 34112.369 38308.293 42037.910 45203.726 47975.175
546.00  15266.250 22086.027 29518.754 34435.398 38664.695 42024.140 44850.674 47661.616
547.00  14772.734 21531.312 28936.746 34081.164 38216.557 41895.010 45171.562 47836.561
548.00  15085.039 21464.535 28379.770 33354.658 37765.070 41765.174 45264.127 48350.943
549.00  14887.633 21524.234 29151.477 34438.672 38362.754 41834.170 44772.529 47418.933
550.00  15085.086 21597.289 29107.262 34529.295 38377.219 42177.377 45569.519 48406.632
551.00  15045.305 21432.871 28846.918 33942.262 38109.133 41549.254 44625.970 47562.448
552.00  15314.703 21890.078 29130.523 33958.281 38125.184 41458.738 44244.291 47254.183
553.00  15005.984 21616.762 29254.969 34603.883 39244.887 42968.986 45946.483 48437.718
554.00  15489.438 21875.160 28962.207 34585.156 38881.852 42353.539 45622.266 48649.136
555.00  14892.695 21473.387 28850.523 34203.193 38488.498 41890.963 45064.961 47648.037
556.00  14420.031 21170.734 28480.500 33603.285 37972.174 41753.828 44937.873 47816.649
557.00  14626.094 21308.297 29150.738 34016.441 38162.305 41976.279 45257.493 48142.302
558.00  14804.180 21894.188 29542.742 34945.176 39089.078 42624.054 45376.986 47930.750
559.00  15071.797 21869.836 29139.461 34084.256 38236.830 42070.045 45371.023 48297.485
560.00  15024.945 21684.211 28700.945 33610.316 37546.881 41215.592 44523.768 47688.584
561.00  14844.375 21651.465 29295.215 34072.504 38197.805 41913.871 45111.009 48122.932
562.00  15450.391 22478.898 29688.094 34186.182 37917.490 41063.355 44233.358 47130.760
563.00  15077.195 21663.066 29248.934 34187.605 38187.744 41909.801 45154.181 48105.768
564.00  14912.055 21405.539 28863.391 34068.832 38387.871 41943.713 45119.371 48029.295
565.00  14419.695 20479.957 27576.824 32918.348 37408.014 41050.678 44592.426 47795.521
566.00  14713.703 20856.676 28494.117 33409.939 37552.422 41327.600 44939.636 47676.396
567.00  14889.961 20971.367 28376.918 33669.070 38413.342 42255.434 45713.537 48729.509
568.00  14734.039 20990.148 28245.816 33399.812 37929.756 41578.119 44864.659 47817.036
569.00  14369.016 20541.422 27892.191 33419.668 37918.107 41662.904 45059.241 47955.603
570.00  14623.734 20684.707 28039.742 32993.961 37544.539 41546.434 44848.933 48160.367
571.00  14533.242 20307.199 27128.145 32468.830 37180.738 41182.445 44429.894 47435.800
572.00  14855.102 20799.621 27481.320 32411.650 37014.973 41004.223 44441.191 47134.910
573.00  14501.406 20525.539 27466.457 32893.291 37601.568 41679.856 44912.716 48089.364
574.00  14381.391 20334.117 27312.371 33331.527 38220.941 42201.090 45642.478 48170.132
575.00  14818.641 20892.727 28035.496 33357.434 38025.516 42133.985 45405.775 48136.124
576.00  14777.016 20941.422 28050.523 33431.936 37939.043 41969.464 44941.319 47793.120
577.00  14896.609 21314.344 28370.773 33568.236 38067.559 42023.201 45421.270 48122.062
578.00  14909.148 20996.066 27958.074 33472.006 38017.463 41899.598 44921.269 47830.284
579.00  15104.617 21185.902 27891.809 32923.496 37880.213 41653.689 44769.833 47647.099
580.00  14619.047 20760.016 27585.969 32421.113 37101.080 40814.455 44251.558 47158.354
581.00  14684.445 21005.891 28113.199 33408.725 38104.521 41732.125 44721.655 47080.094
582.00  14421.844 20417.285 27569.051 32984.818 37947.316 41613.336 44789.048 47380.781
583.00  14744.805 21056.004 28299.312 33367.658 38117.436 41566.712 44361.732 47005.224
584.00  14613.539 20947.840 27930.449 33246.637 37832.014 41412.953 44847.359 47413.530
585.00  14981.352 21334.871 28680.895 33532.148 37301.314 41121.781 44710.861 47589.302
586.00  15310.180 21481.184 28914.852 34007.660 38334.367 41914.553 45059.294 47974.782
587.00  15178.414 21559.422 28926.812 34179.145 38634.551 41956.528 44843.740 47290.127
588.00  15219.859 21540.828 28881.582 34070.717 38513.139 41912.766 45025.820 47776.150
589.00  15023.117 21351.832 29269.363 34929.936 38971.076 42181.722 44776.435 47130.819
590.00  15074.047 21924.984 29896.910 34680.416 38439.080 41649.702 44622.527 47395.603
591.00  15400.297 22004.473 29689.367 34652.205 38497.070 41721.571 44800.668 47572.637
592.00  15559.445 22403.266 30205.172 35374.283 39759.758 43390.126 46109.430 48594.907
593.00  15379.070 22308.691 30691.762 36220.465 40685.131 44048.396 46792.696 49193.244
594.00  15632.453 22654.938 31008.355 36433.705 40338.297 43195.304 45694.698 47930.350
595.00  15370.000 22295.066 30651.145 36096.248 39961.541 42932.978 45712.013 48297.951
596.00  15308.109 21972.191 30082.570 35498.703 39054.744 42676.982 45945.679 48578.931
597.00  15635.812 22516.180 30913.914 36463.637 40195.650 43669.251 46328.236 48610.950
598.00  15324.570 22069.527 30136.441 35312.340 39335.758 42837.728 45774.161 48309.182
599.00  15511.305 22130.031 30176.523 35697.391 39604.816 42653.670 45423.948 48267.309
600.00  14994.469 21315.773 29075.070 34907.504 39304.348 43294.725 46213.780 48968.000
601.00  14811.039 21263.656 28615.621 33737.676 37957.920 41624.766 45036.879 48082.981
602.00  15130.906 21539.160 29171.926 34698.822 39106.904 42523.652 45611.619 48179.456
603.00  14404.297 20683.484 28412.719 34059.291 37942.031 41506.074 44560.258 47804.014
604.00  15067.234 21681.449 29553.977 34600.754 38815.561 42114.773 44916.130 47629.483
605.00  15173.078 21884.262 29794.609 35034.771 39124.154 42398.918 45128.394 47926.513
606.00  14814.336 21746.922 29678.078 34616.562 38843.025 42106.119 44779.682 47471.957
607.00  15162.594 21708.582 29650.152 35155.756 39212.693 42499.105 45646.011 48311.404
608.00  15010.062 21878.605 29964.527 35483.662 39562.891 43524.241 46537.074 49321.258
609.00  15178.688 21721.746 29818.367 35264.432 39728.357 43315.295 46181.476 48800.186
610.00  15024.852 21809.492 29400.902 34952.719 39390.752 42762.974 45595.688 48530.617
611.00  15216.484 21992.840 29438.781 34530.543 39276.416 43141.626 46378.386 49128.229
612.00  15525.570 22275.551 29784.730 34998.699 39341.088 42906.770 46237.064 49187.403
613.00  14905.609 21150.102 28979.387 34843.555 39303.053 42925.390 46188.922 48939.059
614.00  15127.695 21419.316 29151.176 34657.473 38932.316 42400.124 46035.346 48768.093
615.00  15034.914 21535.512 29276.348 35318.014 40254.447 43704.293 46645.947 49710.083
616.00  14952.016 21539.430 29879.551 35764.729 40206.654 43556.784 46731.808 49715.689
617.00  15079.391 21777.953 30407.699 36140.564 40589.461 44445.443 47399.242 50557.844
618.00  14930.656 21344.375 29334.477 35353.018 40397.109 44247.211 47052.591 49997.063
619.00  15870.445 22695.855 30407.598 35338.799 39378.699 42816.516 45923.774 49096.611
620.00  15889.461 22529.051 30269.871 35418.572 39361.738 42924.866 46190.258 49101.646
621.00  15655.367 22290.051 29765.809 35432.086 39350.590 43047.253 46431.958 49237.804
622.00  15928.008 22791.984 29803.379 35312.881 39795.695 43235.457 46781.094 49723.556
623.00  16048.227 22877.895 30771.086 35751.412 39355.209 42519.716 45433.479 47787.034
624.00  15565.586 22256.504 30388.141 35852.330 39532.133 43159.872 46271.627 48706.712
625.00  15021.734 21395.301 29440.098 35471.414 39749.652 42879.742 45887.045 48663.449
626.00  14944.391 21375.148 29608.594 35847.297 40410.273 43877.821 46995.687 49822.462
627.00  15665.211 22812.605 30173.195 35592.721 39483.639 42655.156 45438.444 48070.439
628.00  15801.844 22744.320 31028.816 36196.334 39765.641 42878.738 45466.297 48102.020
629.00  15777.641 22494.102 30481.840 35947.967 39768.207 43117.341 45616.789 47970.478
630.00  15553.648 21966.383 30240.520 36140.072 39810.301 42704.244 45129.219 47371.791
631.00  15529.641 22249.082 30234.941 35672.729 39694.434 43385.664 46337.301 48834.558
632.00  15768.719 22708.156 31312.039 36830.363 40546.131 43971.980 46776.439 49535.799
633.00  16261.930 23157.516 30618.230 35817.994 39824.318 43556.763 46559.679 49061.649
634.00  16363.078 23150.938 30577.184 35855.197 40041.689 43619.252 46555.496 48903.350
635.00  15739.422 22582.672 30794.355 36710.303 40512.652 44089.365 47138.634 49496.950
636.00  16269.016 23086.109 30565.605 35743.117 39719.287 43161.983 46322.399 48998.928
637.00  16110.328 23309.477 31660.664 36573.303 39774.922 42959.141 45905.643 48655.714
638.00  15649.930 22730.961 30783.082 36211.209 40049.316 43223.626 46052.340 48429.911
639.00  15779.367 22783.059 31172.410 36516.678 40225.955 43296.942 46297.092 48523.358
640.00  16342.055 23127.699 31016.242 36039.467 39786.311 42878.087 45652.113 48460.312
641.00  15738.664 22461.199 30490.012 35925.240 39846.170 43241.472 46107.521 48575.300
642.00  15983.117 23014.184 31021.445 36166.809 39676.113 42871.240 45512.713 48138.551
643.00  15828.289 23148.305 30569.320 34719.654 38810.662 42047.677 44764.160 47351.374
644.00  15801.219 22858.812 30868.441 35918.854 39721.900 42593.746 45381.489 47912.437
645.00  16217.836 23252.941 31325.953 36953.553 41164.766 44565.847 47610.574 49983.919
646.00  15971.773 23079.656 30732.910 35983.988 39799.510 43080.501 46102.172 48710.244
647.00  16463.023 23777.918 31466.848 36230.846 40245.551 43428.320 46385.860 49016.993
648.00  16643.406 23668.648 31565.324 36339.684 39949.135 43101.794 45851.904 48602.856
649.00  16636.695 23602.555 30980.934 35859.830 39624.072 43323.390 46270.955 48811.123
650.00  16268.836 22823.117 29756.387 34967.898 39319.816 42351.975 45197.054 47887.791
651.00  16006.703 22720.746 30100.465 35008.023 38881.852 42290.157 45092.845 47703.072
652.00  15931.680 22569.117 30158.723 35735.262 39903.109 42824.803 45938.836 48328.000
653.00  16054.102 22778.492 31095.371 36509.473 40394.953 43269.155 45974.015 48542.130
654.00  16014.125 22857.598 30997.082 36343.197 40103.586 43463.479 46071.455 48584.046
655.00  16412.281 23626.809 31086.934 35907.512 39764.215 42911.144 45949.752 48623.110
656.00  16739.242 23418.078 30649.680 35424.846 39900.205 43486.579 46367.215 48889.401
657.00  16081.805 23029.227 30484.742 35270.074 39051.137 42006.751 45046.953 47831.729
658.00  15827.641 22532.402 29803.223 35330.764 39613.117 43104.013 45959.796 48353.830
659.00  16240.500 23089.090 30308.352 35107.645 39396.812 42809.449 45795.178 48640.297
660.00  15800.570 22453.191 29892.270 35196.791 39510.723 43172.942 46603.648 49189.053
661.00  15925.641 22682.422 30356.562 35333.414 39201.262 42754.607 45620.329 48016.763
662.00  16259.992 23023.016 30559.125 35385.193 39232.018 42791.663 45748.375 48394.648
663.00  16535.094 23556.793 31206.973 35935.879 39387.404 42402.097 45220.035 48159.222
664.00  16108.328 23031.031 30206.684 34487.133 38660.004 41830.250 45014.920 48010.043
665.00  16124.086 23060.957 31239.633 36314.766 39746.619 43342.270 46497.955 48911.693
666.00  16032.992 23006.020 30658.348 35157.982 39246.045 42773.009 45569.714 47933.329
667.00  15851.117 22537.129 30234.008 35227.430 38708.457 42213.291 45173.553 47700.975
668.00  16179.797 23399.711 31098.586 36263.088 40562.309 43515.779 46274.675 48813.831
669.00  16175.578 23441.609 31061.645 35681.199 39415.381 42606.715 45347.190 48032.687
670.00  15908.281 22937.805 30799.586 35780.209 39775.373 43288.652 46079.076 48762.859
671.00  16903.094 24018.082 31749.750 36951.553 40828.131 44081.544 46636.774 49161.723
672.00  16497.961 23680.348 31570.426 36803.254 40827.979 44206.487 46865.405 49207.745
673.00  16711.188 23755.648 31565.230 36555.428 40144.672 43026.971 46075.063 48570.844
674.00  16152.523 23040.324 31274.629 36367.537 39839.973 43077.701 46264.324 48735.065
675.00  16220.828 23354.262 31231.723 36487.006 40532.287 43847.020 46490.081 48811.280
676.00  16111.453 22759.547 30070.906 35316.682 39099.500 42289.672 44904.987 47272.684
677.00  17008.883 23960.727 31737.344 36367.574 40560.131 43809.644 46069.707 48286.569
678.00  16240.797 23157.539 31546.441 36279.180 39621.482 42693.726 45528.819 47599.176
679.00  15662.414 22710.203 30501.805 35865.428 39997.703 43129.946 45705.428 48279.529
680.00  16254.625 23297.723 31587.109 36063.373 39951.883 42873.088 45689.210 48505.164
681.00  16119.711 23270.617 31191.516 36151.598 39911.801 42825.852 45451.285 48224.396
682.00  16546.438 23956.879 31987.918 37149.773 40629.314 43632.534 46003.899 48636.669
683.00  16259.617 23387.723 31067.875 35906.635 39396.225 42565.454 45285.822 47729.547
684.00  15818.477 22926.039 30107.074 35577.150 39668.160 42787.637 45684.395 48576.375
685.00  15336.680 22134.570 29909.590 35409.117 39247.102 42498.299 45071.562 47883.122
686.00  15615.273 22703.809 30451.809 35118.143 39011.594 42109.771 45163.109 47982.196
687.00  15340.867 22165.695 29572.527 34235.264 38165.156 41271.543 44199.578 46668.992
688.00  15657.008 22535.219 30486.648 35540.207 39129.246 42566.484 45452.667 47781.166
689.00  15777.273 22634.082 30029.051 34570.609 38277.783 41893.757 45024.223 47922.019
690.00  16204.977 23050.297 30574.512 35356.900 39189.359 42131.553 44796.089 47558.956
691.00  15823.602 22091.148 30037.195 35421.477 39644.393 42818.513 45409.887 47823.717
692.00  16511.969 23224.012 30444.977 35438.045 39274.699 42545.532 44755.460 47140.561
693.00  16330.539 23218.656 30983.719 35757.949 39843.744 43202.118 45704.600 48152.517
694.00  16329.188 23444.027 31178.684 36174.732 39723.451 42848.466 45453.640 48144.209
695.00  16276.523 23092.363 30280.742 35340.941 38953.629 42319.770 45009.049 47696.438
696.00  15724.234 22485.004 30656.477 35562.531 39743.520 43014.386 46064.701 48565.852
697.00  15836.664 22751.262 30464.465 35509.775 39685.580 43273.961 46204.938 48557.728
698.00  16214.953 22861.941 30515.273 35099.234 38739.648 42085.916 45124.231 48020.264
699.00  16050.195 22739.078 30342.203 35167.416 39080.959 42732.447 45704.270 48253.368
700.00  16323.992 23262.332 30952.340 36092.365 40373.074 43699.316 46580.579 49437.998
701.00  16397.977 23466.410 31222.715 36713.623 40475.400 43655.085 46241.704 48844.405
702.00  16422.969 23293.895 31071.871 36295.367 40213.467 43263.125 45980.584 48402.622
703.00  16443.789 23475.938 31207.520 35848.328 40022.074 43490.208 46429.414 48786.895
704.00  16454.938 23204.609 30490.320 35769.521 39876.324 43256.351 46258.143 49078.872
705.00  16772.656 23641.438 30957.469 35932.213 40082.814 43362.459 46455.345 48978.325
706.00  16392.391 23098.762 30753.785 36096.203 40051.096 43233.644 46028.516 48316.861
707.00  16969.500 23873.062 31230.098 35958.945 40092.705 43563.320 46480.088 48762.746
708.00  16491.523 23068.230 30456.211 35603.113 39711.555 42969.975 46067.698 48479.517
709.00  15740.719 22389.328 29063.609 34026.818 38431.287 42046.580 45089.451 47895.066
710.00  16213.320 23025.090 30416.391 35617.689 39823.352 43194.912 46315.668 48672.793
711.00  16886.406 23558.395 30972.328 35922.354 40143.990 43982.645 46706.288 49052.478
712.00  16378.250 22904.785 30406.820 35548.826 39081.473 42899.249 46058.146 48680.609
713.00  16103.266 22850.578 30151.277 34486.205 38509.160 42232.354 45770.178 48849.052
714.00  16062.789 23005.434 30023.883 34718.533 38870.322 42627.318 45532.293 48155.450
715.00  16007.039 22778.520 29358.871 34333.367 38535.137 41622.102 44393.565 46997.268
716.00  15852.039 22352.508 29228.473 34183.254 38120.809 41397.527 44764.076 47990.469
717.00  15310.133 21962.426 29454.426 34758.105 39071.518 42055.476 44949.821 47363.571
718.00  15665.234 22523.727 30190.977 35258.529 39347.932 42271.937 45095.647 47599.801
719.00  15823.227 22694.500 30438.801 35740.863 39830.348 42736.442 45127.556 47516.057
720.00  16365.047 23357.598 30885.809 35509.021 39068.752 42131.818 44896.777 47578.438
721.00  15687.789 22020.348 29821.539 34979.615 38696.588 41845.113 44191.087 46761.357
722.00  15884.898 22183.914 29825.141 35252.180 38933.129 41803.423 44550.904 46908.902
723.00  16025.672 22682.961 30577.109 35696.943 39054.922 41776.415 44622.374 46887.896
724.00  16125.602 22650.645 30703.059 36232.734 40001.145 42992.055 45702.007 47987.442
725.00  16236.898 23076.426 30565.664 35447.496 39426.008 42504.885 45185.554 47476.668
726.00  16300.570 23251.406 30584.473 35170.441 38701.861 41726.736 44452.641 47233.271
727.00  16300.398 23063.777 30192.312 34932.240 38681.477 41703.832 44499.355 46984.433
728.00  16132.617 22826.375 30482.555 35680.414 38940.324 41398.298 44296.464 47112.703
729.00  16616.406 23335.086 30658.699 34886.475 38780.307 41555.470 44293.936 47003.164
730.00  16558.383 23489.977 31102.098 35785.363 39229.994 42057.639 44705.021 47451.238
731.00  17335.320 24182.094 31083.477 35327.387 38892.094 41658.698 44343.797 46659.390
732.00  16992.070 23749.820 30696.516 35361.479 39269.436 42518.384 45333.558 47402.448
733.00  17223.797 24237.301 31566.070 35740.727 39140.561 41900.425 44376.121 46896.180
734.00  16326.516 22850.949 30504.605 35805.078 39549.609 42928.508 45713.533 48031.112
735.00  16890.797 23403.336 31175.902 36516.955 40038.320 42760.964 45247.044 47414.188
736.00  16546.109 23255.289 30973.219 35836.020 39378.875 43205.468 45975.783 48677.771
737.00  16736.062 23703.324 31170.918 36086.350 39875.572 43170.635 46134.116 48827.381
738.00  16999.875 23795.117 31747.352 36894.504 40362.447 42905.105 45247.390 47582.433
739.00  17029.117 24365.371 31858.344 36717.920 40419.002 43066.139 45575.745 47927.382
740.00  16845.305 23860.199 31399.188 36443.463 39765.211 42613.050 45404.436 47992.111
741.00  16647.820 23749.281 31713.199 36583.174 40084.229 43263.131 46139.808 48714.090
742.00  16618.477 23712.637 31547.473 36368.418 39881.377 42997.461 45633.223 48161.277
743.00  16918.164 24125.266 31821.848 36492.336 40153.127 43053.178 45509.323 47939.391
744.00  16938.516 23980.227 31425.387 36124.627 39759.729 42750.769 45381.458 47925.459
745.00  16752.188 23627.531 31332.992 36367.477 39852.277 42492.993 45192.000 47557.122
746.00  17035.648 24349.934 32087.641 36944.736 40381.465 43087.937 45396.146 47853.792
747.00  17066.281 24324.875 32432.543 37124.527 40463.330 43264.114 45940.927 48202.418
748.00  16609.445 23964.133 32140.777 37567.729 41107.615 44040.286 46149.733 48125.742
749.00  16852.609 23992.352 32033.512 37069.398 40671.420 43583.189 46355.457 48548.837
750.00  16640.977 23558.145 31534.168 36518.496 40267.945 43197.823 45364.472 47603.821
751.00  17277.617 24807.168 32560.141 37349.939 40922.717 43429.124 45943.141 48241.162
752.00  17175.086 24250.703 31872.234 37184.102 40284.961 43521.303 46088.058 48211.938
753.00  16977.594 24027.367 32167.973 37191.775 40742.566 43446.596 46377.497 48681.581
754.00  16880.367 24003.168 31898.109 36830.781 40803.328 43572.117 46354.841 48486.521
755.00  16725.711 23521.793 31191.402 36670.408 40404.588 43072.054 45740.190 48180.994
756.00  16966.586 23742.625 31697.344 37235.125 41396.002 44218.980 46749.253 48889.458
757.00  17497.375 24450.500 31558.312 36556.365 39914.615 42649.329 45583.314 48143.709
758.00  17074.594 24158.094 31574.645 36575.197 40247.680 43344.368 45933.106 48073.135
759.00  16627.102 23822.910 31577.344 36424.844 39985.842 43022.638 45697.669 47806.430
760.00  16930.969 23825.465 31772.297 36549.289 39832.197 42570.561 45275.798 47759.303
761.00  16650.078 23662.438 31587.020 36444.461 39557.820 42255.783 44781.033 47281.441
762.00  16691.812 23836.953 31556.973 36244.984 39964.543 42679.271 45098.196 47636.084
763.00  16311.953 23193.707 30572.016 35833.730 39414.604 42583.037 45389.734 47853.909
764.00  16699.203 23087.789 30672.520 35546.852 39095.844 41785.885 44727.109 47437.413
765.00  16125.211 22836.523 30298.742 35483.561 39369.432 42134.150 44621.770 47140.792
766.00  16134.633 22493.992 30008.195 35428.650 39411.633 42534.939 45403.756 48010.455
767.00  15836.383 22388.219 30232.836 35634.502 39626.471 42698.725 45481.393 48169.375
768.00  15692.016 22112.539 29647.617 34801.949 38577.000 41566.705 44564.483 47024.973
769.00  16107.703 22632.859 29994.598 35246.004 39263.822 42363.078 45044.283 47867.019
770.00  16138.883 22610.074 30024.422 35106.064 38931.475 41882.469 44671.688 47193.674
771.00  16175.008 22411.434 29913.996 35401.814 39214.277 42312.143 45149.573 48019.085
772.00  16180.555 22763.820 30242.867 35414.906 39047.451 41919.000 44762.656 47304.300
773.00  16534.656 23203.465 30692.191 35377.461 38993.512 41991.938 44772.091 47530.064
774.00  16264.438 22741.332 30217.652 35102.584 38685.309 41645.768 44682.585 47500.787
775.00  16120.719 22770.715 29937.297 35012.906 38683.186 41835.086 44402.648 46979.017
776.00  16499.008 23211.047 30400.020 35315.463 39088.338 41929.131 44664.616 47475.957
777.00  15947.453 22391.473 30073.184 35375.797 38674.410 41648.379 44498.096 47397.776
778.00  16315.930 22835.816 29731.434 34592.875 38456.217 42270.504 45203.407 47956.323
779.00  15909.883 22399.711 29811.633 34899.369 38709.482 42154.922 45356.890 47859.507
780.00  16101.469 22714.188 30197.625 35217.188 39172.641 42195.980 45311.472 48226.086
781.00  15875.953 23073.641 30157.180 35314.354 39106.531 42003.213 44874.739 47498.001
782.00  16513.898 23348.633 30785.449 35867.416 39526.391 42323.498 45114.511 47489.031
783.00  15860.273 22599.863 30192.133 35559.078 39299.594 42233.124 44907.523 47512.972
784.00  15701.734 22272.520 29994.715 35521.375 39532.498 42473.230 45211.986 47668.542
785.00  15425.289 21654.078 29079.406 34694.580 39222.887 42410.203 45286.200 47766.868
786.00  15766.070 22097.758 29205.359 34285.592 38246.193 41629.861 44649.117 47138.409
787.00  15996.828 22648.195 30201.867 35054.875 38881.037 42124.710 45049.765 47679.449
788.00  16261.031 23036.434 30523.621 35229.619 38658.084 41431.953 44481.464 47186.754
789.00  16279.656 22846.641 30410.430 35363.156 39114.855 42373.691 45139.537 47695.772
790.00  16150.000 23050.906 30089.688 34691.291 38263.568 41125.098 44171.284 46840.667
791.00  16261.031 22922.102 30380.320 35175.033 38831.803 41256.602 43619.310 46234.711
792.00  16398.352 23026.586 30639.086 35729.201 39236.174 41755.949 44337.011 46983.385
793.00  16461.055 23055.133 30442.996 35344.502 38862.164 41442.128 43829.590 46219.350
794.00  16004.828 22771.762 30159.980 34778.049 38628.656 41374.134 43755.631 46223.998
795.00  16435.312 23388.387 30313.266 34658.248 37963.723 40776.475 43417.041 46135.988
796.00  16481.156 22852.145 29856.891 34833.783 38597.164 41569.155 44126.207 47017.656
797.00  16126.219 23015.414 30526.340 35655.389 39459.441 42362.134 44871.878 47388.856
798.00  15663.680 22219.469 29868.992 34839.803 38793.982 42170.585 44816.353 47195.474
799.00  16368.445 23128.848 30849.191 36148.518 39720.320 42453.521 45195.425 47678.841
800.00  16202.438 23142.617 30672.633 36248.928 40132.902 43171.317 45847.722 48147.751
801.00  16132.570 22858.043 30200.141 35844.648 39713.754 42860.577 45436.788 47613.893
802.00  15479.234 22047.781 30081.266 35966.662 39997.537 43239.615 46275.427 48640.730
803.00  15509.781 22070.984 29671.496 35531.988 39622.096 42622.087 45525.930 48205.229
804.00  15648.211 22260.680 29597.871 34766.234 38899.584 42155.810 44976.149 47647.365
805.00  15713.781 22150.699 29298.555 34778.807 38733.273 41536.275 44248.161 46529.572
806.00  15966.211 22581.402 29745.871 35094.926 38643.502 41589.397 44181.391 46712.328
807.00  15985.180 22661.910 29955.375 35077.010 38752.227 41609.043 44440.722 47123.667
808.00  16590.133 23378.738 30885.871 35583.309 38687.047 41542.135 44235.885 46513.596
809.00  16232.570 22547.738 30255.551 35233.338 38876.914 42066.792 44889.658 47544.545
810.00  16276.680 23019.855 30734.832 35164.854 38798.764 41650.046 43958.530 46497.094
811.00  15750.578 22513.684 30286.473 34994.156 38866.570 41843.357 44570.658 47034.210
812.00  15489.109 22153.602 29675.121 34884.119 38596.238 42109.997 44783.806 47257.487
813.00  15679.867 21926.559 29166.449 34817.510 39169.727 42260.468 45013.152 47672.089
814.00  15846.055 22428.645 30026.055 35485.459 39626.705 42542.103 45459.532 48137.206
815.00  16350.312 22844.129 30552.004 35825.826 39794.824 42369.651 45144.715 47679.472
816.00  16903.008 23420.914 30815.680 35646.496 39149.506 42120.355 44883.707 47406.915
817.00  16633.320 23104.949 30465.258 35412.252 39442.451 42802.675 45432.180 48391.450
818.00  16402.914 22969.449 30342.035 35143.539 39236.391 42505.709 45369.485 47997.584
819.00  17089.133 23695.148 31228.543 36210.963 39762.543 42721.949 45524.154 48355.525
820.00  16698.289 23351.051 30727.980 35682.568 39655.418 42722.499 45558.905 48350.946
821.00  16940.289 23414.895 30885.941 35904.000 39496.162 42460.156 45201.980 47786.542
822.00  16604.039 23057.773 30426.559 35191.186 39042.850 42585.768 45422.934 48232.271
823.00  16649.742 23135.723 30375.988 35252.979 39365.291 43003.633 45809.824 48302.553
824.00  16568.680 23380.172 31153.477 35852.074 39506.627 42698.812 45850.589 48687.965
825.00  16227.359 22496.594 29702.758 34362.846 37941.895 40999.428 43625.523 46677.220
826.00  16290.828 22398.605 29164.516 34307.451 38133.328 41584.090 44512.253 47427.702
827.00  16565.461 23045.016 30051.914 35148.580 39521.365 43208.562 45978.568 48544.266
828.00  16449.430 23307.152 30870.164 36007.990 39418.061 42309.173 45114.346 47621.115
829.00  16416.414 23013.625 30622.668 35847.121 39709.701 42366.636 44852.547 47203.841
830.00  16590.391 23456.168 31150.367 35728.732 39432.188 42371.624 45116.748 47600.996
831.00  16191.758 22693.020 30063.684 35156.178 39217.154 42553.609 45119.751 47759.278
832.00  16344.359 23261.516 31032.703 35647.098 39611.912 42746.188 45783.018 48391.289
833.00  16580.055 23314.191 31098.988 35950.451 40122.357 43474.623 46006.671 48154.734
834.00  16567.625 23482.617 30759.148 36005.143 39789.270 42689.855 45306.313 47729.281
835.00  16448.109 22966.145 30253.285 35570.525 39441.945 42505.106 45250.200 47664.592
836.00  16324.773 22962.039 30767.469 35711.113 39170.570 41804.434 44449.570 47077.454
837.00  16427.961 23439.520 31119.711 36244.334 39909.904 43125.105 45967.092 48313.893
838.00  16437.164 23271.512 31322.684 36397.053 40229.371 43027.619 45650.946 47922.956
839.00  16678.758 23339.523 30854.398 36051.457 39596.510 42286.694 44643.404 47037.817
840.00  16714.203 23524.449 31278.598 36518.795 40213.781 42950.998 45546.466 47770.503
841.00  17250.461 24172.770 31279.324 36201.770 40163.186 43088.624 45710.115 47943.035
842.00  17289.414 23919.188 30551.180 35803.635 39665.877 42711.067 45399.143 47662.369
843.00  17302.109 23992.227 31353.797 36180.117 39637.205 42422.738 45330.531 47973.105
844.00  16968.250 23744.777 30933.207 35836.928 39440.156 42257.665 44797.071 47168.542
845.00  16114.211 22960.758 30555.785 35572.979 39646.619 42771.828 45538.771 47901.624
846.00  16392.742 23059.891 30511.645 35703.119 39596.174 42250.876 44703.722 47069.072
847.00  16191.266 22921.504 30089.414 35134.281 38854.131 41606.913 44454.300 47058.551
848.00  16328.820 22991.953 30606.180 35442.508 38627.764 41244.731 44054.245 46303.938
849.00  16892.961 23926.738 31218.008 36057.697 38817.742 41369.257 44062.093 46658.657
850.00  15808.148 22245.570 29707.684 35105.004 38873.277 41636.943 44555.647 47272.667
851.00  16171.703 22641.898 29960.383 35130.250 38693.090 41251.600 43887.504 46431.005
852.00  15749.438 22444.238 29737.602 34968.199 38892.771 41846.317 44147.387 47073.908
853.00  16852.578 23301.086 29995.812 34829.621 38521.811 40867.719 43629.667 46307.362
854.00  16339.852 23198.043 30680.090 35576.602 38916.945 41944.873 44939.030 47555.555
855.00  16350.953 23062.645 30076.902 35014.658 38677.656 41373.006 44429.143 46900.062
856.00  16720.055 23411.938 30140.141 35146.943 39333.594 42251.567 44848.191 47122.468
857.00  16980.430 23631.566 30565.051 35214.658 38508.926 41217.504 43703.021 46419.968
858.00  16726.438 23541.406 30776.621 35533.172 38636.867 41512.111 44265.442 46904.074
859.00  16533.992 23266.203 30339.742 34758.236 38252.201 41242.689 44018.626 46620.244
860.00  16753.508 23271.012 29897.652 34506.791 38041.240 40910.008 43864.282 46781.515
861.00  16665.297 23492.133 30016.004 34489.617 38225.750 41502.021 44385.289 46863.286
862.00  16212.422 23009.672 29809.266 34434.322 38264.930 41001.236 43551.557 46329.216
863.00  16821.555 23549.113 30535.910 34445.074 37705.432 40468.703 42902.307 45617.277
864.00  17151.516 23883.648 30935.219 35272.914 38372.990 40972.953 43487.882 45876.981
865.00  17284.727 24675.750 31610.219 35743.416 38933.732 41417.238 43710.579 46076.532
866.00  17170.836 24278.906 31653.652 36006.584 39300.781 41716.158 44173.785 46611.086
867.00  17610.406 24748.195 32142.785 36975.395 40556.479 43228.091 45511.134 47914.350
868.00  17466.266 24522.168 31630.938 36385.146 40166.617 42704.626 45045.960 47540.417
869.00  16783.188 23926.672 31349.137 35857.426 39603.865 42346.715 44991.701 47373.120
870.00  16715.531 23837.805 31230.426 35893.432 39329.025 42324.646 45401.210 47687.182
871.00  16507.430 23567.422 31570.215 36178.992 39709.461 42619.353 45105.136 47240.126
872.00  16821.359 23609.715 31244.184 35920.184 39118.324 41671.601 44134.639 46838.697
873.00  17301.383 24281.387 32048.391 36375.754 39537.549 42297.765 44766.074 47159.698
874.00  17301.844 24066.098 31067.184 36071.213 39392.873 42243.652 44957.369 47345.729
875.00  17189.969 23886.574 31211.258 35786.369 39197.953 41694.540 44518.535 46764.005
876.00  16683.242 23288.094 30610.996 35269.480 39282.350 42539.027 45199.058 47614.229
877.00  16856.203 23588.137 31222.785 36243.986 40328.805 43567.003 45810.706 47972.774
878.00  16560.617 23188.727 30797.102 35696.191 39252.555 42131.131 44473.678 46460.655
879.00  16904.523 23921.328 31158.301 35876.756 39683.910 43132.045 45799.854 47980.594
880.00  16787.500 23786.012 31814.352 36719.064 39956.326 42714.448 45347.812 47754.764
881.00  16594.867 23505.578 30838.395 35638.338 39388.096 42103.674 44894.127 47305.030
882.00  16788.836 23629.031 31338.617 36401.980 39667.234 42279.357 44458.326 46809.990
883.00  16528.648 23172.582 30963.465 35547.969 38974.383 41615.065 44153.343 46704.334
884.00  16581.141 23371.367 30891.879 35657.281 39295.039 41643.772 44159.366 46430.169
885.00  16336.297 22500.078 29832.988 34537.049 38140.881 40947.695 43681.249 46165.467
886.00  16370.852 23089.934 30507.691 35304.947 38721.736 41918.396 44775.386 47394.170
887.00  15822.070 22486.156 30112.898 34863.953 38419.176 41541.571 44481.247 47102.822
888.00  16156.891 22779.152 30069.305 35167.395 38756.096 42087.679 44973.844 47594.031
889.00  15841.445 22549.250 30157.730 35338.820 38790.543 41727.445 44339.385 47102.820
890.00  16268.102 22865.180 29973.629 34790.590 38429.561 41711.101 44769.268 47419.123
891.00  16093.742 22495.488 29735.805 35093.736 38861.371 42039.229 44612.680 47387.778
892.00  15781.047 22166.336 29382.781 34575.898 38497.961 41745.201 44888.348 47482.771
893.00  15874.352 22130.371 29805.109 35047.535 38919.447 42019.305 45077.204 47885.792
894.00  15791.633 22420.707 30184.852 35267.434 39238.590 42383.205 45362.373 48320.648
895.00  15974.188 22661.762 30232.039 35337.621 39607.207 42678.916 45636.959 48212.543
896.00  16374.344 23226.055 31113.793 36566.496 40704.359 43736.282 46543.548 48752.656
897.00  16244.703 23383.422 31476.434 36515.996 39730.168 42426.344 44950.400 47494.686
898.00  16363.602 22729.344 30095.641 35064.615 38819.303 42298.072 45376.996 48207.580
899.00  16065.711 22547.797 29942.980 35142.893 38774.488 41968.848 44829.081 47793.332
900.00  16479.242 23405.297 31088.859 36017.496 39559.326 42608.114 45444.649 47933.497
901.00  16543.766 23311.098 30346.137 34871.721 38267.971 41153.988 44135.462 47086.335
902.00  16609.555 23600.312 31001.074 36099.006 39496.877 42540.569 45653.151 48221.510
903.00  16341.961 22845.730 30144.383 35155.777 38658.193 42071.915 45210.637 48228.418
904.00  16077.117 22438.949 30093.848 34985.033 38645.039 41730.139 45071.317 47910.818
905.00  16035.773 22724.121 30266.898 35351.775 39204.031 42605.161 45677.287 48261.771
906.00  16209.172 22847.754 30668.387 35660.145 39166.449 41960.294 44668.862 47375.419
907.00  16394.844 23155.555 30581.566 36184.758 40262.475 43146.126 45781.868 47871.355
908.00  16116.727 23057.973 30551.340 35367.572 39099.898 42313.313 45378.729 47902.241
909.00  16259.016 23017.395 30818.047 35306.768 38788.117 42168.372 45339.546 48182.364
910.00  16372.734 23320.730 31169.719 36233.754 39972.322 43036.762 46168.390 48689.690
911.00  16543.617 23508.406 31143.438 36150.137 40055.078 43323.229 45736.051 47946.621
912.00  16409.656 23269.957 30951.172 35849.863 39498.244 42223.628 44948.589 47430.193
913.00  16317.312 22975.051 30559.840 35331.430 38875.461 41932.834 44761.899 46960.270
914.00  16154.703 23069.238 30617.004 35588.070 39254.480 42449.143 45370.705 47943.618
915.00  16155.266 22942.363 30986.105 36005.146 39283.301 42265.639 44775.331 46900.345
916.00  15972.094 22742.871 30423.195 35291.701 38884.646 41471.256 44308.218 46805.794
917.00  16385.156 23075.707 30162.574 35114.023 38643.729 41401.484 44359.806 46923.032
918.00  16226.453 22873.820 30588.312 35652.967 39505.053 42516.194 45290.487 47813.260
919.00  16097.414 23159.707 31063.980 35606.570 39083.732 42261.421 44789.785 47359.355
920.00  16238.531 23506.043 31684.645 36342.467 39172.174 41982.469 44689.758 47274.670
921.00  16621.836 23059.949 31157.871 35907.453 38731.863 41414.102 43568.505 46180.349
922.00  16381.219 22958.461 30688.863 35509.939 38608.619 41394.336 44029.407 46476.875
923.00  16373.719 23242.113 31075.336 35686.752 38873.098 41532.381 44199.708 46513.991
924.00  16304.023 23019.555 30633.762 35671.529 38841.465 41721.834 44409.021 47047.666
925.00  16434.164 23132.371 30724.285 35377.432 38930.041 41515.443 43812.670 46062.573
926.00  16754.562 23625.645 31262.902 36078.961 39649.846 42404.531 45409.606 47920.857
927.00  16162.016 23085.328 30690.535 35582.045 39303.562 42138.322 44909.431 47487.533
928.00  16311.164 22490.086 29964.129 35454.428 39726.594 42869.475 45687.413 47896.364
929.00  16217.227 23030.055 30844.258 35349.418 39320.729 42463.380 45332.670 47568.820
930.00  15946.766 22657.168 30499.664 35245.602 39100.203 42122.477 45154.141 47708.832
931.00  15878.406 22514.297 30753.520 36166.561 39792.117 42533.769 45571.452 48292.312
932.00  15690.930 22530.254 29996.008 35057.455 39111.598 42456.615 45378.843 48207.290
933.00  15644.273 22874.441 31240.352 35855.668 39613.244 42652.238 45564.166 48298.608
934.00  15671.062 22657.902 30295.707 35432.486 39326.961 42518.911 45141.412 48045.804
935.00  15537.352 22709.969 30661.914 35767.209 39438.533 42636.435 45682.110 48178.249
936.00  15898.555 23239.586 31228.504 35890.330 39576.428 42411.154 45257.946 47841.862
937.00  16139.945 23303.668 31637.113 36829.922 40666.010 43087.284 45785.514 48469.190
938.00  15695.344 22761.180 30960.867 36338.365 40081.881 43134.691 45988.303 48591.144
939.00  15765.500 22954.953 31203.734 36007.893 39362.916 42077.512 44667.516 47336.627
940.00  16053.023 22987.387 30692.375 36121.311 39873.393 42517.519 44856.628 47205.146
941.00  15676.859 22305.641 29885.434 35445.219 39764.340 42460.093 45387.792 48199.133
942.00  15902.258 22603.137 30216.285 35570.236 38930.848 41754.179 44763.440 46854.104
943.00  15518.086 22211.062 30388.602 35861.172 39448.826 42968.256 46214.072 48989.325
944.00  15848.508 22458.270 30166.277 35542.014 39778.906 42952.346 45814.583 48474.785
945.00  16117.312 22942.270 30816.102 36531.428 40658.137 43662.211 46346.125 48682.081
946.00  16008.539 22791.859 30963.633 36255.000 39875.494 42625.662 45708.194 48379.387
947.00  16106.359 23030.586 31466.215 37177.682 40724.879 43871.376 46661.193 49132.430
948.00  16487.477 23144.488 30757.516 36350.031 40304.584 43758.303 46907.564 49477.155
949.00  16110.281 22721.500 30948.875 36845.316 40590.188 43548.509 46150.498 48879.991
950.00  15873.859 22673.234 30555.129 36306.006 40527.967 43534.537 45996.029 48715.324
951.00  16046.891 23245.207 31572.273 37095.266 40801.926 44078.438 46920.051 48858.222
952.00  16096.992 22920.895 30890.406 36863.344 40475.662 43625.572 46649.470 49312.634
953.00  15926.766 22231.828 29701.977 35914.303 40588.363 44237.805 47265.582 49757.507
954.00  16501.836 23146.133 30782.508 36532.648 40463.617 43534.500 46632.029 49394.766
955.00  16866.062 23707.977 31591.887 36999.771 40572.363 43721.543 46986.631 49974.519
956.00  16366.477 23009.188 30860.773 36649.793 40852.014 43949.266 46979.411 49278.162
957.00  16418.961 22868.918 30314.434 36447.154 40688.947 43527.305 46305.831 48760.421
958.00  16467.695 23229.578 30900.172 36577.227 40924.020 43378.746 46143.735 48645.145
959.00  15834.648 22502.297 30561.414 36420.133 40813.502 43868.271 46550.020 48857.513
960.00  16498.906 23196.996 31028.234 36252.148 40237.068 43479.175 45959.235 48376.241
961.00  16465.070 23022.402 31254.246 36994.740 40863.373 44098.876 46619.689 48936.635
962.00  16287.258 22895.105 30646.844 36433.461 40305.312 43567.332 46528.078 49078.056
963.00  16202.227 22896.371 30453.758 36201.531 40672.471 44227.311 47030.615 49824.368
964.00  16482.336 23418.312 31451.598 36865.156 41303.867 44280.073 46948.785 49663.834
965.00  15846.312 22805.379 31104.492 36577.326 40432.857 43652.896 46692.845 49346.949
966.00  15790.859 22199.922 29923.668 35954.615 40452.416 43392.224 46302.604 48968.965
967.00  15956.211 22476.418 30093.637 35803.857 40030.293 43309.944 46469.213 49276.247
968.00  16072.859 22454.480 30264.230 36308.889 39921.391 43238.776 46402.985 48925.389
969.00  16357.320 23236.254 31210.812 36621.764 40594.842 44142.193 47054.662 49458.472
970.00  16145.133 22841.145 30851.980 36239.246 40286.820 43294.971 46294.717 48732.881
971.00  16847.438 23389.332 31244.746 36621.857 40229.209 43719.619 46854.195 49729.807
972.00  16109.211 23036.148 31248.016 36781.420 40926.252 43853.440 46989.881 49761.626
973.00  16114.664 23143.875 31084.719 36296.492 40121.615 43393.989 46531.118 48862.480
974.00  16563.375 23485.105 31113.844 36643.068 40470.979 43727.633 47154.649 49782.904
975.00  16510.398 23260.426 30363.559 35541.588 39777.875 43138.854 45684.059 48232.552
976.00  16688.727 23699.523 31346.301 36197.914 39679.600 43208.486 45835.173 48342.898
977.00  16822.867 23627.602 30896.051 36190.730 40107.916 43299.833 46184.036 48287.962
978.00  16721.438 23864.414 31557.664 36835.580 40793.650 43919.629 46768.859 48855.914
979.00  16924.922 23923.117 31670.832 36730.305 40405.889 43636.616 46474.153 49186.665
980.00  16815.820 24349.512 32151.016 37260.805 40872.840 44274.522 47236.974 49949.047
981.00  16422.523 23326.863 30637.418 35587.416 39720.521 43146.444 46187.786 48548.648
982.00  16807.406 23680.633 30860.004 35823.240 39655.779 42846.373 45660.708 48192.750
983.00  17075.930 24117.168 31829.945 36669.604 39539.615 42781.573 45649.947 48265.180
984.00  16414.070 23426.160 30869.211 35972.572 39896.711 43386.110 46077.517 48661.026
985.00  16248.133 23027.012 30777.316 36139.412 39977.182 43401.694 46024.285 48497.390
986.00  16382.125 23269.148 31560.480 36957.936 40566.580 43211.643 45995.101 48672.851
987.00  16279.930 23111.895 30744.551 35855.365 40142.809 43306.654 45998.469 48220.537
988.00  15961.984 22570.746 30491.109 35952.314 39998.287 43627.233 46781.590 49232.952
989.00  16101.148 22819.680 30059.750 35229.910 39240.234 42442.950 45349.838 47683.365
990.00  16123.375 23030.008 30721.820 35871.506 39767.523 43048.007 46076.956 48902.706
991.00  16494.836 23336.199 31134.734 36052.070 39503.549 42664.673 45757.217 48184.446
992.00  16355.023 23462.910 30763.512 35589.770 38998.398 42106.223 45028.962 47528.258
993.00  16615.492 23796.359 31233.363 35797.818 39748.053 43126.732 46000.076 48127.214
994.00  16467.805 23091.102 30747.402 35929.264 39411.023 42655.926 45570.098 48228.896
995.00  16518.469 23480.363 31047.293 35683.709 39169.623 42888.988 45453.812 47699.281
996.00  17024.852 23823.301 31029.273 35765.359 39668.445 43095.082 45910.004 48529.789
997.00  16782.344 23725.473 31096.211 36078.334 39825.852 42840.756 45961.164 48421.032
998.00  16491.867 23377.992 30831.391 35875.895 40159.902 42947.754 45717.956 47970.287
999.00  16076.078 22980.039 30232.891 34888.182 38313.189 41503.484 44438.048 47254.823
1000.00  16649.398 23457.312 30381.199 34907.588 38519.891 41780.393 44452.068 47208.922
1001.00  16365.016 23288.957 30495.238 35099.848 38823.855 42244.825 45127.777 47845.576
1002.00  16475.102 23057.375 30632.113 35769.152 39376.494 42236.786 44917.840 47047.349
1003.00  16211.977 23046.781 30245.836 35134.420 39186.320 42175.797 44597.608 47017.694
1004.00  16773.586 23665.129 30832.859 35873.408 39330.238 41850.872 44664.115 47084.078
1005.00  16580.156 23204.891 30819.762 35664.633 39034.387 41757.425 44412.688 46877.097
1006.00  16754.180 23400.434 31266.473 36139.203 39268.127 41881.540 44063.285 46721.179
1007.00  16486.188 23371.180 31659.469 36604.840 39549.412 41895.363 44182.632 46556.267
1008.00  16320.594 23415.695 31583.129 36975.232 40564.283 43421.273 46357.822 48879.162
1009.00  16278.305 23048.523 31168.883 36465.020 40417.721 43355.094 46077.060 48207.854
1010.00  16491.633 23653.539 31344.758 36314.602 39948.676 42850.110 45563.048 48453.183
1011.00  16349.836 23238.355 31046.875 35890.322 39480.660 42933.130 45914.358 48424.731
1012.00  16889.969 24058.695 32007.367 36611.553 40047.432 42998.410 45715.595 47957.448
1013.00  16128.852 23335.051 31244.059 36044.660 39560.422 42766.219 45359.064 48296.872
1014.00  17013.641 24239.695 31677.285 37062.799 40648.422 43351.188 45862.994 48227.559
1015.00  17019.375 23884.672 31350.355 36387.146 39817.369 43058.547 45739.793 48295.829
1016.00  16673.562 23601.566 31520.395 36405.703 39903.604 42831.505 45832.344 48442.058
1017.00  16802.117 23508.254 31267.512 36184.008 39670.740 42995.354 45761.188 48456.494
1018.00  16676.742 23700.285 31611.016 36546.871 39991.863 42934.667 45593.379 48147.234
1019.00  16345.773 23359.156 31303.484 36924.873 40489.752 43146.030 45473.782 47803.308
1020.00  16737.047 23705.684 31555.020 36679.688 40217.309 43037.809 45661.155 48067.349
1021.00  16938.070 23748.273 31724.305 36862.121 40433.910 43298.217 46104.009 48441.420
1022.00  16325.852 22890.207 30562.336 36048.744 39963.834 42844.006 45441.949 47931.516
1023.00  16793.906 23535.230 30822.414 35514.969 38955.471 42124.992 45011.229 47344.411
1024.00  15942.758 22539.293 30725.391 36307.029 39925.029 42886.661 45593.996 47887.448
1025.00  16413.594 23093.957 31033.164 36421.932 40357.180 43421.915 46414.093 48803.202
1026.00  16788.570 23246.137 30306.992 36101.916 39806.258 43212.017 46187.483 48550.645
1027.00  16314.766 22807.824 30496.906 36060.299 39979.607 43464.641 46103.278 48424.146
