# Supplementary material for: N-Glycans modulate tilting of HIV-1 envelope glycoprotein
Source: Nat Commun. 2026 Apr 15;17:5206. doi: 10.1038/s41467-026-71874-2 (PMC13254402; doi:10.1038/s41467-026-71874-2)
Supplement: Supplementary file 8 — Source Data [file 41467_2026_71874_MOESM8_ESM.zip › source_data/2_Supplementary_Figures/5_FigS9/source_data/ENV_ECTODOMAIN/full.TOTshield.time_evo.hiv_env_full_lipids_w_ions.not_water_not_ions.5.txt]

# TOTAL OCCLUDED AREA
# SIM_TIME AREA_r1.4 AREA_r2 AREA_r3 AREA_r4 AREA_r5 AREA_r6 AREA_r7 AREA_r8


  0.00  12918.336 18797.191 26509.488 32131.732 37263.617 41249.111 44640.269 47571.934
  1.00  12746.336 18081.613 24905.840 30418.486 35442.920 40000.752 43899.179 47384.288
  2.00  12474.250 17666.195 24582.695 30406.666 35533.037 39933.918 44224.662 47744.339
  3.00  12751.828 18002.586 25246.023 31169.850 36355.354 41083.412 45149.020 48616.323
  4.00  13105.867 18805.562 25463.605 30706.354 35379.094 39890.283 43798.314 47299.245
  5.00  13071.078 18692.891 25559.711 31605.293 36442.742 41043.850 44886.504 47881.878
  6.00  12791.930 18294.070 25744.641 31807.586 36559.270 40865.615 43995.468 47275.510
  7.00  12894.406 18410.301 25529.047 31374.447 35878.850 40032.422 43673.839 46663.923
  8.00  12725.766 18195.023 25058.777 30548.131 35397.951 39518.629 43313.014 46558.462
  9.00  13156.109 18796.805 25589.668 30944.643 35532.535 39951.748 43604.696 47379.831
 10.00  13490.398 19407.977 26200.598 31220.859 35991.566 40163.152 43960.340 47722.368
 11.00  13602.719 19333.645 26102.840 31428.457 35845.807 39864.234 43650.658 47272.580
 12.00  13302.375 18928.211 25236.863 30388.006 35133.986 39488.424 43580.190 47257.339
 13.00  12822.938 18385.484 24820.898 30542.457 35770.508 40739.061 44813.355 48794.407
 14.00  12871.859 18607.855 25139.039 30790.545 35629.523 40273.301 44269.369 47530.331
 15.00  12743.938 18212.242 25581.145 31161.473 36330.900 41193.371 45210.164 48399.176
 16.00  13329.070 18870.695 25589.895 31240.385 36248.342 41034.744 45306.914 48999.749
 17.00  13231.773 18834.641 25641.922 30899.324 35901.895 40231.627 44485.896 48310.144
 18.00  13449.539 19086.625 26147.121 31673.885 36920.131 41352.865 45081.511 48428.280
 19.00  13580.961 19356.160 26292.945 31699.246 36749.262 40762.270 44310.553 47619.892
 20.00  13265.242 18921.945 25778.207 30951.834 35817.596 39907.131 43462.355 47037.616
 21.00  13093.945 18581.539 25703.453 31387.756 36217.857 40395.311 44097.392 47457.785
 22.00  12554.922 17822.867 25471.508 31637.633 36379.000 40189.201 44080.937 47618.288
 23.00  12961.141 18494.449 25672.254 31511.186 35954.402 39802.869 43317.517 46814.079
 24.00  12785.820 18481.031 26069.203 31561.377 36311.084 40368.768 44278.446 47845.583
 25.00  12371.945 17822.445 25527.012 31459.406 36033.744 40404.594 44027.107 47562.905
 26.00  12647.586 18219.566 25780.113 31255.129 35768.432 40041.318 43780.910 46994.214
 27.00  12696.695 17895.344 24960.773 31528.551 37062.281 41385.473 44828.981 48397.700
 28.00  12723.391 18486.551 26049.109 32211.596 37339.320 41609.289 45302.693 48380.293
 29.00  12550.328 18053.590 25025.336 30699.033 35403.252 39436.223 43245.299 47080.870
 30.00  13428.305 19051.887 26147.855 31664.023 36442.000 40855.717 44815.625 48449.667
 31.00  13288.453 19036.160 26028.152 31135.777 36087.838 40255.691 44262.568 47613.049
 32.00  12678.766 18313.664 25463.898 31174.812 35957.393 40305.867 44302.236 48202.427
 33.00  13199.688 18710.520 25911.250 31846.109 37083.809 41478.344 44675.243 47906.205
 34.00  13400.250 18924.270 26059.016 31553.326 36567.311 41067.373 44980.341 48236.251
 35.00  12982.133 18794.613 26119.008 31554.453 36172.666 40442.648 43980.398 47444.248
 36.00  12773.812 18347.570 25753.277 31659.672 36437.393 40504.680 44234.359 47190.277
 37.00  12632.188 17982.312 24802.492 30912.307 36197.684 40836.912 44171.823 47052.739
 38.00  12663.766 18039.438 24707.145 30523.617 35793.904 40457.914 44334.089 48011.473
 39.00  12857.188 18377.777 25062.008 30882.697 36009.207 40753.592 44612.703 47849.152
 40.00  12345.031 17931.891 25488.625 31394.641 36241.209 40412.795 43990.100 47369.611
 41.00  12423.641 17877.148 25528.289 31661.414 36421.863 40751.160 44383.402 47732.564
 42.00  12637.781 18377.836 25531.125 31402.648 36488.967 41082.588 44639.270 47768.006
 43.00  13003.281 18797.637 25761.699 31681.562 36237.934 40317.605 43847.342 47174.909
 44.00  12731.328 18288.152 26256.430 32045.645 36518.197 40960.889 44694.582 47968.666
 45.00  12184.984 17495.895 25019.047 31267.709 36304.014 40671.504 44642.617 47973.937
 46.00  12523.070 18103.531 25615.609 31675.914 36765.217 41225.119 44703.882 48137.118
 47.00  13332.555 18780.863 26119.160 32426.199 37725.346 42077.393 45516.103 48746.051
 48.00  13790.703 19325.703 26443.449 32789.236 37721.229 42170.658 45402.452 48415.803
 49.00  13938.422 19643.270 26659.492 32397.449 37336.334 41839.684 45344.932 48341.822
 50.00  14033.344 19801.633 26721.191 32304.047 37274.627 41373.502 45162.500 48519.065
 51.00  13491.375 18994.957 25870.570 31910.350 37176.588 41765.705 45221.040 48425.282
 52.00  12932.297 18530.602 25838.207 31662.070 36874.250 40995.445 44697.310 47888.674
 53.00  12753.844 18381.555 25274.000 30876.230 35657.893 40099.879 43990.212 47224.709
 54.00  13185.766 18313.102 24819.211 30287.729 35049.072 39743.000 44118.229 47804.748
 55.00  12632.961 17930.449 24638.805 30218.969 35576.551 40484.150 45372.812 48642.214
 56.00  13543.094 18588.949 25387.211 31414.988 36302.906 40734.480 44201.693 47240.338
 57.00  13054.227 18420.180 25695.555 31357.434 36896.586 41868.090 45443.354 48534.382
 58.00  13170.297 18267.930 25046.652 30776.732 36259.527 41434.020 45762.316 49453.145
 59.00  13129.062 18319.465 25579.684 31175.822 35794.314 40374.830 44548.519 48269.086
 60.00  13461.508 18947.789 25979.719 31898.934 37227.572 42443.732 46378.027 50104.619
 61.00  13119.055 18438.844 25669.543 31995.400 36863.910 41412.578 45076.307 48465.907
 62.00  13212.453 18782.441 25484.469 31224.455 36126.270 40690.371 44104.388 47432.893
 63.00  13700.609 19313.977 26109.289 31443.176 36269.549 40768.281 44773.908 48548.336
 64.00  13721.977 19382.562 26666.598 32013.383 37014.139 41264.945 45250.478 48767.241
 65.00  13497.023 18984.082 25641.207 31518.078 36572.861 41186.518 44635.824 48495.415
 66.00  13438.312 18988.082 25706.113 31126.031 36008.375 40396.361 44360.344 47678.189
 67.00  13699.625 19254.500 26105.402 31490.367 36696.168 41275.473 45106.250 48428.782
 68.00  13559.383 19025.996 26105.719 31404.096 36339.818 40614.078 44385.058 48101.652
 69.00  13923.758 19544.805 26252.473 31513.527 36541.336 41136.990 45098.729 48393.369
 70.00  13569.930 19158.129 26179.105 31630.734 36293.648 40988.799 44907.955 48100.359
 71.00  13458.531 19113.176 26449.938 32227.531 36839.480 40930.982 44512.804 47570.900
 72.00  13138.305 18739.520 26053.457 31997.785 37483.598 41776.896 45129.176 48305.966
 73.00  13194.273 18833.168 26149.652 31766.754 36923.076 41686.889 45449.039 48679.388
 74.00  13148.164 18931.480 26066.613 31439.756 36372.156 40629.518 44434.758 47452.168
 75.00  13588.625 19324.105 26381.465 31544.020 35941.268 39966.047 43589.518 46818.372
 76.00  13776.766 19369.012 26482.051 31894.645 36410.637 40822.156 44414.954 47713.044
 77.00  13197.383 18678.012 25614.441 30782.570 35356.096 40282.490 44158.695 47767.669
 78.00  13178.219 18712.008 25397.363 30700.918 35625.242 40435.494 44477.461 48023.275
 79.00  13025.523 18472.184 25852.730 31323.229 35949.822 40205.830 43878.704 47378.554
 80.00  13667.148 19623.117 27168.797 32582.412 36813.287 40725.635 43888.712 46928.449
 81.00  13964.922 20241.734 27720.008 32672.729 36526.971 40374.666 43744.725 47002.697
 82.00  13887.945 19846.871 26569.570 31860.086 36355.184 40446.205 43842.599 46916.940
 83.00  13843.188 19734.090 26891.594 31775.084 36051.539 40014.654 43764.314 46798.567
 84.00  13344.711 19263.055 26113.035 31559.129 36121.693 40150.199 43384.569 46386.778
 85.00  13903.766 19771.012 26648.098 31563.186 35686.414 39519.230 42891.430 46377.164
 86.00  13824.109 19433.699 26321.387 31121.580 35643.203 39706.438 43477.756 46801.734
 87.00  14045.750 19795.109 26461.586 31016.938 35020.053 39075.320 42855.664 45985.095
 88.00  13934.305 19714.109 26282.590 31235.771 35312.486 39073.939 42819.568 46031.353
 89.00  13808.633 19148.281 26026.289 30818.115 34899.826 38421.346 41861.410 45202.092
 90.00  13697.047 19314.273 25772.480 30746.371 35170.738 39448.236 43186.847 46694.775
 91.00  14233.891 19944.309 26416.051 31025.326 35228.131 39035.838 42836.260 46565.001
 92.00  14137.984 19798.281 25911.703 30421.090 34785.160 38946.855 42569.158 46087.490
 93.00  14106.273 19794.719 26239.684 31480.721 35264.141 39180.729 42834.928 46766.522
 94.00  13940.305 19583.383 26141.914 31019.598 35134.676 38890.305 42554.795 46045.148
 95.00  14345.875 20173.094 26726.117 31510.566 35310.777 38769.965 42403.328 45622.363
 96.00  14208.211 20284.398 27072.891 31758.230 35763.863 39474.352 43196.355 46544.234
 97.00  13706.945 19532.465 26678.758 31598.625 35687.389 39776.148 43070.860 46272.922
 98.00  13323.727 19144.852 26606.836 31837.008 36062.117 39930.678 43060.403 46247.151
 99.00  13849.289 19523.535 26674.680 32010.957 36485.035 40145.078 43520.501 46387.278
100.00  14284.414 20146.574 26978.668 31686.521 35725.779 39144.289 42200.154 45157.179
101.00  14415.180 20138.793 26965.586 31677.852 36170.094 40040.580 43208.324 46097.777
102.00  13715.609 19654.941 26418.652 31373.666 35396.129 38697.420 41937.672 45321.338
103.00  14116.328 20000.461 26746.750 31549.057 35569.021 39576.168 42666.053 45675.863
104.00  13970.383 20102.375 26883.266 31353.600 34994.584 38480.807 41947.791 45093.761
105.00  13722.781 19657.676 26677.680 31536.668 35394.367 38612.248 42167.473 45399.178
106.00  13587.953 19331.840 26230.820 31114.414 35108.955 38793.094 42406.795 45434.460
107.00  13797.633 19612.402 26470.441 31515.516 35617.172 39119.857 42466.273 45851.387
108.00  13363.242 19107.613 25777.703 31023.037 35305.881 39002.762 41971.977 45286.900
109.00  13544.477 19393.809 25901.559 30957.555 35387.768 38846.043 41898.730 45022.574
110.00  13993.977 19603.723 26174.500 31202.738 35775.432 40055.100 43740.088 46880.855
111.00  13413.828 19055.465 25431.145 30544.836 35021.109 39293.949 43215.788 46587.815
112.00  12939.703 18694.340 25524.973 30844.262 35876.377 40617.396 44084.452 47342.266
113.00  13358.164 18870.453 25367.133 30710.740 35608.504 39763.326 42955.792 45956.544
114.00  13913.562 19499.105 25935.926 30341.002 34534.988 38590.275 42581.504 46011.578
115.00  13983.836 19385.426 25982.270 30888.523 35628.293 39651.090 43177.142 46408.964
116.00  13968.578 19705.633 26241.723 31076.941 35854.910 39979.117 43571.451 46954.282
117.00  13324.508 19161.547 26128.277 31451.594 35723.951 39177.105 42306.563 44997.066
118.00  13580.008 19530.297 26572.781 31396.938 35812.932 39419.719 42520.545 45460.633
119.00  13812.164 19516.539 26107.496 30823.869 35124.375 39408.607 43035.506 45909.799
120.00  13779.234 19661.387 26809.113 31366.514 35443.012 39167.559 42571.283 45542.302
121.00  13591.422 19408.297 26243.871 30945.945 34853.396 38532.188 41905.256 45196.933
122.00  13300.875 18796.594 25977.816 30973.971 34970.781 38676.402 41974.582 45139.557
123.00  13422.109 19294.477 26921.133 32096.193 36080.463 39637.816 43454.166 46637.195
124.00  13693.383 19341.176 26740.984 31696.066 36305.189 39674.154 43208.047 46615.129
125.00  13523.094 19380.512 26548.816 31732.188 36342.582 40172.990 43417.051 46704.201
126.00  13453.805 19496.934 26945.305 32586.137 37266.520 41005.098 44323.741 47311.527
127.00  13506.086 19305.117 26487.250 31334.809 35952.043 39841.814 43394.372 46894.407
128.00  13469.328 19258.375 26276.746 31506.592 36243.082 40592.232 44358.896 47571.446
129.00  12857.656 18739.699 25688.797 31084.879 35683.826 39638.701 43018.137 46123.326
130.00  13678.844 19691.789 26473.852 32080.457 36719.062 40846.795 44292.225 47620.340
131.00  13505.812 19396.172 26844.125 31909.133 36222.812 39993.721 43624.852 46996.717
132.00  13890.484 19942.391 27009.160 31704.527 36314.451 40217.832 43853.487 46852.742
133.00  13938.078 19953.082 27135.680 32583.320 37279.779 41122.051 44569.479 47935.215
134.00  13953.047 19768.680 26669.723 31923.121 36591.727 40650.396 43972.098 47065.021
135.00  14008.875 20008.793 27158.250 32229.277 36827.080 41090.168 45005.737 48405.728
136.00  13861.508 20025.320 26852.969 31921.240 36502.363 40837.967 44596.994 47749.506
137.00  13557.711 19390.375 26614.461 31758.037 36512.820 40621.283 44023.720 47644.816
138.00  13586.266 19828.438 27112.609 32348.496 36919.635 41071.676 44696.807 47797.162
139.00  14119.414 20299.500 27442.520 32279.236 36704.781 40813.584 44441.460 47878.943
140.00  14079.969 19937.469 26992.961 32037.285 36505.193 40344.701 44257.979 47626.643
141.00  13851.203 19709.613 27017.355 31993.979 36649.264 40748.020 44855.047 48415.896
142.00  13575.016 19476.809 27279.547 32156.191 36411.199 40392.660 44059.696 47168.827
143.00  14024.508 19919.105 26972.086 32427.115 37170.838 41540.988 45216.881 48481.311
144.00  13446.961 19487.367 27296.871 33318.268 38304.807 42644.127 46397.396 49275.575
145.00  13806.992 19685.914 26995.555 32181.941 37093.375 41672.471 45243.564 48255.458
146.00  13686.734 19859.398 27106.020 32541.209 37076.270 41200.344 44778.058 48124.434
147.00  14039.992 20226.645 27839.973 33202.678 38014.166 42083.262 45390.573 48583.839
148.00  13919.719 19828.000 27358.723 33136.117 37854.947 42151.594 45585.120 48413.653
149.00  14871.000 20878.809 27979.824 33560.449 37884.191 41156.324 44311.443 47330.390
150.00  14207.891 19788.020 27198.352 32920.881 37856.533 41987.051 45246.406 48083.568
151.00  14561.922 20667.754 27719.777 33055.494 38248.100 42361.801 45596.806 48457.095
152.00  14637.844 20673.492 27528.371 33088.105 37558.213 41905.492 45553.294 48781.696
153.00  14694.492 20784.988 27886.629 33246.961 37687.453 41537.574 45103.194 48209.065
154.00  14839.906 20744.387 27611.402 33148.766 37513.637 41607.355 44833.712 47811.996
155.00  14967.703 21162.480 28034.141 32921.000 37250.764 41183.510 44527.666 47533.685
156.00  14985.797 20765.660 27684.008 33399.240 37701.105 41585.682 44885.090 47936.808
157.00  14822.961 21127.172 28602.531 33848.350 37701.398 41006.770 44045.381 47158.891
158.00  15016.266 21321.582 29033.121 34011.506 37752.021 40968.471 44139.450 47291.795
159.00  15071.859 21438.039 28503.562 33511.893 37314.656 40823.527 43915.522 47165.710
160.00  14556.250 20721.324 28054.109 33128.955 37097.777 40417.189 43409.683 46361.041
161.00  14830.508 20947.867 27866.980 33010.250 37088.021 40479.156 43314.979 46340.968
162.00  15313.422 21648.797 28904.324 34069.645 38353.633 41763.471 44444.064 47212.945
163.00  15211.602 21354.574 28389.148 33173.875 37251.344 40703.594 44014.365 46843.912
164.00  14938.336 21136.480 28329.770 33599.355 37761.066 41103.521 44246.762 47240.562
165.00  14832.219 21301.125 29149.355 34571.135 38371.893 41891.646 44730.982 47575.902
166.00  15171.742 21690.035 28666.684 33690.182 37968.568 41451.047 45004.955 47616.421
167.00  14257.328 20176.008 27681.586 33000.201 37701.162 41608.496 44993.791 48185.890
168.00  14125.875 20341.609 28087.191 33313.070 37452.967 41254.363 44815.188 48048.898
169.00  14269.070 20399.043 28108.070 33613.012 37763.160 41365.215 44807.982 47910.902
170.00  14061.633 20399.039 27738.531 33112.717 37274.281 41247.021 44619.374 47363.541
171.00  14682.117 20772.152 28006.184 33392.391 37824.543 41963.549 45273.769 48169.986
172.00  14163.172 20067.664 27075.941 32434.818 37335.814 41557.539 44836.682 47631.363
173.00  14141.641 20038.523 27092.301 32588.688 37445.031 41457.820 44959.961 47823.107
174.00  13940.734 19976.180 27177.668 32432.355 37339.139 41116.785 44447.335 47457.719
175.00  13856.195 20020.664 27128.820 32735.889 37130.707 41173.531 44465.118 47215.879
176.00  14168.070 20590.957 27898.863 33347.600 37494.281 41275.359 44572.976 47336.774
177.00  14437.039 20376.613 27520.004 32376.262 36426.205 40164.838 43871.427 46771.529
178.00  14090.383 20137.375 27301.262 32532.350 36621.928 40404.057 44151.074 47437.683
179.00  14321.992 20264.312 27235.645 32219.336 36081.016 39697.514 42895.795 46065.540
180.00  14107.914 20257.332 27489.004 32398.996 36852.357 40856.512 44468.947 47578.439
181.00  14487.969 20835.582 28001.039 32857.992 36946.086 40370.584 43761.978 47060.471
182.00  14453.695 21032.852 28202.875 33147.924 37183.625 40715.949 44072.901 47321.298
183.00  14525.875 21120.512 28535.012 33594.318 37669.461 41415.957 44379.344 47480.849
184.00  14657.227 21137.941 28265.375 33674.869 38177.826 41556.830 44824.369 47598.212
185.00  14610.758 20717.078 27678.645 32974.412 37157.586 40881.811 44060.955 46976.896
186.00  14696.547 20822.754 28029.113 33282.330 37411.812 40643.385 43707.532 46737.629
187.00  15064.422 21190.281 28121.250 33010.703 36746.947 40238.691 43606.364 46638.149
188.00  14710.875 20870.473 27521.484 32444.275 36817.012 40447.459 43611.855 46783.733
189.00  15049.180 21269.324 28125.254 33279.367 37341.725 41264.100 44615.470 48014.800
190.00  14905.000 21057.973 28142.258 33157.531 37456.023 41538.633 44900.729 47940.334
191.00  14807.344 21035.312 27567.840 32343.811 36615.174 40718.355 44400.729 47380.451
192.00  14765.867 21111.910 28048.969 32913.795 37137.170 41185.029 44573.565 47846.417
193.00  14700.500 20617.707 28194.133 33087.941 37443.176 41248.469 44966.157 48653.615
194.00  14594.719 20876.270 28369.391 33384.213 37835.635 41697.459 44950.510 47977.983
195.00  14726.438 20619.605 27228.332 32152.824 36671.311 40849.348 44672.282 47896.439
196.00  14412.742 20487.969 27430.715 33239.582 37902.391 41884.724 45193.771 48473.194
197.00  14570.578 20598.871 27824.086 33449.072 37529.863 40859.455 44726.103 47586.088
198.00  14168.617 20117.539 27099.164 32874.469 37783.832 41521.258 44690.623 48058.522
199.00  14517.516 20226.250 27420.188 32896.668 37145.281 40556.988 44049.889 46895.339
200.00  14680.930 20848.652 28050.004 33263.869 37600.020 41396.113 44393.528 47174.642
201.00  14629.930 20601.145 27681.973 33077.043 37390.270 41071.176 44197.173 47620.010
202.00  14367.766 20406.605 27476.898 32410.961 36591.369 40735.514 44400.986 47540.760
203.00  14465.352 20409.484 27508.477 32177.395 36111.350 39960.639 43458.205 46633.381
204.00  14115.875 20207.512 27703.258 33234.498 37550.990 41464.068 44810.329 47477.293
205.00  14285.078 20397.914 27399.488 32903.465 37212.984 41460.051 44952.509 48229.993
206.00  14189.836 19643.547 26461.086 32202.084 37100.799 41545.416 45756.814 49217.648
207.00  13993.188 19967.426 26762.152 31454.750 36026.609 40583.783 44685.936 48176.607
208.00  14395.203 20371.031 27095.211 32665.324 37405.438 41611.039 45505.559 48397.452
209.00  14326.898 20012.879 26515.059 31560.254 35737.162 39602.484 43242.081 46524.048
210.00  14038.297 19699.430 26684.957 32516.186 37298.145 41574.195 45314.774 48731.389
211.00  13808.148 19164.824 26181.305 31976.109 36762.459 41299.557 45372.454 48597.863
212.00  14318.836 20090.809 27377.043 33159.012 37983.898 42502.836 46164.874 49300.761
213.00  14760.039 20600.441 27639.598 33284.846 38085.164 41992.229 45055.017 48479.855
214.00  14198.078 20148.316 27304.504 32616.143 37257.779 41413.232 45102.831 48281.936
215.00  14503.398 20253.938 27142.754 32522.605 37377.734 41730.236 45678.177 49090.402
216.00  14550.977 20627.859 27704.773 33051.486 37801.529 42407.600 46388.842 49699.833
217.00  14608.750 20461.242 27674.418 33643.996 38106.711 42172.854 45728.661 48920.512
218.00  14436.367 20301.633 27257.477 33164.725 37842.479 42108.094 45527.094 48367.075
219.00  14849.414 21092.312 28281.938 33899.930 38696.283 42913.266 46408.455 48766.387
220.00  14506.258 20536.434 27717.879 33491.570 37950.535 41826.711 45461.919 48706.254
221.00  14174.688 20230.320 27385.812 32987.076 37398.062 41526.607 44843.981 47600.777
222.00  14419.633 20458.004 28050.332 33506.818 37787.102 42127.209 45568.624 48909.502
223.00  14759.125 20265.871 27570.367 33212.336 37801.332 41760.000 45194.886 48298.043
224.00  14840.312 20490.098 27753.938 33456.447 37905.174 42010.059 45224.608 48428.582
225.00  15147.930 20908.172 27901.934 33423.057 37767.998 41453.633 44852.328 47758.036
226.00  15118.570 20969.453 28431.824 33596.852 37748.320 41662.033 45458.016 48412.435
227.00  14833.367 20700.859 27616.086 32595.332 36890.000 40825.072 44238.358 47388.986
228.00  14671.664 20609.945 27492.488 32569.123 36987.211 40978.922 44898.439 48364.644
229.00  14899.188 20607.262 27791.734 32948.602 37345.787 41172.674 44815.871 47972.894
230.00  14696.859 20504.020 27886.809 33505.766 37686.643 41261.305 44742.690 47968.317
231.00  15226.273 21031.594 28121.043 33336.006 37789.004 41589.527 44943.367 47740.536
232.00  15088.047 20793.789 27801.266 32960.166 36987.186 40944.844 44371.142 47636.667
233.00  14170.641 20221.148 27854.086 33023.701 37555.506 41517.457 45203.561 48238.957
234.00  14941.742 20726.156 27844.988 33592.041 37878.131 41581.689 45008.823 47942.761
235.00  15217.109 21312.715 28646.176 34093.768 38071.225 41742.205 44848.011 48018.251
236.00  14890.883 21036.293 28303.586 34131.283 38700.969 42035.300 45097.057 48098.179
237.00  15105.695 20909.996 28121.336 33770.416 37865.592 41094.801 44185.284 47096.466
238.00  15710.227 22083.656 28822.305 33946.604 37782.318 41233.422 44829.101 47530.690
239.00  14718.930 20718.621 27878.188 32772.395 36886.484 40608.885 43834.195 46678.895
240.00  14658.719 20496.590 27984.254 33492.340 37956.639 41781.344 45374.653 48121.321
241.00  15222.438 21290.879 28738.750 34070.377 38355.004 41826.027 44871.863 47861.304
242.00  14834.438 21078.035 28375.613 33367.549 36953.631 40493.891 43553.030 46483.108
243.00  15090.750 21096.012 28445.965 33348.021 37592.670 41135.959 44317.137 47414.812
244.00  14821.188 20574.996 27850.652 32925.283 37762.209 41500.645 44911.968 47707.021
245.00  15048.906 20596.988 27958.531 33080.555 37429.320 41463.150 44815.272 47550.822
246.00  15059.648 20779.957 27990.117 33159.264 37319.973 41178.645 44416.897 47273.361
247.00  14964.367 20785.207 28188.559 33045.555 36868.809 39996.770 42713.978 45384.407
248.00  14770.828 20533.199 28144.871 33137.297 36854.174 40184.576 42699.836 45961.781
249.00  15082.008 20943.930 28282.773 33207.971 37126.621 40431.111 43798.120 46645.693
250.00  14702.398 20153.969 27421.840 32257.482 36298.689 39935.529 43019.142 45914.945
251.00  14509.773 20586.938 27445.129 32202.400 36389.434 39860.080 43392.275 46522.988
252.00  14439.953 20390.500 27494.809 32395.869 36342.943 40146.518 43677.335 47082.229
253.00  14533.711 20210.867 27127.539 31963.084 36456.312 40426.072 43801.486 46922.156
254.00  14380.234 20072.227 27293.434 32185.914 36438.900 40803.146 44383.235 47045.637
255.00  14843.336 20385.969 27059.488 32009.654 36532.002 40630.787 44444.675 46997.062
256.00  14416.117 19990.871 26836.266 31799.732 36481.922 40483.057 44097.363 47514.278
257.00  14437.133 20140.121 26536.715 31616.559 35957.971 39965.104 43555.957 46697.275
258.00  14324.383 19947.227 26776.691 31885.553 36148.711 40214.004 43857.342 46966.661
259.00  14521.297 20326.281 27216.957 32562.463 37085.166 41168.299 44821.482 47766.681
260.00  14041.492 19910.047 27379.508 33007.908 37846.219 41972.422 45449.446 48372.717
261.00  14549.070 20674.738 28002.605 33163.996 37360.734 41362.828 44748.361 47799.277
262.00  14822.391 20453.801 27518.461 32904.949 37142.725 41178.508 44628.599 47548.891
263.00  14710.656 20698.629 27859.574 32971.129 37512.193 41790.775 45089.544 48049.846
264.00  15396.531 20763.410 26850.891 31656.949 36171.188 40320.846 43764.215 47211.583
265.00  15279.250 21033.406 27643.875 32631.086 36512.939 40000.516 43654.425 47014.962
266.00  15317.094 20906.816 27358.289 32213.568 36201.449 39954.760 43486.088 46577.946
267.00  15125.992 20681.535 27349.926 32652.559 37016.674 41120.578 44652.624 47687.128
268.00  14586.312 20295.012 27101.316 33028.037 37462.232 41063.721 44440.848 47356.409
269.00  14820.430 20785.680 27500.953 32969.365 36952.137 40788.178 43901.259 47039.498
270.00  14869.773 20642.840 27442.898 32838.881 36916.967 40462.012 43759.592 47103.602
271.00  15126.070 20938.996 27417.164 32274.822 36458.221 40209.775 43731.217 46768.619
272.00  14349.281 19733.941 26523.477 31897.822 36667.100 40883.510 44792.556 47955.899
273.00  14737.992 20459.438 26773.051 32035.473 36453.943 40631.346 44614.770 47945.558
274.00  14645.383 20368.363 26688.418 32122.094 36497.912 40443.928 44037.807 47524.756
275.00  14972.000 20485.539 26389.965 31509.758 35946.393 40243.193 43783.910 47704.487
276.00  15275.641 20656.328 26500.867 31536.547 36006.746 39950.889 43831.254 47418.826
277.00  15245.422 21137.441 27566.883 32655.012 36807.518 40212.043 43821.893 47498.873
278.00  15387.180 20981.000 27339.566 32247.717 36578.270 40395.674 43878.935 46953.504
279.00  15085.359 20838.164 27615.148 33244.711 37892.219 41616.527 44891.413 47650.040
280.00  15478.469 21239.859 27763.629 32794.473 36945.797 40351.680 43759.380 46899.742
281.00  15264.281 21206.957 27775.629 33158.049 37622.148 41123.516 44352.988 47294.532
282.00  15026.648 20948.941 27637.441 32643.016 37008.811 40550.115 43713.458 46500.733
283.00  15491.469 21364.164 28021.941 32897.730 36934.938 40370.045 43513.969 46661.264
284.00  15292.883 21256.273 27415.359 32186.230 36387.572 39650.379 43045.105 46060.006
285.00  15817.445 21310.359 27826.836 32881.463 37159.346 40747.818 43865.777 47175.036
286.00  15600.188 21162.957 27329.484 32481.898 36665.545 40531.846 43936.398 46952.254
287.00  15448.062 21250.289 27905.344 32821.604 36820.975 40504.691 43800.104 46793.781
288.00  15326.133 20861.652 26972.984 32460.836 37019.830 40773.633 44176.255 46986.175
289.00  15029.477 20908.496 27780.090 33195.244 37202.820 40504.512 43831.259 47105.966
290.00  15103.875 20497.293 27288.336 32803.154 37003.992 40527.430 43729.917 47115.640
291.00  15181.375 20885.562 27733.543 32691.717 36838.547 40534.869 43991.610 47147.146
292.00  15193.516 21030.699 27914.348 32717.475 37269.598 41138.105 44435.648 47753.723
293.00  15405.758 21256.633 27839.965 33087.973 37328.822 40590.578 43419.568 46440.988
294.00  15207.000 20873.926 27424.367 32238.230 35920.863 39439.410 42584.096 45982.299
295.00  15790.672 21470.105 27876.336 32595.246 36874.873 40726.035 43824.860 46836.218
296.00  15300.242 21051.918 27671.867 32414.229 36305.152 39876.693 43177.967 46381.828
297.00  15209.898 20641.758 26918.180 31848.348 36320.379 40236.781 43789.665 46458.332
298.00  15030.617 20628.539 27096.660 32259.244 36892.477 40634.627 44057.111 47221.135
299.00  15073.625 20560.332 26490.402 30944.420 35195.414 39012.080 42609.595 46157.025
300.00  15027.500 20514.266 26841.551 31533.389 35744.525 39704.551 43254.687 46542.672
301.00  15264.992 20854.078 26965.246 31717.545 36096.479 40003.859 43526.762 46629.208
302.00  15901.641 21579.293 27574.297 32490.721 36878.441 40618.463 44136.280 46763.588
303.00  15874.391 21325.301 27236.023 31721.922 35793.332 39463.830 43046.291 46233.983
304.00  15833.367 21556.934 27382.641 31879.770 35760.686 39344.283 42908.854 45894.446
305.00  15613.125 21640.543 27502.492 31630.521 35496.662 39475.557 42782.930 46180.406
306.00  15251.008 21004.742 26676.633 31808.586 36149.332 39553.336 42723.517 46067.701
307.00  15058.102 20435.348 26472.852 31050.926 35199.062 38897.955 42341.973 45637.484
308.00  15240.859 20766.480 26454.102 31056.600 35513.043 39644.484 43078.522 46285.763
309.00  15361.516 20991.195 27469.090 32155.791 36752.164 40794.691 44341.134 47446.016
310.00  15592.898 21293.258 27684.648 32199.840 36315.170 40044.729 43723.784 46981.359
311.00  15435.820 21296.488 27407.586 32002.291 35905.865 39528.627 42658.548 45963.882
312.00  15722.734 21330.445 27373.941 31882.160 36033.484 39661.660 43084.451 46394.389
313.00  15277.836 20964.613 26670.266 31701.184 35963.592 39772.469 43190.755 46343.021
314.00  15400.086 21082.203 27029.895 31537.373 35896.264 39744.104 43631.565 46679.546
315.00  14938.922 20968.363 27341.527 32169.605 36268.811 39845.795 43074.991 46577.997
316.00  15448.070 21088.602 26990.750 31661.064 36065.566 39785.291 43014.606 45957.627
317.00  15790.867 21629.074 27801.379 32482.875 36655.959 40359.564 43957.219 47081.614
318.00  15209.117 20524.223 26420.309 31162.998 35593.900 39776.773 43514.815 46812.727
319.00  14930.711 20713.387 26776.332 31842.811 36569.439 40915.092 44215.109 47076.354
320.00  14549.945 20333.703 26599.383 31246.453 35467.885 39159.639 42705.365 45786.504
321.00  14928.211 20601.934 26530.719 31612.057 36165.943 39744.748 42716.997 46076.794
322.00  15036.414 20543.848 26436.656 30996.904 35447.279 39601.066 43074.517 46353.732
323.00  14782.812 20432.277 26616.602 31600.412 36052.158 40096.578 43471.759 46607.954
324.00  14797.758 20410.613 26782.000 31882.674 36162.844 39881.490 43254.495 46304.895
325.00  14581.242 20159.016 26679.316 31599.021 35499.146 39355.611 42809.268 46345.082
326.00  14710.141 20166.246 26152.988 30984.100 35807.912 39724.498 43538.921 46851.934
327.00  14808.148 20487.309 26718.820 31254.838 35319.867 39335.521 43092.386 46495.867
328.00  14518.422 20311.223 26842.250 31629.516 35515.666 39011.408 42599.254 45669.745
329.00  14321.688 20120.969 26880.691 31747.568 36054.668 39846.959 43382.695 46442.661
330.00  14266.102 19872.285 26515.863 31211.072 35250.820 38795.064 42420.132 45849.979
331.00  14375.312 19833.605 26183.051 31208.234 35546.018 39303.822 42529.373 45487.033
332.00  14408.312 19749.211 25953.023 30811.260 35466.652 39650.375 43487.683 47031.805
333.00  14940.016 20691.664 26796.266 31571.660 35787.947 39304.203 42636.868 45741.501
334.00  14849.531 20213.168 26237.461 30875.080 35312.730 39537.873 43164.442 46763.555
335.00  14697.289 20224.430 26085.520 30452.854 34718.994 38730.559 42649.686 46223.585
336.00  14859.453 20437.160 26636.227 31650.672 36122.176 40193.791 43919.484 47389.745
337.00  14653.781 20078.227 26228.926 31160.227 35799.828 39851.988 43082.115 46295.714
338.00  14782.227 19978.887 25976.949 30350.984 34877.822 39561.322 43408.801 46873.427
339.00  14401.477 19866.863 25960.641 30764.889 35307.303 39235.395 42914.911 46779.158
340.00  14941.516 20678.707 26636.434 31418.188 35554.504 39566.582 43473.662 47114.966
341.00  15172.602 21037.188 27437.297 32429.891 36585.738 40108.609 43404.182 46753.732
342.00  14997.977 20491.535 26753.371 31204.178 35439.424 39506.973 43286.721 46413.850
343.00  14974.570 20773.973 27071.023 31972.629 36092.912 39774.418 43236.250 46302.588
344.00  15364.961 20861.309 26881.316 31565.109 35956.205 39858.916 43621.298 46803.139
345.00  15276.344 20820.527 27233.570 31929.934 36035.746 39974.273 43359.235 46329.790
346.00  16122.086 22085.336 28375.844 33310.838 37545.139 41350.201 44792.883 47893.124
347.00  15705.078 21626.078 27978.781 32441.465 36504.250 40383.549 43906.506 47649.956
348.00  15408.273 21034.277 26938.344 31968.271 36156.699 40014.492 43594.698 47165.593
349.00  15665.367 21482.340 27543.828 32410.262 36458.055 40017.105 43483.035 47015.021
350.00  15461.164 21394.035 26905.598 31773.068 35933.594 39950.150 43741.025 47249.687
351.00  15195.141 20999.320 27486.992 31894.715 35905.760 40130.307 43901.345 47603.709
352.00  15649.688 21629.203 27632.773 32103.834 36408.410 40419.172 44264.692 47612.697
353.00  15110.188 20719.258 26858.516 31853.531 35945.580 39844.709 43360.898 46749.598
354.00  14998.156 20631.023 27143.781 31863.400 36435.359 40573.043 43932.353 46926.849
355.00  15104.852 20684.723 26997.387 32037.488 36483.244 40799.738 44461.121 47536.408
356.00  15864.938 21701.852 27975.234 32689.971 36592.543 40206.771 43545.603 46507.147
357.00  15293.352 21055.895 27367.629 32294.037 36691.094 40382.363 43883.787 46960.253
358.00  15585.008 21103.219 27442.039 32264.865 36428.889 40377.582 43910.831 46859.801
359.00  15671.141 21718.824 27812.395 32738.766 36967.064 40934.773 44197.074 47368.661
360.00  15181.398 20782.605 26900.359 31816.873 36016.475 40138.072 43733.528 46994.314
361.00  15310.320 21011.535 26946.387 31980.988 36496.094 40379.850 43703.434 46876.829
362.00  15072.664 20793.375 27172.141 32464.791 36922.066 40904.707 44332.276 47424.928
363.00  15441.203 21563.906 27873.594 32269.445 36121.410 39960.859 43193.881 46221.498
364.00  15616.539 21408.391 27674.035 32131.268 36272.494 40315.293 43636.018 46488.156
365.00  15793.602 21675.992 27803.730 32036.498 36165.562 40194.947 43782.741 46883.658
366.00  15731.422 21593.309 27548.957 31982.840 36548.252 40569.906 44335.031 47254.321
367.00  15438.703 21558.449 28054.801 32309.498 36449.930 40420.729 43739.776 46820.846
368.00  15347.047 21291.324 27389.438 31585.930 35619.605 39465.455 43209.513 46758.657
369.00  15523.750 21411.395 27653.812 32064.105 36229.711 39993.197 43732.545 46662.275
370.00  15292.578 21225.344 27526.609 31901.447 36054.338 39777.844 42762.137 45946.623
371.00  15324.023 20948.684 26702.344 31559.477 36204.961 40075.074 43672.515 46856.090
372.00  15100.672 20992.496 26948.867 31682.121 36128.652 40449.029 44129.849 47159.078
373.00  15327.180 21241.895 27785.887 32581.152 36614.076 40253.668 43819.908 47059.354
374.00  15237.852 21163.621 27201.637 32022.615 36255.803 40335.223 43662.780 46942.593
375.00  14809.023 20332.152 25979.332 30930.695 35544.422 40165.703 43969.289 47211.120
376.00  14667.828 20419.160 26625.312 31042.229 34849.979 38785.309 42575.507 45987.250
377.00  15001.594 20864.090 26947.238 31705.295 35593.086 39406.670 42862.455 46262.850
378.00  14945.406 20651.988 26776.781 31552.162 36110.320 39974.000 43374.851 46477.024
379.00  14738.797 20392.398 26150.414 30761.240 35277.049 39410.131 43435.621 46944.659
380.00  14766.805 20652.828 26838.598 31603.230 35473.732 39825.371 43613.690 46986.967
381.00  14659.508 20517.270 26765.871 31149.076 35465.918 39714.354 43364.766 47004.457
382.00  14524.672 20461.875 26815.301 31491.334 35916.523 39902.861 43282.003 46626.559
383.00  14080.516 19776.020 26193.820 30725.332 35197.639 39117.404 42609.751 46208.699
384.00  14289.078 20017.816 26381.223 31300.398 35742.881 39425.734 42972.021 46136.632
385.00  14222.570 20252.961 26448.789 30742.977 34931.785 38870.150 42262.242 45391.544
386.00  14069.641 19813.508 26582.668 31592.168 35931.936 39678.525 42890.870 45635.519
387.00  14375.758 20336.480 26708.438 31544.312 35514.338 39545.230 43111.627 46373.009
388.00  14515.391 20552.559 26691.293 31161.523 35297.998 38890.625 42533.955 46059.312
389.00  14365.531 19849.031 26195.949 31301.760 35358.467 39027.805 42640.268 45977.496
390.00  14126.734 20066.234 26794.625 31669.830 35887.119 39998.201 43704.123 47229.624
391.00  14387.805 20308.645 26588.410 31737.680 35844.234 39915.428 43403.429 46981.478
392.00  14548.398 20126.520 26466.273 31364.387 35592.377 39755.285 43589.654 46965.487
393.00  14232.117 20157.391 26755.430 31451.383 35902.652 39995.025 44124.736 47341.365
394.00  14271.977 20202.008 27122.512 32165.838 36514.836 40666.805 44345.358 48021.345
395.00  14095.133 19778.742 26067.555 31141.361 35702.039 39763.023 43554.058 47092.564
396.00  14454.523 19886.570 25913.598 30427.621 35250.109 39362.906 43362.477 46848.505
397.00  14241.570 19836.570 26467.242 31416.467 35748.971 39984.002 43536.397 46937.937
398.00  14365.406 20207.031 26873.410 31644.957 35729.377 39777.855 43678.752 46797.578
399.00  14882.883 21015.969 27857.637 32823.852 36656.066 40089.475 43697.114 46738.255
400.00  14776.312 20733.957 27434.957 32068.186 36458.406 40497.980 44173.222 47555.923
401.00  14830.398 20676.996 27330.266 32567.619 36555.689 39940.943 43512.022 47048.924
402.00  15050.438 20923.395 27153.891 31954.898 36044.531 39812.674 43272.715 46381.248
403.00  15304.383 21249.461 27158.547 31510.051 36100.611 40626.029 44249.867 47173.700
404.00  15020.789 21091.281 27280.574 32218.270 36850.902 41104.217 44941.749 48463.724
405.00  15008.375 20570.160 26833.293 31584.412 36193.850 40028.992 43511.311 46827.713
406.00  14798.758 20726.840 27270.488 32178.867 36764.791 40945.570 44399.245 47575.490
407.00  14993.109 20700.066 27007.188 31924.104 36249.250 40525.719 43838.854 47190.948
408.00  14879.562 20706.359 26931.078 31697.084 36021.555 39696.184 43358.457 46777.885
409.00  15110.211 20757.484 26510.613 31462.332 36190.252 40387.320 43928.362 47569.626
410.00  14631.203 20416.949 26661.375 31646.600 36281.480 40466.574 44047.550 47367.279
411.00  14804.727 20678.461 26847.512 31806.645 36353.939 40659.051 43943.384 46906.161
412.00  14485.648 19976.469 25924.766 30583.430 35159.834 39473.578 43399.164 46756.569
413.00  14520.141 19989.660 26175.559 30702.645 35000.145 38849.730 42835.077 46098.964
414.00  14891.492 20276.324 26380.848 30895.979 35171.266 39284.965 42977.792 46505.331
415.00  14659.312 20341.180 26748.512 31659.250 36310.572 40538.188 44739.982 47793.070
416.00  14730.969 20253.574 26279.559 30892.604 35650.580 39875.898 44047.526 47109.009
417.00  14489.711 20030.168 26450.055 31483.410 35726.836 39629.201 43023.456 46225.898
418.00  14746.164 20609.215 26721.430 31172.893 35181.369 39243.746 43112.368 46550.914
419.00  14818.875 20533.926 26217.449 30767.455 34920.221 38869.707 42688.750 46112.716
420.00  14867.867 20661.391 27157.922 31700.336 35758.832 39781.023 43738.863 47328.817
421.00  14665.641 20843.133 27205.301 32129.863 36597.645 40533.703 44372.798 47647.238
422.00  14530.344 20220.008 26865.551 31354.582 36046.795 40022.762 43746.738 46757.325
423.00  14961.367 20615.594 27133.156 31938.688 36050.293 39738.520 43275.259 46817.243
424.00  14947.484 20740.965 27232.941 32095.809 36285.027 39844.668 43610.259 46870.456
425.00  14976.055 20688.762 27554.574 32475.812 36351.549 39718.109 43186.231 46420.695
426.00  14415.047 20322.266 27191.750 31835.891 35987.691 39976.820 43612.296 47146.381
427.00  14953.742 20675.121 27288.676 32019.129 36356.545 40419.873 44037.417 47518.670
428.00  15470.500 21287.898 27428.223 32299.650 36820.123 40975.227 44910.880 48483.812
429.00  15531.375 21256.094 27474.711 32395.486 36663.031 40877.439 44386.060 47738.935
430.00  15232.281 20894.207 26981.090 31561.062 35654.146 40006.566 43724.074 46884.103
431.00  15694.172 21500.422 27699.102 32580.680 36739.699 40482.184 43928.523 47622.644
432.00  15121.516 20815.348 27139.777 32286.514 36557.885 40709.619 45005.740 48213.140
433.00  14442.773 20427.363 27613.496 32715.877 36983.586 41031.838 44495.157 47701.689
434.00  14950.383 20627.887 27319.277 32346.869 36543.037 40573.207 43823.507 47320.682
435.00  14605.109 20534.766 27308.305 32447.141 36706.215 40637.766 44150.250 47504.905
436.00  14900.062 20650.305 26989.281 31876.531 36327.559 40478.043 43973.891 47382.438
437.00  15228.977 21152.086 27845.562 32584.232 36297.334 40221.268 44007.808 47342.133
438.00  15348.586 21207.199 27326.445 32206.900 36771.475 40633.402 44288.880 47693.046
439.00  15098.031 21072.055 27248.918 32105.244 36270.645 40625.961 44388.486 47523.537
440.00  14873.016 20875.152 27332.027 32211.023 36692.619 40434.236 44140.287 47594.800
441.00  15384.078 21094.965 27583.527 32449.057 36608.990 40317.725 43634.921 46845.903
442.00  15442.430 21581.047 27975.734 32674.213 36935.475 40624.883 44195.881 47620.373
443.00  15456.438 21585.770 28382.730 33252.438 37673.488 41290.033 44802.013 47923.464
444.00  15468.625 21695.723 28355.488 32843.947 37439.674 41496.102 45044.748 48443.032
445.00  15624.547 21760.453 28537.105 33391.094 37681.637 41107.379 44869.026 48362.706
446.00  15186.383 21405.539 27979.180 32443.176 36877.074 40782.387 44531.868 48043.245
447.00  15168.711 21297.051 28011.516 32648.246 36854.318 40939.914 44973.084 48621.096
448.00  15278.328 21609.270 28753.629 33151.625 37042.453 40823.344 44342.667 47451.826
449.00  15162.188 21181.371 28187.602 32958.148 37065.709 40963.215 44869.958 48073.369
450.00  15408.945 21336.730 28632.121 33847.211 38302.250 42029.533 45259.454 48110.792
451.00  14932.719 21151.855 28301.918 33328.656 37500.654 41486.092 44632.151 47619.467
452.00  14821.711 21037.535 28039.281 32791.234 37263.857 41060.732 44435.428 47713.546
453.00  15359.508 21791.016 28212.895 32832.643 37321.869 41288.342 44847.507 47972.195
454.00  14996.656 21159.672 28021.953 33351.461 37932.564 41709.904 45001.546 48314.035
455.00  14529.773 20286.176 27520.578 32958.328 37010.650 40931.812 45181.458 48705.276
456.00  14707.852 20860.305 28093.535 33218.975 37397.516 41300.760 45107.259 48575.525
457.00  14721.414 20879.824 28185.957 32849.117 37155.811 40752.352 44414.060 47856.650
458.00  14694.984 20830.418 27730.371 32200.484 36673.002 40685.883 44626.166 47877.063
459.00  14387.898 20086.086 26871.227 31681.412 36372.381 40799.293 44808.164 48457.883
460.00  13890.578 20011.086 27549.754 32701.127 37314.727 40936.062 44595.447 48468.666
461.00  14268.266 20139.711 26589.746 31661.947 36471.543 40890.012 45059.116 48469.470
462.00  14222.961 20000.379 26163.227 31314.564 35897.674 40260.758 44135.278 47603.984
463.00  13917.430 19573.445 26505.328 31414.641 36082.293 40092.203 44062.925 47869.373
464.00  14240.383 19844.379 26265.172 31342.572 36306.922 40405.785 44388.124 47863.321
465.00  14055.461 19741.777 26415.281 31137.746 35795.047 39831.223 43812.271 47320.478
466.00  14021.867 19726.922 26083.523 31002.270 35700.721 39940.779 43881.349 47071.951
467.00  13774.008 19136.023 25367.422 30541.658 35459.898 39916.406 44332.378 48197.973
468.00  14396.188 20008.914 26408.789 31301.533 35581.361 39954.875 44127.569 47700.495
469.00  14316.469 20260.473 26826.023 32271.518 36824.082 40761.059 44299.169 47714.796
470.00  14141.219 20051.535 27062.027 32267.701 36813.738 40532.172 44344.677 47794.489
471.00  14314.547 20281.676 27399.848 32770.844 37127.547 40509.150 44184.484 47495.244
472.00  14256.367 20394.848 27493.531 32853.182 37142.213 40916.695 44620.453 48268.249
473.00  13840.469 19518.473 26510.738 31549.080 36300.418 40912.289 44760.230 48513.640
474.00  13993.281 19775.285 26768.832 31895.680 36140.389 39827.342 43290.207 46638.808
475.00  14156.180 19945.855 26770.609 31227.326 35302.391 39327.348 43528.967 46877.815
476.00  14333.125 20107.789 26803.332 31692.742 36026.893 40393.641 44424.831 48115.686
477.00  14224.539 19771.020 26481.523 31821.664 36742.576 41077.365 45110.923 48112.349
478.00  13893.578 19470.441 26078.863 31245.516 35821.846 40115.346 44368.454 48233.024
479.00  14198.844 19864.051 26675.637 32016.881 37014.227 41336.225 45168.269 48819.277
480.00  14771.039 20608.984 26784.586 31932.357 36604.641 40422.203 43888.857 47287.888
481.00  14341.391 19900.879 26237.738 31039.486 35741.291 39883.484 43687.926 46964.670
482.00  14227.781 20372.309 26780.730 31554.934 36074.645 40052.230 43785.993 47134.771
483.00  14355.016 20473.602 26815.395 31959.084 36301.678 40343.752 43565.568 46892.702
484.00  14385.695 20056.008 26632.738 31162.986 35786.350 39859.424 43298.591 46614.986
485.00  14282.945 20132.777 26547.625 31541.926 36220.160 40172.584 44051.613 47370.182
486.00  14248.500 19931.758 26720.957 31820.898 36359.039 40449.568 44271.498 47509.569
487.00  14157.289 20112.277 26865.863 31846.678 36313.143 39921.391 43243.515 46672.468
488.00  14443.258 20352.996 26534.664 31301.877 35758.666 39782.305 43710.303 47092.263
489.00  14224.273 20343.508 27170.402 32016.410 36268.326 40481.893 44169.342 47332.819
490.00  14591.219 20690.719 27057.969 31866.959 36311.834 40658.229 44305.119 47797.857
491.00  14628.500 20741.922 27769.535 33015.900 37397.248 41290.676 45102.317 48418.378
492.00  14537.148 20792.859 27134.434 32132.111 36655.742 40885.248 44599.693 47596.251
493.00  14810.273 20718.004 27121.758 31841.180 36279.412 40552.820 44309.073 47681.872
494.00  14347.008 20077.535 26553.613 31534.760 36294.826 40648.100 44386.039 47525.623
495.00  14066.219 19529.859 25953.613 31620.561 36442.012 40777.404 44358.211 47787.221
496.00  14866.195 20693.109 27082.984 32387.697 37101.006 41351.743 45002.104 48143.360
497.00  14558.641 20366.926 26803.770 32064.283 36480.264 40419.161 44136.897 47833.076
498.00  14634.922 20792.656 27751.730 33313.367 37165.400 40517.338 43718.083 46682.977
499.00  14834.672 21052.453 28295.734 33341.812 37389.760 41089.336 44694.281 48454.465
500.00  14986.328 20849.410 27604.805 32330.668 36733.402 40481.799 44172.356 47801.524
501.00  14767.016 20773.082 27368.492 31766.572 36289.438 40498.796 44198.325 47625.456
502.00  14656.945 20887.555 27431.855 32141.418 36314.754 40359.406 43935.718 47047.003
503.00  14631.773 20622.910 26969.328 31786.691 36246.521 40474.549 44248.994 47716.110
504.00  14617.875 20277.180 26988.039 31936.938 36570.555 40426.463 44071.862 47606.535
505.00  14502.469 20424.375 27160.574 32033.879 36224.443 40303.295 44203.367 47907.704
506.00  14968.094 20907.340 27823.023 32559.316 36995.689 41290.234 44985.188 48423.520
507.00  14432.617 20410.238 27696.125 32501.736 36731.424 40662.432 44730.390 48268.470
508.00  14620.180 20679.430 27481.902 32080.201 36086.512 40447.875 44396.541 48055.847
509.00  14320.258 20241.898 26990.293 32163.746 36906.471 41405.887 45104.673 48788.997
510.00  14702.633 20979.418 28063.699 32898.363 37425.451 41470.205 45140.023 48561.923
511.00  15561.516 21887.418 28166.805 33073.176 37385.842 41534.959 44931.266 48318.088
512.00  14369.742 20731.043 27479.141 32780.086 37025.219 40983.031 44832.815 48186.706
513.00  15570.109 21791.488 27801.602 32303.273 36638.223 40518.541 44147.870 47725.355
514.00  15166.109 21360.156 27858.746 32592.143 36524.775 40462.246 44391.152 48006.067
515.00  15228.289 21637.770 28259.465 32762.334 37161.232 41288.537 45237.067 48877.597
516.00  14817.797 21311.629 27874.824 32787.102 37198.078 40956.688 44444.979 48044.200
517.00  15140.516 21308.879 27708.020 32319.975 36441.811 40560.285 44230.983 47361.233
518.00  14824.641 21070.754 28330.867 33637.611 37822.381 41498.821 44923.959 48401.925
519.00  14690.102 20689.418 27222.301 31993.256 36335.078 40437.496 44024.872 47453.793
520.00  14514.719 20668.277 27564.691 32677.867 37162.154 40849.549 44367.860 47813.074
521.00  14181.266 20376.320 27338.270 32201.895 36746.379 40753.045 44580.116 47842.887
522.00  14651.320 21040.223 28031.391 32826.600 37300.131 41238.405 44840.438 48306.268
523.00  14463.594 20618.629 27520.961 32829.426 37344.000 41558.265 45328.578 48320.051
524.00  15014.297 21251.066 28079.594 32957.627 37035.156 40878.125 44882.475 48478.862
525.00  14930.922 21052.469 27829.957 32909.590 37270.295 41077.811 44828.669 48349.003
526.00  15082.461 21436.887 28584.848 33583.742 37277.330 40932.246 44182.400 47430.330
527.00  15375.938 21881.418 28315.902 32513.754 36651.061 40857.516 44815.410 48196.235
528.00  15146.531 21567.688 28187.543 32851.535 37085.295 41207.089 45045.438 48493.479
529.00  14966.555 21188.172 27885.746 32312.848 36166.766 40325.639 44034.650 47186.861
530.00  15398.859 21924.992 28190.633 32745.785 36931.293 40528.881 44572.749 48013.803
531.00  15833.945 22293.414 29012.324 33227.127 37040.912 40618.954 44145.588 47670.157
532.00  15683.414 21982.359 28690.230 33323.828 37342.602 41170.503 44653.812 47979.179
533.00  15620.727 21888.297 28578.750 32784.469 36636.361 40524.914 43990.425 46849.750
534.00  15804.969 21846.773 27995.664 32191.002 36411.693 40407.238 43699.784 47177.768
535.00  15625.086 22047.957 28789.770 33447.971 37332.801 40958.838 44251.864 47317.929
536.00  15420.133 21932.395 28345.938 33093.996 37560.154 41516.000 45048.592 47772.489
537.00  15768.219 22066.367 28468.324 33005.533 37275.162 40877.517 44321.771 47640.742
538.00  15488.648 21921.773 28495.523 32677.613 36802.955 40579.164 44067.845 47196.634
539.00  15500.180 21811.828 28197.184 32443.578 36303.676 39851.135 43699.345 47173.243
540.00  15952.250 22211.465 28590.508 32993.652 36504.473 40138.887 43624.031 46607.378
541.00  15837.438 22164.398 28546.352 33085.857 37266.807 41078.541 44736.898 47750.613
542.00  16055.562 22764.480 29144.996 33394.057 37117.344 40666.065 44329.133 47191.771
543.00  16198.391 22448.383 28593.086 32724.295 36512.281 40413.182 44113.317 47104.326
544.00  15885.180 22489.832 28819.258 33241.863 37301.957 41293.307 44654.527 47811.439
545.00  15781.008 21976.688 28511.098 33028.873 37123.369 40855.210 43869.177 46867.295
546.00  15411.297 21903.430 28559.879 33285.629 37712.645 40941.971 44429.704 47656.821
547.00  15713.156 22083.828 28552.449 33000.225 36548.654 40512.275 44143.985 47266.947
548.00  15606.125 21910.297 28478.734 33146.254 36956.197 40724.732 43958.148 46967.118
549.00  15143.320 21684.195 28665.484 33536.557 37716.514 41516.893 45016.074 48221.673
550.00  15009.562 21345.516 28008.484 32378.053 36469.389 40308.463 43960.316 47417.823
551.00  15262.141 21481.875 28039.434 32731.273 36883.104 41039.359 44592.485 47980.703
552.00  14669.750 21027.406 28255.633 33165.916 37338.834 40946.756 44822.828 48001.059
553.00  14935.375 21234.551 27972.492 32703.336 37264.564 41297.085 44469.250 47940.530
554.00  14593.523 21026.777 27978.809 33198.512 37743.434 41791.729 45236.367 48648.905
555.00  14893.055 21193.820 28106.883 33357.395 37903.748 41828.626 45537.072 48947.215
556.00  14858.688 21513.629 28823.641 34194.727 38347.850 42492.413 46138.555 49016.570
557.00  14846.508 21256.785 27959.461 32915.809 37177.287 41460.596 45197.732 48305.869
558.00  14835.375 21154.066 28174.551 33601.707 37903.662 41969.241 45571.779 48883.106
559.00  15134.773 21444.160 28396.160 33454.250 38070.893 42120.623 45874.166 49053.584
560.00  15537.008 22104.973 28568.215 33001.088 37395.959 41693.479 45147.992 48552.711
561.00  15224.086 21674.809 28233.832 33182.730 37470.811 41394.504 44991.680 47903.095
562.00  15217.742 21417.730 28050.223 33479.768 37864.762 42220.433 45546.619 48200.471
563.00  15344.086 21730.012 28489.961 33538.662 37629.889 41524.921 44903.962 48014.680
564.00  15596.281 21763.500 28097.387 32449.850 36316.428 40278.186 44206.727 47844.277
565.00  14998.773 21665.223 28450.762 32817.617 36749.764 40281.803 44077.659 47357.762
566.00  14569.859 20871.602 27691.539 32398.920 36840.268 40677.291 44323.305 47357.793
567.00  15131.922 21405.043 28155.156 32647.543 36591.592 40407.799 44238.477 47800.632
568.00  14564.305 20992.172 28025.324 32625.816 37036.357 41189.483 44752.508 47752.249
569.00  14529.219 20935.074 27235.086 32185.855 36344.822 40244.170 44247.770 47395.701
570.00  14849.453 21255.312 28114.438 32482.543 36201.338 39722.129 43363.134 46592.325
571.00  14813.492 21494.070 28537.184 32962.475 36936.059 40450.502 43937.879 47260.768
572.00  14501.375 20895.172 27450.320 32079.328 35733.566 39448.121 43418.632 46793.863
573.00  15016.305 21468.117 27719.473 32302.684 36381.117 40421.098 44223.587 47837.746
574.00  15339.023 21638.535 28258.500 33039.238 37098.316 41322.213 45228.342 48455.359
575.00  15054.945 21617.418 27966.012 32682.676 36682.766 40228.404 43761.407 47052.204
576.00  15557.016 22167.215 28575.359 32954.008 36944.162 40788.908 44506.016 47771.476
577.00  14701.000 21460.898 28079.656 32607.740 36877.688 40964.750 44563.695 48046.160
578.00  14973.836 21369.539 28552.066 33151.828 37371.197 40986.523 44619.887 48089.559
579.00  15060.469 21610.293 28321.039 32773.852 36644.658 40405.051 43941.752 47522.809
580.00  15323.742 21964.176 28837.215 33009.723 36946.994 40934.688 44552.278 47543.168
581.00  15123.672 21659.109 28647.965 33012.076 36824.908 40434.432 44122.555 47500.094
582.00  14883.781 21545.742 28777.672 33167.822 36675.973 40260.291 43888.256 46886.760
583.00  15003.109 21437.445 28806.520 33559.295 37497.590 41240.099 44679.062 47882.006
584.00  15234.539 21910.578 28886.012 33755.105 37871.705 41686.543 44941.883 48161.700
585.00  15260.945 21878.844 28779.195 33547.422 37570.566 41504.699 44937.450 48165.896
586.00  15208.875 21778.469 28617.414 32983.207 37028.830 40974.467 44464.140 47515.934
587.00  14906.023 21379.895 28428.383 32987.775 37141.604 40945.506 44357.479 47974.274
588.00  15193.617 21706.324 28927.957 33935.828 37861.047 41547.486 45117.767 48166.679
589.00  15180.547 21596.188 28426.410 33999.625 38304.438 42078.057 45928.300 49013.139
590.00  15365.203 21785.105 28827.449 34259.805 38340.273 41922.577 45448.375 48595.905
591.00  14975.586 21484.539 28424.656 33568.611 38044.908 42019.155 45793.600 48716.121
592.00  15843.930 22392.965 29576.344 34485.252 38552.838 42343.324 45698.637 48781.897
593.00  15117.859 21720.547 28909.430 34451.941 38403.639 42028.482 45300.631 48208.490
594.00  15347.844 21770.809 29288.887 34083.078 38227.299 42280.863 45716.608 48567.399
595.00  15184.539 21465.504 28786.023 33550.238 37434.207 41187.273 44958.581 48441.175
596.00  14904.094 21056.508 28467.895 33507.369 37521.502 41141.660 45085.752 48439.705
597.00  14915.492 21115.027 27979.219 32695.871 36810.859 40471.469 43891.946 46978.569
598.00  14701.031 21225.523 28329.984 33548.572 37546.205 41248.715 44702.212 47557.484
599.00  14866.961 21341.383 27977.012 32947.215 37150.225 40334.682 43598.562 46554.244
600.00  14481.539 20773.270 28233.488 33685.285 37726.262 41328.676 44865.051 47676.854
601.00  15052.883 21456.441 28485.348 33231.479 37359.922 40904.072 44379.856 47462.082
602.00  14784.703 21205.574 28136.344 33345.424 37549.479 41092.473 44390.374 47651.184
603.00  14495.875 20850.590 28049.496 33010.793 37722.082 41976.395 45630.317 48358.971
604.00  14784.727 21269.570 28908.629 34146.646 38203.246 42043.428 45532.084 48719.049
605.00  14693.586 21267.273 28864.086 33644.770 37953.381 41860.305 45457.801 48508.067
606.00  14440.383 21098.336 28446.430 33406.979 37413.176 41321.664 44979.335 48151.989
607.00  15437.266 21881.797 28655.703 33336.307 37401.988 41215.990 44965.860 48153.714
608.00  15144.711 21670.180 28802.820 33445.895 37576.338 41653.445 45264.255 48302.994
609.00  14776.797 21166.410 28247.902 33152.441 37002.902 40703.855 44100.359 47177.381
610.00  15307.492 21733.922 28837.465 33591.584 37778.471 41462.297 44769.785 47644.635
611.00  14845.594 21319.453 28091.383 32808.398 37066.279 41002.078 44216.379 47496.959
612.00  15142.922 21585.867 28961.359 33880.596 37627.506 41063.947 44302.741 47081.472
613.00  15164.227 21706.180 28967.180 33670.596 37429.744 41087.338 44322.687 47319.805
614.00  15061.055 21612.469 29249.504 34273.318 38331.574 41667.949 44916.245 48066.246
615.00  15091.445 21293.383 28863.516 33926.410 37531.166 41311.850 44899.160 48318.521
616.00  14619.156 20629.340 27884.270 33067.156 37308.668 41321.953 45197.242 48519.579
617.00  14492.133 20598.660 27903.102 32805.559 36698.070 40610.070 44204.677 47745.271
618.00  15190.469 21489.777 28703.488 33293.803 37022.574 40385.889 43745.909 46585.862
619.00  15162.922 21101.727 27902.055 33211.654 37495.598 41282.512 44552.733 47917.133
620.00  15008.969 21258.805 28526.691 33550.912 37485.275 41134.266 45043.371 48264.382
621.00  15529.609 21470.605 28446.664 33499.084 37613.514 41270.789 44643.813 47576.938
622.00  15139.719 21337.727 28339.473 33541.340 37535.264 41010.406 44218.662 47120.486
623.00  15166.234 21442.488 28518.391 33460.539 37321.451 41083.270 44561.448 47913.599
624.00  14737.180 21487.246 28665.016 33757.689 37726.131 41136.625 44497.514 47348.635
625.00  15081.023 21570.242 28592.629 33455.100 37416.732 41123.086 44556.479 47616.171
626.00  14520.500 20489.336 27766.500 32652.568 37024.973 41404.836 44944.071 48275.354
627.00  15126.750 21783.223 29010.121 33170.543 36950.473 40817.381 44298.567 47170.819
628.00  15111.914 21605.320 29221.695 34144.184 37888.529 41648.570 45212.844 48271.953
629.00  15219.203 21644.484 29249.188 34133.037 38298.809 41710.118 44725.198 47910.076
630.00  15158.602 21865.527 28933.781 33527.441 37649.945 41339.266 44636.203 47483.550
631.00  14936.312 21223.840 29050.684 34244.723 38173.660 41633.426 44862.766 47773.157
632.00  15076.844 21517.195 28892.055 33687.824 37830.020 41970.035 45368.594 48446.977
633.00  14733.102 21004.465 28408.695 33645.121 37961.229 41858.220 45267.658 48496.898
634.00  15267.492 21750.062 28690.105 33233.035 37235.242 41048.172 44580.424 47919.982
635.00  14875.180 20969.750 28047.203 32990.000 37260.791 41160.654 44750.839 47816.673
636.00  15188.219 21413.730 28511.094 33792.572 38173.656 42579.966 46294.951 49112.538
637.00  14741.539 21103.391 28563.496 34111.164 39156.197 43078.581 46770.045 49717.259
638.00  14658.758 20274.449 27548.887 33389.059 37701.018 41409.607 44842.824 48187.425
639.00  14965.969 21313.242 28810.973 34004.191 38352.248 42355.724 46086.264 49483.756
640.00  14531.812 20849.793 28217.027 33428.436 37726.600 41864.188 45431.678 48559.709
641.00  14716.242 20718.207 27699.148 32737.711 37577.830 42040.361 45873.220 49022.050
642.00  14908.281 20915.395 27829.605 33293.320 37807.439 42210.902 45821.756 49047.917
643.00  14453.922 20334.555 26984.133 32234.998 37163.057 41508.771 45534.658 49176.349
644.00  14800.523 20867.539 28207.602 33843.570 38693.850 43034.549 46773.252 49805.716
645.00  14330.195 20341.051 27188.914 32717.693 37747.328 42031.499 45988.026 49627.074
646.00  14224.500 20415.797 27715.066 32259.049 36601.092 40870.504 44896.066 48647.381
647.00  15075.445 21058.871 28466.508 33593.867 38240.094 42339.654 45784.690 48979.387
648.00  14877.008 20910.371 28080.562 33401.861 37886.059 41894.768 45433.687 48594.278
649.00  14913.008 21318.496 28516.457 33307.395 37371.146 41270.014 44874.207 48189.117
650.00  14847.906 21021.168 27514.332 32136.035 36602.484 40631.639 44123.046 47632.842
651.00  14747.109 20934.758 27765.359 33144.137 37503.807 41492.697 45068.838 48247.188
652.00  14958.727 21302.602 28312.762 33242.758 37521.246 41380.094 44766.127 48268.156
653.00  15209.164 21440.543 28168.273 33121.637 37424.955 41517.068 44995.582 48513.805
654.00  15076.781 21094.160 27443.191 32483.809 36786.740 40685.307 44401.104 47755.466
655.00  14811.453 21403.449 28956.648 34169.287 38181.852 41643.452 44932.761 48090.170
656.00  14568.203 20577.340 28011.820 33067.926 37231.914 40878.508 44435.996 47862.884
657.00  14572.047 20858.336 28085.730 33356.424 37580.459 41773.512 45433.474 48560.692
658.00  14445.141 20276.688 26825.176 31988.951 36416.018 40740.512 44699.616 48039.242
659.00  14596.961 20595.305 27079.684 31913.895 36264.268 40257.057 43888.286 47262.775
660.00  14226.023 20340.656 26844.230 31795.828 36337.516 40222.570 43853.199 47161.730
661.00  14458.352 20383.570 27419.215 32713.830 36830.221 40974.031 44700.296 47883.840
662.00  14799.797 20741.598 27536.527 32537.359 36873.182 41544.645 45133.069 48281.979
663.00  14178.219 20117.695 27198.418 32398.633 37199.959 41441.799 45215.270 48625.114
664.00  14546.016 20484.355 27230.336 31887.996 36411.580 40742.334 45136.674 48569.891
665.00  14661.117 20693.957 27131.805 32052.945 37039.432 41329.937 45010.248 48292.813
666.00  14669.609 20504.133 27551.621 32496.139 36898.223 40984.697 44567.862 47598.202
667.00  14838.570 20449.973 26881.215 31963.783 36452.662 40660.018 44448.235 48093.552
668.00  14680.711 20214.836 26580.512 32232.604 37011.484 41603.070 45380.982 48450.568
669.00  14324.500 20294.965 27585.438 33090.953 37647.711 41506.381 45046.269 48532.287
670.00  15069.242 20935.141 27344.316 32680.246 37349.531 41738.123 45382.682 48514.773
671.00  14721.859 20429.348 27078.926 32518.273 36946.148 41123.752 44815.452 48330.356
672.00  14670.367 20472.137 26864.973 32321.166 36947.055 41288.186 44837.724 48106.678
673.00  14782.312 20636.980 26924.988 32091.740 36433.883 40768.596 44970.010 48331.999
674.00  14833.984 20739.793 27281.926 32299.621 36944.227 41231.678 44922.466 48148.894
675.00  14587.961 20677.570 27489.293 32945.328 37269.941 41559.473 45256.068 48705.362
676.00  14918.203 21004.023 27644.227 32434.332 36456.232 40601.023 44662.997 48211.834
677.00  14958.000 20740.375 27366.480 32725.596 37252.553 41552.785 45354.920 48925.490
678.00  14668.367 20862.688 27350.820 32186.824 36570.803 40818.781 44437.539 47374.802
679.00  14807.531 20505.855 26948.016 31975.992 36421.773 40513.131 44235.399 47070.409
680.00  14659.898 20801.719 27576.941 32609.219 36946.264 41155.857 44760.228 48206.199
681.00  14597.203 20695.031 27582.277 32491.738 36682.461 40294.383 43840.937 46981.365
682.00  14532.102 19942.262 26541.004 31164.289 35446.977 39536.367 43003.009 46419.909
683.00  14784.703 20736.035 27190.195 31579.631 35909.297 40229.537 43781.025 46685.672
684.00  14911.133 20551.770 26724.883 31474.102 35461.740 39648.598 43177.365 46656.810
685.00  14471.211 20020.090 26399.020 31527.236 35765.062 39778.961 43319.870 46677.703
686.00  15293.930 21440.129 27940.578 32179.217 36072.836 39771.943 43432.013 46707.623
687.00  15245.758 21357.621 27684.484 32207.045 36285.395 40115.594 43867.189 47825.297
688.00  14929.500 20863.207 27146.273 31512.398 35651.975 39948.549 43641.174 46706.568
689.00  15327.531 21503.141 28085.992 32809.750 37055.980 41071.127 44492.039 47635.265
690.00  14716.461 20601.371 27437.219 32346.402 36883.201 40971.928 44481.995 47928.110
691.00  15084.898 21059.762 27876.789 32626.379 36728.125 40573.949 44347.917 47820.165
692.00  14902.828 21225.988 27589.277 32139.619 36312.711 40406.256 44200.239 47487.072
693.00  15186.781 20774.973 27468.125 32187.051 36566.898 40495.199 44364.466 47985.247
694.00  15016.859 20923.734 27485.797 31905.084 36170.299 40332.238 44011.550 47309.319
695.00  15262.164 21246.961 27563.449 31955.215 35912.186 39587.777 43191.199 46582.931
696.00  14689.945 20623.594 27246.586 32015.959 36234.260 40395.967 44088.015 47508.597
697.00  14557.789 20219.387 26990.453 31950.545 36882.484 40427.033 43665.876 46928.867
698.00  15172.000 21164.414 27834.879 32468.846 36619.035 40853.262 44591.576 47341.345
699.00  15067.297 21024.762 27660.336 32400.461 36159.537 39764.027 43232.331 46636.656
700.00  14924.477 20725.668 27548.316 32078.004 36110.617 39607.752 43058.708 46228.201
701.00  14555.766 20554.156 27415.246 32055.414 36239.045 40051.627 43575.929 46636.732
702.00  14728.430 20792.793 27494.008 32044.604 36249.475 39900.264 43754.960 47309.210
703.00  14730.930 20558.910 27188.285 31996.541 36332.873 40280.238 44235.290 47696.845
704.00  14312.484 20264.262 27079.688 31902.242 36319.207 40371.510 43953.662 47038.978
705.00  14177.289 20154.957 27181.133 32176.301 36519.920 40528.408 44392.389 47595.709
706.00  14702.773 20523.559 27589.355 32219.539 36231.180 39835.303 43530.078 46604.116
707.00  14671.250 20788.426 27717.484 31919.980 35788.912 39789.613 43614.507 47469.818
708.00  14629.383 20745.988 27765.961 32493.768 36368.699 39894.871 43031.214 46521.976
709.00  14760.250 20839.613 27820.891 32237.100 35965.982 39568.129 43404.571 46543.809
710.00  14874.281 21070.539 27677.301 32496.791 36507.895 40517.576 43803.940 47144.155
711.00  14850.367 21015.855 27910.379 32740.467 36954.902 40460.240 44015.584 47247.547
712.00  13852.164 20064.070 27412.879 32445.086 36659.482 40610.242 44542.913 47567.897
713.00  14613.461 20841.723 27982.988 32861.816 36832.080 40701.268 44286.793 47345.883
714.00  14230.688 20399.543 27348.559 32365.107 36734.219 40790.789 44419.503 47927.283
715.00  14555.695 20423.809 27036.516 31944.814 36353.898 40290.951 43922.179 47038.623
716.00  14750.023 20886.430 27862.727 32726.488 37124.246 40890.096 44376.197 47424.499
717.00  14847.289 20774.547 27767.355 32710.889 36798.508 40833.955 44308.022 47355.367
718.00  14753.391 20747.188 27412.613 32232.758 36133.117 40325.100 44132.612 47315.046
719.00  14593.039 20495.441 27453.859 32652.988 37459.291 41663.225 45263.231 48519.656
720.00  14691.500 20553.523 27830.480 33525.799 38011.057 41984.416 45331.757 48539.112
721.00  14914.547 21139.180 28024.059 33062.393 37474.330 41277.805 44745.341 47975.598
722.00  14667.594 20499.105 27129.219 32442.953 37157.113 41133.182 44509.064 47734.690
723.00  15091.211 21289.648 27948.562 32881.697 37263.594 41182.494 44723.798 47929.129
724.00  14240.500 20069.039 27181.652 32904.709 37426.963 41581.223 45108.418 48560.231
725.00  14919.555 20562.277 27441.438 33100.322 37828.498 41760.006 45277.142 48493.600
726.00  14914.852 20865.672 27617.484 33162.449 37454.529 41611.162 45425.505 48644.776
727.00  15277.281 21155.418 28207.297 33466.221 37991.295 41805.447 45608.549 48902.648
728.00  14956.766 20852.398 27580.059 32386.973 36512.598 40426.740 44276.664 47963.511
729.00  14899.562 21159.453 28228.387 33277.684 37752.598 41977.800 45759.866 49586.210
730.00  14971.461 21261.410 28385.477 32881.975 37001.014 40765.236 44623.466 48100.830
731.00  14768.195 21040.176 28458.492 33736.898 38096.354 41948.529 45838.146 49159.240
732.00  15135.625 21253.371 28165.816 33429.697 37907.760 42171.062 46201.633 49912.280
733.00  14846.305 20744.383 27294.676 32322.359 36883.424 41154.820 45007.926 48737.011
734.00  14760.492 20566.773 27046.820 31956.521 36419.912 40880.666 45010.496 48500.817
735.00  14372.633 20273.496 26892.219 31595.828 35823.584 40003.453 44063.953 48083.897
736.00  14782.914 20610.926 26930.648 31807.809 36604.260 40609.395 44358.363 47719.459
737.00  14769.070 20741.770 27390.766 32653.961 37027.738 40965.494 44777.601 48082.033
738.00  14699.664 20761.891 27196.273 31942.436 36029.049 40097.068 43596.049 47253.945
739.00  14938.281 20792.957 27152.855 31733.301 36275.283 40105.373 43835.205 47503.155
740.00  14674.461 20709.148 27315.836 31917.783 35893.041 39769.756 43527.405 46841.946
741.00  14685.172 20567.547 26759.414 31627.064 35624.072 39755.002 43682.856 47250.241
742.00  14371.586 20284.539 27049.637 31760.756 36194.391 40235.410 43849.903 47420.143
743.00  14889.594 20943.285 27598.793 32172.318 36561.270 40395.613 44199.660 47717.396
744.00  15203.812 21174.914 27597.684 31743.623 35827.264 39782.209 43720.836 47441.725
745.00  14941.859 20820.535 27370.898 32101.699 36382.801 40223.510 43941.379 46983.542
746.00  14986.344 20809.574 27173.734 31694.742 36143.814 40049.756 43661.043 47154.253
747.00  15106.250 20962.422 27102.777 31790.340 35975.377 39979.088 43911.153 47569.268
748.00  14910.945 20848.609 27436.691 32011.070 36222.564 40494.887 44275.896 47881.704
749.00  14595.242 20223.500 26983.191 31874.311 36330.324 40452.889 44287.234 47368.934
750.00  14455.602 20275.785 26816.793 31480.113 35523.617 39526.260 43043.683 46500.328
751.00  14832.500 20854.895 27314.480 32228.430 36188.072 40416.502 44320.030 47542.884
752.00  14882.055 21021.047 27674.910 32322.600 36759.359 40708.580 44355.952 47555.424
753.00  14736.039 20663.266 27366.359 32164.834 36680.641 41093.193 44866.192 48177.106
754.00  14560.383 20797.836 27461.621 32220.592 36129.486 40148.699 44033.846 47549.107
755.00  14639.227 20747.090 27346.250 31985.721 36124.975 40212.078 43987.793 47274.656
756.00  15063.547 21200.129 27467.273 31912.678 35984.428 39809.070 43326.670 46753.188
757.00  15137.875 21209.965 27740.852 32434.533 36508.893 39949.766 43604.541 46908.556
758.00  15190.516 21122.891 27990.680 32789.102 36642.148 40348.207 43993.407 47456.276
759.00  15254.312 21001.746 27774.129 32579.008 36587.889 40674.055 44190.463 47512.507
760.00  15394.977 21369.840 28059.738 33253.561 37383.969 41287.951 45498.942 48561.241
761.00  15011.297 21011.293 27712.836 32645.205 37018.506 41281.635 45292.479 48725.062
762.00  15008.594 21208.684 28268.480 33123.234 37417.727 41558.166 45491.055 48744.584
763.00  14957.859 21139.828 28239.082 33246.320 37580.816 41765.777 45465.312 48899.947
764.00  15074.820 21474.383 28044.852 32192.666 36346.355 40280.637 44015.968 47614.634
765.00  15109.680 21472.340 28151.793 32723.172 36745.357 40320.229 43843.917 47247.535
766.00  15046.523 21518.719 27949.523 32188.645 36027.979 39877.414 43482.881 46942.861
767.00  15323.375 21711.926 28487.637 32394.078 36212.789 40133.152 43915.980 47704.799
768.00  15277.406 22005.551 28995.109 33267.104 36864.342 40644.823 44206.179 47775.250
769.00  15398.266 21817.070 28626.461 32982.939 36766.395 40602.449 44096.588 47535.245
770.00  15178.328 21902.137 28968.613 33178.043 36701.061 40285.637 43657.071 47305.334
771.00  15595.492 22309.297 29014.305 33181.352 37091.025 41076.352 44527.673 47761.066
772.00  15096.969 21254.793 27988.371 32549.449 36523.709 40569.037 44010.746 47463.907
773.00  14976.227 20920.375 27685.910 32214.545 36244.781 40632.922 44420.322 48359.278
774.00  15110.930 21534.254 28619.852 33033.725 36839.029 40144.357 43937.003 47537.728
775.00  14859.930 21239.297 28276.316 32863.562 36666.760 40619.154 44806.047 48221.518
776.00  15285.938 21515.633 27716.484 31827.998 35460.816 39092.969 43106.563 46839.756
777.00  15142.430 21607.918 28311.758 32460.186 36462.811 40085.629 43628.785 47398.286
778.00  15119.531 21770.762 28595.316 32837.986 36907.684 40739.693 44067.247 47388.540
779.00  14787.969 21104.324 27802.227 32490.604 36525.111 40538.645 44263.862 47601.914
780.00  14986.148 21377.199 28221.332 33367.467 37296.262 40990.109 44607.938 47678.976
781.00  14812.742 21050.883 28097.656 32831.082 37375.693 41322.857 44977.695 48257.354
782.00  15277.242 21640.535 28635.980 33074.664 36753.258 40300.969 44058.716 47329.153
783.00  15097.891 21569.391 28685.410 33159.947 37120.266 40992.590 44577.716 47968.592
784.00  14852.094 20930.668 27949.117 32720.727 37269.068 41093.139 44526.885 48124.240
785.00  14795.055 20836.453 27963.035 32986.363 36867.529 40960.814 44393.863 47393.705
786.00  14658.469 20760.277 27927.883 32966.283 37152.395 41096.002 44787.358 48165.438
787.00  14612.406 20691.328 27908.746 32965.273 36906.176 40829.549 44493.472 47873.960
788.00  14999.172 21051.930 27737.285 32298.801 36167.916 39945.039 43646.960 47003.167
789.00  14633.234 20809.047 27828.484 31664.361 35528.105 39753.703 43529.889 47093.302
790.00  15013.789 20760.629 27129.441 31802.520 36065.820 40199.707 43593.126 46885.925
791.00  15212.984 21117.262 27731.062 32004.789 35889.359 39792.645 43338.951 46598.531
792.00  15236.562 21257.309 27970.328 32049.117 35710.477 39563.326 43216.677 46622.379
793.00  15567.508 21548.004 28000.188 32595.625 36402.188 40450.967 44214.483 47533.338
794.00  14874.547 21159.891 28012.133 32169.549 36221.551 40259.658 43830.039 47287.011
795.00  15378.523 21538.570 28612.789 33355.273 36982.424 40677.449 43963.591 47298.914
796.00  15476.633 21757.301 28301.824 32861.965 36693.463 40420.271 44015.740 47242.617
797.00  14987.438 21128.242 27464.348 32302.531 36442.879 40654.801 44263.192 47514.835
798.00  14844.969 20710.207 27162.910 31665.385 35981.428 40375.883 44126.605 47781.516
799.00  15278.664 21290.266 27721.695 32421.836 36504.256 40346.779 43704.023 46755.334
800.00  15111.305 21058.773 27612.344 32218.305 36047.010 39639.066 43008.559 46368.366
801.00  14922.180 21233.695 27736.379 32210.443 36127.098 40231.668 43723.140 47235.773
802.00  15002.555 21621.020 28137.453 32242.084 36254.041 39798.627 43118.420 46458.696
803.00  15943.453 22259.414 28659.812 33051.221 36494.348 40327.133 43918.656 47187.404
804.00  15461.141 21705.004 28533.012 33117.316 36829.859 40189.439 43555.970 46595.994
805.00  15534.211 22061.535 28460.617 32893.824 36644.309 40471.002 43707.982 46828.098
806.00  15618.648 21656.492 27973.984 32347.779 36237.150 40132.406 43597.546 46767.299
807.00  15165.297 21565.480 28423.004 32968.139 36372.287 39685.924 43044.467 45937.435
808.00  15311.883 21537.090 28125.562 32390.793 36068.676 39483.389 42697.232 46180.292
809.00  15264.117 21682.832 28406.320 32874.164 36219.891 39805.023 42996.158 46118.481
810.00  15702.172 22178.070 28561.797 32874.951 36680.662 40379.020 43652.395 46593.511
811.00  15559.273 22231.297 29298.098 34045.449 37335.234 40644.205 43926.780 47031.471
812.00  15733.156 22467.863 29697.637 33703.182 37128.490 40632.057 44183.164 47642.942
813.00  15171.164 21403.293 28324.742 32755.383 36481.824 40174.652 43905.313 47448.615
814.00  15324.539 21574.008 28102.227 32101.139 35669.340 39288.006 42888.426 46086.661
815.00  14963.805 21048.906 27836.422 31730.541 35139.475 38968.217 42238.578 45550.000
816.00  15175.203 21336.859 27742.969 32094.975 35892.234 39508.377 43111.624 46639.069
817.00  15202.781 21444.434 27644.648 32313.805 36140.205 39916.205 43680.299 47290.115
818.00  14929.141 20943.820 27169.180 31645.070 35457.605 39598.188 43421.552 46522.144
819.00  15094.133 21146.926 27503.883 31742.092 35639.695 39221.270 43034.266 46529.720
820.00  15079.188 21229.062 27567.680 31546.064 35410.490 39207.664 42748.863 46268.864
821.00  15035.648 21274.594 27609.688 31784.156 35502.107 38741.539 42202.090 45483.838
822.00  15234.039 21373.016 28097.750 32722.602 36562.582 39926.525 43415.248 46609.954
823.00  15280.586 21545.617 28510.609 33795.053 37778.406 41390.006 44704.629 47627.069
824.00  15069.422 21329.434 28332.141 33366.373 37628.098 41292.695 44681.045 47722.288
825.00  15243.328 21376.449 27937.621 32548.141 36296.656 39869.734 43005.434 46072.789
826.00  14881.305 20940.594 27937.641 32692.125 37070.229 40856.793 44148.707 47090.645
827.00  15502.336 21331.730 28070.484 32350.119 36105.793 39814.285 43461.797 46950.298
828.00  15457.680 21571.574 28125.469 32805.912 37176.408 40976.324 44370.333 47963.885
829.00  15968.156 22202.855 28820.398 33678.123 37291.631 41576.861 45177.473 48480.133
830.00  15880.211 22335.598 28917.406 33156.779 36870.018 40933.584 44509.775 47799.421
831.00  15532.805 21735.219 29146.566 33326.744 37278.262 41182.277 44660.955 47993.766
832.00  15581.859 21827.496 29119.953 33221.604 36647.471 40606.049 44045.646 47482.442
833.00  16069.625 22185.117 28788.910 33456.127 37471.545 41225.268 44748.694 47819.333
834.00  15892.117 21979.020 28654.156 33184.381 36705.205 40434.398 44195.040 47691.876
835.00  15501.570 21784.203 28476.305 33031.355 36781.639 40576.236 44175.312 47694.102
836.00  16052.188 22370.422 28721.457 33193.279 36680.738 40459.430 44007.701 47476.076
837.00  15688.984 21874.340 28900.484 33231.070 36782.789 40709.264 44408.627 47409.482
838.00  15668.438 21925.531 28642.562 33027.705 37131.836 41207.187 44685.377 47807.957
839.00  15695.602 22018.180 29138.895 33408.166 37108.336 41000.064 44411.309 47733.530
840.00  15771.398 22244.117 28924.867 33025.768 36677.576 40554.508 44048.389 47508.282
841.00  15556.922 22025.113 29191.879 33657.592 37226.043 40661.637 44130.178 47494.765
842.00  15771.445 22074.680 29105.195 33564.184 37253.721 41179.443 44658.722 48096.969
843.00  15905.883 22228.797 29158.039 33849.717 37790.002 41200.154 44178.097 47550.750
844.00  16033.750 22385.086 29237.391 34010.154 38171.562 41699.439 44730.405 47872.995
845.00  15917.281 22169.844 29285.871 33409.889 37103.850 40636.227 44294.380 47306.979
846.00  15452.898 21187.637 27740.852 32646.525 36433.291 39694.832 43256.459 46350.651
847.00  15680.344 21906.922 28461.477 33212.189 37593.957 41506.611 45068.423 47865.897
848.00  16362.109 22548.305 29453.297 34133.904 37933.293 41571.455 44946.193 48088.497
849.00  16042.367 22067.992 28652.230 33479.398 37772.363 41802.260 45107.550 47854.353
850.00  15958.867 22252.723 29122.898 33945.025 37877.318 41106.049 44634.226 47459.095
851.00  16035.617 22554.188 29293.656 33796.732 37689.623 41430.423 44792.763 47535.372
852.00  16304.461 22904.258 29221.977 33670.184 37409.727 41051.490 44335.465 47500.736
853.00  15848.055 22081.664 28081.344 32693.258 36605.934 40713.842 44145.475 47504.602
854.00  16448.523 22985.086 29363.613 33184.281 36917.348 40606.379 44279.143 47518.538
855.00  16211.188 22719.934 29255.316 33263.443 37352.682 41204.772 44640.648 47402.666
856.00  16491.539 22836.621 28702.785 33205.236 37240.572 40920.641 44203.115 46979.590
857.00  16540.172 22857.035 29395.633 33693.807 37296.000 41023.475 44328.005 48077.311
858.00  16726.898 23291.043 30175.414 34492.611 38172.955 41526.553 44883.792 47983.935
859.00  16065.594 22288.836 28815.578 33431.010 37199.287 40984.961 44405.858 47458.474
860.00  16395.633 22562.160 29037.227 33302.531 37194.047 40742.203 44325.496 47726.894
861.00  16478.914 22601.074 29157.047 33926.424 37756.600 41471.462 44859.067 48108.385
862.00  16195.766 22631.215 28886.512 33525.295 37234.324 40618.641 43981.020 47341.381
863.00  17065.047 23626.039 29934.105 33986.400 37727.383 41192.404 44599.667 47556.202
864.00  16480.930 22719.316 29773.527 34230.316 38376.703 42221.722 45570.070 48296.880
865.00  16933.227 23127.574 29666.035 34146.668 38082.324 41360.414 44444.156 47345.156
866.00  16319.961 22648.871 29131.613 33779.055 37507.455 41270.059 44495.290 47462.044
867.00  16349.156 22452.395 28773.488 33472.436 37492.465 41288.660 44747.992 48254.780
868.00  16109.336 22371.359 28513.355 33223.752 37113.926 40791.559 44498.984 47762.906
869.00  16042.477 22579.680 29032.910 33197.160 37168.768 41384.586 45177.833 48619.684
870.00  15909.875 22037.875 29174.055 33882.973 37785.768 41652.809 45278.653 49050.532
871.00  15989.562 22027.387 28819.883 33488.326 38280.205 42118.100 45719.732 49127.909
872.00  15914.297 22571.730 29416.078 33930.646 37413.750 41279.437 45170.496 48334.623
873.00  16137.430 22609.566 29445.398 33759.902 37733.738 41504.307 44992.654 48301.832
874.00  15666.508 22144.469 28673.641 33183.541 37449.627 41498.882 45390.908 49036.970
875.00  16185.602 22698.227 28994.594 33522.479 38035.701 41742.754 45356.482 48835.090
876.00  16281.641 22274.941 28329.883 33162.080 37382.217 41562.401 45114.649 48466.233
877.00  16118.234 22594.855 29463.344 34327.500 38298.039 42156.043 45381.661 48522.646
878.00  15510.969 21797.137 28773.656 33541.680 37515.436 41647.826 45613.081 48965.225
879.00  15820.414 22074.586 28750.551 33366.504 37313.477 41357.257 45097.925 48899.224
880.00  15896.828 22167.438 29140.699 33927.752 37837.525 41595.848 44991.992 48198.966
881.00  16368.180 22698.332 29409.961 33822.613 37571.631 41292.219 44626.804 47798.759
882.00  16805.336 23241.703 30072.871 34773.645 38665.998 42290.203 46105.196 49244.407
883.00  16052.828 22556.738 29370.641 33994.812 37848.131 42047.350 45583.884 48606.905
884.00  15787.008 22164.520 29041.727 33837.766 37927.965 41912.948 45386.191 49299.785
885.00  15083.766 21097.586 27409.883 32842.107 37148.260 40880.426 44813.896 48057.722
886.00  15509.883 21797.824 28522.254 33834.334 38123.076 41380.174 44778.599 47898.644
887.00  15388.102 21627.039 28448.863 33157.191 37308.797 40873.877 44409.522 47613.543
888.00  15336.289 21353.250 27915.793 32506.227 36721.643 40592.558 43909.925 47181.372
889.00  15327.695 21415.891 27592.785 32637.465 36668.148 40396.848 43826.521 47160.218
890.00  15356.867 21593.902 28281.418 33013.180 37022.812 41091.459 45060.268 48822.411
891.00  15066.211 20949.277 27271.684 32537.459 37329.738 41864.741 45356.918 48623.604
892.00  14415.734 20261.156 26968.457 32088.410 36768.195 40886.237 44736.435 47987.499
893.00  14839.422 20592.781 27230.820 32151.328 36216.203 40223.043 44002.555 47197.251
894.00  14692.156 20403.547 27154.305 32203.154 36538.045 40960.936 44694.619 47989.708
895.00  15275.516 21206.594 27736.754 32631.684 37279.406 41094.158 44500.172 47765.188
896.00  15226.922 21436.703 28172.719 33124.414 37130.703 40761.305 44273.453 47611.692
897.00  14918.023 20882.910 27565.445 32601.953 36917.264 41146.054 44765.109 47828.446
898.00  15210.398 21435.461 28042.191 32996.889 37376.506 40894.793 44299.671 47245.453
899.00  15086.914 21088.980 28360.852 33243.008 37308.732 41002.868 44682.301 47738.058
900.00  15225.117 21072.996 27880.438 32865.555 37059.090 41025.983 44412.380 47344.156
901.00  15179.430 21023.137 27679.902 32782.615 36993.975 40833.652 44531.145 47674.757
902.00  15424.664 21655.145 28192.863 32942.762 37060.475 41279.452 44878.868 48271.096
903.00  15385.578 21631.566 28546.633 33457.172 37641.725 41530.204 44947.438 48089.918
904.00  15231.156 21562.051 27937.172 33031.836 36823.941 40592.523 44253.742 47368.486
905.00  15747.453 22203.922 28549.828 33340.639 37729.748 41794.242 45315.938 48223.655
906.00  16035.453 22704.613 29429.707 34156.141 38258.055 42033.339 45752.157 48973.100
907.00  15601.742 21987.035 29233.582 34073.904 38189.160 41741.863 45228.828 48532.860
908.00  15903.727 22546.293 29397.215 34500.643 38719.830 41726.349 44907.538 48286.858
909.00  16160.539 22592.770 29206.871 33933.381 38130.096 41606.328 45081.067 47848.464
910.00  15525.312 21747.645 28569.258 33113.389 37109.248 40946.596 44309.549 47541.787
911.00  15811.898 22008.219 28967.930 33359.605 37085.275 40888.445 44467.722 47742.729
912.00  15603.906 21724.625 28252.359 32954.277 37522.199 41600.121 45114.309 48521.554
913.00  15540.164 21790.602 28568.941 33330.033 36829.895 40450.039 44271.251 47719.565
914.00  15444.070 21708.070 28736.680 33458.201 37287.455 40711.398 43776.671 47031.144
915.00  15618.523 21978.605 28865.109 33384.730 37401.143 40964.629 44955.394 48265.773
916.00  15564.500 21726.469 29014.652 33273.830 37322.168 40851.828 44447.227 48019.933
917.00  15711.969 22160.117 29052.066 33943.557 37659.160 41358.094 44877.140 48162.048
918.00  15313.555 21615.855 28520.043 33724.004 37798.340 41459.676 44973.686 48307.427
919.00  15105.734 21986.234 29094.738 33881.291 37628.428 41383.475 45070.561 48872.183
920.00  15338.055 21427.547 28093.914 32972.428 37283.057 41209.813 44998.227 48197.352
921.00  15455.984 21859.934 28909.973 33727.225 37600.949 41358.980 45068.321 48134.175
922.00  15201.789 21509.281 28355.383 33038.545 37399.209 41167.202 44965.064 48372.085
923.00  15078.961 21249.723 28508.254 33290.234 37378.932 41285.120 45202.526 48523.312
924.00  14525.008 20709.020 28093.203 33316.598 37962.117 42072.929 45975.363 49042.171
925.00  15239.742 21666.402 28881.434 34246.615 38338.438 42480.223 46345.084 49243.617
926.00  15289.977 21626.879 28701.918 33776.848 38008.293 42052.448 45689.306 48976.606
927.00  15146.305 21121.090 28185.820 33168.330 36936.803 40595.404 44559.330 47851.156
928.00  15551.461 21898.133 28631.785 33537.420 37624.820 41966.205 45666.531 48892.125
929.00  15467.188 21685.500 28538.051 33116.645 37460.598 41369.969 44925.430 48463.673
930.00  15805.867 21803.859 28616.574 33358.340 37500.385 41496.105 45010.641 48590.902
931.00  15791.570 21775.531 28293.844 33753.658 38239.045 41959.342 45886.448 49161.630
932.00  15935.109 22058.516 28851.129 33827.357 37797.201 41516.594 45072.393 48555.086
933.00  16556.031 22820.727 29550.727 34194.637 37909.027 41405.323 44976.085 48516.081
934.00  15806.430 21828.133 28086.125 33187.135 37131.781 40988.811 44655.281 48099.826
935.00  15576.258 21069.137 27450.270 32341.504 36901.562 41250.594 45336.253 48847.396
936.00  15398.469 21387.992 27820.637 32584.287 36697.486 41036.107 45085.619 48717.189
937.00  14682.359 20353.656 27732.770 33289.586 37753.744 41696.433 45380.439 48754.157
938.00  15133.977 20991.445 27979.816 33257.707 37593.283 41533.295 45173.593 48635.091
939.00  15646.812 21329.391 28448.863 33822.348 38079.787 42424.739 46013.848 49405.236
940.00  15766.828 21543.852 28577.406 33234.357 37209.705 41348.545 45216.858 48974.014
941.00  15797.695 21855.188 28911.523 34213.268 38180.547 41831.087 45664.957 48991.063
942.00  15657.156 22086.906 29148.027 33638.381 38001.896 41876.320 45597.437 48848.188
943.00  15681.758 22059.395 29151.719 34109.703 38257.043 41750.353 45774.029 48958.413
944.00  15587.320 22019.777 29088.156 34291.432 38433.455 42171.265 45449.834 48413.960
945.00  15738.312 22007.859 29226.816 34792.197 39072.812 42710.624 46134.645 49179.980
946.00  16130.742 22103.367 28855.031 34003.766 38596.523 42612.319 46191.895 49371.377
947.00  15204.469 21068.930 28304.996 33452.766 38172.539 41965.070 45804.543 49124.186
948.00  15785.195 21590.574 28544.379 33671.258 38106.338 42034.346 45413.468 48654.358
949.00  15626.578 21900.871 29193.602 34323.256 38717.092 42552.205 46070.271 49232.927
950.00  15656.578 21565.645 28393.332 33760.900 38422.268 42560.927 46045.023 49361.975
951.00  15858.594 22029.398 29071.617 34246.357 38698.852 42977.096 46608.920 50283.101
952.00  16005.000 22211.723 29431.887 34620.141 39421.736 43535.106 47046.544 50546.402
953.00  15728.594 21935.699 29408.965 34827.527 39528.172 43806.645 47269.495 50584.900
954.00  15787.844 22269.387 29728.031 34770.480 39244.879 43580.356 47460.586 50381.026
955.00  16303.703 22369.402 29117.695 34677.895 39231.896 43717.278 47024.840 50143.723
956.00  15881.875 21960.961 29253.059 34439.268 38945.287 42937.499 46567.016 49493.821
957.00  15947.297 21989.574 28922.055 33969.162 38060.346 41875.337 45804.177 49494.705
958.00  15657.148 21523.953 28125.707 33026.701 37542.656 41763.068 45752.703 49126.690
959.00  15523.625 21666.125 28237.184 33045.176 37638.818 41587.400 45297.057 48773.218
960.00  15635.594 21651.531 27828.898 32174.094 36559.102 40882.282 45404.176 49068.601
961.00  15813.523 21621.656 28560.582 33153.383 37370.816 41509.018 45411.634 48515.487
962.00  15991.492 22163.434 28663.664 33536.664 37947.146 42425.135 46413.076 49705.488
963.00  15679.078 21851.035 28804.598 33464.443 37638.520 41753.987 45558.064 48778.936
964.00  15274.867 21364.121 28553.191 34164.191 38807.143 43139.408 46826.993 50095.895
965.00  15733.078 21767.402 28995.594 34223.061 38528.490 42505.342 46255.683 49653.054
966.00  15713.195 21799.527 28737.797 33830.332 38081.787 42080.976 45685.355 49391.067
967.00  16042.180 22141.508 28915.902 33780.637 37969.592 42182.354 45969.882 49111.777
968.00  15902.938 21736.875 28624.820 33174.242 37343.633 41197.875 45055.602 48912.891
969.00  16272.648 22439.480 29131.543 33627.625 37763.727 41864.867 45522.085 49241.030
970.00  16456.641 22689.637 28969.055 33151.570 37390.281 41597.979 45315.558 48778.200
971.00  16116.352 22110.699 28630.781 33260.588 37208.455 41003.317 44653.274 48183.350
972.00  16406.297 22704.324 29107.871 33542.834 37337.875 41274.710 45658.441 49537.188
973.00  16268.383 22284.879 28878.047 33494.074 37503.525 41509.965 45177.880 48591.953
974.00  16159.164 22086.738 28630.418 32961.225 36874.693 40608.659 44336.146 47934.663
975.00  16309.227 22624.301 28980.375 33303.211 37324.869 41149.789 44736.795 48210.614
976.00  15861.094 22293.195 28986.539 33548.387 37761.891 41665.100 45390.820 48525.655
977.00  16534.227 22979.953 29393.262 33823.414 37898.412 41877.440 45446.803 48591.711
978.00  16204.586 22548.738 29115.836 33316.291 37133.510 40939.854 44990.986 48420.697
979.00  16148.000 22555.520 29268.422 33916.074 37714.252 41317.064 45109.014 48656.571
980.00  15644.141 22070.102 29185.145 33964.322 37632.316 41137.367 44623.197 48122.563
981.00  15606.312 22248.504 29089.570 33880.441 37824.619 41183.721 44763.294 48721.761
982.00  15947.117 22426.105 28977.000 33593.457 37140.783 40772.596 44433.734 47901.919
983.00  15719.992 21856.746 28756.977 33391.359 37263.865 40840.198 44505.650 47428.875
984.00  15871.406 22125.426 29182.492 33807.760 37925.096 41785.043 45395.691 48548.856
985.00  16558.414 22772.543 29413.797 34208.742 37951.871 41677.184 45010.306 48268.139
986.00  15870.078 22110.086 28490.871 33094.824 37092.754 40717.377 44229.814 47708.871
987.00  15735.492 21878.766 28139.254 33006.668 36887.785 40720.213 44564.483 48163.745
988.00  16281.461 22651.555 28945.520 33553.436 37597.613 41291.592 44702.746 47956.691
989.00  15799.852 21699.742 28586.793 33096.988 36787.627 40426.240 44014.104 47496.210
990.00  15901.242 22108.461 28545.574 32843.443 36718.779 40496.572 44087.009 47796.243
991.00  16560.961 22819.082 29243.879 33248.402 36746.641 40283.492 44165.993 47911.565
992.00  16434.039 22336.773 29121.590 33495.807 37276.574 40759.865 44100.277 47554.646
993.00  16334.562 22637.676 28843.305 33604.420 37805.295 41658.321 45350.827 48737.793
994.00  15913.227 22339.395 28977.000 33688.631 37558.066 41446.785 45083.132 48376.350
995.00  16416.805 22636.812 28724.598 33683.992 37856.236 41725.383 45264.917 48665.261
996.00  16129.727 22267.418 28916.168 33678.162 37315.637 40983.314 44584.720 47845.459
997.00  16173.336 22570.574 29032.637 33972.109 37682.268 41481.662 45194.689 48735.719
998.00  16456.953 22719.652 29606.484 34055.758 37777.678 41625.738 45470.489 49051.097
999.00  15716.008 21853.348 28550.465 33237.090 37309.580 41150.111 44901.055 48500.767
1000.00  16379.242 22704.125 29560.645 33848.980 38025.906 42378.041 46272.207 49638.530
1001.00  16054.102 22235.215 28878.461 33507.430 37499.426 41047.416 45046.780 48571.123
1002.00  16045.312 21944.535 28458.367 33110.654 37085.361 41249.829 44699.108 47910.155
1003.00  15326.930 21107.762 28181.113 32954.021 37285.320 41232.193 45498.738 49206.313
1004.00  16156.062 22359.270 29371.195 33691.719 37605.590 41689.627 45565.032 49379.056
1005.00  15458.586 21564.250 29109.934 33888.078 38124.695 42450.414 46239.982 49719.664
1006.00  16048.695 22357.410 29507.863 34174.291 38158.193 42656.743 46506.001 49789.013
1007.00  15960.562 22296.730 29230.547 33643.566 37885.709 42140.108 45871.214 48745.767
1008.00  16179.438 22451.621 29160.289 33444.369 37825.891 41662.283 45686.980 49369.900
1009.00  16065.703 22415.703 29452.867 34212.939 38513.291 42753.386 46696.683 50097.254
1010.00  15641.344 21865.594 29059.676 33649.113 37486.268 41212.032 44887.871 48673.371
1011.00  15748.406 21866.141 28836.801 33519.287 37940.793 41951.800 45487.383 48821.912
1012.00  15348.094 21517.785 28248.973 32903.846 36788.312 40905.314 44745.158 48245.387
1013.00  15444.188 21432.402 28344.988 33281.471 37620.893 41665.766 45592.331 49057.215
1014.00  15713.914 21813.980 28525.242 33427.771 37532.037 41756.260 45334.890 48822.640
1015.00  14944.641 20727.617 27478.062 32968.215 37111.371 41707.906 45864.893 49136.402
1016.00  15632.758 21480.414 28448.816 33540.783 38132.344 42359.765 46389.979 49969.186
1017.00  15386.242 21370.367 28132.480 33087.605 37643.082 41758.454 45434.625 48814.765
1018.00  15770.414 21962.660 28743.652 33638.994 38110.877 42220.071 45401.342 48365.402
1019.00  16041.414 22233.223 28805.203 33253.268 36742.496 40663.020 44539.210 48208.099
1020.00  15898.016 22091.543 28558.633 33213.998 37759.135 42116.962 45911.594 49270.480
1021.00  16406.625 22463.223 28771.434 33089.047 37153.826 41423.703 45182.733 48724.657
