# Supplementary material for: N-Glycans modulate tilting of HIV-1 envelope glycoprotein
Source: Nat Commun. 2026 Apr 15;17:5206. doi: 10.1038/s41467-026-71874-2 (PMC13254402; doi:10.1038/s41467-026-71874-2)
Supplement: Supplementary file 8 — Source Data [file 41467_2026_71874_MOESM8_ESM.zip › source_data/2_Supplementary_Figures/5_FigS9/source_data/ENV_ECTODOMAIN/full.TOTshield.time_evo.hiv_env_full_lipids_w_ions.not_water_not_ions.1.txt]

# TOTAL OCCLUDED AREA
# SIM_TIME AREA_r1.4 AREA_r2 AREA_r3 AREA_r4 AREA_r5 AREA_r6 AREA_r7 AREA_r8


  0.00  12918.336 18797.191 26509.488 32131.732 37263.617 41249.111 44640.269 47571.934
  1.00  12967.266 18735.773 26274.590 32002.217 36606.141 40647.426 44262.811 47655.365
  2.00  13056.562 19124.699 26683.445 32433.068 37540.107 41803.426 45497.122 48869.637
  3.00  13072.055 19147.441 26368.410 32057.131 37427.043 42080.301 45341.892 48541.058
  4.00  13584.297 19304.133 27058.906 33386.309 38331.303 42322.740 45528.923 48396.698
  5.00  13290.188 19384.785 26911.574 33025.523 37928.213 41811.441 45395.006 48356.256
  6.00  13053.633 18997.250 27122.180 33024.350 37779.377 42049.535 45740.939 48892.021
  7.00  13055.289 19106.828 26907.809 33091.926 38032.980 41778.076 44888.176 47741.803
  8.00  12944.039 18619.922 26434.191 32074.471 36813.732 41461.627 44931.977 47886.747
  9.00  13164.406 18923.172 26621.125 32467.271 37376.393 40982.998 44351.884 47493.677
 10.00  13222.086 18956.359 26911.051 32970.037 37899.701 42059.260 45167.603 48238.385
 11.00  13224.375 18798.000 26826.582 32970.615 38016.293 42423.436 46142.429 48975.574
 12.00  13039.344 19129.469 27361.246 33910.367 38833.039 42755.400 45847.265 49263.937
 13.00  12792.141 18614.676 27045.078 32850.039 37630.896 41744.512 45228.125 48285.234
 14.00  13704.648 19647.895 27434.266 33530.836 38545.629 42448.453 46001.694 49360.916
 15.00  13136.133 18966.047 26815.707 33078.236 38178.402 42517.730 45950.540 48954.663
 16.00  13653.000 19688.980 27386.855 33159.098 37691.666 41562.258 45316.728 48287.191
 17.00  13402.094 19520.430 27195.203 33314.268 37918.479 41581.838 44832.936 48023.806
 18.00  13722.836 19959.316 28347.109 34310.623 38973.016 43330.773 46295.146 49188.625
 19.00  13615.180 19697.410 27594.988 33273.613 37647.947 41821.348 45394.283 47886.586
 20.00  13169.773 19199.711 27034.930 33031.666 38317.580 42586.516 46162.001 48914.649
 21.00  13370.570 19417.793 27328.965 33375.002 37580.408 41100.783 44277.990 47488.557
 22.00  13533.281 19587.281 27470.094 33139.885 37270.994 40774.736 44377.938 47668.889
 23.00  13741.609 19359.531 27349.316 33160.184 37676.943 41049.090 44362.982 47572.327
 24.00  13897.438 19689.559 27035.852 32970.156 37733.031 41549.496 44959.501 48288.913
 25.00  13342.508 19049.078 26616.344 32445.145 37297.234 41162.703 44531.203 47486.166
 26.00  13784.445 19564.195 27415.902 33232.240 37781.896 41765.291 45282.083 47984.193
 27.00  14322.727 20267.621 27457.609 33223.523 37826.607 41464.809 44689.654 47313.293
 28.00  13942.602 19816.617 28047.992 33622.227 37913.426 41549.484 44364.800 47240.212
 29.00  14117.719 20195.078 28248.500 33890.854 38156.104 42038.361 45280.173 48244.598
 30.00  14169.422 20146.773 27639.129 33492.391 37971.455 41626.080 45139.017 48054.777
 31.00  14200.547 20203.164 27469.543 32722.803 37271.871 41255.178 44523.170 47813.783
 32.00  14403.336 20245.812 27521.750 33330.949 37999.266 41939.500 45346.882 48287.457
 33.00  14365.273 20134.094 27312.039 33382.035 37749.348 41165.572 44594.899 47563.686
 34.00  13756.688 19615.969 26944.254 32842.848 37899.025 41951.779 45513.974 48819.882
 35.00  13999.188 20232.590 27469.520 32716.623 37591.818 41213.238 44195.627 47216.982
 36.00  13752.984 19500.094 26850.480 32076.160 36681.654 40636.809 44118.024 47064.860
 37.00  13894.328 19933.750 27689.750 33684.443 38283.807 41981.531 45325.354 48286.198
 38.00  14016.305 19904.688 27923.082 33468.234 37648.016 41441.277 44756.934 47786.041
 39.00  14005.914 19866.105 27207.910 32448.068 37159.309 40740.932 43829.790 46802.505
 40.00  14094.102 20057.598 27333.238 33026.098 37596.098 41372.041 44649.771 47619.481
 41.00  13486.148 19548.227 26913.895 32597.266 36915.973 41052.371 44431.978 47340.062
 42.00  13309.695 19565.188 27172.586 32764.484 37529.518 41728.504 45403.993 48345.285
 43.00  13439.914 19479.805 26436.711 31569.566 36309.035 40388.912 43772.912 46900.769
 44.00  13647.164 19284.648 26339.410 31842.984 36154.506 39978.939 43317.063 46622.146
 45.00  13393.703 19351.094 26621.434 32343.875 37010.025 40904.166 44253.659 47251.432
 46.00  13441.117 19332.445 26553.691 31671.188 36773.850 40701.215 44037.536 47008.422
 47.00  13518.188 19179.465 26173.410 31262.432 36237.586 40444.461 43733.690 46765.838
 48.00  13794.859 19621.684 26394.621 31111.242 35904.059 40208.861 44204.426 47704.603
 49.00  14055.375 19367.887 26126.480 31562.584 36457.305 40148.725 43648.511 46778.939
 50.00  13929.438 19777.133 26379.887 31684.293 36173.309 39975.832 43217.902 46543.771
 51.00  13993.336 19816.469 26994.719 32497.039 37055.344 40850.871 44346.117 47863.294
 52.00  13980.180 19789.734 26906.645 32084.404 36744.496 40546.031 44098.046 47718.995
 53.00  13855.312 19183.500 25752.824 30924.441 35436.838 39238.488 42819.987 46198.522
 54.00  14211.766 19917.113 26721.773 31478.457 35562.006 39687.721 43419.766 46711.193
 55.00  14048.648 19905.363 27019.809 32291.990 36917.568 41024.186 44472.887 47616.060
 56.00  14489.336 20354.941 26967.684 31972.637 36389.340 40147.742 43522.637 46883.331
 57.00  14572.516 20582.637 27789.438 32631.234 37134.670 40865.879 44676.982 48163.452
 58.00  14607.633 20736.465 27630.074 32910.408 37332.439 40772.471 43708.543 46737.137
 59.00  14914.391 20873.746 28115.547 33211.496 37412.875 40826.672 44068.743 47157.328
 60.00  14121.875 20221.766 27492.492 33158.566 37777.338 41551.723 45135.160 48270.351
 61.00  14124.961 20395.059 27599.426 32907.875 37349.080 41294.184 44848.467 48001.168
 62.00  14327.000 20333.262 27447.016 33295.318 38107.553 42006.494 45288.882 48275.735
 63.00  14408.328 20530.039 28145.996 33632.172 37538.500 40985.646 44548.562 47941.419
 64.00  14335.055 20028.820 27655.223 33391.012 37832.578 41341.143 44631.229 47983.200
 65.00  14706.281 20666.395 28125.305 33022.193 37265.406 41415.801 44908.588 48001.329
 66.00  14347.938 20292.637 27420.617 32912.393 37602.836 41783.859 45248.115 48297.768
 67.00  13859.055 19869.930 27650.109 32965.643 37337.223 41606.207 45289.856 48672.398
 68.00  13936.734 19960.875 27467.340 33581.715 38510.057 42375.416 45804.388 49031.758
 69.00  13709.906 19649.328 27325.359 32706.803 37547.303 41177.139 44489.642 47769.862
 70.00  13793.070 19419.809 26320.117 32105.779 36711.098 40720.711 44378.193 48083.865
 71.00  13874.500 19608.879 27150.020 33109.967 37792.443 42166.523 45897.014 49178.113
 72.00  14590.648 20517.477 27737.816 33048.529 37750.297 42021.902 45808.048 49205.936
 73.00  15105.016 21227.477 28077.113 33686.166 38258.035 42161.432 45809.505 48968.208
 74.00  14618.656 20785.309 28063.105 33348.367 37896.484 41657.391 45293.458 48487.896
 75.00  14159.461 19811.391 26831.602 33299.484 38319.764 42710.891 46298.557 49536.840
 76.00  14482.422 20300.930 27621.953 33679.539 38402.889 42482.408 45998.392 49021.427
 77.00  14164.062 20053.156 27779.648 33387.295 38553.678 42885.955 46292.631 49270.723
 78.00  13764.789 19939.570 27633.594 33550.893 38128.691 42582.041 46227.106 49143.380
 79.00  13174.109 18876.848 26425.016 32117.902 37564.742 41873.650 46153.055 49621.738
 80.00  13685.297 19671.016 26954.254 32713.754 37641.631 41796.113 45433.003 48235.231
 81.00  14077.234 20113.969 27588.820 33324.135 37850.324 41638.764 44820.487 47481.980
 82.00  14044.406 20163.941 27624.402 33471.545 38086.625 41927.834 45270.185 48343.778
 83.00  13727.812 19350.887 26985.141 33274.020 37539.955 41370.148 45061.196 48263.824
 84.00  13569.086 19656.723 27091.035 33227.086 38240.516 42449.693 45646.454 48631.598
 85.00  13927.500 20092.727 28025.570 34211.352 38708.291 42488.441 45408.616 48337.400
 86.00  14028.617 20280.996 28193.379 34194.189 38665.896 42239.211 45440.533 48443.241
 87.00  13929.586 19847.332 27848.418 34107.445 39100.076 42695.508 46214.131 49343.241
 88.00  13943.883 20109.426 28029.891 34215.467 38830.318 42998.404 46427.855 49212.283
 89.00  14333.000 20534.805 27959.848 33945.887 38887.807 42520.143 45496.895 48264.605
 90.00  14023.156 20153.855 27838.273 33807.623 38769.438 43014.285 46440.033 49191.906
 91.00  14057.273 20030.836 27453.559 33568.006 38351.678 42169.189 45647.917 48633.607
 92.00  14237.367 20527.832 28183.117 34034.828 38925.006 43140.887 46588.298 49093.182
 93.00  14391.625 20647.055 27951.578 33478.164 38496.221 42759.162 46282.223 49613.587
 94.00  13995.102 20106.590 28208.074 34608.234 39346.848 43565.590 47000.437 50054.485
 95.00  13639.469 19884.227 27757.066 33572.893 38211.506 42166.340 45672.016 48499.456
 96.00  14118.797 20429.480 28726.270 34785.020 39273.340 42742.977 45895.833 48778.432
 97.00  14891.258 21162.812 28512.539 34329.436 39070.311 42485.016 45599.781 48520.374
 98.00  14888.711 20861.738 28321.988 33771.111 38005.396 41447.877 44693.112 47440.216
 99.00  14289.867 20225.082 27396.395 33409.811 38270.434 42440.451 45677.322 48686.473
100.00  14470.023 20344.676 27647.586 33494.852 38014.707 42228.582 45220.535 48058.600
101.00  14424.773 21118.281 28917.227 34176.473 38557.541 41989.525 45063.348 47908.427
102.00  14625.430 20965.805 28433.547 34144.369 38732.486 41962.473 45026.938 47943.209
103.00  14394.023 20562.789 28139.438 33657.682 38390.270 42004.193 45080.674 47690.170
104.00  14217.969 20591.703 28263.867 34226.666 38653.887 42514.068 45797.035 48920.134
105.00  13622.703 19822.125 27422.516 33733.174 38984.689 43390.496 46734.053 49961.986
106.00  13873.617 20009.328 27140.301 32856.900 38252.830 42780.393 46207.522 48980.024
107.00  14551.922 21079.152 28378.055 33580.203 38115.109 41990.367 45224.026 48068.585
108.00  14830.141 21010.945 28255.969 33649.508 38159.770 42275.158 45501.907 48384.250
109.00  14587.008 21232.113 28618.156 34157.594 38560.658 42170.865 44959.999 47710.778
110.00  14558.398 20494.312 27766.891 33711.258 38192.035 41951.293 45101.019 47874.493
111.00  14642.242 21062.777 28602.383 34483.859 39041.359 42364.920 45227.773 48345.094
112.00  14131.344 20104.891 27504.906 33759.264 38598.629 42515.992 45995.205 48794.436
113.00  14257.312 20600.223 28258.121 34082.826 38611.633 42415.400 45771.954 48692.324
114.00  14768.227 20926.934 28360.715 33765.623 38747.979 42697.488 46306.871 49025.300
115.00  14709.961 21440.133 28871.883 34349.896 38957.623 43038.936 46402.913 49364.815
116.00  14485.508 21099.926 28358.512 34222.789 38958.084 42684.955 45892.578 48801.299
117.00  14134.133 20620.926 28429.734 34823.334 39640.773 43412.488 46048.786 48831.976
118.00  14751.836 21150.996 28205.184 34049.143 39454.453 43481.746 46603.716 49280.139
119.00  14759.562 20541.098 27405.148 33275.398 38233.082 42366.381 45984.977 48862.960
120.00  13854.297 19992.012 27329.152 33057.668 38027.754 42434.369 45623.955 48496.349
121.00  14300.664 20489.250 27953.305 33835.279 39303.707 43052.420 46379.769 49187.774
122.00  14498.305 20686.805 27865.934 33711.996 38496.438 42265.854 45289.794 48290.416
123.00  14553.789 20748.137 28497.250 33613.141 38251.154 42307.529 45592.251 48802.146
124.00  14461.758 20458.508 27761.727 33382.084 38152.033 41995.215 45305.697 48486.556
125.00  14196.758 20275.633 27239.301 33184.094 38066.822 42072.686 45140.569 48005.887
126.00  14280.812 20427.281 27244.105 32405.070 36907.660 41107.506 44478.349 47863.799
127.00  15080.891 21401.312 28000.770 33202.861 37909.867 41732.135 44630.569 47624.329
128.00  14737.969 20971.477 27985.719 33071.367 37417.744 41508.010 44789.391 47814.955
129.00  14812.875 20753.121 27190.680 33244.406 38460.977 42344.471 45608.310 48442.731
130.00  14555.383 20316.949 26904.469 32621.355 37507.602 41524.000 45002.676 48435.950
131.00  14361.875 20317.516 27219.383 33125.688 37892.527 41827.826 45344.229 48555.116
132.00  14301.586 20770.375 27786.375 33312.162 38733.424 42628.461 45982.904 49076.852
133.00  14459.273 20708.473 27935.027 33531.225 38476.162 42467.564 46220.843 49563.708
134.00  14386.078 20421.781 27306.273 33011.936 37825.674 42228.875 45662.353 48722.665
135.00  13682.336 19663.105 27552.664 33642.939 38201.529 41734.945 44897.007 47725.057
136.00  14645.445 21038.680 28654.363 34243.367 38468.701 42237.383 45423.625 48242.687
137.00  14060.469 20235.898 27936.289 33570.676 38183.395 41494.666 44646.976 47781.843
138.00  14009.617 20004.922 27277.570 32953.627 37644.859 41355.652 44697.159 48048.581
139.00  14635.922 20767.582 27528.273 33191.309 37434.365 41682.910 45260.480 48224.350
140.00  14281.594 20183.387 27213.770 33064.695 37321.707 41327.486 44873.225 48203.081
141.00  14674.812 20832.457 28221.863 33660.574 38101.010 42284.783 45803.232 49014.187
142.00  14343.539 20494.512 27519.887 33497.092 38308.607 42382.996 45857.817 48941.618
143.00  14377.648 20414.898 27546.855 32741.260 37441.793 41382.439 44622.332 48084.144
144.00  14336.945 20510.445 28054.070 33791.184 38268.674 42187.527 45431.199 48836.326
145.00  14274.133 20316.645 28395.875 34503.424 39257.127 43132.407 46638.295 49548.272
146.00  14179.438 20069.488 28209.887 34176.637 39202.586 43320.921 46550.117 49671.099
147.00  14443.055 20354.910 27341.594 33341.771 38551.652 42209.338 45198.919 47984.378
148.00  13911.320 19826.051 27195.320 33442.631 38094.713 41874.094 45549.085 48506.918
149.00  14624.578 21053.703 28302.723 33997.035 38884.500 42964.690 45932.652 48736.132
150.00  14148.117 20339.039 27845.363 33588.113 38784.562 42474.236 45920.303 48861.639
151.00  14091.961 20133.555 27375.191 33066.199 38276.764 42482.875 46003.789 48979.768
152.00  13942.164 19992.613 27354.969 33167.686 38013.881 42119.879 45466.736 48360.571
153.00  14341.305 20324.863 27032.082 32548.107 37646.680 41908.031 45447.247 48666.562
154.00  13853.000 19600.707 26422.852 32567.760 38197.055 42642.244 46532.549 49733.550
155.00  13889.578 19827.305 27467.164 33312.166 38497.521 42768.689 46683.885 49687.508
156.00  13849.836 19852.809 27641.875 33933.137 39158.965 43366.770 47028.844 50267.721
157.00  14321.352 20534.656 28039.059 33864.395 38835.234 42700.564 46000.676 49212.162
158.00  14176.742 20007.109 27240.641 33574.629 38750.768 42604.876 45718.893 48716.310
159.00  14318.391 19945.867 27630.559 33389.568 37647.555 41557.557 44995.773 48076.259
160.00  13860.859 19534.719 26878.973 33276.781 38366.344 42727.152 46361.933 49394.733
161.00  14131.602 20003.492 27435.293 33590.533 38467.535 42398.324 45746.515 48514.382
162.00  14275.305 20576.039 27653.562 33388.895 38305.332 42374.564 45823.530 48758.780
163.00  13892.148 20466.008 27993.695 33614.928 39040.715 42824.187 46038.540 48860.566
164.00  13965.828 19843.570 27322.590 33443.369 38064.555 41742.314 44952.903 47630.563
165.00  13599.078 19595.609 27403.465 33800.803 38968.941 43005.469 46269.522 48988.631
166.00  13909.688 19996.477 27900.242 33849.463 38394.912 42332.053 45679.537 48442.953
167.00  13845.234 19648.340 27117.336 32948.934 38096.461 42285.156 45780.874 48880.232
168.00  13695.305 20114.578 28197.121 34140.053 38715.537 42622.765 46262.678 49195.384
169.00  13950.086 20352.949 28180.738 34062.268 39009.566 42929.883 46357.341 48897.715
170.00  13987.227 20571.844 28156.844 33842.816 38822.146 42832.812 45996.503 48982.796
171.00  14036.047 20535.262 28751.859 34563.834 39351.723 42993.499 46230.589 49061.142
172.00  14130.188 20555.008 27981.340 33840.094 38425.053 41943.925 45164.266 47817.564
173.00  14467.164 20959.281 28803.719 34612.850 38910.662 42600.291 45589.538 48144.557
174.00  14593.688 21433.480 29811.289 35927.492 40142.674 43229.854 46098.465 48702.995
175.00  14044.148 20773.117 29265.219 34778.559 39044.885 42419.352 45368.756 47744.691
176.00  14482.625 21202.504 29330.883 35180.209 39777.109 43242.045 46297.428 48880.485
177.00  15123.547 21602.070 29170.715 34872.213 39269.832 42228.830 45157.065 47603.903
178.00  14884.820 20951.887 28715.922 34476.467 38918.318 41837.953 44738.370 47278.642
179.00  14984.609 21104.113 28568.844 34239.350 38707.830 42426.092 45381.268 48073.082
180.00  15115.953 21016.762 28126.676 33716.883 37945.309 41123.732 43880.739 46348.250
181.00  14897.188 20783.348 28187.336 33951.596 38819.008 42683.291 45619.985 47725.132
182.00  14908.688 21005.082 28434.918 33875.795 38171.746 41685.693 44693.697 47241.065
183.00  14563.695 20808.555 28612.938 34353.822 38463.729 41720.988 44835.904 47183.398
184.00  14359.859 20597.367 28344.984 34266.529 38652.658 41817.652 44863.391 47475.099
185.00  14840.164 20964.902 28423.598 33961.080 38165.477 41678.871 44686.055 47562.105
186.00  14605.484 20793.027 28034.348 33787.166 38450.219 41948.752 44933.055 47679.530
187.00  14408.391 20403.094 27949.336 33897.354 38636.314 42039.242 44863.150 47243.590
188.00  14432.938 20850.348 28558.562 34515.309 39366.783 42878.034 45778.248 48189.195
189.00  14158.359 20326.836 27817.574 33527.535 38268.568 41670.025 44424.764 46785.104
190.00  14473.539 20630.449 28072.805 34278.043 39650.787 43320.489 46316.724 48526.104
191.00  14447.680 20842.715 28304.086 33921.127 38885.561 42289.438 44913.801 47654.856
192.00  14606.688 20655.535 28187.875 34413.295 39039.855 42674.471 45753.795 48163.110
193.00  14665.891 20627.973 28254.500 34329.057 38956.271 42527.906 45749.235 48264.434
194.00  14411.922 20484.160 28559.633 34968.518 39175.334 42551.773 45482.556 48139.609
195.00  14435.781 20401.406 27195.188 33402.096 38426.764 42503.547 45694.047 48295.362
196.00  14190.453 19921.395 27461.637 33462.656 38188.695 41960.906 44958.505 47511.421
197.00  14361.188 20535.418 28315.301 34307.141 38728.086 42173.891 45094.066 47905.447
198.00  14512.148 20519.203 28422.238 34107.211 38325.498 41872.477 44975.464 47400.867
199.00  14007.969 19802.457 27604.293 33579.898 37908.191 41070.047 44063.328 46629.200
200.00  14287.484 19928.867 27384.305 33509.482 38395.020 42263.961 45269.017 47888.629
201.00  14536.852 20223.594 27732.500 33833.912 39012.840 43213.938 46572.370 49291.324
202.00  14213.719 20047.340 27830.609 33815.268 38554.084 42668.170 45837.079 48483.259
203.00  14011.258 19550.262 26787.336 32365.250 37996.139 42364.279 45719.508 48509.511
204.00  14169.891 19994.094 27347.344 33069.029 37966.973 42319.137 45641.742 48475.971
205.00  14361.875 20033.578 27611.664 33602.799 38634.887 42918.039 46665.173 49194.770
206.00  14297.945 20288.938 28223.445 34260.164 38783.951 42528.531 45927.801 48548.563
207.00  14570.289 20862.867 29180.520 34722.312 39007.314 42900.125 45737.530 48155.514
208.00  15009.219 21139.535 28225.242 33466.109 37874.066 41720.900 44754.573 47522.257
209.00  14360.555 20284.102 27920.738 33659.861 38340.818 41740.768 44542.363 46867.009
210.00  14517.883 20391.738 27998.773 33893.096 38662.812 42681.154 45714.298 48297.493
211.00  14603.555 20616.488 28150.371 34058.662 39048.637 42804.359 45751.993 48246.365
212.00  14405.219 20382.582 28452.129 34477.842 39239.883 42722.160 45415.165 47995.338
213.00  15387.547 21586.727 29207.168 34958.232 39368.891 42952.246 45978.447 48496.314
214.00  15417.938 21550.348 29330.645 35412.664 40135.748 43866.717 46521.632 49296.915
215.00  15021.086 20971.977 28447.047 35101.646 39662.814 43344.123 46191.603 48800.038
216.00  14687.016 20860.652 28591.836 34138.811 38870.627 42838.180 46033.367 48766.079
217.00  15338.750 21482.492 29061.047 34641.379 39154.988 43111.744 45943.121 48684.161
218.00  14698.648 20959.773 28414.625 34308.613 39129.600 43582.666 46667.179 49198.837
219.00  14964.805 21685.758 29687.582 35479.918 40027.465 43622.209 46634.114 49569.519
220.00  15108.047 21622.945 29643.430 35602.371 40535.074 44293.032 47434.110 50205.926
221.00  14996.391 21301.941 29221.859 34943.477 39489.889 43892.261 47549.976 50483.538
222.00  14540.211 20676.836 27960.375 34092.217 39138.797 43129.492 46698.326 49591.348
223.00  14467.414 20802.371 28251.941 33876.914 39088.994 43425.557 46953.382 49552.351
224.00  14638.148 20783.113 28122.820 33453.297 38340.344 42458.852 45923.785 48739.500
225.00  14634.656 20828.242 28172.930 34256.977 39490.104 43763.965 46969.224 49988.963
226.00  14414.977 20740.562 28213.855 34024.195 38983.307 43112.068 46347.265 48998.350
227.00  15108.094 21178.316 28544.457 33932.482 38878.629 43055.150 46189.146 48788.721
228.00  14949.961 20849.039 28482.082 34305.443 38769.299 42526.664 45591.284 48164.577
229.00  14532.328 20838.586 28342.199 33807.889 38879.277 42614.723 45843.480 48629.885
230.00  14873.875 20951.043 28035.441 33356.043 37749.781 41824.396 45330.088 48375.969
231.00  15228.953 21425.086 28551.305 34123.324 38507.012 42354.330 45934.860 49006.895
232.00  14719.008 20590.402 27918.922 33468.076 37980.330 41409.115 44612.485 47476.273
233.00  14912.953 21002.090 28413.992 34127.365 38458.584 42084.035 45489.050 48848.878
234.00  14955.523 21594.902 29186.074 34737.924 39408.102 42766.418 45742.177 48699.580
235.00  15139.062 21629.977 29013.930 34609.971 39067.473 43054.955 46089.312 48662.043
236.00  14770.484 20866.086 28165.812 33418.906 37951.844 41666.539 45221.223 48298.872
237.00  15080.000 21343.363 28363.852 33831.049 38441.020 42211.477 45410.713 48371.813
238.00  14428.461 20645.902 28183.406 33907.863 38454.984 42591.520 46067.660 49208.176
239.00  14837.172 20915.262 28248.480 34279.754 39365.736 43444.816 46682.727 49753.869
240.00  14814.797 21136.844 28889.090 34421.266 38736.906 42411.357 45707.388 49008.210
241.00  15017.305 21107.121 28020.238 33704.715 38343.660 41842.645 44711.032 47606.964
242.00  15055.984 21612.945 29573.113 35616.373 39986.838 43504.670 46306.391 49082.703
243.00  15164.867 21566.320 28952.723 34352.152 38681.279 42797.373 45922.441 48591.325
244.00  15020.727 21562.141 28988.324 34465.402 38932.570 42499.395 45519.097 48408.229
245.00  15050.242 21646.992 29219.789 34699.809 39077.383 42640.584 45834.882 48682.799
246.00  15333.836 21892.188 29772.074 35353.000 39288.115 42577.264 45319.579 47819.935
247.00  16178.836 22793.527 30597.871 35918.049 39654.035 43086.223 45967.067 48474.396
248.00  16291.133 22973.824 30619.570 35951.652 39892.311 42740.578 45526.201 48362.053
249.00  15759.914 22511.863 29837.047 34929.014 39256.604 42666.844 46075.739 48899.179
250.00  15449.750 21997.699 29254.445 35090.666 39715.908 43406.902 46440.847 49141.661
251.00  16113.898 22627.746 29717.016 34949.074 39544.199 43078.531 45560.319 48196.991
252.00  16052.797 22579.523 29786.070 35405.578 40140.492 43690.232 46787.837 49719.787
253.00  15793.445 22393.375 29599.961 34989.500 39360.557 42713.662 46154.062 48963.371
254.00  15783.430 22295.684 29708.312 34882.488 39167.943 42741.391 46035.366 49128.072
255.00  15387.258 21346.336 28838.164 34222.613 38855.645 42861.139 46221.557 49166.793
256.00  15197.742 21293.785 29092.762 35251.619 39955.037 43620.148 46334.788 48993.963
257.00  15426.477 21919.086 29137.145 34258.889 38745.197 42778.809 46129.620 48878.349
258.00  15476.398 21737.117 29182.457 34623.010 38726.326 42414.832 46200.192 49055.325
259.00  14672.820 21045.254 28620.883 34565.979 39472.676 43101.552 46715.700 49789.820
260.00  15001.430 21157.004 28690.211 34305.656 39193.695 43282.795 46664.035 49276.616
261.00  15448.547 21644.270 29312.770 34853.502 39477.945 43489.551 46941.436 49344.089
262.00  15651.141 21852.801 29247.391 35387.086 40181.215 43659.707 46492.834 49121.350
263.00  15356.062 21737.711 29701.707 35747.936 40554.168 44500.880 47255.674 49811.012
264.00  15092.930 21489.035 29411.438 35884.279 40755.803 44459.273 47343.915 49933.332
265.00  15450.086 21945.305 29240.031 34914.109 39636.449 43487.559 46565.984 49559.190
266.00  15606.984 22218.375 30020.027 35368.455 39835.697 43816.438 46895.475 49876.661
267.00  16043.719 22469.707 29819.688 34965.359 39495.936 43000.283 46130.634 48828.966
268.00  15758.539 22258.312 29942.113 35826.186 40419.955 43861.326 47331.526 50017.141
269.00  15525.125 22024.512 29753.316 35715.182 40590.953 44323.863 47337.273 49873.854
270.00  15247.867 21597.691 29097.688 34941.871 40151.271 44060.365 46947.746 50195.057
271.00  15372.016 21708.863 29352.812 35179.287 39871.240 43505.496 46386.646 49001.015
272.00  15999.508 22577.391 30461.527 35708.230 39683.381 42804.545 45672.632 48821.000
273.00  16289.828 22680.898 30081.652 35189.256 39417.309 43152.867 46481.807 49577.189
274.00  15701.742 22209.289 29219.645 35188.340 39931.162 43104.117 46610.125 49404.189
275.00  15567.758 21808.555 28945.977 34578.242 38826.053 42415.686 45369.547 48460.784
276.00  15340.367 21587.262 28969.500 34080.045 38203.213 41405.223 44785.739 47795.598
277.00  15512.664 22134.211 29597.766 35219.199 39014.365 42426.947 45302.951 48127.441
278.00  15616.234 22106.848 30083.621 35702.986 39773.334 42913.672 45955.479 48599.474
279.00  15311.969 21468.746 29318.664 34815.148 39391.156 43050.007 46165.657 48957.358
280.00  15335.516 21818.809 29569.168 35359.984 39470.381 42841.875 46016.840 48618.387
281.00  15382.234 21502.555 28913.133 34122.426 38376.299 42417.936 45740.691 48685.148
282.00  15024.969 21247.492 29018.105 34477.531 38933.865 42590.320 45690.107 48717.326
283.00  15420.094 21888.406 29372.422 35397.793 40144.725 43962.187 47114.171 49906.031
284.00  15535.711 21837.961 29381.801 35212.154 39520.037 42979.754 46007.540 48927.873
285.00  15816.414 22099.520 29781.145 35836.342 40127.271 43551.287 46536.836 49480.069
286.00  15089.875 21233.902 28967.406 34751.828 38944.160 42588.500 45711.881 48707.598
287.00  15160.820 21443.973 29286.340 34644.504 38610.439 42379.705 45716.613 48668.213
288.00  14780.992 20745.098 28342.855 33909.803 38443.416 42024.918 45213.802 48069.771
289.00  15099.625 21018.188 28283.820 33768.121 38156.664 41972.070 45293.646 48638.395
290.00  15043.844 21034.969 28286.520 33941.891 39135.051 43032.544 46071.195 49221.418
291.00  15351.102 21462.086 28478.441 33384.699 37871.650 41497.086 45095.027 48582.439
292.00  15192.352 21507.242 28775.285 34321.818 38922.484 42419.457 45552.630 48384.514
293.00  15447.320 21882.984 29765.121 35132.729 39197.930 42710.740 45630.922 48157.360
294.00  15034.766 21200.855 28324.738 34130.707 38821.283 42163.851 44916.696 47512.951
295.00  15191.492 21459.879 28905.387 34452.072 39156.346 42811.943 46050.154 48998.390
296.00  15201.391 21383.395 28204.195 33440.139 38212.672 42122.129 45320.295 48238.761
297.00  15735.680 22332.195 29378.102 34540.986 38887.199 42239.453 45430.053 48198.410
298.00  15384.172 21595.887 28128.422 33008.828 37540.725 41507.225 44655.958 47774.049
299.00  15114.734 21286.059 28304.910 33322.223 37668.861 41748.742 44966.762 47728.235
300.00  15585.133 21653.977 28529.754 33828.795 38263.959 41932.947 45353.948 48236.275
301.00  15219.156 21335.730 28469.414 33590.025 38169.967 41867.555 45054.593 47786.572
302.00  15048.078 20759.676 27839.012 33268.533 37858.604 41642.088 44597.982 47689.255
303.00  15533.742 21440.816 28057.348 33492.006 38154.766 41897.990 44708.070 47355.590
304.00  14876.906 20759.246 27474.121 33151.115 38154.775 41934.029 44975.056 48042.465
305.00  15435.867 21556.145 28324.352 33147.174 37466.268 41014.689 44002.589 46860.295
306.00  15181.008 21269.527 28268.465 33693.279 38079.012 41513.852 44604.436 47845.074
307.00  14796.109 20939.168 27722.172 33338.881 38210.553 42059.498 45200.689 48012.315
308.00  15063.102 21440.035 28477.895 33614.301 38253.869 42290.283 45640.491 48659.249
309.00  14635.117 20911.277 28093.020 33671.564 38554.809 42312.139 45696.300 48713.064
310.00  14854.266 21150.273 28514.941 33916.201 38516.688 42465.635 45765.474 48896.853
311.00  14905.031 21062.078 28537.773 34302.307 38996.584 42578.156 45538.129 48813.486
312.00  15273.609 21360.797 28600.070 33731.889 38298.957 42425.770 45880.782 48835.448
313.00  15344.219 20950.625 27821.605 33415.688 38266.564 42317.742 46046.409 49051.996
314.00  15422.719 21264.566 28154.102 33727.150 38338.045 42481.923 45969.817 49017.470
315.00  14919.500 20796.133 27590.207 33221.100 37557.385 41872.105 45737.491 49185.654
316.00  15230.328 20958.555 27561.617 33024.557 37483.926 41794.904 45595.723 49094.298
317.00  14893.984 20873.102 28171.926 33779.504 38715.168 42986.468 46524.181 49449.019
318.00  15326.992 21357.766 28285.859 33826.377 38811.471 43039.031 46567.292 49731.287
319.00  15310.141 21307.723 28356.066 33697.221 38468.666 42748.608 46549.674 49633.022
320.00  14800.312 21165.688 28468.184 33974.910 38818.586 42956.347 46117.379 49783.882
321.00  15363.656 21265.145 28117.418 33833.076 39036.877 43323.602 46731.702 49681.677
322.00  15597.719 21619.551 28321.059 33525.705 38464.801 42729.578 46029.484 49099.229
323.00  15232.359 21233.332 28247.840 33977.148 39007.752 43164.821 46830.972 49713.714
324.00  15147.773 21409.590 28358.926 34047.750 39092.977 42798.556 45816.402 48989.187
325.00  15045.680 21274.359 28677.680 34349.973 39079.783 43268.661 46413.877 49188.953
326.00  15262.156 21215.887 28422.949 34008.523 39588.748 44082.171 47268.867 49986.475
327.00  14921.086 21114.723 28494.863 34192.838 39186.889 43547.918 46915.333 49414.409
328.00  15751.375 22284.105 29866.723 35208.227 39541.318 43126.830 46467.135 49614.446
329.00  15296.172 21635.457 28813.590 34180.895 38667.477 42404.830 45284.709 48491.136
330.00  14984.578 21059.957 28228.082 34019.209 38384.885 42493.586 45964.638 49346.633
331.00  14675.117 20394.770 27636.141 33396.305 38241.809 42185.936 45935.103 49341.641
332.00  14909.336 20764.684 27750.230 34078.625 38701.043 42966.953 46854.860 49976.095
333.00  15094.094 21062.082 28222.859 34392.943 39060.201 43284.706 46817.113 50296.161
334.00  14849.250 20910.004 28784.582 35231.404 39965.875 43832.664 47024.640 49725.278
335.00  15492.406 21516.621 28893.172 34882.217 39561.330 43563.356 46968.839 50213.629
336.00  14921.500 21058.500 28176.824 33855.658 38229.975 41853.213 45156.334 48115.726
337.00  14646.875 20618.160 27764.289 33928.061 38867.607 42735.608 45910.191 48650.508
338.00  14860.500 21246.688 28913.891 34523.387 39279.357 43541.617 46949.503 49910.144
339.00  15094.844 21332.105 29012.383 34701.754 39562.543 43277.162 46709.685 49338.058
340.00  14961.047 21214.984 28898.070 34523.996 39287.361 43196.445 46172.506 48882.250
341.00  15137.812 21229.617 28940.551 34564.826 39331.262 43245.813 46179.660 49078.795
342.00  15675.094 22131.855 30019.043 35246.441 39525.680 43670.467 46976.042 49324.271
343.00  15589.273 22365.887 30286.016 36086.400 40612.279 44076.634 46919.721 49232.855
344.00  15379.352 21670.344 29039.422 34738.727 39564.605 43801.046 47000.074 49368.192
345.00  15404.188 21512.410 29169.375 34744.121 39625.104 43965.001 47344.674 49710.467
346.00  15609.156 21914.418 29677.812 34900.912 39515.762 43794.269 47044.786 49761.370
347.00  15421.164 21752.059 28754.570 34308.836 39267.752 43040.082 46326.521 49062.731
348.00  14951.547 21280.266 28437.527 34676.711 39958.381 44263.231 47803.606 50209.491
349.00  15107.445 21134.426 28379.148 33853.971 38936.705 43589.927 47055.273 50025.872
350.00  15340.445 21427.352 28056.125 33448.439 38312.023 42847.585 46424.210 49443.632
351.00  15143.453 21454.176 28797.785 34569.637 39816.361 44041.864 47518.658 50263.003
352.00  15369.141 21763.555 29216.738 34574.666 39421.014 43726.464 47474.675 50455.968
353.00  15401.109 21817.207 28972.184 34400.428 39333.129 43832.589 46876.248 49545.802
354.00  15597.805 22226.621 29698.066 34960.668 39985.625 43669.085 47342.646 50118.991
355.00  15649.492 22141.496 29656.891 35148.750 39425.076 43352.903 46417.923 49475.931
356.00  15528.234 21240.551 28164.574 33517.035 37917.689 41691.545 45165.910 48089.434
357.00  15278.781 21483.160 28206.777 33649.561 38179.027 42327.123 45529.014 48884.218
358.00  15643.227 21722.613 28278.461 33841.916 38438.484 42272.834 45755.520 48831.122
359.00  15497.555 21558.020 28479.469 33870.211 38605.479 42863.343 46246.853 49373.530
360.00  15179.578 21680.000 28628.348 34215.793 38958.885 43023.979 46390.054 49281.656
361.00  15814.906 21854.883 28779.367 33981.113 38515.660 42711.843 46244.270 48983.141
362.00  15701.305 22094.980 29455.816 34757.734 39301.236 43128.659 46590.153 49028.919
363.00  15481.156 21594.895 28775.766 34749.877 39700.896 43364.405 46545.478 49262.986
364.00  16085.828 22543.227 29511.660 34655.865 39032.539 43308.002 47016.645 49728.229
365.00  15965.391 22432.184 29281.816 34589.404 39183.814 43637.733 47030.149 49720.420
366.00  15989.156 22041.645 29104.629 34371.791 39024.115 43153.058 46928.301 49695.216
367.00  16044.969 22604.293 29687.828 35045.537 39446.404 43171.721 46996.238 49947.068
368.00  15854.070 22175.617 29127.629 34726.217 39778.527 43875.233 47233.886 50066.443
369.00  16148.336 22795.648 29931.695 35224.752 40214.637 44310.513 47763.479 50202.584
370.00  16330.078 22737.062 30354.926 36023.506 40764.750 45051.568 47920.861 50501.621
371.00  16102.938 22276.590 29434.438 35151.082 39897.902 43940.540 47155.226 50063.813
372.00  15831.789 21652.617 28591.648 34110.041 38690.896 42558.574 45632.818 48682.780
373.00  15639.297 22036.559 28982.289 34253.012 38714.734 42645.682 45789.006 48438.284
374.00  15971.516 22325.215 29232.703 34446.189 38920.480 42574.213 46019.406 49305.746
375.00  15956.484 21901.301 29134.355 34484.365 38991.275 42822.227 46685.381 50061.441
376.00  15973.883 22236.496 29817.246 35313.965 39827.076 43571.442 46736.018 49498.572
377.00  16616.875 22654.246 29934.023 35534.127 40220.711 44205.988 47252.515 50012.847
378.00  16638.953 22780.109 29625.836 34915.426 39000.021 42495.201 45854.741 48976.122
379.00  16579.602 22775.289 29641.250 34857.836 39639.307 43791.396 46804.547 49683.438
380.00  16325.961 23069.152 30189.320 36019.943 40671.803 44595.562 47521.393 50125.576
381.00  16625.289 23313.969 30872.109 35833.787 40065.488 43517.131 46017.715 48573.144
382.00  16234.367 22752.070 29794.859 34935.959 38976.721 42616.947 45548.916 48440.101
383.00  16264.109 22696.699 30190.852 35699.885 40259.031 43472.435 46542.134 49313.457
384.00  15875.375 21971.242 28968.195 34492.135 39169.416 43027.644 46228.667 48847.562
385.00  15719.398 21895.820 28975.793 34670.268 39332.148 42920.858 45790.435 48395.213
386.00  15616.945 21901.801 29836.852 35422.828 40060.953 43358.400 46145.136 48818.590
387.00  15825.047 22359.289 29714.895 35026.875 39189.578 42495.529 45273.875 47990.234
388.00  16156.914 22823.418 29969.906 35440.322 39128.889 42501.274 45544.835 48276.994
389.00  15969.133 22326.055 29351.344 34397.441 38444.504 41988.920 45304.379 48281.558
390.00  15736.664 21696.113 28721.293 34145.689 38535.771 42158.905 45036.298 47648.415
391.00  15749.102 21964.555 29305.141 34818.678 39175.896 42960.821 45993.208 49070.169
392.00  15655.586 22051.062 29535.613 35167.201 39405.781 42689.506 45943.259 48929.525
393.00  15676.078 21996.695 29129.035 34883.611 39326.514 42987.269 45931.889 48643.166
394.00  16106.227 22577.559 29810.824 35080.643 39577.020 42892.547 46210.163 48622.366
395.00  15850.914 22202.449 29436.949 34566.750 39203.678 42837.466 46238.198 48793.145
396.00  15432.906 21421.836 28390.059 34259.416 39369.703 43312.690 46812.416 49755.430
397.00  16036.969 22676.539 29808.223 34986.109 39592.342 43056.157 46101.126 48834.607
398.00  15804.914 22244.262 29893.008 35867.926 40144.615 43887.510 47047.714 49509.824
399.00  15947.922 22371.656 29624.383 35589.684 40163.000 43582.749 46238.021 48967.368
400.00  15906.016 22220.957 29419.863 35173.213 40000.758 43984.794 47500.346 50792.834
401.00  16023.797 22318.613 30103.141 35752.639 40042.141 44123.109 47416.545 49912.665
402.00  15853.055 22196.375 30217.984 36350.842 40785.482 44287.485 47210.092 50083.279
403.00  16131.766 22899.617 30509.711 36251.721 40730.691 44299.183 47280.812 49744.944
404.00  15291.648 22262.492 29920.629 35914.639 40205.154 43908.859 46965.702 49988.651
405.00  15604.812 22188.586 30075.199 36013.502 40492.119 43884.218 46873.667 49567.143
406.00  15406.391 22061.957 29632.918 35012.658 39805.656 43440.400 46687.624 49578.642
407.00  15388.320 22150.148 29660.230 35603.141 40690.219 44208.651 47264.665 50550.006
408.00  15372.656 21816.109 29430.348 35476.971 40184.639 43816.386 47016.312 49650.391
409.00  15383.422 22069.242 29926.965 35858.457 40461.168 43891.444 47001.312 50122.737
410.00  15574.234 22173.141 29860.668 35484.062 40043.344 43275.988 46359.582 49122.543
411.00  15786.672 21974.602 29058.805 34629.305 39630.891 43422.468 46549.663 49363.313
412.00  15292.898 21471.109 28748.566 34411.256 39527.336 43278.491 46459.630 49132.566
413.00  15324.594 21455.066 28436.000 33847.711 38552.164 42753.575 45900.073 48932.461
414.00  15277.555 21632.891 29414.668 34571.947 38970.643 42473.367 45850.350 49113.603
415.00  15020.617 21623.023 29019.895 34456.779 39343.902 43131.693 46191.878 49208.234
416.00  15397.844 21792.738 28683.582 34657.316 39526.213 43249.853 46690.415 49160.040
417.00  15362.977 21681.172 29288.867 35582.670 40076.783 43536.162 46700.734 49271.622
418.00  15700.844 22382.371 29833.781 35014.049 39149.148 42573.639 45604.635 48496.651
419.00  15679.664 21886.867 29617.277 35306.586 40026.793 43566.856 46755.973 49670.933
420.00  15822.289 21955.516 29371.859 35256.469 39602.176 43125.953 45989.715 48310.895
421.00  15523.836 21727.559 28681.652 33980.996 38509.336 42080.383 45062.935 47822.694
422.00  15305.016 21465.070 28617.215 34099.385 38394.279 42047.719 45135.202 47857.838
423.00  15844.180 22109.258 29309.930 34089.889 38046.029 41439.555 44221.479 47134.510
424.00  15696.750 22362.645 29961.035 35092.580 38727.676 42140.414 45246.460 47815.505
425.00  15565.344 21843.266 28948.977 34342.770 39017.641 42351.996 45216.756 48091.522
426.00  15547.266 21743.156 28559.516 33589.164 38098.861 41593.637 44731.052 47577.660
427.00  15372.844 21637.469 29169.695 34229.926 39081.676 43005.438 46249.586 48999.307
428.00  15299.719 21775.254 28667.082 34198.285 38903.686 42488.982 45920.794 49117.348
429.00  15555.039 21801.645 28858.016 34126.541 38347.572 41885.637 45095.222 48026.700
430.00  15322.922 21396.191 28689.059 34012.176 38562.938 41983.227 45337.412 48238.124
431.00  15510.891 21812.570 29231.414 34329.998 38446.566 42472.270 45806.002 48751.862
432.00  15166.953 21500.262 29029.918 35104.127 39891.000 43677.182 46741.410 49391.459
433.00  15565.188 21656.742 29328.770 34964.611 39285.092 43126.269 46049.277 49195.658
434.00  16138.383 22634.523 29316.953 34416.949 39143.357 42980.711 46416.740 49322.470
435.00  15607.859 21991.406 29729.961 34615.900 39402.576 43437.010 46541.479 49434.028
436.00  16170.203 22684.289 29490.578 35024.504 39837.367 43547.297 46468.805 49352.091
437.00  15811.055 22206.875 29375.426 34521.539 39137.537 42698.091 45803.865 48400.133
438.00  15357.680 21826.391 29378.504 34837.609 39749.748 43250.421 46169.451 48892.752
439.00  15431.492 21719.020 29387.395 35114.221 39722.326 43322.939 46244.451 48795.710
440.00  16233.258 23026.430 30597.312 35602.547 39503.064 42669.799 45398.920 47722.244
441.00  16250.031 23029.898 30156.719 35530.404 39561.752 42947.365 45922.496 48678.049
442.00  16089.891 22405.133 30375.566 35803.068 40553.553 44257.471 46907.076 49018.895
443.00  16354.188 23358.961 30826.309 36272.688 40842.949 44086.353 47083.080 49299.731
444.00  16553.531 23407.016 30849.102 36543.992 41156.551 44895.942 47559.313 49972.096
445.00  16553.180 23238.754 30327.832 35822.207 40271.990 43985.902 46949.925 49611.531
446.00  16246.156 22576.801 29732.340 35005.127 39690.984 43470.149 46462.055 48977.686
447.00  16326.945 22646.777 29643.262 34698.588 38846.520 42674.945 46138.582 48896.462
448.00  15826.547 22267.258 29493.547 35389.828 39827.094 43308.184 45920.824 48511.716
449.00  15848.492 22240.730 29172.586 34714.057 39798.803 44356.164 47711.262 50702.764
450.00  16266.977 22719.082 30139.676 35293.242 39356.504 42965.327 46270.584 48970.050
451.00  16328.055 22996.289 30436.344 35914.141 40254.342 43593.205 46650.034 49341.965
452.00  16391.359 23299.715 30996.969 36269.596 40146.223 43280.936 46331.048 49102.492
453.00  16180.875 22768.281 30258.902 36109.609 41078.064 44423.145 47462.936 50121.960
454.00  16752.867 23247.625 30768.289 35889.291 40206.137 44123.456 47037.046 49794.322
455.00  16017.055 22457.918 30017.219 36068.424 40786.357 44241.025 47117.633 49956.688
456.00  16067.211 22639.410 30097.266 35461.359 39862.564 43380.072 46208.849 49254.101
457.00  16294.250 22791.770 30317.047 35403.816 39912.201 43536.392 46442.642 49072.867
458.00  16092.289 22343.500 30020.711 35364.225 39654.479 43286.101 46354.339 49210.060
459.00  16361.016 23024.848 30938.797 36266.355 40326.064 44012.054 47064.007 50023.388
460.00  15890.867 22657.676 30012.531 35392.422 40345.061 44584.688 47636.617 50389.644
461.00  16609.648 23574.215 31343.645 36942.705 41323.461 44539.864 47509.578 50235.147
462.00  16475.688 23295.906 30611.516 36178.887 40690.926 44133.256 46917.754 49704.818
463.00  16676.766 23581.383 30772.488 36593.740 41381.668 45203.766 48292.906 50951.087
464.00  16063.914 22711.605 30532.340 35927.791 40734.580 44272.096 47146.083 50252.614
465.00  15919.023 22511.359 29941.973 35740.898 39967.801 43827.263 47023.355 50114.442
466.00  15842.070 22723.988 30451.992 35381.025 39638.828 43052.276 45703.028 48309.025
467.00  16235.438 23245.469 31189.582 36490.178 40804.377 44412.724 47341.556 49653.314
468.00  16453.922 23232.316 30721.613 36091.338 40288.775 43535.368 46493.484 49227.690
469.00  16028.695 22896.230 30545.918 35850.963 39865.115 43518.065 46637.516 49365.833
470.00  15907.695 22848.059 30457.859 35464.428 39662.336 43626.784 47015.393 50131.281
471.00  16099.727 22639.996 30097.316 35357.227 39965.697 44050.217 47327.318 50285.616
472.00  15776.820 22223.574 30261.570 34901.092 39020.271 42525.246 45485.672 48293.555
473.00  15128.789 21653.574 29346.066 35044.916 39281.779 42995.244 46563.044 49303.378
474.00  15147.969 21785.684 30094.832 35735.275 39718.748 43415.609 46348.979 48925.343
475.00  15698.281 22160.684 29651.867 34950.730 39816.662 43498.216 46556.899 49342.560
476.00  15347.102 21424.578 29156.816 34673.471 38995.854 42840.152 46417.951 49769.598
477.00  16218.711 23180.480 30582.758 35316.838 39102.648 43015.741 46593.491 49513.269
478.00  16012.320 22552.969 30120.727 35641.615 39929.590 43724.264 46841.614 49223.041
479.00  15577.266 22217.562 29722.242 35081.912 39552.707 43232.770 46339.146 49161.178
480.00  16189.211 22819.852 31031.789 36798.941 41094.803 44751.188 47931.446 50668.736
481.00  15688.359 22325.918 29831.762 35450.570 39586.033 43222.528 46339.479 49299.905
482.00  15919.125 22672.996 29897.492 35032.877 39739.215 43604.225 46651.187 49393.932
483.00  16027.617 22669.613 30104.285 35308.623 39344.203 42916.564 46607.909 49359.437
484.00  15331.008 22011.945 29484.645 34726.314 38688.014 42746.730 46050.193 48977.133
485.00  15525.750 21995.270 29850.359 35081.805 39664.184 43174.493 46563.051 49140.303
486.00  15292.195 22024.523 30036.422 35301.676 39794.344 43299.124 46571.242 49270.825
487.00  15808.945 22381.973 30031.438 35602.070 40358.559 43828.215 46835.241 50231.720
488.00  15751.141 22541.766 29991.871 35270.340 39227.463 42748.941 46168.012 48981.900
489.00  15638.492 22196.801 30569.051 36536.510 40662.014 44237.449 47338.124 49971.320
490.00  16235.453 22801.590 30682.113 36350.475 39893.375 43225.297 46358.544 49213.946
491.00  15909.055 22441.355 29980.348 35785.203 39863.027 43229.955 46050.255 49209.396
492.00  15672.977 22251.504 30353.508 36108.070 39844.926 43547.969 46690.665 49184.529
493.00  16112.219 22757.426 30670.926 36542.430 40167.295 43619.401 46344.448 49195.965
494.00  16338.250 23064.367 30698.582 36176.904 40147.248 43401.139 46216.137 48902.048
495.00  15991.086 22776.422 29989.859 34716.207 39139.924 42845.889 45681.386 48489.185
496.00  15886.781 22604.844 30052.867 35428.607 39689.742 43244.716 45915.337 48130.259
497.00  16034.242 22469.184 29969.406 34965.949 38774.541 41846.746 44651.678 47287.472
498.00  15701.227 22261.652 30047.266 35402.631 39711.258 42930.814 45730.395 48686.785
499.00  16186.195 23147.008 31040.051 35973.051 39895.496 43443.459 46685.823 49670.649
500.00  15353.742 21908.398 29902.281 35451.227 40093.268 43770.863 47051.155 49776.187
501.00  15681.984 22145.410 30421.527 36371.170 40809.516 43977.107 47108.460 49968.681
502.00  16057.305 22631.418 30932.305 36722.539 40935.168 44569.222 47785.240 50514.948
503.00  15843.031 22651.180 30242.012 35858.756 40104.646 44002.855 47293.872 49946.389
504.00  16288.719 22869.586 30867.059 36339.516 40729.824 44268.160 47110.743 49624.383
505.00  15810.523 22462.402 30568.125 35979.707 40456.477 44158.126 46990.484 49912.774
506.00  15724.000 22325.484 30865.902 36699.188 40947.273 44737.039 47300.907 49925.436
507.00  15976.898 22697.680 30835.691 36534.486 40762.521 44198.737 47141.782 50268.176
508.00  16452.844 23129.652 30602.094 36569.361 40660.779 43994.129 47220.532 50180.762
509.00  15983.477 22520.980 30391.383 36036.975 40304.641 43754.396 47473.241 50649.903
510.00  16190.281 22633.258 30514.367 35847.020 40333.682 43853.995 46934.953 49926.906
511.00  15629.000 22067.703 30048.246 35407.393 39208.256 42788.240 46141.314 48944.882
512.00  15981.523 22553.145 30581.766 36188.969 40284.578 43634.588 46728.189 49836.686
513.00  16126.703 22658.598 30282.715 35768.232 40441.838 44101.575 47049.840 49797.327
514.00  15671.719 22267.988 29897.359 35377.664 39622.902 42964.393 46095.263 48185.654
515.00  15978.203 22524.504 30379.230 36003.207 40574.217 43990.372 46634.058 49054.064
516.00  15458.719 22146.910 30010.445 35970.029 39975.656 43398.064 46314.724 49152.874
517.00  15866.703 22368.996 30225.523 35586.793 39779.936 43283.329 46662.692 49552.604
518.00  15623.359 22225.297 30152.520 36083.893 40514.869 43736.441 46825.027 49094.137
519.00  15627.789 22141.820 29586.797 34937.127 38906.766 42139.080 44954.456 47749.025
520.00  15454.766 21892.188 29612.211 35226.293 39687.975 42958.697 46184.937 49155.775
521.00  15739.086 22252.852 30078.113 35133.918 39398.328 42802.475 45603.099 48460.480
522.00  15849.211 22542.246 29899.422 35204.980 39296.861 42639.236 45916.177 48792.017
523.00  15748.711 22406.395 30014.871 35762.723 40006.033 43267.592 45909.498 48660.838
524.00  15940.539 22489.727 29683.250 35259.049 39892.875 43391.354 46095.643 48615.404
525.00  15858.047 22410.312 29501.051 34870.586 39297.074 42718.410 45469.991 48118.849
526.00  16211.812 22760.242 30257.305 35352.404 39497.365 42939.779 45899.988 48287.569
527.00  15980.867 22518.910 30682.824 35946.934 40122.338 43791.447 46571.745 49312.674
528.00  16276.375 22778.781 30406.820 36046.775 40759.535 44401.767 47125.971 49668.311
529.00  16568.039 23099.051 30641.648 36034.082 40499.416 43926.040 46931.259 49389.943
530.00  16322.336 23128.270 30432.641 35256.424 39177.301 42853.850 45641.392 48452.794
531.00  16552.883 23311.277 30326.125 35666.480 39697.727 43087.732 46048.337 48742.573
532.00  16357.609 23144.234 30575.207 35678.465 39742.566 43369.796 46473.298 49117.861
533.00  16065.000 22908.645 30467.832 35942.389 40267.418 44017.229 46845.623 49526.894
534.00  16133.367 22975.574 30740.617 35467.201 39330.818 42955.370 46086.939 48728.102
535.00  16491.273 23373.902 31150.031 36065.414 40039.486 43641.974 46544.371 49509.321
536.00  16793.430 23242.492 30759.945 35757.883 39835.652 43220.998 45926.193 48844.664
537.00  17142.953 24395.035 32118.758 37693.338 41333.195 44577.048 47131.449 49439.435
538.00  17064.492 23980.277 31793.039 37144.891 41131.166 44404.249 47464.519 50270.766
539.00  16949.398 23847.652 31554.617 36771.266 40701.812 43672.002 46459.953 48640.298
540.00  16623.344 23464.441 31606.680 36835.932 40727.018 44192.016 46725.506 49425.398
541.00  16432.336 23442.402 31677.941 36966.135 40944.320 43635.423 46401.906 48849.101
542.00  16640.219 23170.625 30850.684 36599.057 40552.027 43476.021 46365.212 48721.227
543.00  16340.930 23033.805 30928.488 36400.605 40199.074 43171.119 46039.882 48345.533
544.00  16427.719 23332.203 31304.434 36300.221 39603.242 42640.297 45681.975 48441.857
545.00  16142.188 22887.266 31322.383 36690.311 40021.008 42759.303 45817.362 48520.829
546.00  16764.820 23290.559 30842.211 36048.588 39716.346 42851.040 45830.467 48368.377
547.00  16679.195 23721.496 31996.320 37210.172 40939.369 44170.634 47226.657 49758.333
548.00  16802.164 23535.043 31100.195 36572.102 40429.828 43487.996 46251.021 49086.459
549.00  16584.375 23262.043 31172.121 36830.441 41112.756 44425.766 47254.715 50120.506
550.00  16795.039 23438.598 31159.773 36826.496 41314.182 44449.244 47163.735 49955.935
551.00  16148.633 22854.293 30550.047 35894.104 40228.100 43823.228 46660.803 49581.612
552.00  16420.383 23044.074 30930.199 36652.340 41204.580 44973.136 47944.312 50568.270
553.00  16200.883 23034.074 31042.379 36879.412 41033.660 44593.377 47445.994 50087.214
554.00  16658.812 23620.406 31021.211 36579.535 40845.301 44086.288 46899.646 49446.773
555.00  16205.766 22705.488 30183.633 36179.881 40661.578 44484.146 47561.261 50321.798
556.00  15681.039 22168.961 30233.383 36254.174 40678.551 44305.578 47539.559 50326.802
557.00  15763.773 22028.203 29944.098 35926.158 40416.738 44296.468 47479.080 50184.624
558.00  16035.305 22462.633 30049.258 35770.598 40400.129 44007.479 47084.952 49728.986
559.00  16224.930 22692.746 30335.645 35687.299 39698.064 43094.938 45993.213 48605.797
560.00  15957.156 22832.789 30433.895 35875.543 40254.029 43775.916 46858.106 49496.359
561.00  16016.164 22447.629 30292.660 36047.373 40154.387 43542.451 47278.909 50282.243
562.00  16097.156 22660.707 30534.086 35863.822 39972.607 43581.321 46776.160 49618.759
563.00  16658.219 23297.113 30741.605 36470.740 40600.773 43972.782 46670.616 49209.554
564.00  16416.141 22732.379 30230.320 35210.398 39057.812 42680.698 46379.645 49541.574
565.00  16020.086 22462.391 29973.785 35357.234 39168.289 42629.979 46038.234 48789.326
566.00  16269.969 22986.871 30618.227 36091.715 40164.838 43816.796 47085.117 49802.567
567.00  16030.594 22688.844 30404.824 35790.787 39940.104 43114.404 46281.267 48968.846
568.00  16709.758 23296.105 31458.305 36719.463 40483.150 43880.749 46813.302 49469.660
569.00  16110.250 22141.430 29635.711 35463.707 39935.285 43837.854 47036.912 49550.382
570.00  16282.227 22749.879 30060.129 35553.578 39882.029 43221.604 46423.957 49249.344
571.00  16505.383 23035.895 30154.324 35607.865 39417.895 42900.145 46153.122 49019.192
572.00  16368.609 22651.133 29875.680 35438.748 39672.193 42968.020 46249.285 49122.002
573.00  16312.781 22966.258 30567.809 35759.512 39822.002 43194.281 46133.308 48742.608
574.00  16473.500 23286.684 30843.074 35940.137 40195.402 43738.146 46309.410 48882.291
575.00  16347.664 22804.688 30842.449 36074.938 39633.887 43049.408 45887.989 48541.475
576.00  16737.852 23523.160 31747.160 36907.281 40264.336 43153.793 45911.549 48459.284
577.00  16365.922 23098.039 30749.777 36558.234 40736.125 43846.540 46497.914 49275.504
578.00  16952.570 23699.453 31337.555 36242.139 40135.406 43145.753 45851.114 48450.438
579.00  16461.273 23255.434 31258.297 36464.336 40438.982 43900.453 47083.696 50181.109
580.00  16767.742 23606.059 31857.000 37413.635 41266.584 44122.779 46716.741 49052.005
581.00  16342.375 22982.113 30839.035 36375.887 40412.736 43623.086 46076.675 48779.201
582.00  16417.469 23287.273 31328.305 37387.062 41299.439 44450.979 47047.357 49490.699
583.00  16404.219 23298.484 31286.496 36741.090 40972.119 44091.827 47012.000 49366.174
584.00  16424.789 23065.543 31058.320 36215.344 39973.877 42836.222 45767.173 48567.892
585.00  16997.859 23724.922 31695.812 36938.000 40796.162 44028.190 46717.202 49330.183
586.00  16351.000 23020.023 30873.238 36252.496 39763.801 42604.636 45951.609 48580.225
587.00  16287.992 23102.688 30971.594 35980.734 40301.871 43748.802 46935.823 49996.937
588.00  16451.625 23326.551 31055.703 36134.643 40069.008 43246.142 46171.929 48943.430
589.00  16543.633 23497.254 31569.277 37179.863 40845.176 43744.191 46471.936 49286.929
590.00  16656.031 23632.023 31405.676 37059.459 40795.350 44110.077 47473.627 49992.506
591.00  16306.109 23180.590 30914.531 36354.744 40600.117 43954.241 46839.352 49813.773
592.00  16696.289 23692.809 31199.859 36494.521 40786.279 44129.153 47224.107 49749.228
593.00  16358.688 23346.418 31273.383 36743.266 40660.820 44181.411 47483.393 50774.805
594.00  16300.148 23183.695 30766.750 36359.910 40284.523 43436.009 46914.101 50150.872
595.00  16256.930 22901.980 30626.363 35985.225 40192.668 43627.188 46609.256 49142.091
596.00  15916.992 22450.637 30363.828 35887.822 40300.852 43820.425 47141.475 50128.137
597.00  15735.188 22415.824 30763.039 36656.869 41047.533 44620.644 48289.029 51293.227
598.00  15808.641 22377.547 29999.172 35633.756 39730.025 43192.086 46333.521 49783.073
599.00  16212.516 22988.527 30044.125 35184.539 39629.945 43587.987 47287.036 50141.185
600.00  16288.773 22755.609 30381.598 35706.188 39955.365 43279.383 46675.212 49996.486
601.00  16083.312 22531.719 29518.930 34893.586 39588.947 43420.171 46554.306 49540.543
602.00  16346.023 22609.746 29253.289 34432.324 38874.734 42745.696 46278.447 49673.875
603.00  16423.680 23233.926 30457.387 35746.129 39701.850 43182.508 46664.514 49892.060
604.00  16284.039 23002.508 30410.840 35946.645 40787.023 44377.444 47447.251 50228.617
605.00  16344.656 22841.691 30345.359 36205.869 40331.496 43823.479 46952.160 49968.672
606.00  15991.484 22391.695 30195.906 36093.465 40343.271 44143.042 47296.217 50165.874
607.00  16212.078 22744.258 29976.160 35354.340 39740.799 43223.358 46187.095 48874.285
608.00  16544.328 23296.176 30576.410 35733.256 39978.164 43783.312 47073.935 49844.545
609.00  16145.914 23189.770 30896.727 35951.664 40211.773 44104.599 47515.189 50414.907
610.00  16237.539 23162.145 30701.320 36089.832 40054.307 43752.583 47143.018 50272.954
611.00  16833.617 23371.086 30426.594 35785.840 40342.318 43937.846 47219.610 49994.196
612.00  16241.500 22965.805 30511.070 35705.551 39965.713 43452.700 47146.422 50790.579
613.00  16751.242 23410.434 30291.738 35801.316 40454.643 44611.437 47693.689 50667.897
614.00  16407.484 22667.492 29810.230 35095.736 39455.260 43086.060 46498.485 49893.869
615.00  16261.008 22705.391 30029.934 35539.889 40230.420 43641.877 46638.521 49484.810
616.00  16399.898 22944.035 30190.824 35186.131 39267.826 42821.265 46023.351 49085.354
617.00  16275.375 22931.012 30140.418 35663.410 40011.219 43397.677 46788.198 49655.303
618.00  16360.914 22729.621 29991.938 35845.992 40208.803 43529.980 46060.408 49256.683
619.00  15990.375 22528.973 29892.359 35955.699 40330.969 43664.606 46772.118 49613.833
620.00  15658.328 21824.934 29347.352 35207.480 39551.266 42623.134 45686.371 48767.605
621.00  15840.641 22167.344 29420.145 34867.500 39100.971 42501.399 45683.493 48752.312
622.00  15594.180 21761.656 29175.879 34866.039 39150.076 42985.982 45977.891 48965.679
623.00  15339.789 21380.953 28712.434 34545.344 38988.711 42472.857 45420.923 48664.385
624.00  15496.672 21549.352 28851.121 34427.162 39020.439 42993.306 46355.750 49367.919
625.00  16130.547 22677.875 29911.559 35081.926 39361.639 42868.811 46330.476 49358.050
626.00  16598.438 23098.477 29759.496 34565.393 38621.414 42532.706 46219.256 49159.759
627.00  16827.680 23615.344 31027.176 36102.182 40593.453 44017.479 47129.060 49852.557
628.00  16504.039 23067.406 30172.574 35351.098 39640.424 43258.456 46669.332 49840.643
629.00  16305.414 22602.078 29758.367 35326.523 39593.795 43175.657 46225.493 49108.136
630.00  16296.508 22429.406 29737.035 35014.027 39480.271 43346.703 46430.049 49116.164
631.00  16751.055 22815.941 29473.828 34620.344 39109.828 42620.357 45737.972 48692.711
632.00  16585.578 22886.672 29705.965 34956.070 38953.791 42201.971 44881.254 47852.537
633.00  16682.109 22889.957 29786.457 34778.654 39251.301 43211.580 46881.196 50038.662
634.00  16928.320 23022.234 30157.043 35171.652 39461.068 43102.470 46236.981 49475.742
635.00  16332.844 22890.676 30477.469 35687.539 39767.775 42982.684 45802.954 48532.514
636.00  16048.656 22785.270 30379.777 35906.514 40069.412 43946.224 47069.583 49939.864
637.00  16304.523 22863.246 30378.469 35827.539 39981.148 43971.109 47452.259 50420.575
638.00  16378.422 22645.438 29742.137 35290.918 39860.604 43685.446 47083.334 50024.466
639.00  16230.555 22311.199 29046.863 33822.730 38144.572 42480.660 46201.157 49440.972
640.00  15849.289 22193.504 29510.527 34817.475 39660.953 43782.324 47200.353 49893.840
641.00  16198.516 22558.746 30155.988 35991.330 40821.414 44197.154 47360.439 50271.286
642.00  16052.055 22450.125 30089.016 35894.697 40614.576 44089.539 46909.772 49576.786
643.00  16346.148 22700.934 29836.727 35366.314 40145.631 43997.108 46996.558 50057.096
644.00  16601.508 22981.832 29955.727 35317.207 40085.936 44101.441 47304.899 50268.197
645.00  16304.328 22584.836 30011.582 35469.113 39850.867 43512.790 46971.364 50033.935
646.00  16035.953 21958.676 29434.957 35148.426 39912.762 43379.676 46267.770 48942.450
647.00  16258.188 22644.090 29871.852 35208.000 39841.873 43817.100 47168.777 50146.942
648.00  15900.797 22110.219 29912.508 35152.098 39945.836 44111.415 46993.965 49469.403
649.00  16070.000 22506.062 29853.465 35380.959 40207.910 43736.467 46897.578 49563.424
650.00  16294.078 23005.871 31001.738 36252.914 40640.547 44077.170 46901.945 49682.267
651.00  15882.414 22292.086 30411.125 35775.975 39727.029 43194.419 45964.693 48364.190
652.00  15697.414 22003.285 29865.582 35521.496 39964.461 44020.843 46989.360 49908.399
653.00  16041.438 22597.797 30421.473 35573.994 39605.156 43000.257 46000.569 48444.708
654.00  15768.344 22331.117 29813.672 35332.580 39855.148 43366.050 46147.245 49123.259
655.00  15690.820 22136.781 30415.867 36256.473 40910.922 44647.374 47662.678 50519.699
656.00  15983.633 22683.973 31226.570 36949.736 40871.545 44367.556 47576.824 50105.943
657.00  16122.203 22614.285 30756.098 36431.947 40145.312 43849.366 46854.663 49801.546
658.00  16155.000 22913.488 31371.699 37351.527 41974.080 45465.200 48434.485 51408.404
659.00  15751.289 22441.559 30607.496 36257.930 40727.811 44403.139 47403.452 50149.169
660.00  15644.102 22186.340 30167.707 36283.078 40640.459 44459.085 47701.611 50311.605
661.00  15675.492 22015.270 29730.961 36244.975 40830.385 44746.909 47830.486 50848.040
662.00  15922.875 22329.938 30262.891 36274.256 40573.277 44138.455 47151.031 50056.579
663.00  16041.586 22593.672 30632.180 36309.562 40471.293 44071.158 46981.294 49648.659
664.00  16152.766 22812.516 30300.320 35794.936 40120.025 43715.738 46909.031 49937.170
665.00  16030.773 22899.422 30852.102 36441.180 40744.117 44125.334 47145.971 49714.281
666.00  15732.375 22145.328 29672.730 35327.562 39790.570 43599.200 46429.747 49508.122
667.00  15814.055 22631.434 30211.496 35984.375 40552.617 44461.219 47443.594 50379.206
668.00  15941.852 22773.004 30839.246 36576.984 40859.557 44325.806 47749.027 50707.929
669.00  15636.836 22247.707 30120.855 35940.084 40291.492 43760.478 46777.596 49381.144
670.00  15887.781 22694.992 30592.527 36403.504 40715.570 44255.112 47158.465 50061.152
671.00  15462.969 22313.883 30053.551 35459.377 40029.930 43938.323 47017.161 49604.886
672.00  15796.797 22093.805 29836.246 35410.863 39471.811 43135.721 46043.410 48662.035
673.00  15872.188 21968.262 29616.324 35294.697 39685.959 43351.986 46533.695 48948.946
674.00  15880.531 22369.270 29838.609 34754.764 39127.510 42794.488 45895.572 48671.986
675.00  15731.180 22099.160 29768.074 35295.861 39891.492 43476.008 46383.967 49295.587
676.00  15826.586 22160.152 30140.316 35923.098 39883.270 43565.898 46775.415 49699.036
677.00  15854.109 22467.852 30094.352 35589.609 40319.408 44075.460 47039.511 50025.560
678.00  15817.922 22208.062 29923.992 35734.281 40491.193 44254.864 47922.896 50952.231
679.00  15572.281 22104.133 30389.312 36148.270 40503.570 44106.842 47312.372 50015.963
680.00  16072.070 22506.605 29780.492 35314.209 39839.035 43464.580 46641.146 49905.749
681.00  15901.922 22241.828 29744.902 35189.537 39524.645 43287.568 46936.263 49710.479
682.00  15832.984 22092.121 30109.961 35349.732 39362.854 42956.438 46125.068 49119.334
683.00  15901.867 22002.812 29567.879 35175.590 39627.234 43211.738 46379.241 49258.047
684.00  15866.289 22128.195 29757.812 35070.004 39379.846 43094.594 46674.971 49421.380
685.00  16311.367 22967.590 30802.871 36123.342 40336.459 44342.604 47740.100 50582.986
686.00  15912.500 22513.164 30697.410 36456.061 41001.182 44802.119 48024.150 51228.631
687.00  15481.930 21725.855 29526.652 35196.191 39739.129 43459.187 46493.692 49280.647
688.00  15850.273 22530.527 30371.688 35473.111 39751.488 43901.067 47660.777 50399.106
689.00  15957.016 22730.730 30720.262 36396.445 40971.070 44544.420 47600.338 50648.122
690.00  16095.125 22680.289 30782.449 36029.748 40959.053 44972.398 48256.278 50877.567
691.00  16011.250 22692.383 30619.629 36040.451 40662.344 44625.059 48011.469 50485.735
692.00  16057.422 22511.465 30329.027 35991.492 40820.133 44640.598 47878.181 50848.937
693.00  15769.102 22383.707 30299.473 36128.943 40665.154 44290.925 47511.779 50287.834
694.00  15783.031 21887.918 29463.863 35242.973 40132.240 44207.598 47734.531 50607.405
695.00  15860.578 22197.645 29440.215 34771.617 39420.668 43562.948 47261.916 49962.134
696.00  15557.984 21851.719 29921.574 35475.141 39905.002 43746.112 47143.334 50106.870
697.00  15845.188 22579.723 30052.422 35142.791 39474.018 43290.928 46640.932 49611.472
698.00  16058.125 22417.848 29907.824 35275.941 39554.139 43206.501 46756.891 49765.946
699.00  16128.461 22590.855 29969.109 35548.844 39888.049 43744.099 47050.791 49730.954
700.00  15653.844 22412.996 30334.457 35500.387 40149.453 43832.456 47463.141 49930.706
701.00  15577.820 22335.730 30719.645 35931.615 39940.182 43310.406 46413.698 49111.584
702.00  15697.078 22654.469 30450.668 35636.588 39444.273 42896.345 45817.153 48641.833
703.00  15511.039 21923.141 29395.914 35020.189 39333.848 43003.138 46080.597 49009.756
704.00  15744.516 22292.598 30037.469 35089.197 39067.693 42724.818 46081.072 49344.479
705.00  16108.211 22715.418 30269.805 35545.533 39887.713 43012.907 46166.326 49176.867
706.00  16106.836 22482.523 29826.988 35279.605 39879.639 43719.601 46737.288 50242.442
707.00  16730.461 23427.043 31223.750 36209.949 40154.268 43806.315 47300.344 50077.229
708.00  16504.312 23040.996 30458.617 35763.680 40010.221 43517.087 46681.158 49583.800
709.00  16610.773 23239.336 30926.152 36135.357 40315.754 43626.400 46757.181 49796.695
710.00  16231.242 22954.527 30476.824 35948.010 40138.885 43311.392 46312.411 49033.114
711.00  16482.531 23120.770 30431.344 35550.582 39624.332 43289.280 46252.899 49451.312
712.00  16139.758 22559.562 30155.160 35883.957 40399.561 43950.452 47158.520 50186.396
713.00  16123.086 22492.312 30035.867 35552.311 39868.916 42971.145 45855.349 49116.524
714.00  16414.727 22931.367 30372.387 35884.424 40346.393 44129.301 47598.190 50335.439
715.00  15909.453 22288.938 29606.969 35302.172 39670.232 43302.931 46288.923 49227.418
716.00  15967.594 22036.742 28912.168 34619.896 39196.602 43548.698 46982.350 50173.002
717.00  16351.875 22906.980 30253.105 36201.465 40550.545 44313.389 47339.004 50064.546
718.00  16626.562 23146.383 29794.875 34937.941 39546.896 43073.000 46465.598 49537.812
719.00  16564.539 22981.535 29651.828 34948.979 39508.658 43501.721 47110.000 49620.965
720.00  16501.188 22989.691 30224.055 36106.578 40551.037 43956.996 47366.300 50125.885
721.00  16394.727 22262.559 29063.660 35233.531 39814.773 43346.007 46463.338 49664.324
722.00  16494.531 22882.438 30167.836 35673.061 40038.904 43546.366 46970.719 49744.702
723.00  16054.617 22354.078 29496.965 35252.771 39478.668 43406.924 45975.117 48653.976
724.00  16247.289 22479.090 29861.445 35717.887 39977.447 43664.396 46739.259 49935.663
725.00  16278.828 22497.828 30025.355 35691.451 40337.428 44033.035 47252.549 49998.659
726.00  16460.812 22739.734 29778.832 35537.713 40264.033 43812.280 46732.739 49700.216
727.00  15875.141 21868.527 29204.188 34729.904 38888.646 42706.850 45894.088 48822.665
728.00  16046.172 22237.617 29129.312 34759.832 39321.125 43250.039 46709.932 49742.751
729.00  15531.203 21684.852 29176.285 34587.916 38925.652 42681.775 46440.876 49299.859
730.00  15781.961 21598.926 28290.434 34070.176 39093.699 43415.533 46997.118 50150.176
731.00  16494.969 23192.883 30446.980 36199.525 41121.268 45247.178 48595.977 51060.605
732.00  16130.820 22928.715 30275.074 35766.824 40565.912 44294.203 47516.445 50507.116
733.00  16308.195 22906.867 29933.188 35680.365 40703.922 44369.391 48070.118 50760.466
734.00  16217.625 22668.477 30076.336 35595.285 40367.971 44003.839 47431.522 49959.629
735.00  16658.445 23240.773 30154.652 35621.779 40740.246 44640.589 47949.757 51005.808
736.00  16228.414 22820.734 30176.410 35756.393 40665.365 44347.749 47493.965 50156.945
737.00  16026.836 22417.539 29925.559 35900.068 40562.072 44320.092 47933.225 50557.906
738.00  15819.766 22368.691 30472.969 36506.340 40980.984 44694.136 47800.075 50786.264
739.00  16122.648 22542.539 30104.961 36339.734 41226.930 44938.602 47990.569 50543.011
740.00  15708.258 22229.703 29877.645 35651.775 40307.447 44201.101 47331.648 50346.802
741.00  15839.008 22496.254 30485.797 36661.258 41298.465 44686.469 47719.010 50544.376
742.00  16346.859 23193.473 30956.879 36899.082 41534.904 45102.111 47612.884 50158.702
743.00  16506.297 23496.012 30808.195 36398.617 41140.619 45027.558 47733.081 50485.629
744.00  16566.156 23132.398 30910.348 36654.961 40775.350 44378.630 47117.309 50123.658
745.00  16388.062 22942.914 30198.699 35621.812 40192.305 43969.629 46782.213 49444.952
746.00  16344.398 22923.531 30509.828 35902.420 40359.352 43891.079 46785.037 49396.199
747.00  16043.203 22657.914 30314.883 35900.885 40193.979 43543.129 46306.653 48893.319
748.00  15791.875 22462.961 30218.812 35835.256 39993.922 43637.845 46878.544 49672.451
749.00  15579.406 22110.527 29769.191 35869.807 40286.188 43800.587 46393.159 49209.217
750.00  15179.414 22000.762 29898.434 35539.539 40395.312 44667.715 47994.564 50732.253
751.00  15449.047 21921.520 29958.555 35526.859 39960.266 43718.340 46555.942 49271.747
752.00  15577.688 22480.168 30078.387 35690.939 40240.600 44092.150 46908.685 49559.131
753.00  15890.773 22715.164 30225.820 35617.578 40183.133 43555.887 46468.760 49310.085
754.00  15772.055 22802.180 30697.820 35961.309 40106.262 43469.603 46502.382 49184.755
755.00  16646.227 23284.273 30968.699 35977.836 40540.857 44538.921 46767.272 49191.424
756.00  15921.828 22619.910 30199.391 35756.822 40325.957 44138.942 47383.630 49877.115
757.00  16363.250 23295.277 30784.285 35935.281 39940.549 43282.293 45992.496 48442.196
758.00  16304.500 23247.879 31088.816 36123.443 40001.250 43457.076 46336.561 48977.172
759.00  16255.664 23142.840 30800.445 36308.889 40570.879 44202.427 46732.022 49050.191
760.00  15917.164 22625.133 30737.121 35781.904 40273.213 44207.987 47150.765 50066.509
761.00  15948.055 22737.293 30631.410 36277.088 40868.363 44610.358 47715.422 50517.015
762.00  16281.703 23109.426 30952.617 36585.059 40514.900 44006.113 46432.896 48724.918
763.00  15730.625 22086.539 30597.391 36812.576 41617.613 45178.150 48265.819 50409.032
764.00  15799.562 22552.066 30743.145 37069.682 41639.508 44926.403 47587.893 49612.478
765.00  16154.195 22814.051 31072.371 36859.506 41370.889 44965.623 47409.102 49700.039
766.00  16017.992 22671.215 30844.367 36872.598 41487.537 44985.497 47951.496 50139.899
767.00  16253.117 22617.934 30395.809 36276.893 40574.850 44220.798 47494.244 50116.006
768.00  16386.797 22724.902 30836.328 36796.730 41283.529 44980.735 47673.379 50419.441
769.00  16486.758 23137.539 30588.590 36302.494 40818.656 44527.711 47610.957 50350.780
770.00  16219.836 22868.480 30456.164 36305.844 40929.938 44583.413 47308.556 49633.075
771.00  16111.234 22740.371 30675.508 36732.066 40960.270 44297.621 46993.354 49300.548
772.00  15888.781 22612.652 30920.617 36985.068 41038.363 44300.399 47285.694 49928.222
773.00  16076.352 23117.520 31686.723 37393.180 41506.006 44509.709 47464.797 50190.649
774.00  16385.992 23200.105 31429.090 37363.766 41655.795 44725.374 47093.279 49414.769
775.00  16469.672 23122.312 30957.383 36935.746 41120.783 44280.605 46726.923 49028.956
776.00  16557.641 23421.164 31551.910 37211.178 41215.471 44168.383 46758.885 49313.998
777.00  16289.945 22929.953 30837.801 36545.896 41052.150 44144.062 46577.911 49541.528
778.00  16082.734 22909.199 31079.918 36975.660 41211.570 44501.710 47325.496 50133.053
779.00  16023.062 22671.762 30816.148 36396.758 40630.166 44224.346 47112.025 49660.761
780.00  15883.117 23039.641 31402.652 37238.301 41790.699 45242.384 48002.207 50406.253
781.00  16557.047 23628.348 31915.781 37679.865 41909.377 45342.463 48417.188 51094.721
782.00  17021.961 23845.965 31655.203 37641.865 42176.430 45385.939 48629.019 51558.726
783.00  16520.609 23508.945 31025.461 36802.420 41518.975 45050.718 47877.862 50731.021
784.00  16843.164 23620.375 31485.281 36865.301 41703.242 45328.656 48395.514 51436.767
785.00  16260.766 22981.488 30814.652 37029.406 41700.326 45588.567 48359.743 51326.295
786.00  16810.812 23769.852 31695.902 37141.623 41550.879 45574.825 48536.103 50929.252
787.00  16888.148 23606.992 30964.000 36587.914 41272.986 44641.214 47221.830 49881.877
788.00  16033.438 22595.922 30261.895 36128.736 41437.213 45481.524 48580.872 50917.288
789.00  15893.094 22611.129 30353.664 36196.383 41085.527 45131.795 47841.003 50611.350
790.00  15935.227 22912.852 31069.824 37236.904 42597.410 46098.858 48905.300 51676.818
791.00  16364.008 23255.211 30919.750 37258.297 42224.441 46355.896 49036.708 51439.506
792.00  16698.242 23732.098 31810.023 37303.094 42356.896 46349.495 49332.073 51728.233
793.00  16339.984 23361.746 30970.629 36663.439 41618.508 45470.449 48627.819 51081.291
794.00  16884.578 24000.387 31375.391 36952.404 41615.959 45131.213 47840.524 50590.917
795.00  16179.539 23081.906 31484.617 37064.910 41488.092 45312.917 48270.833 50732.617
796.00  16527.883 23370.125 31207.203 36966.758 41434.623 44891.925 47853.259 50261.240
797.00  16371.914 23151.484 31048.566 36250.816 40845.977 44765.816 47938.820 50588.131
798.00  15909.031 22655.414 30789.977 36965.623 41982.355 45534.558 48235.155 50604.556
799.00  16520.867 23263.281 30719.871 36253.895 40960.332 44822.768 48015.709 51055.615
800.00  16567.562 23581.840 31442.676 36898.461 41209.812 44880.976 47566.251 50157.000
801.00  17223.305 24537.570 32653.949 37989.143 42422.201 45569.106 48168.136 50851.983
802.00  16726.992 23656.332 31153.645 37045.689 41348.174 44467.677 46785.514 49285.979
803.00  17194.047 24230.398 32081.867 37439.686 41950.232 45549.857 48377.891 50838.367
804.00  16603.148 23899.934 32027.879 37415.201 41884.697 45261.404 48290.364 50865.273
805.00  17359.562 24088.387 31945.320 37197.828 41715.809 45219.265 47824.923 49868.339
806.00  17032.898 24147.344 31604.438 37567.795 41912.043 44971.508 47741.222 50185.927
807.00  16833.875 23575.148 31219.035 36656.070 40887.988 43930.071 46882.794 49453.420
808.00  17006.727 24159.473 32112.781 37554.764 41825.422 44994.066 47587.007 49868.363
809.00  17117.250 24221.910 32192.066 37667.852 41709.865 45053.301 47691.657 49733.284
810.00  17044.930 23448.102 31155.012 37134.451 41415.191 44259.102 46637.810 49228.217
811.00  16978.938 23437.996 31275.207 36568.533 41120.264 44864.761 47811.708 50160.082
812.00  16364.844 22843.492 30731.555 36262.160 40637.141 44486.622 47809.215 50073.305
813.00  16477.406 23422.258 31219.234 35924.977 40523.355 43854.154 46909.236 49389.015
814.00  16110.430 22636.105 30507.086 36031.562 40399.168 43724.166 46577.085 49294.538
815.00  16217.984 23200.230 31338.516 36616.568 40897.650 44444.867 47522.528 50239.274
816.00  16533.461 23166.617 30884.691 36409.924 40473.062 43837.842 46869.725 49625.419
817.00  16586.930 23288.484 31696.289 37246.049 41516.875 44781.615 47397.224 49907.470
818.00  16485.695 23451.922 32071.500 37684.119 41873.703 44974.129 47707.621 50326.746
819.00  16559.648 23562.953 31595.812 37260.039 41724.660 45056.618 47679.105 50024.050
820.00  16751.461 23208.410 31069.621 37014.594 41533.342 44836.656 47573.324 49764.891
821.00  16403.898 23174.820 30991.855 36706.672 41167.648 44659.472 47497.960 50521.897
822.00  15915.055 22875.148 31196.539 36987.449 41536.691 45040.219 47720.665 50281.854
823.00  16452.203 23438.371 31666.898 37710.752 42164.619 45457.792 47984.820 50039.438
824.00  16041.719 23105.113 31378.891 36678.281 41370.596 44977.983 47836.792 50730.211
825.00  16471.367 23453.301 31231.875 36379.049 40731.264 44287.641 47177.148 50109.272
826.00  16197.664 22763.516 30928.805 36175.990 40497.465 44234.551 47238.524 49813.312
827.00  16517.898 23383.621 31496.117 36894.045 40968.312 44588.524 47625.863 50106.680
828.00  16306.742 23088.172 30854.496 36249.113 41247.762 45076.861 47972.575 50855.425
829.00  16272.578 23065.648 30932.922 36700.459 40900.359 44159.836 46985.016 49564.382
830.00  16450.195 23478.371 31529.641 36917.990 41413.322 45480.742 48589.146 51361.537
831.00  16281.406 22889.762 31153.418 36582.205 41024.734 44895.176 48214.014 51123.989
832.00  16777.352 23713.949 31763.379 37179.359 41852.229 45631.536 48742.942 50890.374
833.00  17144.031 24335.547 32487.191 38150.467 42670.492 45832.532 48635.792 50943.301
834.00  17048.727 23837.473 31164.734 36395.863 40946.932 44641.565 47697.358 50487.844
835.00  16710.375 23393.418 30832.133 36236.939 40805.443 44227.197 47245.355 49931.272
836.00  16457.359 23328.184 30765.121 36058.891 41064.818 44902.613 48062.831 50875.771
837.00  16711.250 23484.180 31267.719 36554.605 40880.021 44421.856 47317.155 49997.904
838.00  16219.586 23095.887 30647.758 35671.453 40350.838 44249.407 47326.677 49768.478
839.00  16517.828 23413.859 30977.043 35962.832 40502.133 43949.597 47124.872 49939.009
840.00  16640.188 23705.523 31478.797 36240.807 40762.998 44400.855 47318.572 50119.120
841.00  17279.492 23949.258 31856.066 36737.061 41071.570 45113.867 47821.410 49992.997
842.00  16573.656 23280.938 31107.141 36151.391 40344.996 43942.640 46488.243 48939.486
843.00  17062.023 23993.777 30831.820 35595.027 40302.051 43815.419 46955.634 49628.959
844.00  16841.930 23615.801 31027.367 36063.670 40450.000 44160.243 47068.395 49673.701
845.00  16590.516 23392.938 31107.145 36486.828 40891.125 44513.531 47342.783 49952.099
846.00  16767.109 23576.910 31273.668 36385.189 41013.443 44690.459 47501.063 49674.739
847.00  16934.523 23739.945 31436.062 36803.812 41238.867 45072.020 48071.445 50950.336
848.00  16021.633 22960.160 31038.523 36289.539 40646.734 44681.288 47766.571 50339.166
849.00  16201.008 23181.281 30868.969 36370.559 40504.783 44327.612 47532.704 50110.595
850.00  17090.711 23869.758 31375.863 36418.295 40508.752 44351.492 47400.868 50361.062
851.00  16773.148 23619.859 31288.426 36488.914 40552.947 43993.701 46981.629 49669.917
852.00  17342.867 24214.062 31957.812 37291.518 41442.908 44876.489 47463.650 50134.141
853.00  17605.383 24756.164 32448.918 37280.521 41529.871 44980.462 47560.808 49914.772
854.00  17010.234 24055.742 31905.539 37362.490 41757.131 45238.104 47987.915 50232.799
855.00  17632.055 24532.055 31947.055 37177.959 41376.707 44575.000 47497.518 49908.087
856.00  17257.031 24330.816 31614.512 36650.713 41029.176 44935.603 47519.256 49859.815
857.00  16928.930 23721.422 31073.961 36271.252 40706.770 44781.640 47735.191 50106.524
858.00  16843.047 23548.203 31155.262 36366.951 40211.443 43652.159 46808.723 49544.847
859.00  17413.180 24439.457 32160.016 37037.824 41008.254 44305.939 46954.554 49406.372
860.00  17139.297 24453.875 32166.613 37203.598 41045.113 44230.372 47186.490 49751.026
861.00  17088.453 23941.215 31375.242 36954.926 41038.500 44271.907 47084.892 49391.822
862.00  16473.297 23486.043 31415.297 36819.625 41163.254 44962.407 47641.717 50176.871
863.00  16859.852 23823.902 31643.363 36843.701 40811.674 44072.205 46920.372 49395.412
864.00  17114.844 24318.664 32127.062 37207.756 41359.867 44601.960 47138.779 49719.688
865.00  17105.008 23882.402 31372.918 36185.162 40044.213 43285.111 46146.062 49006.629
866.00  17198.133 23987.062 31374.867 36765.982 40439.740 43814.377 46753.484 49343.180
867.00  17670.852 24405.496 32305.266 37567.230 41366.930 44410.332 46721.416 49147.326
868.00  17319.703 24183.367 31534.180 36144.561 39597.021 42867.936 45622.368 47854.496
869.00  17563.047 24512.762 31758.828 36643.596 40336.193 43693.062 46351.204 48937.880
870.00  17276.680 24034.754 31792.832 36446.748 40255.029 43587.563 46730.524 49354.926
871.00  17580.469 24517.145 31833.785 36609.861 40528.418 43446.007 45935.943 48609.985
872.00  17545.398 24228.898 32207.809 37284.662 41032.273 44304.896 46944.035 49264.596
873.00  17719.656 24985.332 32339.148 36835.889 40679.699 43914.077 46906.206 49234.181
874.00  18100.656 24936.145 32688.887 37643.395 41337.168 44579.001 47376.079 49856.220
875.00  17921.672 25201.539 32553.441 37035.072 40696.602 43696.039 46819.798 49542.988
876.00  17403.938 24066.559 31544.965 36535.609 40384.756 43630.800 46600.681 49093.563
877.00  17083.539 23499.613 31003.039 35519.145 39169.346 42502.072 45462.054 48138.208
878.00  17997.492 24313.844 31228.590 36300.422 40139.787 43331.672 45900.819 48425.880
879.00  17185.609 23775.512 31205.996 36002.439 40076.619 43602.188 46525.730 49074.251
880.00  17366.430 23831.637 31105.133 36149.723 40234.523 43538.368 46208.400 48687.076
881.00  17643.781 24318.395 31212.922 36467.148 40340.732 43633.205 46881.057 49592.580
882.00  17454.656 23787.414 30816.070 36088.176 40222.842 43361.604 46074.277 48363.874
883.00  17571.500 24189.105 30757.789 35930.137 40043.693 43641.691 46676.608 49154.542
884.00  17140.977 23816.559 31052.535 36073.166 39999.328 43079.124 45784.111 48517.688
885.00  17112.258 23815.871 30924.289 36028.127 39966.064 43610.414 46478.226 49229.679
886.00  17626.594 24438.809 31494.715 36355.027 40184.213 43333.785 46187.864 48658.590
887.00  17538.320 24355.664 32086.309 36831.592 40634.465 44015.250 46848.310 49173.990
888.00  17411.258 24074.258 30998.797 36026.658 40145.018 43743.324 47109.382 49848.525
889.00  17318.250 23923.219 30972.449 35985.773 40210.732 43427.346 46382.258 48834.265
890.00  16897.922 23438.133 31153.809 36052.461 40355.553 43465.850 46462.191 49220.846
891.00  16943.969 23697.113 31067.414 36179.924 40509.926 43962.013 46797.720 49234.402
892.00  16819.016 23087.020 30086.426 35386.215 39446.887 42589.825 45788.502 48442.761
893.00  17225.328 23947.387 31122.500 36730.824 40524.195 44252.446 47217.220 49645.686
894.00  17077.977 23817.797 31222.648 36680.734 40553.205 44139.265 47208.177 49369.574
895.00  17648.594 24687.992 32072.934 37393.279 41339.225 44375.373 47257.151 49596.008
896.00  17143.391 24124.559 31428.055 36517.785 40653.857 44202.947 47188.839 49546.775
897.00  17457.789 24733.707 31621.926 36331.945 40185.975 43532.423 46320.277 48594.163
898.00  17134.562 24253.953 31995.664 37230.889 41555.154 45150.064 47619.867 50047.065
899.00  16668.562 23365.855 30959.344 36493.322 41387.166 45087.073 48305.063 51006.766
900.00  16269.422 22900.645 30286.824 35481.447 40231.932 44435.442 47295.735 49590.107
901.00  16241.305 23014.902 30516.980 35989.430 40303.373 44204.144 47064.604 49622.386
902.00  16699.820 23247.695 30928.348 36817.676 41573.057 45235.340 48217.979 50407.014
903.00  16734.305 23503.176 31058.461 36795.572 41513.525 44862.977 47543.922 49969.732
904.00  16599.977 23230.285 30929.500 36882.537 41262.398 44838.845 47627.240 49968.772
905.00  16569.836 23113.512 30383.508 35741.852 39822.703 44119.035 47490.034 49964.998
906.00  16707.109 23142.926 30043.617 35334.803 39800.297 43232.459 46469.583 49072.809
907.00  16865.797 23290.688 30154.043 35386.037 40068.135 43618.204 46293.618 48696.559
908.00  17152.328 23980.312 31627.273 37030.951 41188.871 44025.773 46642.205 48901.868
909.00  17037.320 23800.117 31061.141 36198.244 40267.682 44408.109 47838.412 50294.338
910.00  16986.125 23430.910 30008.617 34940.109 39586.846 43650.098 46818.961 49342.308
911.00  17052.133 23665.457 30667.355 35939.246 40471.449 44115.798 47321.526 50144.176
912.00  17233.852 23958.703 30897.438 35759.697 40263.121 43907.125 46485.863 48992.550
913.00  16969.508 23895.273 31570.938 36876.355 41013.678 44323.570 46880.531 49153.236
914.00  17116.844 24219.512 31541.719 36692.102 40937.930 44669.300 47721.532 50524.672
915.00  17324.359 24176.027 31501.355 36434.480 40509.725 43615.367 46846.323 49547.388
916.00  17408.203 24117.734 31459.609 36755.639 41050.561 44665.849 47639.746 50319.995
917.00  17040.039 23942.125 31394.684 36558.730 41397.219 45337.806 48659.562 51227.338
918.00  16819.875 23407.398 31098.520 36603.418 41084.988 45044.971 48433.587 50770.216
919.00  17224.469 24063.633 31188.520 35863.211 40192.381 44299.424 47415.875 49971.239
920.00  17359.578 24117.309 31342.160 36307.672 40712.340 44401.378 47713.464 50506.996
921.00  17508.586 24406.938 31638.891 36840.904 41129.721 44851.325 48022.930 50610.274
922.00  17998.641 24671.602 31660.133 36691.904 40892.814 44946.510 47909.319 50512.870
923.00  17911.383 24518.312 31121.461 35919.500 40476.406 44094.930 47029.677 49584.739
924.00  17623.758 24185.953 30557.879 35614.424 40085.322 43482.833 46417.044 49180.258
925.00  17124.867 23701.020 31171.465 35691.334 39711.254 43355.652 46464.795 48922.702
926.00  17429.234 24316.824 31755.965 36440.219 40116.396 43690.929 46645.307 49112.640
927.00  18006.164 25120.055 32667.281 37063.570 40873.512 44106.469 47135.364 49796.384
928.00  17963.750 25020.762 32631.168 37347.064 41151.900 44765.626 47333.038 50001.746
929.00  17656.070 24628.512 31703.086 36543.611 40919.445 44579.988 47245.476 49737.688
930.00  17717.227 24709.992 32122.375 36959.182 41256.768 44914.852 47750.875 49979.084
931.00  17646.539 24370.938 31459.629 36475.189 40849.928 44704.244 47642.669 50395.585
932.00  17531.695 24222.172 31088.715 36182.684 40348.434 43866.959 46660.494 49360.788
933.00  17454.586 24197.770 31160.227 35993.490 40726.123 44652.661 47474.576 49572.708
934.00  17479.617 24262.609 31162.898 36218.863 40717.586 44203.814 46898.203 49390.199
935.00  17959.992 24709.766 31669.395 36670.762 41015.182 44247.484 47326.295 49816.636
936.00  17606.375 24361.684 31574.848 36271.238 40105.701 43586.315 46523.357 49100.355
937.00  17822.211 24319.520 31211.547 35980.096 39871.424 43605.922 46278.249 48644.000
938.00  17626.969 24123.344 31256.512 36179.098 40076.588 43655.181 46594.036 48901.822
939.00  17342.656 23957.277 31749.895 36786.547 40660.027 44077.394 47204.095 49680.404
940.00  17482.312 24009.734 31525.402 36707.639 40628.018 44182.663 47309.735 49878.311
941.00  17830.961 24540.262 32090.871 36949.652 40691.836 44086.963 47141.701 49976.684
942.00  17711.836 24464.133 32165.430 37350.807 41500.482 45052.698 48010.872 50709.596
943.00  17874.031 24746.297 32402.680 36942.469 41038.027 44355.100 47476.775 49879.955
944.00  17440.180 24088.996 31820.242 36902.051 40685.787 43814.749 47153.156 50114.086
945.00  17373.875 23881.207 30955.992 35613.432 39425.965 43239.684 46595.792 49458.299
946.00  17298.695 23818.328 31013.926 35959.934 40252.633 43917.137 47092.110 50085.367
947.00  17682.109 24233.625 31096.020 35781.445 39469.145 43346.855 46405.895 49354.894
948.00  17549.742 24227.078 31394.457 36155.148 40412.832 43991.360 47081.740 49648.895
949.00  17460.359 23942.992 31220.469 36254.516 40375.949 43608.470 46325.540 49086.913
950.00  17605.391 24406.434 31724.762 36381.062 40268.141 43878.940 46522.802 49303.080
951.00  17745.117 24033.305 30866.195 35419.127 39126.898 42906.345 46258.605 49423.248
952.00  17588.852 23828.414 30184.172 35485.922 39634.486 43182.831 46530.270 49498.900
953.00  17592.023 23861.758 30737.449 35346.217 39083.170 42634.410 45491.367 48452.625
954.00  17453.469 23914.523 30501.465 35452.133 39104.098 42558.084 45669.784 48675.870
955.00  17573.195 24300.828 31233.406 35842.244 39892.693 43175.100 46092.372 48414.860
956.00  17292.211 24079.727 30736.227 35492.322 39623.809 43320.808 46653.229 49540.383
957.00  17303.148 23991.352 30665.340 35155.258 39625.242 43004.415 46042.931 48708.312
958.00  17415.961 24193.406 31185.730 35697.625 39330.951 42905.689 45817.476 48575.965
959.00  17441.422 24247.133 31143.180 35770.584 39628.830 43190.106 46637.058 49560.995
960.00  17679.016 24471.484 31118.949 35520.951 39296.676 42877.639 45713.319 48744.910
961.00  17399.836 24106.090 31447.340 36796.471 41076.512 44629.336 47432.747 49833.224
962.00  17385.523 24113.812 31559.629 36885.771 41068.834 44212.477 47014.697 49572.308
963.00  17294.039 24123.078 31529.922 36510.375 40689.949 44356.692 47563.237 50179.475
964.00  17167.539 23654.559 30828.238 35845.363 39907.961 43100.307 45911.126 48616.535
965.00  17302.398 24014.301 31461.996 36474.016 40389.744 43928.464 47134.654 49845.113
966.00  17296.625 24058.371 31284.680 37084.645 41377.312 44634.693 47471.637 50329.113
967.00  16729.766 23364.750 30658.398 36181.203 40578.957 44259.804 47494.746 50072.402
968.00  16857.977 23625.047 30633.605 35714.217 39800.791 43316.021 46304.777 49256.557
969.00  16609.570 22750.000 30195.188 35763.312 40361.322 43917.421 46877.665 49689.497
970.00  16758.586 23216.559 30861.484 36380.895 41046.061 44882.976 48429.088 51015.391
971.00  16255.453 22535.051 29491.734 34756.254 39691.232 43614.998 46946.325 49817.204
972.00  16816.688 23220.707 30294.105 35616.186 40020.186 43738.305 47400.818 50447.460
973.00  16371.742 22859.887 29809.734 35047.959 39766.957 44032.945 47463.796 50221.347
974.00  16771.508 23078.980 29771.215 34898.182 39373.141 43224.834 46431.192 49728.533
975.00  16795.789 22993.695 30037.781 34757.594 38868.043 42596.703 45839.374 48948.438
976.00  16652.875 22786.773 30180.766 35536.961 39530.475 43066.820 46400.072 49601.222
977.00  16456.188 23119.266 30392.738 35565.732 39794.186 43871.888 47349.673 50176.042
978.00  17270.992 23820.605 30785.281 35854.746 40240.523 43849.576 46832.508 49801.357
979.00  16850.375 23075.094 30119.176 35381.027 39913.877 43446.023 46582.819 49717.704
980.00  16486.422 22711.180 29541.941 34858.658 39077.498 43404.787 46649.380 49971.526
981.00  16870.172 23223.898 29828.746 35323.309 39830.367 43673.311 47036.840 50008.199
982.00  16957.383 23313.984 29505.852 34200.303 38653.455 42774.279 46551.554 49592.093
983.00  17136.539 23375.383 30458.402 35516.770 39488.941 43284.023 46628.373 49634.075
984.00  16849.156 22960.512 29919.168 35132.662 39173.662 42874.843 46486.390 49128.142
985.00  16896.555 23237.395 29896.836 34968.736 39925.453 43676.494 47233.377 50384.489
986.00  17333.156 23495.746 29707.562 34934.730 39238.709 43036.706 46451.540 49330.059
987.00  17272.211 23700.914 29691.594 34493.633 38721.098 42712.609 46366.153 49697.139
988.00  17276.961 23461.113 29895.082 34779.641 39450.809 43413.112 47102.802 49645.459
989.00  17116.445 23452.207 29934.688 35235.623 39663.664 43632.042 47347.695 50588.948
990.00  17122.812 23466.379 30215.965 34865.258 39524.926 43773.126 47615.543 50637.103
991.00  17158.594 23337.512 30280.344 35444.881 40261.695 44089.658 47341.431 50273.297
992.00  17037.820 23185.246 29758.855 34795.697 39383.621 43409.916 46594.177 49216.772
993.00  17695.930 24278.555 31074.836 35906.525 40140.963 43402.078 46581.108 49743.474
994.00  17553.781 23895.633 30368.398 34895.568 38980.729 42773.255 45519.716 48198.803
995.00  17246.328 23904.094 30998.801 36060.770 39948.879 43201.428 46103.310 49063.504
996.00  17626.164 24487.305 31389.836 36203.195 40524.459 44092.782 47375.083 50248.353
997.00  17288.734 23869.043 30660.547 35432.863 39445.740 43210.870 46038.062 48794.599
998.00  17441.734 23905.727 30414.859 35042.129 39092.109 42580.077 46241.521 49482.797
999.00  17237.562 24143.312 30971.211 35605.693 39919.172 43286.923 46499.414 49512.519
1000.00  17508.602 23997.930 30273.293 34767.404 39319.359 43179.332 46392.218 49387.793
1001.00  17206.156 23314.789 29662.762 34798.383 39318.551 43506.263 46750.655 49713.808
1002.00  16810.406 23293.660 30209.594 35022.990 39542.303 43404.479 46956.034 49525.961
