# Supplementary material for: N-Glycans modulate tilting of HIV-1 envelope glycoprotein
Source: Nat Commun. 2026 Apr 15;17:5206. doi: 10.1038/s41467-026-71874-2 (PMC13254402; doi:10.1038/s41467-026-71874-2)
Supplement: Supplementary file 8 — Source Data [file 41467_2026_71874_MOESM8_ESM.zip › source_data/2_Supplementary_Figures/5_FigS9/source_data/ENV_ECTODOMAIN/full.TOTshield.time_evo.hiv_env_full_lipids_w_ions.not_water_not_ions.2.txt]

# TOTAL OCCLUDED AREA
# SIM_TIME AREA_r1.4 AREA_r2 AREA_r3 AREA_r4 AREA_r5 AREA_r6 AREA_r7 AREA_r8


  0.00  12918.336 18797.191 26509.488 32131.732 37263.617 41249.111 44640.269 47571.934
  1.00  12686.414 18648.469 26826.418 32847.467 37459.217 41938.883 46004.574 49463.440
  2.00  12515.469 18435.246 26260.387 32801.891 38146.781 42266.217 45814.439 49312.190
  3.00  12451.445 18062.641 25877.082 32106.176 37473.275 41895.529 45495.122 48505.032
  4.00  12216.219 17614.105 24827.961 31034.562 36207.908 40592.000 44232.969 47604.042
  5.00  12702.922 18237.562 25776.688 31658.898 36413.141 40573.705 44434.229 47323.624
  6.00  12449.773 17840.379 25430.879 31489.734 36640.285 40717.666 44082.304 47020.735
  7.00  12832.492 18389.117 25670.590 31475.836 36373.768 40456.432 43643.086 46654.212
  8.00  13230.820 19121.277 26585.738 31929.309 36321.420 40176.615 43821.097 47043.317
  9.00  12881.539 18395.527 26036.410 31600.539 36359.229 40334.023 43727.380 47244.904
 10.00  13077.461 18643.562 26042.254 31916.709 36798.248 40821.107 44634.065 47902.779
 11.00  13035.492 18407.387 26025.773 31894.021 37082.795 41407.994 44787.549 47992.882
 12.00  13417.867 19302.441 26380.391 31737.359 36580.998 40582.756 44398.986 47742.247
 13.00  13281.508 18897.133 26214.980 32277.564 37497.340 41510.750 45099.641 48038.184
 14.00  12888.070 18663.539 26029.145 32317.811 37359.750 41402.592 44960.585 48136.238
 15.00  13062.711 18735.457 26046.074 31791.725 36656.795 40561.639 43857.561 47231.514
 16.00  13393.469 19455.336 27020.855 32415.428 36856.479 40641.553 43705.575 46798.402
 17.00  13501.711 19750.168 27228.492 32940.619 37166.066 40983.303 43831.672 46725.688
 18.00  13723.656 19881.375 27728.793 33416.758 37670.539 40828.240 44147.923 47042.048
 19.00  13637.227 19464.754 26602.105 32627.297 37170.807 40711.848 44343.016 47326.873
 20.00  13591.922 19164.879 26592.879 32642.488 37460.518 41352.812 44130.763 47082.438
 21.00  14128.992 20035.992 27519.852 33195.365 37015.602 40232.459 43201.465 46157.382
 22.00  13857.195 19495.797 26536.500 32027.254 36260.232 39910.982 43076.761 46098.926
 23.00  13811.398 19685.500 26669.492 31823.959 35834.812 39668.330 43355.432 46408.299
 24.00  14289.078 20126.535 27104.203 32227.328 36538.111 40658.342 44087.306 47021.160
 25.00  13882.523 20039.254 27288.574 32830.861 37414.023 41239.801 44112.252 46993.821
 26.00  13606.633 19650.895 27349.520 32707.047 36681.312 40295.707 43628.483 46403.380
 27.00  14043.430 20399.598 28118.145 33184.766 37307.312 40927.752 44404.663 47516.601
 28.00  13819.305 20318.113 28186.262 33549.629 37269.926 40628.088 43694.337 46567.979
 29.00  13828.234 19787.250 27466.680 32772.377 37069.551 40705.002 44009.665 47163.861
 30.00  13867.359 19740.438 27348.699 32783.742 37262.205 40875.902 44017.049 47032.035
 31.00  13745.625 19455.691 26906.746 32909.014 37329.268 41294.000 44850.034 47823.922
 32.00  13779.461 19727.332 27521.953 33542.900 37956.947 41448.617 44876.434 47661.495
 33.00  13692.430 19709.477 27292.676 32830.688 37544.963 41514.674 44585.148 47761.383
 34.00  14163.469 20283.852 28121.008 33674.328 38066.527 41677.273 45071.895 48297.780
 35.00  13883.328 19998.254 27125.445 32925.924 37573.648 41560.508 44857.966 47728.731
 36.00  14042.117 20346.512 28170.293 33442.639 37681.500 41700.172 44837.387 47341.840
 37.00  13711.008 19657.305 27410.211 32868.791 37444.211 41465.557 44904.938 47681.704
 38.00  13833.430 20134.367 27917.516 33479.543 37700.564 41197.105 44762.720 47555.221
 39.00  14712.117 20890.883 28657.895 33383.006 37503.953 41098.920 44584.609 47411.315
 40.00  14702.977 21130.215 29096.031 34265.031 38293.490 41564.049 44655.917 47401.770
 41.00  14931.656 21677.156 29836.398 34937.889 38932.617 42038.033 45009.306 47646.035
 42.00  15094.195 21665.805 29654.176 34353.773 38079.039 41419.783 44386.693 47304.154
 43.00  14757.695 21159.422 29188.656 34667.867 38840.877 42384.459 45182.563 47685.649
 44.00  14685.367 21112.203 28883.000 34454.645 38334.367 41703.268 44632.311 47291.814
 45.00  14405.914 20815.285 29260.391 34774.053 38451.502 41874.672 45062.168 47977.864
 46.00  14717.508 21143.984 29047.266 34329.566 38064.992 41968.414 45171.297 47879.020
 47.00  14929.453 21527.641 29288.258 34718.088 39082.105 42451.604 45453.421 47768.560
 48.00  14257.438 20488.402 28660.461 34004.162 38154.666 41843.090 44687.519 47339.692
 49.00  14568.539 21081.750 29479.012 34624.189 38575.160 42109.924 45270.728 48072.639
 50.00  14972.133 21494.238 29072.406 34564.100 39196.566 42959.377 46071.046 48686.241
 51.00  15155.258 21634.617 29486.246 34708.064 38604.508 42086.385 45045.604 47689.422
 52.00  15258.023 21848.312 29335.520 35165.709 39381.566 42608.275 45763.637 48741.556
 53.00  14994.461 21426.695 29211.797 34461.035 38532.381 41833.314 44731.909 47301.917
 54.00  15056.133 21680.453 29413.461 34849.281 39038.236 42611.870 45722.297 48284.151
 55.00  14444.742 20884.301 28650.875 34065.652 38439.098 41901.271 44936.747 47689.401
 56.00  14567.414 20796.477 29059.762 34664.160 38860.514 42381.857 45961.969 48658.241
 57.00  14865.000 21469.949 29599.496 34639.668 38953.135 42500.437 45667.382 48232.021
 58.00  14670.398 21118.902 28949.297 34659.098 38902.273 42418.906 45505.770 48315.257
 59.00  15070.570 21350.477 28844.137 34720.572 39577.711 43745.210 47205.679 49819.824
 60.00  15298.469 21455.824 28923.191 34766.863 39423.418 43223.255 46642.501 49572.050
 61.00  14985.766 21521.867 29618.516 34897.842 38902.879 42105.703 45376.289 48007.021
 62.00  14626.414 21074.262 28873.383 34848.023 39192.711 43028.844 46711.105 49882.657
 63.00  14971.523 21381.410 28748.184 34337.789 38714.395 42076.006 45712.384 48699.211
 64.00  15196.664 21662.062 29299.668 34053.574 38540.908 42424.551 45922.015 48445.607
 65.00  15096.102 21349.633 28923.949 34191.746 38367.992 42081.686 45716.101 48677.081
 66.00  15579.445 22043.484 29631.016 35031.100 39341.027 42948.637 46409.852 49207.480
 67.00  15213.938 22034.984 30156.234 35290.982 39216.990 42412.598 45677.639 48590.393
 68.00  15191.148 21751.008 30349.703 36038.820 39678.918 42937.703 46058.797 48691.913
 69.00  15214.320 21897.184 29586.105 35325.963 39784.652 43550.107 46780.473 49749.602
 70.00  15373.625 22212.473 30138.953 35184.391 39204.283 42789.572 45887.031 48679.891
 71.00  15389.672 22117.156 30628.887 35644.102 39297.154 42849.857 45981.438 49106.982
 72.00  14994.844 21289.273 28789.531 34258.568 38756.598 42549.836 45711.530 48427.084
 73.00  15490.781 22226.320 29954.574 35017.324 38873.486 42099.547 44898.827 47716.794
 74.00  15447.898 21758.914 28794.660 33994.162 38306.332 41685.738 45014.013 47662.003
 75.00  14903.070 21329.492 29061.570 34329.648 38491.857 41779.987 44629.937 47312.109
 76.00  15644.164 22221.691 29844.492 35177.863 39123.930 42717.506 45673.489 48715.600
 77.00  15796.375 21907.199 28830.660 34548.070 38399.387 41917.119 45305.900 48550.619
 78.00  15443.688 21741.867 29307.605 34623.387 38831.973 42365.860 45348.660 47817.956
 79.00  15598.344 22238.664 29644.465 34880.318 38989.494 42197.598 45259.059 47989.614
 80.00  14607.727 20952.000 28925.398 34258.115 38208.221 41432.598 44773.298 47406.294
 81.00  14730.266 20824.410 28221.469 33636.326 38000.324 41917.607 44818.394 47937.622
 82.00  14919.195 21148.914 28228.652 33952.713 39153.604 42926.449 45875.935 48614.405
 83.00  15073.148 21261.996 28989.832 34861.191 39294.250 43122.020 46119.194 48888.232
 84.00  15829.812 22346.004 30006.660 35469.686 40020.801 43894.992 46736.650 49940.246
 85.00  15702.516 21981.840 29339.707 34946.783 39207.432 43160.879 46311.377 49205.351
 86.00  15886.242 22414.504 30037.219 35284.514 39533.566 43068.579 46101.526 48565.014
 87.00  15381.680 21854.328 29839.527 34897.432 39236.051 42581.656 45652.837 48662.185
 88.00  15751.586 22206.375 29579.387 35570.689 39891.531 43474.779 46459.188 49141.735
 89.00  16083.039 22536.754 30065.363 35019.547 38928.424 42516.046 45683.623 48498.555
 90.00  15767.391 22163.172 29667.566 34788.092 39321.068 43109.053 46824.305 49818.726
 91.00  15639.156 22128.172 29313.656 34994.359 39372.877 43718.227 47237.133 50172.826
 92.00  15027.039 21009.324 28798.621 34748.729 39781.031 43735.487 46682.420 49404.247
 93.00  15079.656 21429.164 29139.648 34657.000 39636.588 43825.355 46842.421 49427.228
 94.00  15357.992 21693.516 29386.211 35130.104 39520.117 43209.971 46462.788 49254.539
 95.00  16162.766 22569.781 29871.859 35114.105 39472.369 43234.241 46243.634 49210.720
 96.00  15712.742 22084.617 29258.926 34139.385 38354.766 42260.779 45721.581 48667.347
 97.00  16101.812 22441.680 29769.852 35153.250 39407.246 42782.295 46040.360 48842.850
 98.00  15839.484 22445.508 29729.211 34782.072 39100.838 43152.994 46421.646 49153.031
 99.00  15534.586 21792.828 28974.047 34562.406 38893.535 42530.469 45558.430 48535.679
100.00  15218.617 21882.113 29044.145 34694.143 39356.668 43210.235 46353.646 49092.863
101.00  15379.148 21529.605 28708.242 34260.527 38774.018 42958.540 46060.998 48838.164
102.00  15001.727 21566.133 28537.645 33642.988 38373.340 42097.291 45138.741 47842.095
103.00  15193.875 21864.027 29537.094 35320.523 39676.430 43403.896 46356.073 49082.501
104.00  15175.656 21521.891 28917.402 34502.230 39269.457 43069.414 46037.701 48984.134
105.00  15842.617 22339.980 29556.602 34740.375 38990.365 42618.758 45753.448 48640.590
106.00  15547.102 21819.316 29543.605 35090.041 39463.395 43098.501 46120.567 48521.252
107.00  15371.117 21945.418 29737.340 35380.389 39739.670 43383.196 46403.053 49105.162
108.00  15749.719 22225.172 29417.570 34804.939 39248.334 42714.942 45762.209 48353.936
109.00  15175.516 21593.551 29104.387 34482.416 38925.119 42624.462 45691.088 48398.231
110.00  15841.984 22127.047 29636.008 34894.209 38873.840 42297.665 45226.990 47827.685
111.00  15138.625 21536.586 29733.070 35263.061 39541.064 42802.001 45443.054 48103.326
112.00  15044.867 21445.008 29382.594 34730.287 38829.561 42455.289 45595.885 48215.397
113.00  15533.047 21638.555 29433.293 35225.475 39301.520 42416.102 45390.429 48097.808
114.00  14974.258 21298.754 29139.898 34387.176 38780.346 42201.492 45078.101 47775.847
115.00  15446.656 21541.102 29002.234 34568.826 39146.824 42749.336 45575.558 48215.835
116.00  15188.609 21415.223 29194.266 35095.201 39570.227 42920.834 46002.833 48695.824
117.00  15578.047 21997.387 29826.672 35242.865 39709.006 42959.022 45270.291 47814.834
118.00  15413.898 21357.660 29005.625 34653.578 38967.389 42538.891 45628.737 48298.696
119.00  14962.742 20999.422 29249.523 35171.777 39402.322 42685.312 45775.595 48491.736
120.00  14883.633 21322.285 29064.125 34608.498 39152.920 43316.354 46562.676 49364.662
121.00  14905.688 21130.816 29076.773 34570.717 38582.877 42241.781 45608.386 48309.774
122.00  15284.031 21283.602 29047.910 34358.961 38372.643 42225.486 45474.745 48395.301
123.00  14989.461 20991.992 29000.762 34913.049 39280.629 42958.051 45977.124 48694.396
124.00  15281.898 21459.262 29343.602 35054.041 39363.211 42667.750 45740.955 48831.615
125.00  14702.922 20905.613 28386.566 34259.537 39272.764 43047.959 45983.480 49234.402
126.00  15111.117 21581.082 29617.965 35471.947 39716.238 43220.350 46217.430 49223.232
127.00  15249.969 21539.891 29572.320 35397.861 39624.752 43163.002 46474.253 49420.534
128.00  15393.148 22115.070 29899.883 35630.008 39733.545 43112.456 45960.103 48656.054
129.00  15336.719 22098.770 30481.402 35594.920 39094.160 42587.518 45747.986 48614.821
130.00  15415.031 22355.621 30883.363 36653.584 40343.211 43648.189 46768.700 48888.632
131.00  15498.352 22493.801 31527.590 37075.627 40707.652 43897.621 46512.724 49304.565
132.00  15753.414 22554.145 30974.414 36593.543 40770.885 44432.255 47309.415 50029.606
133.00  15443.297 21920.609 30540.090 36418.779 40921.625 44266.685 47442.686 50162.124
134.00  15844.945 22599.742 30735.012 35816.973 39784.518 43037.502 46183.220 48723.909
135.00  15603.391 22318.844 30547.645 35685.969 39362.154 42955.445 46074.954 49111.633
136.00  14937.336 21497.164 29685.086 35413.875 39490.914 42867.361 46236.205 49123.293
137.00  15457.188 21877.016 29323.219 34591.322 39112.551 43166.437 46192.806 48999.554
138.00  14710.750 21383.945 29741.199 35604.598 39856.412 43487.991 46381.983 49318.631
139.00  15337.141 22048.277 29929.961 35664.436 40145.475 43217.521 46270.062 49165.276
140.00  15092.250 21844.699 30297.234 35946.643 40007.781 43103.854 46150.015 48650.110
141.00  15449.398 22235.676 30513.117 36232.721 40083.672 43120.884 46194.174 48753.183
142.00  15622.398 22446.879 30952.488 36288.639 40131.793 43316.558 46087.673 48577.968
143.00  15727.969 22439.867 30437.094 35926.900 39750.604 42721.493 45251.604 47908.065
144.00  15248.570 21971.715 29990.266 35281.592 39517.246 42876.646 45584.521 48231.414
145.00  15469.758 22124.984 30168.172 36033.707 39864.301 42828.024 46155.615 48912.445
146.00  15222.906 21824.855 30221.477 36063.992 40215.385 43424.421 46394.529 49131.952
147.00  15838.445 22856.086 30904.031 36271.812 40127.373 42946.318 45965.425 49275.995
148.00  15570.188 22089.656 30390.324 35765.252 39726.373 42807.696 45625.324 48613.620
149.00  15413.195 22220.297 30381.180 35618.957 39099.539 42450.703 45610.896 48452.410
150.00  15330.992 21547.016 30262.906 35522.498 39468.111 42880.469 45626.498 48570.746
151.00  15264.625 21855.980 30160.367 35492.990 39489.617 42762.021 45726.664 48502.498
152.00  15187.266 22140.938 30212.020 35634.777 39392.129 43069.374 46369.867 49185.321
153.00  15878.367 22892.949 31141.070 35619.537 39465.203 42968.429 45993.045 49144.859
154.00  15861.977 22819.004 30456.957 35081.648 39249.061 42818.823 46095.752 49311.384
155.00  15572.031 22523.613 30287.625 35265.320 38789.256 42326.842 45495.316 48300.655
156.00  15978.711 22834.961 30732.766 35803.777 39491.904 43070.623 46241.841 49153.823
157.00  16001.148 22840.602 30533.715 35800.586 39799.104 43274.363 46310.498 48897.013
158.00  15892.953 22601.199 30017.594 34929.072 39318.318 43192.871 46677.609 49718.464
159.00  16374.320 23230.324 30441.867 35029.240 39169.467 43011.519 46629.645 49920.455
160.00  16255.789 23254.867 31768.016 36347.205 39856.547 43398.932 46776.691 49816.771
161.00  15976.648 22411.832 30303.051 35587.775 39703.688 42916.357 46026.474 48702.774
162.00  15929.000 22382.715 29606.148 34447.629 38387.172 42194.432 45415.114 48416.490
163.00  16016.609 22713.555 30321.039 34971.152 39220.834 42731.452 46105.966 48749.662
164.00  15946.289 22686.887 30512.344 35836.762 39756.094 43128.805 46424.540 49330.276
165.00  16301.992 23205.047 31086.691 35760.729 39557.748 42811.047 46049.145 48993.227
166.00  15979.367 22492.309 30258.547 35527.832 39524.723 42826.656 45828.984 48584.354
167.00  16063.922 22882.750 30981.129 35878.576 39868.379 43547.208 46300.352 49230.418
168.00  16246.648 23380.883 31716.250 36739.869 40627.896 43843.434 46889.593 49539.433
169.00  16463.781 23382.871 31114.391 36368.334 40121.010 43253.524 46458.206 49338.910
170.00  16612.648 23590.527 30959.551 35877.338 39752.742 42910.252 45861.890 48707.468
171.00  16200.211 22997.074 30990.363 36217.557 40289.412 43288.312 46289.216 49454.905
172.00  16003.156 22664.152 30834.754 35894.312 39981.309 43290.930 46221.867 49307.112
173.00  16389.234 23282.180 31626.715 36429.066 40128.605 43627.556 46435.738 49167.947
174.00  16204.477 22837.957 30399.109 35513.258 39685.838 43145.025 46419.775 49113.290
175.00  15832.477 22689.676 30587.008 35525.363 39143.363 42540.372 45604.147 48215.146
176.00  16520.805 23679.430 31818.039 36996.111 40434.809 43511.311 46325.520 48888.160
177.00  17041.914 24065.148 32065.801 36683.029 40376.016 43221.261 45954.191 48507.446
178.00  16545.234 23610.902 31586.984 36336.760 40068.484 43314.762 46023.623 48579.915
179.00  16250.000 23130.148 30632.645 35786.631 39767.561 43153.678 46500.071 49321.833
180.00  16405.297 23167.684 30778.027 35917.881 39763.961 43200.777 46011.246 48539.133
181.00  16553.539 23688.883 31774.371 36887.906 40265.990 43288.506 46198.228 48919.268
182.00  16842.367 23561.188 31040.727 36089.139 39620.852 43258.532 46839.668 49661.275
183.00  16231.961 22830.027 30788.352 35823.619 40328.162 44246.851 47590.432 50620.314
184.00  16667.438 23850.273 31771.805 36550.771 40699.869 44416.729 47508.324 50712.080
185.00  16296.531 23316.848 31008.809 36496.576 40328.357 43608.082 46684.345 49476.448
186.00  16495.188 23566.801 31659.742 36455.617 40110.801 43535.772 46731.440 49778.486
187.00  16886.516 24155.961 31825.023 36729.916 40589.479 44011.129 47260.555 50119.695
188.00  16787.625 24063.105 32298.652 37238.488 40796.680 43890.690 46852.044 49803.830
189.00  16791.938 23757.184 31569.680 36566.258 40536.836 44026.153 47161.104 49894.197
190.00  16984.648 23663.754 31026.871 36350.166 40385.016 43861.647 46770.583 49812.702
191.00  16626.648 23404.625 31222.316 36746.418 40822.674 44166.122 47008.968 49631.977
192.00  16278.141 22653.660 30897.320 36654.244 40803.779 44041.917 46857.463 49868.134
193.00  16258.211 22924.773 30642.281 35829.365 40118.400 43572.136 46880.316 49730.463
194.00  16557.195 23124.367 31027.828 35823.439 39605.939 42813.653 46147.241 49222.674
195.00  16618.000 22989.512 30652.418 35888.816 40222.473 44124.318 47557.086 50429.664
196.00  16764.070 23348.340 30977.398 36027.357 40633.275 44183.179 47421.369 49945.357
197.00  16270.125 22618.586 30355.555 36102.719 40155.871 43315.342 46794.508 49670.758
198.00  16304.242 23497.652 31132.770 36635.123 40799.445 44075.942 47407.968 50220.138
199.00  16572.945 23322.531 31156.480 36609.244 40852.688 44148.375 47090.302 49966.595
200.00  16896.102 23405.812 31149.781 36644.588 40458.189 43918.432 47151.540 49885.650
201.00  17011.922 23534.516 31337.578 36976.043 40852.611 43939.256 46924.553 49533.455
202.00  16555.930 23371.414 31532.660 36699.830 40844.680 44071.910 47241.471 50419.556
203.00  16577.273 23513.262 31221.258 36212.447 40037.594 44010.718 47055.686 49675.478
204.00  17411.867 24427.098 32348.051 37568.201 41137.408 44439.143 47597.677 50202.054
205.00  16854.070 23586.633 31057.641 36625.865 40702.482 44357.579 47540.646 50266.836
206.00  17279.148 24136.129 32044.531 36991.914 40940.854 44656.957 47644.148 50198.088
207.00  16908.281 23481.379 30776.551 36087.895 40623.088 44038.746 46779.268 49635.457
208.00  16672.477 23768.105 31368.773 36985.684 41540.727 45162.683 47835.545 50560.246
209.00  17269.961 24077.777 31832.293 37274.000 41335.520 44417.617 47375.213 49969.991
210.00  17203.016 24132.621 31863.465 37340.799 41163.316 44376.581 47101.521 49376.893
211.00  16041.117 22875.445 31212.699 36915.623 40752.559 44302.057 47421.839 50155.802
212.00  16390.133 23538.816 31845.816 37375.043 41485.064 45009.683 47960.261 50876.029
213.00  16631.438 23114.770 31077.375 36895.109 40856.000 44244.965 47430.873 50226.294
214.00  16125.023 22585.152 30865.203 36704.822 41288.602 44998.498 47960.376 50938.684
215.00  16602.023 23058.340 31486.789 37438.654 41370.518 44636.408 47781.077 50681.577
216.00  16235.109 22769.621 30922.758 37083.721 41328.887 44784.292 47674.778 50422.072
217.00  16067.062 22392.219 30546.430 36076.842 40630.109 44227.171 47769.905 50549.156
218.00  16425.164 22841.773 30700.484 36347.496 40985.693 44731.680 47900.060 50735.845
219.00  16731.945 23438.910 31690.449 36967.404 41251.014 45031.172 48387.536 51334.915
220.00  16681.969 23300.258 31034.133 36423.742 40787.494 44853.151 48033.640 50623.697
221.00  16508.102 23018.871 30631.801 36256.371 41181.268 45193.733 48353.043 51589.360
222.00  16346.156 22950.199 30762.898 36914.662 41534.684 44942.750 47977.437 50701.388
223.00  16610.211 23531.086 31254.035 36365.744 40965.938 44730.656 48093.424 50907.756
224.00  16534.648 23046.379 31038.660 36437.789 40681.570 44487.745 47800.942 50400.607
225.00  16385.414 23289.078 31107.398 36733.740 41131.629 44667.741 47722.199 50560.765
226.00  16224.906 23101.770 31301.473 37298.822 41533.430 45347.041 48703.191 51503.652
227.00  16268.789 23189.566 30892.422 36422.316 40921.244 45024.383 48298.537 50691.220
228.00  15995.750 22657.438 30762.039 36421.055 40744.031 44181.648 47269.117 49940.626
229.00  16578.422 23341.078 31828.941 37097.211 41072.826 44482.437 47588.752 50077.991
230.00  16661.180 23596.148 31651.555 36901.014 41045.072 44421.094 47317.815 49831.445
231.00  16551.680 22976.465 30913.129 36549.799 40861.242 44401.703 47533.106 50141.078
232.00  16074.531 22566.387 30671.699 36118.959 40317.287 43862.934 46965.312 49861.356
233.00  16352.117 22616.305 30654.234 36105.844 40641.389 44419.156 47567.324 50316.862
234.00  16172.906 22903.574 30849.555 36108.863 40111.896 43845.058 46959.941 49366.885
235.00  15985.938 22662.988 31197.066 37320.584 41514.328 44809.528 47928.947 50413.528
236.00  16393.062 23014.719 31177.168 36952.027 41507.541 44824.462 47678.227 50350.876
237.00  16143.977 23171.301 31548.855 36728.539 41014.926 44447.342 47315.124 50177.440
238.00  15967.016 22770.609 30973.590 36524.854 40880.568 44706.761 47791.188 50221.302
239.00  15846.984 22613.598 30932.582 36761.932 41142.156 44612.043 47883.084 50768.192
240.00  15468.320 21826.879 30212.527 36229.400 40874.016 44827.356 47943.491 50535.551
241.00  16101.742 22117.422 30011.074 36371.613 41220.969 45196.192 48230.575 50942.021
242.00  15595.812 22089.723 30151.109 36030.439 40399.695 44017.610 47259.728 50309.001
243.00  16183.648 22336.910 30535.801 36129.119 40457.047 43898.846 47138.284 50139.484
244.00  15499.852 22103.152 30557.289 36251.877 41191.684 45020.357 48158.543 51128.150
245.00  15667.758 22152.102 30305.293 36829.180 41742.896 45487.140 48474.512 51657.847
246.00  15517.914 21886.105 30027.160 35842.225 40422.277 43809.040 47147.992 49959.449
247.00  15839.922 22483.379 30782.117 37022.102 41796.705 45381.732 48280.230 51216.109
248.00  16392.633 23134.492 31729.863 37881.791 42285.982 45705.064 48721.647 51329.670
249.00  16764.656 23316.918 31133.309 36824.127 40738.152 44342.141 47313.160 50039.719
250.00  16303.750 22956.242 31306.105 36843.262 41211.988 44652.961 47462.539 50005.729
251.00  16260.109 22755.145 30841.059 36719.113 41282.316 44949.711 47920.566 50619.663
252.00  15938.133 22594.875 30660.223 36450.535 41115.828 44752.092 47744.391 50658.840
253.00  16283.328 23156.512 31315.070 36792.990 41349.287 45246.382 48555.354 51382.864
254.00  16445.867 23069.570 31487.840 37109.871 41636.439 45214.854 48264.589 50639.278
255.00  16044.500 22742.414 31238.496 36846.783 41102.666 44216.580 47086.411 49624.492
256.00  16537.734 23703.031 32643.539 38215.068 42218.107 45581.413 48136.393 50731.162
257.00  16505.570 23754.055 31986.359 37141.291 41079.393 44548.482 47703.240 50763.023
258.00  16887.281 23741.902 31855.121 37483.508 41330.541 44966.650 48012.768 50685.046
259.00  16373.812 23188.078 31570.117 36989.418 40984.496 44355.953 47831.700 51093.858
260.00  16182.375 22807.645 30368.645 36297.338 40742.680 44288.015 47418.908 50506.683
261.00  16538.812 23437.352 31666.703 37232.627 41413.938 44916.593 48246.432 51061.241
262.00  16662.047 23478.973 31003.738 36597.666 40527.076 44021.614 47068.062 50351.271
263.00  16457.703 23125.297 30865.988 36006.648 40099.164 43371.951 46328.195 49193.262
264.00  16788.641 23227.996 31079.090 36381.105 40894.859 44202.051 47233.991 49957.625
265.00  16589.828 23189.883 31320.168 36721.402 40515.146 43610.396 46594.767 49280.680
266.00  16911.477 23562.543 31000.828 36156.504 40179.572 43665.196 46877.797 49803.855
267.00  17066.398 24018.137 32248.785 37398.299 40988.555 44432.732 47671.454 50510.029
268.00  16650.445 23346.809 31665.785 36980.145 40651.879 43932.315 46852.261 49838.929
269.00  16946.727 23662.746 32005.449 36947.910 40699.227 44226.660 47082.026 50040.440
270.00  16634.852 23527.160 31930.969 37170.434 40995.559 44295.070 47271.659 50100.434
271.00  16611.922 23801.133 32244.770 37244.791 41291.734 44896.492 47834.846 50879.974
272.00  16958.836 23524.234 31342.945 36562.469 40530.582 44077.489 47143.768 50114.081
273.00  16597.555 23341.086 30911.520 35884.736 39750.271 43179.957 46929.765 49964.333
274.00  16664.398 23281.406 30787.156 35785.570 39287.359 42834.564 45990.930 49183.132
275.00  16970.688 23675.969 31716.086 36977.346 41051.324 44514.751 47576.488 50406.327
276.00  16798.023 23238.910 31335.980 37106.148 41355.693 44757.485 47774.728 50166.276
277.00  16899.039 23487.543 30931.453 36624.998 41048.283 44602.385 47600.979 50894.888
278.00  16990.672 23648.867 31483.012 36675.387 40583.447 44255.462 47786.477 50800.520
279.00  17525.297 23679.758 30865.266 36395.875 40221.885 43851.323 47029.644 50143.007
280.00  16902.789 23477.590 30855.621 36136.711 40175.363 43828.037 46596.422 49416.897
281.00  16897.594 23464.086 31046.559 36571.131 41053.184 44507.165 47633.855 50502.167
282.00  17413.781 24266.258 32182.688 37109.809 40917.049 44201.897 47306.174 50121.521
283.00  17223.992 24182.078 31501.996 36761.896 40861.893 44302.372 47393.392 50367.719
284.00  16401.391 23116.844 30996.531 36403.834 40163.787 43358.572 46906.342 49859.700
285.00  16519.914 22769.496 29965.770 35165.051 39366.119 42818.412 46115.502 49329.831
286.00  16661.945 22803.770 30224.379 35939.209 40234.443 43572.428 46605.565 49502.631
287.00  17270.070 23633.160 31421.574 36880.502 40897.912 44325.385 47591.522 50465.503
288.00  17214.562 23866.645 31195.574 36267.990 40355.027 44176.932 47368.088 50603.854
289.00  17416.445 23992.797 31563.777 36953.256 41042.695 44661.557 48160.446 51209.704
290.00  17362.266 24071.598 31610.539 36739.818 41053.582 44515.697 47804.794 50673.711
291.00  17204.320 23700.441 31156.559 36425.033 40417.104 43929.553 47266.625 49787.998
292.00  17788.352 24755.105 32762.777 37977.906 41294.066 44740.759 47666.416 50327.917
293.00  18031.078 24382.113 31529.129 36747.953 40617.100 43934.037 46934.082 49953.402
294.00  17996.398 24447.770 31800.148 36687.115 40248.986 43780.389 46896.289 49841.099
295.00  17599.359 24207.883 31382.363 36437.244 40142.855 43814.162 46954.955 50037.870
296.00  17387.664 23862.750 31248.359 36308.221 40380.576 44178.588 47354.697 50435.180
297.00  18237.195 25186.973 32866.375 37803.334 41467.625 44975.274 48032.851 50717.307
298.00  18059.531 25050.984 32974.688 38120.744 41511.547 44985.535 48234.479 51128.589
299.00  17659.164 24355.270 32227.195 37357.135 41113.650 44043.544 46833.888 49423.950
300.00  18184.188 24924.395 32708.293 37373.363 41212.910 44445.494 47181.517 49741.289
301.00  17708.266 24557.156 32465.785 37653.822 41494.529 44463.621 47330.323 49895.993
302.00  17936.977 24659.266 32476.191 37690.834 41216.576 44564.576 47331.862 49890.612
303.00  17071.500 23907.645 32028.926 37361.244 41301.729 44598.904 47329.539 50145.559
304.00  17221.312 23453.242 30778.781 36068.195 40305.271 43682.973 46645.699 49554.234
305.00  17106.727 23799.492 31804.012 37452.127 41003.439 44283.480 47151.058 50248.078
306.00  17063.180 23387.004 30901.113 36146.900 39694.236 42699.906 45680.788 48558.762
307.00  16998.383 23669.441 31741.723 36760.734 40843.707 44000.400 46934.238 50017.578
308.00  17167.352 24015.719 31991.117 37778.135 41316.859 44084.297 47019.351 49963.031
309.00  17021.836 23532.848 31568.012 37168.287 41011.951 43633.547 45887.613 48368.967
310.00  16628.258 23182.812 31078.828 36295.309 40253.227 43839.184 46786.286 50049.204
311.00  16809.852 23262.188 31449.434 37189.889 41403.822 44543.752 47483.732 50186.675
312.00  17149.805 23574.734 31565.297 36854.559 40396.506 43431.773 46277.673 49328.085
313.00  17118.492 23486.047 30793.664 36303.568 40198.660 43462.680 46320.407 48524.084
314.00  16853.859 23229.445 31051.352 36308.750 40398.689 43486.467 46324.073 48639.872
315.00  16751.633 23233.188 30713.816 36058.391 39825.000 43113.066 46314.820 48932.204
316.00  16904.898 23204.730 30772.609 36353.111 40176.479 43768.936 46759.935 50005.974
317.00  17137.883 23728.805 31094.551 36475.500 40645.465 43884.486 46779.232 49651.046
318.00  17080.539 23719.199 31942.180 37352.633 40763.725 43837.980 46441.207 49122.995
319.00  17224.742 23909.770 31877.254 37159.168 41022.066 44330.352 46981.418 49742.187
320.00  17079.977 23566.812 31482.324 36964.898 40944.221 44210.348 46958.750 49178.659
321.00  17034.523 23549.461 31498.398 36268.410 39977.252 43325.057 46395.438 49156.902
322.00  17398.523 24019.238 32147.273 37344.838 40975.514 43966.699 46706.710 49373.641
323.00  17012.320 23666.574 31421.164 36741.793 40671.727 43640.648 46281.130 49219.898
324.00  17141.555 23935.078 31867.266 37211.904 41199.209 44268.408 46912.701 49663.895
325.00  16675.281 23440.918 32019.297 37577.131 41365.449 44329.086 46642.382 48932.638
326.00  16909.086 23328.758 31193.590 36312.309 40181.480 43709.293 46789.825 49447.278
327.00  16578.117 22874.328 30845.023 36410.000 40402.893 43868.861 47202.566 49881.956
328.00  16693.281 23171.156 30411.648 35974.686 40016.363 43445.023 46365.312 49403.156
329.00  16628.500 23337.055 30858.395 36207.771 40094.795 43301.477 46271.458 48907.616
330.00  17271.477 23904.047 32010.758 37066.027 40866.361 44355.524 47342.146 49998.903
331.00  16761.125 23413.980 31193.730 36117.078 40161.990 43512.373 46280.357 48880.696
332.00  17267.461 23856.062 30950.184 36176.314 40204.152 43607.709 46841.434 49699.145
333.00  17579.906 24005.453 31439.652 36663.859 40728.180 43952.268 46830.168 49284.423
334.00  17747.438 24360.988 31777.715 36445.568 40223.607 43476.096 46274.218 49182.946
335.00  17427.242 24136.703 31819.652 36871.631 40680.055 43823.398 46662.377 49106.155
336.00  18000.492 24760.922 32229.520 37370.176 41069.205 44127.154 47262.484 50127.735
337.00  17579.227 24170.430 31309.352 36301.699 40107.232 43376.404 46517.104 49129.654
338.00  17773.391 24363.234 31592.133 36463.973 40425.229 43507.746 46621.745 49639.896
339.00  17190.453 23999.773 31616.656 37014.957 40782.916 43911.775 47251.253 50495.418
340.00  17688.023 24755.340 32107.758 36639.721 40132.355 43269.375 46225.740 49140.939
341.00  17727.203 24687.219 32372.121 37175.336 40599.328 43795.090 46835.741 49879.251
342.00  17500.930 24560.199 32630.781 37190.385 40672.842 44043.080 47072.938 49660.874
343.00  17853.172 24842.699 32824.660 37782.811 41525.812 44623.431 47481.608 50071.349
344.00  17683.984 24867.992 33321.695 38383.422 42410.545 45728.088 48528.773 51005.521
345.00  17225.750 24241.875 32711.406 37937.434 41935.795 44923.642 47669.977 50097.133
346.00  17632.953 24793.062 32912.727 38107.182 41619.238 44350.876 46771.933 49158.899
347.00  18034.289 25496.500 33452.516 38188.098 41711.443 44912.223 47705.088 49908.499
348.00  18006.227 24882.121 32777.496 37603.773 41363.990 44449.897 47484.803 49980.150
349.00  17362.320 24354.586 32841.914 38303.465 42267.477 45285.046 48135.758 50732.536
350.00  17977.516 24908.137 33281.398 38826.311 42896.832 45638.896 48085.372 50615.473
351.00  17473.305 24490.660 32536.258 37625.889 41423.912 45116.436 47921.646 50175.893
352.00  17855.219 24625.188 32869.734 38019.525 42036.205 45583.117 48319.732 51020.324
353.00  18064.984 25230.969 33519.762 38768.217 42727.385 46409.779 49193.092 51777.979
354.00  17449.898 24603.289 33306.188 38979.506 42734.967 46009.604 48905.097 51714.210
355.00  17706.047 24676.238 32960.094 38225.463 42021.836 45027.590 47981.563 50389.099
356.00  17447.570 24313.320 32477.930 37558.393 41090.152 44486.321 47673.488 50128.258
357.00  17738.234 24728.094 33075.164 38665.230 42640.428 45817.729 48368.445 51064.328
358.00  17879.359 24928.008 33220.359 38435.746 42630.732 46170.806 49307.842 51723.223
359.00  17698.969 24702.102 33172.945 38843.639 42841.125 46018.642 49104.899 51849.378
360.00  17525.055 24670.520 32803.820 38331.443 42332.854 45778.107 48446.217 51169.171
361.00  17793.250 24676.512 32308.766 37931.709 42024.807 45620.174 48674.047 51054.180
362.00  17934.148 24838.625 33158.105 38078.404 41956.107 45213.883 48115.356 50441.977
363.00  17877.750 24935.883 33282.512 38227.084 42093.545 45319.086 47904.889 50681.675
364.00  18029.586 25663.367 34299.230 39102.529 42710.541 46103.482 48723.831 51124.593
365.00  18146.430 25537.285 33782.656 38758.814 42293.480 45461.462 48209.748 50947.968
366.00  17665.523 24531.375 32988.039 38070.141 42134.740 45777.087 48905.910 51516.022
367.00  17637.234 24719.910 32998.000 37848.730 41739.867 45064.876 48144.259 50088.159
368.00  17719.867 25053.098 33743.324 38703.547 42274.885 45336.085 48297.573 50731.337
369.00  18247.312 25245.805 33954.891 39015.963 42659.195 45767.724 48327.980 50648.967
370.00  18358.188 25438.453 33343.070 38234.393 42057.668 45543.064 48607.853 51001.164
371.00  17553.117 24814.684 32989.426 38266.729 42040.928 45464.078 47977.284 50396.768
372.00  17956.391 24921.773 33413.707 39174.670 43045.621 45779.901 48709.979 51213.882
373.00  17719.586 25038.113 33004.406 38441.477 41964.861 45036.970 47880.675 50614.875
374.00  17560.797 24709.270 32963.008 37754.234 41383.156 44736.153 47153.811 49658.373
375.00  17623.047 24715.891 32963.934 37887.678 41804.566 45289.073 47857.811 50460.524
376.00  17867.094 25095.742 33705.262 38617.424 42029.211 44710.169 47621.715 50301.808
377.00  17692.898 24936.906 33244.062 38170.936 41587.980 44733.176 47616.238 50458.468
378.00  17415.102 24321.141 32860.891 37967.572 42102.338 45266.507 48357.753 51075.957
379.00  17907.766 24740.383 32691.254 37476.602 41477.725 44883.076 48028.092 51069.384
380.00  17883.844 24899.566 33102.945 38071.408 41613.814 44899.418 48030.629 50743.616
381.00  16592.148 23497.406 31746.992 36994.104 40986.738 44650.981 47655.846 50305.985
382.00  17204.492 24228.984 32175.621 37587.604 41549.432 44712.768 47605.704 50182.081
383.00  17129.398 23569.227 31763.445 37486.912 41480.932 44779.750 47880.103 50482.461
384.00  16712.000 23379.059 32144.613 37754.645 41524.309 45055.368 48024.495 50564.068
385.00  17172.688 23814.016 32026.164 37223.352 41393.400 45059.607 48024.946 50814.458
386.00  16762.289 23429.324 31365.348 37086.607 41707.602 45329.917 48325.949 51298.299
387.00  16676.148 23355.137 31689.051 37271.225 41377.221 44680.021 47839.804 50717.961
388.00  16214.672 22960.941 31220.801 36612.396 40499.400 44152.166 47158.822 50310.865
389.00  17013.086 23659.672 31666.102 36589.104 40306.611 43538.367 46485.035 49340.715
390.00  16737.195 23234.984 31484.285 37002.742 41012.238 44498.024 47231.815 49927.638
391.00  16773.008 23529.355 31656.441 37005.418 41169.768 44485.985 47464.794 50004.917
392.00  16805.594 23419.016 31347.051 36771.246 40494.297 43749.876 46737.983 48975.869
393.00  16080.281 22673.668 30882.699 36254.557 40461.084 43960.936 46835.222 49081.036
394.00  16856.234 23834.219 31534.793 35823.066 39550.389 42845.206 45602.285 48217.707
395.00  17396.031 24095.250 31958.664 36993.631 40453.240 43783.911 46468.884 49027.767
396.00  16912.484 23675.824 31152.121 36404.975 40635.092 44063.558 47171.758 49784.915
397.00  17191.773 23872.203 31311.145 36591.871 40585.561 43859.891 46532.492 49333.967
398.00  16944.000 23721.934 31499.082 36685.566 40933.084 44551.661 47571.702 50190.735
399.00  16851.867 23767.340 31675.941 36873.791 40751.848 43718.081 46602.641 48699.904
400.00  16709.055 23381.973 31224.113 36562.127 40631.549 44363.304 46944.438 49710.881
401.00  17213.352 23601.406 31447.496 36626.732 40857.582 44279.507 47141.538 49544.960
402.00  16479.289 22992.609 30618.773 35969.990 40369.723 43793.197 47084.089 49309.442
403.00  16784.188 23381.660 30982.938 36078.180 39836.486 43181.759 45914.593 48563.312
404.00  16759.359 22952.102 30228.727 35114.598 39210.914 42777.930 45948.646 48860.402
405.00  16811.586 23308.832 30525.305 35040.328 38909.723 42454.098 45537.551 48129.832
406.00  16660.203 23361.281 31039.387 36107.260 39588.416 42319.311 45047.886 47457.716
407.00  16541.227 23007.547 30742.914 35302.447 39065.059 42563.623 45379.100 47911.526
408.00  16826.633 22977.492 30166.754 35021.738 39079.523 42804.027 45904.518 48646.236
409.00  16497.914 23108.367 30339.051 35346.844 39223.180 42598.143 45933.447 49049.700
410.00  16514.945 22911.992 30186.199 34744.742 38998.674 42758.661 45686.195 48508.684
411.00  16743.320 22961.188 29979.680 34792.814 38784.818 41874.525 45071.981 47908.529
412.00  16552.727 22907.496 29979.324 34772.443 38849.049 42419.389 45589.909 48398.210
413.00  16503.227 23328.164 30506.953 34948.510 39027.076 42811.773 45736.242 48295.237
414.00  16537.664 23079.105 30470.145 35322.684 39597.533 43286.072 46295.029 48944.487
415.00  16306.852 22673.559 30070.922 35351.350 39713.086 43172.220 46462.105 49154.688
416.00  16523.695 22735.547 29786.461 34315.123 38822.348 42474.718 45570.514 48387.553
417.00  16144.352 22355.234 29808.969 34905.377 38925.533 42385.691 45764.807 48746.796
418.00  16755.016 23348.539 30977.234 36070.051 39987.480 43168.543 46045.430 48786.100
419.00  16978.133 23565.469 30940.488 35916.260 39706.422 42927.606 45900.675 48920.938
420.00  16818.039 23084.098 30343.969 35296.836 39456.203 42845.367 45952.566 48686.005
421.00  16915.992 23319.926 30422.574 35134.133 38872.775 42417.117 45352.047 48192.818
422.00  17473.953 23596.457 30236.738 34691.734 38641.639 42273.725 45641.617 48700.278
423.00  17001.438 23411.648 30519.461 35351.430 39281.145 42794.332 45792.651 48326.502
424.00  16775.164 22964.789 29814.324 34516.240 38667.777 42243.438 45493.872 48200.349
425.00  16501.484 22973.848 30251.418 35079.836 38834.670 42111.064 45354.739 48478.364
426.00  16460.305 22723.551 30025.031 34810.785 38840.596 42156.879 45243.159 47997.880
427.00  16441.852 23035.836 31107.469 36336.473 40492.859 43904.289 46878.701 49902.642
428.00  16101.617 22819.578 30411.180 35214.309 38933.164 42113.244 45007.536 48175.589
429.00  16207.055 22796.320 30853.125 35753.984 39634.484 42903.107 45758.219 48575.072
430.00  16834.008 23434.676 31137.520 35917.537 39870.818 43392.969 46108.300 48987.119
431.00  16412.328 22737.293 30534.504 35360.742 39189.387 42468.943 45617.161 48489.578
432.00  16633.219 23425.949 30751.453 35775.943 39651.068 42769.845 45574.916 48338.817
433.00  17036.008 23525.141 30546.367 35039.764 38184.029 41301.184 44477.291 47076.699
434.00  16428.820 22829.562 30430.707 35236.600 39040.314 42396.576 45368.669 48204.853
435.00  17055.016 23860.477 31258.867 35730.279 39525.182 42846.479 46006.475 48797.519
436.00  16797.516 23138.223 30217.125 34525.531 38393.588 41833.092 44784.442 47904.198
437.00  16549.992 22901.453 30090.840 34521.203 38392.523 41994.193 45137.588 47978.930
438.00  16931.281 23126.629 29921.727 34640.992 38186.832 41860.459 45520.712 48375.864
439.00  16894.227 23175.812 30259.523 35025.820 38688.506 42024.680 45059.149 47550.093
440.00  16706.766 22899.785 30129.367 35094.957 39073.498 42793.240 45902.985 48690.978
441.00  17007.133 23407.375 30744.398 35262.814 39354.459 42883.443 45523.854 48249.641
442.00  17089.070 23457.480 30549.773 35636.158 39376.561 42992.358 46044.108 48957.788
443.00  17162.867 23550.004 30454.594 34953.346 38676.141 42344.891 45618.979 48584.797
444.00  16916.453 23679.898 31055.852 35884.395 39624.697 42927.525 45812.404 48715.257
445.00  16868.328 23607.934 31181.180 36034.152 39700.086 43025.076 45974.654 48831.182
446.00  17019.070 23629.434 31141.062 35838.301 39530.271 42946.006 46177.716 49009.176
447.00  16580.172 23399.105 31252.492 36453.871 40052.305 43275.509 45944.959 48763.336
448.00  16727.695 23334.574 31082.629 36238.070 40405.289 43519.474 46055.800 48920.265
449.00  17258.102 23940.961 31740.598 36848.707 40790.189 44364.894 47084.594 49728.774
450.00  16922.312 23715.613 31449.832 36323.979 40325.152 44034.396 47214.079 50223.240
451.00  17326.164 23899.152 31547.000 36036.715 39796.043 42982.732 46177.033 49241.918
452.00  17384.633 23922.082 31347.078 36473.709 40286.799 43651.813 46931.006 49552.122
453.00  17143.148 23587.098 31164.738 35814.971 40096.453 43961.490 46966.403 49549.092
454.00  16859.086 23672.055 31014.441 35785.840 39546.439 42943.249 46087.646 48919.181
455.00  16615.805 23133.160 30884.230 36296.365 39996.801 43215.011 46199.857 49098.594
456.00  16717.062 23159.938 30609.176 35516.438 39767.193 43256.344 46091.571 48922.851
457.00  17163.492 23864.215 31043.906 35974.061 39606.066 43275.209 46196.522 48795.177
458.00  17071.164 23723.180 31485.883 36341.137 39992.895 43315.751 46238.084 48890.970
459.00  17178.375 23775.246 31388.387 36346.523 39979.129 43440.634 46287.061 48616.193
460.00  16909.414 23508.309 31154.164 36251.291 40522.543 43803.192 46831.062 49415.202
461.00  16768.516 23570.586 31480.707 36223.516 40102.857 43421.011 46592.855 49568.544
462.00  17261.367 24007.086 31394.934 36532.781 40611.068 44034.822 46987.287 49786.507
463.00  17253.367 23998.195 31484.445 36118.547 39649.949 42702.758 45788.733 48779.783
464.00  17329.906 23862.039 31150.863 35875.885 39336.330 42535.986 45787.486 48407.260
465.00  17229.570 23816.465 30973.773 35669.750 39553.023 43087.328 46237.359 48988.729
466.00  16831.969 23186.504 30056.922 34540.256 38572.975 42629.143 46199.116 49544.993
467.00  17049.477 23543.027 31061.672 35506.664 39180.879 42581.669 45685.501 48770.901
468.00  17291.500 23866.957 30923.699 35550.551 39689.129 43336.893 46532.185 49224.441
469.00  17134.695 23748.379 30435.145 34967.002 38775.078 42552.985 45552.719 48305.819
470.00  17471.312 24176.250 31493.336 35764.352 39667.451 43049.712 46200.644 49013.950
471.00  17348.906 24327.242 31500.273 36060.385 40085.965 43594.311 46789.511 49517.441
472.00  17095.328 23970.703 31506.102 36483.449 40406.580 44086.327 47219.915 50359.436
473.00  17304.328 23703.477 30735.211 35995.812 40412.357 44297.414 47512.036 50847.837
474.00  17355.805 23938.227 31102.941 36167.754 40197.379 43871.261 47340.900 50144.596
475.00  16850.188 23712.801 31222.879 36246.012 40748.498 44001.537 46902.208 49513.285
476.00  16952.742 23792.289 31482.207 36437.035 40512.557 43900.763 47158.753 50052.532
477.00  17133.328 23764.379 30914.672 36026.656 40072.461 43635.702 46652.638 49670.838
478.00  16359.141 22871.805 29951.773 35173.861 39802.680 43652.668 47150.087 50192.569
479.00  16849.578 23363.855 31180.871 36351.174 40625.438 44267.696 48094.264 51174.133
480.00  16674.266 23746.523 31558.488 36685.496 40868.121 44830.143 48206.284 51366.039
481.00  17167.773 24044.805 31165.016 35899.113 39723.137 43401.131 46953.484 50139.917
482.00  17346.945 24056.586 31374.926 35838.312 39702.559 42907.533 45972.964 48861.505
483.00  17564.273 24223.023 31366.086 36249.857 40303.697 43864.745 47093.697 49998.029
484.00  17144.180 23907.660 31230.590 36418.902 40711.410 44507.822 47801.570 50616.537
485.00  17408.648 23844.410 31464.266 36759.879 40898.781 44718.602 47349.661 50461.657
486.00  17168.914 23693.918 31409.438 36526.037 40268.770 44129.713 47402.873 50081.200
487.00  17469.258 24231.406 32082.059 36398.512 40147.604 43843.000 47388.150 50070.105
488.00  17649.055 24134.961 31729.738 36077.631 40192.080 44029.695 47241.337 50045.361
489.00  17970.242 24564.027 31997.234 37076.545 41389.750 44661.098 47740.220 50380.675
490.00  17458.867 24207.727 31528.441 36629.969 40817.293 44495.329 47758.283 50477.155
491.00  17244.203 24101.781 31400.914 36351.719 40240.611 44049.362 47803.598 50901.984
492.00  17115.422 23810.996 31526.719 36387.068 40534.105 44032.492 47156.811 50021.392
493.00  17620.000 24168.688 31201.035 36074.465 40008.873 43351.229 46530.045 49127.639
494.00  17239.648 23783.969 31316.750 36243.621 40340.135 43943.681 47069.160 49882.093
495.00  17090.312 23512.141 30781.168 35691.314 40164.355 43722.568 47249.938 49979.302
496.00  17153.461 23740.793 31052.066 35917.854 39974.271 43694.673 47160.481 50101.492
497.00  16853.125 23424.031 31010.043 35957.969 39904.285 43449.213 46587.979 49341.005
498.00  17055.742 24049.992 31358.902 35816.061 40182.197 44025.869 47598.694 50906.404
499.00  16931.797 23479.512 30820.148 36059.811 40384.482 43750.106 47055.953 49683.868
500.00  17173.805 24046.836 31711.699 37084.754 40921.947 44505.954 47656.599 50429.510
501.00  16997.727 23692.301 30887.258 35831.570 40189.004 44299.180 47896.743 50959.143
502.00  17164.047 23539.055 30858.852 35968.043 40089.141 43834.195 47275.396 50368.325
503.00  17114.844 23706.645 30909.062 35925.299 40329.553 44607.532 48141.589 51227.275
504.00  16992.008 23578.340 32146.461 37362.617 41097.322 44810.310 47935.196 51041.064
505.00  17188.062 23700.691 31260.664 36562.801 40849.033 44796.306 48155.560 51063.650
506.00  17056.117 23439.137 31118.809 36139.305 40503.371 44299.985 47770.751 51151.330
507.00  17192.578 23841.910 31185.898 36256.918 40252.994 43820.676 47785.327 51346.758
508.00  16865.664 23756.574 31448.055 36639.424 40516.986 44095.288 47412.453 50277.994
509.00  16888.586 23395.410 30600.508 35616.205 39813.043 43261.182 46641.897 49677.127
510.00  16628.375 23306.172 30786.223 35736.324 39589.783 43139.984 46665.353 49713.544
511.00  16743.055 23267.258 30285.938 35223.764 39777.062 43442.859 46799.576 49737.053
512.00  16846.922 23658.613 30942.789 36327.738 40417.273 43848.409 47076.491 50022.105
513.00  16579.289 23092.410 31013.270 36028.893 40142.877 43856.526 47308.972 50200.750
514.00  16531.531 23114.199 30783.363 35668.898 40000.100 43689.976 47361.555 50531.296
515.00  16758.070 22879.727 30161.734 34702.980 38872.270 42766.394 46499.386 49744.133
516.00  16769.453 23253.852 30817.773 35943.688 39703.684 43372.923 46607.744 49676.385
517.00  16437.797 23241.539 31195.793 36015.531 39869.738 43391.645 46685.658 49872.563
518.00  16510.414 22862.199 30678.281 35882.316 39842.615 43539.922 46917.573 50291.784
519.00  16645.891 22993.738 30207.297 35499.730 39869.391 44009.935 48068.727 51357.396
520.00  16737.703 23248.125 31003.637 35868.818 39696.641 43527.870 47286.304 50696.987
521.00  16741.555 23299.992 30749.566 36063.707 40385.240 44444.221 47848.071 50641.090
522.00  16645.859 23158.555 31044.637 36591.170 40397.395 44216.298 47596.015 50935.695
523.00  16888.367 23272.148 30958.188 35974.727 40226.240 44033.651 47242.028 50297.832
524.00  16724.195 23585.520 31180.895 36542.607 40411.221 43968.188 47370.199 50570.754
525.00  16578.273 22972.883 30501.992 35977.520 39892.070 43532.639 47038.104 49933.445
526.00  16425.719 22464.637 30024.480 35405.963 40160.195 44147.587 47559.239 50475.581
527.00  16798.898 23092.656 30446.391 35289.707 39573.697 43951.325 47805.256 50976.130
528.00  16484.109 22669.039 30091.312 35447.645 40062.582 44072.598 47479.173 50501.990
529.00  16366.367 22781.656 30260.688 35554.719 39715.695 43997.333 47790.551 50539.681
530.00  16430.562 22673.250 29681.840 35307.014 39700.621 44265.577 47906.499 50639.587
531.00  16644.734 23456.867 31077.160 35941.047 39606.418 43845.238 47602.747 50600.124
532.00  16809.258 23209.594 30911.641 36167.303 40548.285 44336.831 47964.708 51077.574
533.00  16616.219 23317.988 30958.816 36418.094 40598.260 44290.175 47480.942 50205.408
534.00  16905.758 23168.340 29934.012 34844.879 39526.887 43556.905 47274.904 50415.517
535.00  16416.227 22948.020 30547.543 35774.354 39968.939 43946.141 47318.925 50002.954
536.00  16726.703 23136.625 30511.559 35590.633 39513.600 43397.884 46922.894 49798.596
537.00  16949.242 23437.223 30569.469 35873.826 40297.305 44140.292 47469.085 50324.995
538.00  16521.711 23034.988 30795.473 36099.367 40243.660 43899.356 47253.360 50480.241
539.00  16386.742 23020.332 30097.695 34922.613 39463.092 43487.292 47005.406 50320.354
540.00  16439.484 23082.719 30738.594 35837.225 40154.191 43931.705 47816.577 50899.658
541.00  15909.242 22374.578 30271.902 35323.117 39533.316 43564.771 47143.179 50039.038
542.00  15728.609 22454.461 30257.148 35484.078 40013.531 44046.896 47361.367 50113.655
543.00  15695.852 22485.199 30274.926 35616.678 39499.033 43429.067 46918.025 50250.469
544.00  16480.695 23322.887 30971.812 35798.740 39937.895 44085.205 47395.077 50424.255
545.00  16668.836 23399.438 30744.926 35915.783 40014.473 43769.982 47254.388 50182.577
546.00  16320.055 23055.988 30778.133 35809.369 40041.268 44166.810 47545.072 50605.994
547.00  17018.719 23675.926 31009.992 35847.348 39512.443 43596.493 47148.003 50140.567
548.00  16510.047 23005.391 30739.730 35677.666 40132.477 43898.491 47339.807 50138.669
549.00  16728.508 23276.891 30679.617 35844.502 40262.203 44503.614 47560.786 50333.100
550.00  16946.641 23306.812 30306.516 35310.746 39381.443 43126.382 46400.392 49623.339
551.00  16613.398 23150.855 30303.176 35495.602 39714.605 43594.788 47397.402 50465.829
552.00  16746.773 23211.398 30955.164 36280.307 40504.811 44226.854 47466.389 50643.995
553.00  16967.508 23292.016 30343.297 35858.445 40506.721 44432.830 47748.974 50415.239
554.00  16656.680 23536.418 30822.715 36029.773 40457.951 44076.543 47253.988 50253.354
555.00  16736.000 23534.984 31034.410 36553.898 40496.854 44065.947 47236.656 50009.913
556.00  16205.961 22668.836 30209.207 35604.006 40408.891 44157.818 47147.936 50049.500
557.00  16005.531 22629.805 30033.055 35344.715 40208.857 44099.048 47333.050 50193.635
558.00  16420.445 22793.543 30159.516 35922.914 40407.072 44373.852 47501.136 50617.292
559.00  16653.695 22998.898 30369.723 36006.078 40808.422 44507.647 47778.294 50667.708
560.00  16087.000 22432.172 30217.141 35467.670 39597.328 43852.101 47760.263 50610.777
561.00  15962.234 22420.535 30207.094 35983.674 40036.223 43340.182 46399.984 49283.064
562.00  16278.117 22595.625 29571.195 35331.213 39693.018 42997.857 45953.438 48696.095
563.00  16015.680 21933.473 29251.422 34600.598 38723.939 42049.100 44834.760 47601.100
564.00  16362.117 22738.246 29363.301 34647.242 38625.469 41870.954 44724.754 47753.270
565.00  16273.930 22374.168 29522.582 34978.287 39745.541 43506.388 47012.054 49994.627
566.00  17011.078 23478.523 30284.367 35193.719 39546.955 43109.232 46216.395 49056.242
567.00  16343.547 22621.691 30244.871 35623.838 39616.975 42952.354 46232.138 49299.475
568.00  16685.594 23127.086 30530.160 35287.744 39531.514 43069.061 46257.702 49216.652
569.00  16478.805 22760.879 29804.832 35072.953 39670.746 43260.649 46711.055 49532.103
570.00  16592.727 22704.340 29566.621 34251.730 38408.994 42439.182 46035.282 49260.075
571.00  16691.781 22991.586 29980.320 35541.020 39875.484 43236.545 46363.762 49457.660
572.00  16420.016 22594.945 29466.406 34659.779 38911.594 42724.930 46002.017 49374.232
573.00  16748.648 23061.152 30055.305 35307.650 39596.797 43283.841 46534.188 49381.573
574.00  16557.953 22684.043 29624.500 34712.391 39055.166 43119.780 46797.812 49904.185
575.00  16428.984 22782.285 30009.340 34903.516 39162.857 42888.202 46092.240 49200.633
576.00  17081.477 23794.559 30774.762 35440.098 39638.045 42862.588 45806.383 48654.299
577.00  16819.773 23080.812 30329.941 35130.557 39634.518 43433.528 46647.561 49280.303
578.00  17112.594 23525.750 30126.172 35139.189 39875.998 43518.757 46671.874 49596.485
579.00  16724.734 22950.656 29725.504 35395.430 39938.334 43648.359 46758.214 49351.764
580.00  16231.008 22504.777 29674.887 35261.816 39672.980 43708.911 47106.765 50142.168
581.00  16178.867 22849.164 30033.258 35204.855 39645.270 43506.994 46550.394 49673.906
582.00  16284.055 22431.965 29656.988 35257.750 39996.232 43539.756 46653.758 49335.669
583.00  16108.125 22484.684 29906.117 34815.131 39098.404 43185.264 46602.067 49663.170
584.00  16394.297 22721.617 29777.242 35171.887 39473.688 43027.400 46188.396 49464.010
585.00  16431.805 22823.262 30132.145 35038.441 39177.129 42850.387 46350.883 49533.860
586.00  16431.719 22900.809 30301.109 35117.383 39275.607 43289.201 46346.418 49310.532
587.00  16385.969 22760.719 30019.922 35832.752 39710.088 43562.115 47088.786 49802.345
588.00  16339.078 22709.484 30191.609 35719.797 39976.523 43715.245 46991.212 50337.242
589.00  16883.266 23657.684 30293.574 35319.941 39304.891 43155.853 46502.480 49678.337
590.00  17109.844 23792.816 31195.609 36211.027 39979.473 43414.111 47023.948 49977.547
591.00  17354.383 24367.848 32153.969 37174.193 41554.320 45159.508 48201.299 50949.601
592.00  17545.211 24680.938 31739.793 36988.867 41175.672 44863.296 48039.558 51513.200
593.00  17070.172 23899.531 30954.629 36153.693 40169.490 44077.641 47659.692 50552.494
594.00  16939.438 23826.539 30855.793 35658.590 40128.965 43931.819 47178.018 50357.073
595.00  17210.242 23915.828 31697.664 36615.262 40581.766 44111.327 47385.549 50366.646
596.00  17163.961 24240.500 31435.879 36935.088 41232.660 45250.701 48548.308 51767.744
597.00  17639.398 24756.492 32325.418 37223.914 41720.676 45430.784 48556.243 51469.627
598.00  17755.688 25161.121 33057.809 37770.137 41642.109 45274.953 48310.392 50873.767
599.00  17542.500 24666.027 31858.195 37360.504 41848.207 45313.574 48456.006 51491.000
600.00  17234.406 24359.871 32200.816 37789.375 42287.781 45818.473 48677.814 51241.842
601.00  17238.758 24085.148 31477.148 36906.877 41566.734 45304.604 48201.633 50884.301
602.00  17683.727 24479.367 31814.586 36893.014 41427.775 45487.491 48805.838 51346.997
603.00  17457.195 23812.891 31520.742 36313.928 40575.891 44541.361 47798.186 50612.439
604.00  17458.570 24413.000 31425.680 36245.998 39968.867 43504.215 46796.005 49567.961
605.00  17272.961 23852.996 31278.934 35818.188 39915.021 43763.813 46825.873 49819.840
606.00  17439.359 24288.660 31429.793 36458.260 40577.627 43872.708 46987.705 49961.815
607.00  17181.742 23969.801 31428.293 36994.852 41186.889 44398.231 47461.237 50455.006
608.00  17283.547 24160.918 31710.688 36676.184 40258.852 43489.625 46447.813 49074.285
609.00  17329.641 24428.922 32188.605 37512.078 41526.766 45061.915 48054.162 51031.858
610.00  17580.219 24312.191 31598.422 36359.033 40317.369 44165.761 47134.312 50315.752
611.00  16845.727 23660.414 31057.727 36112.518 40527.871 44268.299 47671.584 50790.671
612.00  16770.500 23148.617 30763.410 35816.441 40411.732 43949.157 47147.603 49777.521
613.00  17468.742 24358.035 31836.793 36201.475 40172.436 43821.308 47179.272 50255.734
614.00  17022.039 23847.051 31499.023 36646.865 40731.609 44030.893 47337.536 49972.104
615.00  17495.438 24287.184 31427.457 36593.871 40962.324 44731.363 47769.136 50477.154
616.00  17420.125 24326.484 31460.254 36110.555 39977.938 43399.977 46474.789 49564.017
617.00  17229.641 24162.852 31896.066 36810.887 40574.434 43930.543 46988.310 49545.703
618.00  17281.820 23957.742 30837.422 35653.732 40345.318 43848.597 47384.148 50541.634
619.00  17320.898 23968.672 31012.590 35878.604 40499.145 44348.640 47598.819 50385.076
620.00  16817.938 23538.785 30694.359 35377.500 39740.355 43709.831 47085.972 49996.817
621.00  17125.375 23651.113 31003.328 35898.082 40239.711 44253.018 47635.092 50842.752
622.00  16621.680 22908.648 30258.570 35428.477 39919.906 43647.618 47054.228 50197.197
623.00  16958.930 24009.586 31411.695 36271.588 40352.623 43681.392 46637.573 49557.557
624.00  17049.219 23552.602 31000.973 36001.176 40127.156 43774.248 46810.885 49448.246
625.00  16988.133 23777.367 31261.992 36118.271 40214.809 43671.490 46669.912 49448.595
626.00  17256.516 23509.898 30921.199 35919.297 39775.566 43402.619 46616.004 49565.336
627.00  17410.023 23845.953 30964.641 35459.021 38981.135 42149.980 45307.637 47858.546
628.00  17179.477 23718.062 30417.898 35576.625 39166.566 42617.835 45954.285 48664.862
629.00  17378.500 23740.125 30930.836 36200.033 40072.836 43194.630 46356.703 49324.334
630.00  17068.914 23447.660 31082.012 36028.359 39805.934 43262.753 46461.701 49559.203
631.00  17042.992 23320.637 30518.270 35727.275 40097.133 43669.107 47036.450 49534.155
632.00  17163.719 23763.340 31147.195 35970.488 40343.738 43719.236 46556.094 49601.504
633.00  17242.633 23781.844 30927.805 35498.910 39367.396 43223.679 46661.461 49333.835
634.00  17706.703 24006.938 30937.891 35986.027 40743.916 44496.187 47196.452 49686.940
635.00  17272.219 23842.379 31165.430 36179.328 40372.686 44132.714 47488.391 50084.671
636.00  17456.797 24029.340 31139.953 36383.564 40530.961 43993.087 47228.321 49837.747
637.00  17726.633 24460.062 31931.184 36601.588 41054.617 44184.071 47175.314 49516.449
638.00  17331.102 23779.836 31187.547 36438.555 40572.918 44020.018 46612.040 49296.539
639.00  17767.594 24566.852 32067.547 37060.047 40859.387 44014.393 46475.408 48968.029
640.00  18304.453 25360.930 33031.562 37581.531 41620.410 44848.953 47570.323 49958.963
641.00  17869.117 24467.262 31771.141 36967.182 41397.861 45191.664 47831.155 50283.652
642.00  18342.969 25152.691 32172.668 37513.914 41300.268 44455.048 47410.792 49665.269
643.00  18154.133 25008.766 32570.410 37435.322 41168.898 44516.141 47614.072 50350.651
644.00  17646.719 24104.266 31578.328 36466.436 40595.596 43787.479 46997.900 49958.771
645.00  17831.258 24907.871 32004.141 36821.982 40851.453 44170.881 47326.200 50191.858
646.00  18179.016 25066.246 31794.492 36429.582 40606.658 44158.096 47100.985 49527.671
647.00  17939.102 24561.062 31546.297 36439.854 40411.400 43825.886 47026.721 49485.473
648.00  17502.711 24221.066 31458.480 35895.326 39996.434 43574.920 46410.732 49129.915
649.00  18147.836 24816.098 32004.055 36972.105 41269.742 44816.467 47556.937 50133.829
650.00  17740.453 24536.402 31850.840 36812.211 40645.680 43984.683 46624.482 49169.310
651.00  17937.773 24781.754 32199.016 36810.291 40691.574 44039.635 46942.953 49673.114
652.00  17389.367 24053.117 31654.199 36432.967 40280.631 43897.291 46988.477 49370.322
653.00  17441.781 23974.785 31410.648 36784.947 40996.357 44546.650 47325.989 50119.827
654.00  17639.008 24192.668 31316.961 36418.887 40817.627 44684.353 47384.139 50373.411
655.00  17910.445 24545.473 31879.066 36692.850 40863.986 44171.753 47130.099 49667.689
656.00  17225.633 23817.523 30874.730 36196.908 40557.043 44041.234 47191.270 49413.724
657.00  17842.312 24264.820 31035.332 35952.387 39619.197 42936.306 45712.040 48487.683
658.00  17754.133 24452.625 31827.738 37198.559 41369.941 44898.079 47624.042 50741.172
659.00  17998.891 24884.977 32093.949 36923.760 40542.521 44052.205 47085.349 49613.414
660.00  18261.922 25282.648 32413.578 37378.334 41374.768 44648.257 47965.767 50365.674
661.00  18086.688 25155.555 32809.957 37619.012 41668.541 44991.832 47597.714 50030.536
662.00  18002.797 25059.887 32717.914 37934.365 41358.869 44517.975 46835.270 49193.462
663.00  17729.320 24449.836 31744.578 36897.174 41036.465 44355.191 47217.804 49771.875
664.00  18261.281 24980.996 31909.613 36885.365 40923.799 44441.332 47517.535 50506.953
665.00  18047.359 25042.910 32292.523 36927.158 41004.023 43867.593 46571.177 49080.108
666.00  17966.586 24905.309 33062.148 38174.248 41677.059 44577.599 47348.854 50019.648
667.00  18423.734 25200.852 32548.422 37548.941 41153.346 44404.832 47337.152 49829.942
668.00  18058.227 24952.668 32385.656 37784.100 41949.961 45308.411 48001.358 50467.227
669.00  18519.812 25299.996 32578.938 37478.875 41150.633 44390.532 47794.346 50454.854
670.00  18504.461 25357.391 32832.477 38671.510 43015.488 46280.392 49126.232 51643.027
671.00  17881.578 24652.496 31849.480 37399.438 41782.137 44878.796 47787.959 50520.069
672.00  18340.875 25302.910 32303.969 36897.986 41139.641 44331.501 47120.188 49920.834
673.00  18045.211 24920.906 32541.711 37274.078 40776.051 43977.726 46999.063 49659.163
674.00  18083.547 24868.102 31817.082 36571.760 40500.957 44339.918 47650.167 50739.672
675.00  17600.883 24584.746 32501.312 37616.734 41590.488 44832.578 47935.005 50650.296
676.00  17827.961 24684.395 32653.297 37767.123 41731.588 44911.523 47856.039 50122.268
677.00  17472.867 24598.047 31778.539 36768.812 41069.027 45091.064 48076.462 50643.581
678.00  17542.219 24384.090 32003.402 37018.787 40921.492 44415.189 47588.909 50536.726
679.00  17844.898 24626.969 32090.258 37084.730 40888.955 44410.279 47479.603 50337.710
680.00  17518.836 24144.527 31718.848 37238.613 41414.266 44841.602 48253.759 51097.543
681.00  17765.133 24310.508 31321.164 36372.514 41060.617 44489.553 47746.340 50647.060
682.00  17638.312 24467.113 31547.398 36520.967 40302.117 43836.569 46994.217 50068.490
683.00  17983.664 24757.117 32011.359 37036.193 40910.090 44097.648 47231.180 50164.139
684.00  17834.227 24306.992 31207.453 36203.857 40100.998 43468.047 46632.573 49295.504
685.00  17581.086 24143.469 31270.688 36290.379 40543.113 43867.608 47088.223 49873.327
686.00  18029.844 24424.387 31214.328 35828.775 39401.137 42663.570 45768.877 48873.689
687.00  17363.820 24269.938 31502.129 36078.832 39766.764 43272.689 46182.306 49064.297
688.00  17878.406 24685.828 31742.496 36595.633 40335.291 43551.107 46838.572 49718.352
689.00  18169.281 24828.602 31730.531 36380.373 40298.100 43537.571 46592.965 49518.014
690.00  17868.875 24770.898 32373.145 37388.891 41362.723 45030.313 48028.701 50459.287
691.00  18757.945 25876.875 32754.398 37459.080 41324.955 44572.755 47617.865 50302.786
692.00  18484.961 25350.711 32710.945 37254.816 41080.875 44179.841 46880.569 49610.227
693.00  18986.250 25899.496 33029.559 37667.953 41316.396 44111.714 46958.046 49436.062
694.00  18905.984 26346.352 33845.859 38436.250 42032.461 44845.865 47306.106 49358.502
695.00  18472.242 25519.910 32905.219 37713.123 40955.357 44046.827 46632.750 49161.201
696.00  19205.180 25983.789 32986.527 37561.143 41135.629 43848.016 46243.549 48695.124
697.00  18898.320 25866.973 32756.152 36865.559 40079.523 42976.361 45598.375 48566.421
698.00  18729.664 25723.012 32461.250 37046.242 40725.969 43629.356 46156.491 48787.697
699.00  19030.461 26054.562 32669.082 36823.801 40371.750 43793.550 46692.125 49310.954
700.00  18463.406 25062.047 32063.074 36480.258 40225.875 43623.164 46788.713 49504.175
701.00  18230.922 25112.242 32011.992 36778.578 40536.879 43640.973 46450.161 49332.210
702.00  18217.992 24689.629 31654.645 36261.768 39994.852 43500.769 46511.427 49226.835
703.00  18344.422 25236.129 32396.352 36507.896 40391.664 43812.407 47066.026 49813.710
704.00  18435.023 25227.738 31690.547 36116.664 39645.039 42807.822 45624.983 48426.519
705.00  18728.219 25543.176 31854.855 36132.461 40215.582 43625.854 46105.655 48646.476
706.00  18726.945 25243.543 32113.992 36746.057 40553.721 43626.533 46385.380 49104.774
707.00  18147.047 24502.531 30853.258 35866.625 39811.883 43183.847 46265.731 49070.234
708.00  17437.945 23786.629 30872.039 35593.152 39076.330 42413.405 45780.489 48660.208
709.00  17778.555 24292.984 31305.840 35856.553 39676.273 43459.475 47138.115 50343.258
710.00  18011.461 24670.227 31082.285 35896.314 39614.148 42894.945 45768.931 48476.831
711.00  18293.133 24859.918 31683.879 36027.959 39915.051 43080.145 45934.364 49071.941
712.00  17811.367 24470.559 31205.504 35866.547 39534.043 42914.156 46165.412 48721.476
713.00  17885.078 24545.609 31261.383 35824.424 39736.455 43266.795 46313.144 48933.379
714.00  18235.828 24810.391 31704.801 36629.871 40289.264 43293.157 46267.730 48857.167
715.00  17901.531 24500.910 31467.176 36365.154 40258.596 43554.975 46289.697 48992.958
716.00  18629.391 25470.773 32320.422 36630.920 40202.092 43268.010 46409.549 48968.938
717.00  18444.070 25263.098 32343.250 36795.889 40079.877 43327.594 46082.270 48492.586
718.00  18428.719 25411.457 32714.777 37241.367 40647.951 43756.002 46631.882 49241.080
719.00  18000.188 24687.277 31978.875 36428.752 40163.438 43444.683 46336.412 48986.042
720.00  18067.781 24579.395 31140.570 36029.486 39798.090 43281.719 46457.237 49399.688
721.00  17417.375 24251.688 32035.250 36904.957 40496.646 44043.616 47263.170 49739.205
722.00  17762.961 24454.754 31890.539 36466.389 40649.018 44058.681 47237.755 50127.803
723.00  17660.430 24292.902 31392.113 36329.938 41069.889 45090.109 48537.394 51142.360
724.00  17768.414 25120.312 33264.707 38489.119 42630.963 46272.638 49407.923 51908.636
725.00  17730.469 24764.773 32787.062 37978.209 41737.672 44722.491 47473.345 49939.791
726.00  17841.273 24707.473 32575.645 37551.992 41635.027 44647.530 47856.524 50339.330
727.00  17980.977 25396.117 33038.961 38074.053 41876.254 45515.179 48611.567 51246.040
728.00  18224.430 25130.574 32605.980 37265.447 40849.523 44231.474 47358.608 50084.605
729.00  18066.172 25112.809 32555.422 37475.398 41405.018 44519.300 47863.237 51021.623
730.00  18198.398 24974.754 32153.719 36607.881 40823.488 44205.787 47456.419 50151.581
731.00  17706.453 24411.242 31703.672 36581.225 40195.945 43678.996 46623.067 49361.102
732.00  17962.305 24861.164 32082.527 36853.734 40482.158 43841.998 46645.670 49250.807
733.00  17615.109 24186.500 31533.051 36734.895 40840.861 43798.385 46408.062 49294.883
734.00  17872.984 24326.938 31554.109 36762.320 40899.230 43994.039 46819.633 49340.047
735.00  18072.680 25044.258 32376.723 37654.621 41276.449 44299.864 47177.964 49769.112
736.00  17987.094 24610.160 31783.945 36661.443 41029.996 44231.804 46884.525 49227.218
737.00  18035.914 24672.234 32461.043 37939.506 41871.182 44991.825 47683.461 50336.744
738.00  18299.719 24704.289 32361.930 37379.496 41519.129 44679.239 47412.651 49955.349
739.00  18083.500 24671.508 31988.242 37104.793 40800.328 44149.065 47248.840 49780.211
740.00  17731.086 24363.875 31770.609 37070.350 41370.699 44609.550 47318.619 49881.712
741.00  17875.969 24706.797 31968.547 36620.877 39860.611 42941.133 45636.807 48378.084
742.00  17839.320 24733.551 31866.195 36709.338 40478.578 43802.094 46802.875 49499.730
743.00  17998.547 24285.344 31046.914 35746.344 39827.135 43288.643 45769.136 48616.315
744.00  18009.164 24553.113 30945.801 35398.350 39370.512 42971.229 46301.649 49404.801
745.00  17627.672 24233.629 31154.906 35895.348 39680.312 42921.266 46260.057 49360.764
746.00  17801.531 24172.328 31153.316 35672.154 39587.240 42908.062 45985.849 48901.785
747.00  18106.930 25032.777 31988.906 36336.545 40287.627 43670.101 46596.656 49353.850
748.00  18312.656 24907.312 31676.285 35958.635 40274.711 43611.807 46602.227 49061.968
749.00  17803.039 25011.066 32257.145 36805.131 40377.807 43458.500 46408.492 49302.632
750.00  18087.766 25385.727 33235.977 37636.912 41040.428 43875.144 46197.658 48826.173
751.00  18148.703 24939.766 31800.824 36502.895 40503.031 43868.693 46706.078 49551.574
752.00  17666.008 24332.176 31275.129 36483.715 40423.326 44097.986 47104.396 49754.731
753.00  17536.547 24330.250 31109.094 35765.594 39952.852 43303.349 45912.395 48569.781
754.00  17666.195 24695.629 31944.355 36495.832 40253.426 43433.890 46570.139 49271.662
755.00  16972.180 23638.508 30787.812 35698.072 40027.410 43446.575 46581.401 49193.135
756.00  17178.367 23707.387 30752.801 36037.531 39874.648 43448.516 46504.963 49219.039
757.00  16971.812 23518.109 31466.074 37033.316 41244.596 44962.246 47810.085 50385.373
758.00  17346.586 24117.949 31646.672 37045.932 40828.381 43856.506 46746.588 49760.331
759.00  17510.680 24383.820 31809.840 36398.184 40095.520 43196.129 45905.317 48791.140
760.00  17331.406 24147.242 31566.332 36497.104 40548.195 44205.050 46920.101 49551.056
761.00  17486.367 24657.668 32404.773 37451.053 41172.803 44357.186 47335.313 50102.747
762.00  17735.156 24561.113 32169.543 37236.227 41131.574 44349.817 47162.581 49534.459
763.00  18161.406 25124.465 32424.410 37353.809 41454.391 44527.354 47287.701 49800.019
764.00  17627.578 24614.152 31989.398 37319.885 41111.211 44497.714 47756.756 50429.765
765.00  17685.977 24399.176 31611.340 36686.971 40568.182 43983.190 47322.770 50141.270
766.00  18010.742 24769.129 32419.875 37732.553 41748.459 45330.941 48311.034 50932.854
767.00  17896.812 24386.695 31839.859 37461.807 41466.143 44733.793 47533.520 50252.130
768.00  18356.938 24805.070 31884.473 37040.410 41355.844 44707.381 47539.685 50201.707
769.00  17669.398 23932.887 30889.312 36366.432 40357.256 43777.764 46536.077 48898.688
770.00  17744.281 24009.695 31728.938 36816.633 40372.721 43666.592 46378.447 49075.701
771.00  18280.078 25112.133 32439.762 36807.490 40478.049 43817.185 46829.143 49155.404
772.00  17906.836 24603.582 31824.805 36960.760 40893.354 44867.480 48343.684 51143.390
773.00  17794.125 24726.711 31508.625 36348.617 40528.420 44384.452 47426.022 50361.992
774.00  17595.375 24663.730 32055.270 37035.912 40922.049 44469.421 47520.267 49977.203
775.00  17727.008 24574.969 31980.734 36911.996 40811.156 44000.740 46668.106 49143.854
776.00  17504.430 24195.676 31443.730 36372.877 40592.012 43998.996 46962.902 49988.491
777.00  17781.117 24834.797 32410.805 36950.621 40243.346 43416.195 46251.406 48685.054
778.00  17525.492 24105.906 31925.574 36551.244 40102.486 43580.206 46409.048 49085.752
779.00  17360.914 24501.375 31715.984 36599.412 40175.330 43579.832 46693.262 49553.904
780.00  17657.367 24267.320 31677.129 37234.242 41195.207 44396.332 47305.261 50152.127
781.00  17514.336 24125.578 31850.422 37149.225 41066.570 44616.992 47583.127 50368.497
782.00  18017.703 24515.004 31719.668 36988.035 40838.008 44194.476 47161.387 49708.270
783.00  17978.672 24725.723 31688.805 36472.043 39891.957 43409.805 46711.216 49557.750
784.00  17389.648 24173.930 31830.758 37366.484 41360.920 45143.034 48171.877 50857.897
785.00  16652.852 23280.992 30845.004 36533.383 40642.133 43924.528 47136.638 49883.040
786.00  16644.555 23164.027 30713.535 35453.244 39628.773 42906.105 46171.325 49353.240
787.00  16996.703 23514.328 31200.035 36336.068 40153.729 43249.390 46604.668 49612.103
788.00  17622.453 24421.730 32272.727 37136.461 40822.096 43791.477 46913.761 49826.029
789.00  17290.453 23949.812 31946.441 37120.598 41224.367 44500.625 47504.776 50074.712
790.00  17190.844 23883.969 31649.324 37084.438 40910.742 44391.844 47370.771 49608.051
791.00  17149.656 23972.289 32047.137 37113.719 40807.379 43939.354 46787.044 49407.950
792.00  17258.727 23905.395 31920.090 37320.941 41228.709 44292.618 47339.049 49866.088
793.00  17125.664 23967.855 31874.691 36615.748 39883.248 43070.949 46289.592 49264.657
794.00  17427.891 24247.223 31377.465 36374.877 39994.234 43332.157 46376.418 48918.128
795.00  17242.898 24206.113 31442.336 36147.611 39942.045 43320.541 46385.708 48891.945
796.00  17047.188 24036.699 31177.758 36114.062 39923.555 43450.092 46316.929 49078.254
797.00  17446.344 24607.582 32601.523 37468.641 40475.586 43209.774 45855.779 48779.438
798.00  17286.094 24619.605 32459.641 37184.172 40396.295 43435.471 46297.466 48792.144
799.00  17711.305 25012.305 32766.023 37166.672 40771.959 44239.855 47194.537 49828.613
800.00  17360.148 24673.367 32715.660 37411.951 41009.365 44311.903 47251.802 49949.382
801.00  17505.336 24558.906 32390.098 37218.959 40696.355 44115.609 47455.329 49869.056
802.00  17086.703 24326.105 32281.832 37525.203 41239.400 44608.920 47956.896 50721.621
803.00  17388.945 24537.699 32065.609 36484.465 40019.350 43445.577 46757.417 49500.775
804.00  17064.500 23638.305 31294.242 36170.830 39680.068 43147.329 46444.645 48963.911
805.00  17377.500 24164.211 31602.738 36581.359 39937.756 42906.118 45895.536 49179.873
806.00  17143.367 23901.512 31352.426 36140.318 40066.518 43168.250 45978.048 48856.446
807.00  16838.008 23577.062 31384.445 36748.340 40944.621 44596.964 47802.332 50652.334
808.00  17124.148 23876.109 31539.203 36718.412 40731.801 43935.158 47012.188 50073.444
809.00  16958.734 23935.746 32040.723 37424.369 41129.680 44029.028 47186.433 50023.608
810.00  18042.344 25072.262 32471.246 37470.438 41200.248 44376.692 47445.390 50126.509
811.00  17998.617 25150.031 32443.129 37176.064 41028.988 43866.238 46592.717 49240.257
812.00  17565.609 24666.582 32164.836 37189.021 40614.512 43737.584 46919.285 49605.562
813.00  17363.273 24244.973 31535.848 36844.586 40355.578 43687.766 47011.219 49720.356
814.00  17844.266 24786.621 32180.016 37245.377 41043.992 44550.166 47639.451 50033.253
815.00  17522.164 24706.465 31865.305 37287.754 41609.389 45273.077 48024.329 50306.436
816.00  17557.141 24233.871 31535.430 36724.379 40716.318 44296.658 47387.727 50229.088
817.00  17853.445 24635.551 32076.547 37322.760 41452.820 44940.380 47857.727 50148.395
818.00  17427.977 24445.750 31733.879 36740.666 41410.639 45249.191 48626.770 51327.965
819.00  17274.227 23879.043 31466.777 37365.256 41537.898 45003.832 47827.272 50252.436
820.00  17025.070 23848.059 31397.184 36621.279 41131.662 44632.107 47912.564 50659.514
821.00  16927.609 23634.199 30981.070 36282.189 40398.992 44482.186 47868.594 50416.618
822.00  17148.500 24186.164 31490.254 36338.537 40593.814 43823.968 46742.665 49345.108
823.00  16936.422 24054.676 31591.531 36450.260 40938.334 44411.274 47249.886 50031.037
824.00  17093.719 24126.324 31590.898 36375.900 40697.982 44354.519 47420.177 50280.058
825.00  17088.367 23931.223 31561.680 36184.006 40373.029 44058.348 47124.264 50160.116
826.00  16626.719 23516.922 30534.480 35535.301 39533.201 42861.655 46256.997 48851.978
827.00  17381.570 24331.852 31489.156 36277.705 40363.475 43550.050 46575.156 49526.331
828.00  17702.031 24656.688 31808.383 36923.779 41015.807 44373.579 47237.705 49634.350
829.00  17521.555 24651.012 32151.074 37013.182 40755.664 43796.681 46413.242 48912.951
830.00  17359.125 24549.770 31642.355 36675.965 40658.779 44029.220 46996.017 49486.718
831.00  17194.930 24076.172 31196.926 35910.354 40176.338 43858.754 47025.495 49632.423
832.00  17366.797 24454.105 31806.031 37000.256 41261.949 44546.338 47348.062 49797.189
833.00  16962.195 23798.840 31065.051 36309.240 40726.627 44252.333 47190.960 49896.249
834.00  16977.969 23929.527 31571.230 36825.424 40645.518 44198.913 46850.042 49439.229
835.00  17625.789 24760.578 31947.039 36284.447 40198.861 43609.838 46162.998 48598.291
836.00  17252.797 24537.008 32202.039 36864.242 40845.383 44001.522 46725.065 49275.123
837.00  17247.500 24281.750 31944.902 36507.510 40761.543 44047.710 46907.103 49428.396
838.00  17497.602 24142.000 31886.961 36804.801 40616.328 43816.151 47067.550 49783.972
839.00  17387.867 24542.672 32209.258 37422.061 40994.277 44217.826 47376.750 49823.498
840.00  17486.492 24534.191 31957.457 36789.326 40782.412 43651.774 46587.429 49015.298
841.00  17579.336 24456.426 31256.422 36086.773 40431.119 44108.129 47037.419 49508.057
842.00  17668.938 24553.488 31586.195 36180.693 40155.049 43418.581 46784.187 49536.098
843.00  17584.031 24424.824 31456.035 36542.438 40740.271 44332.103 47658.503 50300.012
844.00  17819.766 24693.910 31684.219 36139.732 40311.117 43971.035 47090.815 49470.968
845.00  18110.453 25140.055 32224.242 36842.467 40825.664 44053.818 46820.076 49573.991
846.00  17727.109 24812.016 32231.758 36900.473 40737.611 44267.394 47295.518 49939.322
847.00  17258.422 24060.500 31736.793 36649.154 40420.088 43984.484 46980.783 49557.542
848.00  17513.742 24369.707 31678.562 36216.686 40059.139 43613.369 46885.793 49883.062
849.00  17583.836 24364.852 31710.180 36863.385 40792.902 44087.408 47495.187 50326.172
850.00  17466.227 24444.953 31722.836 36275.844 40137.898 43369.885 46340.190 49058.433
851.00  17351.250 24143.742 31648.895 36148.412 40262.492 43364.476 46719.761 49951.809
852.00  17832.062 24790.176 32252.949 36735.104 40548.455 43689.780 46660.818 49355.379
853.00  17975.172 24904.500 31926.691 36847.787 40720.246 43993.485 46891.120 49304.074
854.00  17928.289 24741.648 32156.340 36648.746 40352.699 43775.033 46862.173 49440.315
855.00  18081.414 24988.305 31956.301 36580.953 40195.350 43458.857 46602.716 49157.847
856.00  17480.938 24356.715 31555.074 36275.672 40062.586 43513.235 46634.334 49204.631
857.00  17034.008 23704.387 31366.980 35947.805 40030.826 43413.431 46425.890 49324.731
858.00  17013.828 23867.621 31318.340 36378.277 40312.383 43719.763 46849.621 49533.763
859.00  17294.547 23970.668 31239.707 35754.883 39991.746 43306.021 46236.354 48991.779
860.00  17346.523 24355.316 31699.359 36508.248 40227.660 43318.789 46103.715 48439.932
861.00  17400.641 24225.250 31931.930 36830.582 40113.938 43173.837 46160.218 48851.522
862.00  17329.680 23638.297 30663.766 35026.773 39216.113 42923.378 46072.974 49411.839
863.00  17536.328 24174.895 31396.609 36302.965 40215.408 43223.815 46030.752 49162.146
864.00  17837.961 24627.227 32277.145 37128.799 40837.123 43544.447 46119.171 48520.070
865.00  17655.688 24755.852 32254.867 36664.711 39901.943 42927.273 46063.013 48793.354
866.00  17025.352 24013.891 31769.660 36263.521 39949.926 43495.513 46274.381 48994.555
867.00  17439.789 24310.258 31652.855 36364.645 39949.754 43196.265 46275.644 49492.614
868.00  17228.023 24216.484 31442.680 36019.598 39533.131 43026.894 46031.434 48667.935
869.00  16983.781 23845.438 31602.156 36869.662 40361.186 43323.519 46277.072 49029.055
870.00  17180.938 23838.691 31148.320 35972.781 39646.400 43288.656 45897.479 48602.399
871.00  17208.906 23785.230 30937.395 35901.434 39765.100 42873.583 45678.098 48546.206
872.00  17591.094 24327.117 31728.590 36429.234 39878.094 42966.808 45937.792 48529.411
873.00  17464.875 24562.352 31994.727 36645.553 40186.834 43493.631 46562.339 49117.907
874.00  17747.234 24307.996 31377.277 35809.029 39707.217 42970.409 45944.345 48843.080
875.00  17527.422 24410.242 31441.199 36232.641 39758.619 42952.180 45878.436 48585.938
876.00  17188.000 23649.117 30885.484 35288.064 39046.424 42231.018 45123.695 48011.190
877.00  17077.703 23452.844 30618.707 35120.822 38727.707 42244.752 45557.140 48412.990
878.00  17471.031 24056.945 31026.332 35495.350 39119.182 42359.316 45262.280 48126.423
879.00  18172.727 24848.176 31562.234 35979.125 39807.420 42788.529 45751.736 48350.456
880.00  17774.023 24603.695 31356.336 35993.670 39546.934 42667.525 45171.638 47898.809
881.00  17948.789 24982.285 32362.562 36445.623 40076.887 43486.462 46305.947 48924.415
882.00  17789.469 25073.773 32401.637 36970.234 40823.016 44039.378 47312.691 50016.492
883.00  17968.672 24830.531 31871.629 35836.539 39353.646 42489.100 45507.315 48233.070
884.00  18018.570 24935.602 31618.422 35878.582 39750.510 43288.170 46055.746 48783.596
885.00  17451.000 24335.504 31292.727 35911.469 40004.184 43750.671 47141.312 49808.243
886.00  18235.508 25286.977 32036.844 35922.598 39278.461 42623.944 45776.856 48797.065
887.00  17949.352 24862.641 32145.871 36631.646 40549.947 43914.485 47339.125 49952.650
888.00  18373.828 25391.641 32469.781 36602.008 40154.289 43563.946 46427.874 49528.288
889.00  17769.430 24435.070 31480.512 36136.748 39778.162 43121.806 46608.327 49269.151
890.00  17606.555 24395.496 31203.844 35997.043 39570.488 42953.143 45976.901 48790.710
891.00  17643.477 24309.523 31427.980 35983.795 39793.154 43247.653 46355.140 49223.975
892.00  17605.383 24829.492 32297.754 36511.789 40004.830 43338.057 46481.085 49372.684
893.00  17631.898 24235.566 31465.098 36057.875 39683.625 42906.870 46057.892 49035.195
894.00  17331.984 24219.559 31549.602 35904.156 39750.748 42997.001 45996.134 49250.508
895.00  17206.672 23828.352 31018.242 35501.373 39245.125 43065.428 45840.275 48749.031
896.00  17377.055 24157.840 31212.488 35585.822 39217.373 42400.217 45263.784 48202.646
897.00  17168.312 24100.836 31130.375 35580.652 39532.250 42944.676 46041.455 48883.310
898.00  17086.070 23819.289 31001.000 35660.143 39367.635 43123.928 46575.873 49856.721
899.00  17166.961 23833.605 30967.258 35135.541 38756.764 42171.791 45845.015 49042.318
900.00  17514.008 24187.598 31159.672 36350.582 40444.186 43793.297 47124.570 49875.529
901.00  17157.375 23808.965 31046.492 35931.621 40296.943 44081.044 47267.852 50033.615
902.00  17405.797 24054.035 31250.691 36645.477 40970.773 44355.281 47355.051 50376.254
903.00  17180.508 24090.070 31535.012 36656.168 40857.012 44505.599 47522.421 50162.714
904.00  17232.688 24092.270 31482.707 36104.830 40662.771 44298.288 47421.745 50213.732
905.00  17363.328 24162.535 31587.730 36426.975 40473.674 43950.703 47371.431 50588.138
906.00  17655.164 24495.910 31877.305 37032.664 41365.676 44683.180 47527.697 50293.101
907.00  16966.336 23640.469 30842.453 36153.486 40485.365 44193.896 47417.547 50119.513
908.00  17896.797 24561.801 31510.859 36764.430 40667.051 43994.115 46927.370 49863.062
909.00  17979.617 24822.258 32424.680 37299.135 41357.523 44924.668 47775.758 50051.394
910.00  17332.914 24434.977 31874.543 36600.439 40835.992 43957.323 46858.836 49715.424
911.00  17758.852 25056.660 32611.441 37630.510 41357.482 44486.432 47406.738 49789.316
912.00  17812.125 24771.332 31872.223 36883.594 40933.059 44037.174 46857.001 49517.543
913.00  17366.414 24378.316 31279.551 36029.516 39890.807 43609.906 46606.834 49442.396
914.00  17295.891 24081.594 31582.867 36329.643 40184.113 43372.248 46463.945 49326.406
915.00  17737.336 24838.887 32511.922 37425.016 41214.861 44352.345 47290.007 49858.884
916.00  17900.195 25147.211 32530.172 37434.648 41079.848 43961.477 46517.933 49296.290
917.00  17510.250 24661.480 32516.566 36982.789 40603.027 43903.717 47006.556 49670.806
918.00  17619.562 24578.680 31795.191 36595.699 40190.396 43164.637 46182.024 48751.635
919.00  17614.992 24589.191 31636.016 36704.465 40442.191 43751.970 46704.254 49184.239
920.00  17493.727 24249.668 32149.945 37274.723 41069.088 44301.303 47195.797 49702.609
921.00  17891.203 24879.988 32399.961 36944.535 40505.924 43586.955 46230.153 48969.209
922.00  17960.898 24870.691 31846.695 36873.582 41225.686 44455.972 47357.862 49749.533
923.00  17976.586 24966.453 31952.973 36749.857 40584.598 44015.776 46668.746 49266.067
924.00  18195.016 24942.777 31615.957 36621.916 41051.922 44821.191 47613.004 50216.205
925.00  17781.172 24359.449 31094.668 35800.059 40098.209 43857.911 46651.948 49599.811
926.00  18310.219 25085.801 32054.219 36828.482 40916.223 44313.688 47262.073 50046.205
927.00  17790.391 24826.328 32346.820 37246.303 41229.141 44408.029 47125.001 49500.132
928.00  17662.703 24759.055 32224.422 37275.254 41356.111 44499.648 47437.854 49877.904
929.00  17863.750 24890.438 32294.320 37017.973 40689.721 44168.609 46972.059 49997.687
930.00  17911.625 24801.031 32059.047 36935.471 40993.738 44520.041 47364.670 49976.052
931.00  18315.336 25236.789 32493.504 37302.047 41672.918 45113.010 47804.812 50237.287
932.00  18353.430 25419.742 32725.586 37611.639 41502.662 44705.553 47393.113 50203.367
933.00  17816.953 24633.605 32088.949 36789.723 40559.096 44277.716 47484.272 50376.852
934.00  18477.352 25697.602 32703.684 37081.766 40870.939 44244.106 46871.088 49682.062
935.00  18914.328 26230.789 33794.801 38377.205 42121.025 45448.687 48713.311 51604.755
936.00  18148.219 25391.879 33279.066 38140.994 41726.781 44981.989 47848.235 50511.800
937.00  17799.656 24895.246 32370.496 37421.281 40996.684 44291.626 47230.283 49827.870
938.00  18009.922 24871.562 31934.930 36421.891 39983.258 43116.391 46219.061 48888.881
939.00  18319.703 25115.746 31856.211 36156.791 39814.535 43313.093 46518.962 49226.248
940.00  17703.930 24450.371 31592.430 36105.082 39873.324 43098.940 46062.355 49093.203
941.00  17583.414 24481.027 32357.707 37586.365 41485.748 44704.233 47425.370 50211.827
942.00  17451.812 24220.094 31744.594 36634.615 40479.375 43842.035 46811.316 49609.387
943.00  18314.477 25251.715 32519.309 37342.297 40699.871 43865.595 47171.316 49850.560
944.00  17814.883 24503.590 31607.555 36597.475 40652.820 44158.560 47399.361 50430.991
945.00  17298.961 24224.641 31672.551 36931.518 41310.941 44918.372 47861.561 50521.287
946.00  17631.031 24691.191 31665.129 36409.916 40440.994 43733.119 47061.945 50223.385
947.00  16996.602 24295.852 31944.699 36988.193 40579.678 44130.779 47212.227 49812.633
948.00  17131.672 24385.109 31612.062 36511.791 40439.252 43944.591 47122.222 49935.411
949.00  17634.438 24403.547 31256.414 36385.889 40495.402 43901.996 46797.927 49682.378
950.00  17534.672 24569.820 31468.398 36228.598 40158.660 43440.340 46745.025 49735.437
951.00  17221.273 23903.816 30704.977 35671.223 39762.662 43160.369 46514.307 49926.336
952.00  17545.125 24496.434 31423.914 36440.781 40286.105 43640.786 46600.387 49554.032
953.00  17046.016 23923.137 31388.590 36769.227 40871.473 44482.366 47395.015 49979.531
954.00  17106.750 24393.906 31553.383 36111.395 40100.658 43518.523 46861.349 49619.110
955.00  17399.086 24360.582 31534.766 36523.523 40062.941 43530.334 46739.357 49528.385
956.00  17558.297 24775.684 32190.855 36579.924 40134.572 43341.765 46837.947 49736.974
957.00  17387.156 24343.000 31765.059 36454.092 39758.268 42885.265 45870.456 48481.789
958.00  17343.203 24071.086 31467.691 36175.111 39681.234 42754.023 45993.208 48830.493
959.00  17166.750 23885.438 31114.133 35883.725 39591.256 42394.742 45105.748 47764.792
960.00  17017.906 23619.656 30551.809 35359.031 39291.600 42416.230 45341.172 47887.196
961.00  17257.648 24152.633 31846.320 36674.799 40246.311 43610.412 46497.075 48897.969
962.00  17161.203 24061.984 31390.238 36157.898 39664.521 42672.146 45522.863 48314.682
963.00  16937.031 23848.375 31163.273 36043.508 39904.475 43100.781 45991.225 48664.255
964.00  17073.953 23845.832 31065.301 35937.926 39479.602 42332.793 45047.619 47613.207
965.00  17103.078 23920.777 31080.441 35365.117 39164.879 42769.570 45868.423 48605.448
966.00  17455.109 23842.773 31235.895 36126.932 39736.320 42941.109 45999.816 48610.292
967.00  17325.680 24202.160 31073.547 35474.594 38906.379 42507.518 45839.843 48662.569
968.00  17369.281 23779.492 31067.547 35844.799 39664.168 42970.619 46132.259 49095.118
969.00  17181.531 24021.676 31071.484 36026.387 39691.451 43026.178 46027.081 48913.964
970.00  17495.859 24078.629 31140.148 35764.068 39394.959 42512.685 45542.751 48484.010
971.00  17263.016 24082.059 30949.016 35613.906 39168.785 42315.638 45198.432 47970.714
972.00  17352.961 24136.004 30906.230 35300.166 38926.336 42094.354 45025.850 47940.338
973.00  17498.539 24295.660 31073.438 35793.766 39835.947 43284.602 46214.397 49506.497
974.00  17104.766 23538.320 30610.305 35342.037 39008.484 42495.921 45406.896 48301.438
975.00  16965.469 23407.906 30131.793 34850.736 38754.656 42261.976 45403.440 48135.586
976.00  17450.969 23825.625 30520.516 34797.283 39010.355 42184.445 45024.977 47914.915
977.00  16520.578 22997.406 30310.281 35423.006 39467.406 43116.862 45868.055 48978.100
978.00  16905.781 23249.055 30391.922 35129.547 39310.764 42716.062 45781.229 48686.458
979.00  16327.711 22633.586 29671.957 34903.375 38591.807 42371.261 45643.543 48708.755
980.00  17000.328 22968.340 29714.480 34905.697 39160.553 42688.789 45972.982 48972.340
981.00  16415.914 22767.219 29840.074 34567.564 38638.361 42064.430 45500.031 48415.781
982.00  16580.086 22819.547 29530.734 34478.105 38576.490 42021.080 44983.195 47658.574
983.00  16390.273 22893.594 29635.723 34338.195 38455.156 42141.852 46093.019 49226.253
984.00  16704.398 23116.422 30038.785 35017.842 38917.031 42079.471 45338.161 48292.869
985.00  16638.914 23287.832 30668.457 35404.307 39295.891 42724.424 45699.921 48495.682
986.00  17271.516 23964.977 30997.211 35665.770 39644.430 43255.475 46527.618 49620.713
987.00  16615.039 23307.094 30191.078 35010.855 39234.918 42912.177 46246.777 49625.598
988.00  16595.602 23600.539 30663.660 35518.891 39465.291 42538.295 45948.229 48915.875
989.00  16664.234 23010.113 29922.516 35206.248 39021.707 42729.029 46228.393 49680.028
990.00  16265.414 22562.465 29485.379 34718.145 39358.752 43201.431 46924.839 50286.980
991.00  16464.734 22968.945 30432.523 35455.902 39726.029 43433.971 46941.687 49966.482
992.00  16751.602 23137.707 30029.078 35385.082 39900.455 43891.040 47285.350 50134.455
993.00  16838.289 22970.559 30359.160 35804.904 40637.641 44155.524 47162.822 50134.269
994.00  16531.312 22975.172 30293.965 35481.428 39854.285 43349.602 46419.262 49480.146
995.00  16198.477 22482.211 29496.758 34984.146 39526.988 43143.061 46578.712 49816.365
996.00  15984.062 22219.902 29214.789 34058.988 38658.092 42731.074 46314.764 49634.837
997.00  16974.734 23465.062 31056.117 36764.848 40705.494 43827.670 47328.127 50209.353
998.00  16842.328 23238.305 30946.641 36476.996 40588.848 43771.375 46766.776 50045.811
999.00  17138.859 23721.637 30881.305 36078.643 40253.988 43424.402 46256.279 49080.050
1000.00  16802.500 23128.254 30825.113 36590.471 40623.625 44013.384 47355.176 50209.319
1001.00  16936.227 23525.344 30913.266 36173.984 40370.805 43821.607 47142.215 50216.051
1002.00  16708.633 23204.617 30445.262 35898.805 40226.414 43843.349 47096.356 49771.262
1003.00  16632.914 23455.266 30774.711 36110.797 40111.611 43578.687 46897.282 49703.574
1004.00  16546.969 23165.656 30572.273 36062.748 40118.996 43522.660 46941.435 50201.592
1005.00  16522.242 23024.578 30910.531 36257.912 40472.217 43850.432 47182.568 49833.143
1006.00  16386.695 22742.121 30279.203 35454.469 39415.531 43062.894 45830.586 48708.141
1007.00  16575.891 22937.277 30639.980 35745.189 39823.566 43083.268 46013.861 48875.429
1008.00  16808.891 23393.152 31100.773 36479.129 40504.148 43582.130 46288.548 49166.126
1009.00  16824.148 23585.781 31736.418 37282.533 40905.982 44034.280 46932.950 49440.502
1010.00  16397.883 22918.781 30810.828 36221.488 39957.285 43197.102 46056.828 48976.137
1011.00  16825.570 23253.496 31226.398 36174.742 40157.420 43727.782 46688.653 49543.627
1012.00  16999.883 23825.371 31509.516 36587.480 40494.482 43684.444 46613.240 49103.401
1013.00  17285.453 23997.309 31420.211 36710.596 40306.779 43404.577 46456.697 49153.565
1014.00  16793.234 23015.883 30410.895 35880.252 40136.963 43372.736 46578.728 49477.264
1015.00  16360.883 23066.609 30413.137 36074.984 40386.227 43978.150 47267.605 50459.491
1016.00  17045.352 23395.414 30234.977 35428.383 39687.873 43188.086 46247.830 49085.916
1017.00  17532.078 23907.727 30975.910 35914.303 40436.240 43906.106 46972.062 49939.922
1018.00  17540.164 24163.562 31416.570 36308.545 40589.129 44089.501 46770.104 49408.723
1019.00  17663.398 24536.113 31907.332 36917.502 40794.143 44279.771 47225.853 50031.691
1020.00  17505.797 24387.500 31929.789 36808.701 40897.471 44387.972 47575.700 50358.012
1021.00  17470.133 24474.223 32148.402 37556.867 41503.203 44931.896 48057.107 51024.542
1022.00  17993.953 25315.023 32683.992 38007.859 42726.364 46098.566 49072.688 51283.996
1023.00  17790.961 24905.328 32282.441 37741.848 42254.408 45792.185 48666.456 51047.706
1024.00  17841.844 24523.898 31450.590 36732.410 40924.344 44324.110 47575.334 50436.000
1025.00  17733.234 24746.582 32023.086 37022.023 40940.783 44476.324 47337.326 50056.603
1026.00  17759.500 24800.539 32181.426 37444.932 40981.172 44203.415 47222.775 49849.840
1027.00  18096.336 24992.129 32401.879 37433.105 41472.572 44503.387 47264.436 49673.565
1028.00  17756.570 24863.867 32052.961 36845.783 40860.902 43745.966 46599.483 49119.467
1029.00  17596.680 24558.883 32003.922 37713.314 41603.711 44399.071 47554.524 50201.571
1030.00  17602.266 24168.508 31688.809 37227.369 41113.699 44674.528 47519.678 50135.017
1031.00  17542.234 24544.605 31994.309 37245.998 41273.414 44712.619 47504.912 50250.069
1032.00  17802.859 24398.484 31078.969 36241.279 40558.150 44620.761 47652.951 50587.119
1033.00  17290.648 24176.945 31476.363 36383.795 40636.352 43978.462 46583.170 49385.293
1034.00  17169.688 23881.109 31186.945 36369.475 40715.867 43959.145 46743.318 49438.874
1035.00  17591.242 24584.219 31825.070 36754.947 40326.230 43756.238 46965.165 49978.688
1036.00  17581.531 24214.949 31309.242 36567.170 40471.182 43835.110 46714.668 49704.003
1037.00  17673.539 24352.410 31415.770 36326.121 39769.193 43143.379 46120.673 48929.643
1038.00  17272.914 23823.129 30999.816 36700.066 40577.893 43789.531 46452.905 48878.391
1039.00  17498.555 24058.172 31474.516 36730.105 40395.803 43512.894 46582.947 49377.925
1040.00  18038.367 24881.965 32000.652 37268.883 40793.441 43737.060 46550.562 48842.712
1041.00  17790.883 24590.223 31739.992 36952.459 41115.711 44169.579 47126.141 49870.575
1042.00  17548.547 24494.047 31892.301 36893.924 40639.656 43687.549 46709.368 49414.752
1043.00  17645.484 24369.152 31289.086 36274.410 40025.285 43291.414 46469.615 48922.160
1044.00  17551.250 23950.773 30381.582 35593.959 39775.424 43548.541 46710.177 49790.626
1045.00  17197.180 23597.492 30492.512 35662.178 39733.164 43634.174 46964.790 49859.817
1046.00  17671.305 24288.363 31353.367 36555.096 40262.424 43512.903 46399.257 49153.328
