# Supplementary material for: N-Glycans modulate tilting of HIV-1 envelope glycoprotein
Source: Nat Commun. 2026 Apr 15;17:5206. doi: 10.1038/s41467-026-71874-2 (PMC13254402; doi:10.1038/s41467-026-71874-2)
Supplement: Supplementary file 8 — Source Data [file 41467_2026_71874_MOESM8_ESM.zip › source_data/2_Supplementary_Figures/5_FigS9/source_data/ENV_ECTODOMAIN/full.TOTshield.time_evo.hiv_env_full_lipids_w_ions.not_water_not_ions.3.txt]

# TOTAL OCCLUDED AREA
# SIM_TIME AREA_r1.4 AREA_r2 AREA_r3 AREA_r4 AREA_r5 AREA_r6 AREA_r7 AREA_r8


  0.00  12918.336 18797.191 26509.488 32131.732 37263.617 41249.111 44640.269 47571.934
  1.00  12378.383 18010.219 25556.758 31829.738 36899.533 41296.490 44910.945 48175.263
  2.00  12503.297 18305.188 26111.316 32102.801 37231.355 41745.451 45193.380 48338.849
  3.00  12273.492 18097.715 25990.883 32137.891 37044.881 41012.363 44632.553 47916.094
  4.00  12461.906 18470.793 26532.676 32695.971 38096.840 42540.637 46183.532 49635.888
  5.00  12864.477 18950.535 26850.293 33071.873 38033.318 41793.479 45258.533 48091.284
  6.00  12518.742 17990.344 26145.078 32643.275 37709.199 41580.658 45260.691 48310.119
  7.00  12991.484 19039.484 27032.363 33444.576 38584.783 42634.773 46209.085 49309.762
  8.00  13092.062 18864.531 25599.316 31360.752 36372.094 40870.029 44982.658 48410.421
  9.00  12507.750 18548.289 26159.684 32389.322 37218.209 41004.721 44399.512 47593.924
 10.00  12556.578 18333.309 25844.988 32114.002 37080.648 40864.805 44585.081 48139.842
 11.00  12273.930 18131.090 25683.559 31709.891 37083.676 41295.393 44807.662 48464.583
 12.00  12361.289 18067.832 25506.945 31688.020 37501.559 42177.980 45811.027 48958.490
 13.00  12163.688 17911.082 25093.105 31166.965 36261.402 40485.838 43895.868 47284.768
 14.00  12839.781 18650.332 25682.285 31434.623 36563.225 40899.498 44369.279 47505.846
 15.00  13033.695 19117.000 26846.793 32688.949 37793.150 41868.533 45271.722 48340.891
 16.00  13443.477 19284.398 26369.102 32289.121 37628.076 41727.377 45251.504 48612.707
 17.00  12890.023 18849.496 27269.539 33527.338 38599.369 42947.281 46477.557 49755.305
 18.00  13167.078 19412.516 27624.062 33647.307 38601.541 43189.301 46820.472 49840.953
 19.00  13816.125 19906.789 27530.422 33151.314 37737.379 42322.090 45990.137 48945.509
 20.00  13406.094 19476.980 27003.809 32524.908 37415.740 41985.076 45475.760 48275.703
 21.00  13453.258 19620.094 27646.973 33279.697 37778.479 41550.182 44825.180 47809.635
 22.00  13297.523 19202.891 27176.859 32933.645 37924.467 41904.066 45532.092 48507.257
 23.00  13374.359 19380.188 27062.816 33152.762 37947.781 41796.168 45032.156 47868.654
 24.00  13019.844 19331.738 27163.281 33434.801 38071.924 41654.611 45126.313 48003.046
 25.00  13632.734 19505.750 27025.375 32848.559 37448.279 40990.736 43843.818 46573.728
 26.00  13695.164 19925.141 27563.762 33834.176 38572.711 42024.852 45076.727 47959.103
 27.00  13190.414 18862.348 26716.168 32946.035 37721.869 41786.607 45041.062 47703.504
 28.00  13303.812 19126.180 26879.688 33291.258 37960.020 41538.334 44371.115 47154.517
 29.00  13644.820 19703.836 27547.574 33229.393 37649.455 41419.756 44663.691 47388.945
 30.00  14180.133 20429.699 28231.078 34226.338 38885.902 42619.451 45586.249 48415.523
 31.00  13530.383 19680.801 27230.188 32734.348 37397.016 41531.115 45060.530 48223.045
 32.00  13522.750 19550.773 26902.363 32696.076 37379.926 41468.654 44982.274 47842.940
 33.00  14148.500 19985.836 26680.891 31861.057 36841.109 41053.791 44526.284 47682.157
 34.00  13732.945 19729.277 26965.043 32704.096 37687.670 41672.787 44804.628 47486.058
 35.00  14073.859 20320.941 27447.469 33080.785 37777.221 42022.635 45705.675 48829.587
 36.00  14447.750 20706.758 27949.844 33102.332 37540.256 41348.096 44991.231 48035.846
 37.00  14503.508 20823.266 27947.125 33199.674 37227.113 40974.090 44234.802 47709.267
 38.00  14026.430 20100.637 27297.836 32808.096 37184.633 40549.584 43767.205 46936.967
 39.00  13865.484 20041.504 27443.191 32998.504 37657.803 41717.812 44962.145 48183.181
 40.00  14081.859 20123.477 27167.078 32533.475 37242.758 41574.957 45738.601 49117.031
 41.00  13499.938 19440.809 27153.363 33060.533 37573.924 41417.709 44796.343 48136.684
 42.00  14250.852 20297.027 27379.133 32925.154 37672.250 41626.744 45285.428 48681.646
 43.00  13876.453 19892.168 27226.453 32627.615 37365.180 41406.619 44838.475 47903.225
 44.00  13762.570 19696.457 27100.980 32581.637 37507.301 41948.961 45512.927 48802.569
 45.00  14009.219 20338.277 28100.695 33501.260 37968.477 41728.182 45179.332 48431.519
 46.00  14364.289 20513.691 27637.777 33003.197 37508.199 41530.131 45034.735 47827.202
 47.00  13250.086 19301.219 27047.148 32556.682 37175.594 41191.408 44637.861 47859.889
 48.00  13742.633 19874.762 27358.395 32829.363 37541.824 41516.883 44557.236 47467.736
 49.00  14066.375 20353.777 27590.809 32764.838 37292.676 40953.002 44312.385 47413.525
 50.00  14127.531 20216.348 27265.113 32115.963 36193.146 40131.467 44211.858 47590.505
 51.00  13829.938 20376.566 28214.973 33336.480 37859.432 41949.625 45479.098 48586.349
 52.00  13835.141 20132.438 27526.762 32543.406 37131.697 41365.334 44911.041 48090.811
 53.00  14146.367 20489.699 27906.707 32771.756 37210.822 41169.084 44182.661 47601.815
 54.00  14097.414 20431.516 27638.340 32763.299 37509.932 41306.709 44921.572 48048.519
 55.00  13906.039 20446.914 28248.105 33377.125 37443.598 41113.422 44763.641 47971.506
 56.00  14429.734 21055.023 28497.066 33587.230 37619.959 41510.297 44674.167 47574.651
 57.00  13704.367 19927.059 27405.262 32833.928 37151.297 40952.213 44156.576 47557.806
 58.00  13869.852 19870.605 27253.527 32800.486 37224.629 41183.604 44806.812 47869.523
 59.00  13911.008 20094.480 27926.012 33602.227 37786.742 41692.846 44971.018 47983.289
 60.00  14263.102 20443.535 27912.352 33607.283 38537.055 42199.316 45586.415 48390.319
 61.00  14499.523 20794.988 28455.633 34334.703 38468.172 41811.137 44970.555 47965.448
 62.00  14221.477 20526.406 28183.691 33867.379 38676.211 42423.734 45727.474 48827.354
 63.00  14092.547 20251.910 27935.016 33645.111 38606.418 42334.160 45631.615 48788.869
 64.00  13906.570 20224.008 28084.781 34008.848 38795.129 42755.156 46127.005 49514.251
 65.00  13479.047 19727.746 27923.922 33627.178 38225.916 42055.617 45494.361 48396.508
 66.00  13419.758 19786.488 27817.832 33489.869 38491.301 42287.863 45563.311 48528.059
 67.00  13475.078 19596.609 27829.023 34075.295 39227.174 43566.035 47132.885 49889.051
 68.00  13317.492 19406.609 27292.152 33549.178 39146.031 43319.292 46694.822 49732.460
 69.00  13687.547 20079.652 28158.703 34183.484 39177.566 43158.910 46715.261 49653.489
 70.00  13591.453 19825.387 27980.945 33816.297 39183.361 43239.056 46374.561 49967.715
 71.00  13750.305 20244.938 28807.500 34611.535 39788.959 43792.394 47139.117 49954.481
 72.00  13770.719 20222.836 27481.305 33598.607 38844.221 43453.647 47051.454 49997.322
 73.00  13430.648 19496.070 27224.352 33027.883 38251.031 42579.596 46537.191 50217.615
 74.00  13894.023 20141.348 27283.473 32834.178 38067.775 42732.039 46873.048 50289.782
 75.00  14505.930 20900.230 28448.000 33585.730 38408.133 42557.787 46131.728 49401.597
 76.00  14761.523 21034.965 28303.434 33824.635 39205.156 44081.001 47762.547 50764.450
 77.00  13891.469 19745.801 27295.379 33371.326 38510.246 42566.140 45975.931 49671.749
 78.00  13920.664 19857.762 27500.441 33371.047 38016.311 42232.010 45680.769 48597.044
 79.00  14188.000 20330.414 27665.008 33835.463 38550.773 42405.900 46064.207 49166.213
 80.00  14250.578 20291.781 27807.414 33768.865 39075.307 43257.400 46436.698 49661.609
 81.00  14510.188 20657.902 28364.945 33572.023 38154.146 41955.375 45676.315 48752.125
 82.00  13851.828 20185.168 27969.465 34241.826 38800.082 43001.184 46845.834 49891.037
 83.00  13710.523 19762.598 27535.684 33467.457 38804.320 43104.435 46860.435 49944.613
 84.00  13823.695 19684.793 27348.727 32988.062 37873.889 42010.445 45547.070 48617.837
 85.00  13602.430 19815.355 27462.371 33532.186 38950.848 43257.301 46936.692 49901.382
 86.00  13860.164 19724.355 27619.375 33434.018 38426.240 42869.869 46261.257 48694.145
 87.00  13927.664 19992.227 27792.859 33864.047 39077.613 43291.228 46300.368 49156.699
 88.00  14276.109 20377.352 27637.930 33823.996 39321.430 43843.915 47423.600 50051.842
 89.00  13594.086 20001.863 27500.902 33551.596 38836.164 43051.066 46444.298 49498.858
 90.00  13501.367 19501.527 26883.477 32833.029 38128.080 42301.764 45428.942 48272.629
 91.00  13620.398 19704.156 27225.492 33428.883 38761.406 43235.291 46592.729 49325.294
 92.00  13335.367 19361.277 26636.000 32466.693 37916.230 43099.712 46972.949 50123.118
 93.00  13732.625 19552.410 26651.840 32174.230 37348.238 41149.053 44567.341 47898.104
 94.00  13645.898 19250.621 26261.910 32375.053 37745.613 42584.857 46248.081 49313.132
 95.00  13347.422 19078.512 26378.152 32525.256 37614.908 41901.230 45396.980 48791.354
 96.00  13578.930 19307.676 26930.770 32699.666 38114.482 42448.896 46048.266 49386.730
 97.00  13857.281 19725.438 27131.539 32759.129 37841.807 42271.389 46128.816 49415.026
 98.00  14591.375 20354.176 27367.195 33661.348 39246.305 43359.697 46842.827 49597.905
 99.00  14277.195 20307.391 27635.066 33630.055 38481.383 42460.969 46243.283 49542.251
100.00  13994.898 19876.836 27229.137 33750.391 39133.098 43440.107 46733.573 49529.080
101.00  15068.617 21066.434 28683.020 34876.031 39627.699 43595.936 46660.312 49310.033
102.00  14207.789 19787.160 26802.852 32947.787 38102.100 42217.354 45544.521 48757.931
103.00  13935.742 20235.355 27888.492 33979.521 39268.811 43235.583 47081.621 50235.564
104.00  14749.898 20688.000 28392.836 34371.020 39040.084 43007.703 46638.103 49826.500
105.00  14771.758 21040.559 28583.352 34233.498 39297.586 43114.305 46426.375 49233.065
106.00  15140.891 21522.852 29227.684 35075.773 40085.049 44094.588 47043.614 49909.055
107.00  14987.289 20996.840 28523.738 34479.896 39547.436 43644.071 47093.675 49819.490
108.00  15228.602 21717.668 29678.047 35414.047 40411.049 44340.783 48187.125 51105.914
109.00  14941.961 21342.172 28979.059 35182.336 40277.451 44833.990 48223.050 51051.419
110.00  14857.039 20877.430 28908.551 35081.840 39804.367 43714.320 47253.500 50350.494
111.00  14751.875 21297.281 28673.836 34433.295 39447.551 43322.820 47100.840 50017.599
112.00  14487.938 20703.895 27988.168 33669.898 38565.553 42650.371 46464.573 49868.116
113.00  14640.273 20776.598 27917.113 33251.131 38201.029 42737.820 46437.406 49649.501
114.00  14713.812 20683.824 27740.359 33092.393 37731.381 42674.486 46770.058 50179.376
115.00  14882.109 21216.383 28773.555 34257.158 38745.314 43224.939 46450.125 49286.827
116.00  14910.461 21228.871 28973.422 34266.650 38585.285 42690.457 46378.615 49514.218
117.00  15312.516 21670.785 29223.422 34893.824 39436.598 43547.730 47051.025 49720.181
118.00  14647.344 20746.871 27924.070 33795.744 39073.877 43584.010 47765.855 50451.779
119.00  14431.344 20378.758 27830.156 33641.123 38688.629 42976.352 46454.641 49930.609
120.00  14767.688 20911.152 27922.711 33559.520 38245.957 43010.316 46829.203 49655.939
121.00  14429.430 20576.055 27752.582 33163.977 37847.836 41941.436 45345.625 48827.864
122.00  14647.336 20512.254 27729.160 33472.982 38427.555 42230.465 45602.845 48685.680
123.00  14615.750 20893.121 28590.848 34493.691 39058.096 43229.368 46570.405 49387.209
124.00  14651.156 20631.062 27870.340 33168.107 37897.301 42020.375 45622.558 48633.184
125.00  14293.234 20348.340 27641.148 33453.605 38792.266 43189.387 46690.414 49586.841
126.00  14711.367 20975.090 27853.621 33194.855 38235.215 42419.529 45874.326 48866.776
127.00  14574.703 21040.027 28373.043 34012.951 38805.229 43163.398 46616.775 49291.941
128.00  14510.773 21130.660 28594.090 33826.107 37930.045 42232.203 45583.964 48304.854
129.00  14922.828 21473.426 29022.535 34172.791 38075.146 42355.902 45953.892 48983.389
130.00  14890.141 21040.848 28254.684 34162.703 39126.293 43336.676 46876.541 50339.808
131.00  14785.922 21200.094 29019.445 34521.346 39085.223 43356.032 46766.123 49441.754
132.00  14062.633 20157.613 27668.855 33351.996 38123.240 42425.645 46125.502 49017.478
133.00  14262.680 20416.992 27919.762 33734.525 38417.291 42807.139 46219.633 49095.262
134.00  14553.406 21338.902 29336.160 34869.197 39375.461 42887.424 46380.121 49862.940
135.00  14287.906 21154.523 29132.820 34686.426 38773.660 42279.180 45953.333 49069.821
136.00  14434.102 20793.602 28723.039 34219.811 38465.768 42383.107 45734.184 49070.983
137.00  14162.719 20381.086 28114.660 33500.074 37781.625 41782.480 45541.123 48542.917
138.00  14322.609 20740.367 28249.441 33142.301 37350.926 41261.627 45086.709 48503.842
139.00  14231.258 20567.332 28457.020 33903.275 38711.750 43019.445 46600.984 49504.241
140.00  13882.953 20272.848 28325.363 33720.219 38339.117 42265.496 45930.568 48896.868
141.00  14235.391 20795.914 28399.832 33719.680 38558.996 42733.359 45873.393 48824.410
142.00  14077.852 20796.414 28637.277 34294.121 39265.111 42929.772 45835.006 48467.846
143.00  13984.180 20519.844 28640.152 34433.309 38884.240 42726.156 45706.140 48303.557
144.00  13982.188 20653.762 28914.098 34376.979 39320.830 43318.733 46798.724 49602.162
145.00  14136.320 20624.559 28022.785 33564.775 38126.643 42200.463 45749.081 48711.542
146.00  14930.594 21569.398 29525.547 34747.250 38490.773 42629.002 45859.484 48766.052
147.00  15052.961 21691.059 28996.281 33880.947 38506.066 42047.979 45180.139 48279.158
148.00  15071.383 21768.664 29192.453 34149.539 38555.947 42317.094 45754.735 49122.476
149.00  15176.242 21668.391 29456.402 34831.654 39044.275 42827.104 46185.308 49217.857
150.00  14940.375 21322.684 28818.156 34185.984 38470.645 42515.510 46227.210 49561.377
151.00  14930.805 21231.844 28499.047 33798.195 38728.043 42901.270 46375.066 49118.370
152.00  14637.242 20941.293 28756.293 34665.461 39683.885 43771.117 47215.989 49917.116
153.00  14707.023 20734.586 28524.199 34823.406 40077.926 43963.127 46972.694 49522.402
154.00  14877.953 21452.418 29281.379 35294.225 40024.146 43611.605 46835.056 49439.819
155.00  14597.617 20950.012 28779.699 34557.748 39745.738 43994.605 47747.743 50461.971
156.00  14842.734 21230.941 29439.168 35063.082 39737.408 44005.097 47244.000 49971.700
157.00  14978.172 21475.031 29166.340 34773.465 39283.719 43487.945 46892.468 50120.643
158.00  13636.570 19653.316 27606.098 33676.838 38895.195 43290.412 46900.185 49939.751
159.00  13858.422 19735.574 27563.277 34204.475 39426.320 43298.265 47079.574 49836.949
160.00  14293.281 20527.504 28177.613 33827.379 38689.684 43293.126 47166.275 49797.430
161.00  14292.656 20490.551 27904.301 33579.717 38107.238 42056.170 45494.395 48640.156
162.00  14447.477 20341.258 27881.898 33461.768 38290.498 42651.285 46219.039 49317.184
163.00  14256.727 20184.117 27721.168 33713.229 38602.820 42819.952 46291.105 49485.140
164.00  14660.344 20801.602 27901.785 33136.877 38218.152 42553.305 46162.141 49224.186
165.00  14569.703 20719.188 28407.230 34150.084 38852.744 43172.119 46611.373 49610.964
166.00  15075.086 21595.586 28700.473 34602.734 38937.641 42640.521 45995.172 48313.765
167.00  14579.727 20707.629 27979.234 34052.406 39047.182 42933.650 46148.029 48928.122
168.00  14964.539 21511.867 29653.512 35401.873 40031.785 43439.920 46753.051 49220.534
169.00  15156.602 21549.016 29075.324 34986.607 39459.148 43264.098 46311.007 49293.027
170.00  14427.953 20715.980 28456.570 33963.102 38977.623 42862.412 46315.718 49407.931
171.00  14470.086 20758.430 28487.094 34010.256 38528.697 42485.836 45857.677 48675.162
172.00  14160.703 20386.324 27742.008 32885.172 37584.217 41589.207 45441.056 48414.379
173.00  14410.914 20655.684 27633.625 33049.141 38041.924 42295.227 45764.474 48898.467
174.00  14347.000 20597.457 28175.492 33907.920 38998.719 43069.045 46300.073 48920.998
175.00  13979.492 20586.547 28642.617 34255.072 38951.371 43006.764 46544.928 49566.439
176.00  14808.859 20955.473 28738.445 35027.049 40458.502 44283.105 47251.360 50358.443
177.00  14369.617 20334.941 28168.922 33841.012 39278.066 43485.209 46895.728 50382.576
178.00  14070.664 20139.355 27813.492 34031.594 39298.596 43550.681 47149.001 50076.365
179.00  14267.594 20711.730 28125.492 34224.178 39389.180 43410.263 46641.554 49628.942
180.00  14113.789 20222.926 27730.406 33913.402 38895.107 43688.804 47154.622 50269.769
181.00  13943.016 20027.188 27251.043 33671.551 39122.818 43406.250 47041.051 49953.887
182.00  14081.547 20046.219 27543.648 33664.486 39335.041 43547.838 47442.990 50680.775
183.00  13862.617 19690.801 27562.699 33983.422 39177.520 43216.959 46762.161 50164.625
184.00  14009.727 20145.777 27657.781 33622.189 38676.111 42804.107 46653.178 49814.250
185.00  14400.625 20575.504 28060.883 33668.420 37961.982 42008.684 45800.047 49103.646
186.00  14209.562 20140.562 27168.863 33212.775 38638.824 42998.495 46369.866 49418.683
187.00  14198.484 19805.688 27420.008 33267.842 38616.549 42986.159 46670.718 49626.216
188.00  13884.383 19744.637 27045.398 33294.471 38611.297 42763.179 46259.588 49269.283
189.00  14810.219 20920.828 27833.453 33354.898 38207.289 42389.188 46140.987 49209.071
190.00  14155.039 19949.070 26586.281 32162.072 36794.738 40858.488 44686.110 47895.169
191.00  14135.117 20116.344 26723.086 32407.488 37127.646 40997.459 44572.658 47649.787
192.00  13533.203 19650.418 26873.434 32594.342 37051.127 41006.986 44513.107 47737.056
193.00  14030.078 20304.879 28020.984 33450.814 37872.613 42114.706 45642.730 48977.022
194.00  14233.227 20279.676 27287.922 32997.125 37803.381 42039.797 45847.797 49193.039
195.00  13784.203 19943.961 27130.184 32541.111 37070.961 41364.547 45349.320 48753.910
196.00  14134.727 20043.867 27517.613 33506.588 38304.459 42087.420 45815.938 49045.677
197.00  14220.938 19981.012 27145.266 33058.230 38355.393 42238.525 45617.988 49039.903
198.00  14300.266 20393.027 28038.875 33513.760 38022.600 42102.193 45690.862 49057.326
199.00  14543.188 20915.984 28064.805 33614.443 38197.969 42502.139 45911.095 48671.560
200.00  14715.602 20920.922 28139.680 33126.949 38112.053 42662.766 46031.768 49550.357
201.00  14317.109 20753.605 28030.105 33816.117 39100.451 43289.112 46904.762 49845.269
202.00  14406.766 20559.289 28587.727 34740.287 39966.957 44006.620 47462.978 50631.462
203.00  14982.781 21115.141 28162.043 33771.203 38715.021 42681.178 46441.127 49530.346
204.00  14173.398 20188.746 27380.598 33395.271 38592.238 43447.633 47613.042 50996.795
205.00  14761.422 21143.750 28440.742 33974.408 38942.232 43664.885 47177.830 50449.195
206.00  14307.703 20557.934 28200.457 33784.252 38952.312 43298.553 46933.746 50035.505
207.00  15386.047 21866.359 28827.781 34116.738 39037.484 43804.439 47689.028 50434.107
208.00  15559.914 21532.000 28052.426 33115.441 38316.375 42797.401 46289.666 49394.953
209.00  15317.555 21327.078 28186.219 33207.832 38042.725 42361.391 46341.355 49904.132
210.00  14962.250 21010.652 27943.723 33311.799 38367.428 42766.822 46368.029 49542.411
211.00  15362.258 21739.637 29384.824 35217.832 39833.717 43659.510 47245.601 50004.256
212.00  14963.359 21541.281 29695.516 35197.248 39831.340 43784.239 47340.520 50523.080
213.00  14823.477 21250.949 28882.148 35290.264 40531.219 44479.184 47781.519 50482.672
214.00  15051.781 21319.211 29035.203 35148.783 39985.881 44129.343 47443.613 50372.905
215.00  15045.922 21493.727 28935.598 34508.951 39505.773 43295.785 47028.735 50233.701
216.00  14930.422 21512.180 28622.160 34342.203 39440.805 43982.764 47578.399 50633.016
217.00  15367.641 21806.367 29407.266 34852.232 39519.039 43505.356 46983.104 50093.962
218.00  14800.273 20971.059 28482.090 34294.029 39087.381 43379.020 46896.815 50254.302
219.00  14910.750 20981.215 29177.402 34848.248 39745.895 43977.269 47663.613 50734.415
220.00  14732.406 21089.844 28861.293 35320.424 40120.055 44163.169 47265.812 50442.440
221.00  14757.016 21004.797 28716.602 34299.033 38729.926 42646.901 46066.814 49386.575
222.00  14990.852 21424.566 29096.527 35102.670 39950.953 44060.126 47573.540 50825.267
223.00  14937.500 21782.586 29613.809 35522.740 40336.535 44051.924 47481.328 50947.278
224.00  14699.992 21467.770 28891.574 34536.398 39446.156 43608.809 47012.916 49964.874
225.00  14313.266 20566.117 28043.426 33816.801 38528.691 42749.202 46507.611 49693.868
226.00  14821.648 21142.707 28974.406 34963.504 39683.953 44279.620 47572.903 50578.678
227.00  15235.984 21721.676 29081.242 34470.152 39104.299 43059.688 46866.745 49661.217
228.00  15517.805 21869.500 29085.773 34110.129 38963.449 43442.440 46852.936 49834.096
229.00  15393.359 22047.992 29771.164 35444.779 40167.504 44000.812 47747.668 50883.412
230.00  15585.602 22053.066 29304.422 35054.168 40049.613 44641.124 48801.683 52026.752
231.00  15218.648 21808.098 29189.684 35040.443 39962.957 44126.780 47835.017 50899.129
232.00  15476.844 21989.078 29176.703 34358.021 39102.354 43608.748 47479.509 50331.661
233.00  15876.656 22485.844 29541.535 34665.088 39101.416 42937.302 46291.984 49626.697
234.00  15624.422 21878.391 29320.793 34840.867 39649.418 43877.709 47159.305 49890.031
235.00  15593.664 21662.645 28652.621 34387.445 38968.729 43205.171 46983.438 50246.346
236.00  15180.562 21474.418 28640.039 34030.027 38566.648 42984.795 46543.722 49597.241
237.00  15530.117 22162.367 29195.945 34553.088 39234.838 43598.148 47156.986 50044.862
238.00  15346.695 22026.621 29708.910 35362.777 40096.949 44076.907 47428.214 50224.471
239.00  15102.578 21399.664 28587.102 34321.023 39536.635 43608.945 47467.461 50596.643
240.00  15068.969 21379.973 28887.926 34724.207 39431.426 43659.862 47692.197 50978.774
241.00  15129.500 21444.996 28684.234 34357.604 39573.400 43810.388 47669.521 50860.748
242.00  15598.984 22057.520 29177.496 34676.990 39113.969 43334.070 46899.639 50231.665
243.00  15003.109 21515.953 28798.312 34106.107 39233.885 43936.041 47600.022 50388.720
244.00  15707.188 22430.965 29692.125 34855.070 39357.002 42933.116 46452.071 49181.094
245.00  15432.172 21896.914 29447.262 35101.207 40100.861 44108.589 47601.386 50319.267
246.00  15009.688 21731.652 29064.664 34110.361 38711.748 42891.063 46478.768 49523.417
247.00  15355.906 21717.191 28910.715 34513.443 38829.100 42969.348 46656.901 49838.044
248.00  14718.734 21203.629 28549.965 34232.818 39202.211 43561.145 47070.293 50224.110
249.00  15572.242 22388.480 29880.055 35471.219 40421.654 44326.532 47359.945 50230.120
250.00  15330.930 21830.988 29292.242 34683.869 39435.881 43597.688 47213.389 50285.875
251.00  15480.031 22049.781 29119.746 34549.771 39201.035 43263.253 47052.037 50094.970
252.00  15518.383 22145.387 29495.723 35234.592 40007.811 43742.584 47164.172 49637.277
253.00  15557.180 21974.902 29354.031 34859.641 39458.725 43394.693 46969.818 49471.031
254.00  15781.180 22284.891 30078.773 35833.494 40376.730 43687.329 46855.008 49619.320
255.00  16360.227 22803.703 30056.785 35109.863 38845.521 42413.044 45513.186 48577.842
256.00  16082.625 22663.797 29793.859 35365.367 39753.748 43529.188 46549.916 49302.324
257.00  15776.703 22253.199 29898.461 35609.492 40094.381 43673.259 47098.781 49956.530
258.00  15387.406 21959.902 29682.832 35164.201 39800.457 43750.795 46965.940 49759.577
259.00  16032.266 22783.816 29867.574 35566.832 40178.072 43822.547 46654.095 49303.940
260.00  16186.008 22915.301 30163.766 35264.855 39839.373 43484.386 46562.362 49419.536
261.00  15974.047 22430.168 30011.375 35550.254 39972.898 43642.320 46813.469 49631.389
262.00  15756.273 22249.391 30049.590 35573.295 39962.461 43929.072 46971.032 49761.262
263.00  15566.078 22218.039 30111.961 35360.291 39450.441 42719.635 45915.052 48736.472
264.00  15639.430 22324.539 29701.383 35463.816 39979.586 43468.863 46558.658 49185.209
265.00  15899.906 22468.430 29376.422 34418.273 38720.369 42522.106 46051.557 48867.056
266.00  15902.211 22130.875 28949.863 34648.055 39744.113 43871.504 47236.251 50389.426
267.00  15261.273 21588.820 29265.688 34631.297 39117.242 43194.688 46720.641 49023.471
268.00  15237.758 21622.266 29517.059 35572.855 40516.426 44156.247 47348.947 50250.128
269.00  15685.484 22295.207 29771.328 35310.162 40169.895 44124.445 47298.544 49890.316
270.00  15297.102 21762.129 29706.039 35777.277 40876.127 44903.144 48244.536 50903.626
271.00  15725.680 22302.824 29842.824 35005.225 39277.148 43018.431 46349.396 49259.414
272.00  15673.156 22278.703 30006.285 35084.582 39479.531 43591.914 46974.641 49751.326
273.00  15923.180 22515.203 30020.797 35297.914 39827.760 43479.354 46690.433 49684.026
274.00  16038.578 22711.980 30471.488 35815.416 40571.477 44548.096 47605.221 50538.014
275.00  15853.656 22369.738 29847.875 35101.367 39884.094 43866.293 46905.383 49997.999
276.00  15915.195 22683.066 30124.961 35558.344 39526.279 43441.358 46826.451 49810.444
277.00  15618.562 22423.863 30504.637 35997.535 40426.570 44224.529 47598.312 50420.919
278.00  15870.281 22374.215 29984.879 35324.055 39610.354 43378.398 46576.646 49717.403
279.00  16037.531 22858.180 30184.844 35641.703 39967.090 43687.803 46877.382 49851.582
280.00  15820.250 22550.383 29717.324 34798.803 39113.941 43182.302 46732.076 49823.331
281.00  15646.883 22050.250 29303.094 34738.020 39454.887 43695.129 47529.425 50718.241
282.00  15410.453 21768.590 28956.172 34026.896 38856.945 43179.837 46971.478 49643.020
283.00  15646.016 22518.043 30474.418 35848.662 40190.049 43675.284 47091.393 49968.675
284.00  15050.305 21744.539 28717.387 34495.082 39158.930 43002.574 46471.813 49623.339
285.00  15419.117 22066.156 29733.352 35236.896 39614.596 43661.935 46923.628 50018.859
286.00  15581.297 22543.348 30283.711 35269.850 39726.248 43564.353 46221.576 49011.062
287.00  15700.797 22329.961 29964.488 35273.484 39823.660 43472.627 46844.418 49855.541
288.00  15727.375 22744.363 30213.062 35099.922 39404.490 43121.587 46424.765 49688.917
289.00  15654.047 22309.309 29797.602 34911.859 39435.586 43634.218 46787.054 49742.120
290.00  15681.117 22531.309 29936.133 35294.377 39646.031 43666.853 46825.067 49696.749
291.00  16145.688 22744.730 29618.891 34477.797 38898.633 42735.478 46284.519 49380.393
292.00  15764.328 22533.352 29963.898 34992.193 39890.123 44076.513 47151.530 49941.013
293.00  15964.727 22916.785 30367.547 35725.789 40636.000 44755.965 47985.918 50576.691
294.00  15851.406 22359.980 29703.766 35031.246 39921.260 44289.723 47920.571 50850.931
295.00  15937.203 22520.828 29968.953 35264.992 39602.350 43504.863 46627.516 49213.142
296.00  15795.203 22378.004 30313.898 35738.227 40035.760 44007.673 46826.408 49267.374
297.00  16427.625 23170.148 30728.000 36384.607 40840.088 43969.152 46953.145 49922.422
298.00  16224.953 22680.113 30088.062 35634.340 40082.713 43956.625 47121.616 49668.116
299.00  16115.453 22760.594 30313.871 35528.893 40015.010 43755.717 47061.104 49870.102
300.00  15790.086 22534.492 30332.434 35540.945 40146.844 44109.977 47294.734 49955.230
301.00  15647.766 22319.895 30411.715 35735.510 40042.631 43530.903 46783.490 49587.131
302.00  16229.164 22950.195 29928.262 34890.451 39418.729 43434.320 46715.859 49525.688
303.00  15672.906 22163.234 29580.047 34973.273 39719.801 44152.387 47976.919 50479.295
304.00  16005.398 22878.078 30042.797 35273.092 39876.135 43965.686 47564.392 50857.885
305.00  15493.789 21974.492 29136.445 34409.643 39266.906 43609.248 47383.149 50331.004
306.00  15610.977 22531.227 29891.668 35154.773 39429.775 43512.863 46825.618 49842.073
307.00  16211.664 22988.922 30697.828 36373.914 40852.465 44484.832 47784.850 50518.816
308.00  15812.281 22911.270 30672.348 35475.494 39689.801 43593.603 46994.014 50141.982
309.00  15915.828 22934.984 30574.227 35954.922 40698.283 44565.241 47420.374 50418.459
310.00  16390.273 23767.363 32064.562 37149.627 41523.523 45062.203 48112.462 50751.305
311.00  16561.961 24110.398 32151.004 37287.145 41412.369 44767.239 48063.615 50746.952
312.00  16308.586 23295.023 31232.680 36488.104 40599.111 44308.184 47447.635 49931.681
313.00  16552.625 23671.000 32015.980 36440.848 40693.084 43807.202 46759.639 49871.673
314.00  16334.672 23658.668 31300.613 36190.342 40260.000 43998.864 46886.132 49393.512
315.00  16429.977 23503.754 31110.207 35875.742 39974.588 43316.095 46428.506 49264.498
316.00  16035.328 23314.641 30846.379 35506.303 39528.512 43060.985 45908.512 49249.405
317.00  16447.531 23238.250 30955.227 35917.738 40008.432 43907.677 46942.341 49700.306
318.00  16034.648 22952.219 30822.184 35819.707 40256.062 44278.341 47425.310 50374.884
319.00  16444.789 23792.363 31497.039 36142.908 40414.244 44395.721 47410.996 50067.768
320.00  16252.875 23404.914 30839.820 36030.453 40264.746 44640.687 47994.682 50871.558
321.00  16229.344 23319.375 31511.902 36666.994 40406.180 44139.163 46958.024 49504.947
322.00  16424.828 23022.457 30656.395 36066.098 40399.918 44357.251 47447.458 49966.211
323.00  16482.656 23410.297 30954.078 35722.545 39860.824 43966.377 46970.500 49743.851
324.00  15791.180 22749.965 30819.801 36226.248 40797.074 44193.230 47428.064 50332.863
325.00  15651.008 22533.680 30337.074 35492.475 39367.570 43028.390 46265.566 49116.718
326.00  16000.844 22912.871 30515.258 35792.662 39998.236 43635.255 46977.723 49662.102
327.00  16002.844 22803.523 30582.266 35750.586 40204.637 43762.216 47062.329 49724.630
328.00  16324.969 23233.859 30795.203 36106.377 40819.285 44290.438 47344.920 50385.982
329.00  16322.625 23430.348 30757.211 35978.232 40603.807 44662.379 47694.170 50180.290
330.00  16293.797 22951.812 30582.922 35700.723 39599.920 43682.878 46978.666 49824.869
331.00  15506.203 22632.773 30275.555 35374.348 39954.232 44145.813 47405.298 49991.137
332.00  15443.422 22509.539 30435.051 35695.135 40246.730 44362.104 47619.402 50041.130
333.00  15585.133 22693.598 30335.863 35637.648 40283.148 44050.908 47170.762 50187.998
334.00  15955.727 23010.738 30756.332 36147.762 40629.510 44352.551 47708.743 50386.284
335.00  15612.703 22293.180 29696.352 35319.125 39916.023 43928.898 47358.880 50223.340
336.00  15473.859 22262.629 29481.125 34453.307 39010.307 42696.559 46073.350 48646.884
337.00  15313.445 22138.418 29686.660 34916.229 39225.219 43400.657 47106.803 50335.403
338.00  15171.297 21794.195 29399.227 34614.303 39138.799 43173.836 46817.947 49592.861
339.00  15182.867 21885.574 29037.105 34443.430 39038.629 43390.027 47110.176 49925.553
340.00  15215.070 21840.824 29797.637 34973.420 38957.389 42535.214 46486.871 49816.364
341.00  15470.633 22143.004 29669.051 35358.627 39608.695 44025.986 47921.570 51058.554
342.00  15560.016 22300.656 29496.895 34603.264 38882.559 43081.707 46610.447 50134.763
343.00  15347.070 22353.008 30158.723 35033.566 39437.268 43859.788 47684.321 51023.236
344.00  15483.680 22656.332 30313.270 35644.045 40105.910 43973.637 47424.474 51335.007
345.00  15607.086 22638.926 29763.180 34895.312 39598.529 44218.935 48140.838 50960.168
346.00  15712.133 22707.883 30285.543 35282.760 39816.879 43829.139 47401.958 50571.065
347.00  15969.594 22721.484 29497.520 33992.963 38618.402 42599.648 46038.232 49412.528
348.00  15989.914 22784.703 29889.035 34947.840 39529.102 43429.936 47124.508 50239.437
349.00  16190.625 22967.344 30140.688 35249.723 39828.451 43968.155 47435.914 49811.409
350.00  16229.328 23059.020 30345.848 35598.857 40069.711 44026.155 47417.042 50089.621
351.00  16342.469 22925.672 29846.621 35469.529 40339.662 44714.496 48403.266 51302.119
352.00  16227.125 23139.918 30191.887 35565.670 39988.244 43647.134 46838.176 49672.265
353.00  15956.664 22812.781 30697.270 35591.406 40225.080 43947.010 47482.341 50401.771
354.00  16103.688 22934.598 31144.188 36555.334 41141.279 44981.063 48109.109 50789.396
355.00  16138.531 22951.535 30197.297 35713.336 40594.725 44599.452 47629.894 50592.947
356.00  16012.555 22807.727 30343.543 35307.320 39746.637 43651.812 46987.729 49615.176
357.00  16388.305 23189.430 31202.953 36087.846 40190.824 43914.221 47044.064 49673.692
358.00  16623.406 23494.297 30767.477 35303.637 39505.326 43722.870 47154.350 50323.638
359.00  16310.867 22809.082 30466.566 35461.648 39998.635 43424.439 46635.553 49279.902
360.00  17022.305 23759.902 31195.375 35942.324 39656.398 43124.880 46289.384 49139.628
361.00  16482.055 23118.871 29751.309 34273.523 38566.668 42273.330 45572.906 48824.187
362.00  15942.469 22714.043 29574.930 34463.559 38633.410 42342.488 45789.839 49154.639
363.00  16094.516 23046.051 30530.723 35241.975 39232.182 42894.701 46144.586 49676.035
364.00  16204.398 22951.293 30506.031 35461.264 39902.273 43892.443 47032.449 50084.235
365.00  15873.562 22607.645 31052.473 36658.387 40536.057 43842.776 46758.673 49920.685
366.00  15904.680 22822.109 30769.301 36201.092 40192.035 43642.795 46643.492 49593.945
367.00  16037.086 23062.086 30505.625 35890.693 40314.508 43815.082 47100.763 50216.327
368.00  16190.898 22963.500 30248.430 35225.426 39871.109 44028.897 47475.332 50328.422
369.00  16114.094 22536.766 30123.598 35030.826 39183.229 43220.037 46651.297 49909.591
370.00  16411.344 23139.746 30828.730 35713.801 39963.463 43496.718 46729.422 49755.153
371.00  16113.875 22624.004 29630.453 34549.379 38873.359 42712.357 46202.123 49280.112
372.00  16391.734 22959.648 29887.078 34582.834 39309.893 43379.944 47386.097 50467.421
373.00  16330.836 22817.914 29847.977 34502.574 39094.023 43490.150 47169.188 50226.878
374.00  16227.008 22737.996 30408.363 35493.881 39760.617 43407.111 46637.146 49385.186
375.00  16282.773 22842.910 30266.664 35710.174 40145.143 44200.600 47919.148 51033.199
376.00  16207.117 22758.641 30282.844 35582.920 39929.213 43617.100 46683.332 49330.528
377.00  15603.734 22245.234 29833.738 35446.459 39618.023 43264.948 46498.097 49146.643
378.00  15590.508 22208.730 30022.934 35458.395 39864.152 43652.485 47070.986 49883.084
379.00  15938.039 22862.219 30745.070 35952.191 39823.496 43593.050 47040.132 49926.433
380.00  16078.789 23000.043 30746.641 35980.051 39985.389 43660.918 46902.590 49708.489
381.00  16359.992 23424.246 31275.301 36806.551 41350.359 45425.301 48703.312 51398.361
382.00  16652.547 23574.527 30975.520 36122.838 40642.215 44870.844 48173.154 50845.572
383.00  17101.773 24059.242 31358.137 36425.990 40748.172 44273.851 47315.449 49774.247
384.00  16373.039 23232.945 30719.828 36372.383 40628.025 44238.226 47282.697 50063.082
385.00  16331.625 23195.367 31171.098 36289.668 40169.797 43951.317 47300.493 50065.642
386.00  16299.680 23112.414 30610.910 35699.436 39866.459 43992.771 47414.922 50178.007
387.00  16534.148 23333.520 30887.766 35785.641 40201.379 43962.932 47162.675 49874.254
388.00  16671.586 23607.816 31290.000 36424.527 40669.535 44392.569 47493.138 50310.523
389.00  15743.594 22519.832 29936.742 35402.672 39767.557 43951.222 47244.815 50023.001
390.00  15064.844 21401.359 29105.629 34441.730 39461.496 43500.161 46771.927 49802.390
391.00  15802.453 22455.859 29838.867 34864.332 39659.596 43633.653 47036.654 49875.489
392.00  15996.773 22922.258 30850.305 35845.246 40210.732 43829.273 46864.345 49899.972
393.00  16875.227 23908.977 31389.168 36550.820 40940.266 44027.228 47077.675 49734.702
394.00  16574.742 23561.164 31068.008 35861.889 40383.830 44357.658 47852.968 50846.255
395.00  16356.328 23060.723 30453.656 35773.938 40860.887 44558.234 48035.191 50863.762
396.00  16170.711 22370.414 29765.117 35195.025 40058.271 44275.086 48095.139 51226.397
397.00  16510.984 22993.395 30545.961 35933.652 40822.293 44473.740 47550.528 50424.217
398.00  16765.617 23509.082 30988.578 36290.131 40483.100 44466.276 47639.545 50616.777
399.00  16515.281 22835.594 29797.270 35194.908 39972.432 43861.489 47246.263 50532.244
400.00  16169.188 22449.609 30130.523 35704.941 40388.209 44132.387 47540.513 50574.124
401.00  16067.617 22512.707 30170.512 35923.885 40895.211 45001.742 48255.789 51105.645
402.00  15891.602 22528.230 30338.055 35780.555 40320.684 44102.729 47735.679 50911.224
403.00  16253.367 22681.727 30288.859 36011.748 40509.980 44587.806 47957.411 51147.433
404.00  16720.250 23530.395 30878.027 36129.104 40681.076 44537.128 47872.650 50788.356
405.00  16391.992 22919.602 30624.605 35661.271 40175.770 44048.848 47797.343 51011.446
406.00  16214.094 22840.059 30330.137 35740.809 40583.660 44326.939 47615.910 50555.882
407.00  16140.773 22774.590 30160.707 35479.119 40150.605 44398.211 48265.823 51564.288
408.00  16396.188 22947.387 30641.652 35962.189 40441.498 44027.220 47543.342 50132.815
409.00  16040.680 22461.422 30111.523 36017.346 40877.174 44793.666 47694.708 50390.786
410.00  16337.508 22815.137 30721.121 36282.467 40977.771 45010.009 48524.582 51544.520
411.00  16411.133 22686.750 30319.621 35599.492 40280.969 43988.653 47295.939 50710.687
412.00  16510.961 23222.484 30742.535 36587.434 40828.562 44618.954 47765.864 50363.765
413.00  16549.719 22867.469 30646.898 36697.326 41571.172 45117.649 48447.135 51120.654
414.00  16311.211 22808.453 31150.750 36717.385 41157.459 45057.965 48204.067 51290.525
415.00  16120.516 22081.488 30056.582 35725.633 40465.225 44396.439 47548.774 50164.357
416.00  16365.680 22983.797 30388.395 35998.705 40693.336 44381.157 47468.288 50414.362
417.00  16959.922 23138.648 30415.938 35499.488 39933.355 43933.469 47129.915 49623.738
418.00  16778.156 23290.641 31382.488 36597.227 40410.527 44230.687 47084.658 49578.254
419.00  16509.719 22984.344 31018.305 36158.842 40194.363 44383.339 47814.862 50853.378
420.00  16456.820 22848.258 30694.125 36504.020 41097.084 45050.779 48244.457 51052.979
421.00  16539.328 23251.320 31009.660 36256.686 40165.016 43877.567 47527.914 50335.120
422.00  16344.383 23030.012 30993.516 36549.811 41099.104 44961.563 48250.542 51029.140
423.00  16455.992 23114.613 31100.016 36419.986 40850.432 44313.667 47675.162 50467.179
424.00  16027.289 22742.152 30723.074 36440.803 40813.730 44573.652 47844.773 50334.297
425.00  16561.195 23675.363 31309.793 36827.451 40792.254 44474.141 47436.286 50261.300
426.00  16619.188 23086.562 30555.664 36390.986 41228.701 45227.069 48475.292 51185.620
427.00  16354.273 23149.523 30630.711 36173.787 40335.779 43960.906 47316.097 50474.991
428.00  16050.086 22339.301 30138.055 35760.062 40168.975 43998.315 47401.843 50730.035
429.00  16826.898 23242.793 30903.703 36576.965 40527.496 43905.646 47033.621 50154.957
430.00  16109.273 22239.695 29951.191 36021.383 41030.391 44998.436 48517.287 51213.137
431.00  16753.609 23257.453 30689.359 36092.840 40075.697 43767.429 46787.505 49815.385
432.00  16564.078 23036.301 30949.906 36248.197 40097.027 43884.941 47474.616 50192.432
433.00  16481.484 23148.500 30908.812 36260.252 40674.111 44467.734 47614.653 50380.169
434.00  16662.516 23041.930 30547.898 36001.697 40114.619 43830.502 47127.994 50242.195
435.00  15676.211 21978.977 30060.516 35877.602 40335.135 44225.334 47557.556 50179.736
436.00  15911.914 22069.148 30305.133 35442.850 39877.797 44031.675 47252.378 49961.274
437.00  15792.750 22298.082 30209.109 35574.084 40227.719 44177.818 47606.099 50649.255
438.00  15579.477 21977.957 29923.258 35399.414 40050.689 44287.914 47702.613 50638.178
439.00  16168.703 22551.668 30318.891 35907.441 40701.518 44763.407 47980.828 50841.301
440.00  15974.070 22493.902 30364.141 35702.883 40329.158 44278.086 47615.923 50725.849
441.00  16189.648 22412.414 29957.352 35400.613 39798.658 43523.586 46956.150 50056.670
442.00  16125.211 22686.477 30233.840 35796.043 39845.963 43347.780 46584.518 49867.878
443.00  16161.070 22616.488 29873.695 34896.812 39019.562 42732.955 46434.458 49490.088
444.00  16090.219 22940.547 30735.328 36123.508 40448.818 43993.501 47328.634 50146.236
445.00  16166.555 22339.574 29477.449 35317.637 39644.986 43840.095 46974.555 49793.212
446.00  15754.500 21836.641 28763.668 34636.490 39601.854 43654.925 47037.374 49846.029
447.00  15895.758 22542.594 29731.375 34577.377 38652.547 42857.000 46294.899 49290.108
448.00  16469.547 22989.797 30606.234 36083.945 40242.328 43750.443 46859.862 49898.545
449.00  16499.219 22738.883 30145.422 34940.809 39208.742 42812.619 46273.994 49153.521
450.00  16618.609 22932.984 30473.082 35950.199 40503.768 43989.856 47006.913 49971.227
451.00  15810.734 22213.059 30376.348 35953.771 40520.096 44651.102 48237.836 51308.234
452.00  16550.844 23277.168 30998.578 36769.643 40948.119 44358.461 47589.341 50404.314
453.00  16357.992 22789.473 30271.605 35498.182 39845.420 43579.233 46857.313 49830.814
454.00  16179.609 22615.461 30292.293 35925.148 40468.076 44649.082 48394.494 51118.174
455.00  16684.078 23291.805 30892.684 35873.578 39880.590 43556.285 46555.175 49737.414
456.00  16386.648 23017.719 30642.125 35635.561 39773.754 43112.312 46461.223 49327.885
457.00  16439.922 23040.371 30298.766 35724.389 40020.848 43853.858 47295.341 49894.032
458.00  16973.695 23645.797 30861.160 35605.141 39514.893 43383.018 46579.205 49211.458
459.00  16993.992 23576.875 31086.328 36051.227 40076.215 43803.345 47001.195 49601.679
460.00  16934.664 23410.172 30906.984 36411.732 41178.004 44798.555 47870.323 50768.249
461.00  17326.781 23837.527 31525.656 36869.770 41012.740 44127.884 46853.046 49508.542
462.00  16702.562 23522.660 31337.773 36578.164 41099.432 44817.513 47737.829 50295.662
463.00  16968.312 23886.707 31916.793 36900.395 40968.934 44191.293 46876.834 49699.529
464.00  17217.961 24270.016 32663.000 37658.160 41209.910 44332.496 47071.449 49957.362
465.00  16760.070 23464.367 31584.090 36800.010 40909.105 44308.568 47374.301 50225.678
466.00  16399.969 23294.145 31038.383 36321.760 40512.484 43761.154 46752.739 49603.994
467.00  16499.758 23253.871 30924.875 35562.531 39619.656 43278.523 46592.085 49133.190
468.00  16173.555 23108.246 31182.992 36302.121 40466.289 44096.419 47199.803 50418.842
469.00  16349.781 22831.473 30673.129 36138.291 40302.000 43783.430 46911.342 49857.104
470.00  16422.555 22972.234 30492.891 35703.152 39905.855 43364.727 46806.394 50024.675
471.00  16224.805 22888.395 30696.000 35883.639 39833.135 42745.361 45776.728 48659.951
472.00  16645.578 23193.020 30609.391 35787.064 39809.766 43431.792 46614.358 49627.512
473.00  16733.633 23424.598 30719.602 36254.900 40543.852 43785.374 46969.192 50019.853
474.00  16772.477 23711.305 31356.594 36048.604 39950.859 43377.591 46544.389 48995.618
475.00  16738.047 23596.078 30747.711 35414.211 39497.283 42812.545 45779.198 48305.280
476.00  16794.680 23493.918 30937.887 35797.641 40168.135 44114.222 47595.132 50190.752
477.00  16805.977 23505.680 31260.043 36446.174 41058.230 44554.267 47683.834 50481.514
478.00  16417.086 23390.914 31580.426 36717.105 41211.980 45064.412 48321.976 51240.950
479.00  16829.297 23885.781 31663.957 36325.910 40424.688 44026.069 47368.165 50218.624
480.00  16281.812 22695.793 30470.379 35819.285 40177.566 43803.351 47222.055 50162.117
481.00  16257.445 23117.523 30629.449 35980.457 39964.402 43568.913 46977.880 50116.391
482.00  17157.703 23788.371 31380.090 36618.654 40883.434 44319.063 47249.117 49937.983
483.00  17100.500 23905.723 31365.270 36514.537 40571.420 43927.805 47224.936 49954.148
484.00  16866.586 23573.812 31142.992 35930.096 39899.822 43891.609 47396.052 50208.040
485.00  16734.445 23021.688 30821.074 35737.893 40078.430 43538.144 47024.232 50206.440
486.00  16558.188 23144.324 30557.664 35267.670 39806.041 43829.242 47160.379 49991.123
487.00  16088.219 22550.289 30458.402 35763.834 39986.883 43533.711 46713.743 49803.013
488.00  16170.461 22783.598 30162.699 35653.973 40252.283 43652.820 47149.363 50303.976
489.00  16575.062 23137.246 30472.207 35962.889 40214.039 44084.954 47471.917 50366.140
490.00  16342.297 22895.465 30573.289 35833.922 40304.436 44114.026 47647.564 50949.291
491.00  16623.734 23170.172 30558.254 35695.904 40312.113 43972.197 47613.845 50424.501
492.00  16838.992 23841.484 31839.797 37265.420 41592.529 45207.527 48957.577 51577.901
493.00  16419.508 23124.492 31102.160 36206.328 40561.326 44311.427 47594.959 50325.170
494.00  16830.430 23396.980 31075.258 35856.055 39978.631 43361.244 46650.438 49414.807
495.00  16361.875 22903.207 30536.355 35517.805 39812.141 43591.031 46921.786 49692.938
496.00  16481.586 22886.562 30430.434 35971.904 40625.410 44599.485 47787.514 50242.432
497.00  16924.312 23524.883 30992.148 36008.922 40121.271 43389.614 46852.205 49209.095
498.00  16727.875 23470.379 31294.027 36278.896 40194.639 43945.870 47137.148 49489.679
499.00  16724.000 23666.758 31376.598 36349.533 40560.207 44190.816 47105.738 49655.220
500.00  17002.984 23910.203 31223.438 36075.779 40161.213 43712.974 46572.493 49297.585
501.00  17064.180 23728.457 31819.258 37030.598 40944.244 44481.677 47175.971 49931.143
502.00  16831.836 23597.379 31116.922 35838.941 40445.416 44291.383 47353.563 50032.914
503.00  17152.016 23717.055 31124.863 36298.318 40485.074 44450.020 47595.235 49935.289
504.00  17558.500 24327.168 31901.680 37169.816 41406.525 44697.269 47583.550 49985.821
505.00  17522.984 24532.711 32379.195 37377.529 42043.453 45529.479 48326.860 50780.277
506.00  17194.281 24177.973 31907.016 37148.672 41341.791 45126.806 48076.511 50828.442
507.00  17778.523 24713.164 31816.895 36510.436 40507.328 44136.661 47272.629 49863.604
508.00  17685.500 24655.000 32074.777 37005.908 40809.502 44824.816 48002.619 50539.855
509.00  17181.203 24340.660 32002.672 36957.555 40823.059 44380.441 47469.172 50178.854
510.00  17476.609 24332.426 31950.797 37417.836 41719.750 45149.896 47978.402 50769.984
511.00  17486.141 24606.281 32406.672 36996.238 41113.922 44830.931 48033.146 50436.481
512.00  17534.328 24388.289 32034.852 36963.662 41060.668 44853.979 47779.611 50216.984
513.00  17429.227 24655.352 32304.242 37235.377 41013.455 44505.548 47289.437 50141.060
514.00  17480.000 24348.590 32309.582 37567.584 42059.307 45555.155 48660.532 50933.968
515.00  17228.539 24129.855 31661.184 37327.949 41479.658 44974.921 48010.341 50790.446
516.00  17208.984 23812.941 31574.109 36380.051 40466.723 44047.587 47272.475 49734.912
517.00  17951.516 25126.570 32452.676 37205.986 41407.695 44902.047 47642.749 49895.897
518.00  16928.703 23925.098 31446.516 36468.270 40415.924 44341.111 47487.941 50691.152
519.00  17261.883 23914.539 31770.770 36982.721 41116.811 44872.666 48016.671 51043.212
520.00  17424.914 24291.223 31580.727 36986.395 41430.631 44987.313 47990.577 50772.459
521.00  16942.711 23680.355 31126.617 36316.211 40861.902 44841.561 48055.481 50699.783
522.00  17491.758 24315.137 31758.645 36646.871 40903.256 44118.357 47374.340 50018.745
523.00  17472.008 24337.801 31452.406 36416.740 40405.434 44109.444 47548.047 50488.378
524.00  17384.398 24359.492 31745.633 36657.520 40877.748 44298.976 47545.435 50271.290
525.00  16977.453 23578.348 31270.457 36707.561 40903.248 44312.878 47311.175 50113.663
526.00  17181.164 23876.145 31633.598 37317.920 41506.141 45089.752 47961.715 50566.907
527.00  17281.758 24373.180 32531.906 38057.348 42106.002 45282.655 48036.669 50528.928
528.00  17278.078 23920.895 31627.113 37462.113 41795.174 45538.239 48365.794 50928.040
529.00  16462.156 23246.781 31711.676 36987.672 40923.264 45022.446 48691.698 51324.530
530.00  16848.477 23685.344 31991.766 37360.799 41519.320 45318.393 48489.893 50797.873
531.00  17508.781 24134.762 31752.238 36440.426 40640.570 44305.091 47402.326 50143.750
532.00  17188.828 24353.234 32098.652 37241.439 41834.906 45654.376 48682.704 50897.840
533.00  17432.664 24686.258 32526.516 37238.762 41580.752 44902.521 47961.106 50467.542
534.00  17276.102 24243.082 31961.160 36765.154 40769.045 44734.792 47963.341 51068.154
535.00  17413.164 24142.969 31571.055 36498.223 40550.102 44287.062 47379.121 50123.545
536.00  17034.164 24057.406 31724.719 36309.359 40450.500 44024.085 47436.595 50613.331
537.00  17671.891 24580.363 31631.945 36351.787 40437.420 44227.469 47527.476 50620.287
538.00  17270.148 24061.586 31434.820 36568.436 40988.150 44791.774 47990.754 50368.868
539.00  17952.797 24756.066 31882.016 36588.520 40599.051 44248.333 47504.889 50142.832
540.00  18143.844 24828.270 32391.605 37160.508 40847.928 44396.542 47598.424 50613.127
541.00  17809.914 24587.531 31825.703 36117.850 39860.607 43544.765 47200.402 50105.627
542.00  17854.422 24862.031 32224.652 36536.131 40281.156 43932.853 46848.931 49561.236
543.00  17841.188 24812.258 32191.203 37074.982 40922.461 44371.516 47411.314 50375.846
544.00  17815.484 24700.832 32323.145 37045.471 41236.129 45002.642 48099.047 50656.624
545.00  17872.195 24612.898 32070.512 36576.941 40800.033 44835.581 48098.391 50884.662
546.00  17231.773 23871.492 31490.211 36735.961 41213.961 45534.918 48741.148 51961.401
547.00  17450.008 24173.598 32012.078 37121.533 41629.008 45545.900 48501.949 51357.349
548.00  17837.938 24756.434 31998.844 36653.596 40785.250 44568.477 47753.823 50480.855
549.00  17480.992 24436.730 32078.926 37118.949 41442.545 44833.096 47974.620 51259.220
550.00  17891.133 24507.074 31616.418 36605.686 40957.381 44967.786 48153.440 50548.002
551.00  17267.992 23903.676 31370.355 36798.221 41030.576 44346.267 47364.153 50762.720
552.00  17715.727 24615.074 31924.691 37137.623 41130.111 44484.587 47482.138 50494.197
553.00  17447.570 24227.188 31258.602 36813.650 41073.215 44674.502 47867.701 50528.737
554.00  17635.414 24394.500 32001.773 37234.834 41386.352 45093.593 48221.239 50988.297
555.00  17926.867 24724.902 32006.172 36930.508 40801.980 44100.256 47386.496 50538.342
556.00  17509.938 24418.281 31994.844 37139.684 40873.234 44335.255 47389.048 49875.478
557.00  17782.453 24508.801 32127.730 37568.713 41066.219 44378.336 47528.935 50434.049
558.00  17356.992 24227.004 31868.871 36494.861 40113.092 43546.975 46864.887 50095.411
559.00  17716.234 24690.957 31647.645 36145.441 40067.068 43441.302 46734.609 49389.048
560.00  17402.289 24277.117 31641.090 36158.094 39502.275 42987.809 46194.821 49296.436
561.00  17642.758 24514.496 31474.016 36355.438 40207.451 43801.975 47042.494 50243.836
562.00  17440.219 24453.723 31982.895 36680.107 40358.109 43814.710 47162.794 50089.558
563.00  17014.969 23671.203 31172.719 36390.945 40690.588 44351.618 47895.671 51072.175
564.00  17486.930 24314.020 31610.324 36631.467 40252.453 43661.813 46684.242 49621.153
565.00  17105.383 23511.551 30958.605 36186.400 40428.197 44125.892 47531.679 50657.477
566.00  17413.492 24136.668 31146.848 36454.758 40605.408 44363.007 48177.928 51468.465
567.00  16997.211 23658.250 31019.855 36247.771 40030.094 43868.863 47585.545 50420.282
568.00  17158.703 23785.719 31315.715 36729.441 41295.420 45158.745 48458.781 51512.783
569.00  17190.664 24179.711 32197.582 37136.461 41095.266 44327.309 47403.424 50291.595
570.00  17051.109 23958.031 31902.430 37030.027 40734.023 44120.878 47481.960 50341.121
571.00  16865.297 23694.781 31225.902 36301.266 40649.141 44329.725 47618.822 50478.231
572.00  17327.750 23939.262 31414.758 36242.605 40579.471 44527.913 47606.136 50460.626
573.00  17268.609 24186.645 32013.402 36490.611 40030.438 43487.216 46895.865 49962.419
574.00  17408.961 24226.770 31793.215 36776.170 40735.924 44183.062 47128.998 49829.366
575.00  17368.992 24233.086 31766.285 36702.748 40644.461 44796.175 48229.795 51028.049
576.00  17569.688 23878.375 31005.219 35708.219 40041.703 44070.804 47314.217 50265.889
577.00  17851.906 24225.797 31585.859 36478.662 40587.580 44422.789 47719.895 50610.114
578.00  18220.156 25127.977 32360.453 37015.934 40896.463 44798.856 48021.992 50643.485
579.00  17919.969 24898.418 32234.934 36938.328 41183.113 44983.869 47899.288 50522.537
580.00  18026.828 25177.227 32688.434 37080.713 41094.533 44493.414 47762.020 50765.412
581.00  18165.977 25208.766 32508.832 36956.609 41073.176 44922.281 48238.075 50879.437
582.00  18032.664 24922.852 32078.742 37089.023 41168.428 44747.999 47795.790 50410.424
583.00  18045.656 24998.770 32598.828 37045.361 40956.748 44661.136 47728.675 50166.446
584.00  17806.344 25507.789 32991.098 37424.977 41112.275 44549.465 47763.104 50842.997
585.00  17996.352 25206.668 32751.270 37857.578 41805.514 45403.010 48378.262 50912.104
586.00  18321.102 25253.961 33006.230 37952.494 41909.568 45328.608 48355.431 50790.824
587.00  18289.664 25608.266 33314.234 37935.664 41661.768 45051.891 47914.378 50646.923
588.00  18263.594 25501.273 33437.592 37906.586 41411.297 44742.761 47912.841 50862.285
589.00  18120.195 25196.441 32949.393 37639.381 41120.498 44496.339 47404.917 50351.163
590.00  17763.922 24838.832 32290.109 36878.289 40597.330 44340.467 47915.980 50654.369
591.00  17975.289 25716.055 33233.891 37443.742 40943.771 44211.580 47269.784 49837.404
592.00  18152.555 25332.516 32975.273 37173.812 40911.729 44984.952 47969.168 50646.220
593.00  18231.852 25591.730 32750.984 37025.201 41106.029 44749.566 47921.439 50470.978
594.00  18244.781 25551.562 33058.051 37728.246 41435.055 44738.505 47899.692 50564.513
595.00  18550.656 25871.047 33383.430 37684.545 41550.023 44863.741 48043.832 50554.977
596.00  18372.086 25476.914 32944.781 37379.771 41065.912 44803.941 47965.434 50515.772
597.00  18121.031 25287.961 32374.059 36946.020 41272.797 45052.715 47885.062 50675.458
598.00  17827.148 24738.625 32352.309 37124.365 41539.969 45061.410 47955.954 50526.076
599.00  17880.758 24837.695 32997.938 37736.072 41432.359 44713.405 47805.910 50408.002
600.00  18182.805 25078.070 32638.453 37115.139 41193.906 44861.638 47768.925 50285.398
601.00  17689.914 24559.809 32850.316 37549.803 41645.338 44812.817 48139.000 50670.298
602.00  17133.156 24051.969 31923.969 37110.418 41443.928 45176.867 48639.394 51474.872
603.00  17540.641 24766.879 32622.320 37392.918 40950.414 44891.162 48276.981 50783.121
604.00  17622.977 24792.828 32701.023 37426.539 41299.098 44680.515 47985.234 50832.077
605.00  17747.359 24819.438 32916.312 37402.096 41416.084 45323.413 48113.302 50464.379
606.00  17840.461 24884.785 32993.051 37538.363 41388.961 45179.827 48341.337 51046.616
607.00  17410.906 24461.969 32839.918 37838.061 41679.189 44956.172 47929.579 50431.608
608.00  17361.578 24288.016 32262.547 36957.061 40636.078 44122.429 47026.997 50115.217
609.00  17226.984 24229.914 31885.055 36627.543 40817.354 44653.199 48175.591 50681.787
610.00  17161.406 24071.949 31531.691 36191.387 40104.264 43536.155 46965.127 49701.970
611.00  17278.195 24268.715 31881.266 36711.604 40638.852 44059.399 47357.097 49848.146
612.00  16260.281 22930.738 30560.797 36026.656 40394.990 44392.035 47705.226 50585.791
613.00  17001.227 23654.625 31111.254 35976.947 40436.248 44563.718 47891.788 51005.117
614.00  16757.383 23558.270 31182.418 36396.520 40607.281 44502.801 47830.682 50597.584
615.00  16986.828 23653.441 30870.012 35690.609 40145.232 44093.416 47433.554 50181.410
616.00  17462.844 24685.637 32894.738 37864.346 41498.949 45033.724 47736.917 50379.687
617.00  17151.914 23654.074 31366.926 36369.725 40081.533 43834.823 47260.042 50284.351
618.00  17546.414 24308.297 31477.988 35861.734 39661.973 43400.273 46865.475 49622.197
619.00  17574.289 24575.188 32387.672 37013.939 39994.312 43336.483 46741.684 49406.394
620.00  17707.383 24665.629 31824.074 36075.668 39894.271 43820.138 47062.833 49257.815
621.00  18065.070 25247.691 32351.812 36328.027 39530.959 43027.033 46252.927 49147.169
622.00  17721.000 24463.227 31222.863 35535.746 39325.348 42891.934 46023.030 48898.715
623.00  17621.188 24310.945 31297.980 36016.439 39762.773 43168.458 46347.733 48995.433
624.00  17281.656 23989.883 31050.102 35726.752 39672.938 43028.846 46207.045 48992.885
625.00  16977.984 23749.602 31087.441 35735.135 39518.865 42951.188 46289.438 49442.479
626.00  17329.359 24440.559 31712.492 36626.975 40395.367 43563.329 46537.944 49380.158
627.00  17940.742 25007.754 32310.070 37176.232 40731.434 43750.932 46608.125 49389.097
628.00  17282.969 24327.188 31637.012 36572.500 40297.064 43602.412 47028.597 49938.736
629.00  17438.242 24659.289 31517.992 36117.383 39953.891 43460.050 47201.448 50441.850
630.00  17185.859 24291.219 32165.766 37035.773 41002.084 44571.269 47642.337 50585.423
631.00  17540.656 24294.879 31455.039 36337.424 40010.250 43576.951 47079.973 50367.278
632.00  17122.219 23745.879 31398.812 36294.607 40490.617 44177.990 47582.272 50835.793
633.00  17392.172 24064.426 31789.148 36917.207 40717.352 44306.121 47503.396 50357.958
634.00  17759.047 24843.652 32387.535 37492.812 41478.443 45204.014 48586.231 51268.534
635.00  17886.680 24795.633 31524.707 36271.936 40504.896 44316.778 47423.575 50223.979
636.00  17728.945 24900.551 32723.246 38031.621 41675.445 45252.825 48256.971 50710.661
637.00  16827.383 23905.008 31537.359 36416.652 40631.430 44619.125 47788.926 50604.989
638.00  17299.898 23985.688 31558.730 36475.113 40543.857 44387.449 47525.113 50221.320
639.00  17128.242 24084.574 31528.641 36571.773 40401.252 44045.923 47346.550 49491.949
640.00  16987.336 23938.297 31324.277 36828.971 40752.355 44368.030 47354.340 50161.923
641.00  16965.328 23755.207 31323.594 36384.379 40256.443 43799.529 46849.883 49776.689
642.00  17060.625 23523.785 30555.914 35570.508 39883.918 43849.334 47395.487 50234.050
643.00  16203.031 23143.332 30659.867 35622.777 39936.467 43873.967 47595.515 50688.314
644.00  16879.719 23704.645 30835.141 35876.602 39825.914 43733.572 47273.416 50254.306
645.00  16559.773 23749.184 31623.156 36548.594 40285.529 43861.423 47205.736 50039.932
646.00  16545.469 23550.469 30902.465 36193.939 40960.158 44679.911 48073.191 50565.854
647.00  16685.633 23558.105 30770.641 35638.785 39459.514 43390.963 46959.683 49666.824
648.00  16242.922 22934.707 30233.695 35828.137 40407.471 44202.375 47249.520 49813.214
649.00  16196.672 22700.781 30045.148 35005.242 38981.199 43330.825 46796.089 49625.284
650.00  16644.453 23278.371 30690.332 35047.607 38852.934 42273.365 45588.792 48536.435
651.00  16949.305 23656.156 30717.902 35512.701 39252.400 42765.901 46308.097 49416.019
652.00  16779.375 24010.410 31250.707 35825.467 39763.279 43673.663 46981.934 50032.958
653.00  16365.422 23086.930 30643.785 35287.332 39483.734 43364.968 46875.565 49944.150
654.00  16599.023 23640.102 30783.051 35505.723 39740.795 43756.951 47174.562 50273.272
655.00  16394.719 22985.664 30050.957 34933.279 39953.412 44192.217 47364.194 50213.635
656.00  16734.961 23758.750 31319.969 36169.797 40802.797 44657.378 48219.773 50911.851
657.00  16680.141 23657.016 31116.648 35895.404 40323.195 44208.389 47489.055 50406.281
658.00  16139.859 23042.379 30622.637 35593.414 39708.428 43428.563 46524.807 49471.500
659.00  16464.438 23412.969 30738.996 35823.766 40154.271 43692.847 46807.671 49533.553
660.00  16896.586 23660.555 30970.715 35617.311 39798.434 43577.451 46833.812 49801.812
661.00  16773.539 23428.105 30752.230 35374.363 39352.918 42849.462 45925.357 48654.116
662.00  16590.633 23238.887 30393.441 35323.879 39435.348 43142.395 46541.885 49341.274
663.00  16587.078 23398.988 30151.680 35207.572 39361.764 43251.387 46604.467 49531.843
664.00  16247.164 23416.750 30558.043 35115.180 38893.820 42601.864 46130.233 49156.615
665.00  16249.227 23141.957 30234.008 34999.248 39244.748 42911.722 46617.473 49652.781
666.00  16299.469 23038.621 30099.387 35246.701 39622.588 43531.798 46855.199 49529.878
667.00  16127.242 22696.074 30019.387 35407.607 39738.867 43440.305 46548.749 49183.986
668.00  16875.023 23892.547 30972.953 35904.348 40058.857 43917.802 46857.947 49472.670
669.00  16455.977 23385.254 31002.039 35956.059 40106.068 43995.308 46935.901 49730.017
670.00  16801.828 23839.227 31131.258 35834.500 39992.340 43771.972 46828.417 49613.252
671.00  15908.719 22557.895 29412.316 34087.660 38240.312 42524.166 46021.988 49112.818
672.00  15911.898 22488.953 29460.793 34267.758 38766.711 42842.407 46263.825 48972.791
673.00  16465.977 23195.078 30385.965 35387.898 40197.611 43956.277 47198.609 49988.091
674.00  16615.086 23211.293 30057.359 35388.867 40144.994 44149.190 47205.181 49917.045
675.00  17042.734 23747.566 30945.531 35528.691 39909.768 44043.268 47358.279 50159.954
676.00  16958.641 23560.316 30645.254 35509.740 40066.053 43954.777 46871.058 49602.864
677.00  16509.648 23250.453 30494.027 35416.910 40039.660 43906.424 47079.762 49632.081
678.00  16451.422 23263.035 30882.258 36172.352 40277.451 44221.786 47415.369 50085.383
679.00  16160.094 22705.891 30544.395 35685.912 40352.285 44058.341 47340.696 50037.321
680.00  16397.047 22919.070 30494.500 36335.504 40996.533 44675.956 47791.791 50559.283
681.00  16629.594 23208.305 30913.266 36667.734 41353.947 45693.771 48740.249 51452.334
682.00  16858.305 23427.516 30832.512 36213.811 40875.793 44642.134 47771.239 50751.314
683.00  16704.734 23495.418 31223.297 37360.623 41463.441 45129.168 48589.956 51178.366
684.00  16462.898 23319.035 31253.926 36867.758 41000.537 44694.684 47845.394 50300.612
685.00  16557.258 23201.969 31695.844 37193.939 41391.188 45026.948 48304.124 50997.680
686.00  16537.203 23246.984 31299.645 37516.646 41754.258 44876.411 48137.731 51142.808
687.00  16027.562 23150.719 31224.977 36612.484 40703.861 44417.430 47529.170 50274.354
688.00  17016.742 23833.363 31586.348 36647.631 40746.926 44252.187 47607.215 50349.047
689.00  16807.945 23836.891 31733.191 36893.934 41027.113 44560.276 47703.486 50631.562
690.00  16999.570 24041.285 32088.359 36747.576 40554.498 43808.216 47035.492 49843.762
691.00  17514.766 24179.117 32142.680 37091.508 40438.670 43676.908 46650.212 49207.702
692.00  17598.539 24326.086 31925.648 37138.959 40921.561 44165.700 47292.376 50085.382
693.00  17428.688 24320.379 31677.684 36700.742 40938.266 44308.690 47206.753 49874.135
694.00  17216.320 24048.504 31112.598 36273.426 40749.852 44345.887 47203.081 49849.124
695.00  16674.258 23478.758 31210.082 36298.928 40989.758 44577.439 47790.900 50915.430
696.00  17072.336 24081.262 31995.117 37456.088 41094.420 44613.689 47700.990 50609.392
697.00  16798.859 24070.777 31621.938 36655.443 41088.674 44747.070 47570.894 50576.285
698.00  16943.523 24002.766 31599.816 37081.127 41411.781 45039.644 48239.146 50833.650
699.00  17808.602 24638.996 32485.551 37625.338 41988.297 45399.475 48368.747 51023.889
700.00  18234.094 25060.188 32303.191 37686.742 41862.609 45205.245 47631.688 50028.998
701.00  18263.602 25564.848 33545.531 38264.029 42068.395 45043.521 47940.564 50601.302
702.00  18145.734 25491.684 33134.500 38286.156 42188.867 45463.471 48152.938 51055.993
703.00  17809.055 25355.762 33192.500 37548.332 41086.600 44479.772 47699.661 50207.504
704.00  17987.016 25067.820 33111.988 37995.281 42053.100 45579.472 48787.223 51359.924
705.00  17480.391 24511.684 32669.238 37674.129 41474.439 44747.936 47888.233 50214.329
706.00  17359.242 24756.988 32877.707 38075.918 41623.559 44565.361 47432.621 49721.849
707.00  18370.375 25810.516 33739.523 38658.523 42559.418 45483.726 48004.875 50688.183
708.00  18323.938 25666.168 33570.414 38173.092 41911.281 45108.863 47943.622 50408.479
709.00  17884.680 25135.449 32579.930 37573.512 41165.896 44171.427 46939.026 49537.690
710.00  17933.680 25387.953 33297.102 38193.492 41678.043 44092.367 46924.803 49371.226
711.00  17903.359 24735.730 32428.680 36951.805 40494.066 43722.257 46380.149 48891.033
712.00  16929.672 23913.473 31892.324 37234.523 41552.168 44859.916 47608.705 50345.560
713.00  17248.430 24488.664 32925.164 38103.686 42076.488 45054.056 47790.175 50320.571
714.00  17559.711 24873.391 32494.625 37006.932 41174.068 44747.299 47501.572 50379.454
715.00  17370.008 24377.102 32043.898 37115.619 41027.467 44423.816 47360.787 49738.352
716.00  17426.148 24464.574 31933.410 36859.170 41155.955 44654.720 47427.092 50070.556
717.00  17545.992 24726.898 32397.426 37147.773 40909.496 44487.116 47550.303 50046.732
718.00  17938.891 24920.375 31924.816 36355.355 40127.061 43637.549 46730.512 49302.781
719.00  17012.547 23951.172 31526.777 36586.219 40618.664 44374.259 47153.838 49517.279
720.00  17078.875 24459.012 31933.883 36941.154 40865.752 44688.746 47429.908 49633.520
721.00  16998.141 23739.035 31303.762 36323.465 40518.447 43776.802 46520.638 49341.172
722.00  16736.922 23600.070 30879.793 35895.906 40123.551 43449.104 46451.936 49016.441
723.00  17172.711 24385.496 31900.887 36947.596 40920.129 43836.455 46436.432 48957.845
724.00  16427.047 23576.793 31324.930 35969.498 39855.193 43150.526 46235.562 48909.055
725.00  17266.305 24168.160 31739.277 36253.684 39918.584 43501.505 46524.611 49283.941
726.00  17305.320 24043.230 30967.109 35742.322 39382.414 42570.843 45739.950 48559.835
727.00  16371.375 23334.145 31064.293 36052.441 39927.496 43330.499 46535.882 49058.917
728.00  16603.211 23696.332 31377.414 35872.148 39665.861 43282.713 46436.101 49440.145
729.00  16813.484 23809.324 31283.727 35959.145 39854.848 43019.291 46333.435 48941.721
730.00  17174.664 24335.852 31565.441 36077.506 39783.004 42947.313 45954.716 48476.535
731.00  16632.469 23757.926 31053.570 35543.361 39443.031 42545.402 45354.105 48080.662
732.00  16558.469 23282.602 31060.477 35836.271 40030.742 43279.395 46298.621 49207.446
733.00  16236.289 23021.102 30225.105 35095.301 38974.822 42783.882 46091.738 48955.655
734.00  16472.664 23052.148 30437.656 35500.799 39368.225 42561.545 45591.760 48252.298
735.00  16773.352 23430.156 30788.621 35445.688 39730.723 43046.278 46152.193 48837.752
736.00  16497.727 23480.742 30889.164 35761.283 39891.574 43307.844 46570.560 49288.511
737.00  16607.852 23342.238 30671.832 35685.109 39530.473 42884.971 45895.036 48598.769
738.00  16615.883 23479.340 31006.734 35953.215 39733.338 42911.062 45786.208 48474.815
739.00  16655.922 23189.539 30438.199 35319.020 39363.312 42716.631 45742.431 48254.909
740.00  16614.812 22996.590 30585.516 35765.754 39723.984 43036.678 45724.312 48646.830
741.00  17129.375 23656.668 30748.520 35295.428 39212.691 42237.195 45143.026 47777.640
742.00  17273.414 23844.477 31124.230 35738.766 39438.969 42894.500 45798.312 48436.369
743.00  17192.516 23840.301 31236.055 36162.670 39793.377 43240.758 46663.031 49584.311
744.00  17400.492 24239.523 31295.109 35867.146 39808.102 43383.234 46536.917 49215.153
745.00  17441.148 24189.160 31005.512 35497.557 39673.760 43188.198 46059.642 48694.353
746.00  17522.789 24522.121 31739.348 36563.383 40552.117 43640.052 46517.934 49449.655
747.00  17622.695 24552.562 32005.145 36321.502 40175.393 43141.579 46280.928 49057.892
748.00  17173.219 24345.273 31766.441 36599.107 40278.195 43430.468 46254.923 48783.350
749.00  16764.703 24232.391 31785.277 36355.340 40110.754 43275.819 46134.921 48898.759
750.00  16825.523 23805.570 31425.102 35825.150 39533.562 42835.781 45576.003 48714.480
751.00  17280.688 24221.027 31680.211 36815.867 40530.025 43629.976 46450.003 49335.036
752.00  17014.883 23884.223 31485.707 36355.719 39897.346 42899.606 46067.055 48471.613
753.00  16995.680 23392.770 30936.527 36034.045 39610.400 42893.102 45749.999 48566.871
754.00  16938.641 23686.086 31655.312 36447.695 39885.961 42854.143 45587.744 48287.453
755.00  17293.531 24120.984 31894.754 36676.699 40233.707 42793.624 45434.963 48037.203
756.00  16232.453 23152.309 31389.473 36079.209 38914.717 41972.691 44777.255 47328.349
757.00  16538.953 23075.629 30460.234 35557.740 39213.875 42742.819 45706.342 48450.103
758.00  16919.391 23444.305 30849.785 35636.291 39013.426 42317.725 45505.895 48734.910
759.00  16570.258 22973.562 30056.367 35211.400 39109.258 43000.021 46216.716 49164.089
760.00  16656.008 23252.871 30660.367 35701.541 39904.307 42930.032 45810.208 48844.590
761.00  16335.961 23374.773 31327.789 36577.984 40572.342 44136.990 47453.806 50558.006
762.00  16567.875 23665.727 31148.812 35861.674 39734.145 43632.738 46736.054 49488.979
763.00  16223.680 22884.949 30506.797 35299.012 38996.738 42232.416 45436.794 48287.966
764.00  16617.133 23346.191 30703.977 35453.871 39300.945 42474.900 45687.608 48493.893
765.00  16090.445 22788.609 30382.234 35466.516 39533.691 43182.301 46210.248 48965.945
766.00  16296.438 22973.516 30426.164 35510.785 39442.682 42742.312 46127.137 49110.967
767.00  16194.531 22523.031 29863.691 35024.555 39128.301 42748.980 45992.965 48687.595
768.00  16840.609 23188.117 30393.543 35300.914 39211.352 42570.625 45674.848 48602.452
769.00  16885.227 23607.609 30770.043 35406.361 38834.568 41943.350 44901.691 47741.996
770.00  16589.031 23408.785 30418.816 34314.199 38012.598 41235.311 44570.687 47815.148
771.00  16924.297 23628.340 30652.410 35240.139 38945.805 42649.100 45694.949 48412.189
772.00  16674.398 23423.852 30619.984 35245.023 39304.664 42774.471 45785.131 48669.572
773.00  16593.438 23326.141 30117.148 34287.730 38203.838 42062.770 45419.431 48099.186
774.00  16624.508 23139.047 30340.273 35116.447 39283.105 42996.413 46029.253 48785.118
775.00  17026.344 23436.938 30309.492 34737.459 38404.020 42034.268 44925.627 47846.488
776.00  16780.359 23388.676 30338.410 35236.482 39681.256 43027.911 45925.514 48413.890
777.00  16405.344 22707.582 29811.082 34492.783 38218.742 41456.189 44766.903 47794.170
778.00  16386.531 22702.320 29274.812 34108.811 37938.182 41079.338 43999.078 46979.329
779.00  16796.164 23142.730 30057.793 34573.359 38636.736 41874.912 44664.604 47397.900
780.00  16877.852 23121.254 29674.680 33844.805 37672.141 41338.740 44358.657 47320.721
781.00  16380.961 22712.699 29923.914 34831.111 38962.674 42385.611 45349.437 48044.253
782.00  16605.984 23154.336 29968.645 34705.975 38296.033 41804.363 45200.674 47949.892
783.00  16305.266 22627.711 29827.789 34325.439 38364.877 41884.469 45283.680 48418.539
784.00  16396.180 22442.418 29788.246 34372.824 38298.543 42088.359 45331.341 47881.269
785.00  16571.602 22943.227 29935.395 34461.900 38463.732 42003.320 45174.712 48175.304
786.00  16844.133 23265.293 29995.184 34750.846 38566.342 42335.847 46009.191 49307.473
787.00  16649.047 23085.188 30187.043 35029.629 39008.375 42750.938 46116.738 49040.433
788.00  16924.820 23202.168 29937.262 34595.619 38857.145 42629.056 45867.786 48610.647
789.00  17288.289 23540.098 30029.914 34494.752 38703.207 42398.306 45826.966 48701.321
790.00  16741.953 23369.918 30399.480 34628.986 38537.564 41904.582 45345.494 48390.097
791.00  16544.352 22781.910 29842.637 34224.240 37948.482 41585.953 44685.039 47471.485
792.00  16006.703 22426.801 29684.922 34930.158 39364.717 43206.269 46120.749 48790.252
793.00  16221.648 22950.371 30380.805 34924.006 38413.125 41895.485 44929.441 47696.542
794.00  16516.883 23375.777 30033.289 34522.400 37984.332 41481.900 44767.925 47582.434
795.00  16754.875 23331.492 29976.180 34398.486 37693.219 40845.928 44314.842 47478.105
796.00  15994.773 22780.859 30102.105 35002.525 38540.229 42100.665 45542.847 48460.553
797.00  16929.758 23593.223 30514.184 34544.256 38619.129 42572.418 45734.280 48745.606
798.00  16344.352 23330.785 30797.539 35274.375 39247.742 42730.390 45841.655 48675.923
799.00  16814.531 23436.941 30316.926 35072.545 38990.660 42338.611 45277.933 48086.869
800.00  17017.797 23450.867 29961.734 34540.643 38679.809 42013.062 44955.339 47938.157
801.00  16976.125 23573.895 30793.059 35437.953 39017.631 42269.098 45250.172 48293.862
802.00  16815.805 23660.918 31260.168 35776.041 39188.693 42521.438 45312.972 48193.001
803.00  16682.039 23421.320 30899.941 35580.605 38907.268 42187.491 45125.348 47657.945
804.00  16673.047 23592.652 31062.973 35831.824 39783.770 43079.613 45806.448 48488.551
805.00  17098.023 24250.672 31642.738 36217.473 39772.631 42790.826 45442.706 47985.979
806.00  16567.680 23557.613 31824.859 36466.590 39928.439 42814.806 45691.231 48377.057
807.00  17069.727 23829.379 31316.969 36826.836 40795.088 44197.580 46929.949 49337.601
808.00  16599.648 23342.309 30776.949 35610.623 39646.354 43038.443 46028.973 48416.845
809.00  16451.094 23448.523 31170.945 36217.625 40172.250 44029.681 46874.108 49463.615
810.00  16925.977 23919.836 32025.418 36672.271 40839.439 44006.112 46581.327 48914.592
811.00  16788.266 24054.266 31342.848 36069.385 40026.561 43185.267 45964.012 48699.703
812.00  16717.906 23625.496 31477.559 36273.871 40317.416 43666.062 46404.788 49006.159
813.00  17437.242 24130.598 31464.527 36336.258 39792.326 43036.457 45935.694 48729.273
814.00  17592.844 24626.469 32198.227 36852.727 40547.715 44016.542 46630.523 49474.010
815.00  17348.125 24356.113 32320.289 37416.287 41289.908 44389.187 47074.957 49581.406
816.00  17392.320 24666.441 32574.789 37398.299 40774.303 43739.843 46617.346 48976.515
817.00  17445.203 24761.730 33212.793 37659.127 41258.486 44222.471 46906.209 49279.279
818.00  17875.992 25092.160 32257.707 36607.000 40318.801 43523.226 46671.349 49321.704
819.00  17602.945 24677.473 31932.605 36564.219 40056.229 43410.881 46511.357 49191.460
820.00  17755.445 25202.938 32335.812 36810.574 40398.492 43388.196 46172.843 48922.037
821.00  17818.727 25262.172 32063.895 36199.123 39878.699 42774.052 45519.102 48083.831
822.00  17184.422 24506.531 32118.973 36749.213 40066.611 42716.478 45268.485 47595.589
823.00  17000.312 23949.219 31516.383 36524.490 40360.752 43296.110 46138.870 48499.013
824.00  17218.867 24326.531 31628.430 36335.988 39999.098 43018.819 45650.466 48522.265
825.00  17011.711 23880.102 31343.238 35649.488 39114.346 41960.992 45330.855 48141.618
826.00  17496.789 24643.277 31910.812 36494.381 39995.869 42970.750 45660.880 48198.484
827.00  17670.227 25204.668 33092.941 36940.479 40448.031 43241.474 46092.489 49014.395
828.00  18338.953 25483.559 33072.645 37371.896 40806.391 43850.686 46374.567 48842.373
829.00  18553.617 25862.648 32594.316 36758.258 40188.979 43308.104 45863.864 48158.130
830.00  18502.586 25936.758 33185.051 37525.186 40624.113 43570.345 46105.206 48706.240
831.00  18298.211 25604.324 32837.137 37319.467 40535.547 43287.933 45785.917 48541.724
832.00  18044.023 25412.383 32815.191 37540.686 41080.850 44115.022 46713.321 49161.935
833.00  17979.227 25249.699 32493.625 37217.105 40443.432 43644.350 46154.476 48861.238
834.00  18048.062 25095.441 32264.059 37068.512 40779.471 43749.217 46424.018 49066.044
835.00  18006.719 25016.664 32595.457 37268.789 40360.445 43460.913 46223.941 48931.481
836.00  17907.953 24844.387 31857.383 36332.529 39778.918 42815.387 45882.136 48419.654
837.00  17534.594 24723.992 31659.254 36244.891 39961.361 42969.857 45982.398 48370.803
838.00  17419.422 24312.828 31510.961 36388.623 40206.049 43741.455 46482.352 49092.883
839.00  17165.164 24115.242 31500.426 36471.967 40524.229 44094.289 46513.394 48671.406
840.00  16830.164 24012.766 31812.957 36369.979 40021.990 43215.844 45848.993 48336.223
841.00  17296.781 24428.273 31965.133 36458.240 39850.498 42910.123 46245.852 48816.666
842.00  17188.969 24245.949 31245.387 35852.631 39513.287 42861.302 45813.404 48409.082
843.00  17282.375 24017.059 31483.012 36155.207 40129.352 43495.810 46498.829 49116.588
844.00  17125.008 24184.297 31780.211 36748.529 40521.277 43629.998 46429.134 48916.763
845.00  17407.523 24217.941 31146.723 36015.713 39657.316 42734.957 45764.100 48672.053
846.00  16706.023 23746.602 31046.836 35968.209 39668.682 42917.033 45958.106 48743.547
847.00  17415.984 24084.652 31502.422 35922.998 39742.602 43008.887 46177.416 49052.800
848.00  17159.945 23947.500 30778.117 35530.229 39521.859 43043.426 46269.130 48886.602
849.00  16934.125 23709.684 30984.949 35852.141 39775.547 43552.404 46426.301 48971.882
850.00  17010.461 23866.645 30953.762 35645.572 39450.529 42878.887 46090.118 48399.376
851.00  17150.367 23907.656 31280.102 35935.949 40209.084 43673.999 46615.086 49152.598
852.00  17167.289 23760.266 30927.305 35763.104 39656.596 43111.781 46065.077 48670.389
853.00  17441.750 23797.074 30859.125 35622.309 39378.555 42330.925 45306.764 47649.396
854.00  17195.703 23920.543 31585.504 36542.838 40231.990 43269.152 46166.162 48572.005
855.00  17075.703 23730.191 30796.055 35820.350 39716.828 42792.047 45740.166 48084.713
856.00  17110.383 23514.035 30743.375 35703.170 39392.680 42609.909 45742.618 48362.254
857.00  17250.906 24094.371 31259.168 35935.189 39774.938 43024.612 45949.394 48504.581
858.00  17110.703 23637.332 30833.688 35394.682 39175.570 42285.883 45327.927 47914.638
859.00  16855.500 23380.258 30496.504 34966.752 39000.139 42612.676 45758.178 48575.051
860.00  17176.609 23432.219 30308.387 34734.361 38681.904 42003.572 44836.385 47556.339
861.00  17207.984 23458.242 30518.613 35287.672 39152.400 42514.779 45595.023 47922.484
862.00  17041.477 23466.703 30557.203 35741.154 39390.055 42406.891 45238.389 48066.380
863.00  17110.062 23872.410 30921.273 35233.326 38739.967 41758.588 44346.979 47127.143
864.00  16978.875 23085.164 30173.859 35056.994 38384.951 41811.969 44996.205 47964.865
865.00  17232.031 23493.977 30317.074 34883.854 38701.297 41720.221 44931.061 47822.711
866.00  17049.055 23176.379 30189.680 35267.738 38966.523 41962.754 44886.950 47274.113
867.00  17335.367 23802.262 30686.598 34983.338 38663.635 42452.035 45138.612 47962.023
868.00  17289.820 23738.715 30461.109 34841.594 38801.723 42355.221 45261.262 48085.060
869.00  16886.469 23524.387 30448.219 35290.146 39045.918 42310.906 45382.203 48077.988
870.00  17176.609 23839.055 31078.547 35756.295 39097.555 42420.084 45915.396 48848.709
871.00  17150.555 23541.469 30462.723 35245.924 38867.371 42434.863 45320.116 48274.087
872.00  16996.312 23411.066 30513.688 34886.232 39040.551 42151.173 45144.417 48010.683
873.00  17102.312 23732.391 30866.859 35708.672 39296.898 41896.539 44500.729 47224.273
874.00  16595.219 23630.902 31192.082 35382.768 38953.773 41825.812 44567.187 47190.257
875.00  16767.266 23336.605 30567.523 35449.936 39542.447 42840.760 45933.185 48680.666
876.00  16374.195 23145.383 30824.117 35287.066 38918.996 41983.885 45026.679 48076.425
877.00  16414.914 23175.168 31044.020 36323.000 39954.615 43274.080 46483.745 49105.635
878.00  16543.898 23380.621 30858.113 35333.309 39065.963 42544.881 45471.507 48005.950
879.00  16900.234 23662.645 30625.727 35592.078 39662.393 42875.795 45531.447 47959.440
880.00  16919.789 23545.211 30889.602 35414.045 38666.115 41705.752 44488.049 47329.008
881.00  16760.297 23696.906 31242.879 35514.568 38842.564 41853.186 44926.677 47780.115
882.00  16960.094 23995.688 31532.867 35932.973 39556.951 42603.678 45254.284 48093.479
883.00  16827.812 23511.398 31169.438 35639.816 38987.859 42162.900 44785.987 47572.183
884.00  16520.250 23334.453 30822.617 35314.426 39068.184 42384.898 45329.104 47921.650
885.00  17059.391 23758.895 31749.996 36550.391 39747.896 42700.045 45425.118 48073.556
886.00  17203.898 23871.996 31172.547 35702.568 39235.207 42277.088 45392.026 48395.475
887.00  16970.508 23643.945 30891.227 35726.523 39554.098 42744.258 45913.689 48611.550
888.00  16628.086 22970.699 30501.520 35218.598 39201.748 42658.818 45675.313 48229.620
889.00  16399.625 23167.699 30676.105 35454.459 39155.527 42260.260 45503.453 48449.717
890.00  16307.648 22660.863 30462.609 35820.469 39595.895 43078.803 45905.131 49121.997
891.00  16720.914 23197.484 30471.906 35687.918 39530.266 42408.260 45122.950 48048.069
892.00  16697.766 23466.449 30890.430 35419.811 38952.203 42022.301 45031.336 47581.350
893.00  17448.422 24229.090 30968.410 35162.730 38817.502 42190.965 45322.512 48509.705
894.00  16710.148 23088.953 30717.664 35458.871 39034.262 42127.771 45264.190 47789.431
895.00  16781.664 23506.168 31107.141 36455.748 40350.701 43260.372 45953.172 48576.288
896.00  16887.172 23455.457 30704.840 35938.621 40287.957 43624.102 46604.514 49193.599
897.00  16893.031 23381.504 30696.023 35441.689 39301.855 43242.279 46325.922 48845.613
898.00  16960.891 23575.195 31272.020 36133.428 39700.977 42774.394 45614.371 48277.560
899.00  17103.227 23647.359 31151.824 35674.156 39436.660 42828.869 45477.525 47921.845
900.00  16660.820 23002.469 30824.309 35768.715 39676.773 42976.962 45768.946 48446.398
901.00  16999.938 23655.281 31165.680 35615.865 39533.750 42990.460 45931.443 48685.685
902.00  17565.055 24524.449 31620.418 35964.275 39660.002 42785.653 45738.281 47928.552
903.00  17427.695 24379.355 32000.172 36617.275 40300.088 43578.899 46337.128 48608.215
904.00  17821.156 24598.676 32270.180 36294.615 39928.969 42956.335 45821.478 48698.734
905.00  17119.742 23743.355 31484.004 36868.877 40729.498 44441.616 47245.433 49804.947
906.00  17196.367 23985.398 31138.496 35851.629 39590.434 42868.651 45865.201 48402.347
907.00  17345.148 23770.629 31079.016 35843.537 39728.842 42946.467 46153.986 49160.716
908.00  17294.203 24025.863 30980.184 35699.061 39840.438 43112.370 46078.969 48918.394
909.00  17251.688 24009.973 31200.082 36123.379 39717.807 43024.496 45861.637 48876.943
910.00  17591.281 24381.844 31612.055 36218.738 39905.281 43105.680 45891.037 48753.693
911.00  16857.656 23952.562 31550.441 36625.365 40229.463 43123.127 46287.876 48850.469
912.00  17217.953 23700.867 30999.207 35985.043 39890.285 43309.624 46230.855 49204.347
913.00  16736.828 23167.270 30553.613 35747.299 40339.436 43756.425 46737.854 49461.506
914.00  17026.320 23307.754 30703.402 36083.662 39934.303 43297.976 46510.637 49360.811
915.00  16319.047 22924.051 30805.113 36003.469 39965.338 43169.212 46065.720 48795.243
916.00  16629.867 23056.918 30516.297 35541.918 39504.045 43183.788 46186.838 49193.666
917.00  16622.398 22966.309 30672.398 35520.492 39181.250 43048.505 46223.464 49012.782
918.00  16678.148 23297.605 30746.848 35650.459 39792.438 43037.683 46164.466 48740.376
919.00  16754.859 23158.520 30347.137 35460.545 39984.314 43640.396 46611.192 49086.583
920.00  16441.602 22705.844 30039.273 35352.135 39648.617 43534.379 46681.328 49384.279
921.00  16329.172 22677.324 29952.793 35112.361 39432.156 43108.700 46416.743 49214.767
922.00  16943.773 23580.590 30447.047 35247.918 39356.812 43133.556 46026.570 48679.291
923.00  17245.969 23638.766 31248.109 36357.918 40520.111 43544.343 46326.354 48794.790
924.00  16631.320 23216.910 30648.176 35934.426 39902.000 42998.470 46047.994 48892.780
925.00  16717.281 23003.098 30490.684 35765.100 39717.010 42940.918 45731.910 48355.917
926.00  17111.195 23905.465 31918.648 36848.328 40614.119 43283.722 45778.454 48210.260
927.00  17143.047 23767.855 31327.754 35938.498 39619.232 43194.850 46067.148 48940.332
928.00  17321.172 24285.621 32121.035 36956.412 40455.285 43398.985 46315.444 49065.049
929.00  17213.484 23751.152 31638.305 36718.451 40658.893 43713.593 46385.538 48755.866
930.00  17362.000 23875.426 31006.047 36251.369 40227.854 43394.604 46366.629 49077.755
931.00  17819.344 24547.508 32261.902 37046.947 40304.973 43157.807 45933.135 48253.244
932.00  17479.180 24098.301 31784.238 37271.070 41087.086 44029.046 46632.937 48880.591
933.00  17434.125 24039.707 30836.348 35742.768 39883.939 43121.719 46152.764 49166.564
934.00  17650.484 24280.020 32073.930 36913.789 40323.777 43516.629 46423.880 48759.271
935.00  18002.547 24618.184 32315.508 37315.754 40697.281 43813.117 46605.603 49269.231
936.00  17805.461 24511.320 31869.699 36787.861 40231.121 43033.449 45532.996 48263.514
937.00  17531.484 24083.859 32123.586 36885.723 40386.471 43117.615 45845.715 48525.152
938.00  17753.391 24290.590 31859.480 36970.256 41177.994 44772.569 47940.523 50438.804
939.00  17955.383 24641.684 32040.770 36850.613 40440.947 43974.062 46961.841 49218.785
940.00  17734.352 24446.340 32363.488 37178.076 40681.561 43450.277 46269.405 48547.765
941.00  17697.469 24142.859 31733.379 36497.289 40269.873 43588.209 46488.766 49390.308
942.00  17456.562 24102.055 31416.395 36371.754 40118.494 43520.379 46521.372 49186.747
943.00  17724.227 24288.078 31806.973 36764.291 40448.904 44197.635 47164.582 49845.503
944.00  17391.531 24237.352 31694.051 36251.406 40098.693 43656.164 46719.976 49410.853
945.00  17310.969 24115.441 31625.684 36903.166 41059.338 43912.364 46499.210 49108.730
946.00  17183.516 23881.117 31741.508 36606.070 40298.191 43538.685 46541.640 49150.325
947.00  17283.000 24183.961 32439.938 37660.092 41504.598 44267.195 46954.448 49578.404
948.00  17546.508 24218.910 31673.094 36616.932 40147.947 43380.246 46372.186 48920.319
949.00  17290.766 23972.520 31737.953 36290.113 39587.062 42811.946 45887.285 48601.389
950.00  17387.414 23974.188 31417.109 36202.953 39760.326 43201.853 46014.004 48386.594
951.00  17538.633 24272.195 31941.512 36769.510 40173.043 43238.632 46132.757 48348.890
952.00  17554.664 24067.094 30912.996 35379.826 39146.162 42601.533 45841.412 48291.309
953.00  17627.828 24419.301 31417.945 36129.979 39974.488 43088.002 46324.105 48976.794
954.00  17819.695 24977.445 32389.750 36886.965 40565.984 43368.614 46175.432 48439.245
955.00  17938.672 24766.438 32104.441 36829.406 40405.383 43740.945 46455.424 48524.864
956.00  18354.312 25344.051 33045.742 38041.273 41586.195 44417.671 47064.522 49405.455
957.00  18668.391 25429.926 32961.328 37897.904 41103.738 44174.467 46824.438 49221.949
958.00  18613.586 25571.227 33384.738 37984.605 41567.162 44459.465 47206.941 49589.184
959.00  18180.297 25249.367 32480.363 36777.785 40603.875 43571.569 46340.996 48959.842
960.00  18163.586 24746.812 31762.645 36929.766 41201.211 44241.009 47061.090 49636.828
961.00  17886.898 24962.996 32820.566 37937.854 41638.191 44483.802 46971.695 49893.366
962.00  17626.750 24693.500 32474.184 37480.814 40683.084 43237.837 45842.583 48579.369
963.00  17382.617 24116.988 31851.578 37192.357 41190.473 44510.979 47202.434 49549.205
964.00  17554.812 24504.820 32065.082 37205.521 41107.502 44445.308 47366.569 49875.398
965.00  17439.539 24061.754 32293.582 37241.748 40865.594 44010.030 47008.821 49947.828
966.00  17757.430 24622.938 32197.125 36924.371 40816.926 44227.713 47230.121 49575.238
967.00  17631.195 24592.199 32211.434 37213.252 41166.275 44352.061 46926.701 49507.007
968.00  17718.945 24688.930 32820.816 37979.873 41844.133 44892.315 48127.537 50756.475
969.00  17664.492 24602.422 32060.371 37375.033 41265.674 44805.269 47983.009 51066.596
970.00  17001.836 23773.293 32116.812 37638.457 41354.244 44310.809 46936.230 49529.777
971.00  16993.984 24008.270 32190.848 37248.512 41060.953 44033.780 46484.887 49077.985
972.00  17422.125 24262.312 32258.414 37560.262 41120.207 44317.507 47042.839 49513.339
973.00  17261.180 24553.270 32841.492 37618.836 41440.123 45043.640 47732.930 49799.066
974.00  17948.719 24675.398 32196.098 37024.547 40877.756 43879.431 46601.970 49467.468
975.00  17934.383 24615.066 32026.477 37472.574 41214.387 44522.729 47028.966 49421.600
976.00  17683.070 24346.035 31859.719 36959.527 40664.711 43880.539 46591.620 49141.125
977.00  18233.344 24896.980 31740.582 36332.863 40361.873 44007.602 47182.275 49902.403
978.00  18178.766 24862.555 31747.773 36685.957 40829.213 44314.121 47235.603 49960.503
979.00  17499.023 23720.004 30892.266 35855.850 40093.488 43405.901 46492.809 49288.057
980.00  17607.961 24192.645 32075.668 37055.578 40799.805 44222.199 47125.419 49774.657
981.00  17835.172 24662.930 31463.930 36272.924 40238.387 43222.530 46104.512 48636.848
982.00  17888.711 24846.801 32016.191 36443.562 40122.723 43188.284 46169.633 49347.334
983.00  17673.898 24529.984 31869.680 36965.014 41187.332 44050.402 46530.876 49261.379
984.00  17598.914 24415.402 31817.086 36900.416 41031.529 44361.365 47062.898 49319.357
985.00  18171.750 24716.961 31456.668 35890.111 39908.699 43182.255 46651.858 49750.705
986.00  17877.352 24304.316 31386.309 36015.990 40187.098 43366.266 46356.501 49422.666
987.00  18374.461 25234.910 31968.984 36685.162 40335.543 43432.522 46152.394 48678.603
988.00  17792.117 24446.223 31394.664 36000.840 39611.783 42657.156 45501.396 48465.766
989.00  17961.461 24582.305 31506.566 35844.812 39976.031 43660.554 46490.789 49396.896
990.00  18515.555 25073.688 31543.625 35677.283 39679.449 43293.581 46368.390 48708.255
991.00  17887.203 24628.117 31632.820 35841.223 39618.750 42707.912 45509.961 48392.540
992.00  17806.391 24735.750 31899.926 36513.188 40295.012 43360.095 46294.896 48935.160
993.00  17768.547 24465.336 31564.004 36302.773 39904.932 43304.613 46324.469 49089.770
994.00  17987.086 24773.707 32026.602 36826.076 40715.098 43947.152 46956.895 49702.023
995.00  17966.078 24553.793 31577.945 36213.945 40440.742 43890.454 46513.151 49298.607
996.00  17637.703 24028.340 31111.961 35923.004 39798.541 43156.952 45954.527 48740.414
997.00  17957.805 24704.641 32259.527 36866.975 40777.105 43839.150 46699.232 49383.272
998.00  17889.453 24529.660 31738.535 36797.967 40192.072 43323.070 46176.293 48990.304
999.00  17784.875 24073.129 31491.168 36985.568 41061.510 44760.896 47745.507 50336.121
1000.00  17469.906 23846.336 31206.344 36348.053 40449.859 43730.509 46710.459 49193.484
1001.00  17524.539 24312.316 31037.379 36482.703 40752.309 44550.473 47526.509 50305.431
1002.00  17520.047 23993.184 31646.203 36358.859 40583.320 44248.425 47112.676 49983.244
1003.00  18003.297 24670.844 31963.910 36525.928 40257.477 43649.452 46919.310 49757.861
1004.00  17451.961 24092.617 31908.324 36391.312 40096.342 43413.864 46702.181 49915.039
1005.00  18023.195 24273.152 31134.938 36609.416 40992.748 44928.056 47788.312 50458.067
1006.00  18509.969 25078.406 32246.023 37021.014 40875.383 44492.098 47713.847 50270.209
1007.00  17349.812 24219.156 31758.027 36670.879 40554.104 43816.227 46889.062 50038.312
1008.00  17934.352 24837.312 32464.711 37820.266 41595.090 44757.740 47887.463 50394.127
1009.00  17091.406 23980.531 32050.422 37029.104 40769.316 43865.460 46926.317 49753.348
1010.00  17555.070 24188.117 31563.121 36179.359 40062.402 43421.803 46714.817 49209.322
1011.00  17462.031 24122.320 31874.785 36909.498 40548.150 43756.342 46909.979 49558.766
1012.00  17814.164 24683.047 31813.789 36457.273 40007.850 43378.855 46671.372 49145.346
1013.00  17812.820 24527.320 31829.414 36453.381 40419.809 43660.923 46507.125 49265.446
1014.00  17337.516 24148.551 31802.105 36736.758 40434.773 43260.180 46257.905 49009.271
1015.00  18147.062 24727.488 31621.418 36612.619 40505.285 44158.351 47260.023 49854.707
1016.00  18226.336 24989.715 31948.406 36625.705 40668.180 43710.744 46718.754 49485.894
1017.00  17873.523 24895.539 32448.230 37118.453 40780.814 43900.215 47063.648 50164.894
1018.00  18005.805 24531.117 31758.023 36725.889 40178.670 43737.649 46528.338 49490.154
1019.00  17618.672 23942.223 31491.848 36651.082 40541.100 43958.909 47130.792 49692.356
1020.00  17890.453 24329.379 31563.195 36546.121 40689.256 44038.020 46849.756 49243.568
1021.00  18039.352 24741.176 31987.148 36407.537 40259.688 43982.421 46888.701 49588.243
1022.00  17895.875 24521.277 31807.527 36634.953 40139.680 43268.804 46131.023 48930.212
1023.00  18133.859 24874.691 32140.270 36891.801 40688.162 44057.123 46982.329 49840.165
1024.00  17919.695 24651.453 32024.023 36838.367 40335.992 43395.732 46355.424 48895.967
