# Supplementary material for: N-Glycans modulate tilting of HIV-1 envelope glycoprotein
Source: Nat Commun. 2026 Apr 15;17:5206. doi: 10.1038/s41467-026-71874-2 (PMC13254402; doi:10.1038/s41467-026-71874-2)
Supplement: Supplementary file 8 — Source Data [file 41467_2026_71874_MOESM8_ESM.zip › source_data/2_Supplementary_Figures/5_FigS9/source_data/ENV_ECTODOMAIN/full.MEMshield.time_evo.hiv_env_full_lipids_w_ions.not_water_not_ions.5.txt]

# MEMBRANE OCCLUDED AREA
# SIM_TIME AREA_r1.4 AREA_r2 AREA_r3 AREA_r4 AREA_r5 AREA_r6 AREA_r7 AREA_r8


  0.00    89.680  174.996  433.430  606.045  824.066 1164.086 1516.632 1873.199
  1.00    66.641  125.844  246.781  438.893  786.715 1224.395 1581.979 2037.861
  2.00    18.570   77.281  233.992  483.422  789.766 1123.318 1556.090 1992.791
  3.00     9.992   29.789  111.949  331.895  631.010  950.627 1356.018 1945.908
  4.00    42.562  108.719  274.246  578.545  878.738 1232.248 1677.846 2225.374
  5.00     9.656   44.535  185.863  458.773  767.158 1150.074 1528.841 1928.420
  6.00    42.945  101.594  311.637  674.375 1006.846 1370.619 1790.257 2419.247
  7.00     0.000   57.617  212.566  525.234  954.307 1437.135 1943.097 2511.240
  8.00    52.953   84.703  212.738  464.635  902.949 1303.729 1812.725 2362.974
  9.00   108.898  270.773  597.434  920.332 1336.607 1691.768 2129.515 2791.295
 10.00    15.023   75.199  279.789  554.779  870.086 1212.973 1773.311 2434.115
 11.00   135.250  202.547  349.691  593.418  852.234 1169.801 1600.865 2072.502
 12.00    75.141  134.047  228.320  432.391  712.014 1007.520 1420.970 2051.234
 13.00    54.789  131.352  440.195  703.447 1087.027 1444.105 1884.584 2559.111
 14.00    55.133  133.551  353.531  680.268 1004.611 1455.229 2023.227 2404.370
 15.00   152.672  277.051  561.965  843.441 1321.439 1949.051 2532.510 3056.116
 16.00   164.867  370.215  747.414 1164.205 1525.168 1954.412 2531.648 3306.011
 17.00   154.414  284.383  603.902  904.754 1282.863 1692.842 2278.860 2850.426
 18.00   244.508  388.230  659.660 1029.021 1534.518 2060.979 2682.630 3199.113
 19.00   129.328  242.234  518.855  833.061 1191.971 1600.863 1954.961 2503.053
 20.00   117.938  197.805  375.812  666.707  987.707 1320.215 1725.248 2382.600
 21.00   229.945  380.090  724.371 1107.900 1469.266 1936.293 2456.632 3038.269
 22.00   147.812  306.176  627.035 1040.125 1469.785 1813.148 2296.901 2977.149
 23.00   154.797  282.832  635.441  959.057 1329.633 1814.459 2547.450 3202.819
 24.00   169.711  281.281  640.168 1073.404 1492.469 2029.688 2611.290 3264.106
 25.00    97.258  161.629  393.918  634.736  968.613 1354.176 1718.320 2226.863
 26.00   150.812  261.570  486.270  838.592 1316.812 1843.787 2463.926 3115.460
 27.00   171.828  248.949  473.582  785.203 1169.150 1609.941 2079.315 2648.684
 28.00   128.336  213.258  404.457  709.721 1112.971 1533.350 2019.391 2517.479
 29.00   118.680  153.293  311.371  624.266  906.578 1202.758 1553.289 2042.005
 30.00   185.820  252.664  508.031  895.535 1217.662 1622.648 2083.402 2456.607
 31.00   146.305  234.410  451.414  796.484 1211.430 1615.660 2005.814 2424.932
 32.00   162.406  305.621  585.406  872.566 1143.045 1498.727 1982.561 2620.803
 33.00   242.047  334.676  621.348  922.746 1209.820 1558.461 1916.618 2345.328
 34.00   240.836  408.613  636.027  883.279 1244.727 1859.385 2386.657 2928.633
 35.00    77.219  143.281  384.426  646.453  974.400 1333.350 1698.445 2227.408
 36.00   204.578  333.391  619.488  980.273 1291.516 1563.227 1936.982 2307.352
 37.00   160.203  238.520  487.867  841.264 1232.934 1545.543 1933.015 2251.171
 38.00   126.125  196.398  459.980  787.258 1154.764 1502.789 1784.657 2217.418
 39.00    67.656  191.453  433.625  649.873  859.219 1109.748 1453.832 1845.270
 40.00    77.133  146.961  379.465  574.402  832.139 1131.447 1541.600 1990.301
 41.00   145.977  235.094  447.664  753.645 1027.160 1341.979 1802.367 2420.701
 42.00   100.766  190.688  423.109  727.598 1024.652 1375.902 1812.600 2268.805
 43.00   150.484  237.430  415.969  658.316  994.691 1410.986 1763.619 2242.162
 44.00   100.461  231.484  524.719  805.035 1094.990 1540.793 2033.219 2681.349
 45.00   106.070  205.285  492.547  802.002 1155.816 1585.027 2214.834 2778.085
 46.00   210.820  307.266  549.438  884.863 1168.016 1664.107 2214.776 2775.142
 47.00   185.453  359.047  750.250 1119.857 1505.898 1964.779 2532.827 3086.320
 48.00   191.086  301.715  561.477  869.277 1232.398 1676.783 2163.251 2833.665
 49.00   116.727  202.297  487.340  890.789 1274.334 1690.002 2254.350 2790.640
 50.00   207.859  338.535  605.332  852.770 1187.445 1708.320 2257.877 2724.438
 51.00   162.242  322.426  608.688  925.299 1231.736 1643.057 2066.745 2611.666
 52.00   227.914  436.172  790.305 1074.504 1390.414 1782.914 2093.274 2501.614
 53.00   132.477  235.289  501.164  831.188 1203.949 1715.883 2161.550 2593.872
 54.00   162.352  257.895  543.922  889.299 1268.314 1757.926 2408.094 2937.164
 55.00   215.930  373.883  681.043 1078.805 1491.037 1976.129 2674.705 3252.945
 56.00   112.047  228.297  489.051  830.256 1261.488 1713.662 2145.883 2646.819
 57.00   188.688  320.078  600.363  862.621 1241.369 1772.061 2552.411 3212.967
 58.00    95.617  171.637  415.879  739.732 1228.367 1923.371 2604.361 3366.463
 59.00   157.219  244.117  463.781  777.340 1298.283 1859.943 2585.216 3223.372
 60.00   136.852  205.461  479.691  798.133 1223.090 1842.797 2368.934 2904.163
 61.00    87.656  163.613  404.082  761.475 1140.527 1659.238 2214.621 2776.902
 62.00   115.828  220.398  438.871  726.057 1070.951 1532.166 2028.769 2781.986
 63.00   151.906  292.703  585.648  866.797 1239.197 1704.029 2211.879 2888.710
 64.00   180.070  296.531  590.031  952.273 1502.365 2010.262 2583.298 3338.542
 65.00   144.086  273.422  645.328 1079.141 1610.201 2108.320 2689.820 3508.436
 66.00   171.961  291.258  595.273  900.926 1356.736 1962.090 2633.631 3362.585
 67.00   193.867  306.246  500.715  765.131 1113.268 1612.398 2313.811 2989.771
 68.00   141.625  253.023  634.543 1014.568 1386.295 1793.855 2351.675 2870.064
 69.00   264.180  377.633  626.176  934.988 1342.518 1794.283 2415.404 3147.540
 70.00   195.156  352.570  638.309  906.902 1365.424 1889.889 2393.971 3019.039
 71.00   110.406  234.145  559.980  889.666 1286.744 1800.424 2322.306 2902.922
 72.00   273.797  415.836  621.184  952.221 1503.885 2103.090 2590.574 2968.891
 73.00   115.750  216.379  525.875  904.582 1398.385 1927.584 2440.174 2763.033
 74.00    82.789  185.613  506.582  855.293 1210.193 1715.463 2174.621 2585.887
 75.00    93.781  164.555  336.430  564.551  925.686 1404.182 1834.617 2196.159
 76.00    98.602  191.684  419.574  772.865 1175.350 1681.059 2302.821 2784.067
 77.00   125.336  233.980  499.887  814.580 1163.295 1734.621 2289.852 2708.375
 78.00   158.805  261.750  523.887  876.441 1159.197 1569.408 2150.080 2632.955
 79.00   109.320  188.371  399.602  690.012 1082.363 1571.666 2076.591 2702.125
 80.00   103.242  232.902  561.137  931.604 1335.879 1812.400 2313.491 2792.425
 81.00    89.117  138.008  385.652  802.693 1222.926 1754.295 2208.432 2648.586
 82.00   114.578  211.547  494.477  831.531 1198.975 1546.887 2059.831 2627.836
 83.00   126.062  237.125  535.324  888.957 1199.172 1609.367 2106.252 2615.617
 84.00   146.164  289.531  583.047  932.629 1258.861 1617.496 2008.419 2488.857
 85.00   182.227  278.648  447.961  765.164 1098.949 1488.361 1973.250 2543.346
 86.00    99.125  132.367  333.805  674.316 1101.385 1526.072 1950.088 2463.644
 87.00   142.211  255.039  570.449  853.896 1170.402 1618.408 2119.520 2448.846
 88.00   117.883  257.395  545.516  891.691 1240.445 1648.941 2062.025 2485.527
 89.00   122.883  215.695  483.922  766.936 1062.121 1312.842 1699.984 2295.471
 90.00    66.766  113.184  263.801  570.209 1004.955 1450.318 1943.390 2355.021
 91.00    91.102  171.527  357.859  635.162 1000.414 1368.861 1835.734 2256.209
 92.00   100.430  199.137  536.941  877.773 1294.707 1661.344 2019.016 2478.061
 93.00   155.367  267.723  596.379 1000.514 1335.363 1695.875 2145.072 2635.533
 94.00   127.594  206.074  412.898  705.389 1079.047 1532.244 2039.646 2427.336
 95.00   128.742  188.605  335.777  596.340  954.328 1338.963 1623.566 2027.758
 96.00   105.320  215.863  512.562  801.535 1179.562 1655.740 2146.439 2501.146
 97.00   107.203  159.090  339.914  595.521  871.553 1228.154 1554.833 1925.742
 98.00    72.508  135.367  262.730  587.340  951.912 1283.225 1433.108 1697.202
 99.00    45.844  117.566  308.598  554.389  764.977  988.129 1211.620 1385.230
100.00    50.906   93.133  199.180  385.916  560.000  867.658 1238.920 1569.252
101.00    70.008  111.789  309.125  674.680 1079.188 1316.453 1497.588 1723.139
102.00    62.562  103.441  289.781  567.932  865.219 1069.000 1354.037 1737.015
103.00   148.922  201.832  348.781  572.035  869.635 1292.844 1827.230 2189.188
104.00    71.062  153.695  402.332  614.996  820.980 1111.523 1454.709 1890.058
105.00    78.742  114.086  299.688  634.807  974.289 1223.373 1687.316 2049.338
106.00   105.523  166.867  350.836  564.676  811.451 1192.160 1502.078 1884.992
107.00    83.117  146.941  368.492  716.408 1096.270 1365.562 1679.092 2235.374
108.00   114.430  218.449  462.734  809.535 1139.193 1431.850 1698.010 2269.262
109.00    98.406  163.742  323.590  562.693  868.271 1180.746 1583.150 1943.778
110.00   171.492  278.555  602.098  919.293 1265.213 1558.242 1924.424 2301.185
111.00   161.969  257.801  497.336  795.121 1139.363 1512.709 1958.923 2372.765
112.00   181.945  264.152  429.664  807.859 1305.369 1731.945 2146.452 2536.511
113.00   112.398  222.234  488.363  862.551 1347.525 1824.490 2148.847 2656.438
114.00   179.141  256.027  405.398  568.094  872.006 1360.123 1954.611 2452.782
115.00   142.828  278.508  602.590  995.027 1383.641 1829.615 2156.306 2513.136
116.00   124.430  232.578  439.180  707.006 1160.680 1646.314 2066.648 2490.397
117.00   157.484  297.121  540.141  938.318 1386.852 1722.449 1960.429 2319.513
118.00   166.828  300.594  508.297  782.039 1138.035 1401.723 1763.885 2146.617
119.00   130.891  233.305  442.938  802.350 1150.875 1534.387 1856.904 2239.658
120.00    61.234  158.656  441.094  771.639 1148.639 1659.734 2150.195 2632.565
121.00    51.570  116.395  387.473  690.748 1088.758 1597.371 2008.420 2426.427
122.00    65.031  132.137  330.141  611.795  975.527 1375.420 1733.539 2247.115
123.00   153.016  253.520  528.543  893.354 1315.480 1685.965 2128.586 2563.908
124.00   187.703  302.594  540.145  739.914 1229.768 1555.824 1886.785 2290.866
125.00   202.992  334.098  575.891  895.229 1220.150 1515.051 1739.408 2096.786
126.00   157.594  262.676  593.406 1094.693 1504.527 1746.467 1936.735 2099.868
127.00   144.172  269.465  579.781  899.223 1237.922 1572.125 1849.933 2237.064
128.00   130.359  226.621  541.234  938.775 1244.529 1675.037 1999.783 2296.586
129.00    98.570  181.805  518.941  904.250 1261.355 1618.930 1834.080 2087.920
130.00   178.445  310.684  601.227  946.590 1337.354 1771.029 2166.045 2466.998
131.00   130.164  210.141  583.836 1047.336 1464.473 1880.527 2373.449 2815.902
132.00    80.352  178.715  434.637  742.666 1122.652 1613.727 1969.058 2356.896
133.00   118.492  250.164  605.855 1019.936 1329.652 1657.445 1997.778 2463.414
134.00   101.438  173.082  404.984  728.168 1085.453 1623.756 2042.988 2510.366
135.00    82.430  257.391  552.371  885.770 1248.213 1717.537 2171.966 2510.388
136.00   148.641  272.691  595.312 1002.803 1326.545 1687.502 2121.926 2643.354
137.00    63.508  142.754  384.402  700.141 1011.225 1358.037 1779.546 2199.130
138.00   126.531  244.320  623.438 1118.227 1531.164 1931.627 2360.695 2746.961
139.00   126.453  193.023  487.543  937.771 1360.033 1860.527 2320.505 2880.610
140.00   171.242  285.145  570.586  886.928 1288.889 1733.033 2335.513 2763.006
141.00   157.109  255.762  538.441 1021.348 1513.594 1928.426 2397.812 2856.397
142.00   106.594  170.691  379.816  756.379 1096.475 1519.480 1922.759 2281.988
143.00   136.289  259.559  579.836  935.342 1281.225 1770.123 2084.637 2529.563
144.00   214.211  323.660  646.512 1156.281 1520.441 1912.561 2278.808 2729.746
145.00   121.781  195.664  452.082  753.314 1082.479 1365.572 1680.239 2096.350
146.00   101.469  164.742  369.641  745.385 1187.691 1582.418 1900.876 2159.770
147.00   188.695  284.223  516.066  842.445 1183.480 1555.160 1772.426 2013.761
148.00   221.594  345.293  615.973  898.850 1197.811 1520.107 1908.391 2199.766
149.00   140.062  232.578  469.055  817.145 1182.160 1433.549 1668.188 1950.138
150.00   147.500  231.656  452.695  733.969 1042.189 1330.281 1620.599 1937.859
151.00    46.570  154.145  511.410  821.102 1258.135 1718.674 1975.627 2209.252
152.00   161.992  260.555  521.574  857.969 1335.227 1657.381 1868.327 2226.599
153.00   299.609  447.523  754.457 1098.525 1426.098 1747.686 2121.798 2515.535
154.00   279.109  393.621  677.434 1035.945 1396.609 1687.271 1972.357 2225.968
155.00   149.141  224.066  462.707  782.631 1149.283 1477.787 1845.627 2116.143
156.00   166.094  334.922  637.910  947.676 1280.234 1616.088 1848.742 2203.918
157.00   173.148  322.527  692.551 1114.082 1394.369 1665.094 1936.133 2274.598
158.00   166.641  307.078  582.352  905.102 1166.713 1401.664 1734.761 2080.402
159.00   215.688  374.992  687.215  990.725 1339.129 1627.342 1877.681 2284.597
160.00   113.164  203.230  457.141  869.914 1136.891 1410.682 1733.104 2102.640
161.00   204.805  306.227  584.258  896.752 1216.695 1442.980 1706.891 2083.420
162.00   201.734  370.648  781.949 1176.617 1438.381 1716.768 1987.252 2296.306
163.00   161.094  262.914  590.598 1073.125 1595.652 1963.777 2378.049 2867.602
164.00   224.859  348.637  761.699 1138.918 1554.082 1933.816 2305.250 2642.714
165.00   168.812  294.305  634.664 1078.219 1434.213 1825.387 2137.949 2536.020
166.00   171.453  269.641  555.695  859.361 1253.994 1762.238 2151.371 2609.619
167.00   144.805  315.098  686.988 1137.686 1564.734 1976.576 2341.576 2672.013
168.00   167.516  308.793  678.309 1036.580 1407.258 1775.266 2081.223 2408.648
169.00   216.086  349.969  698.129  974.939 1270.305 1664.363 2089.752 2494.654
170.00   267.492  398.953  706.082 1044.176 1438.916 1924.861 2270.435 2550.596
171.00   262.617  415.105  714.027 1082.523 1472.361 1922.281 2255.074 2569.796
172.00   224.797  422.000  777.125 1206.596 1488.398 1810.590 2164.922 2433.325
173.00   227.117  409.359  761.652 1122.592 1492.146 1831.457 2048.997 2349.533
174.00   114.953  234.082  640.020 1018.029 1239.096 1562.406 2054.859 2444.088
175.00   165.375  308.957  624.418  969.016 1332.969 1825.736 2306.509 2645.491
176.00   106.648  265.387  607.516 1013.195 1463.854 1810.959 2308.761 2672.072
177.00   179.078  279.293  573.328  999.203 1377.723 1850.053 2392.837 2796.483
178.00   196.688  312.352  574.934  949.111 1398.258 1848.715 2231.988 2709.206
179.00   195.820  381.102  717.484 1090.223 1511.602 1866.014 2281.734 2604.914
180.00   195.727  369.531  760.582 1209.189 1675.887 2192.566 2677.108 3096.475
181.00   186.203  290.172  603.840  966.805 1386.959 1867.057 2427.331 2975.227
182.00   128.508  288.148  603.047  902.492 1303.506 1732.596 2224.835 2731.619
183.00   134.578  234.062  506.055  868.238 1360.320 1803.404 2150.757 2599.644
184.00   161.484  290.117  608.531  972.082 1314.607 1736.721 2189.119 2568.519
185.00   177.859  366.574  719.012 1087.855 1521.371 1898.385 2199.154 2709.543
186.00   136.945  255.867  584.637 1001.104 1420.852 1829.762 2219.101 2540.118
187.00   161.898  315.254  729.168 1055.615 1382.676 1746.652 2210.954 2715.898
188.00   119.273  231.555  481.766  840.809 1249.266 1636.535 2079.800 2459.144
189.00    99.273  197.773  391.668  750.629 1183.270 1638.139 2046.220 2477.792
190.00    95.570  186.660  442.828  861.854 1367.242 1773.646 2167.352 2470.452
191.00   111.961  211.207  509.355  872.227 1257.297 1665.453 2119.819 2579.203
192.00   135.883  262.172  596.207  904.801 1215.312 1776.879 2122.341 2521.944
193.00   176.539  370.883  834.793 1270.578 1685.203 2042.912 2527.469 3052.712
194.00   134.258  292.305  790.969 1273.309 1706.852 2060.643 2407.587 2929.758
195.00   121.180  225.953  624.895 1073.670 1609.475 1971.326 2551.475 3086.319
196.00   169.625  286.672  541.312  900.199 1289.039 1757.981 2323.931 2900.769
197.00   325.711  536.242  912.398 1165.221 1492.031 1912.379 2438.415 2863.985
198.00   233.969  392.375  728.973 1087.672 1434.861 1756.240 2154.261 2686.953
199.00   192.633  252.246  532.258  955.812 1353.449 1751.906 2156.029 2496.900
200.00   233.328  383.562  641.266 1021.939 1429.012 1819.766 2038.210 2421.241
201.00   268.461  520.832  921.211 1317.160 1656.984 1995.508 2325.769 2761.312
202.00   230.820  369.344  678.535  988.984 1320.352 1699.078 2041.613 2412.705
203.00   238.742  398.902  785.898 1129.107 1492.936 1786.295 2045.988 2456.783
204.00   212.430  374.262  685.723 1035.697 1429.979 1848.262 2200.487 2419.017
205.00   163.609  313.961  621.172  937.664 1301.699 1806.201 2209.278 2401.915
206.00   176.648  301.641  559.453  870.061 1303.854 1773.328 2240.861 2599.493
207.00   272.797  435.879  715.648 1052.424 1369.279 1823.275 2210.587 2622.062
208.00   234.594  377.027  662.980  954.062 1226.662 1517.555 1935.388 2370.146
209.00   170.406  317.797  628.836 1010.025 1310.863 1660.656 1917.851 2401.236
210.00   169.836  295.395  680.512 1107.086 1520.184 1902.014 2264.236 2713.059
211.00   167.172  286.613  611.426 1047.006 1515.516 2007.705 2417.962 2900.617
212.00   223.328  337.391  720.605 1208.078 1521.762 1799.445 2129.576 2499.756
213.00   215.188  415.504  815.352 1308.787 1737.924 2000.033 2228.646 2514.842
214.00   188.266  349.457  628.453  982.566 1310.012 1581.895 1922.124 2261.243
215.00   249.625  396.594  737.152 1093.088 1373.947 1632.037 2034.722 2572.698
216.00   199.766  395.059  763.555 1057.680 1371.135 1669.064 1959.116 2310.237
217.00   246.781  461.762  791.543 1189.605 1504.867 1836.688 2218.134 2503.397
218.00   140.016  248.988  631.191 1063.842 1457.484 1920.885 2282.410 2536.908
219.00   203.359  328.078  607.562  968.617 1251.934 1504.537 1830.198 1973.509
220.00   195.812  311.125  699.867 1118.387 1432.242 1687.932 2039.858 2423.507
221.00   207.141  326.711  660.742 1004.172 1322.273 1672.018 1935.899 2253.024
222.00   157.430  282.152  600.066 1002.330 1337.881 1642.164 1988.679 2283.398
223.00   183.875  286.707  563.859 1016.850 1450.734 1894.023 2216.153 2484.692
224.00   213.992  354.617  737.535 1148.457 1468.080 1707.510 1971.261 2488.238
225.00   196.109  369.957  780.152 1141.896 1459.822 1822.980 2198.760 2551.414
226.00   218.234  380.527  727.066 1108.576 1394.170 1653.809 1930.784 2219.136
227.00   260.797  407.328  691.215  989.447 1293.652 1610.766 1990.530 2489.930
228.00   176.406  302.609  698.762 1008.119 1305.010 1607.020 2039.646 2626.538
229.00   186.867  356.582  632.945  915.287 1290.010 1603.906 1918.680 2389.262
230.00   138.633  232.762  571.008  929.551 1145.664 1372.521 1658.192 2048.729
231.00   269.703  406.004  720.281  995.279 1230.686 1496.193 1739.193 1968.306
232.00   197.055  303.496  586.832  870.164 1046.908 1246.705 1366.862 1694.648
233.00   172.508  414.293  803.586 1026.010 1204.104 1373.420 1542.360 1914.534
234.00   249.945  452.961  863.895 1174.572 1339.361 1501.395 1699.867 1880.929
235.00   216.320  329.598  719.441 1118.699 1366.824 1621.193 1891.608 2190.215
236.00   246.672  382.102  703.320 1013.322 1430.285 1642.364 1775.063 2110.226
237.00   170.922  289.242  546.469 1027.990 1432.494 1638.438 1828.337 2055.351
238.00   245.188  371.941  631.461 1001.416 1326.734 1519.363 1840.275 2064.321
239.00   194.430  324.766  582.484  953.018 1372.143 1704.953 2042.422 2374.067
240.00   192.062  301.973  664.512 1125.641 1472.957 1783.387 2051.763 2282.877
241.00   274.352  421.906  787.918 1226.578 1447.168 1615.928 1837.195 2326.100
242.00   212.742  428.637  909.277 1277.211 1387.008 1433.299 1700.583 2073.626
243.00   262.977  514.410  986.031 1331.887 1670.770 1898.141 2200.813 2432.615
244.00   350.273  640.145 1149.039 1455.377 1722.855 1888.281 2186.035 2489.993
245.00   282.453  528.145  962.395 1244.850 1460.543 1740.320 1990.203 2226.429
246.00   322.266  507.410  924.734 1282.682 1573.637 1890.309 2248.679 2551.819
247.00   387.422  646.211 1073.078 1362.404 1713.014 1966.877 2225.165 2475.614
248.00   253.336  475.430  934.156 1198.432 1388.287 1620.311 1894.047 2339.437
249.00   232.102  500.191  955.703 1286.684 1536.420 1744.590 2030.671 2366.405
250.00   185.602  345.219  717.969 1082.223 1465.803 1735.225 1958.974 2348.024
251.00   276.594  519.914 1071.789 1536.457 1931.520 2197.783 2611.543 2959.938
252.00   269.648  548.445 1088.379 1475.006 1913.006 2190.967 2553.446 2930.000
253.00   218.961  402.445  797.574 1153.490 1571.803 2088.977 2633.422 3031.306
254.00   252.992  451.387  881.414 1280.871 1748.896 2227.885 2593.302 2939.917
255.00   315.141  510.008  920.543 1331.070 1813.172 2300.465 2766.747 3014.872
256.00   186.125  359.262  835.652 1290.586 1726.270 2112.770 2548.957 2856.030
257.00   230.711  415.820  833.336 1429.021 1845.727 2339.438 2711.041 2925.418
258.00   282.969  505.059  868.363 1231.770 1621.338 1969.586 2587.846 2881.634
259.00   133.961  296.117  791.012 1249.469 1621.100 2008.275 2317.722 2573.651
260.00   144.289  345.527  916.055 1407.221 1884.176 2316.102 2619.806 2897.272
261.00   180.633  324.102  712.168 1068.205 1446.955 1854.539 2093.502 2345.513
262.00   163.906  307.508  689.941 1087.947 1371.875 1689.691 1958.051 2179.707
263.00   156.414  291.391  734.711 1117.188 1487.111 1869.236 2114.335 2409.236
264.00   197.695  408.016  841.906 1278.455 1686.574 2081.812 2411.850 2894.350
265.00   242.711  398.352  816.004 1164.645 1398.787 1705.023 2107.495 2464.272
266.00   251.852  481.906  850.891 1199.816 1600.467 1888.508 2188.873 2488.256
267.00   274.914  459.855  928.012 1352.623 1717.873 2032.641 2431.197 2814.349
268.00   307.359  542.531  923.410 1350.078 1798.234 2116.973 2428.754 2742.448
269.00   254.125  431.559  775.426 1214.830 1573.307 1836.352 2169.993 2533.976
270.00   248.102  473.211  914.496 1371.268 1722.748 2030.070 2340.088 2805.360
271.00   312.086  553.754  986.754 1468.439 1814.838 2110.104 2514.654 2875.854
272.00   230.117  401.344  826.492 1329.748 1722.523 2024.793 2564.341 2952.303
273.00   262.344  416.160  859.242 1371.264 1766.090 2173.041 2439.811 2618.171
274.00   307.055  467.230  869.734 1381.496 1749.754 2052.479 2348.682 2691.933
275.00   307.266  498.461  891.445 1296.973 1729.469 2091.936 2482.355 3048.524
276.00   375.859  596.996 1021.223 1440.488 1774.377 2147.475 2684.840 3156.184
277.00   363.344  551.039  885.465 1308.578 1655.580 1852.842 2262.127 2800.095
278.00   272.547  417.461  806.871 1149.080 1542.887 1961.365 2364.687 2674.919
279.00   241.844  432.523  893.672 1463.492 1916.600 2269.771 2536.098 2818.309
280.00   210.594  345.613  685.039 1124.254 1417.387 1683.498 1991.123 2412.165
281.00   326.516  512.020  843.191 1413.119 1842.301 1939.533 2175.847 2574.121
282.00   334.516  611.637 1048.176 1417.979 1801.998 2023.596 2197.190 2495.325
283.00   326.375  524.242  971.547 1561.979 1929.010 2162.459 2510.203 2921.090
284.00   248.945  483.824  981.398 1309.203 1472.117 1711.387 2035.189 2404.627
285.00   298.578  462.559  833.520 1139.736 1444.215 1726.072 1978.900 2337.045
286.00   295.500  539.938 1165.645 1565.596 1741.438 1994.525 2164.445 2601.157
287.00   184.719  355.320  843.742 1362.787 1605.807 1790.885 2085.534 2475.014
288.00   245.727  441.055  952.676 1469.549 1710.668 1807.326 1977.847 2218.125
289.00   263.180  497.059 1022.441 1384.246 1693.234 1956.098 2158.420 2500.371
290.00   205.562  370.781  860.367 1172.771 1447.631 1665.893 2018.083 2478.334
291.00   330.617  522.195  956.645 1363.527 1661.664 2016.273 2324.583 2627.298
292.00   397.625  624.426 1118.648 1459.990 1730.084 1913.646 2142.596 2562.151
293.00   436.500  709.848 1120.473 1454.422 1705.332 1910.389 2177.969 2545.223
294.00   351.031  612.867 1141.633 1489.457 1588.711 1699.914 1925.771 2361.622
295.00   290.438  496.727  909.965 1354.152 1583.621 1750.184 1861.684 2130.236
296.00   251.133  521.121  960.758 1315.512 1551.928 1728.199 2088.666 2373.339
297.00   240.555  390.301  727.750 1112.553 1556.539 1761.113 1932.067 2084.254
298.00   287.000  422.371  648.840  949.645 1331.344 1675.256 1949.375 2234.091
299.00   224.680  347.934  565.914  894.848 1185.150 1418.475 1693.938 2068.037
300.00   222.016  372.574  629.578  943.406 1180.650 1409.623 1720.757 2044.465
301.00   236.547  359.469  617.223  892.490 1231.762 1496.639 1703.744 2057.083
302.00   207.453  344.008  661.770  928.240 1265.314 1570.752 1811.675 2034.919
303.00   197.961  291.410  493.309  714.109 1053.824 1351.736 1716.997 2034.343
304.00   169.555  296.938  556.113  864.693 1181.508 1427.213 1671.288 1935.461
305.00   178.523  304.578  559.023  802.564 1068.682 1445.600 1738.488 2148.137
306.00   210.406  412.664  688.480  966.719 1209.510 1438.795 1804.407 2257.897
307.00   216.570  360.797  648.098  973.340 1452.824 1893.180 2322.682 2658.732
308.00   109.625  239.504  503.250  829.859 1227.338 1740.553 2169.940 2642.089
309.00   167.039  280.625  619.602 1033.154 1477.053 1916.182 2326.739 2638.782
310.00   248.516  369.105  590.797  867.367 1313.156 1647.521 2225.171 2681.436
311.00   147.000  256.465  573.176  899.861 1314.445 1685.250 2060.757 2501.198
312.00   212.070  345.137  661.043 1058.248 1502.201 1992.041 2408.658 2751.381
313.00   174.055  292.094  561.477  961.471 1474.316 2039.975 2459.788 2769.913
314.00   250.984  378.066  670.980 1081.846 1544.471 2032.871 2509.069 2770.621
315.00   257.164  427.879  732.328 1128.260 1611.492 2125.682 2496.476 2932.910
316.00   163.906  282.848  460.555  764.562 1218.836 1671.811 2099.853 2347.481
317.00   154.477  285.645  533.355  775.873 1167.195 1641.875 1955.453 2337.476
318.00    99.836  171.496  346.086  607.809  973.643 1498.490 1907.688 2283.369
319.00   158.562  253.703  435.445  693.521 1069.373 1503.131 1907.874 2284.792
320.00   130.547  234.121  439.273  764.611 1154.779 1461.068 1974.855 2294.676
321.00   143.641  224.016  495.465  869.504 1374.100 1788.082 2094.009 2388.704
322.00   127.852  252.879  569.277  959.115 1423.676 1928.551 2329.069 2696.382
323.00   104.141  193.727  602.328 1024.557 1403.598 1815.125 2189.171 2538.082
324.00   116.062  277.023  652.883 1101.051 1585.191 1948.621 2233.034 2607.774
325.00   100.758  208.445  558.816  952.746 1284.719 1793.664 2247.387 2727.645
326.00   134.492  215.367  410.176  827.688 1266.057 1658.145 2085.780 2500.268
327.00   179.609  330.895  522.590  889.203 1186.830 1491.809 1822.185 2281.198
328.00    85.406  197.824  520.316  846.074 1150.131 1460.945 1802.885 2006.651
329.00    56.602  119.578  412.891  824.225 1316.684 1795.809 2246.521 2691.019
330.00    97.836  180.340  515.324  869.732 1226.975 1735.320 2256.438 2841.699
331.00    37.961   80.039  242.500  526.002  952.949 1358.260 1796.477 2195.058
332.00    76.078  158.449  381.164  655.762 1030.275 1530.441 2010.741 2439.031
333.00    82.586  164.434  381.070  634.260  976.736 1409.688 1841.659 2283.151
334.00   166.391  297.965  478.828  793.090 1159.918 1543.617 2018.872 2607.326
335.00   119.391  223.668  480.539  754.006 1231.359 1700.795 2196.303 2664.922
336.00   112.297  204.027  389.043  678.141 1080.457 1665.420 2270.414 2916.228
337.00   114.023  219.184  436.160  734.521 1067.848 1402.316 1718.651 2204.645
338.00   134.164  212.293  336.707  482.623  850.363 1360.854 1899.564 2389.461
339.00    61.070  164.125  417.730  723.266 1056.818 1412.357 1762.780 2319.905
340.00   104.367  185.844  489.492  857.801 1206.877 1631.502 2028.555 2501.672
341.00   110.273  210.438  451.211  779.363 1150.107 1661.133 2137.246 2466.198
342.00    70.562  127.973  322.742  611.459  984.127 1499.918 1967.867 2352.121
343.00   107.914  199.637  375.027  733.953 1086.225 1468.713 2011.162 2382.752
344.00   100.172  168.945  396.137  728.047 1064.506 1503.689 1951.993 2456.830
345.00   189.461  334.445  578.555  876.674 1281.459 1813.201 2283.888 2794.068
346.00   278.031  393.906  679.914 1042.611 1493.895 1986.334 2469.082 2950.187
347.00   178.430  305.492  534.312  795.625 1185.398 1666.783 2014.815 2404.800
348.00   103.922  192.559  330.957  575.861  954.943 1440.879 1929.733 2317.812
349.00   117.766  217.191  503.164  753.496 1132.428 1610.129 2035.041 2522.924
350.00   111.812  212.258  390.957  661.957 1068.410 1569.744 2039.641 2380.827
351.00   103.367  208.562  456.633  719.865 1062.387 1534.969 2005.239 2485.729
352.00   130.203  253.102  458.391  755.742 1191.746 1572.500 1982.605 2348.762
353.00   119.727  211.109  417.898  698.418 1027.850 1453.117 1815.740 2142.611
354.00   100.250  201.219  443.586  769.887 1191.875 1540.102 1881.770 2239.518
355.00   151.094  254.496  410.191  795.928 1243.084 1632.834 2012.796 2427.446
356.00    82.172  171.723  366.422  612.252  877.699 1284.121 1787.870 2314.760
357.00    81.250  168.008  396.270  774.424 1145.248 1521.379 1827.301 2251.760
358.00    80.680  146.023  382.488  719.020 1086.016 1432.061 1891.491 2365.982
359.00   165.789  279.945  496.207  869.789 1298.084 1693.838 2121.133 2552.260
360.00   126.516  218.734  456.645  751.115 1149.412 1624.688 2077.026 2461.798
361.00   176.539  278.375  504.852  803.902 1092.766 1451.646 1827.486 2340.698
362.00   172.797  288.918  513.684  801.766 1174.965 1559.812 2006.710 2530.111
363.00   112.070  185.539  345.512  541.967  877.826 1240.664 1606.619 2060.810
364.00    93.516  185.285  341.277  543.889  931.129 1397.059 1775.434 2235.161
365.00    72.078  126.047  309.949  587.463 1053.197 1470.674 1944.300 2570.240
366.00    74.008  164.254  372.285  703.350 1052.445 1440.104 1954.195 2461.472
367.00    83.062  180.992  425.660  828.248 1195.518 1543.148 1988.901 2380.002
368.00   131.164  222.309  497.293  769.441 1097.979 1485.990 1976.632 2473.346
369.00   113.922  198.934  435.559  715.592 1106.287 1479.219 1967.176 2416.410
370.00    82.039  133.625  332.309  639.650  974.297 1350.178 1809.328 2230.155
371.00   108.016  208.242  405.180  706.020 1106.836 1492.145 1888.731 2401.532
372.00   131.570  240.777  462.133  774.863 1278.982 1762.957 2183.640 2582.231
373.00   126.148  210.746  495.465  881.389 1369.805 1834.418 2226.236 2503.034
374.00   189.070  272.262  468.371  772.498 1146.309 1648.111 1989.251 2499.515
375.00   115.086  193.863  335.477  564.686  873.871 1270.572 1778.650 2298.336
376.00   103.562  143.703  222.406  376.158  724.773 1083.139 1562.651 2088.865
377.00   151.055  215.289  542.641  918.850 1243.832 1595.936 2028.525 2404.553
378.00   178.383  241.344  423.250  669.738 1142.090 1716.924 2081.489 2442.140
379.00   110.523  168.660  355.660  630.996 1034.859 1483.852 2025.646 2457.600
380.00   149.219  240.512  414.828  726.350 1112.377 1631.439 2224.435 2700.338
381.00   107.219  209.203  408.562  647.396 1055.885 1560.457 2063.871 2578.737
382.00    75.531  139.582  305.094  553.686 1049.113 1451.990 2035.257 2582.249
383.00    28.453   67.234  232.168  539.088  998.029 1482.793 2059.798 2550.207
384.00   117.195  170.062  378.188  640.559 1012.238 1549.893 2058.519 2556.611
385.00    55.383  132.160  287.230  536.518  957.574 1439.242 2057.270 2713.758
386.00    98.836  166.797  434.281  783.830 1260.324 1687.836 2071.567 2502.896
387.00    77.305  135.375  314.430  570.809  948.932 1386.508 1878.020 2446.023
388.00    64.461  118.176  293.582  574.154 1024.986 1453.648 1936.420 2617.139
389.00    77.922  133.453  339.355  601.537  865.781 1240.363 1748.697 2164.611
390.00    72.297  162.812  340.008  583.494  887.264 1258.281 1758.189 2400.435
391.00    98.695  180.023  356.773  679.893 1068.457 1499.887 1965.458 2491.079
392.00   102.250  187.844  385.688  618.932  853.523 1229.721 1663.916 2160.602
393.00   140.414  242.574  443.062  728.600 1134.035 1621.164 2087.631 2577.719
394.00   186.312  323.270  531.773  794.529 1169.420 1489.678 2039.135 2718.406
395.00   129.227  234.652  454.270  721.381 1051.598 1311.715 1665.353 2272.687
396.00    73.125  151.234  310.355  630.236 1064.203 1339.287 1658.986 2119.413
397.00    71.797  113.578  390.324  635.766  887.029 1218.754 1654.583 2131.676
398.00   119.539  193.828  321.949  516.602  817.008 1283.982 1842.612 2386.934
399.00   108.781  209.938  406.785  598.838  947.088 1296.158 1728.688 2287.134
400.00    99.727  207.461  365.770  678.736 1083.133 1555.969 2002.480 2463.186
401.00   110.922  195.594  358.262  581.178  916.600 1341.268 1757.165 2253.516
402.00   123.500  270.688  527.930  845.762 1155.203 1519.414 1918.766 2379.961
403.00   137.336  291.879  535.203  777.332 1249.883 1804.184 2304.359 2800.429
404.00    61.562  183.262  400.145  646.908  970.256 1368.838 1802.348 2325.803
405.00   144.570  224.473  355.199  611.977  996.205 1340.129 1822.369 2340.360
406.00   145.844  239.719  396.676  616.514  953.029 1416.320 1841.563 2383.354
407.00   178.203  326.359  541.871  782.729 1187.396 1625.738 2142.963 2638.080
408.00   143.141  209.887  527.332  990.816 1343.488 1700.027 2167.479 2615.041
409.00   164.414  321.500  574.176  873.596 1308.578 1745.633 2067.276 2673.930
410.00    84.523  164.367  350.000  636.053 1032.098 1385.939 1773.000 2242.259
411.00    79.703  222.758  496.969  815.840 1231.566 1620.426 1967.587 2328.599
412.00    79.383  199.586  499.609  780.674 1224.828 1703.270 1973.922 2400.301
413.00    74.703  154.285  338.715  618.836  977.008 1295.676 1723.341 2153.623
414.00    36.773  114.301  381.672  628.279  969.602 1386.969 1825.528 2301.384
415.00   105.469  167.055  400.168  624.355 1042.152 1412.260 1943.116 2476.292
416.00    89.391  162.430  299.961  584.193  996.385 1436.121 2044.134 2540.236
417.00    40.750  132.500  304.773  495.965  772.023 1085.885 1524.845 2113.597
418.00    59.719  144.258  317.992  501.500  777.064 1282.729 1884.747 2497.406
419.00    67.023  161.316  477.984  818.713 1130.301 1504.475 2006.080 2590.853
420.00    54.141  137.086  419.707  741.043 1039.570 1467.289 1968.869 2577.688
421.00   113.156  192.160  353.957  673.268 1165.492 1594.598 2129.599 2674.679
422.00    47.367  109.285  305.266  676.420 1146.756 1601.904 2027.381 2379.928
423.00    66.477  116.289  247.406  484.994  866.764 1270.436 1737.817 2198.687
424.00   136.469  226.602  422.012  712.928 1068.318 1565.486 2155.581 2594.173
425.00    48.281  111.488  340.223  675.324 1009.668 1327.568 1777.399 2233.499
426.00    69.766  157.965  454.355  694.502  985.744 1420.393 1885.245 2377.229
427.00    68.133  157.387  506.750  892.318 1279.559 1735.367 2231.233 2876.244
428.00    64.008  128.777  366.441  828.873 1318.016 1736.807 2222.188 2839.646
429.00    93.086  184.031  329.359  562.279  957.178 1524.350 2025.921 2473.220
430.00    77.039  187.715  454.328  783.131 1321.459 1786.195 2301.592 2552.948
431.00    80.250  142.172  415.008  797.682 1251.285 1764.246 2301.189 2855.248
432.00   130.180  304.969  622.539  959.020 1340.477 1829.742 2434.613 3031.447
433.00   159.648  278.062  573.559 1041.072 1567.379 2084.574 2530.634 2970.287
434.00   151.227  222.605  415.457  824.871 1201.191 1611.693 2036.300 2491.786
435.00   126.609  209.105  542.148  973.273 1324.199 1851.709 2296.125 2823.577
436.00   106.414  211.699  526.773 1096.234 1480.113 1910.242 2288.797 2706.252
437.00   135.727  217.062  474.973  949.434 1298.590 1618.389 2031.015 2479.059
438.00   109.539  215.582  457.543  779.012 1179.613 1535.164 1994.067 2514.177
439.00    87.070  161.180  327.148  621.316  994.191 1537.855 2044.219 2556.955
440.00    96.344  206.312  371.164  663.482 1140.904 1660.521 2313.875 2862.494
441.00   104.781  186.098  443.707  799.242 1186.318 1634.881 2033.446 2361.565
442.00    50.188  143.648  427.246  779.742 1151.518 1652.033 2272.732 2828.797
443.00    85.430  163.734  403.246  795.543 1191.240 1606.125 2119.204 2570.232
444.00    81.062  202.848  583.488 1076.576 1514.406 1917.123 2398.470 2826.516
445.00    69.117  146.223  442.582  869.631 1314.561 1822.055 2416.286 2953.046
446.00    46.656  113.852  399.719  701.783 1080.889 1484.865 1955.062 2536.453
447.00    63.984  146.398  349.938  653.480 1003.012 1519.387 2082.926 2637.803
448.00   101.477  229.422  460.594  711.229 1003.725 1448.184 2105.938 2601.692
449.00   151.703  260.691  502.527  858.756 1452.365 2183.750 2891.573 3310.590
450.00   155.516  233.273  461.418  941.088 1505.746 2091.035 2627.048 3013.062
451.00   135.727  273.230  626.980 1062.898 1487.193 1967.703 2382.801 2954.828
452.00   114.758  212.883  527.648  857.004 1373.822 1895.779 2430.303 3014.288
453.00    75.602  151.797  375.574  748.145 1159.096 1714.828 2308.802 2822.575
454.00   150.945  228.254  448.395  755.066 1250.557 1700.863 2222.864 2832.518
455.00   166.398  248.840  456.453  843.635 1348.193 1809.369 2337.627 2837.334
456.00    89.578  229.730  650.578 1094.777 1566.648 1939.213 2360.479 2870.805
457.00   152.758  237.523  497.547  888.273 1355.156 1815.670 2381.999 2924.938
458.00    94.820  152.801  298.152  680.975 1237.213 1781.775 2280.499 2759.231
459.00   154.688  255.926  529.738  864.463 1416.383 2169.760 2741.156 3318.528
460.00   125.648  246.234  570.262  965.582 1550.408 2112.791 2604.309 3173.526
461.00   123.102  209.023  426.562  851.031 1434.990 2062.158 2653.019 3213.149
462.00   101.562  194.664  413.500  660.227 1123.283 1641.166 2098.046 2610.259
463.00   108.070  254.801  603.938  930.125 1314.947 1772.150 2251.598 2848.271
464.00   168.609  267.227  448.805  743.355 1307.920 1872.797 2343.267 2934.972
465.00    84.352  243.938  565.496  971.125 1416.914 1883.492 2397.740 2908.534
466.00    76.031  127.543  350.973  661.906 1106.918 1632.270 2185.970 2701.224
467.00   124.320  218.941  471.586  831.746 1176.062 1768.254 2434.904 3099.288
468.00   194.289  367.707  747.586 1202.344 1710.547 2183.582 2680.599 3147.414
469.00   134.688  316.043  668.543 1045.801 1475.834 2100.408 2645.608 3152.684
470.00   133.398  286.504  619.438 1021.832 1632.684 2054.188 2441.188 2942.224
471.00   164.398  302.746  655.832 1031.156 1408.746 1817.961 2244.570 2694.881
472.00   194.766  330.668  715.066 1204.447 1697.719 2115.344 2685.663 3333.308
473.00    82.320  177.395  425.707  806.678 1370.764 1899.293 2487.229 3071.881
474.00   129.703  210.648  442.898  752.568 1112.088 1474.326 1892.938 2402.326
475.00   135.602  261.543  591.633  967.441 1413.342 1880.637 2316.111 2628.545
476.00   132.180  268.910  618.859 1008.395 1469.416 1945.785 2484.860 2911.226
477.00   106.008  177.746  436.398  833.559 1291.369 1759.902 2220.364 2591.299
478.00    86.453  168.359  443.965  936.436 1441.057 1963.195 2509.056 3006.353
479.00   105.523  203.867  423.008  865.832 1230.299 1646.836 2123.954 2669.910
480.00   113.539  210.824  560.262 1021.619 1437.217 1783.914 2213.564 2720.858
481.00   113.781  208.258  523.301  948.215 1308.098 1756.328 2195.154 2629.375
482.00   143.977  236.504  533.863  882.584 1202.682 1568.047 2040.302 2467.400
483.00    98.945  189.621  472.375  978.416 1326.385 1817.998 2229.059 2602.189
484.00    73.930  165.855  430.816  659.510  990.945 1385.188 1883.964 2379.516
485.00    98.727  166.781  420.164  766.648 1124.191 1580.398 2044.217 2512.502
486.00    98.828  209.695  546.738  915.072 1339.084 1813.449 2302.209 2816.355
487.00    92.070  184.492  461.316  860.828 1290.398 1745.963 2169.411 2565.448
488.00   149.078  243.570  517.008  963.543 1401.844 1857.541 2289.523 2636.082
489.00   150.289  271.508  533.867  872.688 1333.156 1829.855 2216.759 2618.920
490.00   141.508  275.758  597.715 1027.846 1474.662 2048.812 2613.979 3199.939
491.00    51.727  105.992  391.023  733.221 1167.336 1641.766 2254.485 2843.613
492.00    82.250  130.793  326.352  641.008 1126.598 1787.211 2379.400 2808.006
493.00   106.453  222.871  453.906  754.846 1146.066 1633.580 2134.622 2724.242
494.00    72.336  117.645  262.438  537.875  953.645 1438.094 1956.608 2395.804
495.00    50.672  133.301  468.480  845.818 1230.236 1617.143 2052.927 2483.268
496.00   184.219  308.227  539.340  905.193 1274.721 1759.081 2169.950 2540.456
497.00   107.766  223.473  463.719  776.600 1128.529 1700.485 2145.037 2652.352
498.00    78.055  194.238  544.039 1007.537 1438.586 1828.508 2333.430 2750.749
499.00   174.180  323.238  664.824 1043.854 1429.564 1965.732 2536.918 3052.831
500.00   100.086  202.785  499.758  844.174 1525.268 2092.244 2577.233 2983.517
501.00   110.617  233.926  486.094  839.074 1374.748 2070.224 2615.010 3081.627
502.00    95.719  204.270  494.574  971.004 1427.377 2063.928 2725.676 3201.161
503.00    94.086  237.773  562.613 1077.541 1522.344 2064.135 2574.382 3010.263
504.00   134.117  305.867  639.289  949.072 1268.887 1753.787 2464.533 2968.384
505.00   143.602  224.711  485.430  763.203 1161.480 1758.283 2402.511 3188.589
506.00   214.008  366.867  695.992 1049.900 1555.816 2115.504 2492.522 2986.421
507.00   114.625  227.828  508.789  910.477 1356.055 1872.867 2524.811 3106.154
508.00   152.086  295.066  590.359  885.854 1336.316 1819.102 2409.529 2904.238
509.00   138.648  251.039  488.156  877.170 1366.295 1929.531 2444.593 2989.122
510.00    90.578  175.863  455.449  832.814 1317.182 1759.277 2413.143 2903.978
511.00   181.891  278.801  587.691  908.994 1305.562 1799.287 2218.149 2698.254
512.00   124.938  188.289  499.320  975.234 1419.172 1868.463 2204.843 2551.911
513.00   156.383  295.160  658.352 1073.654 1517.949 1952.848 2444.742 3002.715
514.00   100.391  163.812  431.148  801.219 1199.170 1680.209 2232.989 2929.021
515.00   112.367  204.215  455.211  815.629 1242.113 1744.988 2352.882 3068.239
516.00   130.414  226.375  398.844  720.520 1138.551 1541.701 2053.021 2676.685
517.00   139.328  223.848  494.664  842.715 1269.088 1774.340 2323.715 2796.144
518.00   132.641  231.738  562.879  965.305 1365.283 1775.620 2287.327 2756.718
519.00    99.344  197.914  403.953  738.303 1203.920 1700.877 2252.184 2659.271
520.00    93.117  229.996  510.023  859.402 1415.002 1914.000 2415.045 2851.351
521.00   109.250  191.555  416.344  731.807 1149.461 1693.805 2420.472 2993.985
522.00    77.961  163.219  348.473  615.631  961.189 1426.108 1994.344 2608.845
523.00    40.484   63.246  212.871  670.865 1173.471 1743.825 2304.065 2793.786
524.00   101.047  196.723  452.152  801.230 1162.215 1817.674 2456.459 2975.509
525.00    49.008  109.289  305.129  741.510 1227.844 1774.855 2322.521 2807.239
526.00    64.172  140.832  334.332  692.432 1124.662 1576.209 2093.821 2573.869
527.00    84.000  129.477  212.066  468.088  852.002 1283.400 1674.410 2303.506
528.00   184.742  267.320  448.516  753.654 1191.979 1690.272 2260.462 2672.640
529.00   134.703  259.625  522.688  818.707 1248.457 1815.455 2341.491 2837.362
530.00    83.898  179.863  331.469  702.330 1192.914 1650.863 2226.741 2716.788
531.00    79.766  159.676  334.293  641.734 1009.857 1516.782 2073.879 2511.984
532.00    87.250  146.035  390.137  735.146 1045.271 1570.771 2083.143 2678.126
533.00    85.734  153.070  398.707  741.580 1167.488 1671.381 2178.044 2605.837
534.00    93.414  152.570  301.832  588.125  964.893 1395.445 1848.021 2351.112
535.00   137.453  280.176  546.449  800.465 1139.752 1617.201 2029.049 2571.818
536.00   148.586  269.797  619.164  975.236 1350.393 1670.754 2100.129 2536.312
537.00   137.023  226.168  462.980  825.230 1235.652 1602.196 2045.499 2578.628
538.00   180.250  308.691  605.949  949.203 1346.650 1742.490 2264.497 2798.553
539.00   115.352  175.352  415.289  798.256 1154.701 1513.506 2143.910 2747.956
540.00   105.922  212.121  470.242  821.447 1186.945 1614.271 2057.170 2454.224
541.00    72.859  114.180  278.785  613.604 1008.312 1438.678 1955.406 2454.984
542.00    76.039  171.773  391.793  744.674 1178.348 1572.954 1978.801 2403.720
543.00    85.562  140.645  304.137  579.453  939.906 1466.406 1878.511 2273.655
544.00   102.164  178.402  390.145  716.758 1213.076 1697.107 2118.604 2558.966
545.00    78.828  116.551  304.910  668.408 1097.691 1560.577 1884.359 2215.052
546.00    56.055  145.082  435.746  801.197 1208.527 1516.002 1892.549 2369.374
547.00    90.648  183.633  427.348  720.748 1053.848 1531.299 1971.475 2399.481
548.00   126.609  249.418  506.293  821.574 1205.816 1546.701 1845.145 2190.200
549.00   130.977  216.066  412.590  619.338  980.830 1417.561 1890.437 2349.671
550.00    93.992  147.734  456.535  784.201 1129.152 1509.199 1943.020 2360.414
551.00   102.273  252.152  595.582  923.332 1192.766 1500.637 1820.000 2232.530
552.00   135.133  248.910  527.770  861.461 1187.496 1617.506 2087.900 2565.903
553.00   141.836  267.410  517.438  784.592 1241.754 1736.347 2271.728 2777.141
554.00   199.398  296.133  535.578  965.670 1359.637 1886.307 2300.333 2745.508
555.00   157.570  274.266  541.527  830.488 1262.824 1733.753 2156.555 2582.150
556.00   171.469  265.348  599.000  939.197 1261.080 1777.501 2169.607 2555.844
557.00   134.445  281.652  619.223 1028.104 1416.162 1801.154 2210.185 2656.061
558.00   157.820  282.117  527.965  875.904 1241.822 1574.188 2024.894 2391.741
559.00   175.594  297.977  565.148  878.631 1272.537 1704.105 2189.410 2624.646
560.00   135.344  205.531  438.527  776.391 1187.158 1741.912 2227.176 2740.240
561.00   151.258  216.633  430.934  789.641 1204.111 1689.484 2173.334 2688.778
562.00   147.609  205.535  358.016  704.184 1199.363 1758.966 2201.648 2621.099
563.00   134.656  189.297  364.758  737.121 1205.279 1723.548 2190.038 2661.311
564.00   158.750  259.133  518.418  909.229 1349.814 1871.475 2345.071 2841.428
565.00   131.148  253.625  574.121  970.715 1482.627 1907.939 2391.073 2839.075
566.00    81.875  145.516  331.844  570.254  955.590 1344.908 1784.910 2222.800
567.00   132.375  237.223  477.633  823.158 1235.109 1671.674 2063.839 2534.261
568.00   136.898  218.738  544.598  862.879 1279.732 1705.884 2085.032 2471.886
569.00    77.906  146.410  401.875  740.656 1128.148 1565.393 1910.292 2311.559
570.00    70.758  139.691  358.086  763.799 1084.357 1344.340 1721.471 2094.396
571.00   115.039  242.742  449.441  744.289 1118.754 1482.139 1877.239 2364.391
572.00   139.211  261.598  503.941  814.855 1094.234 1423.752 1868.542 2357.736
573.00   166.102  268.066  562.727  989.004 1329.303 1772.457 2335.784 2771.815
574.00   153.828  264.742  529.777  838.152 1177.398 1609.098 2093.826 2617.712
575.00   176.453  283.953  553.898  912.857 1268.459 1655.557 2212.812 2647.108
576.00   186.430  342.754  595.531  864.572 1259.320 1599.908 2014.259 2461.584
577.00   104.414  203.789  488.035  893.135 1354.826 1774.689 2210.264 2663.911
578.00   179.914  291.621  513.070  815.963 1166.342 1541.543 1934.701 2405.342
579.00   126.586  256.770  490.348  852.146 1253.066 1664.547 1993.854 2374.634
580.00   109.656  219.531  470.105  822.703 1232.197 1648.682 2002.743 2378.255
581.00   115.102  171.770  357.941  643.764  998.541 1377.900 1745.293 2203.180
582.00   115.453  213.824  423.414  769.250 1139.537 1509.322 1927.212 2310.928
583.00   161.258  253.262  441.758  713.398 1020.062 1411.620 1937.069 2538.170
584.00   152.305  255.195  486.875  785.279 1184.576 1594.957 2123.430 2548.408
585.00   177.109  325.840  618.766  935.604 1354.822 1882.162 2344.150 2847.833
586.00   107.367  213.316  562.348  912.156 1356.127 1817.670 2228.413 2579.235
587.00   110.703  229.598  472.527  809.010 1365.744 1879.861 2304.268 2790.076
588.00   107.734  189.906  484.098  951.945 1388.494 1875.146 2377.661 2602.164
589.00   136.031  196.711  390.066  788.660 1263.141 1781.934 2268.103 2600.493
590.00   160.680  276.543  581.719 1037.783 1550.168 2069.630 2569.322 2909.193
591.00   132.414  249.164  535.688  924.350 1312.729 1651.554 2038.258 2415.572
592.00    91.180  225.023  464.711  764.104 1072.104 1580.400 2004.609 2325.719
593.00   216.367  360.223  631.676  912.002 1217.936 1577.201 1901.063 2209.419
594.00   162.328  254.305  473.363  775.467 1120.064 1588.771 2090.977 2437.235
595.00   139.805  243.992  487.355  743.434 1060.320 1464.322 2093.703 2610.408
596.00    83.883  163.344  390.730  695.738 1094.443 1441.980 1903.246 2401.465
597.00   135.641  240.395  445.301  741.096 1162.705 1541.135 1832.526 2204.155
598.00   111.719  208.609  422.488  733.047 1112.221 1605.348 1961.539 2370.653
599.00    81.867  164.883  379.750  704.988 1082.305 1368.844 1733.202 2132.510
600.00   202.547  310.910  550.355  894.578 1274.479 1681.904 2046.455 2412.122
601.00   137.672  272.168  503.441  772.543 1180.428 1612.164 1985.434 2353.959
602.00    80.383  179.660  486.672  894.881 1337.623 1709.889 2090.858 2489.940
603.00    99.164  159.160  378.586  696.363 1061.641 1553.766 2081.869 2432.902
604.00   142.391  276.098  555.008  911.439 1272.512 1665.369 2035.662 2418.812
605.00   136.234  267.352  584.738  939.066 1283.570 1695.783 2194.298 2723.065
606.00   139.383  243.949  568.617  988.264 1391.639 1853.885 2282.507 2655.255
607.00   146.562  296.129  587.914  881.207 1204.584 1534.115 2019.049 2532.387
608.00   173.984  331.738  628.617  957.801 1357.262 1934.004 2576.694 2933.892
609.00   121.008  212.832  548.023  916.857 1195.570 1576.596 2092.613 2636.961
610.00   118.523  219.953  486.160  778.002 1119.340 1510.080 1929.947 2324.225
611.00   163.125  305.000  605.168  969.389 1385.521 1785.369 2145.145 2454.913
612.00   141.617  264.703  584.516  925.338 1178.029 1449.822 1734.246 1929.789
613.00   103.141  180.477  485.219  870.658 1212.873 1657.963 2042.077 2278.045
614.00    80.531  169.715  548.051  846.473 1223.092 1612.611 2043.972 2408.129
615.00   154.609  255.125  603.996  950.600 1302.975 1782.766 2187.763 2537.889
616.00    81.945  118.758  324.926  598.305 1087.721 1635.820 2087.128 2384.208
617.00   102.594  151.918  400.957  690.295  961.586 1259.904 1662.368 2067.566
618.00   168.008  253.395  465.898  777.182 1185.822 1537.318 1836.429 2065.167
619.00   143.461  214.945  408.547  751.490 1160.803 1491.066 1847.851 2257.031
620.00   163.508  238.070  432.125  658.834  920.150 1289.855 1788.498 2128.956
621.00   169.586  263.227  538.461  836.412 1250.314 1578.105 1961.355 2307.790
622.00   179.750  243.078  443.910  735.951 1013.594 1399.332 1775.956 2047.104
623.00   131.273  231.516  392.926  694.600 1015.559 1453.211 1836.944 2126.695
624.00    94.078  197.348  483.332  822.076 1164.051 1577.697 2008.137 2209.245
625.00   107.055  163.613  377.527  681.354 1067.367 1421.604 1730.167 1943.417
626.00    93.312  159.535  410.914  691.119 1080.281 1540.252 1936.525 2236.575
627.00   116.039  219.793  472.914  752.387 1113.074 1469.945 1886.897 2222.044
628.00   104.609  200.352  395.082  666.184 1090.998 1441.223 1778.153 2153.986
629.00   155.359  266.484  449.129  789.686 1229.703 1552.321 1821.912 2313.947
630.00   136.859  220.219  397.395  647.951 1080.160 1483.150 1908.698 2447.035
631.00   160.516  246.621  371.066  729.115 1150.094 1623.854 2050.685 2570.717
632.00    97.281  160.160  383.988  710.311 1123.893 1526.619 1927.363 2368.749
633.00   112.031  193.492  425.383  752.629 1223.477 1702.550 2070.862 2519.452
634.00   115.094  175.461  336.219  548.859  788.963 1163.217 1714.672 2390.056
635.00   114.766  165.871  342.867  542.408  927.586 1351.480 1658.047 1862.104
636.00   171.109  259.168  536.543  921.531 1227.033 1592.388 1923.175 2088.802
637.00   136.969  245.992  422.941  700.932 1155.467 1537.126 1889.758 2159.390
638.00   102.906  174.539  366.133  703.855 1073.494 1374.451 1730.024 2165.729
639.00   218.805  385.496  695.695  967.641 1266.438 1538.870 1851.286 2150.262
640.00    91.578  229.184  455.598  763.268 1075.754 1398.975 1784.112 2167.474
641.00   120.305  194.164  429.641  772.484 1231.420 1662.811 2035.124 2220.286
642.00   166.289  303.449  561.547  914.008 1327.215 1805.418 2203.615 2435.511
643.00   111.359  184.406  372.613  683.537 1091.963 1571.730 2047.658 2583.627
644.00   157.000  255.836  504.121  850.945 1273.820 1735.717 2180.342 2566.578
645.00   142.516  225.641  448.078  759.115 1185.248 1577.409 1940.155 2366.338
646.00   110.305  160.809  380.398  633.139 1051.641 1513.588 1998.960 2456.951
647.00   156.172  283.277  526.684  835.262 1210.422 1671.615 1980.688 2325.163
648.00   200.602  304.793  524.449  825.768 1229.252 1697.908 2086.417 2455.109
649.00   173.711  296.750  628.078 1001.771 1377.229 1787.910 2237.807 2641.944
650.00   161.258  236.000  396.504  803.074 1247.996 1702.750 2156.272 2471.995
651.00   186.133  287.711  525.160  873.248 1401.570 1889.057 2343.740 2850.595
652.00   175.984  307.727  575.598  925.900 1326.676 1718.559 2122.432 2765.691
653.00   157.719  254.051  420.105  651.104 1135.322 1659.480 2190.406 2633.458
654.00   158.555  235.742  414.535  745.422 1165.877 1595.092 1966.756 2407.197
655.00   155.164  242.922  508.863  858.793 1323.883 1780.062 2182.314 2625.862
656.00   152.305  236.746  407.160  702.438 1090.473 1427.059 1831.751 2482.766
657.00   137.406  198.625  338.945  584.023  983.852 1523.814 2137.587 2622.843
658.00   125.812  188.676  394.246  707.309 1149.592 1788.338 2429.764 3058.189
659.00   130.812  267.020  599.145 1026.471 1510.111 1937.131 2280.841 2767.125
660.00   148.695  227.289  431.059  674.484  999.594 1354.604 1823.497 2307.984
661.00   138.797  228.859  416.883  792.244 1191.010 1615.693 2051.011 2510.226
662.00   136.602  253.160  497.988  857.373 1331.320 1834.531 2308.704 2765.142
663.00   198.781  351.629  549.832  867.402 1260.723 1673.207 2100.629 2602.473
664.00   157.203  266.098  429.215  639.293  943.766 1344.143 1842.717 2377.034
665.00   133.461  266.242  495.621  867.012 1391.660 1824.688 2247.343 2638.489
666.00   137.172  200.070  360.367  566.926  870.893 1162.076 1507.136 1883.936
667.00   183.727  288.609  513.109  765.318 1092.859 1523.512 1990.920 2393.929
668.00   148.734  266.332  507.586  832.920 1247.111 1729.582 2208.148 2743.287
669.00   128.656  219.086  474.402  770.936 1198.410 1542.469 1842.668 2343.948
670.00   165.977  255.270  453.402  649.525 1037.977 1506.863 1937.896 2371.973
671.00   148.242  264.605  484.992  701.875 1110.092 1606.023 2119.989 2761.789
672.00   178.344  283.371  500.000  862.754 1365.893 1840.605 2268.026 2783.175
673.00   184.750  276.723  529.359  806.676 1228.787 1621.150 2009.112 2402.385
674.00   125.695  185.609  349.504  597.193  976.613 1361.385 1845.667 2254.363
675.00    99.688  254.980  517.777  863.609 1301.857 1635.982 1820.737 2064.143
676.00   133.078  203.227  336.535  588.270  958.570 1403.936 1929.176 2348.199
677.00   126.180  214.969  403.164  627.582  941.205 1338.066 1699.785 2166.581
678.00   140.227  229.520  411.988  609.381  882.109 1286.844 1641.218 2079.154
679.00    91.086  166.129  349.914  648.035 1054.100 1444.150 1811.759 2069.312
680.00    98.383  143.883  337.754  662.234 1084.227 1403.850 1674.954 1944.767
681.00    94.750  177.062  385.570  615.449  875.062 1163.467 1445.855 1825.338
682.00   116.117  186.484  375.426  581.182  860.020 1249.596 1587.746 1979.343
683.00   124.844  211.633  326.293  499.188  791.826 1127.439 1391.323 1674.339
684.00   120.047  201.926  418.844  633.205  936.578 1266.820 1635.250 2043.517
685.00   169.445  239.102  405.859  740.471 1126.266 1519.303 1971.290 2391.105
686.00   160.102  231.852  346.484  529.182  855.979 1228.109 1758.408 2282.918
687.00   135.453  244.746  450.645  738.932 1069.555 1454.625 1882.455 2317.631
688.00   104.742  200.949  397.926  655.482 1005.631 1473.975 2013.160 2431.850
689.00    93.680  130.465  337.305  576.746  897.916 1321.889 1775.042 2230.509
690.00    99.047  173.535  346.434  618.648  916.539 1285.471 1689.866 2264.814
691.00    86.695  182.062  367.410  607.768 1040.154 1434.594 1792.931 2196.855
692.00   156.406  249.734  460.195  691.168 1011.975 1368.701 1692.996 2006.683
693.00   178.836  305.336  577.098  866.238 1172.480 1503.141 1793.786 2111.521
694.00   207.969  292.547  452.543  691.195 1041.838 1290.010 1622.436 2064.039
695.00   140.031  252.852  438.922  673.072 1136.293 1541.926 1851.879 2113.737
696.00   184.102  266.348  442.531  838.963 1327.701 1887.223 2230.124 2490.354
697.00   142.125  241.141  384.238  651.227 1082.158 1500.260 1892.925 2301.582
698.00   182.609  269.316  485.117  700.492  939.973 1268.289 1578.697 1778.739
699.00   141.500  225.113  379.926  592.207  918.957 1433.113 1904.544 2328.614
700.00   147.781  222.586  388.941  654.209 1014.699 1365.066 1727.346 2123.145
701.00   148.805  223.105  366.945  578.432  899.979 1170.377 1559.559 1942.328
702.00   183.375  308.027  464.977  742.062 1129.188 1451.738 1891.241 2356.955
703.00   132.766  201.582  411.637  694.990 1046.732 1490.535 2110.045 2522.801
704.00    76.836  216.336  466.348  742.734 1139.541 1527.672 1857.378 2164.829
705.00   153.742  238.465  423.453  688.553  964.920 1237.055 1507.441 1816.533
706.00    80.789  131.191  254.785  405.463  750.955 1146.662 1477.953 1816.006
707.00   113.195  181.797  307.383  518.137  818.982 1259.008 1723.511 2226.917
708.00   202.352  297.898  420.551  679.264  991.918 1323.992 1687.826 2181.173
709.00   160.273  244.098  394.602  580.566  798.383 1087.518 1454.026 1878.007
710.00   168.539  231.758  335.953  513.617  731.439 1027.148 1312.357 1655.162
711.00    70.469  138.965  236.129  432.971  643.611  951.814 1365.229 1744.668
712.00    43.180   98.219  280.715  452.006  705.867 1033.635 1464.009 1913.413
713.00    75.289  157.004  262.137  447.199  721.893 1022.928 1419.475 1777.918
714.00    96.398  154.355  285.289  516.432  889.354 1382.588 1956.498 2434.418
715.00    96.914  161.594  313.426  529.990  784.717 1140.680 1445.368 1725.983
716.00    90.531  151.145  321.906  542.217  937.508 1355.518 1729.646 2020.481
717.00   112.586  226.887  415.258  611.881  947.119 1394.320 1844.160 2238.077
718.00   104.445  189.641  425.602  699.855 1060.498 1437.254 1854.639 2179.064
719.00   118.789  189.746  407.023  729.711 1057.486 1432.982 1798.479 2251.075
720.00    74.234  153.848  365.523  576.736  919.861 1305.262 1619.400 1964.392
721.00   133.836  242.539  478.535  761.854 1034.742 1320.332 1714.911 2126.848
722.00   131.773  219.391  458.457  752.182 1124.393 1492.816 1889.676 2241.138
723.00   152.547  246.441  502.895  822.871 1158.273 1562.061 1962.981 2445.879
724.00   101.664  203.062  460.750  770.441 1156.791 1548.049 2011.735 2465.322
725.00    68.523  127.215  356.406  632.920 1026.816 1374.654 1776.624 2236.243
726.00   114.062  222.656  474.055  794.230 1121.600 1544.695 2066.213 2468.739
727.00    92.781  166.258  383.230  692.219 1150.854 1663.287 2235.910 2654.707
728.00   109.867  193.480  365.219  605.766 1007.238 1379.906 1699.088 2173.065
729.00   127.875  203.832  426.855  718.914 1103.393 1551.829 2045.495 2655.273
730.00   137.914  231.727  408.961  624.148 1038.885 1387.945 1824.598 2235.408
731.00   118.148  253.367  496.859  784.076 1069.938 1541.660 2012.201 2582.478
732.00   144.766  223.195  386.602  738.170 1245.639 1739.490 2138.255 2579.971
733.00   100.391  204.176  390.977  648.850 1070.885 1612.441 2063.834 2576.461
734.00   152.562  227.312  387.352  712.775 1220.760 1711.203 2194.496 2632.060
735.00   210.164  307.273  536.645  778.010 1106.799 1537.146 2117.500 2698.743
736.00   197.484  321.020  612.371  917.041 1318.316 1742.230 2232.273 2714.570
737.00   198.500  341.297  602.285  826.262 1130.316 1637.412 2106.963 2642.249
738.00   238.227  318.758  512.133  770.342 1118.654 1484.402 1851.828 2394.133
739.00   220.102  327.410  517.449  807.039 1293.027 1796.131 2278.592 2713.205
740.00   232.242  341.395  594.496  895.385 1272.672 1685.865 2221.548 2786.257
741.00   239.602  357.242  548.047  828.654 1186.680 1629.641 1993.149 2354.099
742.00   192.367  331.508  588.523  906.559 1250.424 1631.104 2125.519 2587.036
743.00   126.883  231.668  372.469  591.100  971.980 1483.404 1885.867 2209.704
744.00   143.633  232.629  523.309  885.695 1185.666 1535.590 1933.065 2292.435
745.00   126.750  226.859  429.375  687.279 1116.604 1540.314 1874.622 2186.304
746.00   144.258  252.238  389.332  631.818  997.828 1386.291 1797.587 2232.686
747.00   160.844  247.293  410.816  658.225  927.328 1218.918 1664.186 2161.229
748.00   126.453  220.703  471.219  740.236 1055.979 1549.279 1999.482 2436.396
749.00   137.031  254.672  570.641  922.674 1268.244 1693.666 2079.442 2389.223
750.00   187.477  260.395  445.023  673.525 1013.414 1399.666 1957.528 2489.770
751.00   110.359  192.164  394.762  648.934  864.707 1243.061 1674.104 2083.316
752.00   142.742  235.324  461.430  696.236  928.818 1226.936 1581.994 1953.258
753.00   122.680  215.930  441.738  666.527 1043.826 1431.635 1819.279 2169.732
754.00   101.117  183.156  371.984  618.270  948.953 1366.574 1929.814 2492.977
755.00   130.438  216.449  396.594  673.482  985.236 1358.412 1862.338 2366.768
756.00   150.289  235.258  310.203  452.090  671.910  978.756 1356.151 1788.229
757.00   102.875  170.566  280.637  516.844  786.492 1085.896 1392.680 1818.761
758.00   158.516  258.789  394.199  584.938  800.170 1071.270 1389.718 1789.643
759.00   113.438  187.961  369.602  653.920  871.045 1183.131 1523.402 1824.701
760.00   107.703  155.562  321.852  540.113  791.600 1047.480 1342.288 1641.914
761.00    61.258  125.355  371.695  652.596 1086.959 1447.104 1910.662 2271.050
762.00   167.516  246.301  453.402  717.012  926.373 1189.822 1380.880 1663.181
763.00    81.781  191.664  429.543  690.287 1068.428 1551.787 1976.106 2350.951
764.00    71.812  125.297  261.676  445.846  805.676 1224.957 1655.800 2000.645
765.00    89.609  165.992  325.094  454.059  651.061  972.715 1246.432 1702.081
766.00   131.516  211.188  417.988  684.842  948.264 1246.760 1663.035 2105.754
767.00   201.992  338.973  563.207  821.674 1152.004 1499.006 1872.032 2399.727
768.00    80.016  199.555  449.277  705.184 1022.074 1418.140 1843.939 2430.852
769.00   127.211  250.230  465.973  706.291 1069.334 1504.379 1920.539 2556.311
770.00   130.758  208.367  410.742  652.205  912.654 1254.086 1761.161 2268.340
771.00    80.281  174.805  401.184  700.656 1112.186 1549.906 2062.969 2563.085
772.00    87.812  145.160  345.113  596.861  927.398 1287.533 1579.541 2122.982
773.00    78.453  153.141  350.973  617.639  947.164 1288.338 1659.690 2175.535
774.00    74.938  133.598  352.070  667.648  978.699 1360.490 1830.216 2376.173
775.00    84.789  145.824  341.410  570.965  971.693 1511.094 2012.057 2448.256
776.00   103.125  183.801  429.844  603.799  945.367 1314.361 1896.411 2535.924
777.00   122.281  204.031  413.332  723.270 1140.029 1605.883 1995.424 2414.290
778.00   110.898  194.586  368.832  640.221  978.193 1444.586 1860.866 2274.059
779.00    53.094  126.668  357.465  583.156  872.830 1242.496 1702.347 2240.166
780.00    90.992  137.746  376.145  625.723 1029.545 1414.666 1883.974 2350.230
781.00    83.703  154.770  381.496  668.814 1078.652 1424.270 2002.038 2563.830
782.00    91.289  158.566  415.371  639.229  917.266 1405.375 1909.617 2447.408
783.00    62.273  151.484  291.684  487.146  811.471 1142.000 1569.123 2096.776
784.00   143.500  228.648  449.090  748.771 1010.359 1242.605 1646.027 2034.395
785.00   102.844  209.652  442.516  757.691 1107.457 1475.273 1952.292 2493.000
786.00    57.750  101.242  377.336  664.092 1103.711 1621.104 2203.946 2659.120
787.00   175.891  232.113  425.836  801.744 1219.396 1768.512 2200.085 2542.952
788.00   126.680  181.762  402.867  697.877 1080.641 1540.646 1966.056 2450.418
789.00   125.445  185.691  359.777  601.877  990.252 1400.564 1799.133 2142.941
790.00    96.469  145.871  273.020  650.525 1118.043 1633.955 2182.524 2478.631
791.00   139.492  209.242  486.926  910.424 1343.768 1827.682 2290.086 2765.950
792.00    93.359  193.418  488.840  757.539 1149.010 1682.732 2236.403 2849.291
793.00    94.562  176.656  341.176  653.551 1035.234 1434.930 1867.681 2221.427
794.00    87.438  140.039  339.512  545.301  837.277 1202.209 1575.725 1973.885
795.00   104.820  170.078  386.676  734.936 1115.791 1545.688 1907.200 2340.237
796.00    93.984  151.109  375.812  660.906 1074.494 1538.344 2113.969 2740.871
797.00   102.086  172.531  410.172  673.355  963.480 1467.322 1976.857 2534.662
798.00    81.969  157.707  341.156  553.838  872.217 1283.361 1658.165 2212.958
799.00    88.797  151.938  306.086  485.562  718.287 1114.770 1524.701 2121.296
800.00    86.938  162.898  333.133  543.572  761.139 1157.307 1544.078 2037.977
801.00    83.727  182.215  368.074  611.371  887.596 1334.076 1802.932 2346.177
802.00    96.766  177.711  343.973  548.953  827.404 1163.090 1468.703 2049.184
803.00   114.820  166.508  347.656  609.789  949.904 1454.898 1969.425 2511.221
804.00    87.156  136.223  251.770  426.160  652.201 1077.639 1481.236 1861.673
805.00   111.680  191.488  309.891  462.000  837.723 1401.449 1826.498 2234.137
806.00    86.320  103.051  204.836  427.711  756.459 1126.002 1557.215 2081.738
807.00    53.086  134.602  376.855  583.652  865.861 1198.939 1639.348 2045.979
808.00   119.414  183.910  411.168  665.250 1025.688 1285.900 1688.152 2260.972
809.00   102.602  173.680  369.012  648.441 1008.965 1474.193 1821.369 2225.090
810.00    86.711  163.852  341.324  569.863  982.402 1382.469 1775.053 2254.812
811.00   110.328  224.676  431.738  649.998  897.850 1242.379 1653.207 2153.574
812.00   167.586  258.195  395.227  650.166  818.721 1190.117 1775.201 2393.859
813.00    82.750  152.719  286.012  536.803  769.275 1205.672 1679.246 2137.777
814.00   111.945  194.902  427.379  720.061 1019.652 1322.213 1727.314 2278.233
815.00    94.172  205.715  380.578  704.742 1046.982 1425.568 1820.713 2307.688
816.00    98.258  187.062  436.785  723.098 1069.352 1462.826 1901.317 2414.457
817.00    82.500  165.570  368.566  649.686 1023.035 1470.760 1984.510 2569.966
818.00    81.664  138.254  294.688  577.354  902.352 1489.916 2066.978 2468.463
819.00   111.586  188.754  357.656  631.730  920.730 1350.439 1927.912 2399.363
820.00   132.953  201.219  384.461  680.273 1039.006 1407.992 1741.066 2288.707
821.00    96.242  222.734  525.664  830.518 1073.406 1383.842 1825.529 2246.845
822.00   109.203  218.973  426.902  665.516 1013.117 1427.266 1831.094 2393.753
823.00   105.453  209.195  416.465  673.330  972.158 1345.314 1800.448 2380.349
824.00    93.633  185.574  403.359  627.912  962.404 1365.961 1871.343 2351.130
825.00    18.828   40.707  305.496  608.184  912.904 1237.740 1683.524 2136.226
826.00    52.930  135.125  396.988  725.131 1073.016 1425.922 1919.387 2476.922
827.00    71.492  157.504  416.090  760.529 1095.734 1516.133 2051.332 2666.242
828.00   133.586  228.066  370.582  645.395 1042.357 1519.660 2015.168 2723.821
829.00   215.445  333.109  543.703  820.088 1227.123 1864.023 2424.844 2944.662
830.00    98.516  238.895  506.320  774.332 1100.908 1487.771 1913.961 2388.906
831.00    64.195  156.727  403.254  692.902 1120.596 1751.811 2232.381 2803.330
832.00   104.047  219.559  516.828  878.248 1282.854 1809.893 2356.073 2923.280
833.00   194.234  312.465  529.512  784.039 1142.805 1565.338 1955.017 2448.961
834.00   124.602  255.340  530.777  844.240 1210.828 1596.707 2001.690 2377.269
835.00   173.516  288.793  573.586  891.006 1264.043 1771.287 2317.485 2821.683
836.00   100.508  181.602  493.887  800.713 1235.438 1720.408 2306.598 2827.650
837.00    45.078  111.699  316.113  586.293  854.156 1317.787 1792.673 2084.680
838.00   123.422  203.258  477.203  821.773 1220.541 1651.542 2091.715 2494.159
839.00   101.453  188.891  387.312  649.924  977.594 1432.174 1844.408 2320.716
840.00    88.422  207.859  477.383  738.400 1045.477 1491.984 1960.256 2616.351
841.00    63.102  132.348  361.059  589.436  862.162 1242.617 1616.136 2035.261
842.00    70.375  165.109  337.102  532.012  898.234 1305.889 1734.362 2214.952
843.00    34.844   91.383  294.047  533.109  789.320 1160.410 1725.801 2289.242
844.00    59.242  149.215  357.777  618.840  947.227 1302.449 1600.246 1996.067
845.00    81.680  217.082  539.734  768.451 1030.018 1382.867 1872.820 2350.089
846.00    99.086  190.805  428.582  699.180 1060.609 1425.857 1903.938 2483.347
847.00    84.211  184.594  393.898  594.840  908.807 1360.244 1816.801 2374.117
848.00    89.344  193.410  413.895  618.162  966.643 1289.395 1659.151 1986.819
849.00   139.211  238.492  407.250  619.150  894.703 1216.158 1596.873 1906.535
850.00   105.539  208.367  411.539  662.771  869.434 1178.973 1651.529 2095.803
851.00   118.086  217.977  401.582  657.146  941.449 1284.161 1721.664 2233.020
852.00   124.359  179.477  372.234  728.516 1128.221 1591.600 2182.922 2730.844
853.00   133.719  179.352  447.523  788.180 1138.113 1659.174 2252.162 2781.581
854.00    92.648  202.277  400.289  585.939  828.736 1143.174 1599.959 2104.255
855.00    50.719  137.266  360.301  663.568 1022.215 1364.655 1826.544 2232.387
856.00    36.352   91.512  254.191  466.941  769.734 1078.982 1611.966 1988.731
857.00    79.773  140.859  302.867  481.695  758.330 1159.219 1668.724 2220.426
858.00    40.531  122.648  280.254  466.951  721.684 1146.092 1775.428 2356.354
859.00    75.297  149.758  370.535  658.305 1002.498 1492.625 2106.456 2434.337
860.00   100.102  185.562  442.770  683.611  983.873 1381.037 1825.366 2438.566
861.00   130.000  201.621  363.797  628.412  893.949 1340.595 1793.897 2385.070
862.00   154.500  271.539  590.844  868.029 1131.008 1418.186 1756.065 2208.670
863.00   152.367  237.777  460.406  782.340 1204.754 1694.219 2248.092 2751.311
864.00   119.359  215.062  432.676  617.768  882.240 1310.032 1750.262 2270.169
865.00   220.930  337.379  580.008  875.242 1228.320 1548.645 1947.127 2423.276
866.00   137.461  218.613  396.000  624.539  991.014 1425.977 1821.065 2361.788
867.00   184.328  272.258  491.891  756.295 1107.012 1540.855 1977.529 2478.847
868.00   167.695  269.605  502.422  752.357 1051.684 1462.922 1857.058 2197.931
869.00   215.266  319.191  520.312  781.789 1115.049 1543.459 2167.297 2649.480
870.00   118.000  208.547  402.793  690.562 1055.314 1434.561 1832.000 2412.627
871.00   161.047  215.457  348.871  630.051 1070.182 1512.781 1905.944 2381.454
872.00   106.617  178.188  279.785  420.408  764.477 1180.372 1671.840 2182.174
873.00   119.406  209.246  303.539  451.732  727.238 1100.904 1588.261 2135.054
874.00    68.469  129.121  377.508  677.145 1104.344 1512.774 1935.969 2373.652
875.00    80.320  150.055  289.582  554.436 1016.934 1399.020 1761.342 2094.789
876.00   135.430  188.328  303.109  516.930  783.787 1133.224 1517.312 1876.011
877.00   142.023  232.430  354.594  653.242 1025.645 1405.102 1887.956 2264.475
878.00   129.367  182.258  310.496  549.062  909.658 1328.100 1704.304 2111.146
879.00   141.203  206.508  338.488  577.213  870.826 1267.601 1689.392 2361.495
880.00   120.820  171.742  293.648  525.932  837.117 1210.002 1698.843 2204.076
881.00   144.250  200.340  291.184  437.160  683.525 1108.537 1600.595 2310.860
882.00   154.461  229.359  394.648  619.918  924.529 1418.929 2088.906 2538.679
883.00   112.812  174.645  331.570  551.240  966.232 1495.771 2038.491 2580.892
884.00    90.367  127.484  319.168  550.574  858.977 1416.757 2056.977 2735.489
885.00   131.422  200.410  375.617  618.057  928.277 1281.662 1717.707 2112.302
886.00    78.727  132.586  289.086  583.039  987.133 1328.857 1759.736 2204.937
887.00   117.742  201.688  354.113  612.490  953.938 1391.592 1836.422 2285.730
888.00   125.211  235.688  491.703  807.020 1137.273 1561.759 1870.661 2149.921
889.00    94.281  169.305  351.199  648.463 1008.734 1459.141 1824.188 2287.309
890.00   218.562  319.840  513.242  794.939 1172.006 1679.676 2348.227 2874.852
891.00   102.289  209.688  370.688  665.672 1182.154 1656.382 2094.773 2550.562
892.00   139.008  220.719  427.773  766.916 1173.750 1643.761 2109.192 2557.622
893.00   156.266  213.008  409.379  622.973  925.363 1479.852 2079.286 2691.375
894.00   174.695  308.449  581.191 1021.660 1323.590 1769.520 2268.645 2777.815
895.00   231.008  371.594  679.195 1064.061 1445.607 1842.947 2131.628 2480.319
896.00   177.367  301.434  555.828 1087.848 1475.100 1907.459 2409.107 2891.295
897.00    62.531  134.922  380.020  688.553 1172.475 1669.245 2173.521 2679.563
898.00    91.805  150.566  311.090  564.826 1031.891 1491.822 1996.641 2531.283
899.00   118.094  173.133  437.172  825.883 1242.254 1668.983 2182.132 2687.774
900.00   163.984  228.656  434.672  787.287 1188.373 1667.731 2172.661 2744.826
901.00   186.383  218.020  368.312  677.486 1134.984 1617.877 2090.473 2594.888
902.00   223.531  279.473  378.316  650.850 1052.791 1673.821 2279.493 2776.686
903.00   146.219  216.625  484.238  882.135 1425.125 1801.964 2212.562 2607.272
904.00   135.531  208.324  344.676  606.941  948.209 1384.299 1884.138 2430.805
905.00   162.484  260.355  433.504  716.828 1114.828 1555.311 1988.760 2432.346
906.00   165.305  213.879  359.227  634.553  981.846 1455.888 1951.048 2457.829
907.00    94.617  180.707  345.180  604.674  991.941 1470.998 1929.642 2304.475
908.00    70.484  151.645  413.711  729.355 1185.674 1489.624 1956.481 2538.790
909.00   136.500  190.055  360.910  630.443  956.441 1346.559 1866.808 2390.868
910.00    40.344   87.621  316.652  580.318  888.588 1367.967 1682.279 2047.006
911.00   136.695  236.973  418.152  637.844 1005.014 1573.479 2116.805 2632.059
912.00    81.648  131.605  319.832  674.932 1102.990 1465.203 1878.304 2392.618
913.00    76.211  121.949  262.094  471.416  813.764 1265.797 1724.125 2301.506
914.00    78.906  162.273  345.871  713.959 1094.393 1392.863 1805.303 2247.374
915.00    94.680  151.941  325.719  559.379  817.969 1166.443 1847.125 2554.580
916.00   142.961  211.746  422.301  736.664 1070.736 1541.070 2082.803 2559.322
917.00   154.438  225.348  393.734  616.643  924.709 1462.402 1971.701 2418.505
918.00   117.875  183.383  328.297  588.240  971.793 1444.070 1983.841 2488.187
919.00   146.203  262.746  560.238  983.201 1426.885 1935.914 2460.864 3011.071
920.00   127.906  191.344  395.387  721.906 1097.504 1522.771 2087.531 2643.211
921.00   143.383  213.605  412.488  690.182 1044.721 1508.439 1968.536 2464.102
922.00   141.672  187.055  312.484  725.201 1155.869 1611.321 2150.120 2610.736
923.00   133.578  184.898  323.219  512.789  850.264 1282.526 1694.803 2212.904
924.00   130.812  190.082  419.359  717.379 1079.639 1461.132 1981.031 2402.104
925.00   189.008  318.789  703.082 1072.643 1321.951 1653.102 2022.112 2390.847
926.00   174.414  268.953  491.184  733.305 1083.262 1450.050 1846.608 2380.449
927.00   159.023  250.574  463.113  771.021 1113.414 1604.510 2104.032 2701.674
928.00   191.219  360.434  628.281  871.455 1207.695 1798.352 2333.682 2780.419
929.00   188.156  262.656  467.574  890.520 1292.561 1817.383 2330.110 2749.773
930.00   174.820  272.742  425.746  731.990 1069.662 1515.486 1990.641 2438.512
931.00   142.867  232.441  442.465  671.803 1051.359 1614.674 2315.378 2705.183
932.00   168.320  312.355  583.656  829.893 1272.867 1781.287 2314.582 2827.348
933.00   102.273  189.977  442.574  656.068  960.676 1283.499 1739.997 2233.686
934.00   155.992  273.367  502.305  730.146 1000.613 1410.541 2016.336 2588.708
935.00    80.570  128.047  457.441  805.090 1300.367 1769.691 2230.261 2718.605
936.00   165.289  313.988  618.293  894.240 1199.520 1573.662 2131.773 2572.591
937.00    68.750  151.582  395.094  743.348 1058.348 1434.411 1841.872 2343.909
938.00   193.961  285.711  439.312  667.078 1087.123 1469.635 1801.272 2179.963
939.00   207.000  301.598  456.211  724.768 1022.820 1420.933 1861.108 2320.929
940.00   188.234  324.551  598.457  885.611 1115.531 1499.508 2060.092 2460.953
941.00   196.789  276.797  486.930  848.971 1228.057 1641.226 2264.017 2736.620
942.00   172.016  247.406  497.402  836.680 1275.887 1732.299 2262.943 2802.289
943.00   276.477  476.488  720.254  882.299 1211.289 1595.313 2210.399 2671.391
944.00   221.961  373.270  574.254  826.510 1260.812 1718.505 2223.037 2706.271
945.00   210.023  365.020  621.199  936.490 1349.146 1892.198 2452.658 2920.563
946.00   160.422  249.617  499.473  883.744 1467.504 2029.331 2537.358 3050.737
947.00    76.328  171.781  429.926  801.602 1201.500 1627.229 2082.376 2639.495
948.00   136.531  293.812  600.098 1029.426 1450.938 1912.596 2432.035 3041.694
949.00    67.766  183.023  445.711  685.832 1154.057 1679.578 2241.471 2648.829
950.00   144.227  247.836  486.387  909.715 1477.766 1994.976 2557.962 2987.254
951.00   186.156  286.109  590.922  982.377 1466.965 2044.123 2694.193 3295.824
952.00   186.445  370.996  681.105 1000.092 1479.459 1964.187 2385.489 2880.208
953.00   234.812  379.379  739.945 1226.271 1677.502 2321.562 2870.922 3311.814
954.00   156.055  363.605  694.758  987.594 1430.594 2087.333 2629.527 2973.488
955.00   190.711  312.258  569.570  886.840 1256.691 1750.304 2064.842 2373.738
956.00   139.148  212.441  467.934  809.518 1221.137 1693.847 2065.634 2360.577
957.00   192.039  295.113  482.727  772.760 1155.686 1609.546 2147.192 2776.766
958.00   131.680  202.121  338.469  636.996 1047.164 1498.912 2091.965 2629.896
959.00   167.508  282.816  553.059  897.273 1298.863 1698.844 2175.221 2602.632
960.00   131.953  189.242  449.691  765.002 1171.023 1614.089 2205.850 2622.100
961.00   178.930  282.277  564.164  836.980 1192.379 1637.012 2122.838 2461.020
962.00   224.062  298.945  447.133  783.768 1126.605 1571.455 2117.626 2566.146
963.00   155.406  265.098  473.602  737.029 1060.504 1456.259 1931.933 2401.489
964.00   225.555  330.902  643.930 1037.357 1471.977 1929.529 2280.688 2785.372
965.00   155.820  229.305  433.191  699.553 1106.172 1441.131 1890.206 2464.651
966.00    90.766  165.672  422.152  763.033 1144.705 1513.323 1936.593 2344.714
967.00   133.195  221.285  482.836  895.990 1283.014 1912.865 2432.838 2792.195
968.00   152.969  198.297  395.121  679.230  977.980 1345.918 1777.320 2140.530
969.00   160.711  233.125  494.176  892.803 1307.791 1707.766 2158.776 2675.188
970.00   203.336  296.242  473.078  682.994 1047.213 1504.288 2110.352 2622.034
971.00    87.469  151.457  336.902  583.166  901.607 1351.755 1838.742 2247.793
972.00   123.094  205.293  393.922  685.480 1047.906 1423.831 1966.603 2654.668
973.00   214.031  316.203  476.102  676.498  974.293 1257.797 1726.722 2214.389
974.00   213.742  287.227  494.113  673.158  969.689 1356.983 1801.707 2414.782
975.00   166.281  258.812  407.773  574.270  858.934 1241.330 1764.242 2365.208
976.00   145.828  260.504  391.113  589.793  979.066 1484.162 2130.003 2645.878
977.00   157.594  258.734  490.203  728.521 1072.684 1495.731 1888.786 2376.503
978.00   108.258  192.043  410.121  656.877  897.006 1238.214 1686.302 2291.771
979.00    93.883  158.000  357.230  607.789  901.846 1205.201 1663.687 2116.354
980.00   117.906  194.473  408.617  665.027 1007.102 1373.199 1725.294 2225.452
981.00   111.672  195.117  368.223  666.592 1010.090 1341.947 1722.842 2337.346
982.00   109.734  199.000  488.543  849.594 1228.338 1629.518 2037.953 2504.252
983.00   103.633  210.527  601.043  888.689 1168.512 1547.999 1976.137 2432.532
984.00   135.680  234.863  418.359  647.664 1056.352 1409.953 1873.941 2610.441
985.00   196.227  305.543  548.547  820.254 1136.047 1487.127 1950.434 2560.329
986.00   167.016  272.695  438.602  629.910  929.902 1318.699 1680.414 2173.337
987.00   113.469  186.680  400.355  707.932 1015.430 1323.396 1735.113 2187.637
988.00   101.836  204.090  405.559  581.629  815.207 1229.023 1688.754 2151.771
989.00   171.523  291.281  497.348  760.389 1040.582 1341.242 1804.721 2247.519
990.00   144.070  222.508  386.270  588.564  849.195 1227.877 1721.134 2225.481
991.00    99.516  197.934  452.105  670.793  845.549 1113.771 1492.903 2091.843
992.00   150.789  273.250  525.059  684.154  882.287 1162.330 1576.386 2199.172
993.00    80.648  171.082  367.855  603.721  945.932 1270.907 1713.653 2204.230
994.00   101.922  215.699  417.938  718.053 1033.945 1394.592 1849.111 2443.350
995.00   105.664  218.500  474.945  833.865 1253.459 1722.986 2186.019 2693.707
996.00   174.148  306.367  586.863  830.986 1113.639 1433.801 1846.629 2303.546
997.00   212.711  384.164  596.488  832.348 1088.432 1501.229 2130.577 2693.759
998.00   147.617  295.004  493.605  767.684 1145.537 1489.639 2014.472 2582.744
999.00   125.023  222.574  533.227  686.783  926.145 1301.818 1791.398 2181.810
1000.00   120.055  228.555  523.656  815.994 1160.953 1644.582 2060.886 2453.335
1001.00   192.367  276.102  469.164  713.219  983.586 1275.975 1703.452 2197.846
1002.00   257.555  400.668  619.184  863.535 1230.514 1562.985 1890.407 2254.062
1003.00   205.461  303.512  511.004  725.723 1161.352 1643.971 2155.748 2722.524
1004.00   274.438  430.410  652.176  926.062 1238.830 1762.025 2382.729 2931.295
1005.00   238.250  363.504  668.488  913.916 1279.988 1784.561 2235.296 2778.753
1006.00   262.109  481.172  829.289 1178.086 1615.828 2069.837 2566.155 3000.662
1007.00   169.484  340.867  634.398  920.100 1385.525 1980.206 2444.006 2754.957
1008.00   218.086  375.773  615.582  897.496 1348.533 1847.600 2391.498 2956.383
1009.00   160.039  256.680  552.680  932.010 1389.658 1952.353 2370.812 2846.904
1010.00   182.516  316.035  621.750  893.648 1261.188 1776.868 2316.197 2861.850
1011.00   112.805  245.527  505.734  677.037 1098.059 1588.788 2209.321 2801.508
1012.00   116.164  198.645  420.488  761.785 1027.312 1356.678 1778.201 2266.845
1013.00   118.289  265.914  477.539  702.590 1052.170 1558.385 2075.691 2628.244
1014.00   101.172  288.004  664.066  922.756 1270.908 1715.154 2014.199 2352.383
1015.00    84.414  209.941  470.723  762.266 1122.031 1624.883 2037.910 2274.914
1016.00   181.805  282.715  539.594  742.205 1069.092 1422.991 1749.774 2067.908
1017.00   217.539  341.941  639.469  976.324 1489.033 1937.399 2277.251 2691.583
1018.00   236.344  350.781  498.359  801.762 1207.906 1558.335 1887.365 2172.875
1019.00   162.406  279.664  501.742  862.416 1238.900 1631.482 2119.146 2666.098
1020.00   150.062  295.516  526.512  785.129 1228.752 1653.981 2118.435 2592.773
1021.00   111.266  257.000  505.555  828.650 1128.039 1552.275 2017.846 2544.276
