# Supplementary material for: N-Glycans modulate tilting of HIV-1 envelope glycoprotein
Source: Nat Commun. 2026 Apr 15;17:5206. doi: 10.1038/s41467-026-71874-2 (PMC13254402; doi:10.1038/s41467-026-71874-2)
Supplement: Supplementary file 8 — Source Data [file 41467_2026_71874_MOESM8_ESM.zip › source_data/2_Supplementary_Figures/5_FigS9/source_data/ENV_ECTODOMAIN/full.MEMshield.time_evo.hiv_env_full_lipids_w_ions.not_water_not_ions.4.txt]

# MEMBRANE OCCLUDED AREA
# SIM_TIME AREA_r1.4 AREA_r2 AREA_r3 AREA_r4 AREA_r5 AREA_r6 AREA_r7 AREA_r8


  0.00    89.680  174.996  433.430  606.045  824.066 1164.086 1516.632 1873.199
  1.00    47.641   92.000  201.727  369.561  551.693  744.818  981.913 1279.009
  2.00    87.906  191.227  362.480  537.070  676.904  861.592 1111.038 1466.173
  3.00    78.344  142.684  298.184  424.777  609.740  792.377  995.776 1340.301
  4.00    99.531  188.574  366.242  548.100  691.979  858.199 1036.982 1345.637
  5.00   117.383  187.660  314.480  435.549  500.576  770.504 1085.195 1446.842
  6.00   112.539  170.426  277.156  447.020  668.111  994.486 1328.491 1639.472
  7.00   164.492  256.324  423.496  522.898  651.568  867.178 1131.745 1557.808
  8.00    84.328  215.188  485.840  603.121  688.906  837.197 1216.198 1669.642
  9.00   148.906  299.445  492.449  614.625  756.123  982.703 1180.287 1497.678
 10.00    75.461  151.453  381.500  597.809  722.727  854.674 1160.146 1481.617
 11.00    33.625   98.766  296.582  569.326  830.527 1070.010 1380.102 1795.136
 12.00    90.336  135.914  303.016  487.840  712.166  950.287 1165.065 1567.266
 13.00   107.984  190.895  343.750  683.805  886.025 1034.100 1195.674 1612.247
 14.00    92.961  140.723  295.309  553.584  742.635  924.254 1230.408 1506.896
 15.00    61.930   88.254  170.820  431.012  539.900  752.723 1013.146 1354.636
 16.00   111.234  173.969  368.273  522.775  705.467  941.777 1248.689 1606.829
 17.00    55.969  131.129  302.195  508.770  673.033  933.775 1215.614 1514.540
 18.00    94.648  214.262  434.102  623.461  777.191  951.514 1212.623 1493.227
 19.00   161.109  282.453  375.363  498.123  709.314  916.670 1140.168 1490.535
 20.00   111.641  145.816  268.957  382.754  573.977  692.244  950.790 1373.793
 21.00    85.352  146.938  320.348  537.357  622.039  748.984 1132.963 1472.280
 22.00   133.711  234.816  458.484  643.539  783.574  951.240 1217.386 1493.647
 23.00    99.352  192.922  463.574  749.826  874.006  955.759 1177.605 1427.578
 24.00    78.172  135.117  387.215  576.834  706.393  901.879 1222.518 1667.934
 25.00   109.172  161.910  315.969  521.164  683.102  887.855 1185.747 1559.883
 26.00    99.828  179.414  356.742  517.623  648.627  816.938 1030.597 1335.419
 27.00    49.492  109.188  361.203  637.814  885.812 1131.873 1370.851 1736.915
 28.00    60.133  120.914  295.879  462.350  698.268  905.474 1144.181 1447.308
 29.00    88.734  133.480  188.254  330.830  498.568  800.875 1046.308 1427.242
 30.00   156.344  226.043  383.906  613.898  800.744  905.893 1161.374 1530.909
 31.00   109.117  250.027  480.816  759.605  959.047 1107.654 1465.832 1817.123
 32.00    98.117  151.043  267.965  426.207  645.418  895.820 1106.232 1325.366
 33.00    99.094  165.707  271.086  460.346  651.469  978.547 1342.275 1743.516
 34.00    74.461  162.219  275.961  435.467  637.500  974.006 1424.748 2004.143
 35.00    52.039   83.191  165.035  309.756  499.551  799.525 1146.934 1462.207
 36.00    80.453  140.621  225.953  425.938  606.268  740.939  926.646 1256.574
 37.00    74.789  121.906  274.547  449.178  665.270  851.506 1148.871 1447.977
 38.00    80.703  153.133  282.453  442.449  667.330  881.533 1045.688 1204.781
 39.00    86.133  139.500  250.777  404.705  696.047 1048.994 1481.113 1896.321
 40.00   104.641  176.367  387.402  606.805  750.047 1110.412 1497.493 2028.670
 41.00    73.914   96.824  225.176  464.459  699.123  902.139 1262.117 1717.789
 42.00    65.289  113.320  340.383  576.789  829.619 1214.598 1580.042 1950.590
 43.00    89.617  121.723  253.125  515.398  722.230 1104.326 1579.159 2132.944
 44.00    99.875  173.605  290.637  536.582  814.350 1066.373 1383.271 1828.172
 45.00    65.648  100.652  163.402  315.572  464.590  667.307  926.958 1307.102
 46.00   128.977  245.906  385.191  583.715  723.898  918.078 1254.781 1671.209
 47.00    50.797  107.750  262.055  403.695  619.416  892.477 1150.539 1515.673
 48.00     3.992   74.023  186.016  329.785  490.285  723.822  952.895 1225.232
 49.00     0.000    7.863   81.922  214.480  394.381  603.506  886.764 1300.835
 50.00    25.875   51.707  113.586  220.650  395.957  656.496  990.365 1319.891
 51.00    34.031   89.426  186.137  251.848  414.846  647.127  871.574 1067.166
 52.00    27.586   66.973  126.148  202.557  375.031  588.473  832.342 1077.986
 53.00    24.469   55.684  167.395  368.906  584.211  855.889 1168.814 1442.888
 54.00   120.953  170.484  318.441  560.016  785.930  891.816 1134.834 1569.793
 55.00    75.477  135.645  261.703  437.744  559.070  747.475 1021.513 1372.175
 56.00    60.570  127.961  243.457  352.031  490.092  646.889  875.289 1147.871
 57.00   109.617  178.445  204.656  221.695  338.225  538.922  733.850  924.640
 58.00    98.633  147.504  246.453  321.633  469.133  694.629  862.496 1020.854
 59.00    47.031  117.051  242.105  311.543  441.672  707.307 1002.905 1220.839
 60.00    23.320   62.449  153.785  208.592  316.801  484.922  749.656  987.408
 61.00    88.414  131.148  228.035  361.076  547.730  816.975 1202.174 1453.558
 62.00    30.789   48.375  102.379  240.738  473.963  766.506 1032.475 1303.035
 63.00    33.500   58.914  110.383  192.256  378.715  621.787  886.396 1147.933
 64.00    65.680   83.195  128.785  188.686  375.965  667.229  944.916 1359.420
 65.00    66.516   99.871  139.680  249.783  377.250  560.389  765.400  904.328
 66.00    75.375  119.582  206.809  360.500  500.773  658.045  877.690 1187.521
 67.00    40.727   66.684  199.562  334.551  507.982  742.057  978.662 1305.430
 68.00    70.867  127.086  183.629  312.146  455.068  653.477  889.604 1184.973
 69.00    37.242   71.098  144.250  311.854  478.939  728.166  951.920 1145.780
 70.00    52.828  110.078  223.352  297.316  426.547  689.062  903.234 1092.677
 71.00    24.312   42.402   79.324  177.371  254.213  422.674  612.369  789.312
 72.00    71.977  122.438  217.059  217.723  329.703  529.254  744.762  984.800
 73.00     1.906   26.520  160.680  339.135  488.312  549.387  659.426  845.942
 74.00   104.898  154.480  248.941  388.217  555.322  652.254  810.855 1001.670
 75.00    27.141   65.723  217.730  343.877  488.189  560.197  619.993  761.775
 76.00    62.797  124.277  251.867  320.402  385.590  552.219  783.615 1033.620
 77.00    63.281   96.520  234.133  399.451  575.145  755.834  954.010 1190.078
 78.00    39.273  112.344  232.574  396.324  513.857  683.928  776.186  950.553
 79.00    61.586  108.242  203.109  345.359  525.379  804.266  958.135 1238.834
 80.00    20.156  123.434  272.285  362.047  605.795  789.365  944.020 1146.396
 81.00    12.117   91.055  224.684  299.982  445.922  599.475  779.729  982.111
 82.00     9.016   79.840  171.508  310.303  473.799  627.592  905.174 1221.106
 83.00    22.539   79.117  144.676  272.535  502.637  663.705  870.011 1177.543
 84.00    12.891   84.477  231.035  409.951  618.160  797.414 1021.045 1328.940
 85.00     0.000   48.840  179.449  264.613  421.127  630.684  789.453  994.229
 86.00    17.508   81.840  231.910  353.539  503.607  669.891  813.773 1060.285
 87.00    17.398   46.031  134.148  250.465  437.922  510.309  685.230  896.112
 88.00     0.000   21.508  128.359  246.574  384.533  535.811  713.182  938.554
 89.00     5.031   90.992  193.227  237.818  366.660  423.621  557.123  722.989
 90.00    15.172   36.867  104.496  175.723  282.059  433.969  606.611  784.189
 91.00    13.227   91.863  146.816  205.910  356.381  534.004  700.221  884.407
 92.00     0.000   27.129   91.574  154.945  299.996  441.588  625.516  814.328
 93.00     0.000    0.000   60.945  227.154  415.529  485.018  612.324  901.680
 94.00    67.156   80.789   97.180  126.381  218.123  347.865  518.301  676.060
 95.00    95.688  111.426  154.633  236.848  343.920  458.055  689.323  926.320
 96.00    85.375  114.027  162.719  300.047  415.230  575.102  700.760  900.176
 97.00    40.375   67.910  122.820  192.598  305.889  496.117  628.852  803.822
 98.00    36.242   57.527  165.102  276.908  387.705  489.041  583.994  778.964
 99.00    16.500   35.402   95.570  185.389  352.324  452.961  645.271  934.530
100.00     1.055   30.176   48.750   70.211  137.680  288.312  502.424  753.035
101.00    70.227   96.117  134.832  159.275  239.852  314.990  453.695  682.669
102.00    38.250   66.055   97.188  119.463  217.912  315.529  402.170  519.695
103.00     0.000    6.770   58.793  118.623  217.961  368.070  500.516  725.994
104.00     0.000   11.391   57.180  120.633  189.416  301.516  487.430  649.304
105.00    53.875   74.508  126.547  229.758  327.453  438.039  557.264  752.596
106.00    76.906   98.770  155.148  209.902  334.189  597.920  942.609 1278.629
107.00    54.039   84.566  155.316  209.633  335.684  600.223  816.223 1025.460
108.00    22.195   52.336  112.051  180.582  286.439  447.354  570.835  823.732
109.00    27.898   45.977   68.922  106.619  171.787  277.449  488.536  800.338
110.00     0.000    7.340   54.516  103.518  170.875  240.314  451.572  864.772
111.00     3.133   23.266   53.305  118.928  260.152  441.283  594.812  822.119
112.00    29.586   49.969  132.820  241.119  375.463  585.824  901.691 1373.483
113.00    15.258   63.430  116.875  144.545  222.041  313.006  496.639  690.751
114.00    13.859   22.344   38.457   76.129  192.984  275.436  384.770  624.013
115.00     2.164   30.805  108.891  218.311  303.098  446.084  630.072 1094.440
116.00     0.000   14.031   85.055  144.393  195.756  300.291  384.520  656.298
117.00     8.664   20.359   85.098  196.244  342.723  476.277  648.896  812.749
118.00    15.766   46.270  115.199  183.654  336.480  446.668  532.600  749.997
119.00     0.000    9.609   27.152   48.947  231.205  422.080  587.877  769.173
120.00     4.828   17.582   60.242  140.992  308.367  491.801  793.148 1179.154
121.00     9.516   26.785   54.652  104.117  206.090  272.570  512.635  889.715
122.00     0.000   18.352   73.828  125.566  219.494  357.676  466.381  713.968
123.00     6.617   32.758  125.695  242.936  309.471  464.047  757.594  980.365
124.00     4.945    9.895   70.672  135.318  215.900  325.434  613.613 1072.370
125.00     0.844   22.785   74.828  206.756  285.404  390.248  655.863  909.431
126.00    11.195   41.801  151.812  272.623  392.383  508.836  737.359 1013.280
127.00     5.039   43.648  142.211  229.213  261.986  370.084  605.412  975.390
128.00    56.031  115.258  199.914  297.059  417.771  464.873  659.420 1016.133
129.00     0.000   15.086   51.402  145.660  257.600  341.879  519.174  892.079
130.00    15.852   31.508  100.902  198.635  262.711  339.965  520.353  819.688
131.00    20.281   42.742  137.539  251.990  424.814  687.545  865.989 1108.735
132.00     0.000   22.285  124.812  305.291  500.699  754.148 1156.768 1386.589
133.00    37.695   74.926  207.449  342.998  478.828  681.328  940.042 1262.622
134.00    76.039  149.164  251.715  354.957  488.969  596.957  776.284 1214.234
135.00    32.133   61.547  186.398  362.000  464.342  638.875  995.023 1422.483
136.00    92.227  137.266  179.828  257.789  437.451  622.145  997.301 1526.150
137.00    41.656   89.727  179.656  286.707  488.703  697.365  944.016 1335.881
138.00    46.281   93.043  187.965  283.189  393.400  705.764  990.879 1352.775
139.00    20.891   49.570   86.520  155.807  334.092  532.176  815.801 1171.566
140.00     8.109   24.797   88.574  200.203  399.594  638.203  934.296 1249.777
141.00     1.969   15.996  102.039  239.518  373.217  566.027  938.934 1399.521
142.00     0.000    1.695   82.398  154.344  221.637  390.551  694.314 1071.154
143.00     0.000    0.273   25.223  129.693  292.686  533.025  871.012 1278.436
144.00    17.539   38.758  146.973  245.254  362.100  587.174  875.070 1139.510
145.00    21.984   42.609  134.305  196.322  279.275  527.484  811.777 1192.990
146.00    24.930   38.797  103.281  193.090  257.723  385.139  630.484  846.860
147.00     3.383   27.969  123.676  249.121  362.324  547.709  754.043 1052.886
148.00     0.000   25.035  105.617  218.990  391.504  592.498  824.820 1088.279
149.00     2.367   35.320  157.234  316.998  475.008  700.855 1004.344 1317.769
150.00    30.852   57.469  132.180  266.234  428.244  705.477 1117.326 1577.824
151.00    31.492   76.922  172.062  302.814  439.574  645.234  849.624 1173.835
152.00    27.352   54.258  146.121  241.434  336.629  504.635  772.869 1019.287
153.00    16.062   29.867   49.875  123.561  229.766  388.311  663.113  818.170
154.00    15.922   29.566   96.508  211.195  257.555  342.455  607.299  985.407
155.00    15.281   35.070   95.520  174.738  309.795  529.469  735.033 1067.809
156.00     0.000   11.668   44.734  103.949  234.646  476.787  753.346 1211.065
157.00    20.055   40.027  157.598  312.992  414.914  569.262  802.151 1116.133
158.00     0.000   31.039  106.176  203.820  362.943  444.373  671.459 1070.376
159.00    53.094   68.637  116.535  179.928  234.752  434.613  747.664 1207.634
160.00    37.898   67.371  102.496  160.807  226.189  392.506  689.309  944.010
161.00     9.047   54.445  132.703  239.238  302.152  450.383  610.898  959.045
162.00    13.523   41.801   90.590  163.516  255.596  403.883  570.381  974.959
163.00    41.203   74.711  144.430  222.061  329.854  450.908  577.654  892.685
164.00    31.680   55.707  127.543  252.842  368.686  463.588  732.912 1073.564
165.00    35.023   59.488  118.758  167.229  303.502  382.904  555.531  847.472
166.00    49.602  127.168  193.406  220.057  273.396  366.803  552.155  778.341
167.00    38.977   54.570  146.809  198.086  226.898  295.676  405.249  542.745
168.00     5.914   16.016   55.777  119.459  259.975  372.078  522.799  668.613
169.00     4.133   12.086   52.254  162.273  265.551  423.496  638.885  886.265
170.00     0.000    7.312   40.195   72.957  127.744  241.322  384.263  632.140
171.00     0.000    4.062   40.020   68.631  181.330  345.625  498.521  673.295
172.00     0.000   14.254   48.801   92.686  167.471  263.977  340.137  510.091
173.00     0.000    0.000   34.047   98.098  193.602  301.141  491.732  687.946
174.00    16.195   29.406  113.941  233.666  358.979  435.703  531.891  710.541
175.00     0.000    6.359   73.066  192.357  294.375  387.521  625.503  890.295
176.00     0.367   20.727  120.191  240.928  360.400  516.998  680.780  912.679
177.00     0.000    0.000   47.039  114.039  249.656  346.568  455.542  604.450
178.00     5.500    7.664   50.539  131.953  246.662  328.637  407.866  590.187
179.00     0.000   27.547   72.250  187.904  287.131  366.658  484.090  647.365
180.00     0.000    0.273   13.848  107.701  224.797  397.373  577.781  732.594
181.00     0.000    1.094   47.926  142.994  212.125  362.736  640.344  948.008
182.00     0.000    1.918   12.836  115.795  185.336  321.529  557.217  761.864
183.00     0.000    5.852   55.820  106.350  233.980  430.129  641.095  938.250
184.00     0.000   10.102   52.828  169.584  397.410  652.107  862.281 1178.632
185.00    38.352   55.883  150.746  333.242  485.010  653.254  853.319 1227.394
186.00     4.336   41.805  163.023  283.205  441.510  489.523  679.129  990.833
187.00    28.797   81.176  202.105  385.494  537.311  596.775  863.988 1277.000
188.00     0.000    7.602   67.934  208.268  342.375  468.102  718.230  994.760
189.00     0.000   35.680  146.477  326.580  398.381  472.406  688.803 1073.150
190.00     0.789   19.742  160.586  284.465  405.199  607.357  879.507 1220.786
191.00     0.000   15.523   78.668  192.062  327.127  463.377  567.777  834.668
192.00    10.125   61.738  231.668  395.600  547.469  777.021 1058.796 1379.081
193.00     1.180   36.094  151.500  285.525  439.232  568.328  780.656 1140.218
194.00     0.000   41.121  156.793  380.996  481.412  618.365  912.275 1216.443
195.00     0.000    0.000   37.016  219.896  405.801  522.637  709.703 1077.138
196.00     0.000   20.895  119.367  239.631  448.650  654.730  852.623 1126.679
197.00     5.492   34.293  148.070  277.951  431.348  532.896  667.777  902.626
198.00     0.000   22.191  139.527  425.002  612.135  740.840  847.217 1072.017
199.00     0.000   23.734  101.340  250.035  426.467  554.389  893.710 1089.548
200.00    13.797   26.574  130.914  336.580  515.389  664.191  860.816 1209.086
201.00     1.969   23.000   90.230  232.297  409.393  571.289  800.833 1062.812
202.00     9.531   23.809  116.297  242.133  368.518  548.951  796.164 1240.501
203.00     0.000    6.586   71.824  192.074  372.285  602.629  872.512 1176.340
204.00    10.445   18.305   96.090  262.059  458.516  635.055  842.457 1037.101
205.00     1.055   32.910  182.668  418.002  560.422  820.900 1111.656 1316.561
206.00    15.062   35.316   93.316  258.926  428.611  619.504  799.684 1117.712
207.00     0.000    5.852  105.969  223.615  268.928  461.582  603.702  893.871
208.00     0.000    6.344  109.297  310.252  432.119  636.930  826.265 1046.189
209.00     0.398   30.141  128.668  277.424  471.436  791.717 1031.724 1187.830
210.00    10.914   64.688  152.730  326.795  567.525  779.865  984.891 1218.646
211.00     0.000   17.914  105.457  277.686  459.973  780.865 1079.846 1425.076
212.00    74.281  120.926  249.223  344.506  549.250  761.889 1079.539 1358.109
213.00     1.383   14.121  106.559  260.338  470.365  658.082  862.606 1109.257
214.00     0.000   14.434  114.555  333.637  482.877  660.574  852.262 1226.262
215.00    18.812   42.355  164.355  383.906  577.387  773.848  974.509 1209.007
216.00     0.594   17.559  148.707  313.869  531.258  712.750  873.436 1131.162
217.00    11.414   30.066  121.773  211.660  345.082  515.758  711.990  975.927
218.00     0.000    9.742   77.922  250.572  414.328  594.668  811.524 1078.595
219.00     0.000   23.555  106.562  274.107  396.236  567.242  833.437 1200.371
220.00    10.156   68.398  170.410  289.611  432.191  599.574  780.816 1050.481
221.00    18.289   83.258  236.207  402.820  613.977  771.965  976.580 1194.743
222.00     0.000   16.102  158.773  426.232  579.436  711.113  939.555 1176.787
223.00    16.633   40.070  119.469  249.395  484.076  757.371 1014.326 1221.441
224.00    12.891   42.316  174.047  367.373  467.715  618.625  853.200 1121.129
225.00    80.398  142.379  260.047  366.305  538.008  792.936 1058.545 1413.709
226.00     1.688   43.242  208.430  404.428  537.932  729.096 1043.470 1424.861
227.00     0.000    0.000   74.246  244.457  418.031  613.539  849.908 1161.106
228.00     0.195   21.746   80.090  220.074  332.895  491.771  734.717 1111.785
229.00    32.711   94.309  188.629  295.191  408.076  578.096  779.174 1004.079
230.00    35.125  100.043  206.871  387.494  593.242  723.996  896.836 1232.844
231.00   105.094  158.996  268.680  565.537  753.480  878.553 1112.652 1410.424
232.00   122.391  211.016  384.070  520.475  644.305  786.893  953.244 1338.919
233.00   110.773  239.859  465.844  665.629  778.881  919.129 1193.738 1410.103
234.00   104.555  200.543  484.012  609.846  728.574  866.910 1172.445 1533.604
235.00    92.422  171.285  339.672  520.242  757.213  979.342 1201.549 1639.035
236.00    72.719  109.055  292.359  514.764  670.830  810.418 1126.477 1411.345
237.00   121.594  177.020  342.293  514.465  721.525  924.609 1166.528 1495.890
238.00    85.609  134.375  406.684  649.934  831.543  951.811 1150.438 1551.308
239.00    46.414  126.520  357.633  536.484  621.549  794.629  972.710 1319.878
240.00    54.125  144.863  275.242  460.191  623.324  885.736 1117.207 1406.720
241.00    49.641  122.984  290.824  526.432  684.736  854.518 1067.156 1237.177
242.00   119.961  213.887  432.621  597.262  817.879  984.129 1206.340 1510.720
243.00   110.477  197.234  406.863  681.729  828.955 1066.684 1312.311 1553.029
244.00   101.469  169.402  316.594  567.182  722.990  935.492 1213.886 1550.350
245.00   102.148  169.840  330.215  599.322  808.252 1000.789 1264.348 1616.034
246.00    85.734  159.621  329.605  522.127  696.660  919.947 1165.512 1454.302
247.00    39.180   91.715  227.770  510.199  700.795  923.744 1265.796 1689.804
248.00    45.188  132.402  280.645  468.900  727.799 1084.676 1370.696 1711.886
249.00    68.195  100.484  276.371  612.717  767.930  939.145 1036.332 1396.984
250.00    85.000  172.168  412.215  576.861  742.752  947.463 1238.663 1589.368
251.00    88.742  206.355  444.953  609.904  840.154 1101.959 1349.765 1568.341
252.00    92.016  215.137  572.906  794.205  964.377 1184.609 1565.068 2033.809
253.00    93.938  129.363  367.508  650.123  838.498  980.816 1288.188 1772.648
254.00   148.578  225.258  449.574  718.994  777.750  909.018 1179.746 1469.863
255.00    75.539  184.516  412.797  643.318  832.537 1095.209 1396.955 1728.048
256.00   100.531  184.266  389.434  630.309  792.477 1001.330 1281.385 1717.840
257.00    85.148  193.598  373.172  655.049  890.801 1083.609 1266.144 1527.558
258.00   113.891  251.766  464.742  638.539  767.674  840.314  986.049 1154.770
259.00    53.008  104.238  270.602  470.723  608.490  860.746 1133.740 1475.417
260.00   125.750  222.500  490.156  795.838  923.471 1090.520 1311.999 1545.079
261.00   106.258  196.301  406.793  636.965  943.605 1122.572 1421.682 1628.659
262.00   153.852  319.922  658.535  892.545 1091.416 1281.307 1513.879 1852.182
263.00   145.812  265.020  530.254  823.480  962.967 1102.496 1303.588 1567.340
264.00   212.688  347.434  583.711  811.561 1022.637 1165.500 1417.791 1715.303
265.00   181.234  299.555  514.027  782.193  984.387 1237.529 1513.191 1727.087
266.00   168.117  321.918  609.520  930.117 1254.145 1529.416 1719.572 1979.666
267.00   140.727  278.941  540.027  850.656 1058.268 1242.104 1374.027 1751.296
268.00    83.430  164.234  361.016  712.344  977.023 1116.520 1337.957 1702.039
269.00   130.469  259.434  557.680  830.553 1003.242 1184.541 1466.335 1834.127
270.00    77.414  127.812  350.691  636.324  886.537 1064.770 1328.500 1871.276
271.00   119.242  266.793  554.574  831.043 1073.391 1241.371 1450.831 1774.485
272.00   177.672  326.977  598.016  913.766 1208.549 1435.826 1747.274 2312.796
273.00   256.602  472.711  690.297  850.445 1030.016 1200.990 1451.747 1824.177
274.00   260.625  400.980  774.941 1030.600 1264.102 1469.900 1624.569 1874.872
275.00   318.289  459.809  665.793  836.287 1166.074 1352.602 1632.450 2107.766
276.00   301.422  464.711  635.070  826.727 1115.736 1443.102 1760.479 2051.250
277.00   247.961  428.484  706.887  906.520 1108.002 1438.053 1843.674 2227.692
278.00   334.062  523.172  704.164  957.828 1141.650 1330.385 1618.731 2042.562
279.00   259.820  410.203  601.609  807.883 1059.143 1388.854 1603.936 1941.226
280.00   284.594  430.879  633.617  865.918 1169.211 1423.590 1699.272 2034.214
281.00   250.656  390.703  700.266  890.900 1185.924 1496.525 1776.197 2077.192
282.00   301.148  549.133  965.480 1194.262 1355.928 1521.885 1855.970 2154.463
283.00   239.750  423.938  789.531 1101.328 1206.422 1414.584 1791.386 2118.903
284.00   267.039  495.766  825.168 1047.852 1263.139 1428.965 1673.319 1971.809
285.00   202.523  385.172  628.348  875.783 1097.908 1330.441 1645.140 2030.614
286.00   201.180  391.277  690.035  888.775 1066.824 1322.064 1629.082 1940.775
287.00   161.211  358.398  646.387  792.191  881.066 1152.301 1417.729 1691.526
288.00   191.758  347.840  622.812  846.826 1039.230 1278.295 1530.332 2004.448
289.00   123.039  216.066  592.082  811.447  968.557 1283.746 1765.226 2261.738
290.00   179.930  378.691  651.227  967.109 1193.432 1474.080 1873.307 2360.854
291.00   221.352  382.371  580.258  758.949  905.250 1179.260 1536.696 1882.954
292.00   302.031  518.062  873.449 1097.068 1232.586 1474.980 1806.196 2201.903
293.00   281.445  509.168  818.523 1133.582 1378.770 1574.807 1813.759 2139.013
294.00   300.844  472.523  864.070 1145.057 1323.041 1606.721 1884.658 2148.061
295.00   188.992  404.246  751.059  970.117 1112.969 1311.645 1582.196 1949.421
296.00   204.180  370.855  644.625  992.076 1311.158 1492.846 1652.813 1946.179
297.00   196.977  369.004  650.609  916.811 1194.193 1447.484 1835.203 2244.105
298.00   294.734  476.555  821.211 1069.715 1281.170 1449.881 1603.268 1951.056
299.00   307.828  498.246  912.551 1144.365 1303.268 1603.521 1909.475 2264.456
300.00   316.070  483.504  788.918  952.828 1091.707 1292.242 1536.825 1960.345
301.00   273.742  426.840  708.977  956.971 1191.705 1389.365 1568.288 1872.455
302.00   267.391  389.406  663.711  852.744 1073.684 1341.031 1579.827 1909.746
303.00   214.078  363.047  641.949  898.701 1060.555 1238.365 1563.426 1945.229
304.00   185.961  326.820  589.219  803.189  985.777 1220.971 1550.471 2036.395
305.00   170.156  356.668  653.805  896.254 1139.842 1363.955 1632.428 1975.129
306.00   182.844  311.688  569.438  840.930 1093.615 1441.633 1805.376 2146.907
307.00   182.047  343.824  633.156  898.584 1323.203 1565.373 1877.189 2141.390
308.00   218.242  380.082  625.672  928.281 1258.830 1598.783 1978.996 2291.701
309.00   220.805  382.266  647.648  988.441 1322.707 1591.803 1992.615 2518.350
310.00   322.641  486.742  754.363  931.621 1239.037 1633.158 1974.921 2357.362
311.00   233.281  431.352  833.668 1149.676 1501.018 1932.461 2384.542 2824.105
312.00   310.797  524.789  797.445  999.504 1349.305 1676.002 2108.455 2682.183
313.00   270.477  492.059  834.445  946.395 1241.227 1535.039 1866.635 2335.158
314.00   201.250  384.188  691.883  901.123 1139.438 1391.945 1660.990 2122.834
315.00   211.336  405.238  695.688  987.504 1309.801 1588.314 1901.027 2203.602
316.00   140.109  310.270  643.332  967.688 1155.611 1484.172 1822.605 2513.306
317.00   170.781  367.785  656.613  990.535 1180.715 1430.283 1887.597 2397.914
318.00   278.711  493.828  966.957 1214.854 1414.527 1776.072 2111.408 2517.438
319.00   139.812  327.531  814.242 1016.111 1279.898 1542.746 1799.576 2217.424
320.00   167.383  346.980  811.438 1060.160 1341.199 1688.572 1975.547 2388.702
321.00   281.445  538.566 1030.078 1375.443 1605.076 1844.797 2323.240 2790.802
322.00   276.102  488.914  934.930 1236.500 1422.816 1734.893 2085.219 2607.909
323.00   295.984  449.891  686.852 1016.941 1501.811 1899.209 2284.284 2773.104
324.00   332.250  512.496  747.512  995.666 1208.457 1609.672 1944.517 2387.425
325.00   399.961  570.332  799.898 1108.359 1387.779 1650.557 2070.584 2341.310
326.00   331.203  433.969  638.109  933.307 1298.973 1629.055 2073.563 2544.773
327.00   344.359  476.641  758.422 1033.662 1209.756 1438.637 1809.336 2274.977
328.00   326.805  475.613  668.266  841.984 1135.408 1456.766 1764.235 2028.938
329.00   297.484  431.066  711.484  949.045 1151.947 1443.404 1682.309 1862.878
330.00   339.375  474.715  768.242  954.521 1131.680 1455.646 1780.663 2078.693
331.00   311.750  475.316  720.555 1034.961 1361.611 1712.596 2050.273 2380.069
332.00   418.586  582.598  817.492 1178.523 1429.887 1711.213 2061.945 2317.980
333.00   437.742  632.191  843.422 1059.795 1382.283 1651.834 1966.736 2152.009
334.00   420.625  601.934  957.441 1261.920 1433.656 1722.262 1884.582 2066.700
335.00   419.164  627.883  963.660 1274.453 1604.264 1931.104 2219.432 2415.270
336.00   340.359  458.188  696.906  930.672 1138.609 1490.451 1794.208 2012.619
337.00   268.930  495.289  925.238 1226.951 1410.305 1631.188 1970.167 2294.719
338.00   321.008  482.594  849.047 1138.891 1388.795 1681.381 1886.190 2190.249
339.00   228.234  422.391  733.746 1089.211 1356.453 1683.781 1992.804 2135.715
340.00   298.344  490.168  765.461 1036.020 1378.379 1587.943 2026.699 2363.752
341.00   242.312  412.215  802.867 1174.428 1433.975 1625.098 1905.975 2248.691
342.00   277.234  453.133  765.375 1011.781 1228.738 1536.465 1854.791 2355.377
343.00   279.266  473.695  854.855 1255.977 1602.658 2021.838 2357.907 2561.293
344.00   259.133  471.418  874.562 1173.432 1467.893 1945.287 2354.456 2498.923
345.00   302.625  492.852  787.664 1062.326 1344.385 1617.463 1940.844 2299.848
346.00   303.156  480.812  709.316  989.594 1279.271 1762.885 2188.542 2499.917
347.00   344.172  548.633  807.430 1049.098 1348.861 1682.174 1899.303 2041.345
348.00   338.555  496.410  697.035  896.189 1081.873 1350.576 1753.679 2049.572
349.00   285.055  462.125  605.785  899.166 1157.494 1629.350 2030.596 2347.078
350.00   197.078  384.438  709.109 1025.100 1316.201 1626.143 1879.434 2129.953
351.00   138.086  383.723  754.051 1070.395 1380.531 1775.893 2143.967 2463.790
352.00   310.219  514.727  876.254 1220.084 1583.520 1860.482 2180.887 2461.959
353.00   220.102  364.121  705.543 1024.928 1336.516 1794.285 2315.946 2681.801
354.00   249.328  410.867  784.117 1015.285 1257.201 1642.158 2034.341 2317.018
355.00   250.453  362.785  624.273  897.307 1256.170 1760.166 2125.713 2261.906
356.00   271.008  438.980  694.258 1002.137 1401.354 1868.016 2310.735 2598.394
357.00   368.945  538.137  880.785 1257.783 1608.682 1965.117 2416.900 2641.113
358.00   320.242  462.762  833.793 1228.047 1769.098 2018.990 2245.429 2380.193
359.00   337.305  482.312  791.551 1090.887 1353.613 1592.695 1867.785 2290.823
360.00   319.312  518.477  898.660 1230.432 1688.314 2158.572 2524.253 2762.695
361.00   279.102  440.613  761.012 1203.385 1604.172 2191.115 2566.854 2831.645
362.00   381.516  570.504  870.676 1233.141 1541.234 1938.031 2241.167 2614.710
363.00   306.828  503.070  805.344 1150.477 1832.383 2443.271 2750.223 2972.761
364.00   359.781  615.348 1006.410 1492.584 1983.105 2355.021 2677.104 2959.693
365.00   325.117  501.953  810.676 1181.932 1608.812 2088.783 2618.463 3046.079
366.00   315.312  520.273  779.840 1209.842 1595.604 2040.615 2541.809 3008.646
367.00   251.531  406.129  804.562 1235.141 1817.988 2281.707 2551.562 2930.255
368.00   194.297  327.270  666.559 1137.896 1607.490 2056.393 2414.582 2897.551
369.00   269.219  475.082  940.320 1535.379 2082.355 2540.311 2949.452 3280.296
370.00   297.000  536.340 1116.133 1612.904 2060.252 2498.178 2912.643 3257.055
371.00   284.578  464.832  903.512 1302.785 1698.180 2455.307 3048.853 3467.786
372.00   379.875  640.059 1056.621 1449.082 1880.150 2203.889 2737.676 3148.581
373.00   322.789  613.488 1134.602 1614.297 2050.635 2470.960 2984.013 3420.731
374.00   292.148  578.742 1123.469 1604.922 2074.758 2748.904 3290.892 3551.218
375.00   192.211  466.789 1038.742 1428.396 2036.805 2670.189 3138.371 3543.194
376.00   297.000  477.723  928.602 1410.520 1992.168 2415.975 2842.692 3124.096
377.00   298.594  542.703  975.965 1262.707 1671.559 2250.639 2741.804 3166.013
378.00   357.953  555.953  888.363 1323.357 1745.264 2316.699 2780.347 3080.027
379.00   303.344  471.766  876.602 1299.975 1900.736 2370.393 2741.188 3193.011
380.00   385.156  672.832 1142.906 1540.250 2207.805 2698.883 3153.310 3566.757
381.00   386.539  637.211 1033.992 1352.057 1845.213 2440.707 3146.349 3536.698
382.00   402.453  717.043 1201.004 1662.725 2202.322 2817.900 3263.166 3717.135
383.00   335.008  547.672  857.309 1255.559 1785.461 2313.719 2947.255 3493.678
384.00   271.484  450.598  821.852 1231.598 1701.262 2120.555 2714.394 3296.233
385.00   297.492  497.289  805.988 1180.338 1892.391 2533.250 3050.678 3457.599
386.00   367.734  630.488 1017.953 1367.439 1760.137 2226.859 2795.720 3217.692
387.00   278.023  487.465  872.531 1242.281 1769.863 2341.133 2891.873 3341.741
388.00   347.406  543.953  912.719 1321.523 1918.373 2487.080 3028.530 3507.313
389.00   271.383  407.113  715.309 1153.631 1822.379 2338.932 2787.614 3385.493
390.00   291.750  497.344  904.949 1474.174 2142.430 2617.480 2929.217 3316.904
391.00   281.930  475.734  940.629 1452.039 2061.055 2779.908 3184.864 3474.205
392.00   308.000  448.102  808.465 1260.533 1723.293 2380.070 2885.004 3389.676
393.00   328.289  459.004  779.746 1269.656 1660.420 2147.605 2667.026 3133.664
394.00   236.469  410.043  773.945 1389.426 1981.893 2574.211 3117.245 3598.282
395.00   359.609  522.379  911.516 1452.363 2198.230 2878.750 3394.124 3606.600
396.00   470.711  744.992 1121.469 1592.152 2144.029 2602.852 3068.547 3600.256
397.00   398.172  731.301 1300.367 1769.227 2304.154 2775.379 3334.875 3552.854
398.00   470.461  819.090 1459.188 1996.746 2435.795 2908.521 3444.879 3690.230
399.00   432.336  713.773 1177.758 1653.361 2173.908 2699.398 3187.849 3539.076
400.00   317.109  594.461 1233.762 1849.846 2406.551 3051.525 3503.489 3890.071
401.00   245.055  493.477 1038.094 1471.508 2138.475 2629.541 2860.726 3180.477
402.00   338.758  531.555  906.086 1361.027 1891.809 2538.303 3149.661 3416.707
403.00   245.945  433.680  819.703 1346.602 1952.781 2495.711 3002.464 3493.641
404.00   331.578  534.785  875.855 1443.785 1973.863 2513.217 3105.059 3530.867
405.00   390.414  646.398 1136.312 1694.943 2381.682 2964.641 3647.623 4214.156
406.00   379.203  634.359 1121.949 1636.568 2186.795 3019.854 3382.398 3788.153
407.00   380.078  712.070 1228.066 1681.783 2184.791 2811.758 3414.994 3958.638
408.00   387.102  651.875 1108.906 1465.943 1964.715 2718.561 3374.058 3906.549
409.00   487.586  735.664 1119.457 1645.590 2260.211 3117.139 3860.250 4183.006
410.00   384.633  578.480  999.992 1464.881 1935.832 2775.061 3337.854 3689.914
411.00   470.500  692.457 1154.309 1732.541 2411.533 3136.986 3631.717 3755.507
412.00   473.773  665.031 1211.258 1646.701 2143.605 2714.064 3250.459 3483.717
413.00   428.211  697.754 1061.266 1581.143 2296.232 2774.126 3073.373 3278.793
414.00   355.781  639.180 1215.555 1927.186 2592.342 3007.012 3283.705 3529.394
415.00   472.750  691.152 1118.828 1590.455 2306.297 2773.756 3168.117 3396.879
416.00   446.641  758.484 1253.137 1634.326 2353.199 2875.566 3277.904 3656.058
417.00   602.922  893.172 1350.172 1675.721 2283.840 2916.178 3390.664 3666.078
418.00   481.672  805.008 1335.031 1804.801 2255.672 2840.691 3457.600 3839.980
419.00   348.359  605.410 1122.598 1646.807 2244.801 2779.328 3322.501 3721.985
420.00   546.703  935.398 1470.832 1734.535 2209.826 2841.969 3343.909 3630.069
421.00   482.312  661.723 1124.055 1589.777 2115.471 2788.531 3118.478 3219.650
422.00   518.656  880.516 1445.152 2071.713 2466.725 2941.392 3306.944 3436.885
423.00   464.555  841.785 1408.672 1931.588 2406.023 2880.635 3306.574 3443.498
424.00   395.961  659.336 1146.598 1565.654 2269.053 2866.947 3393.667 3569.823
425.00   436.766  774.734 1379.910 1941.465 2390.953 3005.039 3481.878 3785.078
426.00   309.766  564.590 1002.188 1492.143 2089.678 2760.332 3339.520 3754.482
427.00   342.117  552.398 1009.102 1496.676 1918.992 2409.791 2740.441 2853.180
428.00   327.984  539.902 1022.348 1498.447 1874.904 2257.350 2507.134 2589.422
429.00   307.242  554.664 1096.629 1552.469 1891.986 2261.957 2546.088 2651.758
430.00   322.672  579.199 1187.469 1781.119 2180.529 2517.953 2782.754 2887.025
431.00   460.414  737.145 1330.445 1788.221 2072.746 2246.166 2504.355 2877.995
432.00   490.992  864.848 1373.469 2031.170 2526.408 2851.168 3150.264 3331.055
433.00   468.586  719.512 1308.688 1738.277 2153.160 2474.158 2832.472 3155.206
434.00   438.039  657.652 1002.082 1422.080 1797.283 2223.227 2572.734 2834.300
435.00   445.727  673.613 1054.789 1661.686 2193.684 2536.063 2745.541 2944.449
436.00   393.352  653.398 1092.590 1582.646 2282.338 2607.584 2968.996 3174.854
437.00   512.133  747.035 1167.879 1798.537 2284.535 2459.180 2639.345 2829.406
438.00   554.750  911.207 1513.871 2228.609 2654.797 2819.518 2926.921 2906.057
439.00   463.461  725.137 1343.594 1881.822 2394.588 2735.121 3108.699 3420.485
440.00   438.977  705.242 1294.090 2022.779 2715.156 3055.772 3417.334 3486.969
441.00   473.570  802.242 1432.953 2084.684 2565.695 2921.032 3139.125 3365.434
442.00   550.000  881.762 1619.980 2401.949 2679.531 2886.520 3137.071 3334.683
443.00   532.742  875.727 1341.859 1770.008 2344.559 2664.707 2923.602 3166.251
444.00   591.930  999.648 1968.266 2645.268 3012.094 3452.775 3782.105 3846.216
445.00   565.094  828.758 1413.648 2033.842 2566.623 3108.069 3431.966 3622.403
446.00   491.562  841.848 1488.199 2185.969 2973.332 3642.847 4207.602 4419.928
447.00   478.102  803.184 1538.727 2181.090 2900.479 3467.920 3864.565 4055.202
448.00   533.648  822.617 1428.719 2021.504 2681.826 3378.041 3906.448 4181.263
449.00   515.148  878.055 1586.738 2078.596 2707.576 3486.979 3847.967 4063.376
450.00   638.750  968.055 1376.340 1903.820 2398.697 2942.784 3359.361 3733.316
451.00   678.781 1025.207 1501.410 2075.012 2526.197 2873.314 3323.362 3611.623
452.00   559.484  984.371 1708.434 2126.783 2586.920 3056.869 3444.036 3671.675
453.00   612.914 1040.160 1668.230 2259.803 2796.869 3439.688 3820.305 4165.153
454.00   585.258  964.316 1565.176 2217.664 2825.289 3121.081 3398.989 3486.586
455.00   578.312  986.953 1627.668 2225.848 2803.371 3198.280 3419.994 3673.114
456.00   489.711  856.652 1394.406 1998.041 2689.738 3161.938 3445.880 3558.810
457.00   482.062  800.242 1546.445 1999.092 2482.232 3035.041 3596.247 3906.717
458.00   531.219  958.891 1578.312 2368.568 2952.543 3353.906 3648.561 3820.225
459.00   655.312 1020.465 1660.703 2143.799 2636.883 3170.311 3464.675 3730.336
460.00   507.844  834.262 1638.598 2232.416 2679.373 3130.311 3409.803 3632.834
461.00   650.148 1041.289 1674.398 2160.490 2651.693 3308.985 3834.571 4121.788
462.00   596.164  986.207 1728.766 2384.555 2928.715 3592.266 3976.379 4241.047
463.00   571.438  950.270 1577.734 2134.008 2760.293 3282.413 3673.979 3787.325
464.00   557.930  868.742 1522.488 1994.688 2486.723 3208.368 3799.206 3921.077
465.00   530.758 1029.426 1814.836 2167.641 2715.285 3219.766 3596.585 3898.130
466.00   598.891  974.863 1783.289 2629.465 3058.064 3355.836 3482.319 3499.469
467.00   656.039 1011.523 1681.938 2225.617 2827.340 3201.959 3524.704 3741.953
468.00   566.508  989.387 1743.184 2206.662 2687.096 2974.615 3051.626 3296.588
469.00   523.828  893.020 1598.387 2047.244 2517.996 3091.779 3487.320 3853.818
470.00   624.945 1052.418 1868.219 2394.871 2928.623 3489.236 3748.796 4049.096
471.00   612.359 1115.660 1838.340 2360.355 2817.236 3198.240 3644.629 4169.226
472.00   789.180 1287.434 1921.316 2311.740 2817.789 3228.787 3610.675 3727.346
473.00   618.461 1201.340 1956.348 2463.770 3016.484 3536.346 4038.237 4338.802
474.00   749.492 1254.633 2057.055 2711.623 3126.355 3396.118 3761.508 3904.691
475.00   681.047 1154.250 1869.191 2393.986 2911.479 3328.466 3787.843 4059.998
476.00   920.859 1419.273 2019.754 2645.344 3045.312 3402.152 3599.898 3760.766
477.00   791.664 1345.027 2296.824 3060.629 3494.291 3600.820 3647.824 3557.279
478.00   753.320 1174.078 1902.527 2483.082 2973.305 3176.119 3465.270 3475.131
479.00   832.977 1215.055 1866.930 2475.484 2991.664 3278.791 3644.392 3793.154
480.00   921.062 1402.133 2046.008 2515.051 2957.896 3447.580 3847.774 4093.785
481.00   844.516 1256.539 2024.387 2865.189 3464.584 3699.586 3826.860 3797.826
482.00   792.414 1286.578 2058.012 2493.658 2903.977 3320.902 3673.207 3924.752
483.00   760.977 1207.762 1924.043 2442.604 2770.508 2865.223 3203.375 3403.335
484.00   658.531 1012.566 1781.547 2348.898 2797.934 3170.424 3344.192 3539.299
485.00   740.562 1217.219 1906.816 2440.295 2861.967 3154.443 3420.392 3583.480
486.00   606.844 1184.164 2069.039 2663.402 2886.893 3182.074 3386.242 3603.529
487.00   737.820 1190.977 1988.617 2493.131 2912.707 3268.994 3532.097 3552.386
488.00   766.242 1192.121 1952.375 2410.457 2705.305 2988.764 3204.100 3236.938
489.00   614.258  986.922 1659.305 2335.471 2641.088 2843.902 2941.303 2976.784
490.00   763.031 1345.926 1999.078 2517.463 2829.898 3072.662 3204.602 3288.381
491.00   780.844 1175.422 1684.059 2128.332 2511.965 2780.938 2960.144 3061.576
492.00   767.875 1218.160 2013.047 2520.344 2911.855 3116.281 3093.479 3130.539
493.00   807.648 1267.703 1937.742 2433.094 2689.586 3034.041 3159.938 3198.346
494.00   592.133  993.863 1861.094 2265.168 2561.217 2762.943 2730.174 2753.469
495.00   652.664 1149.918 1818.613 2215.645 2615.816 2966.666 3140.062 3307.981
496.00   686.688 1236.527 2014.816 2499.625 2753.672 2890.959 2981.087 3066.203
497.00   650.117 1185.289 1879.668 2305.637 2657.131 2927.775 2958.494 3067.041
498.00   655.484 1036.109 1699.547 2184.541 2577.279 2672.834 2778.218 3024.993
499.00   711.211 1175.590 1708.223 2263.566 2600.490 2786.721 3042.227 3140.378
500.00   466.906  894.152 1554.082 2119.420 2451.363 2506.592 2672.792 2912.377
501.00   678.414 1173.078 1863.102 2223.062 2431.367 2578.327 2677.568 2834.800
502.00   791.328 1325.910 2028.598 2389.346 2584.389 2725.730 2947.153 3170.681
503.00   724.453 1208.902 1859.723 2249.141 2488.918 2775.689 2985.854 3169.718
504.00   545.414  949.168 1603.527 1976.340 2361.729 2574.783 2769.068 2963.842
505.00   537.258 1013.164 1799.691 2208.861 2438.182 2663.311 3011.479 3305.370
506.00   566.188 1010.938 1798.590 2058.809 2238.092 2222.961 2404.458 2641.992
507.00   506.195  849.055 1530.918 1924.275 2072.488 2116.337 2246.396 2400.588
508.00   699.430 1142.070 1643.797 1971.090 2285.236 2422.220 2495.215 2702.173
509.00   505.539  924.379 1674.742 2028.783 2232.178 2449.291 2644.415 2909.404
510.00   689.000 1071.523 1877.902 2174.682 2323.148 2458.103 2645.317 2811.040
511.00   718.383 1246.738 1895.289 2465.420 2765.320 2945.623 3044.219 3361.624
512.00   734.211 1280.203 2202.746 2695.406 2878.250 3061.559 3238.621 3363.187
513.00   692.117 1267.781 2108.883 2486.439 2632.551 2841.959 3078.858 3256.210
514.00   691.664 1276.383 2053.105 2580.623 2824.332 3016.553 3126.641 3478.405
515.00   621.641 1198.875 1976.105 2290.520 2474.379 2617.413 2700.321 3025.229
516.00   528.766 1017.781 1920.484 2499.662 2669.871 2756.675 2890.446 2964.949
517.00   744.367 1334.004 2040.434 2433.158 2756.586 2739.466 2716.644 2834.630
518.00   756.484 1294.633 2048.523 2495.348 2934.119 3138.544 3253.283 3348.148
519.00   617.625 1071.688 1789.395 2123.211 2432.162 2754.432 3080.865 3252.082
520.00   807.305 1294.332 1996.145 2243.549 2487.543 2537.683 2563.521 2658.737
521.00   728.242 1181.238 1867.441 2361.881 2736.773 2740.961 2858.060 2963.491
522.00   671.266 1093.754 1842.109 2365.486 2753.611 2965.602 3236.919 3427.655
523.00   677.883 1123.680 1801.766 2521.611 2999.916 3260.504 3418.708 3577.691
524.00   782.992 1249.289 2063.281 2644.861 2964.340 3055.316 3215.146 3333.871
525.00   728.023 1066.926 1686.066 2311.076 2695.730 2828.335 3083.257 3117.308
526.00   696.266 1110.273 1930.500 2526.256 2812.064 2937.195 2943.417 3060.564
527.00   704.453 1180.414 1835.004 2239.236 2538.709 2777.527 2924.884 3042.243
528.00   622.969  963.992 1451.473 1995.686 2402.730 2702.236 3049.095 3152.878
529.00   561.812  868.973 1358.109 1685.873 1915.504 2152.883 2502.568 2739.478
530.00   552.266  893.469 1440.004 1664.822 1957.086 2086.559 2329.744 2446.010
531.00   453.312  790.180 1376.211 1861.430 2097.148 2353.889 2590.179 2874.977
532.00   431.133  719.875 1370.801 1733.797 1893.016 2107.277 2296.076 2418.646
533.00   438.828  806.438 1452.637 1900.346 2081.727 2385.297 2597.712 2835.217
534.00   359.648  691.027 1311.000 1664.652 2050.102 2496.769 2826.479 2992.088
535.00   329.375  610.680 1116.480 1603.443 2144.711 2487.031 2939.278 3222.597
536.00   504.422  778.328 1312.391 1729.398 2167.891 2502.854 2744.189 3006.741
537.00   423.367  673.016 1079.836 1258.896 1532.803 2028.330 2438.258 2747.127
538.00   498.117  871.711 1334.484 1574.846 1962.682 2188.975 2457.693 2666.760
539.00   446.648  819.188 1472.000 1691.568 1746.109 1995.781 2216.505 2555.595
540.00   552.625  968.410 1472.414 1891.703 2081.818 2359.666 2447.746 2541.906
541.00   721.883 1174.762 1674.645 2041.838 2257.207 2363.674 2437.429 2620.520
542.00   691.195 1026.926 1528.680 1981.738 2326.033 2550.393 2642.670 2812.849
543.00   608.891  981.641 1639.074 2101.209 2369.332 2664.406 2984.224 3369.979
544.00   717.141 1181.266 1721.367 2049.277 2426.662 2754.807 2955.035 3051.450
545.00   588.664  967.359 1407.676 1924.713 2218.281 2567.596 2823.226 2927.106
546.00   517.328  798.594 1294.906 1560.773 1965.168 2331.647 2620.428 2951.974
547.00   563.422  894.852 1257.785 1520.254 1874.096 2428.857 2787.895 2966.376
548.00   567.367  803.922 1046.984 1339.498 1789.266 2297.705 2719.090 3196.046
549.00   598.719  872.273 1174.137 1644.412 1998.785 2373.039 2801.600 3191.049
550.00   557.164  873.199 1338.551 1755.818 2192.094 2501.180 2865.352 3140.622
551.00   569.805  783.797 1237.336 1558.477 1884.914 2338.949 2789.194 3089.099
552.00   710.547 1044.016 1274.613 1569.795 2012.387 2594.422 2852.127 3249.531
553.00   571.312  878.434 1239.133 1689.529 2229.102 2779.295 3049.632 3289.715
554.00   559.352  862.305 1245.355 1509.402 1792.992 2374.670 3056.569 3314.296
555.00   474.562  821.938 1219.805 1689.951 2059.979 2320.885 2574.801 2864.357
556.00   464.008  830.641 1223.191 1456.787 1919.531 2502.076 2879.042 3083.824
557.00   386.188  714.570 1258.938 1844.658 2262.770 2816.521 3283.280 3626.254
558.00   444.344  767.938 1248.477 1815.240 2255.465 2824.778 3127.853 3384.943
559.00   534.727  906.512 1272.188 1530.145 1948.387 2490.941 2803.192 3069.077
560.00   494.273  807.531 1259.270 1659.441 1963.316 2273.943 2653.270 3057.724
561.00   524.875  919.781 1414.305 1760.918 2104.086 2494.082 2824.352 3052.441
562.00   569.539  906.250 1371.664 1637.666 1697.051 2129.164 2694.653 2978.897
563.00   528.805  825.727 1194.645 1499.631 1790.479 2493.531 2993.278 3317.238
564.00   605.461  869.875 1278.047 1527.150 1934.629 2393.830 2912.664 3338.815
565.00   468.875  764.797 1149.375 1571.469 2012.732 2499.113 3006.156 3434.797
566.00   525.828  793.535 1132.000 1449.559 1920.402 2330.457 2843.872 3413.032
567.00   533.531  753.590 1124.168 1494.107 1830.648 2014.219 2584.580 3008.688
568.00   591.172  882.668 1290.598 1836.191 2209.699 2589.156 2964.198 3265.610
569.00   492.008  709.551 1135.891 1637.809 2070.361 2464.811 2902.319 3163.603
570.00   553.133  739.676 1047.898 1418.311 1880.932 2284.801 2684.339 3160.315
571.00   518.188  728.797 1053.402 1428.408 1851.805 2383.047 2893.665 3293.640
572.00   589.844  856.957 1085.719 1282.814 1668.754 2137.912 2658.688 3080.701
573.00   650.906  947.906 1177.961 1411.201 1865.764 2434.048 2938.032 3371.098
574.00   542.328  894.223 1171.180 1476.715 1755.561 2050.938 2325.239 2580.883
575.00   678.883  900.449 1177.555 1490.418 1933.652 2571.542 2893.698 3031.949
576.00   639.102  901.945 1175.863 1459.096 1882.854 2308.259 2583.376 2809.344
577.00   657.016  912.773 1206.156 1599.455 2004.029 2300.525 2684.681 2963.153
578.00   717.781  938.734 1163.945 1679.777 2044.758 2488.312 2842.817 3157.185
579.00   744.547 1033.434 1419.887 1760.934 2165.414 2538.904 2944.163 3255.938
580.00   640.969  946.703 1295.691 1614.557 2059.686 2460.803 2916.138 3264.891
581.00   573.195  934.062 1371.043 1938.256 2337.994 2580.572 2863.728 3044.259
582.00   704.555 1041.582 1470.520 1894.998 2457.096 2817.549 3061.946 3288.412
583.00   679.141 1003.219 1359.031 1647.410 2154.850 2423.983 2528.001 2670.978
584.00   634.406  980.434 1398.918 1869.764 2234.641 2556.014 2739.054 2777.108
585.00   619.492  991.543 1446.832 1827.711 2148.396 2606.844 2883.699 3061.303
586.00   757.523 1052.395 1557.668 2004.617 2305.756 2607.877 2715.158 2651.987
587.00   725.289 1081.590 1593.688 1954.426 2138.082 2318.323 2496.315 2541.189
588.00   627.648  990.047 1569.227 2070.469 2420.402 2600.037 2886.068 2931.849
589.00   576.203  889.492 1529.859 2230.631 2793.875 3053.821 3204.208 3321.918
590.00   717.711 1056.230 1607.527 2070.180 2435.936 2809.620 3155.787 3305.065
591.00   695.836 1025.926 1718.219 2311.959 2684.816 3026.905 3402.041 3594.717
592.00   653.320 1002.633 1383.121 1828.295 2377.561 2794.306 3025.928 3078.946
593.00   655.328 1033.809 1686.145 2210.684 2715.490 3017.699 3082.887 3181.519
594.00   724.305 1186.277 1891.641 2346.914 2748.891 3042.462 3194.861 3296.997
595.00   693.344 1086.961 1825.664 2365.229 2742.150 2881.026 3153.753 3222.134
596.00   684.703 1098.281 1763.805 2200.244 2529.445 2924.641 3233.224 3357.786
597.00   567.852  970.918 1718.184 2334.586 2786.375 3043.179 3310.154 3379.431
598.00   525.141  979.008 1866.617 2330.352 2601.039 2947.708 3252.817 3387.561
599.00   491.867  768.137 1363.852 2053.943 2624.223 2980.123 3080.364 3190.711
600.00   537.539  872.234 1425.480 2141.496 2812.953 3261.322 3348.329 3422.574
601.00   588.930  953.367 1497.613 1856.832 2193.209 2565.084 2943.469 3228.407
602.00   643.531 1105.004 1659.750 2148.090 2702.852 3045.969 3311.221 3436.993
603.00   434.031  729.008 1212.578 1696.627 2043.080 2390.516 2442.078 2409.299
604.00   412.758  738.602 1372.914 1763.328 2171.607 2398.617 2549.726 2654.140
605.00   630.828 1045.336 1513.996 1926.588 2255.896 2579.648 2850.462 3012.773
606.00   492.367  833.645 1222.375 1580.490 2017.072 2341.465 2545.906 2596.692
607.00   558.641  951.336 1475.984 1881.162 2168.203 2642.752 2994.964 3182.552
608.00   532.000  973.059 1477.320 1960.260 2265.525 2705.583 2892.921 2968.325
609.00   500.422  920.906 1686.562 2137.766 2586.357 2833.047 3060.950 3242.031
610.00   609.547 1027.176 1561.543 2009.498 2478.803 2835.513 3056.815 3389.499
611.00   597.789 1103.500 1603.688 2178.092 2640.689 2921.901 3111.140 3299.556
612.00   596.211  953.363 1516.410 2008.434 2574.643 3006.557 3267.131 3512.771
613.00   568.805  989.492 1673.008 2064.449 2604.455 3030.450 3380.196 3496.497
614.00   627.156  996.734 1743.922 2259.871 2478.330 2712.837 3134.025 3330.329
615.00   697.828 1077.980 1710.664 2367.025 2916.504 3233.844 3552.202 3694.135
616.00   607.422 1041.305 1802.422 2327.627 2570.129 2918.407 3270.480 3573.096
617.00   880.609 1452.496 2240.316 2611.373 2985.973 3338.584 3560.889 3891.686
618.00   782.484 1302.352 2013.531 2408.830 2683.904 2929.736 3075.655 3333.020
619.00   785.977 1273.066 1994.875 2485.834 2837.270 3036.135 3284.081 3558.276
620.00   855.594 1357.613 1931.801 2297.285 2539.203 2892.122 3040.926 3282.426
621.00   879.227 1381.789 1986.145 2438.727 2746.975 3122.226 3599.853 3777.433
622.00   791.117 1217.699 1690.504 2302.238 2823.240 3090.990 3467.080 3709.649
623.00   683.273 1212.656 1925.680 2409.301 2738.893 3040.060 3369.333 3471.416
624.00   846.922 1214.605 1724.305 2155.072 2535.309 3064.106 3491.650 3557.723
625.00   661.812 1012.059 1448.926 2033.139 2688.607 3139.262 3485.900 3741.050
626.00   786.891 1107.445 1712.637 2598.832 3213.373 3662.503 4043.188 4239.144
627.00   741.094 1115.719 1504.566 2252.850 2878.498 3291.785 3526.220 3649.046
628.00   603.266 1095.805 1826.523 2366.438 2702.471 3028.527 3147.371 3243.255
629.00   649.023  989.043 1564.820 2323.316 2879.793 3306.044 3452.414 3514.719
630.00   602.469  871.109 1499.336 2024.574 2499.922 2988.152 3116.168 3040.447
631.00   567.891  878.355 1485.414 2039.932 2472.201 2927.438 3162.352 3354.900
632.00   725.828 1124.984 1649.871 2070.559 2387.430 2788.547 3308.702 3663.968
633.00   616.492 1097.402 1768.461 2129.264 2454.271 2978.604 3287.634 3412.069
634.00   742.945 1290.641 1784.324 2133.336 2458.133 2808.045 3089.767 3330.469
635.00   754.586 1158.879 1836.734 2585.693 2936.260 3234.354 3481.225 3707.533
636.00   681.289 1079.254 1452.172 1928.975 2271.525 2756.528 3204.021 3435.593
637.00   765.281 1214.270 1939.383 2444.613 2741.268 2988.854 3218.307 3280.490
638.00   733.914 1288.703 1984.477 2320.496 2625.781 2858.417 3062.478 3179.685
639.00   649.234 1073.961 1693.699 2107.738 2393.020 2736.880 2983.782 3017.564
640.00   589.461 1051.035 1691.434 2062.443 2340.977 2599.310 2723.617 2772.750
641.00   532.711  951.391 1600.645 2004.092 2413.936 2762.062 2879.723 2922.111
642.00   693.711 1208.980 1871.785 2052.727 2196.680 2595.975 2773.197 2857.765
643.00   806.680 1353.348 1895.027 2005.867 2209.377 2444.392 2697.399 2727.147
644.00   735.867 1332.121 1924.277 2211.084 2579.324 2862.680 3160.919 3261.390
645.00   662.430 1040.434 1751.613 2319.564 2805.613 3079.335 3335.908 3480.546
646.00   780.391 1280.344 1779.422 2180.354 2635.826 3021.237 3107.464 3177.471
647.00   685.117 1209.262 1803.328 2241.277 2520.824 2738.416 3020.967 3189.439
648.00   714.008 1224.262 1849.703 2284.498 2413.613 2665.579 2824.521 3021.982
649.00   803.828 1178.316 1872.145 2393.359 2473.379 2785.636 3001.648 3096.197
650.00   811.977 1303.543 1792.656 2178.871 2374.723 2444.426 2570.431 2698.101
651.00   869.242 1297.180 1776.445 2207.785 2473.783 2501.817 2473.923 2520.539
652.00   767.086 1193.043 1691.340 2033.828 2295.939 2541.346 2883.458 3028.917
653.00   929.125 1449.402 2079.422 2387.902 2474.039 2556.958 2620.187 2504.312
654.00   896.758 1296.426 1792.578 2262.355 2496.781 2673.675 2681.922 2697.543
655.00  1007.719 1575.371 2148.152 2483.293 2639.316 2749.427 2892.564 2790.178
656.00  1126.602 1631.965 1941.270 2270.010 2747.072 2891.815 2856.364 2782.339
657.00   959.930 1514.508 2108.457 2218.303 2103.355 2067.124 2161.689 2374.279
658.00  1145.102 1657.770 2186.301 2612.068 2621.400 2590.696 2613.053 2464.319
659.00  1059.555 1543.094 1998.680 2298.967 2476.531 2453.131 2564.710 2561.894
660.00  1065.930 1528.871 1954.359 2261.992 2579.543 2748.237 2835.146 2870.579
661.00  1086.344 1509.070 1908.609 2366.674 2643.402 2736.303 2785.366 2685.969
662.00  1078.734 1604.793 2391.941 2685.377 2844.252 2807.735 2906.064 2915.676
663.00  1130.219 1632.066 2117.266 2423.084 2675.316 2682.499 2717.497 2779.046
664.00  1078.352 1574.230 2210.465 2431.771 2636.695 2743.135 2822.878 2827.850
665.00  1074.250 1632.992 2311.297 2567.754 2613.176 2823.770 2906.019 2959.990
666.00  1038.117 1565.930 2125.215 2574.432 2783.957 3114.577 3172.261 3264.133
667.00   795.477 1223.387 1882.156 2301.789 2589.086 2928.381 3126.504 3249.050
668.00   927.945 1480.688 2177.203 2437.848 2648.545 2753.613 2884.451 2856.312
669.00  1010.398 1574.469 2311.824 2570.580 2706.004 2907.381 3102.611 3186.683
670.00   939.000 1455.289 2144.180 2421.410 2773.566 3253.494 3416.255 3575.264
671.00   858.672 1387.457 2151.934 2607.074 2815.029 2995.337 3077.945 3147.220
672.00  1138.578 1681.930 2230.965 2554.242 2818.842 3074.601 3333.157 3401.445
673.00  1016.570 1493.641 2120.938 2369.088 2541.869 2641.543 2771.126 2839.895
674.00  1079.633 1545.340 2050.227 2535.047 2645.207 2764.814 2901.293 2964.382
675.00  1001.953 1642.734 2329.406 2773.410 3159.553 3269.807 3208.448 3260.514
676.00   944.320 1475.094 2116.996 2488.539 2696.043 2827.293 2923.391 2991.327
677.00  1162.273 1650.422 2045.242 2248.051 2617.266 2718.772 2624.635 2740.992
678.00  1055.539 1617.711 2100.273 2369.074 2610.273 2759.587 2723.880 2740.899
679.00   940.398 1527.520 2128.652 2466.355 2714.357 2860.749 2926.459 3000.294
680.00   910.305 1377.617 1949.363 2399.566 2791.236 2938.227 2924.684 3040.350
681.00   845.875 1295.355 1919.164 2349.150 2634.002 2757.064 2752.339 2777.284
682.00  1018.812 1613.367 2316.602 2605.229 2556.887 2616.954 2612.098 2572.498
683.00  1128.711 1644.734 2070.027 2342.914 2542.582 2503.077 2434.692 2353.314
684.00  1070.555 1602.336 2001.348 2344.354 2279.318 2288.855 2287.849 2375.217
685.00   968.000 1425.262 1887.238 2248.205 2370.877 2316.307 2308.766 2308.848
686.00   905.320 1351.430 1818.516 1995.084 2057.734 2087.988 2045.667 2070.291
687.00   890.625 1312.758 1823.191 2093.459 2146.379 2190.619 2253.909 2315.210
688.00   872.922 1223.418 1862.453 2331.807 2444.805 2399.352 2560.969 2574.000
689.00   896.836 1297.039 1797.820 2095.016 2200.299 2247.714 2284.688 2288.516
690.00   794.453 1253.500 1813.656 2045.434 2164.385 2081.322 2021.033 2041.588
691.00   808.781 1264.949 1932.285 2348.580 2508.441 2471.155 2384.813 2375.178
692.00   828.078 1258.863 1752.332 2125.092 2328.664 2431.083 2394.213 2421.754
693.00   819.586 1230.414 1874.543 2213.705 2338.109 2502.976 2488.325 2509.349
694.00   904.031 1305.387 2029.598 2553.424 2754.426 2888.421 2882.096 2884.643
695.00   855.195 1261.156 1948.332 2459.285 2697.844 2726.350 2790.121 2851.032
696.00   980.578 1485.047 2214.109 2539.742 2637.861 2649.884 2707.264 2707.991
697.00   883.992 1288.750 1950.266 2286.734 2357.104 2470.641 2527.933 2565.674
698.00   896.781 1355.984 2096.684 2270.990 2334.965 2477.172 2633.808 2793.535
699.00   933.234 1424.051 2118.699 2450.982 2576.602 2788.494 2906.891 2962.118
700.00   977.602 1471.734 2120.777 2370.205 2658.424 3018.490 3235.360 3290.601
701.00  1062.547 1550.680 2127.418 2517.881 2657.744 2745.462 2831.010 2839.670
702.00  1085.562 1591.516 2215.426 2419.760 2492.086 2676.162 2790.489 2789.935
703.00  1096.891 1546.625 1990.902 2212.818 2406.258 2674.382 2761.362 2801.664
704.00  1179.781 1596.516 1975.438 2231.584 2287.643 2439.579 2539.586 2651.346
705.00  1037.523 1489.137 2056.352 2335.973 2475.566 2659.223 2798.234 2868.191
706.00   981.016 1492.133 2015.781 2287.918 2609.490 2659.743 2740.277 2761.706
707.00  1031.758 1442.586 1953.820 2262.750 2486.133 2701.303 2895.830 2928.400
708.00  1012.453 1435.668 1940.438 2251.125 2469.150 2650.367 2826.994 2878.737
709.00   967.812 1351.996 1822.531 2070.566 2324.543 2532.523 2720.631 2824.063
710.00   990.297 1430.523 1962.277 2249.846 2382.770 2609.711 2764.999 2741.461
711.00   994.672 1394.535 1792.363 2122.783 2261.777 2569.508 2810.259 2830.341
712.00   915.266 1236.453 1738.105 2125.719 2268.664 2460.606 2634.731 2616.758
713.00   752.844 1147.879 1769.551 2119.623 2316.803 2459.491 2597.499 2671.324
714.00   823.258 1281.781 1690.105 1991.998 2159.566 2464.154 2653.373 2678.034
715.00   796.688 1210.805 1709.793 1999.039 2240.994 2231.818 2339.416 2415.003
716.00   854.398 1185.422 1567.340 1954.479 2201.498 2237.762 2300.729 2434.936
717.00   769.438 1132.926 1652.285 1989.811 2355.004 2488.876 2415.175 2381.182
718.00   734.016 1066.617 1454.805 1779.615 2093.090 2119.872 2192.968 2116.498
719.00   618.898 1012.750 1603.871 1952.357 1958.162 2033.579 2054.473 2165.314
720.00   724.211 1206.039 1725.840 2117.920 2127.820 2228.123 2275.220 2246.956
721.00   615.422  990.738 1627.680 1984.826 2155.189 2342.975 2299.221 2270.041
722.00   749.867 1091.137 1654.156 2171.223 2323.285 2260.874 2206.919 2230.085
723.00   668.414  985.371 1548.840 1944.496 2077.730 2224.341 2337.605 2380.563
724.00   658.242 1052.285 1847.766 2340.979 2455.277 2380.373 2293.376 2248.614
725.00   787.906 1266.781 1889.375 2267.258 2415.029 2405.969 2444.231 2404.901
726.00   829.898 1248.777 1853.402 2141.756 2219.002 2219.480 2263.341 2412.566
727.00   629.039 1051.090 1852.137 2245.395 2380.980 2502.584 2512.230 2533.303
728.00   691.562 1011.512 1594.777 2049.129 2380.303 2356.345 2361.799 2635.973
729.00   656.156 1064.082 1775.605 2141.420 2348.475 2341.827 2375.896 2450.163
730.00   700.703 1133.418 1679.574 1970.537 2122.096 2155.396 2225.472 2435.081
731.00   739.672 1187.301 1654.691 1913.512 2090.465 2268.751 2528.165 2648.941
732.00   744.172 1089.203 1548.973 1887.064 2125.604 2207.206 2338.899 2435.271
733.00   737.406 1256.133 1917.375 2366.697 2483.357 2519.903 2645.738 2745.597
734.00   801.469 1209.285 1854.172 2175.359 2225.998 2408.465 2583.935 2596.434
735.00   748.930 1162.566 1908.941 2426.203 2593.336 2611.583 2645.615 2682.385
736.00   737.750 1149.695 1776.141 2187.613 2410.424 2641.079 2732.185 2845.492
737.00   680.734 1116.551 1858.133 2277.143 2453.633 2565.754 2713.260 2797.758
738.00   794.672 1175.141 1791.977 2200.951 2403.941 2529.342 2572.421 2563.236
739.00   788.484 1335.109 2001.965 2390.465 2548.607 2560.324 2539.802 2516.862
740.00   888.812 1409.203 2018.680 2405.568 2555.787 2699.495 2690.229 2729.529
741.00   903.492 1380.457 2081.773 2473.646 2847.053 2928.826 2977.386 3071.271
742.00   895.711 1345.219 2050.164 2405.355 2779.270 2944.357 3013.365 3085.154
743.00   872.289 1392.637 2213.348 2519.096 2763.910 2682.459 2578.058 2480.960
744.00   742.891 1197.719 1865.980 2267.113 2679.777 2704.325 2661.030 2538.896
745.00   734.094 1143.840 1943.379 2530.510 2774.021 2790.046 2770.660 2690.159
746.00   859.516 1271.941 1969.734 2563.395 2764.277 2770.124 2689.091 2551.107
747.00   875.219 1295.973 2045.488 2465.361 2726.979 2765.265 2766.003 2717.213
748.00   870.289 1454.625 2312.863 2796.598 2840.814 2850.796 2802.183 2709.641
749.00   775.289 1213.602 1843.406 2370.908 2650.918 2736.869 2811.088 2697.735
750.00   768.992 1198.898 1721.676 2118.723 2463.742 2633.991 2587.095 2605.663
751.00  1054.508 1457.699 1796.895 2181.873 2334.717 2468.069 2599.124 2659.137
752.00   778.133 1166.613 1763.027 2221.850 2453.602 2614.604 2630.323 2555.919
753.00   785.562 1196.801 1894.949 2305.930 2419.781 2467.576 2638.766 2624.753
754.00   915.203 1457.793 2024.898 2410.480 2604.727 2731.961 2736.677 2711.279
755.00   848.914 1305.055 1894.227 2367.115 2586.010 2698.329 2718.175 2748.457
756.00   922.336 1533.277 2142.891 2522.090 2719.316 2745.160 2726.450 2671.805
757.00   965.602 1471.309 2144.223 2505.051 2641.195 2736.825 2695.149 2760.635
758.00   813.977 1293.078 2030.258 2536.760 2742.039 2859.487 2859.685 2748.890
759.00   837.547 1352.852 2027.578 2472.049 2815.031 2818.085 2830.937 2776.403
760.00   890.141 1357.562 2046.832 2487.047 2759.535 2792.307 2725.040 2641.082
761.00   780.148 1279.738 1870.574 2333.000 2481.977 2654.684 2657.180 2673.866
762.00  1011.930 1472.434 2004.867 2255.049 2414.080 2472.157 2537.468 2659.265
763.00   804.805 1247.324 1831.445 2166.004 2415.502 2471.412 2553.918 2619.075
764.00   950.445 1351.035 1818.191 2151.809 2385.986 2466.590 2646.867 2779.038
765.00   798.039 1263.488 1945.871 2456.074 2541.785 2597.244 2602.855 2649.754
766.00   797.781 1239.270 1919.961 2483.260 2608.777 2618.283 2739.428 2867.361
767.00   760.445 1132.094 1758.871 2109.160 2482.785 2737.807 2877.838 2886.912
768.00   804.539 1147.199 1675.730 2127.662 2494.842 2657.541 2803.690 2797.417
769.00   828.609 1235.973 1740.812 2207.391 2518.553 2662.980 2657.736 2634.700
770.00   844.781 1211.977 1804.883 2236.602 2375.891 2431.928 2450.624 2382.337
771.00   908.406 1326.188 2015.957 2583.039 2726.348 2690.395 2671.368 2735.101
772.00   909.633 1415.039 2001.180 2374.424 2569.615 2525.377 2511.824 2566.296
773.00  1009.148 1507.516 2032.480 2448.451 2730.633 2900.246 3032.333 3103.091
774.00   925.250 1449.023 2134.898 2569.354 2612.475 2562.459 2589.497 2738.909
775.00   744.586 1165.133 1796.434 2274.691 2454.779 2543.428 2578.010 2765.170
776.00   857.930 1345.086 1864.652 2124.111 2305.008 2267.260 2422.011 2470.710
777.00   966.492 1471.734 1852.898 2135.623 2201.523 2306.986 2341.900 2332.079
778.00  1016.508 1457.875 1939.938 2273.555 2425.809 2492.930 2608.329 2608.437
779.00   933.570 1436.863 1868.930 2145.283 2336.508 2316.916 2443.466 2498.128
780.00  1024.992 1542.258 1994.859 2344.139 2414.090 2411.262 2572.138 2678.540
781.00   925.859 1499.711 2004.438 2457.010 2535.732 2506.098 2536.194 2714.938
782.00  1093.195 1637.535 2331.086 2710.014 2784.354 2639.736 2632.686 2641.173
783.00   959.914 1504.793 2259.352 2670.025 2791.990 2693.675 2667.938 2553.332
784.00  1064.414 1650.645 2342.449 2661.340 2705.953 2528.736 2481.012 2434.073
785.00   874.672 1355.344 1942.578 2292.258 2421.189 2371.135 2445.476 2304.332
786.00   865.898 1385.184 2133.820 2639.652 2653.887 2693.893 2678.814 2448.731
787.00   825.688 1383.930 2156.715 2551.754 2680.424 2678.735 2640.930 2507.464
788.00   955.156 1442.559 2199.781 2528.504 2633.016 2577.410 2648.479 2592.888
789.00  1004.453 1517.781 2116.543 2620.832 2730.619 2838.291 2980.041 3021.880
790.00  1018.188 1553.934 2239.059 2569.811 2532.979 2526.016 2636.770 2633.882
791.00   951.469 1438.887 2126.297 2497.623 2671.613 2576.689 2502.624 2487.171
792.00  1158.297 1631.320 2088.965 2424.953 2541.852 2474.043 2453.970 2468.703
793.00  1195.445 1714.676 2309.891 2494.619 2491.713 2294.913 2189.726 2075.269
794.00  1180.812 1765.816 2243.254 2381.520 2531.748 2435.718 2267.875 2222.650
795.00  1002.594 1642.688 2263.004 2387.859 2345.645 2241.707 2214.626 2195.465
796.00  1141.289 1622.340 2156.191 2255.363 2285.896 2284.640 2193.585 2233.195
797.00  1052.844 1586.160 2167.023 2389.074 2303.475 2166.634 2051.343 1914.916
798.00   882.711 1401.117 1987.656 2311.484 2575.086 2563.104 2398.944 2387.641
799.00   942.391 1466.902 2040.211 2318.172 2293.143 2255.487 2243.076 2195.813
800.00  1093.023 1569.516 2057.926 2358.959 2436.291 2475.515 2568.308 2548.186
801.00   956.727 1517.238 2157.156 2447.383 2644.268 2555.597 2517.566 2402.158
802.00   965.695 1514.797 2076.918 2373.496 2366.773 2420.387 2430.613 2323.249
803.00  1016.047 1420.250 1889.723 2111.020 2178.400 2218.966 2186.780 2075.853
804.00   885.656 1305.754 1801.859 2062.371 2206.766 2259.132 2239.198 2298.196
805.00   898.859 1406.352 1885.543 2090.230 2325.986 2425.768 2370.896 2305.521
806.00  1042.633 1559.020 2107.535 2351.520 2482.365 2379.274 2318.171 2231.100
807.00  1083.859 1644.996 2125.090 2426.332 2605.418 2557.021 2486.354 2324.812
808.00  1056.992 1502.449 2172.809 2466.400 2488.379 2527.164 2553.586 2391.481
809.00  1114.312 1581.676 2135.996 2458.938 2571.582 2512.190 2352.063 2241.903
810.00  1151.398 1567.242 2206.574 2413.219 2496.568 2514.675 2438.985 2443.664
811.00  1215.422 1744.105 2148.773 2315.596 2367.508 2280.994 2194.252 2057.232
812.00  1138.039 1641.164 2025.852 2151.613 2104.660 2038.310 2041.949 2047.359
813.00  1004.570 1546.297 1983.508 2314.428 2506.812 2536.284 2487.457 2297.586
814.00  1154.375 1730.402 2433.836 2664.326 2565.340 2396.435 2382.661 2382.085
815.00  1239.602 1772.699 2440.945 2715.430 2666.359 2596.778 2466.001 2414.690
816.00  1250.250 1702.570 2299.699 2459.660 2445.297 2368.441 2291.867 2303.438
817.00  1328.594 1883.320 2370.453 2477.238 2374.365 2370.235 2341.127 2343.599
818.00  1283.523 1782.559 2385.980 2437.881 2488.154 2496.045 2482.902 2446.729
819.00  1241.055 1736.375 2192.676 2413.773 2340.504 2269.617 2193.062 2130.430
820.00  1098.562 1679.824 2218.805 2322.906 2321.645 2219.474 2156.412 2125.186
821.00  1126.141 1635.328 2157.301 2357.395 2421.045 2386.031 2269.802 2280.603
822.00   948.703 1521.539 2208.746 2413.041 2414.021 2414.156 2259.710 2200.468
823.00  1051.266 1513.859 2051.355 2284.555 2389.037 2398.391 2427.510 2292.781
824.00  1053.680 1582.156 2178.734 2421.416 2408.479 2355.220 2397.384 2319.378
825.00  1127.398 1581.973 2075.309 2265.734 2271.633 2224.809 2126.881 2154.036
826.00  1149.312 1723.746 2252.598 2479.404 2398.318 2328.119 2261.475 2196.721
827.00  1222.766 1784.559 2171.277 2347.990 2477.555 2578.446 2484.439 2418.862
828.00  1042.570 1624.859 2099.566 2321.641 2370.699 2276.610 2199.853 2117.516
829.00  1091.133 1644.402 2315.445 2514.746 2419.771 2224.151 2006.412 2021.248
830.00  1251.477 1787.059 2359.445 2636.141 2607.670 2523.530 2298.420 2246.946
831.00  1166.289 1623.602 2241.113 2496.918 2435.781 2480.646 2360.982 2244.763
832.00  1175.117 1778.430 2387.023 2544.068 2534.861 2360.432 2272.107 2165.188
833.00  1069.703 1641.480 2205.242 2260.693 2303.432 2326.979 2262.473 2141.753
834.00  1162.875 1739.492 2362.121 2594.895 2646.188 2410.873 2261.614 2197.696
835.00  1281.180 1771.055 2146.812 2278.408 2199.775 1975.790 2024.022 1971.645
836.00  1050.641 1616.387 2197.965 2489.064 2419.346 2241.402 2104.264 2124.247
837.00  1176.797 1671.387 2103.160 2288.510 2283.625 2182.059 2163.748 2124.609
838.00  1182.195 1752.180 2353.348 2563.795 2568.760 2335.625 2137.792 1955.170
839.00  1236.523 1723.398 2326.320 2605.211 2594.121 2485.427 2240.909 2138.529
840.00  1256.117 1806.305 2315.645 2482.131 2421.760 2280.965 2121.738 2070.695
841.00  1186.430 1688.129 2241.598 2499.393 2406.689 2342.321 2246.149 2021.704
842.00  1348.477 1849.906 2123.004 2282.715 2341.689 2349.583 2242.420 1990.453
843.00  1245.203 1753.926 2169.508 2420.816 2492.787 2348.723 2285.443 2145.438
844.00  1288.328 1799.867 2131.289 2290.766 2286.406 2176.403 2090.160 1894.934
845.00  1036.398 1496.613 2029.652 2269.521 2470.002 2366.594 2189.313 2033.075
846.00  1192.398 1625.262 2103.746 2443.877 2641.787 2506.782 2190.684 2037.315
847.00  1203.961 1735.820 2321.641 2511.012 2347.240 2274.331 2094.988 2040.957
848.00  1153.430 1664.957 2213.203 2527.793 2409.887 2429.386 2297.956 2098.245
849.00  1223.266 1711.828 2443.355 2718.018 2441.176 2099.776 2120.806 2053.427
850.00  1151.289 1652.691 2226.297 2690.271 2709.271 2419.035 2322.698 2183.418
851.00  1039.523 1600.156 2191.988 2482.762 2430.643 2356.125 2242.988 2197.393
852.00  1071.227 1646.777 2158.309 2265.418 2234.918 2206.622 2033.999 1965.987
853.00  1291.102 1726.449 2164.438 2360.570 2319.188 2237.432 2279.417 2115.439
854.00  1121.656 1723.828 2338.719 2581.365 2552.500 2476.891 2487.632 2276.512
855.00  1152.031 1576.738 2061.238 2313.260 2271.355 2236.637 2244.675 2167.056
856.00  1196.953 1638.598 2194.105 2486.877 2503.904 2492.743 2320.265 2172.350
857.00  1259.336 1757.293 2211.074 2277.111 2240.645 2270.865 2121.616 1973.213
858.00  1123.844 1639.762 2223.777 2264.969 2116.006 1952.711 1952.409 1948.426
859.00  1194.906 1671.875 2146.219 2313.707 2361.898 2322.826 2117.955 1970.532
860.00  1250.648 1737.441 2227.699 2359.701 2355.650 2364.525 2270.523 2146.219
861.00  1064.883 1605.582 2268.926 2456.160 2446.137 2374.021 2252.688 2009.037
862.00  1027.305 1587.762 2289.102 2535.127 2459.316 2428.336 2237.148 2098.812
863.00  1028.922 1655.945 2282.172 2274.264 2229.557 2045.605 1814.980 1760.070
864.00  1172.148 1714.570 2376.359 2346.998 2237.705 2108.357 1969.102 1824.220
865.00  1250.844 1861.332 2386.965 2461.904 2368.672 2117.959 1936.348 1796.749
866.00  1316.625 1916.840 2492.582 2498.291 2459.967 2313.000 2237.818 2133.727
867.00  1314.664 1815.875 2206.539 2393.436 2478.939 2321.784 2180.598 2111.925
868.00  1148.172 1673.914 2081.730 2255.422 2291.783 2164.228 2024.863 2005.366
869.00  1203.312 1829.988 2410.340 2430.885 2340.109 2072.963 1879.779 1746.717
870.00   992.062 1657.684 2204.223 2296.170 2147.254 2086.318 2055.079 1963.681
871.00  1067.008 1670.312 2090.133 2179.678 2162.941 2139.860 2126.838 2129.587
872.00  1054.195 1587.715 2134.629 2204.809 2207.873 2046.604 2079.043 2113.346
873.00   976.742 1439.742 2025.430 2196.824 2129.387 1997.440 1993.084 1960.872
874.00  1118.008 1761.309 2193.707 2419.574 2342.240 2299.805 2303.063 2238.671
875.00  1329.234 1925.727 2327.840 2346.512 2325.055 2256.972 2107.688 2046.844
876.00  1041.281 1562.910 2117.836 2262.426 2293.928 2274.330 2213.643 2124.861
877.00  1035.586 1554.410 2164.066 2338.428 2395.949 2396.216 2277.709 2106.488
878.00  1066.422 1596.375 2074.883 2337.986 2246.424 2085.139 1929.033 1840.208
879.00  1160.727 1723.984 2231.145 2246.404 2317.260 2506.578 2428.736 2195.209
880.00  1327.562 1813.379 2348.602 2455.705 2436.449 2301.087 2225.085 2129.106
881.00  1262.039 1928.543 2383.043 2406.068 2400.707 2325.705 2212.525 2087.734
882.00  1146.750 1763.426 2293.586 2273.211 2268.203 2324.371 2224.257 2140.761
883.00  1155.797 1555.344 2026.527 2125.795 2125.586 2197.220 2274.551 2226.313
884.00  1258.953 1727.539 2155.492 2257.018 2325.809 2203.935 2140.348 2064.962
885.00   990.508 1454.402 1895.953 2112.998 2029.471 1997.895 1998.408 2030.428
886.00  1054.883 1568.426 1951.562 1885.400 1903.869 2035.107 2126.534 2139.925
887.00  1041.055 1481.668 2038.211 2147.863 2205.205 2239.831 2217.409 2175.092
888.00   927.891 1402.879 1839.953 2080.492 2093.832 2330.167 2410.710 2385.169
889.00  1078.008 1552.113 2014.027 2181.605 2286.891 2337.176 2225.009 2328.286
890.00  1185.531 1734.355 2137.121 2174.955 2212.373 2290.124 2364.310 2445.093
891.00  1118.828 1620.027 2107.730 2346.631 2293.262 2288.447 2279.318 2273.672
892.00   936.258 1488.711 2041.414 2240.900 2313.381 2357.471 2301.356 2258.211
893.00  1078.195 1481.383 1904.309 2204.736 2252.920 2245.898 2333.771 2404.729
894.00   918.391 1382.777 1857.328 2144.258 2310.182 2337.320 2529.746 2719.812
895.00  1157.219 1691.629 2151.422 2224.594 2288.297 2168.186 2190.679 2320.583
896.00  1105.367 1680.848 2247.078 2401.500 2386.645 2278.748 2167.861 2126.877
897.00  1036.188 1588.207 2299.113 2414.664 2281.586 2233.816 2328.067 2305.373
898.00   992.844 1419.695 2007.043 2261.186 2322.406 2298.045 2302.327 2394.969
899.00   973.828 1404.035 2052.777 2312.418 2256.361 2222.129 2256.408 2379.819
900.00  1082.734 1556.582 2072.730 2288.549 2283.045 2396.993 2470.430 2519.709
901.00  1062.125 1485.320 2015.465 2257.270 2270.326 2310.820 2359.885 2328.530
902.00  1013.500 1527.227 2065.426 2300.328 2255.084 2285.696 2372.805 2361.923
903.00  1036.641 1433.516 1829.121 2182.328 2255.896 2449.354 2444.018 2451.671
904.00   973.227 1387.004 1910.949 2088.512 2248.453 2356.420 2510.348 2466.131
905.00  1056.469 1569.160 2132.293 2295.750 2394.830 2574.587 2629.317 2551.255
906.00   998.875 1439.629 1998.305 2305.420 2406.533 2390.204 2478.312 2624.868
907.00   965.008 1428.660 1870.102 2288.779 2418.271 2570.583 2592.428 2510.456
908.00   969.172 1574.992 2133.824 2284.195 2383.111 2429.864 2561.164 2485.681
909.00   881.062 1402.105 1885.785 2050.135 2231.012 2432.343 2465.781 2431.666
910.00  1002.594 1579.781 2036.055 2317.871 2371.256 2389.775 2518.358 2507.098
911.00  1022.766 1532.734 2107.191 2233.414 2307.393 2326.682 2225.497 2068.178
912.00  1113.562 1672.980 2218.508 2262.703 2262.025 2150.577 2084.301 1976.706
913.00  1163.703 1771.418 2246.695 2403.340 2472.943 2510.547 2329.191 2226.132
914.00  1097.234 1639.781 2175.449 2282.129 2240.621 2185.367 2062.313 2067.308
915.00  1119.328 1639.199 2172.711 2247.361 2277.277 2325.258 2206.417 2064.597
916.00  1193.609 1652.676 2049.238 2210.674 2165.498 2108.299 2033.464 2099.150
917.00  1113.406 1697.410 2166.336 2283.127 2347.736 2401.611 2328.924 2307.024
918.00  1100.242 1639.141 2028.914 2139.939 2134.418 2262.050 2275.371 2219.690
919.00  1024.086 1528.000 2004.680 2063.361 2054.754 2131.521 2125.084 2110.486
920.00  1064.539 1655.273 2217.207 2319.996 2217.625 2238.020 2377.173 2534.895
921.00  1075.984 1551.129 2162.305 2245.324 2142.934 2160.934 2100.973 2151.688
922.00   932.539 1345.324 1965.566 2135.451 2122.902 2206.131 2192.167 2156.296
923.00  1061.680 1533.766 2030.801 2227.529 2278.318 2331.303 2222.860 2151.655
924.00  1001.039 1444.812 2005.047 2355.270 2275.211 2201.812 2204.949 2332.001
925.00  1202.031 1670.242 2298.691 2466.402 2527.277 2532.141 2422.924 2492.485
926.00  1220.945 1663.945 2178.980 2407.078 2645.402 2705.520 2772.949 2792.550
927.00  1074.805 1681.277 2289.297 2556.131 2685.412 2743.160 2654.885 2584.493
928.00  1134.164 1620.156 2094.617 2269.836 2481.961 2641.441 2580.863 2594.897
929.00  1177.375 1777.031 2397.195 2642.047 2750.869 2775.755 2836.353 2734.410
930.00  1052.602 1595.324 2191.723 2482.100 2656.635 2591.143 2473.067 2497.979
931.00  1127.320 1513.883 2216.305 2616.268 2643.705 2501.560 2563.229 2584.900
932.00  1101.125 1615.598 2077.668 2472.547 2605.789 2728.658 2692.213 2798.893
933.00  1214.422 1787.723 2358.152 2523.137 2538.631 2377.455 2259.088 2261.573
934.00  1153.766 1684.273 2264.477 2437.051 2437.244 2313.093 2332.801 2428.544
935.00  1244.984 1843.082 2365.848 2459.246 2376.869 2191.228 2187.012 2222.680
936.00  1291.500 1812.922 2333.848 2515.506 2467.932 2273.504 2295.116 2376.986
937.00  1303.094 1950.320 2537.734 2658.260 2531.152 2406.452 2510.511 2644.219
938.00  1219.570 1923.469 2616.883 2769.936 2728.602 2848.619 2702.013 2663.838
939.00  1335.391 1965.648 2482.746 2644.875 2623.045 2375.279 2466.431 2524.222
940.00  1292.539 1764.980 2243.914 2497.258 2591.141 2307.753 2384.324 2477.561
941.00  1410.953 1966.551 2504.879 2630.100 2618.170 2352.271 2362.623 2394.153
942.00  1258.680 1872.051 2592.516 2942.324 2888.738 2619.323 2486.762 2349.164
943.00  1268.484 1794.746 2393.355 2641.963 2595.785 2330.564 2506.665 2589.873
944.00  1241.500 1832.047 2423.172 2722.896 2689.396 2406.115 2334.044 2326.023
945.00  1296.484 1878.355 2464.012 2687.191 2668.404 2475.379 2537.451 2575.088
946.00  1118.625 1656.551 2326.004 2669.582 2733.285 2463.010 2547.904 2572.286
947.00  1189.312 1729.914 2514.844 2889.648 2820.822 2622.493 2683.038 2645.018
948.00  1257.820 1919.461 2580.605 2986.020 2942.795 2746.416 2870.520 2854.430
949.00  1304.180 1825.527 2593.160 2891.279 2922.891 2923.142 2948.872 3091.244
950.00  1132.938 1669.391 2333.156 2691.266 2782.707 2669.389 2518.405 2682.497
951.00  1250.477 1897.715 2557.715 2844.055 2951.061 3098.064 3145.720 3148.442
952.00  1161.250 1693.891 2339.254 2866.658 2961.303 2859.812 2766.849 2746.835
953.00  1099.742 1521.648 2094.391 2445.752 2694.178 3051.738 3272.379 3316.596
954.00  1125.648 1737.297 2657.238 3134.330 3163.373 3026.520 3173.012 3173.287
955.00  1331.836 1955.480 2724.051 2924.127 3001.891 3095.334 3320.065 3410.275
956.00  1388.508 2080.793 2764.383 3199.402 3230.393 3108.287 3316.023 3435.001
957.00  1372.133 1998.672 2721.559 3097.045 2996.326 2774.318 2907.969 2913.391
958.00  1419.484 2128.180 2680.590 2924.609 3141.213 3073.820 3191.771 3215.720
959.00  1289.031 2008.215 2775.691 3087.268 3168.969 2964.116 2931.542 2749.680
960.00  1470.812 2113.402 2872.566 2971.074 2837.430 2692.405 2674.858 2733.109
961.00  1392.961 2034.348 2747.031 3012.211 2937.881 2942.743 2930.611 3072.073
962.00  1373.188 2002.121 2756.137 3142.363 3138.975 2940.172 2981.105 3051.697
963.00  1370.656 2164.746 2902.273 3154.129 3252.094 3179.113 3121.139 3053.119
964.00  1494.453 2212.629 2832.539 3064.207 3196.264 3178.175 3138.109 3248.938
965.00  1405.078 2021.520 2834.375 3119.811 2973.641 2686.240 2701.565 2744.086
966.00  1457.672 2059.863 2705.105 3108.361 3135.398 2941.903 3022.297 3042.591
967.00  1575.156 2235.648 2901.074 3289.469 3321.807 3119.593 3055.277 2981.126
968.00  1418.406 2144.871 2865.762 3319.217 3104.633 2842.603 2783.755 2667.406
969.00  1416.508 2089.410 2836.562 3110.062 3026.439 2921.539 2850.805 2745.050
970.00  1432.516 2077.676 2752.812 3055.342 3139.916 3056.979 3159.317 3087.206
971.00  1437.695 2166.902 3050.543 3455.896 3445.822 3341.652 3334.873 3313.945
972.00  1252.359 1972.129 2736.199 3104.049 3027.297 2900.487 2832.942 2709.877
973.00  1484.070 2090.355 2913.074 3265.318 2975.414 2940.235 2965.133 2820.177
974.00  1302.930 1924.246 2786.031 3126.756 2969.047 3071.379 3192.075 3063.134
975.00  1511.219 2205.301 2860.629 2934.547 2814.127 2804.564 2709.542 2668.902
976.00  1425.406 2173.148 2975.383 3277.346 3156.486 3134.420 3089.800 2983.698
977.00  1525.336 2234.488 2787.934 3218.404 3114.287 3034.345 3025.145 3011.248
978.00  1225.375 1911.297 2796.156 3126.264 2923.113 2814.441 2755.164 2660.380
979.00  1162.617 1904.727 2725.148 3019.355 2865.586 2709.399 2784.274 2847.127
980.00  1321.328 2162.797 2913.648 3044.984 3036.709 3019.433 2986.993 2926.660
981.00  1360.539 2089.594 2710.809 2866.777 2873.635 2798.110 2789.600 2683.414
982.00  1322.750 2010.441 2740.641 2779.469 2653.299 2485.795 2473.929 2436.052
983.00  1539.445 2249.289 2811.984 2903.480 2651.242 2536.810 2474.879 2396.184
984.00  1346.227 2003.598 2744.195 2931.133 2834.426 2786.466 2706.904 2724.378
985.00  1213.750 1961.844 2783.074 3130.951 3133.336 3023.519 3014.106 2951.496
986.00  1320.289 1977.219 2750.668 3089.520 3032.486 2850.451 2885.817 2991.720
987.00  1332.586 1904.797 2551.902 2788.186 2962.867 2928.373 2962.990 2825.893
988.00  1154.547 1692.730 2367.395 2687.842 2856.893 3011.792 3095.968 3176.363
989.00   980.508 1539.004 2242.941 2519.324 2609.326 2622.120 2634.812 2545.342
990.00  1108.805 1654.973 2354.402 2574.631 2582.031 2572.550 2567.451 2584.853
991.00  1120.648 1639.016 2270.707 2405.189 2534.318 2535.821 2537.738 2555.474
992.00  1063.508 1603.578 2173.402 2436.586 2319.926 2129.854 1985.267 2070.478
993.00  1244.062 1811.504 2168.109 2347.141 2241.480 2132.799 2016.536 1926.636
994.00  1167.719 1510.633 2018.957 2351.605 2317.818 2305.260 2335.090 2483.369
995.00  1231.203 1706.660 2113.496 2310.805 2267.029 2234.062 2230.849 2151.333
996.00  1264.656 1758.051 1964.922 2233.914 2162.932 2111.713 2130.354 2181.255
997.00  1269.523 1852.648 2189.582 2330.129 2296.447 2260.723 2251.664 2218.674
998.00  1228.555 1723.016 2268.445 2425.854 2420.771 2420.254 2571.109 2597.081
999.00  1007.852 1540.934 2229.211 2412.189 2456.955 2549.887 2659.306 2673.081
1000.00  1045.039 1620.645 2177.773 2364.541 2394.865 2346.105 2351.543 2435.854
1001.00  1154.836 1745.895 2315.012 2378.381 2346.594 2273.233 2329.489 2535.812
1002.00  1024.000 1582.609 2103.621 2252.777 2394.656 2315.085 2276.637 2295.834
1003.00  1077.328 1642.609 2127.625 2257.787 2216.369 2133.213 2077.135 2114.614
1004.00  1200.219 1754.957 2293.242 2483.291 2312.840 2316.556 2338.419 2472.678
1005.00  1113.930 1657.055 2203.832 2229.383 2198.988 2149.899 2034.989 2105.922
1006.00  1115.898 1684.074 2291.312 2322.148 2223.229 2124.583 2022.669 1980.479
1007.00  1005.953 1537.832 2237.992 2375.803 2268.549 2208.352 2172.105 2186.575
1008.00  1093.875 1691.500 2276.648 2532.586 2471.344 2314.461 2404.488 2482.760
1009.00  1042.234 1571.492 2027.047 2116.686 2208.051 2237.178 2264.533 2210.900
1010.00   912.297 1484.320 1944.527 2216.014 2264.729 2309.521 2305.544 2380.077
1011.00  1035.398 1541.547 2183.938 2467.221 2361.373 2391.228 2305.316 2332.922
1012.00  1027.266 1549.852 2136.746 2308.572 2367.633 2286.596 2329.019 2406.438
1013.00  1090.383 1677.105 2222.484 2488.578 2419.426 2544.201 2587.130 2665.484
1014.00  1225.109 1715.742 2234.066 2529.273 2479.436 2352.997 2330.859 2313.466
1015.00  1159.969 1682.531 2071.430 2192.324 2237.400 2082.783 2156.874 2212.383
1016.00  1157.523 1768.273 2410.059 2623.592 2750.064 2761.312 2806.755 2876.158
1017.00  1231.281 1754.102 2296.133 2397.582 2406.373 2315.006 2591.730 2612.297
1018.00  1271.273 1860.906 2392.867 2539.102 2514.924 2467.368 2365.133 2333.151
1019.00  1294.242 1933.105 2537.418 2645.584 2549.395 2464.804 2438.700 2429.284
1020.00  1319.664 1862.062 2379.984 2367.453 2317.840 2221.219 2119.071 2089.238
1021.00  1349.883 1951.105 2515.988 2479.602 2332.691 2200.697 2223.794 2176.099
1022.00  1287.266 1853.945 2390.336 2465.537 2398.830 2308.881 2442.229 2484.429
1023.00  1304.336 1849.324 2428.340 2497.785 2464.389 2396.010 2366.272 2372.064
1024.00  1021.852 1630.949 2455.699 2691.721 2534.537 2395.335 2382.649 2395.729
1025.00  1156.664 1831.121 2615.012 2823.240 2590.865 2469.474 2499.157 2541.925
1026.00  1145.000 1745.629 2393.656 2606.268 2599.068 2421.429 2432.035 2442.864
1027.00  1072.500 1593.109 2294.891 2591.873 2632.445 2473.082 2433.023 2512.816
