# Supplementary material for: N-Glycans modulate tilting of HIV-1 envelope glycoprotein
Source: Nat Commun. 2026 Apr 15;17:5206. doi: 10.1038/s41467-026-71874-2 (PMC13254402; doi:10.1038/s41467-026-71874-2)
Supplement: Supplementary file 8 — Source Data [file 41467_2026_71874_MOESM8_ESM.zip › source_data/2_Supplementary_Figures/5_FigS9/source_data/ENV_ECTODOMAIN/full.MEMshield.time_evo.hiv_env_full_lipids_w_ions.not_water_not_ions.1.txt]

# MEMBRANE OCCLUDED AREA
# SIM_TIME AREA_r1.4 AREA_r2 AREA_r3 AREA_r4 AREA_r5 AREA_r6 AREA_r7 AREA_r8


  0.00    89.680  174.996  433.430  606.045  824.066 1164.086 1516.632 1873.199
  1.00    60.836  193.957  489.457  674.980  860.408 1183.861 1525.580 1972.773
  2.00    55.070  155.797  459.789  707.059  984.689 1335.961 1730.489 1990.226
  3.00   147.750  309.641  546.406  801.326 1129.910 1601.859 1931.233 2206.036
  4.00    98.594  203.184  503.258  815.385 1183.725 1637.318 2061.345 2449.539
  5.00    93.023  191.660  347.574  451.543  720.111 1112.502 1528.501 1822.744
  6.00    87.055  213.688  518.586  749.744 1075.260 1322.779 1647.207 1931.433
  7.00    95.531  227.426  470.059  819.887 1107.561 1354.812 1604.864 1955.319
  8.00   121.922  260.969  594.969  886.818 1158.676 1519.146 1916.923 2199.607
  9.00   156.422  304.035  706.699 1085.793 1443.939 1812.744 2223.017 2544.118
 10.00   263.477  446.699  827.070 1129.475 1461.111 1762.617 2025.156 2273.148
 11.00   275.336  449.641  811.207 1215.969 1526.500 1828.189 2230.543 2494.231
 12.00   218.867  355.016  668.254 1015.520 1294.156 1536.689 1772.075 2286.743
 13.00   170.359  271.969  582.766  998.049 1429.787 1782.527 2107.422 2429.941
 14.00   209.086  345.305  708.621 1149.385 1549.682 1898.166 2298.098 2726.438
 15.00   247.203  434.715  738.324 1111.584 1432.797 1813.566 2184.008 2559.300
 16.00   258.906  435.902  786.910 1151.305 1428.488 1851.352 2261.097 2778.819
 17.00   242.844  411.203  714.934  942.650 1180.188 1564.787 1907.433 2343.044
 18.00   188.523  367.066  795.934 1084.223 1329.305 1682.512 2015.089 2325.004
 19.00   182.156  350.453  703.539 1075.514 1337.064 1707.170 2122.979 2425.380
 20.00   345.727  524.562  822.949 1147.514 1405.006 1732.549 2129.106 2546.867
 21.00   250.211  374.371  669.938  990.559 1273.029 1599.162 1973.312 2562.396
 22.00   299.758  527.828  859.375 1212.689 1407.893 1603.246 1960.717 2532.281
 23.00   220.281  359.672  768.883 1074.379 1314.855 1535.002 1866.574 2326.647
 24.00   320.742  521.617  801.805 1136.404 1445.309 1760.486 2000.239 2398.257
 25.00   251.297  433.742  772.055 1066.781 1309.393 1607.812 1911.047 2163.404
 26.00   254.789  411.797  770.832 1073.119 1362.920 1657.012 1910.985 2151.908
 27.00   203.656  368.262  652.512  900.031 1179.410 1540.885 1902.387 2264.716
 28.00   291.133  479.699  807.457 1120.994 1361.371 1753.096 2075.989 2345.857
 29.00   194.148  355.320  789.594 1170.074 1451.900 1791.490 2071.458 2475.560
 30.00   203.555  300.340  541.980  980.422 1288.855 1630.828 1878.894 2168.828
 31.00   161.836  315.254  665.789 1014.740 1251.213 1549.920 1843.002 2120.109
 32.00   199.484  328.883  683.930 1051.242 1260.576 1533.004 1825.251 2155.428
 33.00   236.188  439.383  731.918  998.295 1137.611 1296.402 1511.399 1814.443
 34.00   217.664  442.523  857.469 1123.281 1246.324 1397.592 1652.398 2066.622
 35.00   309.883  498.141  862.223 1146.172 1343.547 1652.656 1965.787 2181.896
 36.00   233.430  467.633  834.375 1061.363 1333.822 1599.189 1883.850 2147.898
 37.00   173.750  336.227  589.738  900.094 1175.723 1398.859 1665.573 1891.699
 38.00   208.469  500.828  956.570 1217.898 1386.924 1576.170 1946.026 2218.748
 39.00   134.789  324.465  688.383 1013.492 1244.971 1544.844 1860.435 2149.291
 40.00   235.555  433.711  856.777 1236.281 1429.758 1693.768 1998.776 2310.618
 41.00   169.148  346.816  732.488 1033.611 1249.588 1454.654 1836.503 2248.644
 42.00   207.617  414.012  783.277 1005.559 1234.320 1548.842 1902.382 2235.842
 43.00   152.945  291.496  576.527  844.346 1109.760 1367.998 1651.994 1888.973
 44.00   127.094  262.059  633.359  986.664 1233.621 1474.254 1779.282 2128.892
 45.00   160.359  360.852  667.574  913.824 1028.184 1277.738 1537.308 1843.190
 46.00   132.742  260.793  549.898  802.330  989.988 1182.939 1408.317 1802.892
 47.00   186.320  325.730  618.348  861.057 1064.164 1295.785 1536.794 1824.238
 48.00   259.812  431.629  733.453 1034.525 1334.184 1632.439 1959.195 2297.901
 49.00   299.922  460.531  712.062  994.184 1234.129 1441.355 1745.415 1979.768
 50.00   231.055  391.184  665.430  849.350 1052.037 1324.479 1624.303 1940.976
 51.00   255.203  460.359  718.840  989.090 1299.676 1533.451 1871.388 2269.947
 52.00   258.391  373.535  565.297  769.625 1015.701 1277.732 1608.659 1905.131
 53.00   253.977  378.953  600.059  870.340 1230.865 1532.209 1898.407 2291.612
 54.00   392.383  624.223  910.586 1065.814 1217.346 1493.338 1805.795 2142.070
 55.00   287.633  456.559  706.996 1040.379 1188.941 1499.713 1750.881 2115.684
 56.00   207.672  303.805  582.820  824.371 1009.701 1295.217 1474.717 1718.992
 57.00   266.695  430.902  791.672 1093.564 1292.760 1564.572 1946.871 2158.645
 58.00   201.227  349.312  763.668 1003.068 1161.002 1421.664 1715.232 2168.778
 59.00   313.086  509.645  884.566 1263.312 1428.682 1737.605 1960.706 2150.830
 60.00   254.617  478.625  853.500 1109.855 1367.545 1634.047 1885.408 2116.717
 61.00   303.711  567.871 1027.605 1394.180 1616.938 1881.244 2100.268 2353.841
 62.00   292.000  521.590  984.023 1346.334 1600.812 1781.350 1972.229 2203.242
 63.00   341.172  537.559 1022.891 1493.723 1673.662 1749.168 1983.188 2084.834
 64.00   327.812  564.289 1080.906 1465.229 1724.768 1906.574 2147.816 2508.160
 65.00   414.008  750.965 1188.891 1384.609 1534.053 1819.064 2216.949 2533.359
 66.00   442.961  701.457 1122.793 1361.824 1555.238 1801.965 2183.654 2535.610
 67.00   500.891  730.926 1147.207 1462.744 1672.514 1914.055 2293.569 2707.384
 68.00   483.031  779.301 1203.094 1382.086 1616.742 1873.580 2245.055 2628.365
 69.00   318.398  660.945 1090.281 1270.416 1561.529 1857.889 2158.972 2543.659
 70.00   397.391  589.141  916.668 1177.992 1368.482 1582.156 1950.439 2374.588
 71.00   412.547  679.996 1020.242 1334.768 1586.193 1921.158 2345.541 2688.561
 72.00   440.805  657.395 1014.688 1366.082 1683.287 2006.514 2353.397 2627.280
 73.00   466.805  667.406 1130.461 1507.104 1723.703 1898.330 2227.730 2429.750
 74.00   386.562  629.047 1012.859 1266.492 1482.322 1771.250 2145.110 2387.388
 75.00   461.219  679.824 1029.703 1395.369 1678.090 1994.883 2350.366 2715.024
 76.00   523.219  817.531 1250.039 1654.002 1869.324 2133.086 2434.718 2789.952
 77.00   438.273  686.395 1086.926 1355.494 1649.340 1975.752 2310.745 2577.514
 78.00   484.461  780.578 1103.633 1304.395 1585.912 1853.803 2074.245 2266.611
 79.00   517.773  805.586 1115.152 1342.639 1530.840 1731.934 2086.421 2368.980
 80.00   519.461  774.312 1142.832 1333.652 1539.311 1814.533 1954.530 2073.050
 81.00   485.969  698.727 1105.363 1458.404 1585.748 1765.434 2033.996 2241.915
 82.00   439.445  690.332 1035.852 1221.367 1375.396 1598.830 1930.262 2245.765
 83.00   518.375  750.734 1206.633 1517.873 1667.779 1873.354 2304.011 2551.496
 84.00   383.281  641.441 1024.258 1330.945 1464.945 1610.135 1740.844 1951.684
 85.00   478.969  749.988 1055.301 1173.553 1267.576 1465.303 1681.654 1881.396
 86.00   509.461  798.883 1208.719 1463.998 1654.215 1883.689 1995.833 2322.502
 87.00   574.531  879.824 1203.898 1425.922 1553.900 1671.789 1903.719 2138.326
 88.00   453.414  677.008 1231.660 1547.578 1740.207 1981.615 2245.313 2418.847
 89.00   407.859  705.094 1183.562 1431.576 1554.191 1602.576 1668.703 1872.051
 90.00   412.773  607.430  950.418 1177.500 1449.342 1801.922 2041.868 2240.095
 91.00   467.625  722.434 1064.012 1288.043 1546.289 1860.076 2164.920 2349.918
 92.00   380.383  594.289  953.812 1174.773 1429.598 1802.854 1995.574 2229.446
 93.00   377.000  590.676  922.730 1120.824 1372.414 1806.473 2164.575 2368.525
 94.00   442.484  621.133 1007.242 1324.389 1523.609 1908.969 2238.539 2549.691
 95.00   383.812  636.750 1029.020 1224.525 1475.008 1864.600 2232.888 2505.646
 96.00   253.383  471.641  803.555 1051.691 1132.328 1334.316 1765.709 2050.114
 97.00   347.125  470.816  705.637  949.816 1219.346 1513.850 1740.585 2113.379
 98.00   254.656  399.672  677.051  858.100 1133.053 1465.016 1770.698 2245.841
 99.00   311.156  420.953  595.984  988.814 1173.395 1485.113 1762.475 2117.842
100.00   332.961  489.508  821.148 1042.699 1189.633 1546.598 1953.032 2308.445
101.00   290.109  548.809  929.246 1064.480 1207.811 1397.537 1751.876 2023.381
102.00   416.359  622.164  899.949 1118.590 1372.854 1585.789 1894.021 2221.230
103.00   404.477  634.547  904.426 1034.502 1221.299 1446.951 1749.553 2097.715
104.00   546.750  770.148  978.715 1207.908 1516.316 1875.123 2225.400 2583.942
105.00   479.289  721.602 1011.992 1200.758 1439.979 1839.482 2044.548 2434.588
106.00   562.602  833.746 1073.164 1297.812 1590.020 2002.320 2294.202 2613.440
107.00   506.578  813.551 1127.746 1372.012 1724.557 2046.354 2306.759 2675.887
108.00   635.758  858.188 1165.000 1352.209 1628.203 1894.584 2325.337 2773.269
109.00   427.758  761.781 1214.594 1372.445 1513.355 1922.242 2212.550 2552.548
110.00   567.539  809.961 1071.336 1182.500 1412.295 1780.730 2127.163 2372.455
111.00   595.625  819.562 1174.852 1416.119 1675.836 1918.322 2126.811 2516.229
112.00   597.234  843.953 1202.152 1440.170 1766.621 2128.719 2564.449 2969.905
113.00   454.359  787.711 1202.598 1411.326 1618.613 1934.004 2240.343 2466.735
114.00   515.875  747.730 1049.387 1289.582 1658.629 2072.295 2407.318 2749.224
115.00   572.844  853.203 1089.363 1306.350 1592.443 1983.344 2325.657 2657.094
116.00   521.945  788.117 1081.844 1336.965 1640.920 1961.375 2311.152 2678.861
117.00   441.031  746.934 1160.148 1428.646 1653.855 1985.822 2359.368 2658.958
118.00   553.492  849.688 1202.055 1366.846 1628.504 1944.998 2292.259 2634.465
119.00   494.711  652.555  989.133 1240.318 1523.086 1956.680 2240.264 2587.906
120.00   478.453  654.727  884.812 1082.408 1378.617 1804.641 2094.651 2483.272
121.00   544.500  733.141 1043.238 1195.639 1492.312 1880.629 2311.581 2742.376
122.00   535.430  749.172  916.395 1017.738 1267.992 1727.375 2216.122 2591.222
123.00   557.594  758.844 1077.895 1246.172 1523.574 1948.812 2293.888 2619.025
124.00   549.156  756.055  976.832 1120.670 1380.018 1752.225 2127.368 2464.308
125.00   560.023  716.770  991.168 1248.207 1584.348 1861.885 2227.735 2465.672
126.00   503.477  722.594 1022.871 1245.207 1411.793 1654.592 1994.546 2430.171
127.00   484.188  793.082 1124.242 1374.352 1598.164 1782.412 2131.446 2527.041
128.00   508.398  688.891  961.676 1140.723 1370.486 1584.596 1893.844 2293.436
129.00   597.055  778.625 1027.145 1299.590 1575.193 1875.486 2278.524 2634.732
130.00   547.195  749.547 1020.977 1303.518 1558.926 1891.848 2222.564 2560.071
131.00   603.523  837.172 1065.094 1262.164 1454.791 1703.422 1947.905 2157.736
132.00   664.344  913.969 1125.594 1248.207 1643.510 1899.428 2188.253 2543.785
133.00   640.602  811.477 1140.617 1348.117 1639.762 1977.105 2288.287 2662.197
134.00   503.992  743.219 1019.832 1262.062 1525.645 1825.783 2144.724 2492.657
135.00   448.797  720.469 1097.266 1307.895 1533.113 1803.934 2071.157 2353.493
136.00   632.023  911.914 1261.828 1422.730 1618.227 1931.158 2221.160 2700.681
137.00   545.102  857.988 1241.949 1460.180 1749.703 2142.393 2332.036 2476.355
138.00   456.922  748.957 1099.727 1288.564 1517.455 1729.090 1911.357 2145.489
139.00   478.094  751.078 1059.234 1352.766 1635.012 1849.684 2129.853 2383.648
140.00   312.984  568.594  924.570 1224.592 1461.605 1671.797 1789.726 2074.296
141.00   313.820  518.562  881.988 1203.625 1433.883 1691.805 1937.637 2165.193
142.00   324.867  591.031  942.742 1232.199 1384.285 1627.748 1884.727 2076.733
143.00   357.547  571.004  943.480 1157.043 1403.264 1559.828 1742.513 2085.251
144.00   482.484  750.910 1111.242 1393.172 1584.039 1676.479 1716.027 2042.421
145.00   455.555  701.133 1173.711 1434.568 1588.998 1869.323 2148.924 2411.700
146.00   474.078  709.367 1163.395 1450.762 1567.727 1689.646 1912.929 2214.985
147.00   454.195  709.457 1140.867 1364.914 1520.707 1710.625 1884.470 2136.788
148.00   465.617  718.195 1049.633 1273.164 1431.361 1622.424 1849.284 2120.614
149.00   469.453  713.469 1166.824 1513.859 1673.814 1910.142 2141.377 2396.010
150.00   553.680  806.332 1074.250 1271.744 1478.293 1805.523 2236.389 2607.943
151.00   484.367  756.824 1097.395 1442.029 1775.273 2115.248 2455.312 2762.032
152.00   501.242  757.551 1049.695 1275.961 1553.453 1819.193 2105.898 2395.349
153.00   466.156  767.254 1244.020 1456.816 1703.709 1950.152 2147.919 2510.747
154.00   456.398  716.148 1151.117 1541.404 1905.629 2282.924 2657.435 2983.940
155.00   364.219  601.738  954.195 1212.662 1549.223 1865.873 2245.775 2695.703
156.00   386.742  636.863 1103.211 1327.316 1536.877 1956.920 2347.316 2791.609
157.00   474.016  721.637 1028.012 1174.895 1472.848 1800.568 2161.183 2564.600
158.00   395.711  569.262  887.855 1172.648 1521.051 1750.638 1934.518 2326.177
159.00   516.430  808.312 1183.984 1424.508 1624.004 1981.844 2331.646 2656.762
160.00   420.898  682.203 1058.285 1325.822 1631.701 1941.842 2355.947 2711.692
161.00   486.086  763.012 1115.391 1333.094 1639.400 2000.834 2593.302 2989.574
162.00   490.648  857.359 1280.156 1564.064 1836.492 2216.012 2549.315 2933.587
163.00   524.406  838.160 1302.562 1623.748 1954.129 2290.206 2633.745 2919.962
164.00   502.148  789.406 1159.309 1464.836 1759.254 2147.096 2484.456 2719.589
165.00   441.609  745.910 1195.066 1589.195 2034.043 2350.014 2698.291 3065.672
166.00   510.297  759.992 1118.504 1416.057 1791.406 2183.588 2538.371 2849.677
167.00   728.117  992.867 1220.305 1569.561 2050.016 2427.273 2694.479 2836.097
168.00   667.375  961.902 1290.176 1485.463 1888.137 2227.058 2514.406 2732.641
169.00   559.250  841.902 1231.941 1570.791 1917.670 2271.346 2512.241 2605.611
170.00   611.430  908.152 1278.656 1577.455 1906.494 2217.156 2521.896 2815.926
171.00   534.031  857.035 1310.102 1577.852 1876.424 2081.556 2337.827 2608.871
172.00   506.656  822.672 1230.551 1499.414 1762.229 2128.854 2471.183 2731.812
173.00   584.508  917.113 1292.316 1709.922 2013.512 2306.488 2704.586 2973.297
174.00   633.461  946.207 1378.965 1863.004 2093.725 2266.718 2469.796 2694.646
175.00   632.766  938.895 1407.918 1747.684 2063.762 2179.080 2392.543 2545.707
176.00   615.469  951.824 1384.898 1751.812 2065.020 2267.133 2609.939 2945.250
177.00   711.352 1074.211 1458.156 1827.555 2235.355 2595.564 2803.788 2963.587
178.00   707.797 1000.285 1467.465 1867.836 2109.959 2244.182 2439.636 2644.726
179.00   708.172 1059.113 1454.996 1733.791 1982.807 2211.152 2422.229 2611.636
180.00   731.289 1055.645 1601.195 1967.564 2301.023 2435.838 2600.399 2673.988
181.00   746.969 1138.660 1666.445 2030.941 2282.471 2519.533 2644.022 2691.234
182.00   608.109  992.785 1473.215 1751.695 2140.090 2452.766 2670.893 2822.596
183.00   653.891 1098.590 1612.570 1894.137 2149.246 2427.844 2859.473 3072.279
184.00   578.523  960.617 1545.207 1952.863 2253.027 2488.645 2726.975 2815.429
185.00   596.867  923.410 1502.066 1918.953 2181.686 2466.961 2664.148 2876.394
186.00   674.734 1042.879 1605.691 1926.582 2293.967 2578.215 2817.824 2982.344
187.00   770.766 1110.098 1514.109 1969.723 2380.283 2623.229 2760.961 2755.598
188.00   705.906 1117.699 1591.406 1922.488 2224.938 2344.683 2565.944 2775.769
189.00   597.242  955.496 1407.984 1888.459 2336.484 2508.828 2544.150 2583.849
190.00   686.562  942.266 1510.195 1831.158 2206.277 2526.845 2868.561 2929.175
191.00   642.602  931.383 1275.895 1631.434 2113.090 2350.604 2480.676 2518.502
192.00   758.484 1060.473 1491.785 1835.387 2170.090 2493.363 2568.451 2529.151
193.00   694.625 1013.383 1361.125 1725.750 2188.172 2583.586 2810.976 2967.121
194.00   688.922 1013.375 1386.852 1697.787 2001.471 2420.738 2609.239 2832.276
195.00   754.961 1074.770 1465.613 1903.590 2329.588 2656.137 2782.293 2909.833
196.00   811.156 1181.738 1598.051 1912.580 2220.330 2530.480 2608.767 2759.834
197.00   672.578 1006.465 1537.312 2001.518 2470.139 2678.547 2793.115 2874.604
198.00   728.391 1034.250 1403.336 1749.043 2149.102 2518.705 2673.216 2675.010
199.00   551.727  901.371 1346.840 1716.498 2076.791 2163.549 2283.387 2307.643
200.00   675.789 1007.906 1384.480 1744.830 2102.000 2403.227 2545.337 2606.820
201.00   847.820 1118.723 1559.516 2027.158 2448.676 2727.576 2947.590 3219.505
202.00   772.055 1106.223 1587.324 1997.229 2304.709 2699.225 3081.397 3347.275
203.00   622.164  925.449 1471.043 1784.709 2242.475 2648.494 2878.607 2995.307
204.00   713.289 1009.188 1482.434 1803.736 2157.992 2624.420 2950.041 3244.599
205.00   673.820 1028.984 1629.727 1989.695 2342.420 2615.117 2875.353 2853.037
206.00   811.172 1223.750 1769.805 2119.002 2478.064 2790.646 2975.467 2896.675
207.00   688.578  985.723 1532.105 1856.301 2163.627 2698.900 2963.728 3004.713
208.00   823.844 1131.297 1506.887 1783.977 2200.424 2565.633 2759.958 2874.606
209.00   712.562 1008.625 1531.090 1921.229 2260.615 2611.289 2670.443 2706.099
210.00   905.859 1341.098 1824.336 2126.557 2484.922 2851.764 3182.927 3260.450
211.00   846.266 1227.512 1645.438 2037.455 2444.064 2858.391 3098.938 3102.328
212.00   774.586 1179.855 1544.535 1806.785 2114.115 2462.668 2716.986 2796.269
213.00   870.375 1210.098 1634.340 1949.715 2249.809 2628.072 3104.807 3262.661
214.00   773.766 1058.184 1470.520 1814.145 2127.973 2529.238 2902.735 2947.226
215.00   946.500 1361.652 1739.559 2144.457 2515.033 2788.457 3061.216 3300.417
216.00   800.734 1145.496 1487.996 1771.684 2084.221 2566.391 2934.396 3257.146
217.00   916.859 1300.418 1737.184 2057.439 2567.268 3009.055 3192.541 3251.448
218.00   853.250 1155.980 1568.301 1995.436 2455.316 3116.025 3467.233 3663.824
219.00   899.656 1335.195 1777.688 2112.621 2541.715 3012.236 3442.411 3665.986
220.00   900.289 1232.344 1658.922 2090.889 2698.012 3149.358 3572.423 3829.218
221.00   871.297 1206.633 1654.980 1930.090 2300.490 2705.021 3078.786 3533.891
222.00   838.836 1202.375 1555.848 1999.479 2456.971 2750.373 2979.299 3164.047
223.00   757.062 1106.293 1538.730 1848.932 2261.502 2718.436 3063.066 3283.387
224.00   811.797 1162.500 1644.301 1991.764 2349.455 2753.561 3123.854 3480.293
225.00   754.281 1105.777 1546.320 1965.057 2391.648 2836.402 3200.317 3562.087
226.00   835.562 1255.008 1661.766 2008.387 2485.541 3069.322 3421.620 3592.233
227.00   802.289 1126.844 1573.402 1865.346 2452.154 2973.932 3519.707 3772.968
228.00   842.492 1218.031 1643.961 2102.857 2542.475 2950.912 3154.185 3242.207
229.00   973.516 1265.727 1604.117 1919.688 2350.182 2764.059 3013.451 3280.516
230.00   909.078 1225.582 1541.297 1750.867 2187.582 2652.814 3142.908 3507.724
231.00   979.664 1334.215 1758.023 2047.875 2501.506 3025.602 3522.321 3859.993
232.00   901.305 1166.965 1575.012 1951.645 2449.244 2973.209 3503.253 3844.285
233.00   983.211 1304.328 1709.484 2060.137 2474.770 2912.688 3459.358 3891.343
234.00   883.039 1233.773 1597.172 2054.137 2568.783 3047.984 3520.062 3918.952
235.00   745.594 1144.797 1567.898 1900.109 2382.963 2793.961 3152.938 3528.507
236.00   755.711 1108.492 1607.074 2004.561 2412.824 2806.760 3306.627 3777.231
237.00   909.836 1262.074 1686.762 2046.789 2388.355 2778.666 3179.504 3607.794
238.00   816.812 1157.629 1569.043 2009.473 2394.695 2867.859 3270.732 3638.713
239.00   868.445 1201.012 1541.840 1819.645 2354.270 2869.248 3192.994 3529.922
240.00   610.797  942.672 1285.227 1567.969 1911.748 2400.219 2860.442 3392.522
241.00   728.336 1038.285 1436.770 1744.424 2059.188 2384.428 2768.839 3167.344
242.00   831.797 1217.934 1609.461 1882.139 2213.678 2550.486 2933.021 3295.644
243.00   743.062 1031.234 1497.379 1811.148 2102.572 2470.484 2763.928 3111.007
244.00   659.109  925.867 1303.609 1820.418 2339.807 2773.258 2901.354 3118.682
245.00   808.773 1104.406 1480.008 1960.547 2327.742 2779.629 3210.794 3716.859
246.00   789.844 1055.973 1576.746 2030.484 2438.979 2745.195 3108.173 3322.295
247.00   883.508 1209.523 1762.883 2203.996 2636.865 3087.074 3563.069 3718.368
248.00   734.609 1024.957 1512.625 1913.895 2482.170 2952.553 3366.342 3665.186
249.00   785.406 1058.707 1523.469 1891.721 2346.217 2862.463 3192.470 3415.479
250.00   691.969  984.555 1456.098 1947.518 2451.035 2833.121 3174.796 3394.265
251.00   786.086 1121.465 1596.957 2087.684 2559.545 3039.754 3231.411 3264.046
252.00   826.500 1185.637 1656.715 1904.990 2407.629 2844.922 3197.182 3544.833
253.00   906.523 1255.836 1615.051 1941.770 2255.371 2582.100 3056.215 3349.103
254.00   891.188 1194.805 1553.387 1881.176 2304.994 2660.941 3021.776 3332.575
255.00   910.516 1179.180 1705.254 2093.973 2469.689 2745.873 2974.876 3034.530
256.00   804.023 1094.074 1474.781 1829.857 2279.682 2634.307 2894.484 2969.574
257.00   702.398 1083.938 1453.383 1695.592 1917.035 2312.840 2618.685 2780.298
258.00   798.977 1064.855 1616.938 2056.510 2462.018 2731.447 2921.790 3018.644
259.00   766.812 1040.777 1480.000 1889.834 2215.752 2599.718 2950.398 3094.562
260.00   750.648 1158.008 1596.965 1961.854 2324.119 2669.984 3131.484 3262.684
261.00   910.555 1226.430 1659.789 2009.402 2293.193 2685.285 2915.650 3068.527
262.00   888.000 1256.902 1805.652 2226.951 2570.793 2816.342 3023.959 3129.324
263.00   808.398 1132.609 1633.953 1941.469 2273.178 2630.054 2775.823 2879.825
264.00   708.242 1019.109 1560.859 1982.414 2289.979 2742.266 2939.702 2893.578
265.00   631.484  926.430 1369.617 1617.900 2016.057 2416.781 2701.895 2935.702
266.00   765.234 1055.590 1474.387 1897.543 2176.436 2457.789 2710.137 2963.008
267.00   788.977 1112.023 1434.148 1683.738 1982.771 2236.279 2472.780 2750.930
268.00   791.219 1116.715 1493.402 1897.475 2218.654 2454.447 2986.030 3278.027
269.00   698.336 1055.941 1608.473 2019.178 2424.775 2842.396 3146.520 3426.530
270.00   736.648 1062.215 1570.223 2019.828 2478.664 2911.969 3272.762 3705.687
271.00   853.898 1217.918 1714.395 2162.900 2674.602 3060.129 3293.085 3397.400
272.00   775.000 1183.316 1651.859 1920.848 2242.176 2542.896 2859.687 3092.464
273.00   826.328 1197.941 1705.879 2000.289 2340.389 2671.273 2957.707 3375.473
274.00   674.641 1049.965 1475.258 1813.719 2083.367 2307.283 2629.563 3011.736
275.00   697.453 1148.953 1706.789 1972.230 2247.516 2667.912 2888.318 3209.937
276.00   713.375 1085.660 1618.887 1838.947 2027.824 2332.229 2698.407 2973.412
277.00   917.789 1358.781 1964.293 2364.881 2665.977 2908.312 3010.441 3198.505
278.00   958.438 1455.469 2048.352 2383.730 2693.512 2870.217 3029.260 3251.125
279.00   901.211 1376.832 2094.062 2362.609 2656.584 2900.706 3164.253 3444.293
280.00   951.344 1362.203 1858.121 2125.133 2360.600 2564.986 2907.084 3173.284
281.00   972.305 1331.414 1705.117 2052.492 2344.943 2651.133 2818.531 3099.108
282.00   947.625 1321.684 1905.223 2237.783 2410.637 2818.053 3072.561 3313.286
283.00  1138.570 1582.621 2044.613 2372.244 2652.947 2986.591 3354.631 3599.680
284.00   979.289 1305.965 1724.809 2143.623 2419.406 2657.828 2955.206 3181.586
285.00  1059.875 1485.695 1998.535 2205.246 2568.379 2902.254 3166.871 3465.802
286.00   862.875 1209.480 1867.781 2263.152 2646.906 2877.406 3175.213 3376.457
287.00   752.070 1122.379 1703.766 2123.672 2339.055 2711.311 3143.168 3587.179
288.00   809.953 1164.598 1764.520 2184.541 2457.311 2712.564 3147.942 3523.761
289.00   843.812 1218.734 1765.887 2191.734 2480.373 2862.033 3356.172 3772.697
290.00   813.812 1216.148 1938.516 2361.299 2739.451 3066.456 3373.273 3709.376
291.00   901.992 1275.605 1901.340 2251.641 2597.688 2934.438 3219.861 3666.434
292.00   893.812 1185.832 1584.645 1989.959 2326.982 2630.168 2928.065 3354.968
293.00   850.547 1221.523 1671.730 2121.625 2422.795 2651.178 2761.735 2992.276
294.00   736.148 1065.746 1624.383 2079.549 2455.576 2776.925 3036.942 3196.640
295.00   813.797 1198.012 1725.539 2197.992 2529.256 2609.207 2941.274 3267.014
296.00   901.922 1337.941 1796.602 2166.545 2463.285 2683.434 2873.885 3173.386
297.00   899.125 1309.734 1863.863 2265.068 2549.664 2707.598 3066.893 3266.298
298.00   735.883 1167.648 1753.789 2142.914 2538.393 2848.166 3136.804 3436.114
299.00   897.328 1260.480 1691.766 2181.893 2585.799 2801.404 2941.631 3350.061
300.00   986.625 1413.875 2062.109 2527.490 2713.041 2819.766 3116.915 3457.468
301.00   760.883 1164.898 1645.840 1992.006 2240.076 2504.740 2869.528 3170.909
302.00   867.891 1356.594 1902.414 2323.443 2493.420 2780.238 3001.113 3335.166
303.00   973.398 1375.316 1893.992 2303.352 2626.613 2951.418 3266.779 3569.818
304.00   915.391 1283.359 1845.703 2360.145 2659.080 2786.176 3067.462 3394.815
305.00  1007.641 1526.094 2094.062 2269.307 2318.076 2447.592 2802.261 3288.856
306.00   807.805 1189.594 1717.117 2121.406 2348.244 2514.312 2863.111 3333.050
307.00   818.383 1202.812 1727.121 1995.664 2356.604 2849.789 3246.406 3561.271
308.00  1014.227 1398.793 1989.422 2465.861 2738.133 3068.807 3385.175 3538.498
309.00   828.953 1173.996 1677.684 2098.230 2512.818 2769.094 3048.798 3228.299
310.00   772.125 1186.668 1804.477 2130.084 2294.623 2484.600 2813.536 2958.367
311.00   817.984 1114.945 1684.652 2051.297 2340.850 2653.197 2911.601 3262.219
312.00   874.797 1199.211 1608.430 2065.967 2364.865 2632.199 2928.535 3187.050
313.00   759.625 1016.340 1368.230 1757.740 2017.873 2224.512 2511.688 2819.104
314.00   685.125 1017.754 1624.758 2186.158 2498.105 2792.405 3131.380 3504.338
315.00   699.195 1000.703 1466.797 1942.043 2158.289 2523.053 2850.903 3181.660
316.00   790.602 1167.328 1623.043 2037.861 2388.541 2613.707 2972.254 3478.573
317.00   706.758 1044.688 1563.840 1921.379 2253.883 2730.497 3294.885 3618.362
318.00   691.219 1048.664 1592.430 1929.686 2240.766 2716.553 3178.115 3437.124
319.00   786.523 1134.895 1480.152 1786.090 2161.322 2468.696 2743.977 3119.859
320.00   544.961  862.082 1329.199 1732.324 2227.600 2571.513 2795.832 3162.986
321.00   722.844 1041.066 1440.438 1900.629 2210.410 2473.891 2831.872 3097.488
322.00   809.070 1083.711 1412.527 1741.232 2159.242 2471.152 2547.359 2818.169
323.00   788.383 1061.109 1403.043 1633.531 2080.564 2492.780 2766.130 2847.816
324.00   778.898 1051.277 1543.141 1898.205 2186.023 2476.833 2623.146 2964.185
325.00   733.484 1096.461 1540.570 2031.514 2429.602 2739.907 3000.476 3201.104
326.00   733.336 1111.988 1553.934 2061.412 2529.676 2999.444 3276.430 3478.446
327.00   771.703 1117.762 1624.312 2153.275 2431.785 2778.238 3067.646 3282.045
328.00   859.797 1236.473 1697.492 2079.951 2311.967 2576.996 2780.691 2968.167
329.00   768.852 1167.598 1640.117 1933.066 2113.352 2357.553 2638.778 2873.903
330.00   763.047 1131.055 1609.656 1919.031 2201.293 2593.992 2864.141 2923.692
331.00   674.461  992.484 1580.078 1990.289 2296.947 2593.693 2898.099 3183.189
332.00   802.336 1159.367 1483.770 1918.711 2192.947 2499.297 2765.903 2971.225
333.00   755.953 1184.621 1650.574 2120.086 2535.721 2785.470 3037.520 3272.946
334.00   760.805 1121.156 1668.496 2061.125 2378.082 2596.998 2862.218 3066.101
335.00   708.312  974.898 1298.906 1656.266 1949.412 2263.017 2648.424 2951.369
336.00   764.836 1085.738 1470.508 1806.260 2030.682 2209.371 2269.728 2436.294
337.00   650.719 1033.316 1473.434 1790.469 1949.164 2218.101 2487.588 2737.086
338.00   618.180  960.297 1468.379 1761.814 2151.148 2676.629 2902.194 3112.211
339.00   787.297 1100.715 1627.250 2037.057 2311.189 2667.344 2950.263 2900.108
340.00   794.211 1151.066 1615.688 1912.615 2194.084 2549.715 2856.229 3195.575
341.00   866.617 1172.602 1643.797 2101.365 2432.701 2662.394 2852.416 2966.479
342.00   821.320 1115.555 1617.207 2063.236 2471.795 2806.158 3047.442 3178.385
343.00   845.195 1260.883 1774.344 2092.693 2312.492 2507.112 2857.259 3078.974
344.00  1004.695 1381.609 1751.809 2045.918 2437.760 2839.380 3073.845 3180.231
345.00  1007.914 1277.824 1704.023 2118.008 2509.311 2988.604 3295.597 3346.356
346.00   943.586 1350.859 2040.793 2482.572 2829.824 3150.907 3352.592 3582.000
347.00   890.172 1243.430 1768.676 2185.793 2459.902 2645.391 2905.579 3107.522
348.00   924.891 1256.625 1723.016 2261.211 2590.029 2858.419 3224.690 3482.121
349.00   907.719 1363.523 2014.453 2448.518 2723.988 2946.579 3171.147 3330.088
350.00   987.750 1360.719 1851.367 2382.781 2698.131 2897.925 2984.907 2995.098
351.00   917.969 1325.711 1805.133 2248.619 2622.414 2865.384 3083.370 3255.986
352.00   908.203 1315.484 1889.941 2342.246 2708.930 3110.110 3378.733 3573.053
353.00   876.414 1219.023 1627.840 2221.641 2568.387 2909.634 3178.592 3471.440
354.00   855.156 1187.512 1566.797 1912.098 2306.354 2586.272 2976.017 3391.059
355.00   806.984 1119.426 1606.059 2141.684 2412.461 2624.075 2719.323 2875.735
356.00   954.977 1282.137 1734.133 2168.379 2520.930 2731.852 2982.451 3152.806
357.00  1028.555 1441.016 1854.148 2151.838 2539.311 2885.951 3181.504 3601.866
358.00  1020.711 1425.410 1868.891 2260.287 2546.186 2848.684 3253.465 3585.499
359.00   905.672 1217.875 1577.512 2030.203 2394.469 2769.501 3268.361 3847.060
360.00   882.844 1273.180 1743.336 2067.504 2307.406 2690.790 3040.987 3332.914
361.00   939.250 1297.742 1709.625 2132.230 2497.105 2830.503 3094.636 3321.429
362.00  1043.680 1412.801 2009.973 2466.080 2882.428 3210.554 3327.911 3387.091
363.00  1076.594 1430.254 1990.660 2497.229 2905.562 3066.905 3181.134 3428.034
364.00  1428.398 1845.434 2124.125 2360.121 2547.656 2969.889 3389.097 3659.411
365.00  1080.672 1483.773 1840.645 2153.658 2474.721 2883.208 3236.629 3520.330
366.00   950.664 1407.438 1944.305 2154.387 2457.109 2875.938 3230.521 3418.306
367.00   953.312 1382.180 1873.285 2126.049 2481.816 2681.010 2943.294 3222.213
368.00   929.008 1391.324 2015.375 2405.943 2695.461 3083.772 3379.750 3528.510
369.00   893.430 1363.859 1915.371 2270.773 2705.264 3077.259 3346.137 3334.714
370.00   950.469 1342.934 1823.074 2222.654 2595.566 2969.959 3097.828 3158.136
371.00  1060.781 1447.375 1873.141 2177.031 2549.732 2759.487 2957.264 3087.680
372.00   966.180 1293.109 1766.473 2024.352 2270.131 2383.141 2516.560 2818.067
373.00   837.031 1236.352 1674.730 1946.953 2161.131 2432.389 2592.609 2732.075
374.00   963.758 1322.344 1784.527 2051.104 2302.150 2637.076 3077.299 3464.490
375.00   847.406 1246.410 1900.367 2438.943 2773.232 3045.166 3246.579 3423.482
376.00   894.289 1278.645 1755.656 2012.480 2276.500 2417.134 2588.533 2722.642
377.00  1026.078 1376.695 1842.145 2298.525 2592.965 2802.578 2988.483 3113.493
378.00  1071.508 1488.641 2009.957 2406.789 2579.949 2783.264 3001.849 3081.023
379.00  1064.562 1440.527 1932.910 2282.871 2533.756 2738.673 2945.845 3034.928
380.00   971.422 1376.156 1829.477 2213.588 2428.850 2629.218 2764.971 2950.385
381.00   864.508 1174.309 1651.449 2063.826 2301.053 2551.387 2695.164 2827.491
382.00   971.719 1358.477 1881.020 2122.311 2328.881 2634.576 2951.228 3096.285
383.00  1003.977 1374.195 1883.746 2153.945 2434.645 2613.761 2748.230 2885.008
384.00  1029.188 1364.875 1761.375 2094.555 2506.086 2703.046 2715.320 2785.188
385.00  1006.398 1307.098 1718.117 2067.508 2324.100 2565.960 2683.928 2804.274
386.00   988.750 1265.457 1655.262 1967.057 2242.861 2480.473 2749.621 2927.715
387.00   920.586 1253.742 1589.980 1892.936 2242.559 2589.211 2888.039 3155.760
388.00   934.984 1284.527 1661.934 2074.637 2261.336 2480.323 2697.523 2791.912
389.00  1026.758 1403.145 1906.387 2092.459 2276.867 2519.039 2799.240 3117.858
390.00   941.383 1278.566 1667.598 2104.574 2226.684 2401.888 2609.710 2957.369
391.00   947.094 1309.113 1720.664 2065.535 2331.475 2532.409 2781.927 3260.479
392.00  1074.570 1444.078 1733.340 2161.529 2565.295 2786.918 3017.284 3215.934
393.00   954.781 1280.102 1626.777 2105.453 2374.416 2693.194 2944.755 3086.405
394.00   957.844 1389.242 1891.453 2198.762 2461.830 2651.717 2875.231 3047.548
395.00   915.875 1338.363 1879.086 2189.051 2464.527 2716.667 3064.413 3133.624
396.00   897.969 1236.961 1603.789 1952.016 2344.691 2625.040 2919.803 3100.623
397.00   837.039 1230.199 1643.754 2021.959 2442.570 2801.728 3111.508 3290.484
398.00   908.195 1300.309 1765.344 2181.510 2447.656 2838.271 3130.542 3220.354
399.00   939.945 1268.109 1716.492 2056.752 2273.547 2432.487 2535.849 2700.214
400.00  1111.023 1520.625 1842.734 2072.504 2311.346 2517.337 2659.344 2723.836
401.00   963.062 1418.746 2012.891 2387.926 2652.066 2870.379 3065.636 3173.192
402.00  1114.648 1446.996 1845.891 2188.568 2526.498 2745.024 2944.662 3118.471
403.00  1056.945 1435.477 1954.832 2348.199 2625.127 2841.319 2969.585 3132.082
404.00   880.312 1304.965 1809.988 2248.463 2540.867 2934.621 3245.591 3382.689
405.00   936.609 1303.715 1814.660 2259.457 2513.525 2829.831 3206.034 3433.803
406.00   871.078 1275.402 1710.352 2131.365 2561.330 2805.455 3210.391 3432.510
407.00   783.992 1164.477 1622.344 2058.545 2517.080 2740.618 2950.354 3152.247
408.00   906.859 1253.520 1691.809 2064.123 2541.432 2893.009 2969.361 2923.076
409.00   963.000 1290.219 1825.934 2264.635 2655.615 2972.114 3209.055 3431.909
410.00   766.602 1190.918 1744.793 2125.727 2539.117 2811.059 3076.756 3285.434
411.00   979.609 1353.617 1858.797 2140.537 2592.193 2933.679 3160.396 3285.322
412.00   971.305 1361.141 1765.906 2056.971 2689.748 3097.606 3436.944 3530.322
413.00   882.500 1243.648 1739.383 2041.836 2426.037 2860.288 3118.996 3257.481
414.00   885.648 1195.770 1680.141 2078.346 2444.029 2825.053 3171.539 3608.064
415.00   873.062 1188.164 1614.414 2063.416 2486.891 2920.912 3230.869 3492.942
416.00   918.148 1362.703 1735.453 1996.547 2419.463 2794.011 3203.354 3401.230
417.00   950.031 1351.785 1893.543 2263.768 2679.582 2956.676 3189.088 3271.251
418.00   941.469 1342.328 1823.418 2197.180 2566.285 3010.725 3495.891 3517.615
419.00   956.578 1286.691 1819.488 2170.936 2615.359 2941.759 3297.388 3587.749
420.00   924.625 1263.230 1707.438 2151.012 2704.570 3150.592 3419.408 3561.688
421.00   976.562 1341.934 1681.715 2060.041 2627.006 3155.156 3520.140 3681.737
422.00   952.195 1322.809 1786.969 2264.531 2654.346 3092.734 3463.022 3498.595
423.00  1028.680 1413.277 2030.320 2369.645 2809.646 3161.895 3403.698 3613.336
424.00   963.203 1385.617 1972.516 2236.547 2613.547 2905.924 3168.833 3379.954
425.00   900.133 1303.266 1790.047 2199.914 2618.549 2973.395 3314.033 3496.034
426.00  1009.461 1403.172 1865.691 2165.307 2525.320 2952.988 3356.929 3705.176
427.00   894.875 1271.801 1840.738 2201.908 2541.031 2858.588 3252.168 3613.979
428.00   967.766 1299.285 1768.914 2109.619 2536.422 2947.727 3377.495 3708.760
429.00   890.773 1298.305 1834.199 2220.857 2618.730 3012.996 3331.243 3586.924
430.00   748.828 1102.047 1738.184 2186.521 2638.291 3061.412 3384.184 3558.462
431.00   847.180 1196.520 1779.949 2209.355 2589.760 2888.744 3117.289 3266.765
432.00   962.031 1300.941 1798.629 2386.252 2822.445 3098.225 3261.909 3513.601
433.00   911.078 1346.855 1985.992 2646.025 3055.994 3326.653 3413.508 3668.444
434.00   971.852 1441.961 1967.305 2412.328 2864.158 3332.158 3713.861 3944.217
435.00   972.398 1372.699 2151.578 2559.158 3065.512 3473.359 3806.891 4151.609
436.00   941.055 1296.371 1944.254 2395.895 2702.703 3102.045 3533.297 3795.505
437.00   918.617 1323.148 1792.043 2200.727 2791.043 3291.886 3664.570 3803.475
438.00   825.492 1220.125 1879.762 2330.861 2734.469 3018.069 3230.088 3303.405
439.00  1029.828 1489.141 2087.871 2545.527 2981.424 3284.322 3606.004 3825.636
440.00   981.828 1387.184 1940.797 2354.699 2753.459 3072.279 3286.561 3452.486
441.00   882.219 1289.660 1802.496 2290.594 2665.104 3007.131 3249.455 3457.027
442.00   994.438 1388.797 1971.090 2494.229 3082.207 3481.869 3666.846 3845.319
443.00  1077.852 1535.766 2051.691 2468.162 2935.719 3286.249 3487.464 3539.607
444.00  1100.797 1604.855 2209.836 2593.486 2969.105 3361.001 3528.433 3596.921
445.00  1048.523 1531.375 2181.988 2658.625 3075.498 3252.133 3402.330 3571.919
446.00  1014.266 1456.867 2193.410 2662.379 3105.113 3459.128 3754.929 3912.896
447.00  1091.086 1538.980 2002.188 2541.986 3156.734 3714.465 4058.168 4125.845
448.00  1088.586 1591.266 2257.109 2765.420 3230.160 3549.352 3984.281 4119.854
449.00  1060.305 1518.582 1994.699 2370.537 2924.328 3418.432 3861.357 4047.930
450.00  1037.602 1467.336 1920.414 2282.756 2560.973 2929.198 3319.629 3640.281
451.00  1090.484 1631.879 2208.449 2770.529 3302.770 3559.100 3749.671 3865.351
452.00   914.000 1371.344 1968.055 2401.684 2912.191 3295.426 3620.536 3860.061
453.00   918.312 1390.055 1922.938 2560.588 3111.791 3526.785 3835.518 4118.430
454.00  1124.172 1600.723 2185.797 2500.770 2936.980 3264.683 3521.201 3661.146
455.00   853.219 1265.246 1718.152 2275.746 2698.248 3002.377 3287.391 3451.525
456.00   848.859 1295.531 1940.746 2509.381 2874.334 3262.309 3537.864 3786.771
457.00   876.125 1224.008 1865.770 2333.170 2880.352 3329.438 3569.095 3684.408
458.00   905.812 1238.738 1772.762 2307.830 2781.377 3348.495 3801.684 3964.289
459.00   981.188 1519.004 2143.598 2572.082 2866.334 3311.677 3682.271 3946.412
460.00   910.203 1386.742 1948.203 2512.131 3188.088 3744.912 4002.629 4179.727
461.00   892.820 1273.859 1994.770 2588.551 2998.244 3415.819 3773.587 4243.063
462.00  1079.156 1468.293 1912.117 2532.047 3064.285 3380.102 3688.279 3995.727
463.00   876.250 1260.949 2007.398 2692.930 3121.586 3455.947 3718.820 3947.302
464.00   846.211 1240.215 1853.191 2376.412 2979.809 3268.996 3500.101 3919.902
465.00   930.523 1369.285 1938.555 2471.744 2984.559 3290.401 3611.636 3951.079
466.00  1012.883 1399.918 1924.590 2386.977 2901.555 3302.911 3571.310 3854.541
467.00   974.906 1460.453 2052.883 2497.398 2907.150 3312.173 3552.638 3720.373
468.00   871.844 1344.918 1897.664 2290.643 2637.344 3005.860 3284.430 3489.880
469.00   975.898 1372.777 1849.055 2274.672 2835.980 3338.622 3728.490 3940.441
470.00   839.062 1246.926 1673.922 2083.604 2469.793 3033.104 3453.353 3816.468
471.00   915.125 1352.238 1931.926 2451.629 2985.729 3387.506 3656.156 3996.031
472.00   924.281 1348.762 1940.598 2413.102 2864.262 3067.678 3404.545 3765.376
473.00   774.438 1240.879 2000.945 2448.811 2674.305 2978.410 3505.543 3651.564
474.00   808.867 1305.676 1979.273 2481.031 2734.953 3090.787 3429.459 3655.165
475.00   893.938 1381.961 1973.148 2392.170 2769.332 3011.366 3206.440 3444.780
476.00   758.242 1132.879 1782.426 2242.693 2580.125 2887.219 3265.381 3526.887
477.00   858.531 1288.938 1897.781 2290.219 2645.391 3096.913 3408.532 3603.244
478.00   878.984 1247.527 1798.242 2371.180 2718.107 2973.867 3306.513 3400.723
479.00   652.867 1005.793 1677.160 2184.924 2533.990 2818.170 3103.893 3271.280
480.00   786.703 1231.664 1964.414 2475.777 2877.023 3099.025 3365.705 3373.986
481.00   793.812 1249.602 2006.270 2505.326 2747.256 3093.106 3239.312 3360.406
482.00   795.023 1206.859 1970.004 2457.873 2843.602 3080.061 3211.884 3403.128
483.00   859.164 1362.441 1964.289 2494.586 2882.932 3296.088 3583.160 3754.810
484.00   854.602 1316.461 1896.672 2153.873 2479.537 2811.170 3145.535 3363.532
485.00  1077.703 1561.660 2243.020 2613.396 2898.865 3159.946 3382.886 3421.552
486.00  1042.789 1472.281 2275.234 2705.336 2981.100 3211.479 3464.793 3482.863
487.00  1034.094 1598.020 2216.805 2693.119 3117.510 3437.586 3642.067 3636.916
488.00  1098.547 1669.703 2426.836 2968.061 3296.693 3528.785 3706.402 3826.614
489.00   867.445 1342.129 2012.559 2608.512 3015.559 3438.338 3833.147 3913.916
490.00  1080.797 1615.051 2343.957 2806.002 3052.461 3401.484 3699.479 3845.997
491.00   826.531 1278.074 1931.781 2448.748 2830.393 3264.637 3450.595 3486.346
492.00   828.539 1292.656 2003.285 2504.984 2894.078 3359.988 3554.999 3488.482
493.00   807.125 1257.965 2038.043 2735.053 3087.979 3457.642 3694.216 3753.530
494.00   990.953 1452.191 2133.562 2643.357 3012.166 3364.867 3561.602 3694.826
495.00   950.469 1415.551 1893.355 2398.691 2895.723 3346.910 3565.804 3614.187
496.00   780.992 1199.207 1813.324 2403.078 2938.096 3288.681 3565.747 3642.651
497.00   870.383 1267.406 1727.273 2156.818 2497.285 2782.965 2982.434 3122.270
498.00   769.930 1202.906 1702.969 2091.840 2560.172 2925.902 3329.082 3538.020
499.00   838.883 1236.859 1860.715 2461.273 2919.947 3201.406 3370.772 3619.022
500.00   753.086 1163.969 1837.137 2399.754 2713.881 3180.939 3437.807 3456.294
501.00   697.039 1042.992 1764.539 2442.264 2935.592 3254.906 3486.591 3684.227
502.00   896.922 1402.883 2141.832 2645.094 3032.805 3345.987 3581.035 3716.788
503.00   932.000 1428.027 2039.328 2565.914 2968.957 3258.914 3486.454 3681.183
504.00   886.070 1341.488 1959.383 2506.432 3013.229 3242.875 3409.042 3634.714
505.00   716.836 1112.430 1677.043 2107.043 2380.254 2643.728 2876.684 3091.306
506.00   730.367 1151.359 1890.973 2447.363 2707.195 2972.926 3111.590 3250.316
507.00   818.945 1277.691 1892.984 2361.184 2696.594 3023.472 3308.946 3531.593
508.00   858.242 1313.156 1851.570 2437.312 2850.965 3244.660 3604.392 4080.946
509.00   923.625 1426.930 2044.801 2537.174 2847.562 3142.121 3512.882 3952.832
510.00  1052.281 1563.387 2191.770 2702.086 2960.119 3168.837 3434.117 3508.465
511.00   872.867 1338.434 1965.402 2282.605 2548.207 2937.734 3184.881 3301.743
512.00   899.656 1378.453 1946.688 2604.082 3130.357 3554.305 3857.979 4039.009
513.00  1054.000 1566.312 2138.965 2476.373 2996.465 3244.243 3440.659 3624.735
514.00   943.430 1484.098 2235.012 2750.461 2987.156 3128.213 3338.876 3372.562
515.00   866.898 1342.910 2096.047 2465.252 2882.680 3164.599 3307.083 3346.869
516.00   892.922 1452.109 2170.371 2655.641 2837.967 3066.812 3331.239 3617.231
517.00   831.141 1239.660 1894.770 2422.434 2771.686 3023.835 3300.190 3539.583
518.00   715.406 1231.316 1891.672 2487.963 3083.652 3480.775 3793.949 4089.037
519.00   663.852 1084.980 1671.238 2156.730 2487.131 2917.303 3328.335 3681.098
520.00   663.383 1053.867 1717.914 2220.857 2733.273 3051.752 3401.741 3711.182
521.00   807.148 1236.578 1751.941 2106.350 2603.479 3038.137 3450.058 3804.669
522.00   734.914 1199.570 1820.777 2232.199 2444.621 2774.738 3139.056 3272.966
523.00   912.172 1315.086 1906.797 2355.732 2535.287 2849.395 3055.084 3400.063
524.00   990.844 1451.621 1947.387 2345.979 2697.715 3064.208 3307.816 3462.665
525.00   792.508 1318.922 1916.883 2392.926 2716.564 3011.943 3306.937 3497.452
526.00   961.836 1408.027 1781.820 2153.004 2563.279 2978.266 3257.850 3396.908
527.00   923.336 1371.879 1918.859 2334.695 2589.939 2883.641 3189.417 3437.202
528.00   844.953 1235.645 1950.660 2463.008 2860.723 3161.192 3410.703 3674.342
529.00   994.164 1457.852 2032.945 2368.885 2727.859 3099.802 3447.790 3792.950
530.00   833.039 1270.254 1791.324 2147.607 2488.516 2823.047 2996.968 3151.806
531.00   802.547 1197.023 1817.910 2151.102 2560.871 2993.818 3286.622 3513.249
532.00   743.641 1214.105 1974.305 2441.895 2718.896 3038.515 3350.173 3562.417
533.00   787.852 1221.035 1973.676 2343.051 2659.305 2896.161 3263.048 3419.851
534.00   739.398 1116.023 1871.762 2240.945 2507.006 2916.085 3282.754 3489.784
535.00   836.414 1304.141 1935.996 2364.775 2695.230 3075.284 3353.855 3748.128
536.00   895.695 1336.277 1968.117 2364.104 2704.170 3001.400 3296.437 3534.474
537.00   995.273 1498.355 2108.629 2519.686 2801.143 3132.937 3435.235 3554.367
538.00   894.883 1389.344 1949.309 2307.926 2572.166 2958.149 3259.525 3541.595
539.00   947.125 1341.750 2008.297 2467.705 2736.652 2991.756 3407.570 3614.742
540.00   913.961 1348.121 2002.348 2467.379 2849.047 3299.537 3512.146 3553.280
541.00   932.406 1420.625 2061.445 2431.852 2709.035 2911.411 3227.469 3382.940
542.00   911.430 1305.512 1941.121 2391.502 2702.615 2925.950 3180.344 3413.064
543.00   880.469 1171.059 1643.172 2196.176 2555.766 2805.012 3088.247 3286.796
544.00   978.133 1488.262 2012.551 2333.846 2544.961 2888.629 3249.148 3582.671
545.00   918.594 1294.609 1793.496 2230.408 2660.150 3091.852 3382.251 3591.434
546.00  1024.461 1400.957 1900.508 2293.092 2682.559 3072.983 3373.641 3452.626
547.00   949.188 1439.516 2161.410 2525.217 2821.371 3115.194 3382.831 3487.545
548.00   958.398 1367.645 1869.242 2398.855 2648.545 3056.178 3208.566 3364.318
549.00  1196.352 1681.113 2220.176 2534.854 2846.898 3228.391 3519.203 3817.685
550.00  1207.445 1673.719 2298.973 2644.756 3031.273 3353.982 3531.356 3604.126
551.00  1012.062 1417.047 2045.754 2502.250 2935.422 3262.298 3382.908 3315.948
552.00  1024.266 1522.926 2157.801 2739.561 3119.514 3536.540 3634.534 3589.119
553.00  1099.820 1605.082 2168.430 2665.311 3041.830 3451.424 3714.253 3738.480
554.00  1057.070 1521.480 2083.633 2558.842 2948.320 3358.345 3554.869 3662.004
555.00  1043.234 1538.383 2262.930 2809.859 3179.936 3479.994 3769.586 3914.634
556.00   814.156 1212.840 1883.629 2427.787 2875.859 3335.936 3753.634 4003.140
557.00   918.047 1258.844 1895.148 2552.371 2924.195 3287.938 3638.361 3871.831
558.00   860.891 1342.152 1972.781 2342.680 2639.035 2903.869 3235.381 3458.486
559.00   975.789 1361.211 2045.238 2540.777 3034.754 3512.265 3694.221 3756.149
560.00   892.453 1325.676 1946.938 2465.377 2950.656 3333.471 3718.501 3826.867
561.00   919.227 1369.312 2002.148 2460.021 2953.252 3374.088 3889.737 4091.461
562.00  1035.938 1485.367 2192.758 2616.910 3056.721 3555.464 3970.881 4091.855
563.00  1121.680 1607.449 2160.191 2543.213 2959.027 3399.403 3698.919 3700.313
564.00   894.359 1336.258 1981.719 2460.723 2805.645 3164.892 3478.553 3768.165
565.00   935.172 1472.520 2018.031 2480.646 2790.008 3227.807 3745.777 3780.441
566.00   951.031 1474.246 2189.359 2766.906 3250.264 3713.464 4147.790 4255.032
567.00   952.977 1456.301 2151.984 2824.826 3286.176 3571.012 3773.163 3792.075
568.00   934.320 1492.352 2341.723 2956.951 3338.578 3542.050 3596.124 3617.918
569.00   851.133 1337.051 2219.332 2763.092 3158.020 3464.100 3691.412 3694.272
570.00   962.008 1430.781 2135.117 2647.729 3025.025 3253.149 3307.745 3319.658
571.00  1008.969 1383.438 1974.852 2635.217 3178.680 3618.676 3841.471 3878.534
572.00   986.930 1371.086 2000.746 2604.834 3034.648 3188.195 3648.899 3755.561
573.00   940.328 1455.066 2182.062 2775.088 3153.270 3365.551 3582.001 3630.819
574.00   905.070 1329.871 2054.910 2605.713 3119.443 3484.663 3639.928 3769.227
575.00   849.516 1269.547 2055.672 2623.963 2990.797 3384.021 3626.163 3753.981
576.00   896.359 1371.227 2146.227 2709.500 3058.168 3359.730 3599.562 3634.380
577.00   947.781 1496.656 2174.453 2759.707 3186.633 3423.964 3614.932 3743.013
578.00  1053.602 1525.094 2140.078 2787.434 3388.473 3604.138 3667.683 3656.604
579.00   940.695 1478.441 2079.152 2544.172 2923.670 3322.998 3561.013 3747.133
580.00  1078.766 1552.797 2038.977 2581.449 3198.295 3645.664 3829.871 3840.321
581.00   954.484 1345.688 1896.988 2429.338 2891.498 3356.037 3634.960 3752.773
582.00   893.633 1297.426 1976.512 2494.562 2996.785 3553.054 3992.072 4079.313
583.00  1070.914 1606.746 2497.676 3100.178 3470.840 3760.788 3890.762 3909.100
584.00   972.836 1443.715 2074.496 2612.367 3080.688 3501.241 3791.919 4021.207
585.00   897.016 1238.320 1756.168 2328.949 2769.092 3115.188 3478.505 3666.156
586.00   984.477 1393.410 1968.996 2543.014 2942.713 3423.200 3762.232 3898.926
587.00   999.867 1350.562 1810.152 2210.816 2700.039 3207.569 3546.542 3774.027
588.00  1018.820 1399.320 1875.285 2460.609 2913.035 3380.507 3573.844 3682.714
589.00   996.586 1361.820 1934.801 2526.566 2973.240 3374.086 3610.500 3835.250
590.00  1033.875 1449.465 2012.293 2633.023 3058.959 3405.882 3772.396 3766.823
591.00   942.219 1307.262 1804.133 2349.955 2894.492 3397.431 3668.156 3914.191
592.00   793.352 1192.070 1826.609 2289.188 2770.146 3261.827 3673.752 3931.312
593.00   901.219 1354.059 1916.516 2408.369 2830.541 3351.341 3785.986 3965.278
594.00   913.211 1344.680 1860.109 2395.186 2901.186 3251.853 3463.456 3612.827
595.00   950.938 1369.738 1823.418 2302.949 2763.529 3173.729 3373.935 3476.740
596.00   964.000 1514.238 2181.086 2914.695 3457.299 3816.292 3965.721 3991.049
597.00   892.703 1285.340 1935.930 2601.102 3096.193 3465.562 3670.675 3692.356
598.00   936.578 1418.562 2018.012 2655.760 3187.080 3507.553 3762.027 3990.834
599.00   776.086 1211.297 1792.941 2318.768 2824.363 3281.437 3701.648 3812.412
600.00   861.188 1311.332 1839.668 2421.150 2934.377 3209.885 3426.972 3527.280
601.00   871.891 1308.461 1712.238 2180.742 2726.072 3145.874 3492.841 3645.045
602.00   853.711 1257.395 1770.383 2340.156 2729.693 3085.116 3460.910 3760.993
603.00   931.102 1310.707 1798.516 2436.400 2938.648 3276.564 3676.919 4039.050
604.00   804.133 1256.875 1935.418 2419.676 2821.318 3191.032 3626.154 3876.257
605.00   789.141 1265.711 1775.043 2208.186 2734.830 3170.918 3484.674 3757.340
606.00   820.992 1208.473 1679.492 2290.543 2801.785 3316.071 3643.693 3813.851
607.00   923.203 1465.004 2138.766 2590.918 2925.627 3185.901 3465.774 3719.700
608.00   673.445 1073.586 1672.684 2154.582 2593.307 2879.709 3199.037 3287.815
609.00   700.805 1237.660 1988.352 2381.904 2724.471 3043.854 3369.769 3614.667
610.00   700.336 1128.434 1768.973 2313.590 2665.451 3009.079 3285.057 3507.463
611.00   896.734 1407.191 1906.543 2275.945 2773.559 3070.697 3255.363 3349.167
612.00   876.094 1267.164 1806.047 2301.752 2738.859 3190.296 3496.401 3650.731
613.00   941.938 1388.523 1966.711 2322.461 2691.361 3117.241 3359.935 3533.505
614.00   900.562 1315.684 1812.133 2372.691 2806.258 3193.604 3465.126 3660.058
615.00   804.062 1170.699 1749.230 2264.375 2774.129 3198.697 3494.863 3511.540
616.00   798.078 1236.746 1907.562 2424.420 2757.381 3089.063 3319.463 3425.892
617.00   940.133 1315.035 1794.801 2454.201 2902.488 3278.290 3762.599 3924.757
618.00   987.781 1396.754 1832.242 2281.746 2786.752 3237.338 3474.888 3497.853
619.00  1064.820 1511.156 2083.430 2653.980 3081.818 3345.112 3604.405 3719.428
620.00   897.328 1335.586 1969.270 2635.588 3035.951 3374.604 3647.095 3823.951
621.00   909.773 1280.383 1838.734 2362.756 2817.541 3055.640 3283.710 3426.802
622.00   821.109 1197.191 1817.734 2484.803 2941.924 3231.059 3418.953 3432.358
623.00   844.641 1323.652 1900.730 2387.119 2892.564 3119.848 3370.228 3345.294
624.00   840.367 1272.672 1765.371 2133.119 2489.098 2963.983 3477.965 3678.772
625.00   781.484 1269.793 1837.082 2318.928 2802.691 3179.008 3301.921 3481.021
626.00   821.938 1170.203 1738.012 2288.953 2852.781 3270.315 3644.250 3834.851
627.00   828.305 1239.430 1846.742 2262.340 2792.773 3100.724 3229.803 3484.702
628.00   781.570 1158.207 1651.207 2107.588 2616.459 3140.882 3468.509 3659.031
629.00   840.570 1227.316 1774.180 2243.594 2741.885 3046.864 3187.277 3237.864
630.00   799.289 1061.617 1535.906 1974.881 2642.107 3285.254 3550.082 3660.342
631.00   871.938 1194.836 1621.480 2071.969 2526.668 2937.900 3196.065 3230.453
632.00   858.906 1256.312 1678.773 2279.193 2801.830 3279.117 3368.703 3476.041
633.00   905.594 1303.043 1827.938 2353.580 2774.781 3134.436 3438.867 3415.388
634.00   921.031 1373.199 2057.301 2538.736 3103.045 3572.798 3822.152 3807.068
635.00  1025.234 1495.754 2201.355 2778.971 3253.514 3518.441 3624.845 3570.441
636.00   974.273 1453.422 2160.535 2642.688 2989.328 3420.231 3563.329 3808.140
637.00   953.836 1437.590 2121.746 2880.643 3306.727 3675.639 3864.942 3744.664
638.00   961.562 1446.191 2104.027 2694.297 3184.414 3434.024 3611.128 3778.705
639.00   972.852 1411.938 1906.602 2338.986 2857.992 3430.859 3576.882 3724.585
640.00   881.008 1326.719 1930.629 2422.441 2782.461 3162.066 3502.986 3512.522
641.00   927.336 1320.570 1918.512 2402.459 2885.760 3242.164 3563.587 3689.860
642.00   999.031 1420.281 2092.605 2651.461 2972.414 3239.416 3381.587 3394.148
643.00   896.375 1249.926 1839.805 2428.830 2784.441 3135.890 3375.616 3535.559
644.00   969.461 1465.230 2092.445 2491.240 2866.678 3325.982 3611.883 3892.608
645.00   967.977 1445.574 2105.145 2587.434 3072.004 3261.978 3424.104 3455.709
646.00   971.445 1400.270 2081.605 2456.990 2908.980 3206.650 3280.265 3326.734
647.00  1061.211 1523.574 2034.863 2493.822 3059.881 3295.590 3400.076 3398.914
648.00  1082.180 1466.527 2030.156 2454.211 2976.064 3354.228 3529.024 3504.899
649.00   920.047 1397.965 1997.402 2466.252 2782.719 3074.877 3291.994 3443.447
650.00  1062.836 1678.074 2183.445 2487.145 2938.203 3435.883 3493.553 3329.149
651.00   905.492 1387.070 2076.871 2543.385 2857.811 3062.073 3187.281 3107.161
652.00   782.289 1209.188 1830.285 2321.398 2735.967 3163.921 3272.104 3283.254
653.00   852.250 1303.605 1998.633 2397.369 2714.453 2964.493 3151.337 3181.954
654.00   869.961 1303.539 1818.691 2218.293 2517.980 2751.030 2903.895 3001.222
655.00   901.867 1345.164 1961.469 2416.479 3015.416 3494.829 3718.502 3749.630
656.00   852.406 1365.133 2089.289 2538.381 2843.531 3259.040 3607.083 3618.445
657.00   838.672 1284.820 1813.363 2135.561 2414.436 2782.224 3238.126 3420.586
658.00   971.500 1392.367 2109.957 2432.984 2930.959 3405.007 3720.649 3858.722
659.00   928.148 1308.688 1825.938 2286.344 2659.609 2979.184 3209.733 3370.311
660.00   889.320 1275.211 1805.516 2288.203 2700.525 3088.849 3384.765 3485.424
661.00   897.203 1350.746 1784.008 2173.414 2574.312 2930.966 3292.456 3506.497
662.00   898.898 1318.672 1934.348 2359.334 2793.088 3173.426 3386.492 3494.951
663.00   821.969 1264.039 1916.664 2453.545 2797.133 3128.666 3358.167 3475.689
664.00   806.039 1221.770 1679.480 2164.961 2559.967 2928.248 3049.990 3190.317
665.00   755.953 1173.816 1777.492 2176.205 2655.129 3033.318 3225.055 3241.468
666.00   793.805 1199.793 1858.777 2374.594 2798.662 3022.956 3090.567 3152.372
667.00   851.586 1304.875 1820.734 2409.332 2654.004 3009.711 3304.482 3491.216
668.00   702.977 1070.227 1581.367 2025.896 2390.268 2753.962 3042.627 3346.047
669.00   801.438 1237.887 1742.047 2238.514 2658.932 3012.210 3134.566 3402.335
670.00   786.461 1249.930 1925.703 2397.771 2735.047 3060.603 3223.561 3324.526
671.00   658.797 1130.773 1745.465 2295.395 2611.986 2979.353 3368.877 3484.737
672.00   711.320 1137.543 1817.617 2442.229 2937.201 3307.283 3518.899 3626.517
673.00   826.102 1178.945 1671.875 2294.514 2964.533 3551.924 3794.880 3796.203
674.00   802.516 1241.801 1773.105 2241.076 2680.291 3142.619 3525.887 3576.611
675.00   860.336 1362.559 1889.496 2270.721 2757.256 3193.625 3448.922 3574.536
676.00   806.180 1251.559 1834.344 2127.021 2442.223 2793.744 3090.355 3205.759
677.00   799.000 1308.191 1781.324 2071.158 2477.355 2816.978 3174.065 3242.584
678.00   723.406 1179.039 1691.047 2115.279 2458.289 2789.575 3273.494 3391.467
679.00   798.039 1224.641 1791.848 2347.256 2715.107 3189.094 3524.134 3592.085
680.00   975.359 1454.129 1913.020 2176.289 2510.662 2974.965 3178.907 3391.200
681.00   942.852 1324.578 1955.656 2493.141 2927.230 3468.471 3818.156 3944.902
682.00   887.000 1379.480 1945.797 2367.258 2797.242 3154.189 3460.156 3534.099
683.00   847.156 1272.754 1774.508 2127.172 2472.328 2732.086 3075.400 3226.213
684.00   727.578 1071.180 1579.340 1981.588 2459.633 2935.633 3406.155 3629.876
685.00   861.617 1377.852 1912.223 2328.107 2803.396 3247.953 3427.215 3562.346
686.00   781.586 1208.426 1969.293 2436.750 2693.066 3149.064 3327.523 3284.607
687.00   717.258 1215.273 1854.801 2267.711 2716.209 3094.442 3268.021 3314.935
688.00   872.461 1352.703 1930.027 2316.863 2785.826 3311.222 3615.901 3560.674
689.00   840.641 1417.453 2062.637 2471.967 2858.898 3126.777 3416.788 3535.189
690.00   807.594 1252.527 1813.160 2376.400 2894.375 3376.744 3654.277 3579.222
691.00   760.344 1266.363 1980.637 2382.867 2825.756 3425.938 3821.644 3940.549
692.00   828.953 1283.480 1998.285 2537.852 2981.449 3446.719 3711.479 4032.613
693.00   860.141 1295.484 2149.926 2727.195 3168.010 3588.540 3982.953 4265.742
694.00   864.641 1245.488 1868.410 2346.861 2836.545 3342.512 3581.475 3835.536
695.00   922.695 1297.105 1863.762 2326.631 2907.848 3361.849 3640.876 3747.104
696.00   803.547 1254.676 1961.426 2521.605 2970.430 3234.237 3525.869 3646.632
697.00   970.141 1442.340 2039.270 2484.244 2791.889 3242.012 3480.156 3564.745
698.00   974.086 1361.910 1937.102 2271.785 2703.471 3087.479 3413.934 3504.858
699.00   972.648 1374.055 1904.262 2331.451 2648.795 3025.034 3354.963 3284.408
700.00   821.766 1280.445 1932.336 2444.973 2864.680 3181.669 3389.058 3555.219
701.00   850.562 1365.406 1901.602 2295.428 2745.100 2995.236 3213.841 3248.538
702.00   871.086 1307.996 1847.898 2246.154 2579.045 3020.646 3229.455 3365.854
703.00   902.039 1377.684 1961.223 2353.756 2530.492 2832.995 3058.989 3237.374
704.00  1027.203 1461.844 1799.820 2007.777 2396.613 2930.473 3345.627 3594.704
705.00  1038.406 1513.551 2148.516 2448.369 2796.748 3139.142 3479.149 3561.726
706.00  1100.773 1552.027 1925.090 2432.621 2936.984 3242.366 3332.425 3378.489
707.00  1140.305 1526.539 1863.562 2064.205 2403.158 2723.409 3016.010 3136.646
708.00  1136.438 1588.078 1952.750 2285.998 2743.801 3035.839 3292.657 3380.355
709.00  1088.836 1556.789 2011.809 2310.740 2671.955 2916.623 3119.877 3132.462
710.00  1118.922 1529.684 2116.062 2430.465 2794.938 3083.661 3284.170 3271.048
711.00   991.609 1413.215 2034.262 2499.125 2902.418 3340.716 3525.500 3628.286
712.00   924.609 1372.641 2077.711 2613.848 2985.305 3297.880 3599.170 3608.248
713.00   861.523 1370.234 2158.559 2655.492 2874.811 3068.555 3363.175 3488.088
714.00   894.828 1316.289 2051.949 2684.873 3178.523 3742.035 4016.339 4054.021
715.00   952.203 1366.539 2099.816 2605.641 2857.430 3208.976 3365.458 3416.357
716.00   749.133 1176.438 1952.641 2569.459 2963.945 3253.331 3569.599 3732.016
717.00   938.992 1368.078 2071.504 2696.822 2984.707 3269.680 3368.401 3314.278
718.00   949.312 1360.699 1927.691 2301.922 2784.875 3126.410 3310.853 3367.582
719.00  1013.812 1571.598 2154.449 2592.641 3028.164 3296.154 3566.180 3430.819
720.00   938.062 1412.797 1945.656 2359.305 2748.516 3110.230 3227.569 3315.834
721.00   904.461 1327.371 1959.855 2529.754 2852.586 3165.966 3313.711 3385.160
722.00   905.930 1363.703 1947.766 2432.979 2770.227 3196.829 3428.992 3366.672
723.00   782.039 1231.160 1746.395 2203.936 2532.477 2864.865 2997.307 3053.862
724.00   946.820 1399.312 1741.707 2120.652 2353.127 2598.489 2865.516 2897.459
725.00   867.086 1271.246 1835.793 2137.270 2459.057 2919.125 3300.033 3364.418
726.00   828.836 1246.133 1780.402 2301.844 2629.061 2875.938 3114.459 3246.678
727.00   843.086 1377.875 1902.863 2339.812 2574.779 2854.617 3160.254 3304.722
728.00   847.375 1372.738 1956.816 2276.709 2620.971 2962.068 3295.186 3494.500
729.00   924.531 1469.113 2055.879 2464.908 2801.002 3155.295 3359.797 3432.562
730.00   991.820 1486.012 1978.172 2310.863 2530.484 2785.211 2890.473 2953.490
731.00  1077.297 1565.371 2200.613 2708.516 3136.355 3425.994 3453.894 3255.799
732.00  1001.367 1443.012 1943.617 2206.072 2657.324 2855.928 2965.386 2985.138
733.00   957.500 1421.566 2033.449 2482.951 2992.006 3364.369 3641.930 3477.604
734.00   805.094 1239.277 1842.055 2325.436 2878.793 3173.626 3486.206 3569.762
735.00  1047.430 1537.523 2166.938 2532.479 3000.621 3378.278 3755.604 3809.081
736.00   972.664 1389.312 1910.660 2368.816 2893.266 3192.104 3426.339 3464.771
737.00   962.422 1291.910 1868.801 2419.088 3090.773 3544.748 3787.000 3747.963
738.00   857.172 1217.863 1929.660 2400.105 2835.711 3134.192 3297.733 3399.563
739.00   797.109 1151.832 1756.031 2289.682 2807.568 2892.686 2925.483 2845.388
740.00   780.508 1185.500 1843.531 2392.230 2782.416 3069.608 3166.302 3095.646
741.00   762.898 1298.266 2122.859 2774.273 3196.771 3362.803 3409.834 3431.711
742.00   779.523 1378.465 2234.070 2750.041 3101.830 3343.930 3472.458 3541.756
743.00   858.523 1286.352 2025.102 2436.857 2826.082 3147.745 3285.653 3460.969
744.00   969.172 1496.762 2262.805 2806.137 3106.227 3312.880 3416.003 3398.550
745.00   971.469 1471.023 2349.180 2809.662 3196.559 3520.158 3727.126 3733.008
746.00   986.938 1495.938 2325.992 2815.871 3238.447 3526.948 3548.614 3465.840
747.00   987.836 1572.035 2275.617 2722.102 2992.611 3181.268 3205.648 3169.259
748.00   978.609 1531.070 2077.598 2484.877 2886.967 3168.927 3539.942 3663.133
749.00   953.914 1517.371 2330.918 2786.258 3040.711 3260.858 3368.868 3400.987
750.00   768.648 1324.250 2056.570 2534.754 2790.289 3268.822 3367.741 3342.779
751.00   869.836 1362.758 2120.070 2479.732 2874.215 3206.893 3338.866 3316.490
752.00  1041.945 1488.156 2185.562 2695.512 3039.020 3269.248 3325.776 3232.001
753.00   806.539 1214.230 2012.445 2851.191 3211.367 3359.332 3444.410 3350.236
754.00   944.438 1412.031 2008.945 2431.092 2892.879 3127.458 3170.688 3068.798
755.00  1080.414 1527.184 2150.293 2505.258 2926.076 3162.271 3180.729 3125.436
756.00   924.906 1384.297 2005.598 2394.891 2879.889 3319.610 3483.694 3446.522
757.00  1070.742 1586.191 2258.828 2718.078 3012.389 3259.674 3350.678 3168.894
758.00   994.867 1514.199 2173.887 2569.787 3055.541 3370.023 3546.322 3477.043
759.00   996.633 1572.160 2333.707 2692.635 2973.986 3301.604 3337.637 3158.554
760.00   957.211 1495.434 2322.195 2826.258 3173.512 3555.276 3664.090 3698.472
761.00   875.867 1319.680 2058.117 2585.230 3072.393 3326.761 3470.740 3395.357
762.00   900.625 1397.613 2186.523 2631.996 2923.113 3257.830 3330.499 3297.848
763.00   836.164 1223.879 2097.480 2683.625 3135.184 3508.832 3581.643 3417.899
764.00   936.117 1513.277 2297.219 2797.904 3129.240 3405.286 3528.213 3525.878
765.00   959.992 1511.484 2348.148 2940.881 3294.061 3608.305 3713.647 3660.413
766.00  1088.695 1658.395 2351.258 2931.443 3268.018 3584.009 3533.083 3478.055
767.00   938.898 1561.863 2287.793 2685.080 3088.838 3409.829 3518.681 3485.556
768.00   943.992 1553.773 2332.812 2965.047 3297.301 3476.259 3346.959 3262.166
769.00  1159.789 1704.984 2522.930 3219.676 3699.439 3907.717 3746.537 3582.957
770.00  1097.695 1720.578 2584.590 2999.045 3324.191 3655.810 3683.199 3599.303
771.00   962.039 1484.285 2178.988 2847.729 3069.189 3410.096 3405.635 3309.356
772.00   887.125 1464.176 2228.652 2860.354 3156.189 3464.671 3640.252 3587.155
773.00  1172.195 1798.934 2719.449 3103.887 3223.908 3416.264 3484.041 3468.725
774.00  1147.820 1656.105 2487.594 2954.510 3258.746 3416.769 3510.263 3546.644
775.00  1182.102 1653.887 2348.863 2781.621 3128.045 3320.857 3456.564 3477.097
776.00  1188.812 1717.688 2481.305 2961.510 3351.039 3614.262 3651.178 3657.413
777.00  1132.820 1560.168 2173.027 2606.631 2909.857 3161.521 3264.631 3302.779
778.00  1023.891 1430.676 2256.750 2829.926 3158.441 3363.005 3488.521 3578.259
779.00   963.195 1481.809 2327.859 2956.676 3384.424 3657.375 3899.582 3957.979
780.00  1064.195 1568.656 2147.918 2872.406 3389.646 3766.821 3855.469 3945.737
781.00  1085.758 1582.477 2446.895 3065.920 3506.631 3860.701 4043.320 4081.799
782.00   948.906 1452.020 2127.672 2755.387 3329.498 3664.857 3956.804 3969.958
783.00  1109.211 1642.613 2336.469 2861.230 3353.369 3803.276 3971.777 3857.447
784.00  1106.281 1657.203 2466.602 3000.334 3490.746 3833.459 4025.907 4042.714
785.00  1125.680 1783.496 2799.246 3520.666 3845.287 4164.731 4218.587 4161.729
786.00  1239.570 1912.820 2757.734 3362.145 3737.754 4052.679 4136.902 3974.451
787.00  1182.070 1781.074 2409.750 2925.473 3292.248 3591.187 3651.668 3638.677
788.00  1289.961 1853.070 2615.031 3070.928 3619.098 3959.384 4102.880 4016.062
789.00  1243.852 1799.055 2547.586 3251.676 3738.867 3907.668 3922.963 3916.574
790.00  1197.625 1785.695 2490.539 3156.467 3441.139 3618.516 3647.118 3633.504
791.00  1327.320 1942.215 2823.230 3511.654 3788.281 3833.748 3829.513 3682.504
792.00  1359.844 2075.281 2995.582 3504.498 4001.111 4357.106 4448.838 4409.300
793.00  1280.211 1972.656 2821.625 3394.932 3680.834 3807.164 3881.554 3824.662
794.00  1330.391 1957.855 2802.527 3297.221 3688.211 3953.938 3836.438 3765.963
795.00  1202.203 1940.258 3001.000 3587.047 3973.117 4209.788 4277.811 4165.877
796.00  1328.445 2036.660 2898.309 3347.820 3811.070 4221.126 4449.954 4401.283
797.00  1157.297 1791.051 2809.418 3348.014 3772.570 4178.609 4252.369 4331.526
798.00  1320.516 1933.250 2869.543 3426.654 3891.316 4173.563 4165.137 4154.401
799.00  1434.211 2023.438 2789.070 3410.301 3988.811 4406.295 4759.408 4712.015
800.00  1281.922 1810.402 2672.938 3303.158 3712.141 4071.269 4168.682 4138.786
801.00  1288.547 1948.016 2805.742 3310.107 3819.895 4085.981 4304.913 4368.967
802.00  1378.586 2037.793 2913.137 3379.982 3845.480 4131.042 4271.732 4394.981
803.00  1377.383 2048.336 2681.949 3142.428 3790.621 4184.373 4326.263 4266.351
804.00  1312.500 1919.484 2703.094 3181.898 3736.221 3968.428 4257.246 4398.784
805.00  1444.188 1970.488 2611.246 3040.646 3631.240 3891.573 3945.461 3858.808
806.00  1341.055 2040.914 2530.527 3054.082 3696.713 4011.377 4205.482 4222.252
807.00  1212.867 1812.297 2404.969 2941.816 3555.979 3909.521 4172.741 4356.987
808.00  1260.211 1841.699 2518.172 2968.230 3482.227 3826.461 4028.188 4066.214
809.00  1217.172 1935.887 2700.207 3253.373 3720.059 4015.262 4094.180 4075.878
810.00  1342.445 1906.180 2634.801 3144.566 3611.705 3855.738 4003.474 4248.405
811.00  1390.359 1942.777 2608.652 3177.348 3841.604 4226.288 4432.466 4523.134
812.00  1288.008 1811.172 2500.617 3018.273 3677.123 4094.628 4325.155 4333.405
813.00  1309.742 1914.773 2627.113 3166.059 3595.834 3949.916 4115.280 4180.811
814.00  1216.578 1800.465 2501.363 3067.717 3581.955 3822.748 3920.184 3884.805
815.00  1242.945 1899.637 2767.188 3176.918 3549.492 3862.295 3989.657 4061.354
816.00  1379.500 1943.527 2681.352 3174.664 3494.188 3560.477 3697.537 3795.662
817.00  1302.695 2127.129 3230.141 3740.131 3967.471 4062.750 4254.601 4282.512
818.00  1300.211 1905.727 2684.730 3463.412 3986.299 4150.617 4329.378 4429.080
819.00  1127.500 1806.688 2680.844 3366.605 3869.484 4087.550 4164.209 4194.694
820.00  1283.016 1886.832 2646.719 3275.725 3780.533 3988.930 4076.864 4162.736
821.00  1313.656 1885.805 2544.934 3188.381 3697.754 3963.298 4059.667 4159.344
822.00  1267.586 1806.625 2550.105 3231.264 3910.959 4169.025 4264.679 4251.505
823.00  1248.141 1906.914 2573.402 3230.180 3753.688 3987.937 4076.659 4179.037
824.00  1251.859 1864.957 2505.449 2990.293 3494.330 3797.979 3881.723 3976.434
825.00  1342.422 1993.781 2502.254 2830.400 3344.434 3817.852 3881.199 4036.804
826.00  1313.609 1919.195 2488.352 2939.209 3389.496 3761.086 4025.537 4174.890
827.00  1258.219 1844.172 2435.668 2790.881 3184.365 3427.286 3644.947 3689.215
828.00  1426.086 2020.332 2635.547 2944.807 3482.176 3761.438 3774.332 3814.589
829.00  1277.211 1827.457 2499.930 3014.736 3349.531 3625.943 3734.283 3689.454
830.00  1249.008 1909.996 2606.824 3182.326 3489.057 3734.445 3872.210 3954.313
831.00  1297.914 1989.707 2652.406 3050.777 3421.635 3689.914 3913.859 4074.031
832.00  1297.148 1919.219 2551.434 2772.676 3172.400 3596.464 3795.664 3991.241
833.00  1310.078 1917.074 2492.070 2919.486 3235.998 3385.284 3458.801 3477.727
834.00  1296.039 1857.297 2335.562 2875.408 3344.357 3719.733 3853.177 3850.348
835.00  1350.078 1896.215 2404.316 2962.408 3422.617 3610.293 3594.450 3500.535
836.00  1285.961 1792.211 2219.570 2611.166 3364.807 3597.627 3613.044 3614.787
837.00  1245.805 1851.812 2464.047 2921.186 3259.434 3634.036 3866.112 3921.983
838.00  1296.047 1931.375 2483.586 2855.400 3299.012 3565.886 3646.906 3613.884
839.00  1251.188 1788.066 2397.215 2694.938 3112.461 3393.524 3507.929 3478.690
840.00  1363.594 1958.273 2485.406 2794.264 3233.787 3356.133 3418.219 3388.978
841.00  1395.117 1979.293 2465.602 2848.373 3211.188 3487.340 3538.495 3555.233
842.00  1376.453 1945.883 2537.418 2837.211 3161.537 3323.419 3385.882 3381.584
843.00  1205.820 1817.074 2243.652 2503.227 3003.062 3258.487 3394.648 3448.246
844.00  1111.836 1633.680 2284.945 2758.680 3090.729 3327.897 3421.853 3479.033
845.00  1303.570 1876.922 2574.973 2885.012 3094.098 3197.516 3273.771 3332.749
846.00  1153.211 1715.668 2506.785 3113.855 3483.627 3671.141 3669.347 3528.474
847.00  1317.297 1790.523 2328.352 2795.238 3226.506 3507.392 3590.902 3559.293
848.00  1193.547 1804.887 2516.848 2777.674 3099.273 3378.522 3510.569 3474.933
849.00  1256.914 1872.543 2453.324 2830.596 3051.965 3171.147 3219.041 3131.164
850.00  1278.367 1951.406 2530.191 2833.590 3140.043 3321.510 3357.884 3444.081
851.00  1308.109 1933.316 2408.312 2771.658 3106.525 3177.076 3223.505 3223.471
852.00  1390.008 1941.973 2538.555 2834.455 3048.771 3077.843 3144.613 3103.686
853.00  1370.414 1808.203 2398.953 2844.557 3269.479 3368.575 3431.549 3351.195
854.00  1367.734 1918.297 2539.625 3065.459 3403.674 3552.587 3592.112 3507.721
855.00  1450.281 1996.961 2627.129 3113.473 3545.574 3740.240 3714.979 3623.747
856.00  1368.805 1899.926 2534.750 3022.883 3367.754 3512.739 3567.296 3550.936
857.00  1259.188 1750.922 2235.398 2661.377 3108.969 3391.692 3547.231 3402.499
858.00  1276.000 1857.891 2465.223 2948.123 3215.166 3307.854 3361.816 3293.582
859.00  1332.852 2030.285 2530.754 2909.887 3362.934 3551.279 3720.719 3584.432
860.00  1392.656 2008.266 2557.961 2916.676 3242.619 3384.276 3516.180 3402.572
861.00  1319.906 1926.578 2459.801 2811.828 3204.545 3610.347 3756.145 3754.556
862.00  1334.406 2024.172 2783.043 3195.455 3611.301 3735.378 3686.028 3555.468
863.00  1481.352 2105.984 2656.137 2887.047 3262.646 3299.053 3224.887 3131.659
864.00  1420.055 2111.094 2758.816 3048.451 3430.900 3604.380 3652.102 3642.426
865.00  1353.672 2011.797 2548.273 2853.264 3189.723 3474.119 3585.014 3389.427
866.00  1213.391 1810.336 2512.352 2967.410 3255.002 3456.473 3511.069 3640.406
867.00  1468.422 2090.422 2750.473 3151.664 3308.100 3459.314 3545.229 3430.092
868.00  1376.328 1952.223 2475.551 2810.764 3062.102 3296.312 3494.478 3417.883
869.00  1420.867 1919.574 2462.039 2846.936 3075.637 3323.260 3406.508 3318.018
870.00  1398.031 2090.625 2702.668 3130.988 3501.879 3653.696 3775.213 3636.827
871.00  1316.477 2025.680 2646.004 3020.465 3443.170 3586.685 3481.765 3334.187
872.00  1375.641 1862.594 2456.355 2897.791 3384.594 3532.844 3430.317 3199.667
873.00  1295.828 2030.164 2709.438 3081.334 3438.553 3692.731 3764.793 3624.688
874.00  1643.695 2262.797 2797.121 3095.191 3288.941 3465.958 3473.173 3368.804
875.00  1516.156 2211.074 2584.766 2893.219 3154.188 3386.678 3565.438 3655.037
876.00  1699.141 2301.578 2798.770 3165.439 3411.268 3579.304 3685.508 3739.290
877.00  1536.727 2127.605 2714.730 3074.531 3325.395 3537.775 3641.255 3615.812
878.00  1480.141 2092.238 2591.492 3148.498 3441.623 3607.900 3646.288 3572.745
879.00  1377.469 1983.777 2730.473 3219.688 3624.801 3824.704 3859.088 3827.728
880.00  1389.227 2023.230 2897.699 3420.730 3747.318 3937.341 4031.879 3833.159
881.00  1568.188 2273.207 2938.648 3541.732 3879.811 3961.406 4067.461 3961.961
882.00  1339.656 1869.559 2535.621 3124.457 3579.549 3714.458 3852.864 3759.615
883.00  1557.492 2134.816 2707.262 3069.818 3447.770 3619.168 3618.791 3441.748
884.00  1576.570 2199.738 2822.086 3219.709 3492.609 3618.862 3623.120 3601.664
885.00  1376.336 1977.621 2684.328 3064.893 3330.389 3525.082 3645.937 3489.312
886.00  1474.500 2102.598 2729.723 3063.355 3239.066 3421.523 3538.470 3473.589
887.00  1512.359 2100.664 2773.488 3133.980 3315.832 3442.357 3577.602 3486.561
888.00  1515.109 2059.793 2678.281 3245.125 3671.111 3932.021 4129.580 4122.726
889.00  1423.250 2003.465 2649.316 3170.748 3733.111 4003.381 4004.229 3855.962
890.00  1639.039 2274.527 2921.203 3377.932 3760.318 3966.619 3893.709 3542.704
891.00  1517.023 2178.312 2783.047 3066.725 3394.623 3525.909 3554.926 3508.541
892.00  1462.703 2009.156 2586.297 3024.994 3381.893 3588.972 3689.116 3592.692
893.00  1463.234 1928.102 2593.145 3148.775 3438.789 3702.185 3796.367 3797.431
894.00  1297.539 1842.387 2525.867 2961.189 3301.107 3624.942 3650.799 3516.321
895.00  1354.984 1959.262 2508.273 2898.768 3166.740 3380.100 3547.582 3390.189
896.00  1368.992 2041.008 2695.367 3069.094 3334.068 3540.582 3634.828 3588.505
897.00  1428.625 2017.641 2544.918 2947.994 3179.891 3387.675 3495.072 3522.465
898.00  1360.188 1973.961 2655.219 3169.629 3548.342 3761.795 3828.517 3863.198
899.00  1382.969 1878.871 2666.734 3095.992 3529.637 3705.312 3857.069 3829.076
900.00  1272.570 1898.305 2683.211 3121.840 3465.018 3628.356 3543.227 3313.906
901.00  1305.453 1917.664 2683.918 3174.262 3496.502 3727.579 3712.637 3656.653
902.00  1339.867 1854.621 2595.531 3309.850 3754.609 3933.477 3934.198 3831.716
903.00  1380.688 2036.086 2866.012 3238.027 3591.650 3865.047 3874.976 3769.831
904.00  1138.539 1642.707 2275.758 2880.846 3332.215 3645.136 3762.289 3514.858
905.00  1089.188 1610.047 2253.430 2774.256 3189.281 3578.572 3713.070 3677.176
906.00  1196.250 1774.160 2322.699 2706.186 3146.588 3515.578 3793.198 3727.451
907.00  1183.695 1784.949 2396.637 2895.754 3476.551 3733.272 3738.872 3665.245
908.00   974.891 1463.117 2143.387 2773.594 3205.260 3389.518 3598.931 3597.593
909.00  1083.086 1769.180 2374.414 2819.195 3173.449 3564.936 3768.625 3775.802
910.00  1194.258 1726.789 2421.324 2918.621 3531.652 3784.926 4022.666 3960.681
911.00  1203.422 1770.047 2460.867 2899.129 3467.828 3851.042 3964.282 3966.675
912.00  1201.070 1871.078 2524.867 2954.795 3382.459 3656.455 3717.883 3621.808
913.00  1282.133 1951.824 2712.871 3105.031 3415.135 3586.791 3654.464 3651.767
914.00  1290.695 1898.406 2649.691 3212.004 3560.068 3772.034 4042.110 4071.139
915.00  1003.359 1551.824 2283.762 2893.008 3388.787 3528.121 3616.424 3648.944
916.00  1160.930 1814.625 2633.293 3031.451 3466.725 3727.837 3850.165 3782.039
917.00  1168.336 1849.371 2593.395 3090.832 3762.834 4207.042 4398.289 4266.190
918.00  1064.461 1702.988 2362.906 2946.594 3399.172 3863.689 4078.094 3988.117
919.00  1095.234 1590.832 2282.941 2801.281 3430.992 3975.555 4036.188 3974.450
920.00  1082.844 1574.809 2221.742 2796.953 3347.414 3722.894 3913.860 3893.946
921.00  1147.422 1648.344 2300.254 2939.436 3583.764 4004.956 4231.979 4362.035
922.00  1392.586 1994.836 2617.211 3138.059 3552.604 3898.812 4236.575 4380.256
923.00  1046.641 1477.770 2033.523 2661.781 3403.133 3940.227 4299.982 4435.599
924.00  1219.922 1635.168 2173.512 2840.189 3427.744 3801.274 3961.210 3930.720
925.00  1217.617 1831.199 2496.484 2960.188 3586.254 3800.891 3876.408 3846.026
926.00  1376.406 2104.547 2732.625 3143.139 3486.803 3769.567 3844.345 3919.148
927.00  1504.383 2197.727 2968.203 3378.904 3771.779 4040.842 4241.226 4277.440
928.00  1352.602 1998.441 2886.324 3396.191 3584.912 3808.384 3962.792 3933.576
929.00  1246.430 1851.547 2502.934 2943.096 3414.410 3817.002 3950.481 3859.876
930.00  1232.414 1810.332 2507.219 3039.490 3467.889 3593.010 3562.577 3532.563
931.00  1306.422 1884.156 2422.820 2938.750 3325.119 3506.924 3518.531 3476.520
932.00  1342.969 1918.426 2599.539 3269.795 3531.150 3564.174 3372.914 3302.521
933.00  1131.367 1753.441 2394.715 2919.332 3395.529 3551.669 3540.228 3434.882
934.00  1193.570 1677.285 2299.082 2721.881 3095.977 3227.918 3226.924 3206.014
935.00  1313.164 1870.828 2583.980 2935.855 3239.131 3327.832 3338.986 3112.539
936.00  1354.336 2017.156 2689.355 3155.244 3486.373 3537.409 3572.650 3452.787
937.00  1440.211 2050.000 2699.059 3070.143 3353.312 3485.777 3484.847 3425.352
938.00  1218.430 1896.859 2731.367 3087.803 3258.754 3302.548 3222.604 3055.774
939.00  1280.539 1918.355 2771.086 3035.869 3256.244 3377.704 3358.957 3153.732
940.00  1545.172 2186.773 2857.797 3240.004 3559.443 3505.142 3354.919 3233.890
941.00  1405.156 1997.762 2645.234 3100.639 3324.037 3384.545 3275.912 3163.387
942.00  1423.906 2061.352 2702.465 3182.844 3522.787 3631.843 3600.632 3507.001
943.00  1705.953 2321.570 3093.281 3381.189 3513.328 3531.025 3495.464 3424.469
944.00  1554.594 2092.355 2641.777 3184.523 3441.061 3640.688 3757.117 3667.509
945.00  1530.273 2161.293 2738.781 3115.969 3447.992 3470.084 3525.698 3351.183
946.00  1124.500 1629.039 2428.809 3037.266 3395.338 3511.342 3648.204 3699.348
947.00  1089.672 1639.391 2352.129 2916.365 3123.982 3224.145 3442.011 3414.924
948.00  1201.758 1825.246 2641.516 3175.359 3506.766 3553.046 3512.652 3531.074
949.00  1369.820 1931.520 2677.578 3120.242 3409.510 3543.175 3482.306 3416.239
950.00  1326.648 1904.348 2648.293 3077.961 3319.916 3398.241 3327.317 3176.009
951.00  1385.961 1904.488 2481.859 2960.057 3145.082 3340.683 3319.321 3221.980
952.00  1355.023 1877.188 2613.129 3175.883 3482.895 3563.960 3546.591 3533.008
953.00  1252.641 1738.961 2564.410 3136.479 3357.863 3413.377 3401.637 3250.159
954.00  1213.570 1826.176 2510.488 3097.273 3411.879 3546.402 3540.710 3450.778
955.00  1246.008 1861.164 2557.285 2996.717 3423.143 3515.404 3394.585 3242.731
956.00  1397.477 2120.793 2855.965 3228.266 3420.109 3559.319 3546.887 3460.132
957.00  1352.688 1965.984 2638.312 2917.973 3321.531 3442.829 3401.709 3234.179
958.00  1357.906 1888.504 2638.461 3107.561 3270.693 3344.812 3246.134 3054.706
959.00  1415.742 2070.078 2631.488 3080.279 3299.746 3338.433 3354.815 3269.507
960.00  1364.516 1970.965 2666.449 3061.777 3336.461 3518.816 3640.017 3627.960
961.00  1421.453 1976.555 2626.070 3087.729 3196.504 3436.506 3473.562 3401.335
962.00  1515.000 2094.680 2833.125 3264.139 3409.939 3555.641 3569.279 3542.998
963.00  1643.141 2263.961 2776.156 3095.494 3290.395 3447.624 3525.591 3488.041
964.00  1632.688 2313.945 2871.871 3155.211 3469.930 3546.367 3577.805 3527.521
965.00  1524.461 2214.438 2842.227 3115.891 3332.822 3439.712 3559.525 3576.163
966.00  1505.188 2133.926 2623.355 3073.889 3443.623 3613.082 3628.751 3586.574
967.00  1630.172 2213.035 2842.879 3252.602 3354.006 3554.130 3562.094 3437.861
968.00  1405.320 1976.613 2561.777 2989.088 3392.279 3519.850 3530.370 3608.320
969.00  1298.617 1846.039 2469.855 2903.934 3365.182 3705.196 3715.759 3790.920
970.00  1380.656 1923.684 2614.152 2934.613 3249.066 3446.778 3623.232 3602.888
971.00  1236.828 1870.465 2351.312 2780.492 3270.287 3417.334 3616.792 3794.049
972.00  1352.648 1905.051 2485.777 2972.314 3343.340 3435.477 3550.705 3633.492
973.00  1271.594 1825.848 2501.230 3044.291 3336.195 3512.352 3656.993 3638.219
974.00  1423.680 1891.594 2344.684 2823.307 3306.812 3611.744 3761.019 3908.562
975.00  1471.680 2139.566 2742.469 3134.096 3455.373 3664.385 3653.971 3750.476
976.00  1364.500 2011.844 2620.336 3073.703 3384.934 3477.674 3635.008 3772.404
977.00  1482.047 2160.598 2922.855 3302.598 3646.414 3968.745 4217.124 4157.665
978.00  1477.211 2034.418 2603.141 2957.797 3306.180 3528.373 3677.760 3918.143
979.00  1404.617 2011.109 2764.551 3239.863 3479.445 3518.426 3592.374 3802.697
980.00  1280.773 1878.180 2371.352 2799.846 3290.641 3696.650 3961.797 4193.639
981.00  1415.320 1905.059 2273.527 2624.998 3093.629 3458.219 3685.684 3633.498
982.00  1451.406 2036.906 2424.105 2654.432 3019.197 3516.434 3810.757 4014.278
983.00  1395.070 2008.020 2592.367 2935.293 3263.213 3469.020 3619.394 3674.118
984.00  1416.500 1984.207 2531.469 2849.174 3234.340 3558.343 3829.991 3775.827
985.00  1331.023 1912.219 2383.566 2778.592 3241.383 3631.016 3820.788 3946.354
986.00  1259.055 1768.262 2257.785 2719.449 3214.107 3480.444 3734.571 3844.622
987.00  1273.617 1888.023 2445.809 2898.893 3357.773 3842.969 4038.065 4178.047
988.00  1359.352 1996.438 2377.461 2883.848 3335.609 3855.319 4180.722 4258.011
989.00  1402.453 1925.750 2423.535 3064.953 3650.779 3995.122 4179.864 4202.053
990.00  1472.062 1979.969 2511.457 2972.148 3504.199 4020.741 4353.239 4485.210
991.00  1384.000 1955.934 2624.117 2968.934 3377.213 3785.637 3938.536 4121.828
992.00  1307.492 1893.891 2697.680 3021.615 3586.408 4060.389 4238.779 4321.517
993.00  1436.859 2081.277 2779.918 3142.131 3503.100 3782.127 4056.044 4147.235
994.00  1501.664 2145.504 2703.977 3022.531 3406.650 3769.507 3891.216 3964.544
995.00  1473.031 2098.082 2517.297 2885.387 3272.014 3481.816 3505.254 3552.773
996.00  1512.164 2078.742 2457.160 2706.924 3080.109 3267.755 3384.294 3359.905
997.00  1511.172 1980.004 2509.898 2911.098 3269.781 3638.870 3587.449 3487.718
998.00  1470.625 2033.758 2490.152 2800.848 3262.934 3755.950 4181.446 4325.307
999.00  1471.352 2074.328 2621.398 2767.434 3246.467 3620.778 3813.359 3887.437
1000.00  1394.938 1921.754 2442.332 2915.789 3554.711 4060.186 4352.825 4276.334
1001.00  1200.398 1753.699 2292.859 2769.393 3470.242 3902.517 4194.970 4486.879
1002.00  1240.633 1752.898 2186.141 2648.631 3199.100 3709.259 3970.487 3929.577
