# Supplementary material for: N-Glycans modulate tilting of HIV-1 envelope glycoprotein
Source: Nat Commun. 2026 Apr 15;17:5206. doi: 10.1038/s41467-026-71874-2 (PMC13254402; doi:10.1038/s41467-026-71874-2)
Supplement: Supplementary file 8 — Source Data [file 41467_2026_71874_MOESM8_ESM.zip › source_data/2_Supplementary_Figures/5_FigS9/source_data/ENV_ECTODOMAIN/full.MEMshield.time_evo.hiv_env_full_lipids_w_ions.not_water_not_ions.3.txt]

# MEMBRANE OCCLUDED AREA
# SIM_TIME AREA_r1.4 AREA_r2 AREA_r3 AREA_r4 AREA_r5 AREA_r6 AREA_r7 AREA_r8


  0.00    89.680  174.996  433.430  606.045  824.066 1164.086 1516.632 1873.199
  1.00    94.930  168.992  363.055  686.816  977.912 1197.859 1528.342 1871.478
  2.00   127.859  212.938  495.145  761.691 1085.604 1415.250 1743.151 2142.146
  3.00    27.414  151.848  412.559  714.725  990.783 1234.883 1614.387 1919.982
  4.00   131.633  243.754  440.824  739.445 1120.232 1523.334 1793.491 2121.690
  5.00   183.430  267.629  438.371  733.145 1042.805 1355.523 1725.353 2109.050
  6.00   128.461  216.754  391.379  602.500  932.221 1239.818 1542.720 1939.209
  7.00   134.234  248.703  490.074  818.229 1120.072 1477.715 1848.154 2323.016
  8.00    59.773  138.219  240.852  480.355  729.379 1066.326 1397.499 1856.854
  9.00   137.383  216.441  422.809  664.672  925.758 1249.016 1613.140 2048.455
 10.00   128.055  214.441  392.164  663.412  926.564 1177.021 1597.216 2007.387
 11.00    86.297  134.715  302.727  532.904  790.268 1146.613 1580.055 2097.714
 12.00    11.602   81.602  292.434  635.604 1024.588 1368.445 1692.789 2047.370
 13.00    93.500  159.742  312.762  611.936  828.746 1099.752 1412.805 1826.539
 14.00    49.562  117.730  319.883  616.209  999.578 1373.045 1787.166 2177.695
 15.00   143.898  249.309  475.305  762.650 1115.961 1408.342 1793.796 2184.504
 16.00   163.773  266.859  544.504  829.885 1181.271 1483.445 1791.918 2105.273
 17.00   149.648  267.805  622.375 1104.271 1452.594 1874.789 2266.211 2578.765
 18.00   139.766  262.137  532.895  805.898 1242.967 1678.586 2098.182 2492.944
 19.00   126.180  262.234  648.148 1003.574 1280.941 1758.617 2310.457 2727.223
 20.00   232.742  418.281  698.375 1030.666 1371.459 1852.986 2245.211 2466.522
 21.00   217.836  379.285  845.984 1331.254 1710.102 2091.570 2436.908 2633.267
 22.00   150.844  301.883  774.660 1190.340 1548.342 1908.088 2330.263 2721.631
 23.00   209.852  386.516  681.059  930.482 1390.377 1857.178 2312.004 2744.448
 24.00   171.977  318.301  748.875 1179.764 1531.525 1786.428 2121.298 2444.288
 25.00   165.727  353.742  838.922 1308.646 1736.711 2009.705 2312.848 2540.406
 26.00   241.617  423.723  731.086 1098.373 1478.891 1806.865 2170.636 2448.131
 27.00   206.430  301.230  530.184  884.256 1236.629 1785.453 2262.652 2540.931
 28.00   161.094  270.527  645.383 1179.609 1514.369 1862.150 2264.916 2584.438
 29.00   238.555  428.469  740.570 1120.502 1497.625 1857.301 2194.285 2440.435
 30.00   179.047  331.805  807.781 1293.285 1710.029 2019.643 2270.234 2657.061
 31.00   229.844  385.020  800.340 1225.883 1677.199 1989.807 2354.688 2523.583
 32.00   157.125  313.184  729.207 1290.758 1750.500 2250.777 2678.575 2967.060
 33.00   192.555  340.000  650.859 1029.545 1449.221 1822.938 2221.698 2537.308
 34.00   185.320  333.656  705.273 1154.480 1574.797 1861.600 2172.897 2454.479
 35.00   168.531  341.469  717.684 1169.590 1618.654 2075.248 2554.049 2975.373
 36.00   214.617  384.562  788.094 1260.178 1839.035 2365.791 2716.917 2923.275
 37.00   206.555  377.223  693.285 1183.422 1596.617 1996.242 2400.460 2805.842
 38.00   207.570  382.402  882.094 1324.146 1655.301 2036.982 2462.037 2806.595
 39.00   260.766  481.098 1000.195 1460.482 1816.568 2390.400 2740.260 2898.336
 40.00   243.062  455.402  840.348 1234.318 1653.059 2131.801 2558.185 3000.449
 41.00   195.617  367.445  710.828 1073.211 1422.152 1804.521 2313.034 2804.099
 42.00   181.656  396.773  831.844 1248.928 1665.438 2093.455 2384.738 2684.186
 43.00   254.969  415.840  816.152 1225.564 1663.258 2058.010 2432.801 2725.711
 44.00   185.094  379.469  790.352 1264.307 1752.432 2302.703 2785.261 3197.543
 45.00   183.453  392.727  822.070 1228.572 1615.279 2012.758 2497.717 2938.276
 46.00   272.562  484.602 1002.266 1360.330 1608.715 1992.883 2548.399 2929.975
 47.00   245.805  476.898  917.223 1303.137 1690.641 2070.584 2540.717 2850.498
 48.00   204.898  452.215  931.598 1338.340 1691.904 2102.279 2499.936 2870.974
 49.00   199.445  438.617  960.832 1371.785 1808.979 2157.268 2558.611 2952.210
 50.00   276.680  546.219  963.797 1295.266 1619.926 2056.430 2582.899 2987.612
 51.00   220.297  474.301 1034.945 1402.725 1748.133 2127.117 2494.297 2754.230
 52.00   243.758  484.000 1017.422 1456.037 1783.615 2230.494 2702.223 3103.354
 53.00   287.891  566.008 1079.520 1589.088 1931.883 2297.037 2603.239 2927.188
 54.00   231.617  448.703  935.520 1513.264 1951.473 2305.777 2676.164 2922.673
 55.00   260.047  545.082 1063.543 1491.443 1859.248 2138.656 2511.539 2865.566
 56.00   337.203  660.613 1152.875 1575.014 1933.707 2295.678 2585.136 2840.332
 57.00   278.016  496.406  924.910 1256.154 1614.076 1914.541 2229.193 2597.065
 58.00   366.930  635.746 1027.688 1410.385 1868.561 2233.986 2551.303 2927.175
 59.00   294.961  568.309 1236.504 1783.672 2194.133 2587.607 2937.572 3324.134
 60.00   330.836  625.492 1121.590 1494.654 1835.072 2209.822 2551.286 2774.955
 61.00   384.352  642.020 1202.203 1705.137 2091.443 2332.184 2623.652 2813.499
 62.00   406.805  692.281 1292.199 1647.988 1929.807 2157.590 2358.855 2652.281
 63.00   605.672  863.137 1303.801 1815.041 2217.518 2535.801 2857.055 3130.863
 64.00   447.891  710.035 1219.965 1673.910 2063.004 2298.051 2630.309 2871.587
 65.00   347.688  639.285 1224.961 1619.146 2070.156 2385.180 2646.621 2790.565
 66.00   380.000  708.133 1225.461 1657.348 2066.193 2289.111 2515.180 2757.176
 67.00   432.227  691.578 1164.746 1833.223 2314.961 2701.396 2938.748 3054.300
 68.00   271.984  458.988  937.066 1557.566 1985.373 2230.313 2429.355 2695.118
 69.00   374.836  631.543 1085.891 1617.551 2070.930 2411.047 2831.713 3168.414
 70.00   438.938  716.188 1305.828 1955.916 2522.699 2979.874 3330.846 3848.640
 71.00   388.602  681.539 1276.973 1805.262 2455.135 3113.122 3471.766 3954.589
 72.00   374.805  639.430 1235.926 1762.881 2383.178 2934.116 3509.160 4030.125
 73.00   438.414  784.637 1340.219 1867.682 2423.779 3000.410 3584.422 4110.427
 74.00   494.945  792.898 1251.117 1741.688 2462.787 3032.303 3621.198 3998.196
 75.00   414.039  699.270 1188.559 1572.695 1995.646 2479.475 2916.267 3562.200
 76.00   503.500  823.941 1354.477 1910.283 2388.402 2784.948 3182.478 3587.175
 77.00   556.680  849.898 1309.996 1750.781 2314.939 2884.231 3420.606 3854.922
 78.00   498.227  709.895 1189.441 1668.820 2209.834 2832.312 3199.812 3381.646
 79.00   488.891  748.141 1106.332 1577.193 2086.164 2503.842 2974.871 3329.047
 80.00   505.594  877.566 1379.961 1815.162 2290.660 2741.479 3185.632 3491.384
 81.00   463.953  788.668 1223.750 1589.291 2108.170 2568.170 2977.818 3205.425
 82.00   611.508  933.605 1425.066 1868.736 2291.887 2814.857 3199.394 3537.391
 83.00   615.539  995.035 1593.172 2023.861 2468.508 2862.731 3331.416 3784.022
 84.00   680.914 1006.797 1498.211 1938.920 2443.604 2866.105 3236.168 3374.808
 85.00   614.141  944.707 1469.848 1895.104 2371.545 2784.664 3061.739 3383.204
 86.00   722.461 1116.465 1639.918 2162.975 2661.252 3159.295 3451.775 3610.669
 87.00   585.547  887.629 1422.293 1982.691 2578.488 2839.749 3041.871 3224.612
 88.00   623.805  903.695 1331.996 1873.459 2491.371 2945.737 3328.729 3572.093
 89.00   502.820  847.734 1331.945 1833.492 2372.186 2898.381 3244.136 3441.168
 90.00   472.180  762.438 1252.074 1726.107 2375.096 3040.598 3372.790 3532.647
 91.00   612.148  917.941 1432.613 1951.854 2532.846 3230.471 3705.010 3877.640
 92.00   575.164  884.297 1454.031 2138.162 2692.814 3172.286 3535.152 3985.042
 93.00   491.219  861.562 1475.262 1925.164 2328.064 2695.639 3012.970 3419.082
 94.00   439.633  792.727 1296.434 1760.881 2345.395 2874.674 3348.800 3643.434
 95.00   346.125  630.148 1188.094 1808.283 2390.182 2855.908 3288.385 3751.952
 96.00   436.094  701.984 1141.512 1677.424 2287.775 2941.641 3624.895 4210.055
 97.00   391.688  631.523 1104.359 1578.680 2187.330 2926.264 3653.518 4195.325
 98.00   366.750  653.531 1189.246 1675.773 2225.055 2885.105 3424.063 3858.347
 99.00   356.930  596.812 1147.004 1632.174 2045.297 2571.752 3266.463 3829.312
100.00   496.070  847.348 1406.973 1852.773 2300.369 2884.020 3374.957 3815.925
101.00   546.641  837.078 1344.312 1812.553 2275.908 2837.107 3433.608 3877.910
102.00   456.344  713.547 1162.754 1592.094 2143.773 2578.133 2919.195 3424.271
103.00   477.445  722.438 1098.406 1488.186 1987.986 2418.733 2897.558 3459.380
104.00   497.969  735.211 1290.410 1751.033 2270.732 2671.982 3180.194 3745.362
105.00   479.891  743.934 1244.566 1775.889 2390.693 3009.139 3476.414 3787.701
106.00   514.984  814.238 1375.793 1928.859 2462.928 3059.291 3508.063 3953.631
107.00   534.344  789.094 1344.633 1805.238 2427.186 3115.604 3535.448 3855.927
108.00   422.602  704.328 1317.184 1871.609 2432.463 3009.191 3577.228 4022.238
109.00   530.844  877.969 1505.496 2072.746 2581.504 3265.746 3927.667 4431.644
110.00   514.477  758.469 1374.719 1821.748 2359.322 2962.268 3499.780 3990.186
111.00   512.594  837.867 1533.383 2075.703 2760.354 3198.842 3783.920 4140.115
112.00   473.586  706.324 1221.012 1790.504 2223.789 2696.707 3185.891 3609.852
113.00   445.922  654.062 1046.285 1547.254 2115.350 2698.189 3175.594 3651.913
114.00   473.641  708.414 1200.422 1665.607 2249.619 2856.518 3390.853 3868.596
115.00   440.109  770.820 1373.961 1954.875 2432.811 3016.252 3429.215 3813.027
116.00   537.531  875.480 1475.871 2006.428 2462.705 3039.344 3591.367 3923.149
117.00   455.531  749.621 1340.520 1837.961 2422.260 3118.660 3635.918 3987.630
118.00   456.789  756.500 1359.797 1974.973 2601.145 3360.598 4019.049 4367.520
119.00   577.664  910.938 1430.426 2059.746 2845.574 3457.023 3814.078 4137.816
120.00   593.859  937.836 1538.844 2005.514 2508.143 3040.818 3300.773 3479.248
121.00   500.055  822.648 1558.094 2135.584 2548.123 2950.957 3430.457 3957.515
122.00   456.461  769.723 1578.953 2252.781 2765.148 3227.953 3631.749 3898.768
123.00   597.633 1020.504 1692.914 2187.926 2767.859 3384.442 3786.958 4053.595
124.00   625.945  954.277 1559.281 1981.184 2508.443 3170.193 3744.800 4019.365
125.00   568.234  969.867 1609.906 2150.186 2808.018 3335.639 3784.043 4289.066
126.00   611.555 1066.434 1711.402 2065.762 2552.246 3050.080 3600.113 4053.656
127.00   666.211 1112.586 1778.781 2248.615 2826.293 3326.445 3838.395 4103.691
128.00   738.672 1177.074 1783.871 2230.404 2633.570 3219.221 3729.401 3871.673
129.00   758.172 1234.004 1903.977 2278.184 2721.881 3245.092 3726.901 4038.305
130.00   682.273 1078.262 1669.254 2124.639 2706.617 3341.119 3828.113 4242.962
131.00   708.984 1116.055 1724.098 2124.268 2535.449 3079.317 3622.211 4124.254
132.00   619.094  994.762 1704.145 2115.529 2543.012 3186.312 3882.502 4314.640
133.00   581.156  941.113 1631.160 2106.682 2689.887 3329.416 3928.359 4320.589
134.00   604.133 1002.883 1676.453 2172.420 2627.258 3014.709 3511.529 4137.311
135.00   657.859 1094.504 1795.793 2373.684 2774.451 3248.736 3857.284 4499.505
136.00   501.070  936.301 1580.480 2109.314 2530.336 2949.541 3339.500 3848.725
137.00   576.336  991.094 1504.562 1889.771 2347.617 2981.342 3682.154 4165.624
138.00   632.273 1005.082 1586.012 1908.480 2461.100 3084.607 3526.332 3963.348
139.00   676.781 1072.227 1689.129 2237.590 2780.365 3285.855 3622.207 3724.226
140.00   805.516 1227.195 1929.684 2598.281 3069.658 3483.961 3924.967 4064.165
141.00   691.930 1122.859 1902.742 2494.047 2996.633 3575.736 3999.814 4228.991
142.00   512.914  989.336 1695.668 2257.268 2782.734 3293.604 3661.617 3952.894
143.00   651.180 1124.840 1864.371 2370.352 2868.594 3356.805 3712.991 3901.448
144.00   757.633 1233.809 1998.500 2442.164 2988.299 3447.210 3731.074 3974.455
145.00   705.094 1188.922 1857.785 2452.564 3011.209 3421.664 3882.399 4291.659
146.00   669.516 1109.562 1779.621 2398.264 2852.432 3388.080 3817.006 4188.991
147.00   814.406 1177.699 1721.473 2184.793 2612.949 3037.316 3373.947 3882.751
148.00   779.422 1178.094 1792.898 2375.707 2862.166 3237.316 3691.718 4137.480
149.00   633.281 1096.398 1785.012 2338.570 2677.877 3083.131 3452.655 3769.251
150.00   640.133 1055.203 1783.055 2331.729 2754.330 3340.270 3863.638 4280.450
151.00   624.258  922.602 1420.379 1919.412 2317.455 2723.186 3276.574 3664.999
152.00   608.227  958.543 1517.152 2043.867 2458.816 2885.863 3320.726 3567.641
153.00   691.062 1014.480 1452.582 1878.838 2361.387 2825.338 3179.620 3555.285
154.00   641.188  986.336 1530.027 2130.662 2467.184 3006.150 3492.718 3803.563
155.00   679.328 1036.836 1677.223 2194.514 2663.268 3052.773 3604.718 3892.564
156.00   741.594 1120.312 1576.730 2073.723 2648.896 3150.653 3553.150 3587.109
157.00   688.031 1085.723 1686.316 2062.564 2504.473 3010.965 3323.243 3616.586
158.00   634.664 1021.043 1584.098 1949.014 2518.979 3080.412 3624.108 4062.491
159.00   667.375  995.969 1581.625 2170.947 2771.402 3272.403 3713.145 3900.961
160.00   748.227 1100.941 1695.535 2212.580 2755.516 3188.806 3697.547 4083.844
161.00   724.445 1081.957 1668.195 2209.420 2731.145 3226.963 3723.330 4283.865
162.00   766.625 1117.555 1706.902 2353.398 2833.104 3350.111 3732.049 4081.601
163.00   755.180 1018.957 1623.457 2245.262 2800.561 3259.827 3805.709 4131.610
164.00   576.727  866.652 1431.234 2069.324 2684.426 3010.402 3310.062 3764.034
165.00   808.008 1096.836 1646.078 2456.074 3148.055 3737.588 4077.613 4254.478
166.00   805.023 1225.719 1810.227 2338.703 2768.582 3344.068 3938.910 4191.769
167.00   699.211  992.680 1455.293 2007.502 2729.490 3445.148 3730.084 4025.111
168.00   698.055 1035.734 1570.793 2156.400 2672.615 3054.512 3392.719 3666.102
169.00   615.945  935.488 1497.621 2139.572 2696.664 3155.002 3533.737 3921.251
170.00   551.875  852.070 1527.742 2184.008 2705.486 3115.660 3683.198 4281.363
171.00   708.578 1040.121 1604.477 2109.977 2584.283 3050.254 3549.716 4013.734
172.00   667.820 1013.770 1543.570 1978.596 2581.156 3136.277 3547.839 4051.981
173.00   698.367 1013.293 1512.633 2053.260 2767.541 3418.244 3942.376 4406.508
174.00   622.250  994.457 1457.969 1970.736 2672.158 3311.277 3600.858 3883.898
175.00   611.500  981.246 1626.176 2279.352 2855.160 3259.422 3647.803 4204.034
176.00   734.734 1061.453 1633.957 2331.691 2946.324 3298.045 3806.619 4330.410
177.00   710.875 1100.324 1661.953 2152.914 2862.588 3425.369 3860.538 4304.845
178.00   770.570 1156.820 1953.809 2591.229 3040.459 3640.603 4195.802 4663.922
179.00   777.078 1168.074 1786.465 2434.701 2971.539 3382.608 3780.938 4183.379
180.00   741.938 1113.336 1631.188 2207.861 2770.340 3392.515 3788.028 4161.578
181.00   725.031 1075.355 1663.605 2296.836 2951.482 3437.430 3816.789 4317.060
182.00   745.852 1051.148 1628.348 2218.842 2938.928 3428.123 3971.398 4495.771
183.00   788.578 1105.895 1746.516 2535.717 3220.246 3728.410 4180.165 4768.616
184.00   724.086 1090.773 1710.961 2417.307 3085.631 3630.465 4074.797 4543.706
185.00   998.016 1448.805 2014.598 2635.965 3217.551 3655.641 4336.871 4865.871
186.00   842.656 1187.316 1867.059 2445.016 3331.014 3904.597 4427.710 4876.448
187.00   850.789 1209.293 1935.168 2618.582 3147.471 3602.767 4172.868 4537.263
188.00   832.781 1150.766 1781.887 2367.133 3016.607 3450.745 3776.858 4178.773
189.00   816.898 1175.586 1799.164 2366.738 3102.365 3642.480 4225.460 4673.283
190.00   781.992 1177.742 1933.754 2611.973 2996.096 3437.576 3853.067 4307.669
191.00   624.273 1070.891 1755.211 2455.639 2997.609 3437.037 3789.432 4380.045
192.00   688.070 1147.289 1937.062 2572.744 3132.637 3621.861 4163.154 4736.485
193.00   872.594 1336.055 2013.113 2611.010 3285.221 3820.675 4367.861 4797.854
194.00   772.188 1123.637 1753.824 2476.633 3167.383 3696.969 4111.082 4532.935
195.00   650.438 1045.895 1689.547 2242.723 2893.594 3616.090 4114.486 4714.495
196.00   767.711 1182.852 1901.109 2466.260 2871.500 3266.502 3809.317 4167.363
197.00   802.227 1257.711 2028.574 2757.910 3462.344 3679.000 4089.898 4802.136
198.00   792.961 1166.668 1987.125 2794.309 3384.010 3961.822 4356.038 4654.836
199.00   768.828 1165.402 2032.137 2714.693 3187.621 3628.676 3920.372 4296.882
200.00   630.633 1084.637 1875.539 2508.357 3067.137 3692.629 4296.266 4949.529
201.00   692.414 1148.848 1862.918 2669.014 3414.467 3947.327 4166.887 4382.114
202.00   866.414 1318.660 2089.922 2970.990 3538.756 4069.128 4543.933 4976.528
203.00   918.539 1348.832 2144.387 2956.547 3661.219 4165.730 4782.736 5082.759
204.00   830.094 1185.379 1854.773 2628.279 3420.781 4007.695 4616.597 5170.561
205.00   803.523 1244.676 2090.992 2772.166 3360.715 3874.436 4532.121 5053.673
206.00   875.367 1351.828 2225.867 3069.469 3802.713 4327.578 4935.506 5386.317
207.00   922.789 1343.445 2163.328 2921.584 3527.418 4336.730 4919.442 5363.457
208.00   936.227 1413.023 2129.727 2821.848 3630.416 4346.226 4992.998 5577.328
209.00   933.938 1370.051 1981.477 2718.172 3326.227 4036.725 4708.617 5412.365
210.00   818.062 1241.879 1962.469 2631.113 3377.582 3921.277 4338.336 4865.297
211.00   869.406 1315.746 2220.680 3076.504 3712.072 4053.871 4427.353 4641.132
212.00   727.438 1188.559 2143.945 2857.006 3404.285 3800.112 4421.988 4758.827
213.00   653.789 1006.500 1661.051 2515.039 3353.947 3897.742 4321.386 4714.204
214.00   735.414 1108.508 1700.648 2430.590 3239.490 3732.198 4171.695 4609.085
215.00   693.125 1226.039 2256.145 3054.594 3547.709 3908.025 4498.878 4937.259
216.00   870.328 1448.234 2251.203 3114.621 3880.643 4298.207 4823.489 5336.992
217.00   799.648 1280.293 2063.500 2801.133 3407.426 3811.827 4420.399 5163.853
218.00   767.258 1230.879 2092.738 2820.646 3441.012 3757.773 4259.464 4886.517
219.00   822.945 1242.453 1993.090 2857.244 3440.855 3899.524 4486.397 4860.681
220.00   767.203 1210.301 2103.688 2913.668 3524.053 4066.882 4489.103 4766.585
221.00   846.688 1297.047 2186.242 2880.514 3407.510 3821.077 4295.832 4698.751
222.00   679.711 1101.207 1906.645 2680.738 3275.701 3671.226 4039.433 4415.552
223.00   720.500 1135.188 1847.887 2636.207 3265.176 3753.770 4251.693 4752.462
224.00   631.812 1063.309 1839.352 2455.861 3161.855 3685.725 4204.529 4631.630
225.00   481.891  842.301 1571.625 2256.936 2880.041 3517.147 4072.706 4379.015
226.00   689.047 1130.359 1875.922 2542.689 3165.383 3740.524 4140.330 4454.417
227.00   762.797 1194.219 1853.578 2538.826 3204.373 3667.512 4091.161 4370.167
228.00   822.734 1164.227 1710.789 2334.068 2946.646 3569.354 3993.510 4280.011
229.00   936.664 1409.703 2159.984 2739.975 3249.176 3651.397 4296.238 4750.098
230.00  1009.391 1432.945 2153.051 2855.021 3334.705 3913.390 4485.906 4948.244
231.00   938.484 1397.203 1868.297 2525.777 3103.873 3716.575 4262.380 4747.971
232.00   873.898 1264.766 1750.480 2326.016 3000.451 3653.143 4187.167 4661.823
233.00   934.398 1288.734 1855.230 2628.805 3241.445 3776.505 4268.127 4751.634
234.00   977.148 1299.711 1819.949 2601.980 3368.645 4175.312 4527.070 4827.560
235.00   876.367 1256.219 1896.719 2542.637 3377.406 4166.733 4712.102 5165.734
236.00   907.227 1328.133 1964.855 2739.359 3460.496 4142.688 4521.776 4782.927
237.00   909.742 1442.066 2293.398 3140.006 3851.990 4341.760 4544.924 4875.518
238.00   884.336 1468.094 2350.789 3074.777 3583.559 4109.595 4456.156 4573.921
239.00   885.227 1355.629 2120.477 2802.670 3439.830 3692.768 4104.095 4426.777
240.00   850.484 1331.434 2145.336 2893.465 3387.074 3840.458 4241.839 4536.601
241.00   841.898 1264.941 1994.527 2788.529 3446.143 3897.356 4283.153 4401.313
242.00   774.781 1171.547 1913.391 2635.779 3261.033 3729.252 4103.541 4270.888
243.00   741.094 1108.031 1733.910 2439.420 3159.252 3811.688 4168.849 4328.562
244.00   840.117 1301.758 2066.547 2866.000 3456.971 3887.226 4441.734 4649.700
245.00   827.109 1262.992 2048.938 2947.553 3588.396 4018.452 4462.573 4680.120
246.00   892.148 1394.852 2028.496 2481.908 3017.021 3599.796 4137.643 4552.770
247.00   948.828 1342.094 2040.555 2724.301 3198.906 3753.381 4226.443 4552.068
248.00   868.984 1409.656 2110.141 2712.365 3364.031 4021.031 4377.625 4595.781
249.00   904.836 1457.551 2353.590 3046.391 3622.562 4143.339 4416.488 4580.540
250.00   893.789 1353.246 2201.879 2884.859 3503.104 3913.232 4363.219 4653.469
251.00  1076.070 1580.156 2286.539 3029.016 3527.336 4033.999 4475.117 4656.736
252.00   850.172 1344.434 2285.988 3019.975 3645.818 4031.709 4479.990 4671.806
253.00   849.617 1261.289 1981.562 2573.432 3070.289 3532.045 4011.927 4217.262
254.00   844.742 1218.375 1936.512 2643.348 3136.535 3441.427 3769.937 4005.265
255.00   992.602 1384.812 2031.535 2803.344 3005.271 3228.300 3685.207 4072.432
256.00   977.781 1487.543 2268.746 3038.764 3374.672 3645.563 3936.573 4168.670
257.00   888.336 1298.406 2213.777 2978.670 3403.600 3857.308 4197.064 4352.813
258.00   909.328 1374.098 2295.793 3011.338 3404.414 3683.453 3897.847 4094.385
259.00   855.297 1309.410 2249.340 3165.881 3675.377 4067.271 4271.868 4584.143
260.00   922.531 1285.660 2051.250 2807.779 3463.730 3903.298 4332.294 4643.162
261.00   972.469 1372.633 2162.234 2968.816 3746.926 3963.924 4188.160 4329.609
262.00   855.875 1290.555 2289.207 2993.338 3424.809 3851.688 4216.914 4459.734
263.00   942.266 1352.664 2409.516 3222.109 3815.213 4122.232 4423.124 4620.052
264.00   920.094 1420.984 2343.301 3408.473 4144.219 4517.162 4854.977 4953.822
265.00   853.477 1360.660 2245.996 2851.641 3490.797 3940.481 4267.315 4480.315
266.00   871.328 1299.875 2100.684 2922.459 3714.336 4164.059 4463.548 4845.700
267.00   846.414 1338.160 2366.938 3098.756 3675.697 3947.924 4251.498 4405.443
268.00   737.297 1222.113 2156.406 3050.326 3616.059 3677.063 3789.411 3998.699
269.00   801.117 1314.684 2232.738 3017.729 3536.020 3678.377 3965.841 4186.377
270.00   781.234 1338.887 2330.914 3131.688 3637.719 4066.694 4430.195 4604.367
271.00   845.133 1389.277 2423.926 3154.555 3656.809 4121.729 4314.564 4462.944
272.00   848.969 1384.410 2176.020 2902.639 3433.996 3775.912 3921.475 4041.400
273.00   915.922 1620.707 2556.230 3257.908 3750.789 4055.431 4132.603 4109.903
274.00   956.445 1487.781 2352.762 2921.346 3384.953 3845.932 4020.038 4015.316
275.00   853.344 1350.176 2140.965 2853.652 3414.045 3673.850 3837.973 3974.251
276.00   924.359 1485.266 2432.512 3223.955 3333.369 3595.263 3886.266 4205.928
277.00   725.039 1194.852 2262.910 2949.600 3440.568 3818.705 4225.019 4503.023
278.00   834.398 1350.758 2310.645 2959.299 3410.238 3849.369 4075.222 4436.592
279.00   763.992 1283.344 2151.969 2987.100 3329.781 3675.400 4181.983 4674.169
280.00   665.016 1093.238 1747.609 2445.387 2967.752 3446.983 3756.661 3988.075
281.00   759.586 1233.598 2036.305 2723.438 3323.693 3756.564 4126.509 4289.016
282.00   738.977 1155.988 1977.266 2673.494 3417.061 3895.735 4203.143 4340.584
283.00   859.344 1378.945 2378.113 3157.033 3735.088 4104.060 4436.572 4727.571
284.00   723.375 1173.230 1938.266 2685.631 3401.111 3627.043 3779.565 4015.204
285.00   968.195 1382.750 2058.562 2840.129 3412.873 3856.323 3920.327 4072.247
286.00   895.766 1470.984 2498.082 3189.160 3700.107 3949.089 3916.338 4067.568
287.00  1042.625 1542.855 2357.910 3181.244 3722.922 3955.025 4238.646 4530.170
288.00   926.812 1342.555 2198.758 3170.695 3860.391 4056.085 4043.968 4203.977
289.00   860.891 1306.441 2137.637 2940.357 3517.549 3992.028 4223.519 4298.765
290.00   899.258 1335.648 2205.934 2950.398 3460.080 3853.405 4028.731 4268.575
291.00   760.531 1171.195 1852.055 2580.141 3290.348 3636.425 3908.146 4038.106
292.00   760.617 1092.895 1805.211 2559.857 3276.438 3715.970 4019.812 4013.500
293.00   831.258 1357.004 2191.785 2792.666 3428.008 3677.885 3972.682 4080.297
294.00   901.562 1395.340 2210.625 2882.922 3433.109 3859.824 4137.333 4255.482
295.00   794.453 1232.000 1991.629 2776.135 3380.604 3774.922 4003.576 4109.382
296.00   859.391 1316.195 2211.211 3021.629 3481.811 3744.169 3977.209 3988.305
297.00   979.086 1398.633 2096.082 2826.584 3463.359 3786.023 4001.374 4182.585
298.00   978.148 1510.246 2335.652 3164.594 3671.502 3946.482 4161.710 4301.085
299.00  1027.172 1574.363 2415.227 3057.037 3647.684 4068.016 4251.397 4361.919
300.00  1029.891 1528.336 2157.078 2805.191 3445.434 3807.432 4029.379 4282.146
301.00  1124.609 1710.270 2469.211 3014.570 3433.688 3797.237 4196.508 4409.786
302.00  1056.914 1524.738 2232.047 2859.184 3339.969 3837.385 4054.731 4216.605
303.00  1125.453 1675.840 2388.395 3173.988 3941.404 4342.814 4411.772 4291.823
304.00  1104.195 1616.348 2356.871 2902.518 3497.887 3990.889 4310.511 4430.374
305.00   842.641 1306.371 2046.648 2806.941 3599.480 4196.455 4415.058 4427.321
306.00   978.914 1497.766 2261.773 2861.385 3241.328 3580.543 3734.307 3762.662
307.00   847.906 1368.324 2124.832 2818.664 3500.953 3789.381 3920.429 4158.626
308.00   839.891 1367.176 2306.344 2867.652 3362.080 3722.620 3986.461 4187.332
309.00   862.789 1369.367 2174.320 3022.500 3678.098 4115.817 4418.335 4499.667
310.00  1021.680 1478.496 2169.480 2863.125 3449.869 3953.865 4227.780 4205.254
311.00   989.742 1564.469 2428.941 3104.348 3599.717 3756.409 3941.824 3882.240
312.00   974.375 1515.289 2308.348 2917.922 3421.320 3715.484 3983.926 4089.071
313.00   984.594 1491.684 2375.367 3040.619 3556.713 3618.759 3672.947 3794.979
314.00  1094.812 1619.723 2456.512 3206.934 3770.744 3858.640 4023.071 4054.530
315.00   945.203 1407.223 2190.492 2980.100 3595.467 3668.854 3699.871 3775.123
316.00   888.805 1583.371 2513.090 3102.799 3409.400 3651.218 3918.570 4139.948
317.00   954.766 1551.191 2502.254 3200.875 3656.438 3909.696 3919.939 4008.945
318.00  1069.758 1704.906 2533.352 3173.518 3849.328 4001.669 4120.022 4018.337
319.00  1013.969 1505.438 2140.898 2745.650 3170.164 3357.885 3525.526 3725.910
320.00  1005.102 1610.012 2504.914 2979.498 3364.652 3631.940 3715.005 3625.829
321.00  1041.555 1608.223 2568.965 3216.264 3458.754 3577.007 3568.656 3564.972
322.00  1088.758 1631.500 2438.652 2941.719 3236.834 3516.771 3607.772 3753.430
323.00  1225.250 1841.145 2777.637 3385.945 3583.072 3725.418 3681.906 3673.656
324.00  1150.727 1758.016 2499.645 2979.385 3516.121 3574.754 3539.367 3613.647
325.00  1125.820 1780.832 2757.164 3198.418 3495.223 3685.208 3722.625 3817.470
326.00  1014.391 1617.043 2421.203 2957.426 3364.424 3678.038 3836.688 3864.105
327.00  1112.844 1719.969 2529.883 3067.119 3454.373 3525.946 3568.493 3622.256
328.00  1101.766 1716.512 2396.977 2771.615 3056.525 3221.270 3353.401 3421.150
329.00  1189.062 1778.793 2471.449 2843.531 3183.229 3388.045 3425.705 3457.547
330.00  1150.070 1754.539 2528.625 2926.484 3337.889 3764.206 3895.701 3813.340
331.00  1224.508 1861.949 2799.320 3419.641 3822.760 4089.847 4166.610 4054.964
332.00  1177.359 1812.184 2517.992 2940.465 3469.434 4028.116 4261.628 4280.334
333.00  1150.766 1850.020 2650.262 3267.920 3739.402 4157.066 4432.178 4419.288
334.00  1358.781 1999.637 2704.305 3310.102 3695.709 3971.664 4223.886 4261.384
335.00  1264.188 1914.977 2628.035 3152.881 3671.084 3930.479 4108.530 4094.309
336.00  1163.844 1713.781 2397.395 3106.551 3572.783 3803.590 3959.854 3972.734
337.00  1278.820 1802.180 2491.332 2792.412 3112.410 3405.860 3659.204 3795.437
338.00  1044.984 1597.016 2260.824 2734.088 3176.828 3563.246 4094.966 4215.692
339.00  1191.156 1779.609 2524.914 2993.986 3386.855 3844.459 4328.727 4570.077
340.00  1182.531 1756.105 2649.141 3273.559 3540.352 3777.296 4056.119 4410.466
341.00  1228.156 1829.477 2708.062 3404.197 3586.879 3898.547 4116.762 4304.759
342.00  1085.516 1672.227 2484.305 3095.697 3396.178 3693.393 3919.938 4111.274
343.00  1041.000 1714.199 2593.266 3122.162 3446.494 3905.563 4310.460 4596.686
344.00  1277.164 1975.668 2911.312 3345.461 3588.619 3892.072 4306.668 4540.135
345.00   962.977 1640.625 2453.547 2930.801 3453.143 4076.384 4551.930 4742.818
346.00  1062.250 1658.469 2373.922 2836.865 3361.963 3720.588 4016.493 4472.626
347.00  1115.141 1604.004 2366.477 2988.676 3480.420 3808.312 4195.383 4464.526
348.00  1179.242 1653.418 2315.160 2888.900 3313.938 3724.961 4136.834 4569.231
349.00  1100.023 1556.438 2244.898 2953.375 3649.902 4180.802 4527.719 4633.952
350.00  1133.398 1673.730 2436.613 3070.123 3589.637 4036.329 4407.498 4740.167
351.00  1112.469 1575.930 2299.211 3023.836 3563.176 3908.941 4194.902 4444.675
352.00  1083.312 1653.191 2472.523 3063.656 3589.916 3945.104 4246.023 4390.112
353.00  1150.406 1719.574 2379.957 2921.795 3416.523 3751.783 3970.644 4156.800
354.00  1144.047 1652.215 2326.852 2886.566 3369.133 3661.821 3949.953 4278.632
355.00  1050.367 1630.223 2269.309 2931.502 3463.770 3752.216 4021.439 4460.962
356.00  1212.195 1781.215 2615.402 3282.951 3741.059 4036.700 4264.470 4420.967
357.00  1137.617 1710.660 2555.055 3159.650 3686.773 3893.781 4175.031 4504.075
358.00  1209.773 1668.055 2392.273 2900.945 3347.121 3807.308 4246.578 4543.110
359.00  1071.484 1591.949 2330.578 2971.869 3517.438 3816.043 4016.870 4168.179
360.00  1137.938 1670.004 2334.316 2847.705 3192.809 3454.286 3779.618 4068.643
361.00   993.477 1515.887 2083.836 2606.254 3017.531 3528.727 3764.580 4052.004
362.00   962.000 1438.695 2098.262 2642.488 3273.436 3758.039 4141.083 4507.613
363.00  1053.492 1556.781 2329.375 2865.904 3264.756 3720.695 4104.027 4535.703
364.00  1151.805 1592.777 2340.824 2887.596 3377.680 3752.959 4041.665 4236.570
365.00  1063.320 1599.926 2416.965 2960.125 3192.480 3466.649 3819.381 4064.394
366.00  1174.836 1775.207 2542.820 3209.025 3575.598 3793.449 3886.664 3851.705
367.00  1319.148 1882.168 2433.301 3104.855 3727.441 3970.016 4319.014 4574.186
368.00  1226.250 1769.488 2303.613 2794.088 3392.158 3833.046 4097.450 4333.814
369.00  1076.203 1503.047 2232.879 2733.453 3113.871 3512.455 3894.322 4126.699
370.00  1120.078 1654.699 2423.078 2896.836 3293.164 3620.577 3956.840 4159.216
371.00  1291.430 1786.496 2342.824 2798.982 3291.338 3697.547 3986.732 4233.246
372.00  1489.461 1961.980 2570.500 3033.098 3519.818 3909.796 4284.243 4393.843
373.00  1360.109 1844.938 2554.074 3040.309 3349.611 3688.115 4026.987 4310.412
374.00  1304.102 1752.172 2348.906 2805.404 3075.002 3352.939 3659.070 3935.221
375.00  1266.547 1691.898 2312.270 2848.039 3160.752 3473.820 3788.738 4107.209
376.00  1214.789 1686.461 2432.375 2904.908 3208.164 3438.781 3659.309 3581.708
377.00  1197.922 1660.285 2429.320 3106.404 3229.611 3541.813 3831.835 3875.387
378.00  1344.875 1846.520 2491.871 3203.578 3494.541 3797.312 3986.798 4025.221
379.00  1297.727 1792.703 2471.609 3074.648 3324.418 3507.692 3740.595 3819.021
380.00  1348.836 1824.742 2460.273 3012.283 3377.404 3834.051 4182.294 4355.558
381.00  1427.328 1919.297 2466.305 3061.273 3465.078 3950.762 4306.568 4498.339
382.00  1208.734 1677.184 2410.980 3110.693 3538.084 3823.582 4190.957 4374.072
383.00  1194.875 1765.492 2488.434 3000.514 3234.373 3434.882 3469.204 3560.389
384.00  1149.562 1626.625 2443.031 3098.789 3452.270 3706.058 3902.799 4110.034
385.00  1288.117 1908.699 2729.992 3291.158 3530.266 3765.765 4022.520 4214.796
386.00  1233.508 1851.781 2584.953 2971.391 3330.318 3705.470 4017.917 4145.956
387.00  1281.164 1844.332 2495.156 2903.094 3384.631 3782.857 4053.229 4116.004
388.00  1252.898 1863.758 2676.008 3229.301 3547.861 3831.782 4127.397 4207.233
389.00  1409.727 1951.824 2664.148 3312.793 3706.922 3830.470 3995.418 4132.545
390.00  1315.156 1838.930 2572.703 3319.475 3787.053 3967.587 4076.238 4231.355
391.00  1402.180 1882.652 2559.164 3234.201 3676.447 3993.831 4087.932 4308.930
392.00  1388.609 1988.637 2894.340 3516.898 3849.676 4005.379 4138.397 4268.655
393.00  1442.008 2090.520 3085.953 3892.445 4210.133 4265.556 4434.327 4514.180
394.00  1377.148 2040.277 2965.062 3712.539 3873.104 3951.490 4033.812 4108.597
395.00  1358.453 1927.266 2742.391 3548.672 4080.949 4195.557 4409.564 4570.456
396.00  1290.594 1940.016 2841.062 3547.160 4105.350 4375.629 4602.946 4622.709
397.00  1277.844 1899.992 2956.047 3788.094 4331.170 4601.938 4694.424 4725.438
398.00  1515.250 2199.766 3073.723 3664.307 4133.641 4414.054 4622.034 4887.930
399.00  1301.688 1904.875 2836.359 3638.488 4299.516 4586.831 4827.901 4937.392
400.00  1225.031 1862.316 2792.023 3564.838 4239.910 4530.570 4718.265 4793.958
401.00  1289.359 1898.773 2877.086 3788.352 4408.420 4740.920 4928.270 5126.633
402.00  1242.484 1883.469 3037.660 3893.029 4299.502 4606.630 4835.827 4997.972
403.00  1208.117 1806.852 2889.023 3628.348 4116.699 4196.267 4280.359 4313.759
404.00  1253.062 1874.262 2768.898 3495.947 3929.268 4156.372 4381.552 4547.977
405.00  1472.547 2055.301 2849.469 3672.572 4290.428 4479.533 4640.625 4819.925
406.00  1340.922 1949.539 2800.020 3530.723 4305.594 4485.340 4606.331 4602.856
407.00  1166.133 1817.586 2821.293 3524.732 4121.391 4505.771 4804.238 4915.546
408.00  1187.328 1723.375 2673.602 3433.893 3678.566 3869.419 4158.655 4332.465
409.00  1176.680 1746.984 2600.531 3274.996 3577.311 3779.996 3869.601 3942.144
410.00  1395.453 1898.875 2755.043 3198.521 3630.693 3979.290 4320.207 4500.999
411.00  1233.086 1657.281 2425.812 3027.693 3441.375 3645.503 4085.163 4418.688
412.00  1369.570 2009.723 2829.691 3460.400 3835.664 4095.397 4426.495 4582.863
413.00  1423.703 2022.535 2785.199 3501.742 3915.660 4212.649 4539.816 4564.074
414.00  1266.578 1855.098 2763.711 3646.188 4011.404 4303.910 4416.241 4506.307
415.00  1245.164 1886.094 2945.785 3911.346 4409.506 4596.854 4839.493 4914.597
416.00  1324.414 1993.703 2970.129 3839.385 4328.258 4462.681 4704.257 4696.444
417.00  1298.414 1955.070 2820.758 3530.250 3972.398 4194.793 4509.633 4612.422
418.00  1436.711 2176.359 3179.938 3763.301 3891.656 4146.866 4359.850 4535.410
419.00  1329.344 1953.914 2992.191 3588.758 3824.459 4145.151 4402.022 4567.409
420.00  1334.109 1965.117 2738.117 3277.865 3521.400 3786.188 3994.129 4069.256
421.00  1451.891 2205.496 3095.551 3782.227 3998.691 4206.231 4391.412 4529.128
422.00  1362.523 2016.539 2948.434 3522.471 3822.729 4192.950 4435.973 4615.888
423.00  1294.391 2049.703 3109.379 3816.811 4152.748 4441.021 4806.005 4981.591
424.00  1336.859 2078.121 3026.824 3733.129 4025.578 4456.779 4709.761 4867.786
425.00  1310.195 1946.406 2800.711 3354.508 3785.387 4183.990 4369.910 4587.667
426.00  1307.297 2059.820 3163.055 3867.275 4372.061 4612.581 4813.214 5001.057
427.00  1311.898 2104.973 3039.352 3652.535 3844.193 4167.590 4651.171 4978.812
428.00  1306.367 1944.926 2954.906 3573.551 3942.311 4350.021 4701.259 5180.000
429.00  1435.539 2138.336 3079.297 3549.326 3689.742 3982.939 4377.562 4686.406
430.00  1263.719 1910.406 2882.375 3561.812 3776.238 4180.682 4556.101 4855.470
431.00  1342.531 2052.750 3022.449 3744.762 4172.920 4629.978 4935.603 5150.581
432.00  1367.164 2131.688 3102.848 3739.488 3984.240 4180.096 4468.884 4748.474
433.00  1437.461 2224.527 3127.195 3768.287 4140.654 4460.205 4876.332 5127.205
434.00  1475.727 2099.152 2946.535 3754.494 4178.975 4481.865 4937.537 5092.368
435.00  1310.789 1993.297 3055.820 3801.494 4133.637 4555.184 4788.073 4940.119
436.00  1343.820 2011.684 3093.387 3620.684 3802.900 4155.817 4516.417 4769.743
437.00  1222.516 1917.426 2832.480 3406.248 3796.703 4228.740 4671.341 4910.313
438.00  1440.844 2051.031 2924.398 3530.521 3885.439 4367.453 4740.436 5010.805
439.00  1335.117 2012.480 3024.309 3651.916 3949.850 4189.284 4420.813 4639.522
440.00  1106.805 1811.156 2855.023 3377.633 3735.365 4136.436 4432.517 4579.428
441.00  1362.047 1923.539 2894.547 3625.953 3878.123 4135.658 4306.860 4627.339
442.00  1329.992 1982.383 2886.102 3617.617 3977.404 4249.302 4664.822 4979.349
443.00  1206.406 1852.008 2829.203 3488.785 3853.312 4092.055 4529.050 4738.394
444.00  1245.438 1861.543 2648.395 3291.039 3812.547 4229.046 4597.915 4888.253
445.00  1310.586 1876.273 2738.949 3701.479 4103.734 4365.358 4460.867 4507.020
446.00  1260.602 1877.805 2760.996 3585.863 4069.064 4213.257 4448.560 4593.555
447.00  1266.047 1907.285 2743.309 3316.072 3726.328 3987.773 4197.099 4164.160
448.00  1349.875 1991.152 2872.980 3520.293 3907.053 4161.775 4464.304 4719.412
449.00  1510.984 2144.355 2893.566 3268.328 3580.852 3932.361 4285.279 4804.678
450.00  1658.172 2256.051 2957.828 3411.445 3562.877 3857.503 4221.456 4509.249
451.00  1244.406 1796.453 2720.531 3553.188 3938.154 4274.336 4486.819 4592.841
452.00  1406.945 2012.688 2885.801 3616.674 3894.230 4084.906 4378.731 4378.716
453.00  1215.234 1855.184 2666.098 3176.684 3535.777 3756.933 3968.990 3989.950
454.00  1155.836 1830.766 2694.277 3372.863 3757.676 4062.111 4302.394 4487.100
455.00  1480.008 2101.438 2963.625 3465.299 3803.514 4107.887 4432.561 4659.709
456.00  1262.820 1838.883 2781.820 3431.518 3690.611 3903.364 4208.358 4641.793
457.00  1142.406 1901.750 2776.383 3410.562 3636.676 3992.780 4372.488 4602.988
458.00  1388.805 2002.652 2888.281 3458.607 3725.488 4028.713 4314.654 4586.257
459.00  1471.586 2152.363 3014.820 3563.404 3841.420 4057.417 4295.644 4450.375
460.00  1309.289 1959.258 2830.645 3370.264 3721.766 4036.658 4294.784 4577.076
461.00  1141.391 1611.672 2498.188 3273.283 3766.004 4202.987 4522.437 4718.177
462.00  1078.875 1706.965 2575.301 3199.471 3763.395 4358.263 4734.742 4958.546
463.00  1115.555 1777.473 2894.695 3496.918 3758.961 4113.158 4465.795 4743.815
464.00  1351.312 2044.531 3185.707 3771.039 4154.445 4460.359 4739.754 4965.666
465.00  1255.180 1885.953 2866.113 3645.111 3916.939 4281.475 4546.104 4600.820
466.00  1293.820 1956.855 2935.762 3665.457 4114.904 4357.762 4435.206 4498.883
467.00  1637.430 2240.094 2998.938 3228.412 3497.447 3859.096 4096.188 4215.222
468.00  1369.383 2018.926 2931.840 3451.451 3745.137 3993.948 4247.010 4465.592
469.00  1540.945 2044.273 2695.621 3275.029 3613.969 3873.811 4169.555 4413.301
470.00  1500.852 2112.297 2942.109 3609.604 4070.150 4355.199 4637.165 5035.440
471.00  1431.695 2008.848 2800.984 3238.959 3620.395 3831.443 4122.801 4556.604
472.00  1317.586 1914.102 2857.816 3327.482 3707.994 4145.425 4303.459 4490.188
473.00  1515.055 2234.977 2993.727 3374.824 3818.018 4145.925 4554.302 4921.140
474.00  1348.711 1971.156 2751.102 3163.500 3576.162 3944.058 4194.098 4246.045
475.00  1341.656 1963.273 2616.855 3053.740 3483.564 3822.383 4042.253 4249.825
476.00  1283.227 1847.402 2544.254 2995.426 3372.740 3946.567 4369.843 4643.105
477.00  1399.891 1882.773 2464.234 2954.037 3609.818 3962.491 4182.036 4461.071
478.00  1584.477 2174.867 2757.008 3106.301 3473.148 3919.627 4284.744 4456.540
479.00  1370.578 2054.223 2852.039 3231.682 3538.777 3930.976 4374.902 4643.579
480.00  1258.797 1829.125 2659.309 3201.600 3437.914 3711.142 3922.347 4154.024
481.00  1219.953 1913.734 2669.617 3051.697 3391.420 3743.575 4286.393 4734.663
482.00  1499.578 2203.141 2804.355 3391.164 3755.041 4068.743 4418.852 4672.243
483.00  1465.773 2084.258 2941.852 3608.105 4049.994 4373.729 4835.379 5012.567
484.00  1405.234 2098.055 3007.758 3489.922 3819.902 4117.055 4487.292 4669.902
485.00  1588.891 2292.852 3007.082 3473.951 3997.965 4216.286 4668.467 4931.355
486.00  1568.891 2251.391 2989.398 3513.963 3957.193 4274.311 4570.246 4787.613
487.00  1367.688 1927.301 2812.707 3368.158 3941.611 4237.256 4556.476 4972.977
488.00  1322.102 1948.098 2686.660 3318.705 3823.006 4187.008 4523.309 4840.964
489.00  1276.531 1922.348 2787.238 3440.059 3938.434 4335.604 4812.019 4985.171
490.00  1330.703 1923.090 2804.980 3514.104 3878.023 4142.106 4271.741 4279.074
491.00  1332.305 1981.449 2844.039 3472.572 3980.121 4378.090 4831.532 4947.216
492.00  1550.336 2213.531 3042.586 3652.633 4071.068 4484.350 4912.313 5048.755
493.00  1472.172 2230.043 3230.078 3726.727 4021.902 4405.890 4730.713 4830.634
494.00  1379.711 2080.660 3080.695 3458.414 3775.391 4137.672 4357.505 4454.586
495.00  1386.133 2084.238 3058.352 3367.795 3508.076 3980.732 4178.450 4367.094
496.00  1595.258 2261.848 3063.039 3515.352 3791.457 3978.403 4210.738 4277.489
497.00  1640.445 2353.465 3197.328 3443.146 3672.697 4021.636 4288.051 4401.855
498.00  1493.508 2215.637 3045.379 3381.523 3546.293 3736.040 4061.602 4184.814
499.00  1667.227 2446.844 3133.113 3388.732 3610.328 3873.666 4041.604 4145.765
500.00  1430.164 2179.773 3023.727 3440.867 3703.430 4018.622 4199.565 4407.821
501.00  1450.398 2144.805 3224.301 3578.248 3741.666 3904.466 4007.529 4140.089
502.00  1309.539 2043.617 2886.816 3458.627 3672.791 4032.084 4264.627 4265.577
503.00  1569.477 2219.930 3104.930 3413.861 3526.613 3817.783 3930.051 4054.963
504.00  1611.359 2296.414 3043.270 3347.838 3633.594 3808.179 3870.269 3899.351
505.00  1719.227 2507.438 3360.605 3798.785 4131.119 4341.808 4559.963 4553.290
506.00  1497.570 2131.324 3017.973 3568.006 3910.619 4360.366 4572.075 4630.975
507.00  1378.789 1976.758 2831.320 3497.514 3863.281 4087.845 4323.273 4386.250
508.00  1581.852 2238.727 3173.965 3497.971 3859.596 4228.371 4423.387 4543.459
509.00  1471.805 2285.570 3035.109 3499.756 3785.988 3877.602 4069.676 4190.082
510.00  1690.172 2401.082 3173.012 3709.801 4020.182 4193.442 4305.486 4511.127
511.00  1651.266 2422.379 3153.223 3554.846 3867.635 4403.642 4569.048 4571.155
512.00  1633.586 2243.586 2969.512 3359.865 3643.602 4095.538 4333.685 4562.896
513.00  1627.969 2298.164 3053.867 3561.482 3799.717 3963.919 4068.094 4201.446
514.00  1633.219 2353.543 3083.504 3466.721 3689.590 3994.792 4134.908 4173.247
515.00  1637.117 2411.285 3041.156 3412.553 3645.523 3951.097 4168.866 4308.268
516.00  1601.672 2273.449 2979.160 3487.402 3602.793 3802.782 3982.693 4169.379
517.00  1598.344 2386.828 3121.730 3453.670 3597.227 3931.816 4057.791 4159.337
518.00  1524.969 2215.867 2910.250 3429.613 3661.494 3929.297 4206.631 4384.685
519.00  1498.523 2166.297 3062.703 3674.219 4003.320 4343.705 4370.712 4401.965
520.00  1510.367 2162.906 2978.234 3469.955 3792.697 3985.065 4026.313 4087.602
521.00  1536.789 2207.773 2977.984 3553.885 4035.031 4300.320 4496.587 4489.132
522.00  1667.156 2349.102 3218.047 3744.172 4053.217 4039.277 4041.195 4099.233
523.00  1611.781 2374.082 3208.230 3668.115 3962.928 4141.710 4217.452 4224.646
524.00  1524.211 2296.285 3326.230 3835.605 4287.854 4538.739 4662.731 4717.681
525.00  1432.984 2006.473 2764.230 3346.318 3662.150 3962.022 4239.931 4324.069
526.00  1549.430 2300.656 3113.473 3773.479 3901.393 4105.287 4290.808 4581.693
527.00  1532.812 2248.730 3167.723 3827.400 4207.914 4495.800 4760.354 4991.085
528.00  1518.438 2211.984 3198.738 4082.188 4502.133 4755.214 4955.281 5100.295
529.00  1364.914 2087.547 3108.859 3798.117 4264.396 4556.280 4846.421 4949.079
530.00  1590.617 2228.844 3269.277 3810.111 4108.014 4423.664 4625.868 4552.534
531.00  1540.484 2218.418 3008.594 3448.258 3637.709 3810.017 4011.398 4256.417
532.00  1515.617 2233.715 3126.832 3598.691 4145.033 4308.665 4442.426 4529.127
533.00  1610.625 2418.227 3199.820 3518.564 3866.498 4152.087 4279.573 4356.719
534.00  1576.305 2285.434 3046.020 3522.953 3878.635 4138.976 4347.798 4527.665
535.00  1618.391 2265.406 3131.672 3786.344 4215.832 4287.371 4479.584 4615.327
536.00  1589.617 2240.598 3042.938 3714.434 4141.814 4213.554 4343.694 4513.376
537.00  1651.367 2353.941 3244.094 3817.578 4018.000 4160.156 4352.573 4529.662
538.00  1710.805 2361.043 3127.406 3785.682 4176.402 4472.509 4637.424 4711.432
539.00  1874.367 2554.637 3317.035 3788.232 4087.123 4417.444 4664.664 4773.250
540.00  1715.211 2442.043 3216.668 3814.281 4006.963 4313.015 4390.793 4495.556
541.00  1768.570 2470.875 3237.641 3738.074 4089.021 4324.962 4477.654 4688.804
542.00  1582.180 2284.633 3002.262 3611.232 4144.766 4578.995 4915.741 4875.156
543.00  1702.297 2363.617 3150.039 3770.139 4236.107 4595.977 4933.449 5168.911
544.00  1649.734 2275.219 3066.090 3545.678 4021.283 4560.124 4798.004 5128.502
545.00  1847.859 2538.254 3280.910 3808.133 4254.846 4564.915 4865.377 4974.833
546.00  1705.078 2248.852 3012.043 3560.594 4062.711 4578.221 4826.910 5100.219
547.00  1675.188 2370.961 3304.973 3803.791 4038.568 4246.457 4414.482 4523.084
548.00  1653.414 2425.676 3253.074 3639.086 4048.736 4423.873 4681.634 4835.754
549.00  1521.500 2208.172 3226.797 3773.008 4096.771 4360.668 4547.711 4926.887
550.00  1652.289 2395.168 3249.652 3820.133 4355.373 4725.716 4909.347 5089.195
551.00  1593.484 2389.109 3370.832 3953.078 4198.561 4454.585 4715.382 5123.030
552.00  1521.219 2356.910 3088.152 3639.326 4050.834 4337.470 4686.985 4827.191
553.00  1673.609 2445.391 3192.227 3736.254 4031.596 4344.924 4642.170 4803.028
554.00  1665.938 2445.504 3241.551 3698.586 3917.225 4185.761 4446.798 4637.422
555.00  1715.219 2530.484 3376.031 3839.588 4029.801 4286.672 4383.824 4400.655
556.00  1624.055 2390.375 3290.742 3953.779 4099.773 4236.472 4270.756 4259.879
557.00  1592.516 2306.961 3205.141 3668.891 3770.982 3992.543 4069.657 4103.452
558.00  1411.078 2078.191 3092.527 3637.457 3807.580 4011.270 4224.700 4293.858
559.00  1583.859 2342.031 3218.832 3803.760 3981.975 4026.440 4090.935 4155.884
560.00  1467.445 2193.883 2933.133 3452.633 3846.662 4104.967 4135.970 3951.309
561.00  1472.742 2145.348 2991.285 3596.709 3859.574 4099.281 4221.260 4190.132
562.00  1422.047 2186.762 2936.336 3505.254 3728.910 3940.710 4154.950 4302.562
563.00  1363.438 1970.480 2822.609 3431.371 3705.367 3902.886 4175.071 4341.446
564.00  1603.641 2357.562 3236.578 3627.701 3852.965 4033.729 4214.695 4443.971
565.00  1685.305 2339.020 2990.328 3533.906 3807.664 4154.897 4477.163 4713.600
566.00  1671.203 2359.195 3283.059 3806.131 4109.143 4307.036 4617.533 4715.051
567.00  1601.047 2362.387 3255.523 3751.811 3923.023 4169.059 4386.281 4554.668
568.00  1521.656 2195.270 3049.301 3602.949 4036.084 4260.233 4357.582 4292.966
569.00  1605.266 2364.172 3343.453 3912.365 4206.252 4544.336 4605.747 4437.965
570.00  1638.484 2455.629 3386.203 3753.072 3985.250 4282.638 4402.231 4470.534
571.00  1600.781 2494.336 3446.918 3858.469 4328.146 4617.178 4867.408 4898.188
572.00  1557.391 2365.781 3384.398 4010.309 4187.271 4339.825 4430.867 4420.170
573.00  1589.625 2404.855 3440.121 3977.254 4090.498 4433.931 4780.320 4708.819
574.00  1730.266 2452.668 3376.840 3706.553 3844.787 4184.180 4422.989 4331.414
575.00  1526.297 2273.637 3209.773 3655.373 3910.811 4350.466 4391.179 4281.734
576.00  1766.523 2570.270 3358.242 3694.004 3972.172 4351.054 4594.713 4677.445
577.00  1867.625 2559.816 3479.328 3661.562 3928.213 4182.840 4475.586 4579.799
578.00  1861.172 2607.273 3422.684 3728.896 4044.129 4238.060 4413.502 4476.588
579.00  1752.305 2533.637 3367.461 3769.344 4212.504 4524.871 4653.749 4646.630
580.00  1832.344 2719.898 3452.422 3709.127 4106.895 4272.287 4520.901 4626.373
581.00  1718.539 2559.809 3507.359 3970.555 4240.252 4439.900 4465.501 4643.668
582.00  1856.695 2678.883 3666.773 4156.889 4280.590 4463.782 4563.061 4549.396
583.00  1875.062 2630.402 3457.203 3831.396 4148.922 4435.181 4463.521 4386.280
584.00  1794.633 2644.641 3516.395 4003.662 4218.328 4287.693 4415.166 4441.147
585.00  1730.352 2522.973 3433.828 3903.658 4046.439 4203.914 4390.480 4312.684
586.00  1750.008 2588.617 3564.391 4108.498 4343.760 4604.069 4791.227 4974.699
587.00  1706.102 2563.027 3721.953 4200.607 4282.463 4510.639 4634.380 4661.915
588.00  1639.758 2404.281 3590.846 4086.137 4144.111 4257.444 4413.930 4570.774
589.00  1641.750 2335.324 3383.596 3893.912 3982.953 4167.856 4355.345 4336.714
590.00  1453.062 2157.754 3152.617 3565.258 3675.686 3910.969 4195.699 4353.796
591.00  1660.758 2401.012 3314.277 3839.414 4161.248 4369.500 4381.879 4222.582
592.00  1765.523 2419.816 3309.836 3730.283 4068.578 4345.286 4508.080 4433.781
593.00  1731.047 2475.531 3305.016 3760.377 4134.709 4368.699 4441.821 4514.785
594.00  1787.711 2559.418 3353.512 3714.031 3987.986 4279.878 4549.636 4616.344
595.00  1846.539 2519.668 3408.348 3843.070 4222.908 4469.019 4652.507 4644.207
596.00  1991.578 2692.008 3392.574 3835.434 4032.824 4360.875 4558.122 4718.037
597.00  1723.383 2453.441 3374.730 3754.568 3963.094 4271.277 4409.885 4510.015
598.00  1768.422 2517.961 3443.254 3841.699 4151.848 4414.422 4555.531 4678.562
599.00  1828.016 2567.176 3497.348 3995.162 4232.840 4622.585 4794.418 4819.684
600.00  1813.461 2580.352 3330.656 3696.105 3938.322 4221.044 4487.654 4539.335
601.00  1869.125 2737.852 3725.285 4005.441 4362.955 4795.056 5125.744 5195.546
602.00  1626.492 2416.918 3383.824 3868.365 4211.582 4417.928 4567.271 4704.710
603.00  1574.844 2481.121 3595.266 4048.766 4162.875 4528.482 4849.775 4860.364
604.00  1687.008 2520.398 3529.086 3969.844 4163.645 4428.755 4685.182 4844.627
605.00  1761.188 2546.691 3538.953 3885.217 4097.865 4354.479 4608.546 4726.943
606.00  1728.016 2520.602 3373.594 3758.562 4131.842 4498.946 4795.854 4843.212
607.00  1769.750 2503.406 3355.406 3722.949 3961.607 4375.605 4759.729 4945.067
608.00  1783.938 2541.273 3291.516 3843.875 4190.291 4631.146 4960.030 5102.061
609.00  1682.570 2268.066 3046.582 3364.201 3489.160 3793.303 4134.139 4242.175
610.00  1534.789 2223.422 3001.148 3452.018 3643.980 3869.708 4027.920 4119.922
611.00  1790.648 2642.539 3428.023 3780.193 4156.896 4445.976 4715.708 4838.160
612.00  1567.727 2315.641 3252.664 3705.268 3968.336 4244.803 4449.929 4544.696
613.00  1856.648 2549.984 3459.082 3949.980 4256.432 4559.743 4512.743 4501.091
614.00  1548.312 2315.812 3197.320 3616.873 4061.541 4354.719 4508.449 4595.084
615.00  1899.812 2806.297 3637.285 4087.625 4498.945 4717.955 4683.812 4621.066
616.00  1913.633 2841.812 3918.672 4358.330 4530.748 4727.532 4713.448 4775.570
617.00  1886.359 2703.445 3559.461 3979.148 4202.227 4465.599 4713.255 4672.719
618.00  1855.477 2791.145 3793.957 4060.934 4126.621 4244.225 4485.135 4592.518
619.00  1722.375 2477.188 3446.121 4017.930 4023.900 4247.685 4404.939 4405.683
620.00  1645.344 2491.129 3421.523 3827.510 4097.264 4406.554 4519.364 4447.630
621.00  1882.203 2716.641 3665.012 4111.686 4372.293 4697.008 4977.534 5094.243
622.00  1793.773 2591.656 3659.824 4277.293 4365.430 4446.582 4519.495 4454.765
623.00  1602.703 2362.422 3449.234 4048.811 4311.322 4686.587 4939.317 4931.726
624.00  1692.031 2495.875 3367.523 4067.471 4284.758 4519.984 4737.260 4919.380
625.00  1583.648 2366.148 3555.680 4169.668 4413.436 4604.430 4881.325 5091.689
626.00  1730.383 2557.645 3489.688 4016.615 4347.396 4586.608 4714.769 4812.738
627.00  1866.688 2587.711 3652.758 4308.914 4565.070 4961.400 5255.717 5434.495
628.00  1520.219 2342.762 3267.133 4010.109 4120.719 4234.785 4495.530 4654.562
629.00  1637.633 2350.000 3215.012 3754.840 4172.881 4487.202 4738.714 4762.744
630.00  1708.180 2322.566 3085.535 3787.590 4327.221 4599.304 4777.874 4820.835
631.00  1611.273 2372.457 3223.105 3906.996 4226.871 4548.295 4708.057 4792.933
632.00  1534.945 2251.383 3207.301 3835.436 4226.518 4635.490 4915.772 5201.861
633.00  1694.297 2351.051 3421.539 4049.783 4490.068 4886.652 5157.818 5417.515
634.00  1927.289 2679.508 3517.934 3997.199 4516.273 4828.615 5157.938 5209.610
635.00  1754.969 2475.996 3424.840 4033.582 4554.543 4867.687 4979.708 4962.523
636.00  1715.391 2505.719 3609.516 4276.377 4547.402 4770.382 4819.514 4768.842
637.00  1704.047 2435.348 3514.859 4160.949 4703.863 5237.904 5396.848 5264.974
638.00  1723.953 2452.992 3345.230 3974.164 4392.840 4765.871 4891.766 4932.877
639.00  1698.859 2506.426 3616.281 4321.523 4479.840 4696.401 5211.288 5233.051
640.00  1781.344 2558.730 3646.965 4559.086 4972.518 5210.206 5227.436 5195.048
641.00  1739.266 2563.117 3443.457 4138.926 4634.371 4998.672 5025.004 4884.456
642.00  1699.234 2424.594 3611.316 4433.674 4894.182 5113.885 5282.364 5439.904
643.00  1720.891 2594.945 3642.672 4240.623 4668.568 5044.041 5338.354 5357.339
644.00  1915.984 2726.043 3672.828 4294.127 4622.531 4890.342 5124.582 5193.948
645.00  1954.625 2901.262 3726.344 4373.195 4611.932 4832.349 5096.477 5168.705
646.00  1933.281 2849.301 3697.449 4112.426 4564.672 4934.302 5000.516 5025.871
647.00  1848.508 2693.422 3734.703 4299.139 4600.586 4808.213 4830.499 4798.125
648.00  1515.141 2335.395 3363.301 4220.615 4651.656 4963.760 5087.953 4992.277
649.00  1586.703 2268.883 3360.059 3912.301 4256.766 4708.747 4882.058 5022.363
650.00  1544.000 2251.801 3173.676 3615.475 3962.273 4113.914 4397.089 4591.947
651.00  1543.430 2260.547 3100.402 3644.062 3978.514 4125.304 4238.671 4375.923
652.00  1645.195 2434.844 3239.738 3824.158 4148.189 4303.481 4343.332 4441.268
653.00  1496.875 2225.316 3258.191 3664.240 3996.592 4485.696 4746.073 4988.022
654.00  1593.328 2480.949 3306.461 3786.025 4259.965 4799.016 5102.576 5366.721
655.00  1889.688 2820.668 3725.469 4043.004 4522.080 5066.010 5227.030 5309.975
656.00  1803.828 2646.734 3431.965 3844.951 4297.373 4764.511 5257.025 5420.896
657.00  1671.258 2541.918 3601.059 3917.934 4377.143 4841.047 5141.979 5365.074
658.00  1504.539 2227.391 3237.055 3864.393 4179.244 4442.134 4670.166 4844.271
659.00  1689.484 2411.445 3288.695 3715.959 3999.779 4253.101 4395.782 4649.214
660.00  1664.609 2448.805 3449.660 3961.129 4119.105 4332.502 4546.767 4806.215
661.00  1569.516 2219.496 3187.984 3675.062 3974.002 4220.858 4353.197 4386.944
662.00  1650.406 2387.660 3355.113 3875.822 4150.838 4255.809 4304.016 4330.587
663.00  1552.180 2263.445 3231.258 3868.135 4264.182 4520.795 4528.924 4513.386
664.00  1760.266 2500.582 3451.035 3965.771 4108.615 4229.458 4283.782 4422.951
665.00  1662.219 2393.359 3364.922 3916.580 4326.988 4639.288 4734.816 4707.734
666.00  1730.648 2516.332 3419.027 4001.922 4281.377 4518.630 4685.326 4635.779
667.00  1854.664 2656.008 3565.121 4191.609 4576.613 4789.387 4818.771 4783.761
668.00  1838.086 2615.887 3746.324 4428.791 4792.850 5181.659 5349.861 5471.902
669.00  1799.156 2665.289 3707.977 4255.689 4515.826 4805.585 4948.720 5059.842
670.00  1992.289 2771.742 3534.625 4133.340 4702.717 5030.624 5356.886 5617.695
671.00  1764.938 2536.773 3420.066 3923.311 4295.037 4697.836 4792.701 4845.815
672.00  1778.883 2547.000 3422.160 3847.918 4417.270 4751.423 4916.903 4885.217
673.00  1844.055 2682.914 3483.367 3990.268 4605.564 4999.426 5064.766 5013.280
674.00  1770.766 2542.438 3428.707 3937.611 4462.449 4673.075 4615.864 4618.360
675.00  2029.250 2845.531 3793.988 4198.303 4450.232 4776.318 4700.309 4652.315
676.00  2139.578 2888.457 3676.879 4282.082 4737.908 5003.150 4950.743 4813.071
677.00  1920.750 2736.605 3603.508 4073.951 4401.199 4689.828 4677.324 4604.121
678.00  2150.305 3097.172 4100.121 4490.865 4611.811 4685.058 4716.705 4654.797
679.00  1942.523 2833.016 3728.129 4331.186 4671.439 4796.095 4799.901 4730.485
680.00  1951.445 2771.340 3640.559 4091.127 4446.697 4717.108 4655.963 4623.828
681.00  1917.344 2701.086 3659.770 4195.303 4607.994 4907.979 5004.250 4902.341
682.00  1975.852 2775.672 3556.602 4082.871 4480.617 4542.499 4601.315 4741.617
683.00  2076.430 2916.242 3991.824 4619.855 4809.182 4921.357 5049.490 5137.473
684.00  1609.336 2278.395 3418.633 3982.285 4485.643 4799.047 5017.226 5003.033
685.00  1865.781 2606.195 3710.895 4352.990 5013.373 5127.519 5298.292 5375.318
686.00  1834.930 2461.754 3406.973 4241.826 4774.490 5060.335 5140.146 5118.576
687.00  1679.070 2483.547 3408.609 3916.318 4294.971 4558.438 4744.335 4745.686
688.00  1792.305 2545.457 3547.871 3995.730 4388.617 4595.171 4712.428 4703.029
689.00  1871.125 2664.336 3547.676 3986.572 4410.316 4583.159 4920.431 4925.776
690.00  1668.992 2379.301 3210.398 3637.432 3986.809 4314.538 4540.896 4585.838
691.00  1803.602 2605.414 3525.680 3922.199 4116.215 4224.650 4288.677 4241.498
692.00  1826.695 2474.875 3473.840 4035.422 4154.877 4467.128 4635.510 4682.723
693.00  1814.414 2441.801 3220.391 3710.857 4015.270 4259.612 4554.866 4753.156
694.00  1891.992 2555.273 3455.520 3970.217 4377.980 4545.352 4713.901 4804.615
695.00  1808.367 2522.051 3373.406 3881.193 4284.248 4506.479 4850.254 4956.985
696.00  1943.695 2753.262 3653.277 4144.111 4436.494 4686.385 4834.899 4903.625
697.00  1984.555 2819.859 3845.656 4489.621 4871.318 5072.361 5090.702 5135.318
698.00  2074.266 2754.922 3689.234 4389.977 4958.961 5127.468 5091.593 5133.010
699.00  2051.930 2799.723 3770.848 4331.598 4744.072 4863.340 4891.208 5045.044
700.00  2076.164 2896.652 3687.738 4236.188 4758.098 4862.175 4704.612 4651.809
701.00  1934.203 2725.227 3800.840 4344.117 4676.438 4598.476 4481.205 4319.352
702.00  2102.547 2951.504 3859.777 4454.998 5150.342 5384.840 5567.713 5663.560
703.00  1765.867 2596.387 3710.516 4254.588 4655.354 4870.253 5102.265 5251.354
704.00  2159.445 3001.871 3943.883 4617.943 5122.879 5470.399 5693.527 5668.140
705.00  1986.664 2722.773 3829.242 4358.492 4852.326 4989.312 5019.964 4774.296
706.00  2043.062 2868.316 3925.191 4374.291 4809.061 5029.963 5150.074 5048.526
707.00  2005.109 2799.016 3774.926 4384.664 4901.992 4932.167 4885.814 4780.308
708.00  1819.586 2727.379 3857.812 4416.250 4870.148 4998.447 4967.372 4969.346
709.00  1944.367 2912.656 3890.688 4393.809 4738.271 4809.341 4865.280 4934.236
710.00  1788.609 2629.152 3754.082 4325.426 4604.221 4743.361 4836.344 4727.403
711.00  1953.914 2877.125 3804.039 4230.516 4617.471 4914.452 5065.384 5169.112
712.00  1705.789 2546.461 3535.227 4031.080 4523.186 4707.791 4916.693 4944.331
713.00  1838.000 2781.609 3957.238 4480.660 4946.723 5110.739 5284.800 5335.414
714.00  1847.789 2825.656 3782.699 4078.875 4480.830 4789.383 4897.660 4979.638
715.00  2049.922 2964.121 3930.297 4446.035 4684.094 4867.545 4774.496 4650.916
716.00  2257.336 3146.531 4024.387 4570.506 5005.564 5137.690 5162.309 5127.452
717.00  2171.492 3105.125 4087.598 4421.291 4805.859 4944.892 4955.091 4954.865
718.00  1966.570 2894.953 3886.160 4231.623 4427.186 4595.443 4658.344 4598.312
719.00  1953.469 2909.488 3828.488 4318.113 4600.172 4823.288 4917.496 4906.899
720.00  1952.523 2875.797 3857.410 4435.391 4769.117 5034.225 5066.469 5062.779
721.00  1782.531 2707.895 3815.398 4253.070 4599.828 4858.380 4925.323 4897.856
722.00  1505.461 2455.812 3562.750 4073.572 4526.430 4784.998 4762.699 4733.842
723.00  1924.945 2797.281 3724.980 4458.029 4827.232 4894.615 4832.223 4713.084
724.00  1706.312 2627.121 3695.793 4538.812 4771.617 4740.304 4722.443 4518.668
725.00  1916.102 2789.316 3821.957 4363.289 4644.432 4776.751 4745.238 4643.111
726.00  2102.141 3004.086 3848.895 4342.855 4631.605 4790.511 4826.147 4703.604
727.00  1831.984 2718.477 3735.730 4345.758 4464.029 4623.923 4588.200 4649.795
728.00  1802.227 2766.418 3932.734 4393.492 4773.252 5019.434 5015.966 5038.995
729.00  2049.641 2928.223 3816.223 4240.332 4632.426 4744.902 4780.188 4766.386
730.00  1966.203 2895.297 3872.172 4372.582 4595.945 4699.212 4725.772 4843.393
731.00  1819.773 2687.254 3630.328 4095.582 4414.807 4596.029 4596.240 4565.969
732.00  1804.656 2728.184 3956.531 4514.953 4701.529 4706.762 4888.709 4946.423
733.00  1874.547 2808.617 3960.453 4542.938 4751.969 4742.726 4675.188 4575.396
734.00  1910.094 2774.375 3617.512 4218.387 4558.393 4782.602 4838.918 4754.747
735.00  1734.227 2594.547 3759.746 4210.477 4574.029 4769.851 4877.260 5000.118
736.00  1813.820 2664.883 3681.953 4236.238 4665.111 4646.471 4678.983 4647.879
737.00  1651.258 2448.332 3566.496 4031.178 4269.904 4487.840 4673.769 4653.822
738.00  1735.289 2518.934 3618.578 4262.484 4466.891 4706.907 4750.946 4793.872
739.00  1658.180 2468.277 3601.668 4067.354 4392.779 4630.166 4792.280 4943.402
740.00  1793.820 2620.508 3750.066 4428.428 4758.756 5004.535 5097.510 5253.977
741.00  1851.047 2706.152 3615.512 4145.756 4564.207 4781.455 4846.146 4941.823
742.00  1735.664 2474.402 3524.492 4341.273 4894.748 5316.008 5502.235 5525.228
743.00  1781.438 2587.367 3485.426 4000.756 4309.221 4586.246 5045.254 5251.910
744.00  1819.797 2578.914 3661.863 4401.928 4764.939 5013.842 5291.710 5382.175
745.00  1510.594 2156.090 3161.309 3797.676 4423.012 5034.313 5203.310 5350.792
746.00  1812.219 2669.141 3810.145 4516.229 4892.531 5028.060 4903.473 4906.374
747.00  1852.344 2703.566 3854.707 4481.271 4666.895 4791.778 4991.479 4905.385
748.00  1928.836 2837.371 3806.391 4456.377 4819.568 5131.136 5078.665 5037.818
749.00  1668.586 2546.211 3473.605 4269.609 4617.385 4853.384 5008.935 5013.571
750.00  1903.953 2844.789 4091.137 4639.260 4836.605 5053.129 5054.278 5291.551
751.00  1932.789 2911.137 4166.258 4911.291 5337.074 5573.499 5588.282 5605.780
752.00  1850.039 2648.379 3981.957 4814.686 5068.168 5192.868 5236.559 5132.199
753.00  1800.898 2498.152 3630.598 4372.135 4658.076 4801.498 4761.206 4857.082
754.00  1803.805 2644.637 3985.512 4804.252 5043.100 5202.469 5238.920 5206.631
755.00  1804.430 2703.176 3850.871 4559.449 4894.053 5095.265 5115.381 5185.248
756.00  1858.391 2723.160 4084.016 4731.178 4624.961 4564.467 4585.167 4663.556
757.00  1674.109 2461.176 3700.281 4299.500 4394.773 4620.624 4673.904 4729.543
758.00  2018.547 2901.000 3946.062 4561.896 4749.068 4850.066 4759.025 4816.098
759.00  1907.711 2719.820 3807.266 4395.371 4525.488 4793.664 4706.026 4724.083
760.00  1841.445 2684.066 3819.109 4581.135 4932.221 4884.132 4799.241 4781.386
761.00  1785.492 2659.945 3902.039 4611.232 4836.367 5050.459 4944.448 5060.334
762.00  1878.961 2904.188 4175.945 4806.221 5070.434 5446.973 5493.353 5385.961
763.00  1798.586 2655.500 4108.516 4783.969 5048.578 5031.436 5119.341 5068.942
764.00  2033.453 2942.203 4273.305 5086.232 5421.203 5683.314 5785.968 5715.578
765.00  1759.812 2675.000 3935.922 4628.027 4959.412 4995.094 5014.062 5000.520
766.00  1717.781 2559.422 3622.148 4286.279 4487.762 4453.238 4412.543 4417.699
767.00  1913.062 2731.934 3829.262 4450.334 4606.762 4937.328 5006.328 5011.556
768.00  2010.102 2703.562 3917.473 4530.441 4865.648 4851.752 4929.639 4933.724
769.00  2014.688 2803.844 3737.465 4275.908 4473.992 4578.129 4641.752 4512.875
770.00  1876.562 2621.324 3605.234 3902.752 4090.787 3998.662 4084.579 4263.527
771.00  1725.711 2491.000 3421.219 3943.311 4213.982 4382.395 4261.811 4151.533
772.00  1962.125 2805.980 3603.277 4043.215 4261.379 4295.582 4249.158 4237.364
773.00  1973.281 2912.641 3942.684 4367.949 4493.314 4655.428 4719.702 4739.443
774.00  1920.586 2858.531 3959.777 4307.365 4528.605 4707.263 4581.999 4508.032
775.00  1942.562 2707.941 3771.844 4235.658 4401.318 4583.258 4488.932 4379.424
776.00  1818.812 2650.555 3520.125 3914.271 4212.240 4301.376 4262.789 4166.940
777.00  1801.469 2531.738 3699.086 4176.605 4383.838 4405.229 4319.456 4263.622
778.00  1807.047 2612.582 3520.836 3793.523 3992.498 4127.365 4172.553 4199.793
779.00  1968.727 2832.793 3788.754 4018.270 4286.094 4457.250 4569.102 4550.021
780.00  1863.680 2800.574 3831.035 4169.449 4373.178 4519.609 4665.960 4600.426
781.00  1814.898 2642.602 3777.707 4075.980 4353.572 4444.748 4577.823 4574.568
782.00  1629.805 2498.668 3578.289 4440.666 4694.629 4682.070 4826.582 4955.491
783.00  1696.906 2501.352 3518.277 4135.164 4279.004 4199.684 4242.764 4123.205
784.00  1752.469 2525.254 3711.961 4180.768 4338.748 4313.186 4253.983 4191.104
785.00  1911.094 2724.918 3418.867 4026.180 4217.049 4185.514 4215.644 4068.251
786.00  1696.023 2414.484 3438.355 4093.402 4316.408 4597.673 4796.521 4956.531
787.00  1735.000 2518.891 3611.965 4248.787 4554.346 4737.573 4709.475 4628.644
788.00  1975.312 2753.676 3613.406 4002.217 4297.865 4304.976 4306.778 4214.876
789.00  1932.789 2777.594 3860.336 4111.814 4295.852 4447.358 4277.290 4126.759
790.00  1877.688 2624.844 3425.785 3904.361 4094.371 3973.357 3907.955 3939.229
791.00  2068.383 2960.156 3911.574 4245.936 4371.961 4330.559 4403.973 4284.117
792.00  1754.594 2531.949 3705.965 4400.668 4496.152 4336.532 4151.327 3994.450
793.00  1712.062 2552.125 3664.617 4213.289 4225.816 4114.112 3901.449 3765.949
794.00  1642.773 2472.336 3576.074 3948.672 4050.707 4091.203 3988.714 3886.968
795.00  1726.406 2509.348 3358.312 3835.783 3892.883 3862.498 3831.311 3698.720
796.00  1665.555 2573.133 3679.910 4239.119 4298.303 4337.351 4277.901 4133.768
797.00  1921.703 2629.270 3596.598 3948.498 4253.797 4395.781 4454.921 4455.140
798.00  1761.273 2524.898 3488.469 3908.658 4058.727 4199.665 4287.446 4322.067
799.00  1841.148 2676.578 3498.988 4064.459 4259.295 4290.875 4348.767 4270.454
800.00  1763.672 2644.094 3558.836 3851.002 4126.746 4277.353 4312.608 4299.140
801.00  2026.789 2857.836 3648.695 3949.082 3907.748 4045.578 4107.430 4110.657
802.00  1897.266 2621.641 3510.141 3887.762 3856.084 4024.042 4055.874 4071.762
803.00  1874.016 2658.680 3641.562 4062.021 4283.600 4454.474 4461.398 4419.107
804.00  1752.344 2680.949 3732.207 4127.303 4194.932 4268.164 4374.610 4460.010
805.00  2003.844 2877.621 3955.094 4456.719 4401.684 4394.438 4323.938 4361.964
806.00  1713.773 2483.562 3502.152 3982.889 4111.287 4152.171 4093.021 4089.765
807.00  1940.953 2779.871 3876.207 4587.900 4550.102 4422.445 4336.354 4334.334
808.00  1643.648 2498.477 3401.660 3947.842 4041.275 4087.035 4258.504 4237.047
809.00  1654.391 2524.902 3676.816 4292.738 4443.021 4416.944 4208.251 4144.039
810.00  1736.898 2639.660 3739.066 3958.178 3990.748 4016.353 3906.654 3675.179
811.00  1915.586 2890.547 3798.277 4120.348 4206.250 4302.308 4189.332 4145.885
812.00  1788.672 2690.602 3899.852 4111.746 4255.725 4262.700 4157.841 4144.992
813.00  1865.055 2586.051 3565.441 4119.256 4309.832 4335.684 4219.108 4193.866
814.00  1941.062 2846.930 3686.816 4114.338 4288.209 4373.606 4250.010 4276.793
815.00  1695.578 2560.363 3693.512 4243.471 4271.588 4134.489 4021.062 3923.465
816.00  1923.930 2900.410 3988.594 4446.361 4378.541 4244.983 4223.617 4227.342
817.00  2019.797 2866.250 3961.258 4169.170 4309.113 4298.898 4163.138 4078.301
818.00  1950.273 2827.816 3686.820 3799.441 3874.994 3832.466 3819.609 3805.676
819.00  1902.656 2765.398 3732.090 4025.018 4038.600 3980.273 3987.193 3914.154
820.00  1941.078 2862.258 3711.531 3964.514 4013.227 4009.142 3880.706 3840.036
821.00  1802.875 2616.590 3346.629 3535.334 3676.594 3644.729 3605.064 3683.784
822.00  1733.234 2549.812 3471.887 3914.525 3916.770 3831.618 3779.888 3781.512
823.00  1888.320 2715.672 3661.445 4041.777 4151.746 4009.655 3928.692 3892.151
824.00  1767.891 2611.031 3619.992 4025.070 4116.947 4156.655 4194.696 4222.279
825.00  1707.984 2561.891 3623.434 3920.029 3963.947 3848.029 3918.092 3998.986
826.00  2141.164 3102.699 4106.848 4310.762 4354.678 4298.689 4194.269 4127.904
827.00  2016.922 2948.191 4066.555 4402.355 4533.330 4401.782 4471.874 4638.928
828.00  2252.938 3199.871 4159.488 4491.686 4679.381 4578.574 4567.009 4577.764
829.00  2156.141 3048.824 3866.973 4199.496 4324.457 4372.757 4521.271 4581.824
830.00  2112.031 3074.344 4076.648 4578.164 4649.777 4643.569 4622.601 4584.218
831.00  2284.758 3163.797 4101.219 4429.451 4509.336 4537.849 4564.614 4537.384
832.00  2100.031 2973.043 4016.609 4360.299 4573.234 4592.808 4588.499 4688.244
833.00  2235.500 3191.406 4108.191 4685.178 4843.840 4853.668 4834.593 4918.873
834.00  2288.484 3273.336 4282.164 4765.330 4759.871 4742.676 4611.424 4510.957
835.00  2106.539 3001.535 4225.621 4818.045 4854.951 4901.845 4823.660 4839.028
836.00  2075.305 3043.727 4254.410 4880.604 4979.625 5104.918 5080.024 5043.883
837.00  2241.258 3208.234 4191.402 4624.861 4815.938 4801.498 4881.068 4882.951
838.00  2074.906 2942.508 4063.887 4426.316 4561.777 4470.414 4270.580 4226.734
839.00  2198.977 3211.855 4325.039 4604.119 4734.361 4958.371 4905.952 4791.634
840.00  2087.570 3103.086 4231.445 4587.980 4837.629 4907.838 4858.431 4706.091
841.00  1928.969 2806.613 3850.207 4222.242 4353.982 4448.732 4499.025 4463.829
842.00  1996.797 2883.391 3969.715 4317.973 4488.150 4562.997 4557.100 4427.482
843.00  1991.352 2985.770 4139.461 4461.627 4610.277 4651.038 4578.001 4484.092
844.00  2007.773 3000.613 3995.648 4397.246 4646.691 4618.434 4495.388 4455.435
845.00  2094.609 3051.645 4111.094 4702.688 4937.078 5026.443 4992.604 4850.564
846.00  1989.930 2996.918 4236.973 4635.660 4766.660 4888.617 4810.978 4848.731
847.00  2015.547 2984.266 4243.906 4565.916 4618.949 4806.607 4833.580 4853.599
848.00  1986.258 2917.059 3972.418 4396.920 4452.670 4478.057 4597.565 4654.668
849.00  1904.297 2924.449 4132.426 4551.424 4717.541 4812.660 4855.785 4799.724
850.00  1974.250 2872.781 3783.289 4252.213 4368.357 4419.754 4527.358 4449.439
851.00  2063.805 2941.586 4100.340 4529.252 4591.078 4517.210 4557.699 4482.125
852.00  1944.484 2790.383 3617.355 3985.182 4210.410 4254.088 4177.604 4234.411
853.00  2004.414 2793.066 3711.195 4211.910 4371.555 4241.315 4181.797 4110.600
854.00  2068.609 2883.652 3870.797 4181.906 4223.236 4215.467 4249.680 4171.913
855.00  2052.820 2806.688 3882.102 4472.371 4578.258 4477.840 4315.973 4220.102
856.00  1961.594 2800.352 3766.707 4212.348 4393.404 4300.456 4097.005 4050.961
857.00  1984.383 3036.691 4333.832 4615.713 4591.109 4518.413 4397.503 4408.490
858.00  2129.688 3035.570 4178.285 4464.342 4421.756 4282.271 4156.944 4064.654
859.00  2041.203 2930.828 3857.352 4211.906 4423.115 4235.865 4047.785 3967.237
860.00  1964.703 2810.289 3906.484 4144.064 4300.029 4258.648 4198.412 4112.194
861.00  2033.281 2792.855 3889.133 4424.854 4557.533 4561.172 4515.924 4476.043
862.00  1977.422 2830.512 3885.766 4596.566 4699.879 4516.623 4420.619 4408.011
863.00  1805.727 2536.715 3551.230 4169.549 4350.908 4168.250 4155.862 4169.059
864.00  1854.320 2609.500 3670.500 4159.516 3983.873 3942.291 3974.412 4029.037
865.00  1798.172 2607.047 3750.191 3950.836 4037.473 4022.203 4113.643 4164.702
866.00  1855.453 2670.977 3855.801 4197.197 4483.273 4379.236 4405.407 4376.207
867.00  1912.578 2617.445 3529.445 3964.277 4249.203 4532.727 4345.651 4280.254
868.00  1922.062 2793.973 3832.590 4256.764 4470.271 4502.674 4429.805 4417.373
869.00  1629.547 2325.613 3258.355 3872.887 4043.371 3993.246 4008.062 3979.339
870.00  1840.562 2678.332 3776.020 4156.502 3906.760 3953.918 4150.679 4109.519
871.00  1759.422 2552.027 3613.031 4065.984 4061.920 4090.434 4033.030 4033.073
872.00  2094.102 2890.227 3958.191 4372.574 4409.230 4379.319 4485.794 4519.459
873.00  1794.375 2591.742 3717.660 4122.383 4269.893 4251.748 4167.880 4124.695
874.00  1887.453 2846.438 3887.723 4145.986 4235.279 4080.900 4016.470 3939.590
875.00  2081.062 2994.941 3874.070 4183.518 4261.027 4250.430 4263.698 4147.729
876.00  1796.727 2693.219 3844.703 4293.498 4442.736 4271.727 4144.204 4052.397
877.00  1765.070 2621.117 4006.617 4500.816 4412.432 4206.715 4225.929 4176.778
878.00  1981.641 2885.852 3817.051 4086.738 4067.098 4112.537 4009.696 3991.958
879.00  2069.125 2996.004 4002.379 4513.496 4647.426 4462.580 4443.510 4405.860
880.00  2137.398 2908.312 3723.191 4215.221 4130.775 4141.279 4117.828 4173.447
881.00  2106.430 3011.070 4023.199 4400.285 4393.500 4370.646 4480.522 4490.922
882.00  2109.367 3007.250 4052.117 4525.207 4552.404 4423.086 4320.669 4393.581
883.00  1984.609 3000.680 4065.184 4256.828 4284.908 4374.713 4268.661 4256.013
884.00  1770.141 2722.746 3597.598 4132.016 4262.422 4272.584 4450.211 4497.213
885.00  2093.289 2954.105 4204.168 4499.980 4321.799 4270.895 4262.968 4332.875
886.00  2081.789 2926.750 3983.156 4427.197 4335.162 4380.514 4510.599 4610.113
887.00  2158.258 3013.781 3917.852 4302.928 4451.660 4565.787 4618.686 4578.181
888.00  1859.734 2732.516 3775.102 4096.008 4258.561 4358.262 4363.552 4223.929
889.00  1826.359 2673.965 3682.398 4155.949 4272.898 4296.916 4372.391 4437.554
890.00  1928.320 2770.891 3901.898 4334.738 4419.225 4545.053 4492.221 4479.813
891.00  1998.469 2893.480 3889.695 4265.283 4294.215 4197.691 4142.040 4124.324
892.00  2019.703 2881.719 3909.719 4350.385 4516.658 4504.865 4422.145 4414.423
893.00  2096.984 2952.309 3672.938 4043.260 4111.924 4210.703 4238.652 4364.455
894.00  2061.961 2906.047 3893.574 4213.559 4309.400 4215.059 4372.892 4440.585
895.00  1845.523 2710.859 3624.918 4158.035 4188.738 4089.757 4180.229 4192.631
896.00  1904.562 2670.609 3527.008 3918.270 4284.150 4328.910 4253.107 4209.576
897.00  1888.086 2749.160 3756.246 4086.186 4225.611 4375.096 4279.293 4202.397
898.00  1752.273 2631.273 3731.848 4226.775 4198.512 4303.897 4352.279 4422.231
899.00  2006.328 2786.094 3773.609 4245.996 4331.438 4342.537 4263.570 4225.684
900.00  1847.422 2632.805 3751.766 4226.400 4539.365 4556.155 4529.456 4482.024
901.00  2013.070 2694.203 3732.781 3921.426 4032.643 4144.384 4221.932 4358.508
902.00  1877.719 2759.898 3646.703 3996.590 4151.174 4252.071 4262.135 4260.882
903.00  1939.406 2760.734 3733.418 4147.730 4216.197 4301.331 4276.110 4288.946
904.00  1837.148 2668.723 3629.770 3877.252 4068.189 4073.778 4087.759 4178.266
905.00  1802.094 2660.574 3878.914 4447.896 4494.393 4616.862 4616.597 4337.254
906.00  1827.000 2544.406 3708.988 4354.064 4574.109 4647.772 4660.840 4670.521
907.00  1855.055 2609.348 3423.430 3995.979 4166.082 4262.105 4312.729 4326.485
908.00  1822.445 2579.410 3370.301 3948.152 4145.504 4303.546 4412.871 4471.972
909.00  1945.359 2692.734 3576.289 4043.584 4157.602 4307.701 4291.557 4271.719
910.00  1952.695 2573.348 3402.914 4004.838 4283.025 4440.188 4388.779 4410.371
911.00  1904.633 2670.996 3667.094 4191.082 4265.059 4249.119 4382.313 4058.509
912.00  2069.391 2840.852 3801.398 4150.996 4223.566 4216.478 4363.994 4473.257
913.00  1931.766 2744.305 3770.523 4484.758 4772.658 4838.683 4820.047 4743.595
914.00  1946.633 2611.859 3537.562 4221.158 4572.861 4646.587 4696.557 4635.431
915.00  1656.016 2256.051 3370.770 4116.188 4467.789 4826.272 4994.446 4887.294
916.00  1907.336 2654.543 3580.551 3937.980 4060.328 4294.563 4419.941 4346.845
917.00  1724.398 2385.512 3498.949 4048.641 4232.295 4501.911 4528.735 4418.738
918.00  1853.281 2602.992 3628.445 4134.693 4573.088 4566.171 4572.569 4528.035
919.00  1927.492 2605.586 3581.629 4108.535 4384.043 4403.606 4376.058 4354.012
920.00  1698.219 2449.098 3490.051 4021.037 4167.258 4387.297 4378.125 4479.068
921.00  1799.430 2537.789 3499.555 3947.365 4238.791 4336.058 4442.821 4527.259
922.00  1816.961 2519.316 3445.816 4072.471 4469.432 4732.864 4724.762 4715.603
923.00  1989.750 2740.137 3870.762 4427.691 4742.078 4748.206 4836.770 4904.271
924.00  1920.188 2578.949 3548.039 4104.176 4476.951 4359.118 4433.303 4451.347
925.00  1917.141 2627.871 3522.148 3813.496 4038.410 4082.240 4015.371 4003.986
926.00  1873.227 2539.949 3669.246 4188.625 4107.770 4028.161 3961.894 3878.190
927.00  1806.328 2523.703 3559.469 3863.939 3919.510 3891.176 3898.650 3809.816
928.00  1758.617 2617.996 3613.844 4007.779 4143.385 4066.259 4042.349 4047.540
929.00  1866.445 2514.906 3715.504 4271.736 4497.572 4469.386 4393.601 4241.267
930.00  1697.484 2421.773 3437.020 4186.383 4485.479 4469.906 4445.971 4481.918
931.00  2004.445 2861.008 3901.746 4513.375 4632.631 4510.506 4465.439 4457.642
932.00  1945.062 2841.059 4062.395 4666.699 4730.291 4573.169 4554.325 4526.365
933.00  1712.898 2467.461 3608.254 4339.006 4397.553 4217.912 4027.457 4104.660
934.00  1979.633 2809.781 3812.344 4371.754 4501.141 4402.518 4364.452 4277.300
935.00  1924.070 2577.176 3493.297 4008.846 4102.352 4215.695 4273.081 4220.031
936.00  1808.453 2564.188 3536.941 4121.203 4223.223 4160.307 4144.273 4202.553
937.00  1824.922 2519.102 3554.520 4245.117 4453.691 4402.471 4322.344 4303.991
938.00  2006.266 2871.051 3680.258 4228.639 4512.660 4479.126 4558.564 4577.623
939.00  2018.656 2821.324 3699.582 4072.000 4169.387 4315.996 4308.112 4303.184
940.00  2076.836 2945.727 3888.527 4166.832 4266.516 4182.963 4218.308 4239.074
941.00  2119.484 2839.609 3885.008 4367.607 4595.885 4622.672 4609.895 4578.182
942.00  1839.555 2601.934 3525.938 4224.363 4309.984 4273.979 4218.634 4150.465
943.00  1991.727 2836.715 3947.098 4602.418 4725.432 4658.342 4603.400 4577.157
944.00  1959.422 2779.348 3764.473 4198.234 4527.896 4582.559 4421.259 4317.057
945.00  1884.367 2605.707 3497.723 4303.543 4747.738 4799.669 4770.274 4626.933
946.00  1864.859 2645.879 3720.449 4435.121 4675.199 4788.290 4752.897 4640.196
947.00  1784.844 2566.723 3609.910 4198.094 4546.307 4525.768 4419.235 4314.650
948.00  1620.844 2314.086 3318.492 4047.209 4368.209 4389.320 4262.857 4228.160
949.00  1550.539 2246.426 3403.066 4203.467 4403.078 4337.931 4200.049 4221.207
950.00  1581.945 2313.562 3624.102 4333.271 4547.918 4638.991 4684.914 4615.794
951.00  1780.492 2423.609 3581.941 4202.816 4228.492 4236.743 4289.269 4198.365
952.00  1770.977 2380.234 3201.316 3774.105 4041.576 4178.227 4370.387 4361.710
953.00  1784.367 2526.793 3730.355 4211.230 4415.691 4401.184 4544.385 4654.958
954.00  2004.602 2848.215 4049.086 4716.393 4915.131 4840.257 4825.383 4808.960
955.00  2163.312 3030.848 4108.613 4574.488 4594.451 4524.002 4560.734 4510.133
956.00  2141.328 2982.523 4025.609 4602.301 4696.535 4589.987 4410.616 4226.178
957.00  2013.320 2722.055 3740.945 4230.500 4412.574 4478.992 4389.493 4378.891
958.00  2083.062 3028.035 4275.605 4725.986 4869.424 4775.494 4669.535 4609.006
959.00  1970.039 2943.324 3813.973 4086.510 4428.045 4548.356 4409.568 4241.642
960.00  2012.250 2712.277 3602.680 4205.943 4677.172 4564.704 4294.234 4211.774
961.00  1982.328 2945.363 4184.391 4667.979 4802.562 4595.960 4354.684 4299.112
962.00  2000.148 2828.328 3930.328 4326.469 4579.600 4329.583 4069.337 3968.992
963.00  1905.203 2519.789 3530.840 4379.939 4791.410 4739.660 4575.348 4420.248
964.00  1892.156 2723.988 3749.590 4510.322 4841.766 4784.308 4600.915 4458.344
965.00  1895.289 2628.352 3853.809 4530.771 4608.344 4410.466 4299.450 4340.324
966.00  1991.578 2823.559 3690.879 4075.266 4466.951 4602.268 4484.779 4328.162
967.00  1945.727 2771.949 3624.172 4020.625 4304.562 4317.689 4062.238 3995.721
968.00  1980.719 2759.309 3646.062 4285.289 4478.654 4413.938 4396.842 4355.876
969.00  2225.266 3053.898 3768.895 4406.238 4811.729 4946.562 4724.475 4583.717
970.00  2050.242 3040.555 4061.812 4449.039 4782.854 4814.934 4661.410 4414.257
971.00  1891.461 2817.309 3883.859 4332.980 4627.971 4581.956 4291.783 4081.526
972.00  1987.547 2831.262 3661.246 4266.648 4474.686 4562.579 4331.176 3995.806
973.00  1854.758 2718.445 3634.418 4084.672 4478.211 4610.858 4599.422 4398.614
974.00  1805.797 2440.461 3543.480 4177.107 4493.521 4451.077 4217.032 4005.765
975.00  1859.336 2624.969 3792.887 4426.836 4742.887 4835.589 4584.188 4496.430
976.00  1832.086 2691.453 3661.641 4228.363 4638.693 4698.703 4479.712 4111.076
977.00  1959.656 2704.914 3541.645 4044.553 4508.326 4758.246 4735.709 4549.852
978.00  1811.047 2630.707 3773.914 4432.984 4927.355 4967.092 4801.454 4670.845
979.00  1824.234 2440.406 3360.312 4264.277 4857.008 5044.833 5018.791 4814.838
980.00  1867.398 2703.730 3863.953 4367.576 4632.834 4837.945 4884.536 4837.089
981.00  1871.703 2649.312 3627.184 4207.166 4612.348 4744.259 4686.537 4773.966
982.00  1755.203 2586.820 3523.879 3935.648 4462.082 4653.888 4652.699 4672.603
983.00  1769.461 2626.531 3648.953 4236.270 4707.602 4788.795 4749.954 4561.162
984.00  1842.289 2731.418 3727.359 4299.631 4804.354 5119.885 5180.891 4962.163
985.00  1964.344 2719.688 3482.852 4113.939 4663.277 4691.612 4873.437 4823.884
986.00  2081.172 2987.473 3928.379 4372.109 4700.947 4934.793 5102.581 5082.878
987.00  2133.508 3003.301 3972.199 4385.174 4772.471 4811.536 4996.054 5012.240
988.00  2114.430 2940.738 3752.027 4208.955 4628.365 4741.990 4661.454 4681.864
989.00  2179.000 2995.680 3784.113 4108.002 4654.826 4890.925 4953.309 4991.220
990.00  1921.562 2748.137 3661.613 4324.744 4805.488 5053.173 4944.562 4779.127
991.00  1791.531 2597.898 3737.719 4319.227 4557.912 4681.664 4714.881 4630.403
992.00  1880.820 2695.387 3874.684 4756.564 4988.861 5011.519 4921.571 4823.799
993.00  1656.266 2521.742 3600.281 4289.629 4708.168 4988.947 5105.861 4995.449
994.00  1791.711 2613.652 3616.375 4357.406 4885.750 5110.311 5272.049 5302.281
995.00  1906.094 2757.918 3821.281 4264.957 4756.557 5159.692 5262.085 5219.786
996.00  1725.648 2525.523 3502.066 4092.670 4554.438 4858.501 5080.195 5092.453
997.00  1938.328 2777.660 3859.754 4298.264 4823.664 5128.652 5203.480 5258.532
998.00  1876.719 2753.594 3697.137 4343.580 4561.748 4667.607 4836.656 4988.706
999.00  1762.719 2523.941 3599.031 4180.129 4580.088 4832.861 4832.294 4667.190
1000.00  1820.172 2752.375 3758.883 4289.227 4659.498 4640.397 4517.684 4344.628
1001.00  1807.039 2516.309 3464.793 4012.773 4436.568 4943.248 4919.806 4754.005
1002.00  1553.492 2201.582 3377.121 4071.199 4475.334 4729.003 4802.268 4611.679
1003.00  1862.766 2831.414 4017.586 4356.471 4480.680 4630.935 4750.040 4745.617
1004.00  1574.164 2405.309 3466.203 4046.109 4337.400 4425.257 4570.714 4458.288
1005.00  1860.492 2677.000 3391.082 4119.084 4651.039 4823.360 4882.066 4962.729
1006.00  2027.836 2861.016 3713.555 4152.160 4504.479 4856.119 5053.801 5098.604
1007.00  1734.023 2463.078 3472.562 4136.117 4442.020 4758.945 4918.271 5084.813
1008.00  1890.273 2736.645 3785.082 4277.580 4406.217 4587.986 4658.240 4627.458
1009.00  1582.328 2409.188 3623.645 4362.342 4714.693 4841.538 4987.620 5005.429
1010.00  1706.055 2529.520 3635.516 4185.635 4427.398 4743.162 4943.681 4811.070
1011.00  1676.438 2496.867 3510.668 4233.346 4629.174 4831.738 5008.405 4944.922
1012.00  1741.914 2690.078 3724.727 4274.006 4539.975 4762.543 4992.696 4933.533
1013.00  1502.484 2282.570 3478.168 4069.242 4495.465 4749.341 4762.096 4684.096
1014.00  1589.031 2399.723 3494.121 4198.525 4497.377 4687.127 4694.991 4657.112
1015.00  1629.594 2482.984 3618.047 4347.428 4833.559 5190.964 5366.207 5406.700
1016.00  1784.328 2599.629 3605.973 4337.004 4891.156 5119.025 5338.037 5362.528
1017.00  1675.352 2473.395 3504.734 4122.723 4488.758 4787.752 5050.702 5229.186
1018.00  1534.055 2266.230 3240.453 4142.998 4629.227 4850.843 4920.254 4933.553
1019.00  1662.367 2447.438 3632.594 4189.025 4462.746 4814.056 4983.086 4877.047
1020.00  1852.805 2695.977 3893.516 4590.428 5152.176 5389.051 5372.246 5323.481
1021.00  1757.336 2535.457 3591.246 4161.527 4662.363 5055.698 5111.750 5016.178
1022.00  1813.242 2675.430 3811.738 4383.842 4868.238 5126.026 5188.977 5117.351
1023.00  1740.742 2681.629 3965.773 4565.467 5007.029 5195.336 5200.407 5129.023
1024.00  1717.562 2575.109 3700.699 4284.779 4708.809 4808.209 4990.074 4974.027
