# Supplementary material for: N-Glycans modulate tilting of HIV-1 envelope glycoprotein
Source: Nat Commun. 2026 Apr 15;17:5206. doi: 10.1038/s41467-026-71874-2 (PMC13254402; doi:10.1038/s41467-026-71874-2)
Supplement: Supplementary file 8 — Source Data [file 41467_2026_71874_MOESM8_ESM.zip › source_data/2_Supplementary_Figures/5_FigS9/source_data/ENV_ECTODOMAIN/full.MEMshield.time_evo.hiv_env_full_lipids_w_ions.not_water_not_ions.2.txt]

# MEMBRANE OCCLUDED AREA
# SIM_TIME AREA_r1.4 AREA_r2 AREA_r3 AREA_r4 AREA_r5 AREA_r6 AREA_r7 AREA_r8


  0.00    89.680  174.996  433.430  606.045  824.066 1164.086 1516.632 1873.199
  1.00   229.320  418.375  744.766 1040.756 1414.625 1836.709 2310.240 2823.284
  2.00    92.445  258.004  565.254  846.295 1128.709 1343.363 1665.412 2273.948
  3.00   158.875  366.109  760.477 1070.154 1270.457 1511.475 1887.212 2311.964
  4.00   150.320  283.375  644.668  954.555 1351.695 1638.350 1936.236 2314.969
  5.00   242.000  445.848  937.082 1291.666 1540.318 1839.725 2188.819 2397.052
  6.00   267.086  470.211  953.992 1243.008 1392.748 1723.576 2073.109 2408.121
  7.00   298.484  460.684  820.230 1133.604 1451.344 1813.260 2116.105 2516.176
  8.00   237.266  456.336  761.270 1061.814 1253.834 1569.068 2068.444 2469.057
  9.00   240.172  375.867  566.207  828.945 1160.443 1433.053 1749.080 2234.966
 10.00   240.922  397.570  693.238  966.164 1254.453 1715.791 2208.762 2589.994
 11.00   289.562  434.113  747.984 1023.643 1431.242 1801.664 2130.921 2498.305
 12.00   306.641  488.988  807.223 1105.047 1383.426 1727.941 2134.633 2481.754
 13.00   264.562  432.633  770.363 1069.832 1389.031 1660.404 2076.277 2510.807
 14.00   316.000  458.188  725.969 1009.330 1357.361 1596.150 1937.046 2348.538
 15.00   320.359  503.051  802.883 1025.844 1216.947 1459.686 1758.912 2320.299
 16.00   305.477  545.758  910.082 1118.369 1203.816 1400.777 1709.144 2008.632
 17.00   425.023  632.805 1010.805 1388.154 1547.652 1787.186 2100.076 2367.988
 18.00   364.242  628.641 1148.305 1350.996 1504.523 1755.225 2116.327 2400.772
 19.00   306.562  590.145  997.180 1367.979 1596.111 1766.229 2123.842 2528.974
 20.00   227.578  374.887  725.934 1143.604 1349.748 1560.420 1921.190 2179.153
 21.00   259.102  519.609  970.582 1260.670 1366.461 1584.998 1910.014 2320.599
 22.00   273.648  395.422  652.852 1054.311 1322.438 1637.557 1985.478 2311.110
 23.00   234.047  332.883  671.191 1010.730 1279.078 1590.488 2103.264 2426.660
 24.00   239.664  385.582  785.125 1071.969 1467.945 1790.168 2101.048 2466.755
 25.00   207.867  482.629  860.879 1267.240 1574.959 1917.260 2316.930 2769.569
 26.00   272.203  556.691 1037.898 1347.805 1589.041 1832.336 2224.606 2398.509
 27.00   387.602  628.566  940.965 1190.926 1449.277 1792.002 2247.015 2723.621
 28.00   274.820  516.172  959.043 1356.350 1653.260 1896.281 2161.081 2602.497
 29.00   406.414  565.371  946.715 1254.289 1480.572 1700.371 2063.233 2310.162
 30.00   204.898  375.734  733.242 1120.975 1453.721 1652.426 1955.328 2303.541
 31.00   336.469  555.332  987.109 1415.000 1773.039 2201.811 2556.286 2878.317
 32.00   448.391  668.480  965.840 1327.189 1598.863 1867.137 2258.992 2683.798
 33.00   409.984  694.016 1203.895 1588.629 1854.357 2240.023 2597.391 2879.141
 34.00   458.539  792.711 1130.977 1295.363 1483.574 1832.561 2247.715 2724.151
 35.00   380.688  648.773 1122.910 1554.854 1923.740 2306.191 2675.425 3037.383
 36.00   401.836  776.770 1290.883 1602.057 1905.213 2384.664 2664.516 2853.450
 37.00   439.305  815.859 1420.117 1579.383 1846.971 2225.611 2677.733 2982.431
 38.00   579.883  879.422 1256.684 1326.539 1485.230 1803.580 2193.548 2491.101
 39.00   589.883 1010.410 1441.898 1651.094 1957.975 2267.832 2565.473 2826.032
 40.00   617.914  967.828 1457.691 1658.477 1975.799 2332.402 2653.538 2829.790
 41.00   567.789 1014.766 1468.562 1694.408 2046.242 2361.639 2586.181 2815.888
 42.00   556.750  958.461 1389.645 1667.258 2005.842 2364.973 2615.604 2700.480
 43.00   506.453  918.770 1415.680 1565.076 1674.609 1811.557 1853.573 1886.262
 44.00   402.734  770.809 1350.242 1672.789 1971.268 2318.531 2478.111 2580.980
 45.00   452.672  830.496 1483.266 1717.975 1818.029 2022.494 2108.713 2261.835
 46.00   623.359 1056.426 1655.633 1896.689 2102.516 2368.932 2712.729 2782.570
 47.00   600.820  970.977 1635.438 1939.061 2085.041 2273.762 2248.124 2319.083
 48.00   516.297  890.098 1441.285 1793.701 2067.879 2308.688 2616.062 2813.459
 49.00   476.164  796.660 1284.691 1526.430 1832.928 2333.607 2761.954 3081.931
 50.00   498.086  816.699 1320.996 1612.457 1873.039 2183.828 2417.152 2537.415
 51.00   643.289 1013.992 1438.109 1647.752 1955.174 2252.031 2440.269 2622.086
 52.00   663.523 1083.332 1661.371 1965.012 2142.709 2252.211 2394.345 2664.004
 53.00   625.719  953.262 1486.488 1980.096 2200.852 2410.764 2514.704 2629.909
 54.00   604.727  962.590 1494.195 1987.875 2315.336 2661.360 2891.135 3074.169
 55.00   686.211 1079.445 1465.707 1746.559 2001.744 2250.498 2440.604 2730.430
 56.00   525.875  858.285 1240.000 1459.166 1790.881 2164.160 2523.535 2768.038
 57.00   607.906  940.551 1412.520 1740.707 2072.207 2452.470 2781.531 2922.019
 58.00   510.055  866.645 1261.484 1613.549 1910.348 2288.328 2669.843 2879.604
 59.00   728.922 1109.668 1516.762 1937.211 2347.633 2819.780 3175.350 3352.643
 60.00   863.883 1193.035 1532.441 1776.658 2216.684 2557.931 2919.002 3209.600
 61.00   869.906 1276.949 1703.770 1873.791 2154.219 2369.951 2573.318 2779.001
 62.00   827.812 1188.086 1613.152 1944.090 2173.809 2465.988 2832.711 3255.354
 63.00   758.578 1114.688 1513.793 1757.523 2006.572 2283.223 2631.380 2829.758
 64.00   812.227 1159.258 1508.270 1717.592 2019.957 2344.736 2660.618 2759.117
 65.00   847.156 1290.090 1586.777 1788.283 1961.961 2195.777 2421.902 2522.621
 66.00   801.969 1146.320 1517.715 1772.377 2065.125 2392.588 2729.248 2894.937
 67.00   739.250 1088.879 1525.227 1827.609 2119.717 2330.564 2657.164 2944.124
 68.00   640.273  954.527 1369.848 1694.002 1943.816 2281.287 2628.158 2830.546
 69.00   654.938 1062.734 1469.707 1710.943 1883.777 2096.027 2343.796 2531.359
 70.00   681.891 1021.738 1469.820 1713.738 1969.182 2222.691 2419.985 2484.502
 71.00   730.477 1162.516 1678.523 1941.832 2160.184 2406.875 2670.489 3022.870
 72.00   592.328  896.945 1405.062 1757.143 2039.512 2291.934 2559.493 2747.074
 73.00   630.164 1066.168 1540.453 1827.766 2049.938 2363.445 2664.067 3025.604
 74.00   679.492 1053.461 1496.719 1690.133 1964.918 2264.967 2613.905 2926.914
 75.00   799.008 1147.023 1506.441 1845.836 2251.541 2627.614 2870.190 3131.427
 76.00   891.539 1236.914 1641.266 1837.621 2062.188 2382.449 2726.936 3034.255
 77.00   748.148 1067.824 1510.562 1905.627 2068.889 2345.318 2739.752 3189.894
 78.00   816.414 1217.730 1626.496 1936.041 2146.012 2320.134 2521.152 2684.466
 79.00   875.625 1159.359 1601.344 1861.660 2000.949 2281.701 2598.559 2799.255
 80.00   726.281 1119.555 1611.809 1876.424 2135.557 2301.875 2472.341 2743.841
 81.00   689.008 1049.242 1536.980 1823.170 2036.807 2279.014 2484.336 2713.167
 82.00   664.258  979.004 1343.207 1815.346 2111.678 2317.633 2408.251 2642.683
 83.00   858.602 1253.664 1680.305 2072.451 2465.934 2689.303 2914.248 3153.768
 84.00   762.727 1152.871 1645.277 2092.268 2552.424 3029.695 3220.485 3326.339
 85.00   772.891 1186.996 1626.145 1853.859 2169.961 2469.430 2727.730 2952.162
 86.00   855.773 1242.453 1683.957 1951.816 2220.738 2364.333 2496.609 2631.828
 87.00   627.531  938.035 1422.332 1677.703 1915.824 2170.232 2431.813 2606.380
 88.00   609.188  991.406 1477.312 1836.197 2007.238 2302.037 2601.134 2968.854
 89.00   715.539 1133.262 1525.012 1771.879 1939.482 2206.524 2391.784 2682.518
 90.00   654.773  986.254 1441.336 1730.668 1960.361 2236.398 2594.572 2964.389
 91.00   683.367  945.230 1356.375 1692.066 1961.221 2238.955 2582.694 2765.257
 92.00   619.250  943.609 1601.297 1992.570 2233.359 2472.413 2623.636 2753.903
 93.00   779.930 1142.438 1587.793 1817.676 1916.855 2121.070 2365.804 2525.952
 94.00   815.836 1179.105 1686.359 2045.803 2282.844 2493.396 2730.435 2807.438
 95.00   790.594 1043.746 1519.773 1906.311 2208.098 2520.265 2741.021 3131.716
 96.00   699.602  982.230 1340.816 1590.482 1789.039 2017.172 2284.700 2540.949
 97.00   679.875  981.207 1395.590 1764.840 2057.098 2230.031 2388.890 2527.973
 98.00   641.797  995.066 1408.934 1731.875 2004.043 2165.256 2274.637 2395.391
 99.00   719.984 1022.754 1494.293 1794.211 1977.844 2141.225 2267.335 2344.258
100.00   617.305  944.273 1397.348 1796.939 2097.172 2421.403 2655.798 2812.087
101.00   582.195  888.074 1394.980 1751.912 1953.996 2367.005 2611.827 2752.677
102.00   588.125  906.430 1322.141 1655.180 1911.002 2208.684 2430.660 2686.127
103.00   704.914 1064.707 1508.461 1846.115 2142.287 2296.687 2300.216 2307.910
104.00   764.438 1147.363 1604.742 1877.625 2238.920 2579.166 2869.922 3012.514
105.00   798.047 1141.074 1617.160 2005.477 2300.814 2498.080 2651.458 2707.951
106.00   593.008 1067.105 1800.012 2114.107 2335.146 2593.876 2959.771 2973.686
107.00   630.609 1046.176 1677.070 2176.600 2536.004 2800.315 3113.076 3428.232
108.00   594.094 1007.277 1523.992 1891.051 2192.369 2424.261 2661.121 2897.578
109.00   574.555  916.980 1412.199 1810.893 2141.863 2448.212 2721.283 2904.829
110.00   641.352 1034.629 1551.820 1869.932 2164.066 2402.472 2702.768 2976.688
111.00   646.945  956.371 1437.582 1820.873 2093.197 2310.952 2573.026 2824.748
112.00   621.141  980.941 1426.238 1789.035 2081.246 2290.748 2502.930 2620.521
113.00   628.312 1018.488 1493.203 1861.264 2092.479 2401.689 2554.129 2715.110
114.00   634.008 1072.613 1515.941 1833.602 2140.094 2443.799 2628.179 2797.588
115.00   692.641 1020.277 1300.301 1565.293 1874.156 2093.238 2231.892 2345.854
116.00   488.719  767.938 1355.172 1779.496 2100.398 2400.834 2662.132 2884.332
117.00   632.750 1072.414 1591.582 1882.383 2081.645 2284.810 2427.119 2532.005
118.00   459.164  743.949 1175.070 1459.707 1639.541 1809.734 1969.050 2184.929
119.00   571.422  930.266 1484.246 1779.914 1956.990 2220.151 2476.934 2719.023
120.00   623.812  904.246 1291.043 1734.006 1949.949 2347.403 2639.799 2718.345
121.00   661.055 1074.047 1522.297 1895.145 2075.066 2265.023 2563.218 2729.234
122.00   711.297 1035.070 1420.922 1667.107 1859.096 2131.961 2371.933 2575.703
123.00   641.789  971.984 1501.914 1821.273 1989.744 2271.295 2401.387 2569.221
124.00   706.195 1070.582 1768.023 2017.436 2106.529 2118.537 2189.818 2345.892
125.00   637.656  947.875 1422.699 1789.676 2221.160 2289.738 2309.481 2313.615
126.00   562.695  943.789 1388.797 1531.432 1744.945 2003.486 2299.791 2551.406
127.00   662.531  989.266 1525.863 1765.039 1937.445 2133.064 2421.151 2774.824
128.00   641.336  962.160 1381.504 1752.791 1927.654 2116.085 2418.134 2730.234
129.00   694.500 1035.723 1624.043 1943.283 2109.014 2406.887 2687.046 2929.703
130.00   710.609 1030.863 1493.660 1831.428 2134.242 2420.756 2653.562 2815.346
131.00   595.531  979.887 1533.508 1820.621 2035.752 2372.324 2727.000 3039.057
132.00   664.039 1117.910 1695.656 2037.953 2396.721 2775.624 2966.026 3053.110
133.00   602.844  993.145 1531.707 1843.031 2108.992 2332.460 2567.369 2770.774
134.00   587.305  987.617 1510.285 1902.793 2214.105 2459.959 2706.210 2904.511
135.00   534.211  875.160 1333.188 1713.598 2013.973 2331.057 2624.604 2844.417
136.00   533.023  807.977 1345.176 1792.525 2028.307 2310.008 2597.922 2812.102
137.00   678.227 1015.348 1415.027 1666.436 1904.326 2227.909 2539.042 2785.725
138.00   643.852  997.773 1408.102 1655.875 1933.127 2231.237 2544.385 2822.974
139.00   626.719  959.695 1431.883 1751.875 2086.555 2387.276 2696.791 2912.080
140.00   755.953 1111.238 1569.918 1923.535 2165.955 2363.591 2659.009 2989.113
141.00   707.117 1066.297 1602.457 1938.369 2244.910 2490.735 2796.068 2991.495
142.00   727.648 1084.684 1572.527 1855.676 2188.746 2391.005 2658.251 2863.742
143.00   711.008 1058.121 1535.680 1928.828 2329.102 2753.315 3056.640 3255.979
144.00   781.938 1106.301 1587.438 1899.314 2230.766 2499.169 2715.785 2925.763
145.00   723.812 1077.551 1537.297 1938.283 2176.334 2478.188 2847.623 3039.576
146.00   561.141  885.195 1412.074 1746.201 2017.062 2366.040 2720.944 2951.247
147.00   765.062 1196.887 1561.719 1864.402 2099.814 2263.930 2436.664 2801.737
148.00   724.375 1008.652 1500.652 1834.311 2219.752 2473.521 2589.132 2865.157
149.00   743.906 1043.562 1409.238 1695.990 2068.645 2269.768 2482.742 2684.498
150.00   788.180 1162.859 1646.227 2042.973 2457.842 2772.055 2912.987 3099.522
151.00   792.188 1118.527 1551.656 1931.928 2237.854 2606.746 3028.279 3191.580
152.00   849.336 1209.613 1762.117 2124.666 2448.055 2798.972 3035.952 3111.940
153.00   887.742 1248.039 1704.152 1905.389 2172.262 2466.081 2668.405 2884.877
154.00   774.797 1138.875 1498.582 1700.564 1911.195 2254.747 2594.681 2962.252
155.00   585.875  907.699 1324.309 1695.918 1922.414 2233.645 2390.021 2547.196
156.00   687.898 1064.973 1522.391 1971.465 2349.996 2559.383 2944.220 3233.930
157.00   724.305 1070.992 1459.168 1866.449 2092.789 2376.393 2733.012 2810.564
158.00   639.336  902.160 1331.070 1682.982 1939.732 2292.115 2665.406 2935.127
159.00   668.164  896.797 1327.809 1720.930 2034.447 2449.384 2984.124 3336.319
160.00   750.977 1042.441 1563.078 1826.158 2038.516 2413.885 2732.231 3008.432
161.00   728.625  995.637 1443.621 1851.080 2155.602 2375.779 2724.173 2975.602
162.00   690.695 1059.520 1482.941 1786.367 2072.238 2573.764 2816.890 3044.054
163.00   752.977 1068.570 1474.852 1773.398 2013.781 2264.444 2626.766 2936.434
164.00   695.094 1017.527 1398.445 1758.146 2165.346 2441.016 2708.796 2970.443
165.00   838.820 1227.527 1637.441 1962.990 2213.705 2497.092 2819.273 3103.469
166.00   794.680 1137.504 1692.336 2107.643 2306.092 2407.090 2645.289 2884.023
167.00   713.492 1092.039 1589.562 2040.361 2405.084 2718.062 2865.281 3132.803
168.00   750.641 1070.715 1435.371 1847.908 2145.939 2397.482 2589.665 2734.074
169.00   699.453 1067.324 1568.344 1914.756 2146.861 2306.888 2631.630 2958.040
170.00   696.367 1050.566 1514.098 1890.672 2186.213 2433.180 2740.015 3232.192
171.00   768.656 1069.457 1447.406 1838.908 2212.596 2458.770 2755.345 3098.088
172.00   768.820 1076.344 1643.020 2134.143 2386.283 2578.850 2848.317 3096.752
173.00   685.992 1004.711 1672.344 2058.723 2323.701 2686.237 2937.241 3265.341
174.00   597.898  892.035 1460.273 1949.203 2324.531 2607.666 3049.296 3372.079
175.00   713.719 1069.445 1655.363 2059.977 2384.814 2709.958 3009.062 3215.609
176.00   673.484  992.145 1591.980 2023.248 2389.477 2722.748 2915.514 3190.710
177.00   725.914 1011.621 1577.977 2015.799 2415.309 2750.919 3180.768 3473.783
178.00   789.625 1073.793 1485.656 1889.545 2236.176 2530.719 2827.938 3110.832
179.00   754.078 1007.465 1572.031 1913.557 2317.270 2755.398 3226.577 3508.977
180.00   686.664  979.773 1535.910 1970.338 2331.635 2785.979 3152.357 3359.829
181.00   688.500 1054.598 1583.496 2000.316 2416.025 2686.328 2947.853 3171.784
182.00   719.273  978.027 1432.758 1908.438 2347.314 2736.429 3222.722 3487.412
183.00   618.500  857.129 1332.332 1738.484 2125.662 2500.979 2923.991 3176.937
184.00   678.742 1012.445 1441.664 1856.303 2232.188 2583.315 2882.489 3088.790
185.00   605.703  915.105 1482.086 2027.316 2263.324 2635.820 2964.726 3146.427
186.00   699.719 1079.836 1554.883 1990.982 2437.127 2736.001 2920.646 3089.290
187.00   656.523  977.914 1432.469 1801.260 2159.375 2518.977 2832.940 3013.101
188.00   652.492 1060.953 1595.777 1960.000 2267.328 2564.790 2694.981 2857.198
189.00   613.414 1075.789 1736.035 2148.477 2378.092 2637.249 2924.095 3176.301
190.00   636.781  939.656 1589.008 2016.811 2305.994 2527.237 2772.560 3004.986
191.00   771.945 1164.918 1811.387 2241.107 2598.133 2939.499 3288.616 3434.328
192.00   608.711  939.977 1642.637 2233.713 2577.404 2908.060 3109.806 3250.474
193.00   596.133  957.480 1671.082 2204.664 2565.066 2801.562 3004.843 3162.998
194.00   555.297  880.676 1610.992 2134.195 2428.678 2670.821 2985.539 3311.084
195.00   532.227  758.340 1269.496 1868.158 2337.064 2587.555 2698.294 2850.544
196.00   590.945  784.562 1256.223 1829.793 2290.539 2606.286 2909.535 3054.468
197.00   611.594  974.910 1528.113 1975.586 2215.939 2504.492 2779.002 2962.005
198.00   515.352  818.926 1198.637 1646.738 1971.357 2305.259 2666.212 3132.033
199.00   481.906  770.039 1182.215 1641.568 2041.768 2406.309 2712.150 2892.869
200.00   729.297 1100.098 1621.074 1921.965 2224.473 2531.107 2638.164 2882.850
201.00   517.820  847.992 1344.895 1983.230 2198.268 2441.604 2627.138 2954.483
202.00   598.391  935.652 1486.363 1903.588 2259.961 2522.539 2839.875 3130.153
203.00   535.586  987.715 1669.461 1972.469 2260.891 2473.036 2766.905 2909.580
204.00   744.211 1124.289 1743.590 2167.020 2555.762 2942.428 3199.007 3302.425
205.00   823.648 1300.570 1846.898 2094.383 2290.814 2555.474 2657.748 2823.868
206.00   767.688 1187.875 1776.691 2156.117 2335.488 2576.369 2895.692 3123.316
207.00   638.086  957.914 1502.559 1891.533 2187.068 2562.223 2767.084 2932.300
208.00   585.672  997.836 1513.168 1923.432 2314.000 2603.265 2754.977 2892.401
209.00   694.492 1010.965 1685.629 2333.430 2666.973 2835.850 3109.556 3355.328
210.00   722.094 1079.082 1792.711 2299.016 2551.264 2839.292 3028.376 3125.718
211.00   560.391  911.430 1433.441 2010.969 2290.127 2618.174 2872.955 3006.812
212.00   815.555 1379.348 2021.512 2383.865 2726.494 3079.069 3349.178 3619.442
213.00   732.211 1229.152 1924.922 2530.439 2800.557 2953.062 3157.989 3516.764
214.00   657.398 1092.191 1711.777 2077.020 2448.131 2702.875 2885.742 3090.911
215.00   726.305 1098.137 1671.941 2223.070 2617.529 2761.043 2807.208 3094.889
216.00   808.219 1211.469 1737.676 2072.361 2343.182 2424.038 2433.594 2579.041
217.00   690.734  965.645 1456.875 1968.568 2287.443 2426.444 2607.681 2886.019
218.00   715.250 1024.996 1387.215 1749.375 2182.285 2365.117 2547.063 2996.271
219.00   751.328  987.383 1381.902 1747.420 2108.650 2455.227 2809.303 3169.624
220.00   691.297  955.340 1381.715 1792.176 2125.656 2450.370 2672.604 3038.595
221.00   778.789 1120.430 1527.309 1973.982 2359.961 2570.540 2832.270 3170.675
222.00   704.828 1069.699 1489.605 1817.430 2060.479 2214.889 2501.943 2772.281
223.00   726.312 1051.148 1424.250 1693.338 1954.740 2300.939 2628.699 2816.313
224.00   765.188 1071.410 1526.172 1944.367 2254.506 2622.071 2839.932 3106.215
225.00   749.453 1054.574 1539.168 1866.605 2149.051 2472.774 2887.325 3231.007
226.00   848.344 1201.355 1714.797 1988.502 2262.398 2563.570 2966.776 3267.673
227.00   788.375 1051.797 1408.582 1884.240 2220.037 2541.945 2880.549 3123.031
228.00   756.312 1076.414 1603.605 1900.547 2315.576 2547.463 2839.305 3165.763
229.00   822.656 1153.504 1632.473 1984.201 2383.580 2735.546 3160.634 3407.590
230.00   751.664 1120.164 1591.590 1853.529 1996.820 2205.400 2496.005 2814.492
231.00   889.180 1149.699 1508.797 1949.635 2149.889 2412.121 2735.275 3122.607
232.00   760.422 1122.250 1676.168 2087.410 2356.068 2550.615 2737.780 2942.670
233.00   804.156 1132.004 1575.965 1904.768 2201.342 2463.832 2695.180 2987.944
234.00   802.609 1121.809 1497.992 1826.580 2111.324 2485.968 2884.665 3149.364
235.00   717.469 1056.480 1554.699 1901.162 2248.936 2579.456 2797.534 3110.100
236.00   740.695 1109.543 1639.168 2064.705 2473.764 2678.708 2798.515 2957.957
237.00   627.750  953.168 1520.051 2038.971 2442.402 2778.916 2969.895 3279.296
238.00   751.883 1056.375 1602.797 2042.869 2334.344 2649.452 3022.060 3313.156
239.00   689.797  993.527 1536.234 2012.496 2290.857 2600.582 3040.826 3297.525
240.00   733.250 1122.012 1621.629 2001.453 2310.021 2520.349 2759.667 3204.002
241.00   868.258 1175.891 1620.953 2051.619 2517.602 2926.341 3198.809 3537.115
242.00   671.078 1039.301 1475.445 1939.262 2237.396 2465.407 2937.336 3350.184
243.00   686.312  990.168 1532.875 1873.482 2195.236 2549.025 3031.500 3423.317
244.00   764.328 1148.789 1693.965 2163.494 2512.654 2789.527 2984.591 3209.932
245.00   806.359 1234.188 1776.500 2125.965 2374.717 2592.612 2809.927 2937.607
246.00   803.500 1249.430 1803.332 2190.146 2440.914 2651.315 2866.104 2885.711
247.00   882.656 1290.117 1739.523 2222.121 2585.510 2801.125 3233.110 3482.815
248.00   768.820 1058.004 1547.656 2033.051 2497.814 2715.689 2986.256 3245.825
249.00   874.344 1312.797 1808.332 2090.820 2364.887 2549.766 2834.235 3083.560
250.00   792.188 1265.637 1695.711 2107.723 2359.953 2604.389 2670.715 2743.406
251.00   922.000 1323.613 1845.457 2308.965 2568.732 2731.105 2898.230 3093.729
252.00   840.555 1192.039 1691.473 2111.096 2487.521 2703.709 2897.167 3055.124
253.00   805.227 1229.086 1697.359 2063.555 2481.713 2723.763 2994.109 3175.564
254.00   717.125 1076.207 1647.227 2175.654 2494.180 2754.367 2836.420 2947.260
255.00   657.570  983.801 1491.855 1871.805 2160.963 2220.766 2236.919 2352.484
256.00   739.273 1178.316 1934.574 2378.744 2696.506 2865.579 2811.578 3035.564
257.00   712.023 1106.609 1750.055 2126.426 2420.740 2674.980 2964.170 3347.745
258.00   695.039 1041.391 1618.410 2027.434 2311.498 2487.625 2750.953 3033.015
259.00   757.180 1173.539 1697.770 1970.320 2163.588 2538.756 2989.023 3435.710
260.00   680.797 1051.172 1663.586 2035.799 2216.701 2498.185 2689.804 2894.706
261.00   815.359 1216.184 1690.855 2166.426 2516.895 2758.091 2917.188 3124.160
262.00   834.617 1217.336 1618.578 1990.078 2288.516 2519.302 2776.457 3122.334
263.00   870.438 1239.121 1740.328 2115.910 2464.246 2642.164 2797.990 2955.569
264.00   908.391 1287.082 1768.934 2166.072 2513.350 2717.125 2918.973 3165.556
265.00   935.477 1322.734 1712.512 2063.953 2281.561 2558.653 2899.503 3114.249
266.00   854.430 1167.203 1652.820 1843.275 2015.594 2356.194 2552.337 2794.360
267.00   905.305 1303.441 1738.230 1954.133 2265.479 2697.650 3019.632 3339.920
268.00   807.195 1171.164 1655.262 1986.182 2257.203 2470.567 2621.816 2900.222
269.00   894.516 1318.492 1683.070 1928.932 2297.428 2702.680 2851.487 3155.961
270.00   922.836 1301.121 1702.785 1969.391 2423.084 2805.018 2976.225 3201.659
271.00   806.367 1154.195 1549.938 1822.391 2152.709 2620.594 2820.253 3119.886
272.00   932.055 1271.910 1552.852 1744.510 2108.881 2593.073 3008.603 3350.391
273.00   938.742 1281.488 1586.102 1786.598 2039.625 2407.943 2930.448 3178.073
274.00   841.203 1260.273 1699.879 1850.498 1984.309 2317.049 2589.635 2854.047
275.00  1010.695 1451.961 1849.367 2076.865 2441.654 2682.374 2936.206 3189.188
276.00   935.516 1307.543 1657.078 2001.264 2415.912 2905.601 3153.376 3220.943
277.00   936.219 1332.574 1673.383 2051.799 2555.014 2996.885 3295.104 3554.278
278.00   917.422 1249.125 1635.027 2018.537 2376.957 2750.806 3182.689 3466.416
279.00   959.547 1290.223 1631.359 1933.715 2280.748 2602.837 2885.014 3102.300
280.00   912.758 1328.391 1772.215 2006.660 2460.850 2955.934 3321.959 3549.139
281.00   954.484 1323.246 1697.500 2052.254 2541.002 2824.534 3041.354 3367.910
282.00  1102.672 1500.254 1920.941 2318.576 2712.082 3167.878 3496.713 3726.493
283.00   948.555 1366.801 1886.902 2222.160 2509.350 2856.759 3045.802 3199.412
284.00   902.008 1415.887 1885.461 2247.443 2550.500 2868.553 3229.424 3474.058
285.00   897.336 1227.926 1649.691 2134.295 2469.289 2765.070 3070.748 3331.327
286.00   834.555 1173.008 1645.805 2081.426 2649.371 3038.965 3311.946 3657.613
287.00   791.750 1162.793 1737.422 2195.330 2597.422 3133.914 3552.483 3749.674
288.00   797.750 1199.316 1681.961 2148.570 2634.262 3155.367 3692.084 4206.842
289.00   877.094 1301.551 1808.266 2160.211 2566.650 2980.604 3386.370 3851.138
290.00   906.172 1297.918 1772.195 2293.939 2925.195 3439.812 3928.202 4390.303
291.00   863.898 1265.527 1750.410 2255.055 2806.375 3187.744 3626.008 4005.668
292.00   872.633 1401.305 2078.566 2571.105 2985.984 3522.474 3934.031 4244.166
293.00   852.570 1119.910 1558.340 2115.121 2497.713 2852.066 3366.844 3855.182
294.00   884.039 1244.484 1813.676 2236.100 2617.857 3080.494 3500.676 4054.795
295.00   964.227 1345.230 1875.273 2247.131 2757.578 3237.902 3590.809 3885.606
296.00   785.469 1239.586 1778.426 2130.488 2667.094 3216.646 3693.848 4073.232
297.00   989.812 1433.832 2119.797 2520.309 2905.373 3265.780 3543.374 3821.558
298.00   923.672 1440.191 2151.004 2645.416 3098.105 3459.938 3743.479 3991.049
299.00   870.789 1274.469 1808.441 2183.381 2590.855 2938.894 3249.925 3489.127
300.00   920.633 1404.855 2019.156 2371.828 2719.924 3061.348 3402.579 3700.154
301.00  1004.453 1485.238 2141.887 2519.650 2832.094 3194.309 3471.140 3669.096
302.00   966.555 1439.812 2065.379 2386.461 2889.082 3295.223 3409.888 3697.654
303.00   914.062 1387.977 2063.512 2519.984 3043.572 3401.955 3527.166 3782.817
304.00  1010.844 1431.367 1967.734 2358.959 2923.461 3319.326 3619.326 3917.461
305.00  1037.602 1479.711 2142.172 2609.484 2916.980 3103.344 3289.040 3747.103
306.00  1046.812 1445.238 1834.211 2199.217 2695.252 3087.076 3296.642 3665.688
307.00   966.109 1506.867 2001.207 2504.436 2978.256 3239.689 3484.777 3754.014
308.00   884.164 1437.219 1959.301 2544.803 3049.023 3263.707 3534.372 3628.492
309.00   939.359 1365.086 2039.320 2527.668 2989.539 3305.432 3520.738 3695.675
310.00  1164.883 1749.918 2241.496 2527.971 2985.566 3420.758 3703.798 4113.443
311.00  1260.461 1726.266 2207.207 2718.803 3477.955 3881.846 4179.324 4390.487
312.00  1227.922 1704.055 2151.309 2547.988 3069.609 3381.584 3612.960 3853.415
313.00  1141.086 1571.969 2000.289 2476.375 2916.049 3291.719 3581.124 3617.016
314.00  1043.117 1405.453 1843.348 2266.059 2744.850 3109.770 3427.718 3670.210
315.00  1012.398 1529.227 2072.785 2403.297 2829.625 3161.486 3441.816 3760.778
316.00  1167.820 1717.137 2000.301 2477.537 2925.795 3247.531 3491.741 3817.697
317.00  1175.523 1672.152 2107.340 2493.178 3026.070 3412.627 3682.271 4040.747
318.00  1083.125 1548.801 2216.602 2615.842 3089.633 3487.615 3779.172 4076.485
319.00  1149.383 1623.793 2156.980 2673.850 3218.227 3567.352 3688.648 3997.885
320.00  1017.305 1464.121 2010.398 2567.807 3020.264 3355.529 3696.947 3878.187
321.00  1011.352 1409.520 1918.734 2389.955 2895.875 3287.955 3585.880 3788.152
322.00  1076.109 1501.898 2019.219 2520.004 3156.527 3583.691 3802.396 4010.002
323.00  1036.898 1510.883 2027.203 2416.689 2993.467 3339.221 3501.663 3649.447
324.00  1236.992 1777.383 2280.051 2630.867 2985.117 3230.328 3332.334 3638.545
325.00  1268.055 1746.160 2299.523 2687.635 3101.547 3235.594 3395.261 3520.255
326.00  1120.625 1486.785 1962.125 2504.113 3103.336 3486.715 3679.854 3793.089
327.00  1316.766 1798.891 2207.305 2363.396 2703.430 2952.604 3161.381 3262.717
328.00  1153.750 1573.770 1950.969 2268.826 2559.201 2776.260 2876.609 3061.074
329.00  1106.891 1583.770 2067.586 2433.000 2807.764 3114.541 3317.077 3371.788
330.00  1200.328 1710.867 2215.246 2568.746 2998.672 3286.067 3505.336 3613.489
331.00  1275.289 1754.789 2278.738 2608.248 3074.621 3354.006 3581.271 3822.696
332.00  1391.547 1889.312 2276.000 2697.371 3079.771 3380.625 3761.988 4190.801
333.00  1345.914 1845.547 2170.590 2619.701 3059.680 3497.191 3851.506 4065.202
334.00  1290.656 1818.863 2296.844 2650.463 3120.322 3644.742 4004.942 4302.495
335.00  1141.305 1717.465 2190.480 2529.783 2965.830 3427.594 3801.010 3927.357
336.00  1111.500 1578.227 2140.633 2556.195 3003.645 3490.639 3883.115 4114.250
337.00  1084.031 1590.906 2219.141 2653.004 3123.170 3622.428 4041.812 4293.380
338.00  1196.656 1549.414 1890.969 2288.080 2841.986 3359.238 3786.470 4051.412
339.00  1086.273 1543.316 1979.141 2412.258 3004.273 3555.766 4127.046 4579.441
340.00  1087.258 1589.715 2088.848 2523.125 2897.102 3322.096 3667.273 4153.802
341.00  1178.188 1723.852 2221.559 2656.018 3014.100 3230.463 3571.634 4007.701
342.00  1223.117 1675.305 2091.191 2387.234 2797.617 3223.830 3540.530 3689.806
343.00  1127.898 1524.645 2006.473 2551.434 3003.961 3402.499 3785.700 3921.716
344.00  1273.328 1749.414 2186.734 2511.523 3032.297 3395.779 3755.777 3997.159
345.00   965.164 1459.988 1918.273 2237.105 2816.277 3268.827 3531.457 3631.095
346.00  1018.141 1528.457 2025.961 2333.914 2750.412 3145.013 3395.263 3536.188
347.00  1109.125 1666.727 2065.281 2424.854 2817.855 3152.689 3511.979 3710.783
348.00   989.297 1397.441 1863.156 2197.859 2469.320 2648.218 2870.697 3122.123
349.00  1016.211 1394.062 1848.141 2108.510 2585.463 2911.452 3167.784 3430.258
350.00  1008.133 1409.008 1968.086 2509.406 3003.316 3360.162 3607.152 3714.699
351.00   967.805 1385.145 1750.434 2042.131 2451.613 2841.734 3145.051 3328.024
352.00  1082.117 1580.832 2061.625 2424.938 2928.123 3315.889 3563.181 3787.017
353.00   985.180 1467.133 2055.297 2506.906 3059.527 3422.307 3684.176 3948.223
354.00  1237.914 1716.312 2105.320 2345.471 2682.137 3071.242 3403.956 3888.606
355.00  1063.445 1394.566 1834.840 2262.656 2804.748 3165.842 3570.642 3813.811
356.00  1197.859 1597.578 2057.992 2317.361 2562.170 2855.021 3111.820 3370.821
357.00  1175.633 1559.699 1946.137 2182.777 2568.109 2956.219 3257.525 3580.445
358.00  1141.148 1523.797 2028.965 2369.020 2934.412 3433.032 3704.145 3780.604
359.00  1117.148 1515.320 1977.648 2414.375 2999.164 3489.091 3731.065 3923.145
360.00  1001.102 1484.664 1988.562 2307.346 2707.559 3133.697 3441.562 3635.961
361.00  1229.305 1630.406 1952.418 2220.170 2604.467 3104.055 3370.080 3703.349
362.00  1136.922 1457.566 1741.887 2057.654 2424.090 2692.920 2983.189 3290.922
363.00  1060.609 1524.715 1934.742 2214.027 2598.848 2866.121 3076.896 3381.929
364.00   895.656 1450.156 2001.789 2185.451 2539.049 2873.678 3077.729 3156.905
365.00   968.797 1453.648 1780.734 2154.033 2733.547 3032.755 3216.509 3319.892
366.00   799.453 1282.281 1771.828 2265.951 2791.918 3249.188 3435.019 3494.020
367.00   813.133 1236.320 1825.875 2286.113 2658.238 2896.310 3079.760 3092.733
368.00   855.617 1395.359 1986.578 2418.311 2752.824 2893.907 3181.664 3495.248
369.00   979.266 1396.234 1947.762 2413.562 2684.639 3021.243 3253.147 3331.925
370.00  1026.812 1453.203 1883.457 2232.852 2694.156 3212.924 3538.861 3759.156
371.00  1039.734 1500.523 1977.789 2283.188 2547.816 2938.910 3224.294 3531.109
372.00  1129.867 1709.961 2334.238 2864.650 3284.379 3605.774 3866.926 4092.013
373.00  1113.492 1684.680 2393.883 2871.393 3204.037 3439.364 3605.169 3891.201
374.00  1022.359 1582.031 2165.641 2478.762 2856.104 3279.798 3448.633 3753.735
375.00  1029.477 1478.289 2005.934 2465.596 2994.221 3371.681 3591.754 3747.705
376.00   924.570 1466.777 2017.867 2529.535 2873.162 3236.181 3493.934 3825.229
377.00   907.969 1384.164 1940.320 2372.062 2787.309 3234.445 3593.983 3837.805
378.00   931.727 1477.828 2116.707 2639.117 3147.088 3516.718 3778.805 3949.091
379.00   932.961 1285.391 1699.117 2087.852 2594.172 3047.549 3445.486 3820.056
380.00   907.094 1315.395 1825.605 2214.902 2689.291 3111.336 3340.740 3519.154
381.00   928.102 1308.859 1918.562 2496.689 2972.797 3370.038 3628.871 4002.254
382.00   990.039 1393.871 1883.426 2437.977 2894.650 3330.465 3612.766 3909.155
383.00  1088.648 1505.426 2004.117 2531.410 3003.225 3368.037 3742.555 3888.517
384.00  1068.703 1530.703 2084.012 2462.391 2968.025 3527.065 3793.405 4012.243
385.00   999.906 1447.172 1940.762 2458.176 3021.287 3629.340 3991.436 4225.564
386.00   973.961 1411.996 1908.281 2274.164 2720.609 3295.821 3715.864 4068.942
387.00  1040.242 1511.699 2061.832 2476.539 3061.174 3425.667 3729.589 3977.583
388.00   932.445 1441.191 2037.527 2500.729 3250.480 3738.934 4059.402 4362.496
389.00  1138.016 1620.406 2243.785 2726.963 3226.758 3499.754 3813.912 4079.803
390.00  1215.750 1702.180 2334.781 2902.061 3377.104 3778.058 3983.229 4255.649
391.00  1191.523 1718.410 2454.211 2924.619 3415.451 3731.077 3987.708 4211.501
392.00  1131.461 1569.250 2085.172 2448.447 2834.824 3240.272 3658.649 3918.618
393.00  1066.164 1556.480 2184.430 2746.623 3246.557 3721.910 3957.853 4061.970
394.00  1188.234 1715.191 2330.543 2684.900 3239.072 3703.360 4052.363 4195.659
395.00  1153.742 1596.723 2269.141 2869.963 3336.512 3709.819 3973.983 4243.382
396.00  1043.750 1517.398 2051.586 2522.910 3010.213 3580.796 3994.744 4285.287
397.00  1141.930 1592.207 1957.980 2381.840 3039.404 3599.514 4087.117 4403.760
398.00  1035.227 1452.270 1873.672 2381.553 3087.408 3570.259 4055.421 4332.562
399.00  1024.914 1598.227 2169.027 2820.439 3414.426 3894.858 4132.713 4395.801
400.00  1044.008 1477.664 1855.891 2181.945 2858.295 3478.300 3888.927 4206.542
401.00  1088.531 1473.305 1971.742 2299.434 2879.562 3452.364 3838.817 3948.142
402.00   903.141 1287.398 1767.004 2145.242 2709.180 3284.904 3820.714 4041.445
403.00  1009.648 1470.887 1941.543 2305.115 2849.184 3391.267 3654.987 4121.248
404.00  1008.594 1514.527 1979.191 2235.199 2691.350 3106.709 3532.839 3861.630
405.00   915.648 1283.703 1626.785 2025.918 2558.773 3104.172 3454.547 3657.880
406.00   940.531 1345.480 1797.480 2275.826 2913.504 3349.852 3809.374 4226.114
407.00   896.000 1290.285 1854.184 2213.729 2761.910 3327.506 3793.549 4156.769
408.00   919.539 1297.609 1762.184 2174.564 2599.896 3131.461 3644.047 3933.110
409.00   919.961 1371.164 1846.398 2226.367 2651.781 3177.689 3747.359 4089.346
410.00  1105.664 1481.230 1913.984 2174.586 2623.340 3135.183 3568.086 3984.315
411.00  1161.359 1528.867 1995.715 2364.330 2818.230 3183.279 3597.300 3844.545
412.00  1124.102 1567.246 1965.652 2287.658 2810.807 3301.805 3732.255 4009.689
413.00  1139.578 1568.633 1961.848 2330.426 2961.906 3448.340 3717.508 3975.417
414.00  1155.555 1663.398 2088.594 2363.113 2797.523 3321.623 3667.777 3987.002
415.00  1161.180 1557.184 2023.191 2442.535 2880.797 3135.413 3426.385 3740.167
416.00  1170.258 1689.398 2293.395 2487.156 2944.059 3342.751 3704.672 4091.980
417.00  1134.469 1523.383 1928.656 2220.238 2670.033 3182.834 3709.824 4007.019
418.00  1033.438 1523.387 2111.109 2510.957 2843.834 3203.568 3590.605 4011.274
419.00  1176.031 1640.031 2079.625 2295.977 2610.436 3000.743 3442.294 3968.252
420.00  1183.586 1548.453 1881.312 2196.646 2634.264 3100.998 3487.686 3840.162
421.00  1161.555 1561.469 1931.906 2234.877 2636.713 3113.893 3324.184 3668.290
422.00  1150.352 1515.406 1829.457 2199.479 2687.184 3209.537 3513.764 3899.474
423.00  1090.078 1583.195 2082.863 2334.428 2742.367 3198.234 3595.722 4073.944
424.00  1046.609 1424.594 1694.125 1987.426 2504.400 3039.686 3517.606 3815.331
425.00   948.352 1398.602 1882.340 2192.205 2641.750 3301.635 3708.376 3987.396
426.00  1092.508 1532.867 1870.207 2126.824 2574.006 2964.803 3340.032 3677.060
427.00  1124.227 1503.570 1998.527 2352.271 2840.088 3323.979 3624.438 3964.017
428.00   988.953 1499.465 2123.562 2522.844 2975.115 3327.518 3559.519 3837.606
429.00  1039.109 1512.551 2072.828 2437.029 2959.123 3273.615 3459.369 3693.834
430.00  1010.727 1483.523 1873.648 2297.580 2796.146 3273.562 3579.345 3842.461
431.00   953.688 1406.727 1984.953 2309.137 2686.068 3158.703 3391.397 3642.994
432.00  1024.445 1404.887 1958.438 2330.074 2522.525 2784.524 3080.975 3340.568
433.00  1117.000 1560.723 1889.613 2189.875 2437.379 2795.041 3139.207 3457.718
434.00   891.094 1289.582 1677.742 1984.551 2475.424 2934.699 3227.712 3603.225
435.00   949.852 1333.984 1822.676 2249.385 2665.811 3067.332 3524.988 3888.514
436.00   869.523 1221.645 1558.906 2013.990 2479.836 2963.281 3227.788 3619.346
437.00   933.750 1277.316 1802.379 2243.305 2684.781 3131.236 3461.451 3810.641
438.00   969.391 1299.559 1562.359 1942.324 2438.201 2995.354 3618.169 4145.315
439.00  1005.258 1389.156 1677.520 2116.379 2661.047 3012.283 3239.552 3400.611
440.00   955.945 1367.770 1750.023 2059.549 2532.363 3069.209 3426.614 3616.224
441.00   912.992 1253.102 1650.500 2073.191 2384.828 2733.730 3055.994 3435.324
442.00  1051.523 1375.059 1832.906 2200.986 2599.121 3091.280 3600.587 4015.878
443.00   959.602 1321.285 1759.734 2210.592 2704.145 3263.889 3580.893 3824.948
444.00   971.656 1392.086 1730.590 2148.969 2608.535 2976.207 3238.734 3680.080
445.00   996.695 1429.762 1844.090 2356.018 2762.590 3088.467 3482.582 3948.092
446.00   876.133 1310.914 1680.941 1941.416 2378.824 2853.180 3274.159 3648.122
447.00   856.188 1282.613 1774.160 2105.170 2416.062 2766.636 2975.922 3347.812
448.00   705.523 1158.477 1610.492 2004.324 2430.375 2742.450 2921.519 3319.577
449.00   691.977 1109.098 1490.277 1921.627 2488.666 2930.220 3289.684 3698.534
450.00   782.555 1196.164 1639.430 1896.867 2266.121 2651.210 3098.771 3480.505
451.00   818.516 1193.516 1613.359 1979.963 2392.867 2767.602 3046.193 3353.003
452.00   881.836 1349.750 1701.602 2166.562 2595.268 2874.921 3136.602 3431.673
453.00  1046.891 1381.496 1655.223 2126.971 2681.836 2992.967 3273.980 3575.188
454.00  1035.914 1451.418 1870.492 2278.049 2743.016 3005.679 3196.292 3522.393
455.00   975.883 1424.824 1874.262 2337.262 2729.256 3008.147 3303.222 3616.493
456.00   851.914 1244.926 1670.430 2036.660 2473.520 2716.734 2890.665 3123.272
457.00   972.812 1414.078 1951.664 2445.730 2827.732 3114.965 3282.282 3484.596
458.00   887.203 1324.660 1706.770 1942.303 2346.316 2660.690 2810.071 2990.827
459.00   954.469 1397.320 1792.676 2123.977 2402.596 2658.065 2903.540 3218.372
460.00   849.922 1333.777 1756.562 2261.955 2748.668 3096.247 3351.396 3588.070
461.00   939.016 1393.102 1920.992 2407.426 2758.541 3142.015 3436.283 3759.371
462.00   968.781 1511.387 1928.918 2230.344 2640.338 2918.137 3249.197 3503.919
463.00   988.094 1477.898 1946.836 2341.131 2724.572 3049.549 3353.425 3619.406
464.00   904.500 1311.043 1652.168 2042.258 2343.014 2641.430 3036.245 3300.714
465.00   899.680 1283.609 1708.426 2172.824 2617.670 2922.605 3299.506 3591.427
466.00   862.734 1330.531 1728.441 2015.949 2559.818 3092.316 3384.315 3727.692
467.00   889.680 1299.312 1796.699 2097.699 2470.342 2878.782 3161.411 3662.124
468.00  1052.141 1539.102 1859.867 2215.760 2506.164 3001.436 3257.068 3421.758
469.00   973.336 1400.168 1780.070 2189.152 2690.467 3031.476 3298.557 3513.536
470.00  1093.469 1500.820 1929.914 2436.490 2847.152 3167.595 3342.622 3485.075
471.00  1001.180 1478.113 1908.730 2353.992 2885.354 3372.195 3543.125 3847.553
472.00   913.531 1386.344 1913.289 2355.541 2830.871 3303.341 3640.492 3925.081
473.00  1042.602 1462.047 1927.973 2326.283 2796.812 3266.213 3635.851 4016.084
474.00  1080.055 1471.348 1795.328 2137.857 2681.172 3073.788 3309.596 3501.972
475.00  1090.188 1565.867 2003.270 2531.484 3083.359 3467.258 3612.137 3906.253
476.00   921.156 1370.402 1928.141 2466.715 2931.061 3262.593 3618.830 4022.562
477.00   996.172 1410.457 1966.164 2462.189 2968.336 3545.710 3867.108 4076.098
478.00  1060.727 1451.887 1879.266 2258.031 2793.123 3265.994 3745.565 4065.127
479.00  1147.570 1641.547 2166.566 2550.299 3150.941 3437.737 3791.202 4041.293
480.00  1090.680 1534.047 2059.793 2538.932 2967.240 3410.639 3681.580 4044.771
481.00  1166.812 1606.695 2115.473 2680.414 3239.029 3648.932 4012.277 4372.983
482.00  1043.430 1501.918 1904.703 2214.951 2695.129 3200.037 3612.393 4009.267
483.00  1073.250 1452.133 1913.957 2201.734 2689.982 3196.423 3652.770 4061.219
484.00  1034.633 1512.332 2020.410 2567.717 3119.207 3596.490 4013.132 4429.178
485.00   991.477 1451.910 1873.887 2371.148 2892.168 3332.781 3752.253 4044.165
486.00  1071.039 1553.555 2049.098 2412.025 2803.393 3333.688 3668.496 3910.921
487.00   998.562 1401.238 1853.977 2208.500 2643.021 3030.797 3463.858 3760.812
488.00  1000.453 1419.922 1813.785 2120.471 2743.955 3276.088 3499.429 3709.970
489.00  1140.984 1613.234 2155.445 2533.164 2960.535 3239.803 3457.661 3711.374
490.00   974.656 1407.551 1869.730 2244.545 2697.908 3130.263 3466.922 3742.486
491.00  1050.984 1556.352 1868.395 2098.619 2608.303 2940.118 3322.623 3793.688
492.00  1073.859 1506.848 2133.727 2403.682 2859.689 3167.641 3381.476 3707.738
493.00  1129.188 1503.465 1835.180 2131.145 2526.211 3000.995 3335.520 3382.442
494.00  1107.023 1621.941 2146.625 2467.254 2836.279 3269.169 3493.801 3692.106
495.00  1023.211 1462.418 1911.676 2133.391 2595.373 2950.146 3232.697 3454.479
496.00  1066.055 1545.891 1867.688 2076.885 2470.332 3071.757 3446.168 3704.623
497.00  1144.984 1649.152 2058.184 2330.201 2705.176 3134.855 3417.703 3622.581
498.00   963.383 1505.715 1857.430 2144.471 2627.605 3094.576 3564.377 3823.729
499.00  1141.672 1565.781 1799.258 2059.670 2612.404 3180.353 3588.015 3854.419
500.00  1149.469 1731.188 2206.754 2422.084 2802.393 3306.245 3608.214 3785.160
501.00  1080.945 1721.750 2277.539 2651.434 3153.111 3492.189 3752.786 4082.563
502.00  1112.156 1583.352 1913.906 2218.617 2625.184 2945.730 3188.530 3383.722
503.00  1109.844 1560.629 2160.926 2571.451 3027.656 3494.614 3760.422 4012.195
504.00  1082.859 1607.336 2293.836 2590.154 2855.945 3165.081 3619.344 3942.553
505.00  1151.562 1725.215 2201.148 2573.043 2888.539 3241.374 3497.969 3634.446
506.00  1073.711 1644.848 2229.949 2454.611 2765.459 3106.374 3370.613 3581.279
507.00  1126.312 1555.000 2039.812 2302.102 2615.590 2888.748 3305.369 3847.455
508.00  1049.523 1519.613 2049.340 2457.420 2867.625 3278.294 3432.455 3696.408
509.00  1122.305 1549.609 1960.605 2285.812 2550.305 2844.617 3126.192 3618.601
510.00  1009.484 1405.477 1940.305 2239.293 2761.924 3120.086 3520.119 3788.076
511.00   913.664 1241.836 1633.223 2080.055 2509.688 2925.689 3337.152 3599.027
512.00   991.086 1493.527 2078.266 2447.879 2782.551 3057.583 3454.453 3764.120
513.00   914.102 1301.605 1813.609 2083.867 2339.584 2755.228 3212.540 3656.707
514.00   989.477 1354.707 1774.332 2161.473 2505.053 2928.534 3309.116 3776.982
515.00  1033.109 1556.688 2133.633 2377.008 2726.850 3116.909 3546.162 3983.890
516.00   973.234 1411.250 1909.723 2242.453 2575.955 3103.058 3452.351 3856.988
517.00  1066.039 1525.098 1909.914 2126.883 2397.041 2795.479 3172.481 3470.130
518.00   995.781 1444.219 2002.453 2256.801 2486.947 2857.363 3173.673 3515.464
519.00  1014.391 1475.207 1894.555 2117.244 2622.424 3189.530 3631.936 3954.892
520.00   978.180 1406.117 1853.707 2168.928 2541.814 3033.653 3455.414 3792.315
521.00   881.344 1362.859 1816.879 2173.867 2676.283 3239.613 3527.862 3815.973
522.00  1026.812 1439.941 1891.438 2211.051 2469.146 2772.784 3196.410 3403.498
523.00   937.969 1428.895 1778.227 2138.998 2658.418 3157.251 3405.997 3724.876
524.00   987.609 1502.633 2028.512 2472.451 3022.004 3361.227 3721.711 3994.713
525.00   930.094 1427.352 1955.785 2283.115 2743.186 3142.189 3545.576 3645.889
526.00   994.164 1370.246 1786.531 2212.156 2931.459 3430.534 3748.001 4009.691
527.00   981.062 1410.098 1826.613 2072.197 2390.699 2946.759 3452.896 3642.932
528.00  1019.234 1482.352 1943.996 2276.238 2639.615 3048.541 3478.877 3667.224
529.00  1120.508 1565.438 2061.461 2447.156 2846.238 3357.296 3741.750 3798.067
530.00   990.359 1442.855 1768.914 2028.750 2334.742 2835.640 3215.606 3344.881
531.00  1028.891 1515.598 2012.082 2274.150 2684.912 3143.498 3521.997 3730.398
532.00   967.359 1433.738 1843.508 2113.695 2478.213 2813.962 3218.415 3624.303
533.00  1040.570 1536.031 1940.098 2296.664 2713.857 3052.812 3360.307 3509.274
534.00   905.125 1357.680 1701.938 1993.051 2573.078 2965.513 3412.272 3702.970
535.00   894.734 1285.652 1677.395 1990.148 2408.848 2867.885 3204.091 3363.321
536.00  1058.102 1401.887 1691.668 1948.105 2352.102 2895.813 3239.286 3454.301
537.00   982.500 1504.488 1903.457 2257.604 2739.811 3287.134 3612.152 3927.636
538.00   916.469 1390.852 1883.504 2254.926 2857.480 3374.935 3786.981 4178.159
539.00  1026.898 1488.422 1864.270 2240.590 2892.049 3500.583 4041.157 4259.084
540.00   895.898 1325.879 1787.500 2165.684 2789.539 3380.387 3962.844 4359.198
541.00  1065.180 1557.551 1830.230 2104.822 2647.242 3140.486 3411.776 3604.347
542.00  1096.844 1596.375 1984.773 2238.469 2638.498 3114.110 3448.131 3733.659
543.00  1154.867 1761.121 2204.730 2452.211 2856.150 3342.011 3841.428 4174.371
544.00  1104.320 1701.469 2075.520 2277.400 2680.887 3172.307 3556.886 3881.019
545.00  1103.172 1683.805 1975.293 2257.816 2642.973 3061.809 3564.161 3902.813
546.00  1173.594 1727.938 2158.215 2442.463 2857.959 3280.772 3732.074 4016.041
547.00  1037.367 1607.219 2257.590 2509.928 2912.611 3327.771 3761.061 4143.505
548.00   928.148 1453.430 2014.918 2481.119 2908.248 3314.985 3714.469 4165.698
549.00   998.148 1519.883 1926.473 2296.646 2804.738 3339.767 3671.755 3954.649
550.00   963.438 1528.176 2000.336 2442.070 2906.006 3386.237 3848.014 4256.828
551.00  1050.258 1598.355 2027.047 2428.641 2787.207 3296.724 3676.937 4049.049
552.00   959.086 1422.031 1926.832 2307.344 2813.615 3313.458 3759.609 4240.655
553.00   961.695 1489.668 2054.234 2468.289 2956.025 3302.193 3761.980 4096.862
554.00   978.438 1511.711 1930.547 2150.646 2736.301 3078.973 3588.392 4127.860
555.00   977.023 1487.270 2028.457 2510.080 2889.783 3307.857 3680.910 3852.869
556.00   958.375 1462.852 2083.520 2588.168 3030.285 3485.041 3820.000 4041.071
557.00  1030.188 1585.785 2241.645 2710.844 3141.193 3371.940 3808.540 4096.747
558.00  1260.062 1790.266 2414.457 2752.383 3099.424 3519.461 3767.359 4029.982
559.00  1327.875 1769.742 2288.824 2682.195 3034.525 3409.882 3757.321 4145.989
560.00  1123.820 1667.582 2287.816 2767.398 3104.875 3485.651 3939.977 4306.673
561.00  1081.430 1602.863 2149.879 2594.973 3113.775 3575.889 4002.688 4384.406
562.00  1021.367 1547.879 2097.102 2542.359 3128.043 3530.627 3831.197 4078.446
563.00  1072.172 1553.863 2064.691 2464.146 3047.768 3481.523 3827.045 3946.491
564.00  1086.125 1597.555 1986.883 2356.881 2879.629 3325.519 3604.189 3801.593
565.00  1068.961 1499.500 1979.375 2398.482 2765.967 3158.759 3475.546 3763.594
566.00  1016.766 1455.555 1972.844 2264.441 2710.293 3195.180 3454.326 3641.689
567.00  1052.836 1474.070 1995.465 2204.531 2537.439 2893.467 3209.729 3566.116
568.00  1111.898 1566.496 2173.125 2497.010 2922.811 3288.934 3704.955 3909.587
569.00  1123.984 1630.965 2348.777 2771.822 3088.084 3558.173 3856.941 3933.699
570.00  1157.102 1568.078 1988.715 2286.750 2680.508 3199.592 3689.608 3875.902
571.00  1096.859 1550.691 1853.219 2363.016 2784.469 3271.543 3679.318 4125.616
572.00   931.625 1396.086 1882.809 2329.289 2792.684 3278.779 3628.971 4041.111
573.00  1037.219 1485.078 1961.289 2420.268 2781.953 3075.983 3368.687 3822.652
574.00  1055.219 1501.441 1954.562 2428.340 3008.811 3407.026 3776.629 3974.098
575.00  1164.844 1682.371 2222.910 2437.400 2875.484 3267.224 3727.850 3995.838
576.00  1221.891 1660.805 2071.371 2442.684 3020.152 3665.613 4033.668 4409.109
577.00  1062.484 1403.559 1934.996 2463.400 2947.203 3361.101 3893.535 4166.065
578.00  1155.008 1564.543 1892.410 2346.811 3026.549 3306.058 3509.394 3712.780
579.00  1007.445 1387.750 1854.109 2241.705 2887.471 3432.402 3686.330 3976.124
580.00   961.047 1318.816 1757.859 2339.170 2998.098 3692.046 4036.580 4370.409
581.00  1008.328 1429.816 1863.531 2305.107 2987.078 3607.314 4034.282 4400.869
582.00  1070.461 1383.871 1862.188 2521.443 3136.086 3555.338 3889.101 4162.622
583.00  1089.430 1569.793 1970.762 2325.490 2958.316 3425.650 3863.038 4172.373
584.00  1156.180 1587.184 1821.469 2157.871 2748.803 3201.471 3639.831 4196.660
585.00  1103.758 1553.738 1973.496 2221.025 2736.430 3114.004 3523.215 4039.395
586.00  1054.000 1397.316 1730.914 2026.566 2714.385 3336.260 3714.014 4129.175
587.00   973.609 1372.051 1745.219 2217.721 2637.635 3102.928 3527.200 3821.534
588.00   965.773 1470.703 1821.375 2281.635 2944.869 3331.136 3696.803 4091.022
589.00  1146.758 1662.270 2016.820 2457.695 2959.273 3330.290 3740.980 4078.125
590.00  1159.188 1694.242 2285.668 2846.693 3388.221 3875.895 4175.699 4464.563
591.00  1099.922 1611.594 2213.387 2676.697 3201.025 3792.893 4156.769 4506.559
592.00   955.094 1485.770 2036.688 2534.084 3135.908 3720.503 4158.187 4711.714
593.00  1027.836 1457.137 1987.395 2419.594 2986.740 3580.188 4164.941 4641.659
594.00   952.172 1383.238 1710.680 2169.066 2792.797 3226.567 3681.811 4025.965
595.00  1011.742 1359.672 1751.270 2150.180 2613.348 3000.368 3520.322 3842.877
596.00  1133.070 1510.941 1909.668 2545.977 3210.223 3688.438 3957.524 4176.770
597.00  1189.750 1522.094 1931.707 2622.316 3291.484 3739.015 4144.116 4530.980
598.00  1229.438 1647.281 2071.664 2567.658 3273.939 3662.135 3904.546 4162.031
599.00  1172.266 1479.027 1651.824 2193.982 2899.820 3411.309 3760.067 4052.973
600.00  1162.023 1522.129 1922.207 2422.965 3021.756 3465.764 3753.592 4078.316
601.00   977.500 1444.941 1854.527 2459.287 2963.057 3384.623 3652.257 4042.066
602.00  1102.883 1491.586 1833.129 2366.535 3086.592 3702.392 4130.650 4368.873
603.00  1044.898 1424.184 1883.414 2455.047 2999.506 3537.561 3941.606 4285.047
604.00  1163.984 1611.379 1993.734 2408.635 2948.406 3490.934 4040.237 4518.407
605.00  1066.984 1503.109 1990.785 2389.590 2985.881 3678.444 4040.865 4347.888
606.00  1137.211 1482.453 1885.145 2490.512 3166.795 3468.317 3746.836 4078.787
607.00  1007.102 1426.582 1820.758 2406.471 2991.105 3374.099 3589.622 3757.398
608.00  1070.969 1416.605 1737.098 2213.398 2771.363 3200.775 3548.741 3719.319
609.00  1013.586 1463.336 1821.738 2238.156 2733.072 3148.851 3577.827 3849.814
610.00  1059.984 1412.324 1818.992 2279.369 2844.268 3355.698 3653.066 4001.684
611.00   979.156 1424.922 1898.793 2344.875 2901.020 3453.221 3753.005 4060.929
612.00   935.680 1370.430 1838.051 2270.443 2794.316 3047.026 3391.845 3757.854
613.00  1019.859 1418.266 1825.266 2442.164 2845.320 3278.386 3713.053 4073.440
614.00  1038.320 1465.809 1983.945 2496.334 2933.748 3307.289 3664.026 4090.669
615.00  1185.477 1616.777 2076.230 2668.863 3225.047 3637.793 4059.105 4417.472
616.00  1113.930 1509.594 1915.609 2337.248 2903.180 3247.824 3647.636 4046.811
617.00  1086.055 1530.141 1972.855 2314.775 2772.494 3262.811 3943.515 4337.894
618.00  1119.445 1594.500 2107.746 2589.443 3075.182 3457.647 3958.881 4502.694
619.00  1128.055 1509.875 1905.590 2302.467 2925.170 3373.286 3676.701 3998.829
620.00  1133.078 1553.949 2024.246 2511.061 3152.752 3724.583 4191.206 4614.322
621.00  1053.766 1405.980 1946.781 2458.189 3070.070 3546.137 3885.398 4247.970
622.00   983.242 1314.430 1781.148 2288.695 2940.584 3509.024 3830.862 4127.489
623.00   918.617 1410.285 1918.246 2486.658 3143.617 3595.979 3894.241 4153.863
624.00   976.852 1315.715 1935.379 2588.248 3125.797 3615.461 3964.949 4336.512
625.00  1148.773 1653.723 2120.359 2650.641 3208.246 3606.236 3841.948 4174.197
626.00  1034.656 1430.445 2022.852 2453.844 2922.871 3548.816 3909.793 4324.623
627.00   985.156 1342.996 1754.824 2115.055 2672.029 3303.998 3777.670 4230.711
628.00  1125.633 1671.965 2113.965 2589.256 2890.332 3397.978 3637.793 3894.271
629.00  1119.758 1559.727 2160.543 2688.678 3256.496 3643.253 4053.533 4460.063
630.00  1114.250 1565.469 2048.531 2577.424 3078.516 3467.907 3920.235 4355.318
631.00   959.195 1279.602 1907.551 2609.480 3148.682 3700.205 4134.005 4449.948
632.00  1065.500 1422.340 1933.117 2375.268 2842.697 3218.012 3646.016 3938.280
633.00  1015.273 1338.777 1870.191 2413.344 2829.994 3332.737 3790.755 4261.271
634.00  1061.906 1410.262 1842.848 2442.240 3057.492 3499.384 3827.690 4147.227
635.00  1143.117 1543.434 2063.125 2613.908 3130.100 3628.085 4202.038 4648.808
636.00  1099.195 1572.578 2116.969 2611.100 3069.672 3505.032 4112.253 4566.781
637.00  1172.539 1533.059 2017.684 2566.025 3206.074 3650.665 4160.583 4457.912
638.00   918.031 1276.266 1927.859 2527.041 2924.924 3330.604 3714.050 4136.834
639.00  1079.414 1470.953 1950.715 2422.201 2855.004 3445.223 3930.051 4328.780
640.00  1127.094 1746.000 2433.023 2912.545 3364.223 3846.986 4343.526 4644.007
641.00  1023.195 1375.320 1961.430 2566.871 3163.830 3635.699 3988.208 4452.365
642.00  1083.195 1524.570 2051.914 2738.979 3178.572 3510.104 3906.924 4236.471
643.00  1059.641 1500.098 2328.023 2930.387 3218.154 3611.357 4114.294 4509.031
644.00  1177.930 1627.543 2302.332 2916.633 3220.010 3673.460 4136.088 4590.835
645.00  1151.219 1711.141 2198.000 2565.760 3001.479 3354.832 3768.045 4032.872
646.00  1136.391 1577.355 2002.086 2423.066 3024.355 3426.104 3786.920 4069.295
647.00  1101.250 1505.375 2014.230 2538.660 3012.906 3405.390 3872.217 4181.145
648.00  1192.977 1579.172 1899.984 2266.998 3030.666 3604.592 3946.766 4252.090
649.00  1136.625 1585.383 2003.297 2590.133 3249.799 3557.150 3924.477 4214.466
650.00  1115.000 1486.594 1948.605 2398.230 2904.627 3361.636 3714.737 3952.120
651.00  1155.305 1598.754 2151.164 2732.330 3185.771 3564.738 3802.223 3979.351
652.00  1047.930 1379.719 1864.266 2150.932 2550.734 2987.494 3313.637 3487.930
653.00  1074.578 1336.660 1689.195 2001.312 2420.559 2928.449 3192.235 3310.504
654.00  1177.578 1499.465 1783.797 2220.023 2862.174 3397.407 3592.512 3684.460
655.00  1250.867 1667.621 2086.324 2680.615 3169.219 3281.929 3398.468 3519.670
656.00  1095.922 1532.184 2042.406 2479.773 2763.867 3189.691 3423.215 3428.309
657.00  1287.414 1740.109 2177.238 2645.033 2906.988 3140.077 3218.243 3374.007
658.00  1130.633 1618.594 2071.645 2467.227 3021.332 3403.481 3633.323 3788.874
659.00  1339.445 1801.355 2402.352 2924.871 3287.203 3557.406 3864.619 4092.407
660.00  1129.539 1780.559 2535.719 3020.566 3359.244 3768.917 4137.520 4318.336
661.00  1109.922 1668.957 2388.168 2859.568 3355.230 3658.838 3845.015 3977.197
662.00  1100.367 1639.145 2427.238 3021.541 3404.402 3543.406 3643.366 3740.238
663.00  1140.578 1685.535 2355.715 2799.410 3433.244 3656.180 3786.062 3951.293
664.00  1261.852 1837.992 2476.996 2830.566 3093.980 3440.289 3704.387 4029.441
665.00  1303.883 1861.578 2530.039 2912.855 3335.572 3613.786 3720.741 3971.773
666.00  1226.461 1811.883 2462.746 2966.324 3408.135 3656.630 3969.751 4205.002
667.00  1357.062 1826.094 2438.547 2893.021 3134.098 3460.031 3587.213 3893.630
668.00  1172.539 1728.840 2429.320 2773.982 3200.861 3610.587 3838.047 4082.976
669.00  1325.305 1664.379 2224.570 2676.193 3285.189 3595.226 3855.664 4181.964
670.00  1187.250 1609.004 2171.473 2691.908 3128.525 3614.431 3979.962 4181.886
671.00  1260.766 1795.586 2328.574 2733.193 3323.113 3745.628 4104.465 4295.880
672.00  1241.383 1671.266 2306.402 2770.566 3235.617 3503.269 3761.593 4178.632
673.00  1113.445 1579.215 2136.590 2554.830 3111.604 3510.683 3887.989 4093.479
674.00  1301.023 1751.051 2080.004 2323.338 2768.855 3206.576 3541.314 3857.491
675.00  1218.008 1738.363 2340.672 2659.160 3059.375 3388.881 3815.256 4166.722
676.00  1099.773 1627.832 2383.738 2778.332 3049.744 3317.447 3676.725 4038.323
677.00  1200.258 1741.598 2238.594 2721.014 3265.305 3905.047 4379.413 4660.637
678.00  1072.102 1599.543 2284.703 2714.570 2983.867 3383.910 3950.156 4384.791
679.00  1203.344 1621.402 2238.812 2714.076 2908.115 3369.176 3821.307 4187.731
680.00  1231.359 1699.438 2158.367 2764.998 3275.666 3717.385 4227.484 4545.273
681.00  1293.164 1749.480 2175.531 2624.662 3130.926 3543.422 3785.130 4010.076
682.00  1330.859 1824.480 2406.488 2943.449 3323.213 3622.810 3933.267 4194.129
683.00  1383.977 1858.922 2453.324 2919.609 3466.416 3741.029 3977.114 4138.713
684.00  1488.805 2038.500 2508.254 3082.266 3461.359 3753.951 4001.505 4083.697
685.00  1486.219 2095.555 2633.492 3161.115 3567.990 3838.759 3968.844 4133.699
686.00  1457.562 1972.004 2529.703 3060.787 3465.518 3816.748 3930.250 4039.913
687.00  1312.523 1820.848 2441.355 2930.709 3278.477 3626.451 3909.409 4079.666
688.00  1356.852 1822.375 2530.695 3135.389 3564.197 3855.537 4015.385 4271.332
689.00  1421.023 1944.820 2556.289 2922.162 3244.775 3434.864 3510.743 3656.552
690.00  1374.633 1924.211 2536.367 2914.688 3376.201 3716.798 3898.247 4065.123
691.00  1495.555 2124.082 2484.051 2812.559 3156.439 3533.651 3729.339 4008.636
692.00  1353.820 1964.023 2634.676 2813.744 3011.578 3307.056 3524.125 3907.352
693.00  1266.883 1781.098 2341.574 2845.457 3247.004 3553.147 3883.605 4250.594
694.00  1302.680 1866.070 2502.586 2888.707 3387.893 3750.174 3947.623 4128.243
695.00  1192.219 1713.629 2500.969 2920.480 3263.299 3682.802 3801.576 3968.639
696.00  1126.914 1750.242 2487.289 2890.811 3267.781 3455.854 3739.338 3924.573
697.00  1340.008 1904.824 2631.023 2955.523 3097.273 3330.855 3671.611 3879.216
698.00  1302.703 1726.117 2138.297 2683.842 3108.381 3386.925 3461.665 3575.565
699.00  1220.219 1613.438 1980.656 2403.568 3006.816 3428.530 3746.720 3901.018
700.00  1238.672 1627.461 2098.793 2647.096 3090.447 3379.094 3459.546 3591.431
701.00  1224.180 1672.785 2018.746 2403.291 2804.605 3143.982 3454.336 3716.736
702.00  1252.141 1624.723 2185.547 2677.719 2997.357 3295.253 3506.068 3827.259
703.00  1292.961 1740.250 2227.879 2501.754 2938.086 3294.979 3695.581 4054.548
704.00  1296.766 1710.375 2129.273 2441.184 2872.289 3134.264 3350.576 3538.997
705.00  1239.789 1637.148 1905.945 2199.432 2932.146 3397.800 3541.791 3619.386
706.00  1262.836 1619.520 2090.797 2476.760 2877.500 3222.236 3527.880 3899.283
707.00  1235.930 1658.934 2036.582 2533.986 2753.361 3076.589 3457.588 3747.158
708.00  1180.547 1579.848 2001.195 2359.494 2761.287 3192.747 3502.575 3655.175
709.00  1320.734 1776.164 2244.969 2630.420 2985.174 3416.703 3812.744 4212.307
710.00  1354.266 1815.711 2260.777 2781.672 3320.012 3891.943 4291.007 4552.193
711.00  1378.477 1783.555 2208.578 2420.115 2918.729 3371.393 3579.921 4042.944
712.00  1151.219 1611.555 1988.863 2254.447 2779.133 3238.734 3566.131 3951.938
713.00  1110.680 1641.234 2104.781 2462.809 3110.838 3503.393 3823.435 4068.588
714.00  1177.094 1718.973 2313.512 2829.881 3222.689 3601.390 3853.891 4149.352
715.00  1118.273 1488.168 1946.395 2411.068 2848.672 3154.832 3392.296 3502.562
716.00  1449.008 1911.613 2240.723 2587.174 2920.453 3149.818 3478.010 3801.920
717.00  1357.969 1779.871 1988.676 2160.871 2443.633 2618.443 2849.772 3063.425
718.00  1340.953 1894.977 2290.789 2560.822 3009.949 3392.906 3704.904 3959.393
719.00  1399.297 1855.875 2317.121 2638.525 3110.836 3374.517 3725.823 3863.078
720.00  1317.109 1761.746 2122.492 2602.256 2967.998 3279.170 3658.604 4198.763
721.00  1399.336 1904.402 2480.000 2959.863 3306.117 3581.536 3846.799 4134.124
722.00  1491.180 2017.027 2530.711 2852.254 3308.791 3690.347 3972.751 4222.680
723.00  1453.297 1968.508 2566.086 3001.959 3481.363 3907.416 4092.186 4198.460
724.00  1333.039 1951.848 2740.121 3446.527 4022.082 4526.769 4778.995 4948.466
725.00  1370.141 1913.750 2631.426 3084.207 3524.801 3853.421 4067.419 4281.546
726.00  1412.047 1822.699 2279.312 2695.973 3198.166 3642.796 4067.118 4497.797
727.00  1395.922 2009.469 2669.047 3132.553 3532.705 3835.173 4098.743 4463.733
728.00  1510.133 2020.715 2496.164 2761.369 3328.225 3764.862 4038.023 4363.051
729.00  1374.195 1870.793 2387.738 2844.740 3354.072 3703.741 4194.302 4582.684
730.00  1461.938 2045.230 2377.656 2742.217 3201.443 3523.447 4005.165 4536.284
731.00  1491.438 2046.766 2326.754 2597.738 3067.926 3614.109 4204.231 4653.995
732.00  1340.078 1848.461 2349.348 2619.680 3179.572 3760.844 4106.553 4493.515
733.00  1286.312 1735.145 2208.297 2706.881 3364.451 3708.686 4038.036 4372.533
734.00  1268.102 1770.965 2459.590 3018.781 3534.512 3963.684 4468.995 4770.182
735.00  1253.383 1732.320 2191.824 2731.850 3356.428 3728.181 4155.442 4601.058
736.00  1188.266 1555.199 2139.027 2760.703 3344.367 3896.649 4349.514 4855.072
737.00  1205.500 1626.215 2274.293 3055.408 3791.576 4136.063 4503.419 5008.155
738.00  1095.984 1440.562 2139.594 2813.328 3372.109 3860.796 4219.573 4493.421
739.00  1108.602 1453.539 1940.973 2282.340 2805.342 3372.575 3805.931 4257.011
740.00  1131.719 1485.316 1913.914 2478.807 3157.053 3698.991 4030.788 4387.626
741.00  1111.469 1576.660 2183.027 2722.201 3214.291 3685.850 4107.068 4617.461
742.00   975.969 1394.078 1990.258 2467.039 2995.551 3615.783 4137.939 4545.313
743.00  1172.539 1560.102 2093.363 2669.312 3314.494 3837.793 4201.319 4584.431
744.00  1285.320 1687.148 2286.836 3026.619 3595.525 4152.037 4653.614 5113.938
745.00  1175.445 1610.609 2224.801 2767.850 3203.195 3861.297 4439.721 4948.252
746.00  1254.375 1606.301 2086.238 2645.457 3210.965 3733.346 4149.433 4542.118
747.00  1173.055 1669.535 2074.363 2388.514 3124.871 3706.063 4150.465 4613.699
748.00  1275.867 1641.406 1996.973 2378.402 2967.650 3616.100 4105.211 4421.549
749.00  1124.039 1577.688 2167.070 2684.787 3304.037 3696.703 4031.305 4181.623
750.00   987.289 1512.848 2250.156 2749.992 3141.572 3480.401 3814.037 4214.130
751.00  1090.508 1604.516 2208.570 2745.727 3440.906 3877.346 4117.130 4399.070
752.00  1114.297 1619.090 2195.863 2749.328 3213.984 3780.830 4232.759 4705.662
753.00  1110.711 1641.840 2314.398 2852.143 3463.850 3850.573 4193.354 4495.512
754.00  1116.281 1613.184 2308.504 2791.865 3244.699 3616.009 4110.514 4416.512
755.00  1073.211 1603.547 2344.031 2859.686 3431.578 4003.692 4307.103 4561.212
756.00  1095.070 1620.496 2301.637 2888.125 3304.994 3627.588 4060.301 4478.493
757.00  1214.102 1640.637 2299.410 2902.641 3489.861 3972.705 4393.207 4860.379
758.00  1274.945 1737.543 2262.230 2829.303 3284.797 3608.627 3958.288 4381.549
759.00  1326.586 1906.148 2596.285 3020.045 3424.189 3670.396 3912.979 4255.273
760.00  1217.695 1784.258 2481.219 3004.838 3560.230 4050.604 4408.515 4887.473
761.00  1371.680 2015.398 2702.750 3190.170 3542.090 3899.178 4351.386 4796.824
762.00  1288.844 1892.820 2569.082 2904.473 3226.014 3613.685 3910.140 4204.859
763.00  1320.953 1864.875 2532.438 2884.039 3317.156 3724.844 4056.941 4275.416
764.00  1429.164 1997.125 2587.605 3159.760 3677.297 4127.054 4505.305 4781.102
765.00  1315.156 1756.453 2328.484 2936.445 3389.088 3738.735 4019.892 4241.020
766.00  1431.133 1854.828 2630.461 3255.846 3666.594 4006.215 4324.087 4450.999
767.00  1565.719 2096.020 2788.598 3345.543 3748.053 3855.416 4063.186 4318.206
768.00  1568.336 2135.488 2746.691 3237.260 3631.086 3984.275 4228.310 4535.472
769.00  1249.422 1678.664 2242.352 3001.371 3504.119 3813.248 4155.863 4327.606
770.00  1413.000 1831.305 2527.184 3125.803 3581.357 3946.457 4205.941 4443.875
771.00  1366.219 1823.121 2375.168 2837.764 3262.898 3694.151 4058.865 4327.207
772.00  1185.867 1680.438 2235.609 3013.676 3500.412 3928.268 4199.455 4280.267
773.00  1129.625 1579.176 1890.688 2244.252 2866.025 3516.985 3831.240 4184.795
774.00  1079.281 1581.430 2057.297 2661.398 3311.812 3855.540 4096.451 4257.406
775.00  1100.516 1635.992 2164.492 2708.266 3155.262 3369.982 3449.360 3490.130
776.00  1083.695 1567.293 2067.238 2590.781 3163.316 3464.688 3650.896 3853.951
777.00  1090.953 1694.934 2529.297 2939.457 3216.936 3534.551 3611.814 3677.953
778.00  1100.414 1677.992 2357.871 2844.775 3270.234 3627.985 3890.669 4161.630
779.00  1270.641 1861.234 2404.105 2968.154 3383.461 3622.438 3748.068 3939.018
780.00  1166.547 1669.281 2162.391 2698.547 3283.070 3664.305 3983.501 4240.034
781.00  1128.297 1540.070 2094.203 2621.707 3174.447 3528.260 3816.852 4160.320
782.00  1059.312 1533.746 2056.352 2458.912 2931.229 3356.952 3507.612 3679.251
783.00  1205.023 1731.574 2181.754 2647.373 3049.279 3398.730 3703.182 3866.618
784.00  1061.586 1462.934 1876.785 2462.256 2988.428 3442.923 3796.433 4007.618
785.00  1144.531 1613.918 2078.086 2512.418 3018.867 3629.780 4003.188 4265.188
786.00  1082.109 1519.156 1949.301 2433.758 3028.588 3474.934 3844.054 4034.901
787.00  1119.953 1659.645 2358.246 2928.035 3358.508 3655.597 4057.754 4371.032
788.00  1271.289 1878.844 2527.090 2885.973 3294.295 3647.975 4014.306 4425.717
789.00  1267.352 1823.664 2445.027 2784.574 3316.016 3689.445 3862.313 4029.053
790.00  1155.156 1576.820 2343.805 2950.504 3456.688 3891.729 4185.826 4299.736
791.00  1140.883 1524.887 2094.867 2565.184 2993.520 3397.182 3597.531 3765.114
792.00  1046.117 1519.793 2255.441 2805.891 3291.938 3574.901 3761.166 4001.064
793.00  1097.242 1567.301 2324.020 2897.404 3294.682 3652.107 3914.483 4094.221
794.00  1144.273 1687.770 2299.289 2828.027 3346.170 3788.089 4051.195 4260.227
795.00   978.148 1481.672 2049.246 2603.367 3054.541 3404.250 3669.897 3838.592
796.00  1117.203 1636.207 2354.402 2827.752 3062.764 3499.031 3707.728 3956.434
797.00  1133.648 1584.621 2271.484 2635.170 3127.559 3412.259 3552.150 3731.300
798.00   950.656 1540.965 2303.352 2807.598 3160.260 3423.301 3778.056 4131.147
799.00  1110.156 1751.922 2575.727 3053.393 3508.279 3860.625 3988.784 4180.693
800.00   971.961 1558.059 2316.457 2712.408 3184.068 3584.640 3940.526 4179.953
801.00  1231.578 1869.738 2563.312 3083.082 3634.990 3965.355 4159.872 4364.818
802.00  1085.844 1707.387 2459.520 3102.904 3596.289 3857.094 4077.396 4313.104
803.00  1045.883 1666.629 2498.754 3055.736 3506.199 3927.144 4232.366 4590.721
804.00  1073.406 1628.000 2453.012 2924.357 3304.570 3675.604 4046.678 4476.924
805.00  1139.680 1643.621 2384.719 2750.832 3104.766 3460.390 3931.120 4390.752
806.00  1286.844 1792.344 2363.832 2925.381 3361.098 3641.330 4038.399 4463.737
807.00  1260.727 1823.734 2457.477 3014.002 3470.887 3899.702 4352.870 4673.889
808.00  1213.859 1744.059 2389.898 2991.293 3543.961 4052.191 4336.042 4606.058
809.00  1184.383 1675.719 2300.500 2801.715 3245.137 3573.608 3978.667 4334.767
810.00  1283.516 1836.996 2440.969 2896.607 3330.082 3695.438 4156.827 4545.896
811.00  1245.633 1753.730 2335.293 2833.039 3302.498 3599.959 3931.240 4212.564
812.00  1172.648 1692.906 2333.789 2826.871 3193.812 3578.174 4001.790 4264.904
813.00  1175.477 1747.555 2455.719 2991.258 3424.699 3826.322 4246.115 4596.732
814.00  1235.930 1712.789 2225.855 2912.330 3452.951 4008.402 4360.205 4663.283
815.00  1194.289 1742.398 2269.625 3078.107 3721.789 4324.099 4640.948 4955.014
816.00  1224.688 1807.125 2449.715 3112.031 3599.604 3912.684 4275.566 4517.104
817.00  1162.133 1720.348 2291.836 2877.168 3400.934 3728.343 4102.224 4302.810
818.00  1339.016 1895.262 2487.656 2993.227 3589.824 4139.098 4582.512 4878.744
819.00  1168.727 1637.535 2408.344 2926.066 3451.148 3799.367 4108.173 4476.459
820.00  1080.852 1559.078 2151.227 2728.227 3369.455 3689.143 4000.351 4271.153
821.00  1043.344 1486.500 2002.422 2586.256 3253.711 3804.756 4258.234 4540.772
822.00  1097.570 1486.531 2048.223 2657.318 3191.459 3542.187 3549.599 3679.878
823.00  1055.578 1553.305 2251.102 2851.795 3354.346 3668.450 3967.762 4262.215
824.00  1120.008 1732.676 2316.691 2938.807 3589.463 3973.856 4222.104 4474.602
825.00  1116.656 1702.195 2269.293 2620.762 3256.549 3815.295 4155.903 4502.139
826.00  1077.500 1526.500 2182.906 2732.824 3227.654 3559.249 4025.626 4324.693
827.00  1316.266 1737.957 2186.578 2647.236 3316.908 3776.091 4157.577 4432.122
828.00  1382.797 1881.070 2205.113 2774.408 3294.430 3605.378 3895.506 4130.224
829.00  1247.703 1810.359 2433.988 2968.402 3492.559 3809.284 3993.231 4255.608
830.00  1236.156 1760.586 2420.727 2957.545 3279.859 3520.688 3781.553 4111.497
831.00  1186.625 1733.098 2421.645 2790.631 3227.367 3561.863 4037.264 4311.839
832.00  1276.906 1859.574 2485.945 3080.840 3522.156 3770.182 4012.007 4141.885
833.00  1363.188 1895.410 2485.934 3018.236 3556.754 3915.044 4106.147 4316.867
834.00  1260.312 1831.992 2629.957 3224.787 3617.309 4049.964 4289.380 4407.075
835.00  1274.883 1820.223 2368.801 2821.176 3311.936 3665.521 3802.072 3967.609
836.00  1381.742 2138.582 2803.910 3090.473 3389.781 3727.958 4031.593 4235.127
837.00  1244.578 1848.371 2613.145 3064.264 3592.363 3935.181 4204.425 4459.093
838.00  1275.391 1845.633 2773.629 3368.051 3734.146 3964.862 4327.694 4495.789
839.00  1333.445 1976.793 2645.840 3031.811 3488.201 3836.371 4074.882 4424.002
840.00  1409.984 2100.871 2842.305 3379.656 3748.848 4027.140 4315.308 4469.550
841.00  1209.930 1769.375 2510.445 2991.443 3670.436 3978.814 4260.915 4520.406
842.00  1316.094 2042.215 2779.566 3300.750 3666.418 3846.067 4039.401 4190.092
843.00  1285.422 1833.406 2740.887 3295.498 3893.520 4222.823 4565.060 4724.065
844.00  1499.469 2143.762 2754.289 3246.334 3697.734 4015.891 4347.370 4543.735
845.00  1751.547 2547.988 3253.582 3623.920 3902.820 4180.762 4339.018 4454.216
846.00  1511.703 2411.215 3144.262 3453.330 3640.295 3750.585 3954.460 4273.146
847.00  1526.836 2267.352 3129.883 3628.418 3769.389 4029.174 4157.061 4368.725
848.00  1553.664 2306.590 3059.398 3346.660 3720.439 4031.965 4374.592 4520.403
849.00  1590.695 2277.191 2974.000 3397.883 3776.717 4070.641 4434.362 4721.025
850.00  1554.133 2225.473 3006.297 3323.088 3640.471 3977.496 4330.831 4709.988
851.00  1572.562 2292.457 3078.637 3387.691 3736.732 3955.017 4553.323 4986.186
852.00  1622.711 2364.297 3094.680 3549.139 4009.637 4456.806 4836.764 5125.513
853.00  1816.008 2571.402 3215.129 3553.533 3998.260 4395.358 4628.997 4706.399
854.00  1880.766 2508.379 3106.477 3505.596 3951.195 4204.928 4395.394 4562.695
855.00  1605.969 2266.676 2965.020 3515.391 3862.834 4123.826 4477.505 4762.824
856.00  1759.094 2419.016 2845.473 3138.504 3592.902 3922.089 4251.234 4520.378
857.00  1795.539 2442.344 3147.160 3519.855 3956.896 4331.144 4656.845 5006.255
858.00  1626.227 2346.191 3071.414 3430.236 3877.061 4157.147 4434.463 4548.185
859.00  1733.453 2415.891 2920.246 3095.203 3493.936 3781.021 4176.433 4511.224
860.00  1641.875 2360.430 2903.211 3334.312 3855.850 4117.186 4282.787 4480.143
861.00  1703.641 2353.984 3145.488 3597.758 3839.707 3978.325 4112.794 4244.469
862.00  1739.484 2312.715 2930.734 3157.533 3540.078 3979.362 4267.913 4486.288
863.00  1683.664 2380.578 3040.836 3507.938 3930.068 4260.435 4380.158 4532.778
864.00  1912.102 2492.445 3210.730 3614.193 3853.826 4052.240 4250.569 4457.505
865.00  1813.336 2500.434 3100.371 3440.357 3662.406 3934.520 4217.327 4493.926
866.00  1806.578 2420.730 3024.531 3337.926 3574.268 3884.112 4078.891 4174.305
867.00  1814.906 2509.695 3107.797 3576.521 3906.805 4243.601 4348.667 4527.219
868.00  1702.359 2279.645 2884.141 3239.826 3588.979 3893.616 4149.660 4376.688
869.00  1798.406 2460.602 3070.457 3559.691 3835.184 4244.188 4507.775 4722.525
870.00  1864.672 2369.613 2758.602 3209.398 3546.623 3996.492 4253.256 4539.682
871.00  1704.484 2341.566 2922.363 3404.592 3874.963 4134.708 4331.164 4562.623
872.00  1612.992 2232.031 2800.621 3267.215 3623.559 3999.409 4269.788 4552.458
873.00  1563.523 2252.582 2893.445 3318.703 3648.295 3893.748 4162.177 4362.155
874.00  1722.250 2208.883 2817.410 3302.805 3620.750 3977.841 4348.015 4570.960
875.00  1829.477 2448.457 2914.434 3204.299 3467.305 3800.740 4096.814 4387.018
876.00  1657.891 2179.617 2786.559 3112.086 3524.270 3966.828 4274.338 4503.813
877.00  1574.906 2092.992 2682.406 3224.289 3741.174 4277.809 4562.780 4575.811
878.00  1537.922 2097.066 2744.762 3183.260 3602.215 3918.717 4150.116 4291.025
879.00  1758.539 2290.695 2809.832 3205.033 3636.473 4056.578 4401.943 4695.703
880.00  1595.172 2160.676 2565.633 2984.340 3264.564 3709.199 4085.659 4493.057
881.00  1738.438 2279.703 2889.555 3089.307 3524.840 3888.970 4321.479 4840.571
882.00  1606.930 2271.703 2846.074 3239.076 3464.863 3870.837 4345.061 4768.630
883.00  1604.781 2192.215 2763.512 2891.920 3290.246 3625.502 3997.589 4375.401
884.00  1761.648 2375.977 2832.574 3257.582 3630.883 3858.914 4025.982 4265.928
885.00  1590.570 2313.535 2807.453 3089.596 3393.760 3830.505 4263.882 4485.407
886.00  1842.352 2409.117 2956.629 3410.408 3736.482 4052.083 4309.108 4552.871
887.00  1841.852 2423.902 3090.707 3575.371 3928.562 4233.856 4590.738 4842.062
888.00  1853.492 2503.434 3179.270 3663.615 3923.750 4297.321 4639.530 4901.949
889.00  1893.750 2460.148 2896.789 3390.387 3785.662 4143.214 4498.940 4778.051
890.00  1822.672 2459.191 3019.180 3342.701 3718.092 4033.518 4444.714 4789.758
891.00  1658.109 2279.020 2944.555 3374.928 3727.605 4050.962 4294.536 4404.016
892.00  1740.656 2507.152 3232.316 3545.248 3821.244 4118.182 4416.222 4614.479
893.00  1544.656 2233.621 2947.223 3199.242 3454.109 3769.782 4090.726 4387.630
894.00  1567.172 2119.469 2615.152 2972.557 3437.842 3737.454 4053.259 4339.450
895.00  1522.016 2082.504 2849.441 3086.004 3355.512 3638.977 3904.422 3978.509
896.00  1579.602 2197.918 3069.961 3372.814 3640.611 3877.486 4087.087 4308.190
897.00  1682.172 2380.727 2938.523 3295.615 3527.980 3736.697 3983.920 4200.396
898.00  1611.773 2267.941 2845.605 3162.838 3401.770 3663.904 3922.381 4155.847
899.00  1645.453 2342.320 3109.277 3516.213 3763.523 3997.596 4319.958 4500.018
900.00  1748.180 2300.734 2701.449 3317.533 3605.076 3852.256 4090.595 4279.018
901.00  1591.562 2213.781 2845.711 3264.207 3593.264 3812.038 4145.328 4469.938
902.00  1807.367 2494.918 3088.332 3342.326 3798.008 4031.752 4202.529 4483.370
903.00  1572.531 2243.285 2999.504 3373.268 3804.465 4184.704 4440.599 4556.605
904.00  1684.844 2401.660 2978.887 3294.637 3669.779 4033.440 4328.481 4625.652
905.00  1640.609 2353.918 2923.348 3306.562 3782.807 4160.143 4415.302 4582.735
906.00  1848.789 2588.457 3128.164 3350.029 3771.088 4104.789 4232.842 4462.998
907.00  1683.648 2276.871 2854.785 3448.410 3875.412 4112.865 4268.633 4364.263
908.00  1694.578 2332.047 2911.141 3391.463 3717.057 4064.053 4238.466 4475.871
909.00  1748.930 2340.180 2969.738 3373.127 3801.676 4086.342 4256.312 4523.711
910.00  1646.789 2268.441 2724.637 3083.660 3528.947 3794.323 3950.506 4130.946
911.00  1643.555 2221.117 2724.039 3252.613 3856.607 4063.492 4304.463 4526.572
912.00  1519.422 1991.504 2447.078 3059.598 3615.221 3932.287 4132.976 4380.996
913.00  1418.266 2045.070 2681.645 3340.387 3819.377 4229.992 4541.637 4861.316
914.00  1596.047 2250.500 2942.836 3427.445 3726.875 4090.652 4533.881 4781.221
915.00  1723.750 2322.699 2898.062 3311.246 3681.266 3994.999 4241.427 4509.105
916.00  1671.578 2388.242 2911.574 3258.217 3562.396 3746.295 4037.312 4289.896
917.00  1660.914 2469.207 3140.012 3416.775 3766.135 4137.172 4467.860 4780.416
918.00  1447.281 2125.785 2842.938 3308.064 3640.293 3980.586 4189.161 4451.780
919.00  1551.445 2130.238 2825.492 3508.230 3792.334 4130.048 4350.914 4713.688
920.00  1720.070 2274.375 3026.809 3514.072 3772.705 4054.758 4296.559 4495.074
921.00  1579.359 2199.527 2820.570 3326.611 3721.697 4000.947 4275.552 4547.187
922.00  1506.242 2042.371 2620.352 3157.668 3552.041 3826.073 4031.873 4247.755
923.00  1657.625 2068.871 2394.258 2850.418 3317.051 3682.302 3790.103 3950.600
924.00  1650.836 2148.836 2534.922 2964.611 3525.541 3937.883 4157.034 4404.827
925.00  1696.898 2208.832 2540.016 2870.041 3313.236 3696.726 3897.144 4163.055
926.00  1652.836 2103.461 2484.270 2922.395 3469.098 3809.399 4274.674 4698.540
927.00  1591.883 2062.438 2550.844 3028.928 3484.100 3986.367 4259.085 4562.449
928.00  1691.648 2143.844 2637.137 3105.168 3527.197 3890.426 4182.803 4429.692
929.00  1674.883 2179.559 2622.367 3148.182 3485.576 3756.674 4077.627 4342.908
930.00  1812.188 2360.207 2801.863 3231.844 3602.064 3975.010 4181.613 4363.812
931.00  1769.812 2353.352 2819.004 3266.252 3769.359 4176.826 4574.364 4856.958
932.00  1819.336 2435.848 2859.492 3226.145 3603.506 4025.223 4319.164 4665.353
933.00  1770.141 2332.113 2898.824 3305.980 3800.590 4248.524 4602.582 4866.375
934.00  1815.922 2501.875 2862.871 3216.510 3655.391 4070.786 4187.406 4376.009
935.00  1906.234 2605.961 3211.195 3599.621 3917.506 4234.065 4478.821 4593.228
936.00  1615.438 2301.020 3016.098 3489.139 3878.865 4172.647 4374.322 4463.732
937.00  1601.688 2278.738 2986.305 3467.186 3868.715 4053.685 4252.814 4440.953
938.00  1653.375 2235.699 2959.672 3436.137 3751.414 4128.793 4472.234 4674.426
939.00  1644.227 2201.691 2775.043 3235.395 3632.928 4018.474 4385.909 4626.648
940.00  1594.258 2195.402 2768.488 3365.852 3787.820 4094.144 4416.443 4704.382
941.00  1662.188 2221.008 2924.375 3489.516 3960.516 4336.778 4761.622 4983.054
942.00  1744.078 2255.891 2839.617 3302.449 3704.002 4076.305 4210.240 4420.256
943.00  1725.562 2332.418 3014.191 3448.525 3842.361 4064.134 4388.769 4526.167
944.00  1859.930 2428.281 2866.828 3242.170 3722.857 4198.735 4475.202 4577.912
945.00  1598.789 2137.156 2839.535 3324.865 3752.736 4129.724 4326.274 4590.881
946.00  1586.422 2128.973 2607.680 3168.691 3578.309 3909.090 4328.363 4695.787
947.00  1622.547 2291.055 2785.828 3132.770 3611.197 3990.572 4242.092 4546.531
948.00  1572.008 2192.785 2735.125 3115.523 3590.053 3853.530 4043.538 4206.909
949.00  1709.258 2184.355 2607.641 3111.559 3517.020 3784.508 4057.397 4296.076
950.00  1558.828 2032.328 2498.816 3054.318 3550.100 3959.471 4303.445 4589.094
951.00  1746.766 2260.020 2566.176 3130.156 3749.834 4173.242 4383.316 4776.124
952.00  1646.758 2418.805 3086.898 3460.141 3727.980 4128.179 4433.588 4782.340
953.00  1775.078 2344.105 2876.199 3257.275 3637.637 3971.538 4278.108 4516.916
954.00  1473.836 2122.223 2761.000 3196.646 3680.242 4155.057 4414.935 4666.586
955.00  1740.484 2271.867 2882.613 3289.105 3592.393 3922.057 4381.646 4622.832
956.00  1693.375 2297.984 2990.020 3285.164 3626.994 4008.130 4344.477 4655.192
957.00  1802.859 2299.930 2755.371 3200.316 3517.010 3846.083 4145.569 4484.427
958.00  1716.422 2247.207 2833.953 3268.033 3585.098 3852.637 4058.257 4536.851
959.00  1655.703 2134.086 2738.000 3086.682 3521.127 3787.799 3987.854 4336.583
960.00  1447.516 1987.449 2540.129 3168.434 3624.445 3961.176 4243.207 4534.515
961.00  1568.922 2061.777 2671.746 3251.373 3574.795 3909.377 4222.345 4379.098
962.00  1447.562 1865.398 2290.520 2791.195 3238.791 3640.164 4056.744 4538.938
963.00  1559.258 2006.531 2641.531 2968.758 3237.283 3556.949 3962.609 4333.378
964.00  1517.133 1976.105 2519.215 2861.178 3216.645 3559.797 3901.375 4277.894
965.00  1587.297 2054.496 2474.203 2775.434 3053.566 3580.549 3943.060 4263.955
966.00  1546.984 1955.336 2554.090 3168.031 3537.812 3780.986 4053.016 4265.492
967.00  1774.867 2412.559 2716.508 3122.162 3416.514 3711.389 3970.356 4324.415
968.00  1661.008 2229.453 2651.629 3203.223 3682.857 4055.006 4439.511 4838.975
969.00  1692.578 2246.336 2641.758 3109.660 3554.936 3965.445 4260.655 4651.728
970.00  1705.484 2238.121 2683.195 3240.072 3589.078 3852.315 4090.362 4418.833
971.00  1623.305 2316.090 2652.695 3057.523 3434.947 3707.833 4048.783 4283.607
972.00  1621.594 2292.324 2745.883 3237.074 3631.381 3933.040 4148.480 4500.609
973.00  1584.250 2160.430 2691.109 3240.514 3605.096 3853.357 4220.583 4685.508
974.00  1502.375 2048.371 2612.738 3083.062 3484.994 3795.380 3997.926 4403.765
975.00  1471.219 2058.344 2526.738 3004.885 3444.709 3781.563 4043.532 4400.914
976.00  1592.477 2167.289 2667.828 3039.662 3734.551 4056.338 4314.898 4649.725
977.00  1412.328 2006.180 2619.508 3148.615 3510.857 3893.442 4121.008 4307.974
978.00  1413.609 1927.988 2458.648 2893.553 3301.580 3703.731 4158.759 4555.848
979.00  1509.711 1949.363 2442.199 2993.055 3383.137 3880.226 4113.141 4429.391
980.00  1461.344 1919.543 2382.035 2813.775 3232.242 3518.934 3708.516 4266.875
981.00  1372.156 1831.422 2275.773 2593.676 3034.893 3411.084 3775.873 4102.243
982.00  1534.828 2116.754 2489.973 2810.422 3186.203 3408.039 3581.768 3799.883
983.00  1440.227 2045.742 2445.227 2797.822 3190.088 3495.658 3834.249 4081.161
984.00  1418.758 1939.992 2464.191 2923.885 3294.342 3635.211 3921.327 4020.801
985.00  1400.945 1950.766 2642.770 3048.908 3402.705 3677.242 3884.425 4089.332
986.00  1547.492 2041.777 2480.570 2866.979 3424.279 3767.719 4053.108 4264.535
987.00  1421.789 2053.141 2466.949 2773.926 3271.781 3425.120 3616.639 3968.196
988.00  1331.562 1859.816 2556.461 2943.158 3253.850 3487.055 3731.102 4002.117
989.00  1559.484 2229.125 2775.141 3207.328 3518.533 3679.230 3838.875 3877.938
990.00  1413.711 2044.590 2530.336 2995.043 3559.662 3915.403 4132.253 4269.774
991.00  1535.469 2166.582 2697.977 3041.266 3518.043 3863.662 4155.708 4406.521
992.00  1551.047 2126.742 2667.641 3228.365 3607.486 4013.841 4306.780 4577.300
993.00  1542.297 2033.113 2559.117 2956.504 3469.418 3743.878 3871.514 4119.671
994.00  1446.594 1997.059 2489.387 3006.463 3501.539 3831.646 4103.736 4383.704
995.00  1351.805 1943.691 2462.000 2894.938 3363.984 3661.992 3948.173 4319.876
996.00  1302.664 1866.727 2483.211 2957.270 3361.686 3670.949 3977.839 4304.194
997.00  1729.445 2303.023 2881.844 3505.924 3919.545 4182.439 4488.880 4761.200
998.00  1532.250 2108.965 2706.461 3280.020 3775.701 3985.037 4301.011 4502.991
999.00  1594.742 2187.941 2653.664 3272.881 3689.697 3945.133 4214.658 4366.104
1000.00  1533.438 2086.895 2716.883 3113.809 3690.293 4008.224 4145.877 4368.970
1001.00  1538.242 2080.293 2657.699 3197.123 3669.895 4022.512 4318.482 4694.616
1002.00  1490.008 2082.137 2921.801 3412.186 3751.766 3879.735 4067.841 4241.619
1003.00  1349.828 1926.082 2693.125 3173.438 3542.859 3678.472 3939.728 4159.400
1004.00  1336.648 1996.348 2526.109 2952.797 3334.498 3722.604 4142.806 4534.893
1005.00  1262.211 1852.984 2572.121 3097.934 3598.080 3869.160 4168.237 4468.596
1006.00  1202.930 1673.117 2175.914 2746.877 3204.279 3517.208 3875.328 4281.205
1007.00  1231.844 1722.938 2436.379 2958.328 3311.248 3509.477 3804.060 4144.397
1008.00  1199.297 1731.695 2389.184 2804.969 3248.490 3648.579 3972.293 4323.373
1009.00  1210.211 1824.969 2512.328 2986.318 3414.451 3715.388 3968.450 4226.217
1010.00  1273.367 1785.605 2340.766 2781.994 3204.438 3509.418 3810.973 3998.874
1011.00  1483.586 2116.027 2822.133 3179.980 3586.830 3968.812 4136.895 4279.073
1012.00  1396.547 2009.699 2699.680 3093.863 3397.648 3608.755 3901.541 4044.324
1013.00  1469.617 2020.070 2566.871 3089.832 3423.352 3501.911 3682.772 3850.501
1014.00  1346.242 1857.484 2432.605 2869.576 3233.086 3420.133 3764.918 4016.842
1015.00  1332.477 1741.664 2203.898 2861.764 3271.912 3560.686 3863.812 4123.881
1016.00  1420.383 1887.910 2254.832 2643.342 2982.893 3190.859 3371.547 3606.935
1017.00  1374.359 1819.766 2272.691 2747.500 3130.533 3304.921 3445.999 3721.238
1018.00  1383.391 1912.723 2398.469 2809.641 3277.199 3436.843 3597.870 3722.689
1019.00  1440.352 1939.492 2518.496 2920.143 3328.422 3721.232 3984.957 4181.968
1020.00  1478.773 2070.484 2559.359 2978.699 3442.812 3858.774 4121.754 4262.059
1021.00  1467.461 1994.609 2601.215 3162.496 3505.297 3679.520 3963.543 4083.887
1022.00  1562.906 2133.766 2629.004 3160.695 3557.532 3787.951 3933.784 4118.683
1023.00  1601.836 2283.953 2848.121 3174.814 3525.510 3922.642 4138.796 4329.474
1024.00  1487.742 2074.816 2575.328 3039.902 3516.807 3657.841 4045.773 4247.716
1025.00  1523.648 2139.453 2634.586 3043.264 3310.865 3635.467 3933.278 4274.107
1026.00  1485.883 2070.922 2672.430 3148.943 3560.637 3858.241 4063.063 4247.604
1027.00  1467.625 2029.414 2494.500 2944.543 3449.236 3650.100 3741.265 3929.945
1028.00  1491.984 1998.039 2460.363 2932.439 3391.783 3691.370 4025.870 4149.292
1029.00  1503.961 2060.715 2626.289 3148.059 3479.479 3623.866 3804.925 3999.896
1030.00  1490.023 1992.023 2486.957 2943.072 3470.234 3674.099 3875.814 4171.802
1031.00  1631.953 2149.820 2683.863 3045.039 3268.373 3524.039 3775.163 3968.660
1032.00  1641.688 2193.184 2567.758 2977.193 3566.461 3836.538 4010.277 4163.035
1033.00  1478.992 2042.281 2606.352 3044.596 3424.678 3643.835 3741.788 3969.597
1034.00  1537.883 2053.023 2581.297 3183.977 3604.527 3813.682 3922.264 3972.811
1035.00  1429.148 1991.973 2515.801 2959.168 3341.729 3666.896 3909.741 4056.001
1036.00  1570.719 2150.141 2675.648 3132.227 3432.707 3588.241 3740.269 3933.308
1037.00  1447.688 2012.469 2505.680 2797.967 3002.287 3163.652 3298.764 3388.512
1038.00  1529.883 2044.652 2609.535 3002.633 3259.260 3446.424 3485.354 3525.997
1039.00  1621.594 2158.207 2717.707 3116.971 3313.705 3404.821 3548.817 3662.968
1040.00  1462.281 2062.004 2609.375 3030.314 3351.861 3474.909 3645.730 3756.303
1041.00  1469.914 2050.977 2685.543 3144.475 3316.826 3321.284 3456.756 3560.479
1042.00  1510.047 2048.652 2761.281 3212.555 3334.639 3295.682 3296.483 3285.738
1043.00  1435.109 2014.535 2606.680 2987.752 3160.520 3332.633 3568.744 3642.318
1044.00  1420.750 1966.324 2452.617 2935.607 3202.906 3320.641 3388.149 3566.965
1045.00  1374.625 1843.926 2431.074 3009.750 3362.084 3562.641 3637.136 3694.955
1046.00  1454.930 2069.883 2716.125 3132.373 3228.361 3354.255 3401.422 3542.754
