# Supplementary material for: N-Glycans modulate tilting of HIV-1 envelope glycoprotein
Source: Nat Commun. 2026 Apr 15;17:5206. doi: 10.1038/s41467-026-71874-2 (PMC13254402; doi:10.1038/s41467-026-71874-2)
Supplement: Supplementary file 8 — Source Data [file 41467_2026_71874_MOESM8_ESM.zip › source_data/2_Supplementary_Figures/6_FigS11/raw_data/CD4/3_WT_CD4.C.1.txt]

#ASA ANALYSIS
#SIM_TIME  ASA1.4 TotOccl1.4 ShldMem1.4 ShldGly1.4   ASA7.2 TotOccl7.2 ShldMem7.2 ShldGly7.2   ASA18.6 TotOccl18.6 ShldMem18.6 ShldGly18.6

  0.00   331.502  183.816    0.000  183.816     1.902  370.646    0.000  370.646     0.000    0.000    0.000    0.000
  0.10   445.752  101.498    0.000  101.498     0.000  389.450    0.000  389.450     0.000  339.602    0.000  339.602
  0.20   390.052  148.379    0.000  148.379     0.000  404.063    0.000  404.063     0.000  279.483    0.000  279.483
  0.30   371.265  142.952    0.000  142.952     0.000  368.439    0.000  368.439     0.000  258.773    0.000  258.773
  0.40   372.919  161.989    0.000  161.989     0.000  357.114    0.000  357.114     0.000  261.387    0.000  261.387
  0.50   386.283  161.274    0.000  161.274     0.000  413.059    0.000  413.059     0.000  250.831    0.000  250.831
  0.60   399.162  145.191    0.000  145.191     0.000  368.657    0.000  368.657     0.000  280.488    0.000  280.488
  0.70   379.060  150.469    0.000  150.469     0.000  383.314    0.000  383.314     0.000  270.737    0.000  270.737
  0.80   379.693  140.114    0.000  140.114     0.000  384.437    0.000  384.437     0.000  241.682    0.000  241.682
  0.90   436.676  155.447    0.000  155.447     0.000  431.908    0.000  431.908     0.000  359.709    0.000  359.709
  1.00   408.978  175.002    0.000  175.002     0.000  416.992    0.000  416.992     0.000  330.253    0.000  330.253
  1.10   377.008  146.935    0.000  146.935     0.000  393.730    0.000  393.730     0.000  391.377    0.000  391.377
  1.20   361.268  164.847    0.000  164.847     0.000  384.393    0.000  384.393     0.000  280.287    0.000  280.287
  1.30   413.957  163.790    0.000  163.790     0.000  388.458    0.000  388.458     0.000  189.506    0.000  189.506
  1.40   419.474  162.217    0.000  162.217     0.000  380.503    0.000  380.503     0.000  239.873    0.000  239.873
  1.50   330.019  187.320    0.000  187.320     0.000  459.188    0.000  459.188     0.000  342.819    0.000  342.819
  1.60   346.830  198.727    0.000  198.727     0.000  386.727    0.000  386.727     0.000  209.813    0.000  209.813
  1.70   431.141  155.803    0.000  155.803     0.000  420.538    0.000  420.538     0.000  230.322    0.000  230.322
  1.80   400.201  162.593    0.000  162.593     0.000  408.345    0.000  408.345     0.000  301.600    0.000  301.600
  1.90   402.986  154.892    0.000  154.892     0.000  404.366    0.000  404.366     0.000  199.660    0.000  199.660
  2.00   385.902  143.866    0.000  143.866     0.000  372.893    0.000  372.893     0.000  199.056    0.000  199.056
  2.10   382.844  156.205    0.000  156.205     0.000  363.511    0.000  363.511     0.000  311.352    0.000  311.352
  2.20   348.080  165.049    0.000  165.049     0.000  391.094    0.000  391.094     0.000  381.022    0.000  381.022
  2.30   401.089  116.954    0.000  116.954     1.816  392.694    0.000  392.694     0.000  229.920    0.000  229.920
  2.40   387.727  157.975    0.000  157.975     0.000  435.712    0.000  435.712     0.000  332.464    0.000  332.464
  2.50   383.055  150.383    0.000  150.383     0.000  390.357    0.000  390.357     0.000  281.695    0.000  281.695
  2.60   393.454  152.966    0.000  152.966     1.816  472.592    0.000  472.592     0.000  418.018    0.000  418.018
  2.70   369.221  180.193    0.000  180.193     0.000  438.221    0.000  438.221     0.000  358.502    0.000  358.502
  2.80   369.925  190.114    0.000  190.114     0.000  426.678    0.000  426.678     0.000  378.408    0.000  378.408
  2.90   403.069  184.504    0.000  184.504     3.632  456.941    0.000  456.941     0.000  467.782    0.000  467.782
  3.00   361.147  200.811    0.000  200.811     0.000  468.094    0.000  468.094     0.000  398.515    0.000  398.515
  3.10   439.281  135.473    0.000  135.473     1.816  455.597    0.000  455.597     0.000  281.896    0.000  281.896
  3.20   408.922  154.745    0.000  154.745     0.000  437.051    0.000  437.051     0.000  382.027    0.000  382.027
  3.30   361.024  182.358    0.000  182.358     0.000  388.671    0.000  388.671     0.000  332.062    0.000  332.062
  3.40   332.052  194.562    0.000  194.562     0.000  401.815    0.000  401.815     0.000  259.779    0.000  259.779
  3.50   324.731  181.743    0.000  181.743     0.000  372.934    0.000  372.934     0.000  260.985    0.000  260.985
  3.60   420.070  139.059    0.000  139.059     0.000  439.863    0.000  439.863     0.000  310.548    0.000  310.548
  3.70   425.240  147.504    0.000  147.504     0.000  413.878    0.000  413.878     0.000  312.358    0.000  312.358
  3.80   394.539  154.589    0.000  154.589     0.000  419.456    0.000  419.456     0.000  360.513    0.000  360.513
  3.90   373.067  154.161    0.000  154.161     0.000  370.297    0.000  370.297     0.000  301.198    0.000  301.198
  4.00   371.776  165.084    0.000  165.084     0.000  443.447    0.000  443.447     0.000  249.021    0.000  249.021
  4.10   361.242  214.280    0.000  214.280     0.000  497.751    0.000  497.751     0.000  418.823    0.000  418.823
  4.20   374.631  183.225    0.000  183.225     0.000  460.050    0.000  460.050     0.000  370.265    0.000  370.265
  4.30   377.019  188.048    0.000  188.048     0.000  487.810    0.000  487.810     0.000  477.936    0.000  477.936
  4.40   376.745  166.000    0.000  166.000     0.000  501.729    0.000  501.729     0.000  448.078    0.000  448.078
  4.50   358.457  179.950    0.000  179.950     0.000  469.996    0.000  469.996     0.000  348.550    0.000  348.550
  4.60   369.200  191.053    0.000  191.053     0.000  471.422    0.000  471.422     0.000  378.207    0.000  378.207
  4.70   327.838  177.245    0.000  177.245     0.000  367.533    0.000  367.533     0.000  209.813    0.000  209.813
  4.80   353.231  190.475    0.000  190.475     0.000  348.334    0.000  348.334     0.000  290.642    0.000  290.642
  4.90   367.217  166.943    0.000  166.943     0.000  466.319    0.000  466.319     0.000  389.768    0.000  389.768
  5.00   351.415  165.109    0.000  165.109     0.000  368.395    0.000  368.395     0.000  170.605    0.000  170.605
  5.10   387.353  185.955    0.000  185.955     0.000  445.482    0.000  445.482     0.000  431.992    0.000  431.992
  5.20   411.208  142.073    0.000  142.073     0.000  444.184    0.000  444.184     0.000  302.003    0.000  302.003
  5.30   382.215  125.426    0.000  125.426     0.000  405.402    0.000  405.402     0.000  239.873    0.000  239.873
  5.40   417.629  144.900    0.000  144.900     0.000  352.917    0.000  352.917     0.000  139.339    0.000  139.339
  5.50   413.210  125.786    0.000  125.786     0.000  400.604    0.000  400.604     0.000  270.737    0.000  270.737
  5.60   385.374  154.721    0.000  154.721     0.000  395.417    0.000  395.417     0.000  291.447    0.000  291.447
  5.70   382.871  142.246    0.000  142.246     0.000  380.804    0.000  380.804     0.000  179.955    0.000  179.955
  5.80   343.206  164.002    0.000  164.002     0.000  364.548    0.000  364.548     0.000  202.072    0.000  202.072
  5.90   398.617  154.544    0.000  154.544     0.000  371.813    0.000  371.813     0.000  261.789    0.000  261.789
  6.00   374.631  183.197    0.000  183.197     0.000  413.708    0.000  413.708     0.000  120.238    0.000  120.238
  6.10   359.452  165.070    0.000  165.070     0.000  384.913    0.000  384.913     0.000  169.399    0.000  169.399
  6.20   385.086  134.759    0.000  134.759     0.000  365.544    0.000  365.544     0.000  180.759    0.000  180.759
  6.30   356.889  147.936    0.000  147.936     0.000  380.115    0.000  380.115     0.000  170.404    0.000  170.404
  6.40   400.102  111.913    0.000  111.913     0.000  420.883    0.000  420.883     0.000  351.767    0.000  351.767
  6.50   370.466  103.450    0.000  103.450     0.000  358.713    0.000  358.713     0.000  271.139    0.000  271.139
  6.60   402.838  122.428    0.000  122.428     0.000  376.093    0.000  376.093     0.000  321.305    0.000  321.305
  6.70   395.107  136.389    0.000  136.389     0.000  405.404    0.000  405.404     0.000  270.737    0.000  270.737
  6.80   382.681  119.971    0.000  119.971     0.000  403.460    0.000  403.460     0.000  210.216    0.000  210.216
  6.90   355.310  147.224    0.000  147.224     0.000  404.757    0.000  404.757     0.000  298.585    0.000  298.585
  7.00   365.340  138.190    0.000  138.190     0.000  395.290    0.000  395.290     0.000  201.067    0.000  201.067
  7.10   334.815  178.831    0.000  178.831     1.816  400.303    0.000  400.303     0.000  199.056    0.000  199.056
  7.20   317.488  178.721    0.000  178.721     0.000  396.240    0.000  396.240     0.000  200.866    0.000  200.866
  7.30   328.462  183.758    0.000  183.758    10.895  391.442    0.000  391.442     0.000  289.034    0.000  289.034
  7.40   311.402  192.062    0.000  192.062     3.632  434.286    0.000  434.286     0.000  309.141    0.000  309.141
  7.50   312.830  188.924    0.000  188.924     1.816  417.468    0.000  417.468     0.000  229.317    0.000  229.317
  7.60   300.818  178.701    0.000  178.701     0.000  354.780    0.000  354.780     0.000  179.352    0.000  179.352
  7.70   298.353  204.831    0.000  204.831     0.000  381.107    0.000  381.107     0.000  171.611    0.000  171.611
  7.80   357.685  162.934    0.000  162.934     0.000  382.923    0.000  382.923     0.000  251.836    0.000  251.836
  7.90   311.839  183.473    0.000  183.473     0.000  394.984    0.000  394.984     0.000  199.660    0.000  199.660
  8.00   316.931  182.502    0.000  182.502     0.000  381.453    0.000  381.453     0.000  171.410    0.000  171.410
  8.10   336.854  158.121    0.000  158.121     0.000  372.847    0.000  372.847     0.000  251.032    0.000  251.032
  8.20   354.254  161.067    0.000  161.067     0.000  390.620    0.000  390.620     0.000  241.884    0.000  241.884
  8.30   355.696  156.382    0.000  156.382     0.000  375.055    0.000  375.055     0.000  171.209    0.000  171.209
  8.40   356.658  138.637    0.000  138.637     0.000  389.322    0.000  389.322     0.000  191.114    0.000  191.114
  8.50   344.277  150.615    0.000  150.615     0.000  366.928    0.000  366.928     0.000  151.504    0.000  151.504
  8.60   344.682  162.203    0.000  162.203     0.000  347.603    0.000  347.603     0.000  159.245    0.000  159.245
  8.70   366.784  147.233    0.000  147.233     0.000  418.505    0.000  418.505     0.000  240.074    0.000  240.074
  8.80   392.939  119.752    0.000  119.752     0.000  380.416    0.000  380.416     0.000  212.025    0.000  212.025
  8.90   396.266  145.818    0.000  145.818     0.000  363.207    0.000  363.207     0.000  240.878    0.000  240.878
  9.00   345.597  147.927    0.000  147.927     0.000  349.071    0.000  349.071     0.000  180.558    0.000  180.558
  9.10   362.555  168.822    0.000  168.822     0.000  398.360    0.000  398.360     0.000  210.819    0.000  210.819
  9.20   335.852  166.868    0.000  166.868     0.000  365.675    0.000  365.675     0.000  230.121    0.000  230.121
  9.30   340.951  152.438    0.000  152.438     0.000  358.022    0.000  358.022     0.000  229.920    0.000  229.920
  9.40   332.693  157.900    0.000  157.900     0.000  346.393    0.000  346.393     0.000  211.824    0.000  211.824
  9.50   295.127  199.112    0.000  199.112     0.000  374.754    0.000  374.754     0.000  119.434    0.000  119.434
  9.60   312.272  190.483    0.000  190.483     0.000  407.308    0.000  407.308     0.000  110.687    0.000  110.687
  9.70   292.800  178.140    0.000  178.140     0.000  421.572    0.000  421.572     0.000  310.950    0.000  310.950
  9.80   322.650  160.436    0.000  160.436     0.000  418.980    0.000  418.980     0.000  262.191    0.000  262.191
  9.90   319.751  163.378    0.000  163.378     0.000  413.660    0.000  413.660     0.000  300.997    0.000  300.997
 10.00   328.160  147.718    0.000  147.718     0.000  402.420    0.000  402.420     0.000  212.829    0.000  212.829
 10.10   335.526  144.726    0.000  144.726     0.000  402.811    0.000  402.811     0.000  251.233    0.000  251.233
 10.20   322.167  167.937    0.000  167.937     0.000  377.215    0.000  377.215     0.000  250.831    0.000  250.831
 10.30   296.761  195.408    0.000  195.408     0.000  393.127    0.000  393.127     0.000  279.684    0.000  279.684
 10.40   305.713  183.315    0.000  183.315     0.000  409.163    0.000  409.163     0.000  349.957    0.000  349.957
 10.50   327.712  168.208    0.000  168.208     0.000  404.973    0.000  404.973     0.000  419.828    0.000  419.828
 10.60   308.412  181.044    0.000  181.044     0.000  390.662    0.000  390.662     0.000  221.375    0.000  221.375
 10.70   324.561  152.370    0.000  152.370     0.000  392.521    0.000  392.521     0.000  199.660    0.000  199.660
 10.80   325.904  139.489    0.000  139.489     0.000  368.095    0.000  368.095     0.000   80.226    0.000   80.226
 10.90   310.755  148.181    0.000  148.181     0.000  379.032    0.000  379.032     0.000  111.089    0.000  111.089
 11.00   330.429  148.956    0.000  148.956     0.000  371.638    0.000  371.638     0.000   70.876    0.000   70.876
 11.10   297.847  163.683    0.000  163.683     0.000  408.606    0.000  408.606     0.000  170.806    0.000  170.806
 11.20   363.709  118.912    0.000  118.912     0.000  431.908    0.000  431.908     0.000  211.422    0.000  211.422
 11.30   354.232  113.373    0.000  113.373     0.000  379.290    0.000  379.290     0.000  221.174    0.000  221.174
 11.40   293.891  145.534    0.000  145.534     0.000  399.657    0.000  399.657     0.000   10.154    0.000   10.154
 11.50   318.938  130.089    0.000  130.089     0.000  390.102    0.000  390.102     0.000   69.670    0.000   69.670
 11.60   371.116   94.844    0.000   94.844     0.000  388.672    0.000  388.672     0.000  179.955    0.000  179.955
 11.70   358.780   87.034    0.000   87.034     0.000  388.197    0.000  388.197     0.000  140.948    0.000  140.948
 11.80   363.571  101.973    0.000  101.973     0.000  426.891    0.000  426.891     0.000  239.270    0.000  239.270
 11.90   345.837  118.152    0.000  118.152     0.000  394.381    0.000  394.381     0.000  100.533    0.000  100.533
 12.00   330.570  133.415    0.000  133.415     0.000  391.875    0.000  391.875     0.000   50.568    0.000   50.568
 12.10   307.459  166.194    0.000  166.194     0.000  400.305    0.000  400.305     0.000  299.992    0.000  299.992
 12.20   284.021  167.135    0.000  167.135     0.000  408.819    0.000  408.819     0.000  180.156    0.000  180.156
 12.30   264.943  181.340    0.000  181.340     0.000  445.225    0.000  445.225     0.000  211.020    0.000  211.020
 12.40   313.340  142.560    0.000  142.560     0.000  385.515    0.000  385.515     0.000  290.843    0.000  290.843
 12.50   322.204  172.111    0.000  172.111     0.000  340.858    0.000  340.858     0.000  100.735    0.000  100.735
 12.60   301.915  153.153    0.000  153.153     0.000  383.485    0.000  383.485     0.000  299.389    0.000  299.389
 12.70   310.050  157.624    0.000  157.624     0.000  378.775    0.000  378.775     0.000  211.422    0.000  211.422
 12.80   327.296  153.436    0.000  153.436     0.000  371.768    0.000  371.768     0.000  212.829    0.000  212.829
 12.90   356.620  152.606    0.000  152.606     0.000  426.851    0.000  426.851     0.000  333.671    0.000  333.671
 13.00   374.242  146.759    0.000  146.759     0.000  419.242    0.000  419.242     0.000  292.854    0.000  292.854
 13.10   351.724  139.146    0.000  139.146     0.000  451.838    0.000  451.838     0.000  363.730    0.000  363.730
 13.20   386.062  127.815    0.000  127.815    10.895  457.371    0.000  457.371     0.000  383.435    0.000  383.435
 13.30   325.737  149.091    0.000  149.091     1.816  426.285    0.000  426.285     0.000  283.303    0.000  283.303
 13.40   359.486  143.585    0.000  143.585    12.711  419.801    0.000  419.801     0.000  353.576    0.000  353.576
 13.50   338.576  143.839    0.000  143.839     9.079  401.946    0.000  401.946     0.000  343.422    0.000  343.422
 13.60   329.090  141.644    0.000  141.644     1.816  394.036    0.000  394.036     0.000  170.404    0.000  170.404
 13.70   340.532  144.573    0.000  144.573     1.816  402.768    0.000  402.768     0.000  211.623    0.000  211.623
 13.80   347.113  137.726    0.000  137.726     1.816  396.414    0.000  396.414     0.000  293.055    0.000  293.055
 13.90   357.359  138.757    0.000  138.757     3.632  325.941    0.000  325.941     0.000   39.811    0.000   39.811
 14.00   381.722  140.887    0.000  140.887     0.000  379.680    0.000  379.680     0.000  218.962    0.000  218.962
 14.10   362.284  135.999    0.000  135.999     0.000  370.255    0.000  370.255     0.000  189.908    0.000  189.908
 14.20   389.693  182.168    0.000  182.168     0.000  465.201    0.000  465.201     0.000  299.389    0.000  299.389
 14.30   406.495  162.194    0.000  162.194     0.000  425.468    0.000  425.468     0.000  361.317    0.000  361.317
 14.40   365.707  179.622    0.000  179.622     0.000  398.403    0.000  398.403     0.000  291.044    0.000  291.044
 14.50   364.164  151.564    0.000  151.564     0.000  371.807    0.000  371.807     0.000  169.700    0.000  169.700
 14.60   352.122  176.904    0.000  176.904     0.000  455.504    0.000  455.504     0.000  341.512    0.000  341.512
 14.70   349.577  176.369    0.000  176.369     3.632  423.782    0.000  423.782     0.000  288.833    0.000  288.833
 14.80   344.703  172.059    0.000  172.059     0.000  357.232    0.000  357.232     0.000  222.178    0.000  222.178
 14.90   324.956  167.664    0.000  167.664     1.816  349.938    0.000  349.938     0.000  298.987    0.000  298.987
 15.00   348.063  187.004    0.000  187.004     1.902  417.297    0.000  417.297     0.000  349.555    0.000  349.555
 15.10   340.989  179.568    0.000  179.568     3.632  415.740    0.000  415.740     0.000  300.595    0.000  300.595
 15.20   329.701  171.962    0.000  171.962     0.000  371.503    0.000  371.503     0.000  261.084    0.000  261.084
 15.30   356.583  153.990    0.000  153.990     5.448  367.059    0.000  367.059     0.000  248.820    0.000  248.820
 15.40   353.571  170.622    0.000  170.622     0.000  412.714    0.000  412.714     0.000  240.878    0.000  240.878
 15.50   371.238  152.964    0.000  152.964     0.000  365.589    0.000  365.589     0.000  169.198    0.000  169.198
 15.60   365.450  155.556    0.000  155.556     3.805  384.565    0.000  384.565     0.000  222.782    0.000  222.782
 15.70   367.056  153.396    0.000  153.396     0.000  399.480    0.000  399.480     0.000  322.712    0.000  322.712
 15.80   350.478  182.639    0.000  182.639     0.000  497.320    0.000  497.320     0.000  402.536    0.000  402.536
 15.90   347.534  189.259    0.000  189.259     3.805  485.518    0.000  485.518     0.000  445.564    0.000  445.564
 16.00   332.464  209.397    0.000  209.397     0.000  446.219    0.000  446.219     0.000  502.868    0.000  502.868
 16.10   315.409  207.566    0.000  207.566     0.000  422.396    0.000  422.396     0.000  493.720    0.000  493.720
 16.20   304.235  210.981    0.000  210.981     0.000  404.541    0.000  404.541     0.000  374.286    0.000  374.286
 16.30   349.126  202.672    0.000  202.672     3.805  498.964    0.000  498.964     0.000  482.762    0.000  482.762
 16.40   367.293  213.299    0.000  213.299     0.000  469.738    0.000  469.738     0.000  483.767    0.000  483.767
 16.50   327.774  204.873    0.000  204.873     0.000  443.450    0.000  443.450     0.000  395.197    0.000  395.197
 16.60   358.166  205.711    0.000  205.711     0.000  417.812    0.000  417.812     0.000  344.629    0.000  344.629
 16.70   294.837  222.250    0.000  222.250     0.000  408.733    0.000  408.733     0.000  323.115    0.000  323.115
 16.80   324.850  218.640    0.000  218.640     0.000  421.056    0.000  421.056     0.000  321.104    0.000  321.104
 16.90   362.010  189.523    0.000  189.523     0.000  430.438    0.000  430.438     0.000  454.311    0.000  454.311
 17.00   344.476  210.714    0.000  210.714     0.000  474.407    0.000  474.407     0.000  420.029    0.000  420.029
 17.10   338.879  225.691    0.000  225.691     0.000  464.982    0.000  464.982     0.000  401.330    0.000  401.330
 17.20   311.837  216.641    0.000  216.641     0.000  415.349    0.000  415.349     0.000  373.281    0.000  373.281
 17.30   351.754  193.974    0.000  193.974     0.000  426.548    0.000  426.548     0.000  372.074    0.000  372.074
 17.40   328.221  220.686    0.000  220.686     0.000  457.803    0.000  457.803     0.000  404.949    0.000  404.949
 17.50   323.268  213.905    0.000  213.905     0.000  447.516    0.000  447.516     0.000  453.104    0.000  453.104
 17.60   294.355  201.529    0.000  201.529     0.000  426.676    0.000  426.676     0.000  404.547    0.000  404.547
 17.70   285.232  242.360    0.000  242.360     0.000  458.756    0.000  458.756     0.000  462.454    0.000  462.454
 17.80   288.787  244.158    0.000  244.158     0.000  517.598    0.000  517.598     0.000  444.358    0.000  444.358
 17.90   306.387  229.121    0.000  229.121     0.000  463.208    0.000  463.208     0.000  394.594    0.000  394.594
 18.00   266.070  253.099    0.000  253.099     0.000  492.954    0.000  492.954     0.000  443.755    0.000  443.755
 18.10   299.250  254.338    0.000  254.338     0.000  531.606    0.000  531.606     0.000  462.052    0.000  462.052
 18.20   281.480  225.853    0.000  225.853     0.000  489.666    0.000  489.666     0.000  454.512    0.000  454.512
 18.30   307.456  232.542    0.000  232.542     0.000  480.762    0.000  480.762     0.000  523.980    0.000  523.980
 18.40   280.926  243.552    0.000  243.552     0.000  473.023    0.000  473.023     0.000  392.382    0.000  392.382
 18.50   326.125  235.648    0.000  235.648     0.000  514.225    0.000  514.225     0.000  512.218    0.000  512.218
 18.60   277.280  251.357    0.000  251.357     0.000  432.427    0.000  432.427     0.000  425.056    0.000  425.056
 18.70   287.233  249.782    0.000  249.782     0.000  518.289    0.000  518.289     0.000  444.760    0.000  444.760
 18.80   287.596  241.692    0.000  241.692     0.000  501.645    0.000  501.645     0.000  352.772    0.000  352.772
 18.90   273.440  267.006    0.000  267.006     0.000  437.658    0.000  437.658     0.000  292.452    0.000  292.452
 19.00   293.095  241.086    0.000  241.086     0.000  436.101    0.000  436.101     0.000  383.636    0.000  383.636
 19.10   301.449  229.301    0.000  229.301     0.000  415.348    0.000  415.348     0.000  332.866    0.000  332.866
 19.20   326.338  207.230    0.000  207.230     0.000  437.225    0.000  437.225     0.000  241.481    0.000  241.481
 19.30   375.933  200.497    0.000  200.497     0.000  449.156    0.000  449.156     0.000  231.931    0.000  231.931
 19.40   325.272  224.232    0.000  224.232     1.902  425.640    0.000  425.640     0.000  392.583    0.000  392.583
 19.50   293.395  208.408    0.000  208.408     0.000  383.140    0.000  383.140     0.000  302.606    0.000  302.606
 19.60   313.066  212.537    0.000  212.537     0.000  413.879    0.000  413.879     0.000  263.800    0.000  263.800
 19.70   305.937  223.596    0.000  223.596     0.000  409.210    0.000  409.210     0.000  371.471    0.000  371.471
 19.80   331.794  233.187    0.000  233.187     0.000  427.066    0.000  427.066     0.000  483.566    0.000  483.566
 19.90   304.063  204.371    0.000  204.371     0.000  438.867    0.000  438.867     0.000  302.405    0.000  302.405
 20.00   288.265  229.797    0.000  229.797     0.000  423.909    0.000  423.909     0.000  313.162    0.000  313.162
 20.10   296.937  223.808    0.000  223.808     0.000  418.071    0.000  418.071     0.000  160.451    0.000  160.451
 20.20   291.007  239.927    0.000  239.927     0.000  401.169    0.000  401.169     0.000  464.264    0.000  464.264
 20.30   299.650  229.234    0.000  229.234     0.000  396.975    0.000  396.975     0.000  492.514    0.000  492.514
 20.40   260.321  230.600    0.000  230.600     0.000  392.132    0.000  392.132     0.000  423.246    0.000  423.246
 20.50   286.842  234.552    0.000  234.552     0.000  420.928    0.000  420.928     0.000  351.365    0.000  351.365
 20.60   271.477  261.162    0.000  261.162     0.000  403.028    0.000  403.028     0.000  351.767    0.000  351.767
 20.70   258.126  247.569    0.000  247.569     0.000  381.844    0.000  381.844     0.000  391.578    0.000  391.578
 20.80   249.472  240.447    0.000  240.447     0.000  367.532    0.000  367.532     0.000  372.275    0.000  372.275
 20.90   248.421  223.541    0.000  223.541     0.000  366.971    0.000  366.971     0.000  360.714    0.000  360.714
 21.00   280.869  227.886    0.000  227.886     0.000  408.389    0.000  408.389     0.000  440.538    0.000  440.538
 21.10   263.692  235.105    0.000  235.105     0.000  377.217    0.000  377.217     0.000  303.008    0.000  303.008
 21.20   245.781  237.043    0.000  237.043     0.000  377.909    0.000  377.909     0.000  300.595    0.000  300.595
 21.30   271.833  237.740    0.000  237.740     0.000  374.102    0.000  374.102     0.000  383.435    0.000  383.435
 21.40   278.165  239.657    0.000  239.657     0.000  409.251    0.000  409.251     0.000  351.968    0.000  351.968
 21.50   279.658  244.068    0.000  244.068     0.000  407.006    0.000  407.006     0.000  273.552    0.000  273.552
 21.60   304.875  252.796    0.000  252.796     0.000  426.116    0.000  426.116     0.000  380.419    0.000  380.419
 21.70   294.734  248.816    0.000  248.816     0.000  464.806    0.000  464.806     0.000  393.186    0.000  393.186
 21.80   311.637  248.073    0.000  248.073     0.000  441.680    0.000  441.680     0.000  383.435    0.000  383.435
 21.90   322.044  264.632    0.000  264.632     0.000  489.582    0.000  489.582     0.000  424.452    0.000  424.452
 22.00   320.338  233.045    0.000  233.045     0.000  451.148    0.000  451.148     0.000  332.464    0.000  332.464
 22.10   324.012  224.728    0.000  224.728     0.000  404.842    0.000  404.842     0.000  282.901    0.000  282.901
 22.20   363.327  260.416    0.000  260.416     0.000  473.454    0.000  473.454     0.000  475.423    0.000  475.423
 22.30   298.383  258.085    0.000  258.085     0.000  457.458    0.000  457.458     0.000  202.675    0.000  202.675
 22.40   298.875  240.238    0.000  240.238     0.000  425.208    0.000  425.208     0.000  273.351    0.000  273.351
 22.50   348.105  249.647    0.000  249.647     0.000  487.724    0.000  487.724     0.000  474.619    0.000  474.619
 22.60   307.207  246.203    0.000  246.203     0.000  490.576    0.000  490.576     0.000  392.382    0.000  392.382
 22.70   288.198  258.590    0.000  258.590     0.000  474.105    0.000  474.105     0.000  422.040    0.000  422.040
 22.80   319.426  249.687    0.000  249.687     0.000  442.025    0.000  442.025     0.000  602.598    0.000  602.598
 22.90   340.278  237.182    0.000  237.182     0.000  449.894    0.000  449.894     0.000  442.749    0.000  442.749
 23.00   376.874  238.741    0.000  238.741     0.000  460.529    0.000  460.529     0.000  391.377    0.000  391.377
 23.10   378.889  225.899    0.000  225.899     0.000  465.847    0.000  465.847     0.000  443.554    0.000  443.554
 23.20   357.936  199.619    0.000  199.619     0.000  437.008    0.000  437.008     0.000  475.021    0.000  475.021
 23.30   338.250  214.292    0.000  214.292     0.000  449.937    0.000  449.937     0.000  463.861    0.000  463.861
 23.40   360.957  236.513    0.000  236.513     0.000  443.063    0.000  443.063     0.000  322.914    0.000  322.914
 23.50   363.260  242.081    0.000  242.081     0.000  507.870    0.000  507.870     0.000  422.844    0.000  422.844
 23.60   309.019  227.140    0.000  227.140     0.000  445.569    0.000  445.569     0.000  483.566    0.000  483.566
 23.70   363.171  231.795    0.000  231.795     0.000  480.028    0.000  480.028     0.000  481.958    0.000  481.958
 23.80   279.444  258.669    0.000  258.669     0.000  425.293    0.000  425.293     0.000  512.821    0.000  512.821
 23.90   297.438  240.411    0.000  240.411     0.000  468.701    0.000  468.701     0.000  460.242    0.000  460.242
 24.00   313.845  239.088    0.000  239.088     0.000  454.736    0.000  454.736     0.000  480.952    0.000  480.952
 24.10   323.046  217.721    0.000  217.721     0.000  452.746    0.000  452.746     0.000  475.222    0.000  475.222
 24.20   325.816  234.125    0.000  234.125     0.000  451.018    0.000  451.018     0.000  509.403    0.000  509.403
 24.30   372.922  220.123    0.000  220.123     0.000  449.895    0.000  449.895     0.000  458.031    0.000  458.031
 24.40   399.714  210.310    0.000  210.310     0.000  452.446    0.000  452.446     0.000  520.562    0.000  520.562
 24.50   323.367  217.004    0.000  217.004     0.000  414.659    0.000  414.659     0.000  439.734    0.000  439.734
 24.60   359.237  226.753    0.000  226.753     0.000  418.334    0.000  418.334     0.000  490.704    0.000  490.704
 24.70   335.639  214.649    0.000  214.649     0.000  443.799    0.000  443.799     0.000  500.858    0.000  500.858
 24.80   323.435  230.839    0.000  230.839     0.000  448.641    0.000  448.641     0.000  480.751    0.000  480.751
 24.90   305.633  241.774    0.000  241.774     0.000  455.126    0.000  455.126     0.000  572.136    0.000  572.136
 25.00   320.661  230.717    0.000  230.717     0.000  449.895    0.000  449.895     0.000  582.692    0.000  582.692
 25.10   328.755  230.897    0.000  230.897     0.000  407.525    0.000  407.525     0.000  430.987    0.000  430.987
 25.20   320.685  230.792    0.000  230.792     0.000  444.836    0.000  444.836     0.000  512.821    0.000  512.821
 25.30   325.995  234.232    0.000  234.232     0.000  460.227    0.000  460.227     0.000  420.431    0.000  420.431
 25.40   306.938  249.025    0.000  249.025     0.000  468.225    0.000  468.225     0.000  461.047    0.000  461.047
 25.50   301.126  229.117    0.000  229.117     0.000  443.712    0.000  443.712     0.000  520.562    0.000  520.562
 25.60   286.856  223.596    0.000  223.596     0.000  441.637    0.000  441.637     0.000  430.183    0.000  430.183
 25.70   316.867  223.475    0.000  223.475     0.000  452.055    0.000  452.055     0.000  451.898    0.000  451.898
 25.80   315.495  226.710    0.000  226.710     0.000  437.270    0.000  437.270     0.000  480.952    0.000  480.952
 25.90   321.583  232.509    0.000  232.509     0.000  458.886    0.000  458.886     0.000  430.384    0.000  430.384
 26.00   302.741  222.261    0.000  222.261     0.000  442.718    0.000  442.718     0.000  439.532    0.000  439.532
 26.10   326.632  206.711    0.000  206.711     0.000  463.081    0.000  463.081     0.000  431.188    0.000  431.188
 26.20   382.295  237.068    0.000  237.068     0.000  472.333    0.000  472.333     0.000  580.078    0.000  580.078
 26.30   377.900  212.078    0.000  212.078     1.902  490.533    0.000  490.533     0.000  490.302    0.000  490.302
 26.40   391.690  208.548    0.000  208.548     0.000  472.895    0.000  472.895     0.000  451.496    0.000  451.496
 26.50   353.570  206.729    0.000  206.729     3.718  452.358    0.000  452.358     0.000  450.893    0.000  450.893
 26.60   292.924  250.901    0.000  250.901     0.000  440.426    0.000  440.426     0.000  400.123    0.000  400.123
 26.70   310.384  224.568    0.000  224.568     0.000  418.463    0.000  418.463     0.000  400.928    0.000  400.928
 26.80   332.129  239.917    0.000  239.917     3.805  430.655    0.000  430.655     0.000  450.692    0.000  450.692
 26.90   324.404  225.376    0.000  225.376     0.000  438.438    0.000  438.438     0.000  452.099    0.000  452.099
 27.00   320.517  242.031    0.000  242.031     0.000  415.697    0.000  415.697     0.000  459.036    0.000  459.036
 27.10   369.756  208.640    0.000  208.640     0.000  437.400    0.000  437.400     0.000  539.463    0.000  539.463
 27.20   366.642  209.577    0.000  209.577     1.902  471.296    0.000  471.296     0.000  541.071    0.000  541.071
 27.30   410.303  194.728    0.000  194.728     3.632  468.572    0.000  468.572     0.000  631.049    0.000  631.049
 27.40   357.881  213.229    0.000  213.229     7.523  478.861    0.000  478.861     0.000  590.031    0.000  590.031
 27.50   332.472  218.398    0.000  218.398     0.000  479.467    0.000  479.467     0.000  510.006    0.000  510.006
 27.60   397.959  233.007    0.000  233.007     3.805  544.448    0.000  544.448     0.000  650.954    0.000  650.954
 27.70   383.464  216.023    0.000  216.023     0.000  446.825    0.000  446.825     0.000  479.545    0.000  479.545
 27.80   375.012  205.117    0.000  205.117     0.000  464.291    0.000  464.291     0.000  539.865    0.000  539.865
 27.90   367.651  239.029    0.000  239.029     7.609  492.178    0.000  492.178     0.000  448.681    0.000  448.681
 28.00   320.654  230.909    0.000  230.909     1.902  426.722    0.000  426.722     0.000  449.083    0.000  449.083
 28.10   352.141  211.205    0.000  211.205     0.000  435.367    0.000  435.367     0.000  520.763    0.000  520.763
 28.20   416.371  198.431    0.000  198.431     0.000  436.493    0.000  436.493     0.000  448.078    0.000  448.078
 28.30   346.490  205.556    0.000  205.556     0.000  448.295    0.000  448.295     0.000  540.870    0.000  540.870
 28.40   339.141  208.816    0.000  208.816     0.000  448.382    0.000  448.382     0.000  530.314    0.000  530.314
 28.50   374.693  208.700    0.000  208.700     0.000  461.698    0.000  461.698     0.000  469.793    0.000  469.793
 28.60   410.498  187.830    0.000  187.830     0.000  426.635    0.000  426.635     0.000  490.905    0.000  490.905
 28.70   410.418  217.542    0.000  217.542     5.663  416.734    0.000  416.734     0.000  369.260    0.000  369.260
 28.80   331.902  249.306    0.000  249.306     0.000  437.183    0.000  437.183     0.000  520.965    0.000  520.965
 28.90   362.849  208.612    0.000  208.612     1.902  448.856    0.000  448.856     0.000  209.210    0.000  209.210
 29.00   439.741  186.291    0.000  186.291     0.000  395.203    0.000  395.203     0.000  330.253    0.000  330.253
 29.10   397.090  200.777    0.000  200.777     5.534  422.310    0.000  422.310     0.000  519.557    0.000  519.557
 29.20   377.611  218.773    0.000  218.773     0.000  453.656    0.000  453.656     0.000  339.200    0.000  339.200
 29.30   410.852  168.931    0.000  168.931     3.632  398.187    0.000  398.187     0.000  339.602    0.000  339.602
 29.40   409.479  192.872    0.000  192.872     0.000  416.820    0.000  416.820     0.000  299.791    0.000  299.791
 29.50   394.707  202.595    0.000  202.595    11.414  435.021    0.000  435.021     0.000  489.498    0.000  489.498
 29.60   358.762  206.025    0.000  206.025     1.902  440.730    0.000  440.730     0.000  559.771    0.000  559.771
 29.70   396.939  219.594    0.000  219.594     0.000  449.809    0.000  449.809     0.000  510.006    0.000  510.006
 29.80   398.658  207.658    0.000  207.658     0.000  469.869    0.000  469.869     0.000  530.314    0.000  530.314
 29.90   397.227  217.190    0.000  217.190     3.805  473.933    0.000  473.933     0.000  521.166    0.000  521.166
 30.00   429.604  218.386    0.000  218.386    13.143  506.013    0.000  506.013     0.000  461.449    0.000  461.449
 30.10   370.969  222.231    0.000  222.231     0.000  468.745    0.000  468.745     0.000  450.290    0.000  450.290
 30.20   372.156  216.825    0.000  216.825     0.000  428.883    0.000  428.883     0.000  471.402    0.000  471.402
 30.30   349.063  214.724    0.000  214.724     0.000  429.617    0.000  429.617     0.000  532.124    0.000  532.124
 30.40   367.674  208.714    0.000  208.714     0.000  476.960    0.000  476.960     0.000  561.580    0.000  561.580
 30.50   403.947  184.703    0.000  184.703     0.000  458.369    0.000  458.369     0.000  501.260    0.000  501.260
 30.60   380.592  219.003    0.000  219.003     0.000  469.264    0.000  469.264     0.000  562.786    0.000  562.786
 30.70   382.685  228.605    0.000  228.605     0.000  442.200    0.000  442.200     0.000  319.898    0.000  319.898
 30.80   346.282  233.726    0.000  233.726     0.000  458.627    0.000  458.627     0.000  400.123    0.000  400.123
 30.90   336.801  253.145    0.000  253.145     0.000  431.304    0.000  431.304     0.000  499.249    0.000  499.249
 31.00   359.837  232.737    0.000  232.737     0.000  420.496    0.000  420.496     0.000  359.508    0.000  359.508
 31.10   381.134  211.201    0.000  211.201     0.000  394.383    0.000  394.383     0.000  498.847    0.000  498.847
 31.20   370.978  232.165    0.000  232.165     0.000  432.947    0.000  432.947     0.000  350.761    0.000  350.761
 31.30   319.031  231.765    0.000  231.765     0.000  437.227    0.000  437.227     0.000  340.004    0.000  340.004
 31.40   358.154  239.480    0.000  239.480     0.000  419.199    0.000  419.199     0.000  180.156    0.000  180.156
 31.50   325.030  237.482    0.000  237.482     0.000  395.593    0.000  395.593     0.000  390.171    0.000  390.171
 31.60   341.660  222.808    0.000  222.808     0.000  422.312    0.000  422.312     0.000  531.118    0.000  531.118
 31.70   381.224  233.192    0.000  233.192     0.000  467.231    0.000  467.231     0.000  500.456    0.000  500.456
 31.80   352.660  215.727    0.000  215.727     0.000  478.343    0.000  478.343     0.000  580.681    0.000  580.681
 31.90   366.605  209.123    0.000  209.123     0.000  437.530    0.000  437.530     0.000  540.468    0.000  540.468
 32.00   349.029  246.050    0.000  246.050     0.000  466.065    0.000  466.065     0.000  349.354    0.000  349.354
 32.10   362.838  208.320    0.000  208.320     0.000  427.586    0.000  427.586     0.000  471.804    0.000  471.804
 32.20   354.208  228.415    0.000  228.415     0.000  496.456    0.000  496.456     0.000  660.304    0.000  660.304
 32.30   350.958  221.854    0.000  221.854     1.902  446.739    0.000  446.739     0.000  399.922    0.000  399.922
 32.40   390.173  218.061    0.000  218.061     0.000  452.402    0.000  452.402     0.000  500.858    0.000  500.858
 32.50   369.849  247.709    0.000  247.709     0.000  509.731    0.000  509.731     0.000  590.232    0.000  590.232
 32.60   338.005  234.694    0.000  234.694     0.000  440.902    0.000  440.902     0.000  520.562    0.000  520.562
 32.70   347.162  231.785    0.000  231.785     1.902  436.448    0.000  436.448     0.000  488.492    0.000  488.492
 32.80   333.099  234.516    0.000  234.516     0.000  424.387    0.000  424.387     0.000  498.646    0.000  498.646
 32.90   370.599  206.320    0.000  206.320     0.000  416.907    0.000  416.907     0.000  478.137    0.000  478.137
 33.00   289.383  249.844    0.000  249.844     0.000  401.040    0.000  401.040     0.000  530.314    0.000  530.314
 33.10   328.508  238.138    0.000  238.138     0.000  432.947    0.000  432.947     0.000  440.337    0.000  440.337
 33.20   362.928  244.921    0.000  244.921     0.000  438.395    0.000  438.395     0.000  579.877    0.000  579.877
 33.30   364.321  236.925    0.000  236.925     0.000  497.107    0.000  497.107     0.000  350.359    0.000  350.359
 33.40   369.905  228.987    0.000  228.987     0.000  465.717    0.000  465.717     0.000  481.756    0.000  481.756
 33.50   333.648  231.443    0.000  231.443     0.000  439.994    0.000  439.994     0.000  549.214    0.000  549.214
 33.60   371.057  205.243    0.000  205.243     0.000  414.746    0.000  414.746     0.000  449.887    0.000  449.887
 33.70   396.012  192.456    0.000  192.456     0.000  411.589    0.000  411.589     0.000  360.312    0.000  360.312
 33.80   383.043  205.239    0.000  205.239     0.000  473.760    0.000  473.760     0.000  441.543    0.000  441.543
 33.90   383.349  216.070    0.000  216.070     0.000  434.763    0.000  434.763     0.000  410.277    0.000  410.277
 34.00   380.822  210.183    0.000  210.183     0.000  415.135    0.000  415.135     0.000  491.307    0.000  491.307
 34.10   354.542  221.669    0.000  221.669     0.000  417.253    0.000  417.253     0.000  379.615    0.000  379.615
 34.20   331.834  219.529    0.000  219.529     0.000  422.268    0.000  422.268     0.000  359.709    0.000  359.709
 34.30   397.681  204.742    0.000  204.742     0.000  486.989    0.000  486.989     0.000  530.113    0.000  530.113
 34.40   354.787  210.638    0.000  210.638     0.000  392.609    0.000  392.609     0.000  369.863    0.000  369.863
 34.50   391.041  206.791    0.000  206.791     0.000  449.592    0.000  449.592     0.000  400.123    0.000  400.123
 34.60   403.395  224.231    0.000  224.231     0.000  453.441    0.000  453.441     0.000  449.284    0.000  449.284
 34.70   359.494  238.584    0.000  238.584     0.000  459.147    0.000  459.147     0.000  450.692    0.000  450.692
 34.80   397.191  202.292    0.000  202.292     0.000  439.605    0.000  439.605     0.000  490.503    0.000  490.503
 34.90   367.053  217.545    0.000  217.545     0.000  429.489    0.000  429.489     0.000  500.858    0.000  500.858
 35.00   370.974  231.215    0.000  231.215     0.000  462.172    0.000  462.172     0.000  539.463    0.000  539.463
 35.10   389.423  226.431    0.000  226.431     0.000  440.686    0.000  440.686     0.000  480.550    0.000  480.550
 35.20   366.718  219.374    0.000  219.374     0.000  463.859    0.000  463.859     0.000  520.764    0.000  520.764
 35.30   404.864  214.128    0.000  214.128     0.000  465.719    0.000  465.719     0.000  439.733    0.000  439.733
 35.40   378.268  236.280    0.000  236.280     0.000  492.438    0.000  492.438     0.000  550.823    0.000  550.823
 35.50   429.157  193.877    0.000  193.877     0.000  472.377    0.000  472.377     0.000  569.522    0.000  569.522
 35.60   410.438  203.385    0.000  203.385     0.000  510.466    0.000  510.466     0.000  451.094    0.000  451.094
 35.70   402.393  196.529    0.000  196.529     0.000  486.255    0.000  486.255     0.000  379.413    0.000  379.413
 35.80   332.320  247.397    0.000  247.397     1.902  392.995    0.000  392.995     0.000  415.304    0.000  415.304
 35.90   377.840  231.205    0.000  231.205     0.000  462.778    0.000  462.778     0.000  443.353    0.000  443.353
 36.00   321.308  243.636    0.000  243.636     0.000  455.729    0.000  455.729     0.000  233.338    0.000  233.338
 36.10   379.719  195.824    0.000  195.824     3.805  479.074    0.000  479.074     0.000  494.725    0.000  494.725
 36.20   355.310  211.273    0.000  211.273     0.000  473.801    0.000  473.801     0.000  504.477    0.000  504.477
 36.30   405.067  203.239    0.000  203.239     0.000  436.880    0.000  436.880     0.000  413.293    0.000  413.293
 36.40   371.607  213.030    0.000  213.030     0.000  463.771    0.000  463.771     0.000  483.767    0.000  483.767
 36.50   390.412  204.188    0.000  204.188     0.000  417.166    0.000  417.166     0.000  413.695    0.000  413.695
 36.60   378.475  227.265    0.000  227.265     0.000  472.592    0.000  472.592     0.000  482.360    0.000  482.360
 36.70   387.661  230.052    0.000  230.052     0.000  446.477    0.000  446.477     0.000  443.353    0.000  443.353
 36.80   387.363  208.611    0.000  208.611     0.000  481.672    0.000  481.672     0.000  451.898    0.000  451.898
 36.90   396.288  214.751    0.000  214.751     0.000  476.872    0.000  476.872     0.000  524.383    0.000  524.383
 37.00   395.888  203.879    0.000  203.879     0.000  517.210    0.000  517.210     0.000  570.729    0.000  570.729
 37.10   372.222  206.880    0.000  206.880     0.000  470.043    0.000  470.043     0.000  491.106    0.000  491.106
 37.20   415.038  214.759    0.000  214.759     0.000  475.317    0.000  475.317     0.000  540.669    0.000  540.669
 37.30   401.356  168.928    0.000  168.928     0.000  451.798    0.000  451.798     0.000  479.545    0.000  479.545
 37.40   320.323  224.261    0.000  224.261     0.000  465.762    0.000  465.762     0.000  420.230    0.000  420.230
 37.50   319.422  229.194    0.000  229.194     0.000  422.614    0.000  422.614     0.000  461.248    0.000  461.248
 37.60   365.373  226.155    0.000  226.155     0.000  423.350    0.000  423.350     0.000  539.262    0.000  539.262
 37.70   376.345  214.038    0.000  214.038     0.000  438.179    0.000  438.179     0.000  490.905    0.000  490.905
 37.80   378.181  239.199    0.000  239.199     0.000  439.865    0.000  439.865     0.000  469.793    0.000  469.793
 37.90   365.888  208.854    0.000  208.854     0.000  394.642    0.000  394.642     0.000  569.321    0.000  569.321
 38.00   358.143  213.254    0.000  213.254     0.000  460.185    0.000  460.185     0.000  520.361    0.000  520.361
 38.10   333.207  212.053    0.000  212.053     0.000  391.443    0.000  391.443     0.000  401.330    0.000  401.330
 38.20   360.670  230.409    0.000  230.409     0.000  431.651    0.000  431.651     0.000  500.657    0.000  500.657
 38.30   360.147  255.408    0.000  255.408     0.000  454.392    0.000  454.392     0.000  549.214    0.000  549.214
 38.40   348.597  265.712    0.000  265.712     0.000  417.643    0.000  417.643     0.000  490.302    0.000  490.302
 38.50   349.350  256.060    0.000  256.060     0.000  421.058    0.000  421.058     0.000  501.260    0.000  501.260
 38.60   335.808  250.931    0.000  250.931     0.000  470.907    0.000  470.907     0.000  500.858    0.000  500.858
 38.70   372.123  233.945    0.000  233.945     0.000  493.821    0.000  493.821     0.000  661.108    0.000  661.108
 38.80   371.133  261.753    0.000  261.753     0.000  454.564    0.000  454.564     0.000  541.272    0.000  541.272
 38.90   369.105  232.837    0.000  232.837     0.000  443.670    0.000  443.670     0.000  481.153    0.000  481.153
 39.00   388.597  215.181    0.000  215.181     0.000  559.667    0.000  559.667     0.000  660.103    0.000  660.103
 39.10   359.874  237.787    0.000  237.787     0.000  491.314    0.000  491.314     0.000  510.409    0.000  510.409
 39.20   372.994  230.361    0.000  230.361     0.000  467.103    0.000  467.103     0.000  636.980    0.000  636.980
 39.30   409.840  197.300    0.000  197.300     0.000  389.319    0.000  389.319     0.000  410.076    0.000  410.076
 39.40   436.944  183.266    0.000  183.266     0.000  454.304    0.000  454.304     0.000  489.297    0.000  489.297
 39.50   448.920  186.467    0.000  186.467     0.000  464.160    0.000  464.160     0.000  470.999    0.000  470.999
 39.60   464.704  177.178    0.000  177.178     0.000  477.476    0.000  477.476     0.000  439.935    0.000  439.935
 39.70   435.763  178.119    0.000  178.119     0.000  488.241    0.000  488.241     0.000  480.248    0.000  480.248
 39.80   483.723   89.990    0.000   89.990     0.000  332.037    0.000  332.037     0.000  110.888    0.000  110.888
 39.90   481.561  108.371    0.000  108.371     0.000  442.627    0.000  442.627     0.000  351.765    0.000  351.765
 40.00   542.535   75.531    0.000   75.531     0.000  411.111    0.000  411.111     0.000  291.044    0.000  291.044
 40.10   460.909  105.691    0.000  105.691     0.000  358.582    0.000  358.582     0.000  131.196    0.000  131.196
 40.20   463.422  130.469    0.000  130.469     0.000  401.341    0.000  401.341     0.000  110.888    0.000  110.888
 40.30   521.698   80.535    0.000   80.535     0.000  457.416    0.000  457.416     0.000  319.294    0.000  319.294
 40.40   498.166   99.514    0.000   99.514     0.000  374.318    0.000  374.318     0.000  160.451    0.000  160.451
 40.50   487.603  123.961    0.000  123.961     0.000  455.726    0.000  455.726     0.000  299.489    0.000  299.489
 40.60   488.841  111.671    0.000  111.671     0.000  450.628    0.000  450.628     0.000  319.998    0.000  319.998
 40.70   528.756   72.688    0.000   72.688     0.000  432.297    0.000  432.297     0.000  253.042    0.000  253.042
 40.80   503.838  108.047    0.000  108.047     0.000  379.331    0.000  379.331     0.000  111.088    0.000  111.088
 40.90   462.580  134.553    0.000  134.553     0.000  392.477    0.000  392.477     0.000  210.216    0.000  210.216
 41.00   451.656  163.665    0.000  163.665     0.000  438.956    0.000  438.956     0.000  313.162    0.000  313.162
 41.10   442.896  156.135    0.000  156.135     0.000  406.010    0.000  406.010     0.000  281.494    0.000  281.494
 41.20   462.354  155.792    0.000  155.792     0.000  466.410    0.000  466.410     0.000  311.151    0.000  311.151
 41.30   453.740  164.100    0.000  164.100     0.000  456.765    0.000  456.765     0.000  459.034    0.000  459.034
 41.40   419.529  157.505    0.000  157.505     0.000  378.555    0.000  378.555     0.000  271.239    0.000  271.239
 41.50   368.898  166.684    0.000  166.684     0.000  335.190    0.000  335.190     0.000  161.256    0.000  161.256
 41.60   338.921  204.517    0.000  204.517     0.000  399.257    0.000  399.257     0.000  242.887    0.000  242.887
 41.70   338.998  208.534    0.000  208.534     0.000  447.643    0.000  447.643     0.000  341.010    0.000  341.010
 41.80   362.190  262.599    0.000  262.599     0.000  429.399    0.000  429.399     0.000  290.441    0.000  290.441
 41.90   366.773  247.959    0.000  247.959     0.000  453.179    0.000  453.179     0.000  250.831    0.000  250.831
 42.00   317.736  277.705    0.000  277.705     0.000  465.716    0.000  465.716     0.000  300.394    0.000  300.394
 42.10   321.840  217.853    0.000  217.853     0.000  437.439    0.000  437.439     0.000  291.044    0.000  291.044
 42.20   340.407  279.887    0.000  279.887     0.000  485.342    0.000  485.342     0.000  289.436    0.000  289.436
 42.30   291.651  283.707    0.000  283.707     0.000  422.482    0.000  422.482     0.000  212.829    0.000  212.829
 42.40   348.542  217.277    0.000  217.277     0.000  436.012    0.000  436.012     0.000  360.312    0.000  360.312
 42.50   405.407  164.424    0.000  164.424     0.000  459.532    0.000  459.532     0.000  350.158    0.000  350.158
 42.60   454.414  134.847    0.000  134.847     0.000  476.912    0.000  476.912     0.000  321.908    0.000  321.908
 42.70   452.460  147.886    0.000  147.886     1.816  479.119    0.000  479.119     0.000  390.372    0.000  390.372
 42.80   456.886  121.926    0.000  121.926     0.000  485.601    0.000  485.601     0.000  412.186    0.000  412.186
 42.90   508.674  121.919    0.000  121.919     0.000  482.183    0.000  482.183     0.000  401.025    0.000  401.025
 43.00   457.108   87.440    0.000   87.440     0.000  411.800    0.000  411.800     0.000  251.333    0.000  251.333
 43.10   506.682   99.090    0.000   99.090     0.000  476.049    0.000  476.049     0.000  310.749    0.000  310.749
 43.20   457.287  132.556    0.000  132.556     0.000  494.899    0.000  494.899     0.000  362.121    0.000  362.121
 43.30   473.852  131.081    0.000  131.081     0.000  450.799    0.000  450.799     0.000  253.545    0.000  253.545
 43.40   458.827  118.107    0.000  118.107     0.000  437.570    0.000  437.570     0.000  322.210    0.000  322.210
 43.50   426.040  152.051    0.000  152.051     0.000  470.254    0.000  470.254     0.000  322.109    0.000  322.109
 43.60   421.709  146.543    0.000  146.543     0.000  434.540    0.000  434.540     0.000  263.096    0.000  263.096
 43.70   471.447  142.361    0.000  142.361     0.000  437.223    0.000  437.223     0.000  321.003    0.000  321.003
 43.80   418.427  166.333    0.000  166.333     0.000  486.987    0.000  486.987     0.000  430.183    0.000  430.183
 43.90   378.924  163.594    0.000  163.594     0.000  401.035    0.000  401.035     0.000  232.131    0.000  232.131
 44.00   379.357  199.050    0.000  199.050     0.000  450.367    0.000  450.367     0.000  389.466    0.000  389.466
 44.10   418.582  146.301    0.000  146.301     0.000  407.172    0.000  407.172     0.000  350.962    0.000  350.962
 44.20   441.506  143.543    0.000  143.543     0.000  439.298    0.000  439.298     0.000  211.924    0.000  211.924
 44.30   437.103  146.246    0.000  146.246     0.000  397.102    0.000  397.102     0.000  231.126    0.000  231.126
 44.40   451.614  135.089    0.000  135.089     0.000  388.239    0.000  388.239     0.000  170.505    0.000  170.505
 44.50   397.709  148.318    0.000  148.318     0.000  382.186    0.000  382.186     0.000  263.800    0.000  263.800
 44.60   437.841  143.488    0.000  143.488     0.000  428.447    0.000  428.447     0.000  310.547    0.000  310.547
 44.70   424.543  170.766    0.000  170.766     0.000  422.783    0.000  422.783     0.000  179.754    0.000  179.754
 44.80   439.289  163.332    0.000  163.332     0.000  426.287    0.000  426.287     0.000  321.506    0.000  321.506
 44.90   436.987  152.002    0.000  152.002     0.000  454.735    0.000  454.735     0.000  279.885    0.000  279.885
 45.00   467.643  139.730    0.000  139.730     0.000  453.695    0.000  453.695     0.000  369.159    0.000  369.159
 45.10   414.071  128.428    0.000  128.428     0.000  429.485    0.000  429.485     0.000  300.193    0.000  300.193
 45.20   429.974  149.417    0.000  149.417     0.000  426.503    0.000  426.503     0.000  288.933    0.000  288.933
 45.30   448.668  137.884    0.000  137.884     0.000  441.332    0.000  441.332     0.000  229.719    0.000  229.719
 45.40   421.142  143.473    0.000  143.473     0.000  418.635    0.000  418.635     0.000  189.908    0.000  189.908
 45.50   412.684  159.659    0.000  159.659     0.000  424.988    0.000  424.988     0.000  251.836    0.000  251.836
 45.60   439.133  145.176    0.000  145.176     0.000  372.978    0.000  372.978     0.000  189.707    0.000  189.707
 45.70   418.495  160.437    0.000  160.437     0.000  392.564    0.000  392.564     0.000  179.955    0.000  179.955
 45.80   401.384  192.522    0.000  192.522     0.000  396.496    0.000  396.496     0.000  289.034    0.000  289.034
 45.90   425.015  185.130    0.000  185.130     0.000  439.949    0.000  439.949     0.000  259.779    0.000  259.779
 46.00   440.035  165.055    0.000  165.055     0.000  417.033    0.000  417.033     0.000  269.128    0.000  269.128
 46.10   410.250  186.988    0.000  186.988     0.000  344.487    0.000  344.487     0.000   60.722    0.000   60.722
 46.20   398.383  192.103    0.000  192.103     0.000  402.636    0.000  402.636     0.000  219.766    0.000  219.766
 46.30   405.119  163.765    0.000  163.765     0.000  423.173    0.000  423.173     0.000  190.109    0.000  190.109
 46.40   445.007  136.522    0.000  136.522     0.000  433.591    0.000  433.591     0.000  200.161    0.000  200.161
 46.50   389.251  175.015    0.000  175.015     0.000  422.780    0.000  422.780     0.000  229.517    0.000  229.517
 46.60   352.991  195.338    0.000  195.338     0.000  357.717    0.000  357.717     0.000  209.411    0.000  209.411
 46.70   370.248  160.984    0.000  160.984     0.000  390.012    0.000  390.012     0.000  300.997    0.000  300.997
 46.80   371.053  173.696    0.000  173.696     0.000  437.483    0.000  437.483     0.000  290.843    0.000  290.843
 46.90   347.666  183.452    0.000  183.452     0.000  430.090    0.000  430.090     0.000  310.347    0.000  310.347
 47.00   356.261  183.936    0.000  183.936     0.000  410.331    0.000  410.331     0.000  290.240    0.000  290.240
 47.10   362.623  197.027    0.000  197.027     0.000  386.291    0.000  386.291     0.000  319.697    0.000  319.697
 47.20   406.962  211.843    0.000  211.843     0.000  474.708    0.000  474.708     0.000  380.017    0.000  380.017
 47.30   365.503  196.438    0.000  196.438     0.000  436.966    0.000  436.966     0.000  290.441    0.000  290.441
 47.40   393.054  202.274    0.000  202.274     0.000  471.340    0.000  471.340     0.000  318.490    0.000  318.490
 47.50   382.143  181.737    0.000  181.737     0.000  433.809    0.000  433.809     0.000  339.602    0.000  339.602
 47.60   363.600  203.726    0.000  203.726     0.000  399.437    0.000  399.437     0.000  279.885    0.000  279.885
 47.70   383.313  221.836    0.000  221.836     0.000  436.359    0.000  436.359     0.000  388.964    0.000  388.964
 47.80   385.268  193.867    0.000  193.867     0.000  479.985    0.000  479.985     0.000  249.424    0.000  249.424
 47.90   380.237  200.310    0.000  200.310     0.000  427.715    0.000  427.715     0.000  219.565    0.000  219.565
 48.00   362.250  193.697    0.000  193.697     0.000  425.120    0.000  425.120     0.000  219.565    0.000  219.565
 48.10   365.641  217.454    0.000  217.454     0.000  460.744    0.000  460.744     0.000  309.543    0.000  309.543
 48.20   355.430  259.572    0.000  259.572     0.000  476.915    0.000  476.915     0.000  349.756    0.000  349.756
 48.30   349.484  259.645    0.000  259.645     0.000  455.947    0.000  455.947     0.000  339.401    0.000  339.401
 48.40   419.455  196.079    0.000  196.079     0.000  485.648    0.000  485.648     0.000  329.649    0.000  329.649
 48.50   349.016  244.794    0.000  244.794     0.000  442.066    0.000  442.066     0.000  309.744    0.000  309.744
 48.60   354.549  248.178    0.000  248.178     0.000  431.345    0.000  431.345     0.000  270.335    0.000  270.335
 48.70   352.515  266.048    0.000  266.048     0.000  496.284    0.000  496.284     0.000  428.976    0.000  428.976
 48.80   347.249  255.349    0.000  255.349     0.000  419.801    0.000  419.801     0.000  309.342    0.000  309.342
 48.90   318.500  258.828    0.000  258.828     0.000  456.895    0.000  456.895     0.000  299.389    0.000  299.389
 49.00   321.235  245.114    0.000  245.114     0.000  410.763    0.000  410.763     0.000  349.153    0.000  349.153
 49.10   331.059  273.113    0.000  273.113     0.000  430.697    0.000  430.697     0.000  428.976    0.000  428.976
 49.20   344.830  274.923    0.000  274.923     0.000  477.298    0.000  477.298     0.000  411.484    0.000  411.484
 49.30   385.419  251.476    0.000  251.476     0.000  459.014    0.000  459.014     0.000  459.237    0.000  459.237
 49.40   371.745  233.474    0.000  233.474     0.000  450.281    0.000  450.281     0.000  409.875    0.000  409.875
 49.50   365.175  222.585    0.000  222.585     0.000  452.182    0.000  452.182     0.000  360.312    0.000  360.312
 49.60   412.750  185.449    0.000  185.449     0.000  409.508    0.000  409.508     0.000  300.193    0.000  300.193
 49.70   441.213  183.660    0.000  183.660     0.000  437.181    0.000  437.181     0.000  430.585    0.000  430.585
 49.80   409.799  176.900    0.000  176.900     0.000  414.051    0.000  414.051     0.000  340.406    0.000  340.406
 49.90   364.136  200.530    0.000  200.530     0.000  379.159    0.000  379.159     0.000  250.429    0.000  250.429
 50.00   335.186  222.482    0.000  222.482     0.000  441.158    0.000  441.158     0.000  320.501    0.000  320.501
 50.10   378.655  206.807    0.000  206.807     0.000  433.507    0.000  433.507     0.000  369.260    0.000  369.260
 50.20   381.792  186.932    0.000  186.932     0.000  401.771    0.000  401.771     0.000  280.086    0.000  280.086
 50.30   392.393  182.508    0.000  182.508     0.000  384.477    0.000  384.477     0.000  249.826    0.000  249.826
 50.40   345.741  218.931    0.000  218.931     0.000  395.591    0.000  395.591     0.000  220.168    0.000  220.168
 50.50   396.729  210.113    0.000  210.113     0.000  408.386    0.000  408.386     0.000  269.731    0.000  269.731
 50.60   453.994  150.411    0.000  150.411     0.000  365.239    0.000  365.239     0.000  259.779    0.000  259.779
 50.70   427.170  211.588    0.000  211.588     0.000  449.416    0.000  449.416     0.000  380.419    0.000  380.419
 50.80   385.230  217.863    0.000  217.863     0.000  374.488    0.000  374.488     0.000  369.862    0.000  369.862
 50.90   408.117  232.266    0.000  232.266     0.000  429.439    0.000  429.439     0.000  340.004    0.000  340.004
 51.00   358.970  256.451    0.000  256.451     0.000  414.741    0.000  414.741     0.000  390.573    0.000  390.573
 51.10   306.732  242.268    0.000  242.268     0.000  424.211    0.000  424.211     0.000  329.046    0.000  329.046
 51.20   327.086  261.625    0.000  261.625     0.000  426.501    0.000  426.501     0.000  260.181    0.000  260.181
 51.30   323.943  275.763    0.000  275.763     0.000  431.257    0.000  431.257     0.000  242.688    0.000  242.688
 51.40   257.088  273.289    0.000  273.289     0.000  406.352    0.000  406.352     0.000  312.358    0.000  312.358
 51.50   287.690  271.512    0.000  271.512     0.000  457.411    0.000  457.411     0.000  351.163    0.000  351.163
 51.60   327.331  281.952    0.000  281.952     0.000  444.270    0.000  444.270     0.000  330.253    0.000  330.253
 51.70   326.306  238.145    0.000  238.145     0.000  469.257    0.000  469.257     0.000  401.028    0.000  401.028
 51.80   311.836  269.901    0.000  269.901     0.000  435.190    0.000  435.190     0.000  299.188    0.000  299.188
 51.90   347.951  206.177    0.000  206.177     0.000  439.128    0.000  439.128     0.000  170.806    0.000  170.806
 52.00   387.008  191.777    0.000  191.777     0.000  425.380    0.000  425.380     0.000  378.609    0.000  378.609
 52.10   350.863  182.562    0.000  182.562     0.000  414.655    0.000  414.655     0.000  200.263    0.000  200.263
 52.20   351.411  209.739    0.000  209.739     0.000  406.872    0.000  406.872     0.000  289.637    0.000  289.637
 52.30   428.795  216.844    0.000  216.844     0.000  405.012    0.000  405.012     0.000  161.557    0.000  161.557
 52.40   428.014  187.885    0.000  187.885     0.000  425.332    0.000  425.332     0.000  221.174    0.000  221.174
 52.50   416.289  165.404    0.000  165.404     0.000  436.402    0.000  436.402     0.000  299.992    0.000  299.992
 52.60   441.779  169.882    0.000  169.882     0.000  414.007    0.000  414.007     0.000  210.014    0.000  210.014
 52.70   367.172  222.251    0.000  222.251     0.000  359.699    0.000  359.699     0.000  252.639    0.000  252.639
 52.80   398.319  219.954    0.000  219.954     0.000  415.519    0.000  415.519     0.000  160.351    0.000  160.351
 52.90   394.976  245.879    0.000  245.879     0.000  422.262    0.000  422.262     0.000  162.361    0.000  162.361
 53.00   378.518  225.047    0.000  225.047     0.000  368.393    0.000  368.393     0.000  243.693    0.000  243.693
 53.10   389.144  220.448    0.000  220.448     0.000  402.333    0.000  402.333     0.000  111.089    0.000  111.089
 53.20   389.629  223.087    0.000  223.087     0.000  425.680    0.000  425.680     0.000  180.357    0.000  180.357
 53.30   378.959  224.837    0.000  224.837     0.000  381.410    0.000  381.410     0.000  223.385    0.000  223.385
 53.40   399.526  204.355    0.000  204.355     0.000  400.559    0.000  400.559     0.000  172.314    0.000  172.314
 53.50   397.443  200.438    0.000  200.438     0.000  361.778    0.000  361.778     0.000  200.966    0.000  200.966
 53.60   415.223  201.907    0.000  201.907     0.000  382.574    0.000  382.574     0.000  170.102    0.000  170.102
 53.70   444.048  190.009    0.000  190.009     0.000  457.674    0.000  457.674     0.000  359.407    0.000  359.407
 53.80   425.350  172.685    0.000  172.685     0.000  356.028    0.000  356.028     0.000   99.628    0.000   99.628
 53.90   384.624  198.355    0.000  198.355     0.000  393.646    0.000  393.646     0.000  229.920    0.000  229.920
 54.00   402.355  207.365    0.000  207.365     0.000  376.739    0.000  376.739     0.000  209.612    0.000  209.612
 54.10   391.531  223.757    0.000  223.757     0.000  426.888    0.000  426.888     0.000   69.770    0.000   69.770
 54.20   385.055  216.588    0.000  216.588     0.000  387.852    0.000  387.852     0.000  141.651    0.000  141.651
 54.30   445.679  179.702    0.000  179.702     0.000  370.167    0.000  370.167     0.000  219.062    0.000  219.062
 54.40   436.198  206.184    0.000  206.184     0.000  415.089    0.000  415.089     0.000  308.537    0.000  308.537
 54.50   389.877  207.237    0.000  207.237     0.000  449.632    0.000  449.632     0.000  259.577    0.000  259.577
 54.60   431.719  145.460    0.000  145.460     0.000  443.233    0.000  443.233     0.000  180.960    0.000  180.960
 54.70   405.166  163.634    0.000  163.634     0.000  446.474    0.000  446.474     0.000  288.632    0.000  288.632
 54.80   422.429  135.298    0.000  135.298     0.000  425.157    0.000  425.157     0.000  239.069    0.000  239.069
 54.90   409.037  146.797    0.000  146.797     0.000  433.160    0.000  433.160     0.000  249.021    0.000  249.021
 55.00   452.725  116.938    0.000  116.938     0.000  366.320    0.000  366.320     0.000   89.776    0.000   89.776
 55.10   453.777  108.492    0.000  108.492     0.000  361.304    0.000  361.304     0.000  199.861    0.000  199.861
 55.20   470.628   90.140    0.000   90.140     0.000  404.497    0.000  404.497     0.000  229.317    0.000  229.317
 55.30   518.218   58.691    0.000   58.691     0.000  389.620    0.000  389.620     0.000  209.813    0.000  209.813
 55.40   434.141  149.012    0.000  149.012     0.000  414.305    0.000  414.305     0.000  160.451    0.000  160.451
 55.50   477.642  109.159    0.000  109.159     0.000  432.505    0.000  432.505     0.000  279.483    0.000  279.483
 55.60   467.977  121.411    0.000  121.411     0.000  401.247    0.000  401.247     0.000  190.913    0.000  190.913
 55.70   446.214  129.398    0.000  129.398     0.000  450.748    0.000  450.748     0.000  369.662    0.000  369.662
 55.80   472.966   92.957    0.000   92.957     0.000  402.631    0.000  402.631     0.000  130.191    0.000  130.191
 55.90   383.973  132.849    0.000  132.849     0.000  381.358    0.000  381.358     0.000  229.317    0.000  229.317
 56.00   410.828  135.924    0.000  135.924     0.000  405.787    0.000  405.787     0.000  379.212    0.000  379.212
 56.10   391.015  150.770    0.000  150.770     0.000  432.025    0.000  432.025     0.000  389.265    0.000  389.265
 56.20   471.754  104.507    0.000  104.507     0.000  436.654    0.000  436.654     0.000  369.662    0.000  369.662
 56.30   460.179   98.013    0.000   98.013     0.000  419.706    0.000  419.706     0.000  342.015    0.000  342.015
 56.40   460.703   87.097    0.000   87.097     0.000  455.768    0.000  455.768     0.000  359.307    0.000  359.307
 56.50   433.650  128.309    0.000  128.309     0.000  448.370    0.000  448.370     0.000  340.205    0.000  340.205
 56.60   413.717  115.786    0.000  115.786     0.000  475.998    0.000  475.998     0.000  399.118    0.000  399.118
 56.70   418.671   76.366    0.000   76.366     0.000  391.304    0.000  391.304     0.000  302.204    0.000  302.204
 56.80   500.364   55.080    0.000   55.080     0.000  419.836    0.000  419.836     0.000  345.232    0.000  345.232
 56.90   458.073   88.354    0.000   88.354     0.000  439.117    0.000  439.117     0.000  321.305    0.000  321.305
 57.00   414.014   76.858    0.000   76.858     0.000  357.362    0.000  357.362     0.000  111.390    0.000  111.390
 57.10   438.869   77.005    0.000   77.005     0.000  370.201    0.000  370.201     0.000  212.728    0.000  212.728
 57.20   428.906   95.529    0.000   95.529     0.000  429.959    0.000  429.959     0.000  350.560    0.000  350.560
 57.30   445.742  118.144    0.000  118.144     0.000  439.639    0.000  439.639     0.000  239.471    0.000  239.471
 57.40   465.445   68.843    0.000   68.843     0.000  446.772    0.000  446.772     0.000  228.915    0.000  228.915
 57.50   480.060   36.131    0.000   36.131     0.000  418.587    0.000  418.587     0.000  199.660    0.000  199.660
 57.60   516.810   42.364    0.000   42.364     0.000  444.441    0.000  444.441     0.000  348.751    0.000  348.751
 57.70   487.047   56.499    0.000   56.499     0.000  488.241    0.000  488.241     0.000  419.225    0.000  419.225
 57.80   477.896   59.677    0.000   59.677     0.000  441.541    0.000  441.541     0.000  249.424    0.000  249.424
 57.90   470.746   85.470    0.000   85.470     0.000  384.603    0.000  384.603     0.000  219.766    0.000  219.766
 58.00   467.647   68.973    0.000   68.973     0.000  409.331    0.000  409.331     0.000  210.014    0.000  210.014
 58.10   476.543   96.003    0.000   96.003     0.000  415.039    0.000  415.039     0.000  370.967    0.000  370.967
 58.20   502.481   78.009    0.000   78.009     0.000  410.368    0.000  410.368     0.000  220.470    0.000  220.470
 58.30   442.484  106.256    0.000  106.256     0.000  420.181    0.000  420.181     0.000  309.945    0.000  309.945
 58.40   425.041   89.430    0.000   89.430     0.000  413.955    0.000  413.955     0.000  299.992    0.000  299.992
 58.50   443.897   96.019    0.000   96.019     0.000  417.675    0.000  417.675     0.000  321.305    0.000  321.305
 58.60   455.781   95.698    0.000   95.698     0.000  453.992    0.000  453.992     0.000  351.665    0.000  351.665
 58.70   448.879   90.699    0.000   90.699     0.000  422.775    0.000  422.775     0.000  210.316    0.000  210.316
 58.80   424.386   98.263    0.000   98.263     0.000  410.497    0.000  410.497     0.000  270.536    0.000  270.536
 58.90   451.474  135.708    0.000  135.708     0.000  443.353    0.000  443.353     0.000  339.801    0.000  339.801
 59.00   400.414  119.598    0.000  119.598     0.000  429.042    0.000  429.042     0.000  403.944    0.000  403.944
 59.10   389.747  143.643    0.000  143.643     0.000  398.997    0.000  398.997     0.000  341.110    0.000  341.110
 59.20   402.011  151.170    0.000  151.170     0.000  422.343    0.000  422.343     0.000  440.336    0.000  440.336
 59.30   417.330  161.775    0.000  161.775     0.000  436.740    0.000  436.740     0.000  469.793    0.000  469.793
 59.40   420.347  106.202    0.000  106.202     0.000  441.929    0.000  441.929     0.000  389.366    0.000  389.366
 59.50   371.975  114.682    0.000  114.682     0.000  355.205    0.000  355.205     0.000  280.690    0.000  280.690
 59.60   387.202  120.814    0.000  120.814     0.000  426.624    0.000  426.624     0.000  400.927    0.000  400.927
 59.70   371.023  130.812    0.000  130.812     0.000  425.026    0.000  425.026     0.000  419.928    0.000  419.928
 59.80   390.018  122.264    0.000  122.264     0.000  413.783    0.000  413.783     0.000  390.572    0.000  390.572
 59.90   417.139  134.614    0.000  134.614     0.000  370.808    0.000  370.808     0.000  399.821    0.000  399.821
 60.00   423.586  124.602    0.000  124.602     0.000  365.588    0.000  365.588     0.000  260.784    0.000  260.784
 60.10   405.335  108.229    0.000  108.229     0.000  386.548    0.000  386.548     0.000  281.494    0.000  281.494
 60.20   394.848  135.718    0.000  135.718     0.000  379.108    0.000  379.108     0.000  231.829    0.000  231.829
 60.30   383.789  134.906    0.000  134.906     0.000  418.023    0.000  418.023     0.000  391.376    0.000  391.376
 60.40   371.888  138.158    0.000  138.158     0.000  435.014    0.000  435.014     0.000  499.550    0.000  499.550
 60.50   347.879  114.447    0.000  114.447     0.000  412.963    0.000  412.963     0.000  381.221    0.000  381.221
 60.60   387.430  135.735    0.000  135.735     0.000  408.506    0.000  408.506     0.000  320.901    0.000  320.901
 60.70   389.418  135.715    0.000  135.715     0.000  369.512    0.000  369.512     0.000  260.080    0.000  260.080
 60.80   423.228  118.640    0.000  118.640     0.000  403.320    0.000  403.320     0.000  380.618    0.000  380.618
 60.90   445.083  121.239    0.000  121.239     0.000  428.964    0.000  428.964     0.000  269.932    0.000  269.932
 61.00   363.305  195.218    0.000  195.218     0.000  397.527    0.000  397.527     0.000  350.760    0.000  350.760
 61.10   342.345  190.802    0.000  190.802     0.000  397.139    0.000  397.139     0.000  310.446    0.000  310.446
 61.20   393.221  151.997    0.000  151.997     0.000  398.187    0.000  398.187     0.000  381.424    0.000  381.424
 61.30   374.005  192.828    0.000  192.828     0.000  431.206    0.000  431.206     0.000  300.896    0.000  300.896
 61.40   399.397  165.684    0.000  165.684     0.000  379.586    0.000  379.586     0.000  369.863    0.000  369.863
 61.50   416.282  142.514    0.000  142.514     0.000  464.411    0.000  464.411     0.000  449.988    0.000  449.988
 61.60   405.650  121.267    0.000  121.267     0.000  379.195    0.000  379.195     0.000  329.448    0.000  329.448
 61.70   368.067  145.869    0.000  145.869     0.000  478.939    0.000  478.939     0.000  509.502    0.000  509.502
 61.80   417.110  114.460    0.000  114.460     0.000  368.779    0.000  368.779     0.000  190.310    0.000  190.310
 61.90   372.856  149.319    0.000  149.319     0.000  394.461    0.000  394.461     0.000  283.102    0.000  283.102
 62.00   399.226  126.164    0.000  126.164     0.000  392.080    0.000  392.080     0.000  171.510    0.000  171.510
 62.10   373.824  115.713    0.000  115.713     0.000  352.568    0.000  352.568     0.000  280.086    0.000  280.086
 62.20   404.035  109.685    0.000  109.685     0.000  409.935    0.000  409.935     0.000  278.779    0.000  278.779
 62.30   366.273  130.704    0.000  130.704     0.000  367.524    0.000  367.524     0.000  189.506    0.000  189.506
 62.40   441.391  127.959    0.000  127.959     0.000  366.750    0.000  366.750     0.000  209.009    0.000  209.009
 62.50   417.942  119.828    0.000  119.828     0.000  386.643    0.000  386.643     0.000  350.761    0.000  350.761
 62.60   522.309   84.554    0.000   84.554     0.000  453.268    0.000  453.268     0.000  411.283    0.000  411.283
 62.70   487.938   86.215    0.000   86.215     0.000  386.082    0.000  386.082     0.000  319.495    0.000  319.495
 62.80   429.016  118.543    0.000  118.543     0.000  376.051    0.000  376.051     0.000  250.831    0.000  250.831
 62.90   396.759  118.716    0.000  118.716     0.000  375.876    0.000  375.876     0.000  299.389    0.000  299.389
 63.00   431.817  102.419    0.000  102.419     0.000  472.939    0.000  472.939     0.000  450.088    0.000  450.088
 63.10   430.985  104.725    0.000  104.725     0.000  421.826    0.000  421.826     0.000  430.384    0.000  430.384
 63.20   423.431  115.315    0.000  115.315     0.000  475.264    0.000  475.264     0.000  329.448    0.000  329.448
 63.30   457.055   91.154    0.000   91.154     0.000  500.512    0.000  500.512     0.000  489.699    0.000  489.699
 63.40   429.589   94.301    0.000   94.301     0.000  448.588    0.000  448.588     0.000  389.165    0.000  389.165
 63.50   386.277  154.418    0.000  154.418     0.000  494.502    0.000  494.502     0.000  520.260    0.000  520.260
 63.60   397.002  152.235    0.000  152.235     0.000  496.578    0.000  496.578     0.000  479.746    0.000  479.746
 63.70   330.364  199.550    0.000  199.550     0.000  493.335    0.000  493.335     0.000  440.638    0.000  440.638
 63.80   350.557  179.245    0.000  179.245     0.000  414.089    0.000  414.089     0.000  261.185    0.000  261.185
 63.90   342.730  172.977    0.000  172.977     0.000  419.276    0.000  419.276     0.000  300.394    0.000  300.394
 64.00   347.089  186.211    0.000  186.211     0.000  390.046    0.000  390.046     0.000  351.062    0.000  351.062
 64.10   345.732  167.374    0.000  167.374     0.000  409.589    0.000  409.589     0.000  331.157    0.000  331.157
 64.20   339.374  171.925    0.000  171.925     0.000  438.038    0.000  438.038     0.000  340.406    0.000  340.406
 64.30   360.137  141.129    0.000  141.129     0.000  420.396    0.000  420.396     0.000  260.683    0.000  260.683
 64.40   357.376  158.817    0.000  158.817     0.000  401.548    0.000  401.548     0.000  360.312    0.000  360.312
 64.50   409.807   92.929    0.000   92.929     0.000  386.546    0.000  386.546     0.000  310.146    0.000  310.146
 64.60   437.920   94.718    0.000   94.718     0.000  491.042    0.000  491.042     0.000  439.532    0.000  439.532
 64.70   396.681   94.176    0.000   94.176     0.000  377.425    0.000  377.425     0.000  110.687    0.000  110.687
 64.80   405.797   90.154    0.000   90.154     0.000  405.610    0.000  405.610     0.000  230.020    0.000  230.020
 64.90   401.505  116.976    0.000  116.976     0.000  409.073    0.000  409.073     0.000  289.637    0.000  289.637
 65.00   422.416   99.672    0.000   99.672     0.000  410.109    0.000  410.109     0.000  339.602    0.000  339.602
 65.10   417.711  106.334    0.000  106.334     0.000  416.854    0.000  416.854     0.000  379.816    0.000  379.816
 65.20   418.827  138.566    0.000  138.566     0.000  422.648    0.000  422.648     0.000  369.662    0.000  369.662
 65.30   428.825   79.531    0.000   79.531     0.000  383.002    0.000  383.002     0.000  318.892    0.000  318.892
 65.40   509.777   67.285    0.000   67.285     0.000  418.067    0.000  418.067     0.000  428.574    0.000  428.574
 65.50   485.643   72.384    0.000   72.384     0.000  420.707    0.000  420.707     0.000  489.498    0.000  489.498
 65.60   501.119   54.211    0.000   54.211     0.000  414.434    0.000  414.434     0.000  349.354    0.000  349.354
 65.70   464.902   80.591    0.000   80.591     0.000  464.673    0.000  464.673     0.000  429.580    0.000  429.580
 65.80   462.762   54.578    0.000   54.578     0.000  418.971    0.000  418.971     0.000  280.287    0.000  280.287
 65.90   460.113   66.360    0.000   66.360     0.000  410.415    0.000  410.415     0.000  401.129    0.000  401.129
 66.00   499.567   55.399    0.000   55.399     0.000  463.462    0.000  463.462     0.000  440.839    0.000  440.839
 66.10   411.998   90.263    0.000   90.263     0.000  399.258    0.000  399.258     0.000  389.969    0.000  389.969
 66.20   403.406  133.011    0.000  133.011     0.000  420.358    0.000  420.358     0.000  450.088    0.000  450.088
 66.30   337.618  158.891    0.000  158.891     0.000  434.237    0.000  434.237     0.000  440.738    0.000  440.738
 66.40   402.830  142.598    0.000  142.598     0.000  449.583    0.000  449.583     0.000  409.774    0.000  409.774
 66.50   394.123  157.594    0.000  157.594     0.000  426.843    0.000  426.843     0.000  370.868    0.000  370.868
 66.60   416.118  112.470    0.000  112.470     0.000  398.131    0.000  398.131     0.000  359.910    0.000  359.910
 66.70   488.145   43.419    0.000   43.419     0.000  352.957    0.000  352.957     0.000  328.443    0.000  328.443
 66.80   438.959   88.553    0.000   88.553     0.000  358.705    0.000  358.705     0.000  219.766    0.000  219.766
 66.90   419.211  118.201    0.000  118.201     0.000  371.242    0.000  371.242     0.000  329.649    0.000  329.649
 67.00   400.832  144.237    0.000  144.237     0.000  452.608    0.000  452.608     0.000  430.382    0.000  430.382
 67.10   465.264  104.295    0.000  104.295     0.000  454.941    0.000  454.941     0.000  381.022    0.000  381.022
 67.20   448.452  104.645    0.000  104.645     0.000  439.118    0.000  439.118     0.000  450.390    0.000  450.390
 67.30   460.060   87.465    0.000   87.465     0.000  423.165    0.000  423.165     0.000  289.637    0.000  289.637
 67.40   483.240   90.087    0.000   90.087     0.000  427.755    0.000  427.755     0.000  309.744    0.000  309.744
 67.50   466.747  107.321    0.000  107.321     0.000  431.813    0.000  431.813     0.000  329.448    0.000  329.448
 67.60   418.291  106.037    0.000  106.037     0.000  400.773    0.000  400.773     0.000  319.898    0.000  319.898
 67.70   445.907  108.895    0.000  108.895     0.000  448.805    0.000  448.805     0.000  520.763    0.000  520.763
 67.80   439.207  124.030    0.000  124.030     0.000  441.281    0.000  441.281     0.000  419.627    0.000  419.627
 67.90   389.775  149.645    0.000  149.645     0.000  413.752    0.000  413.752     0.000  329.649    0.000  329.649
 68.00   435.212  108.640    0.000  108.640     0.000  458.110    0.000  458.110     0.000  419.225    0.000  419.225
 68.10   411.563  112.163    0.000  112.163     0.000  431.910    0.000  431.910     0.000  358.905    0.000  358.905
 68.20   437.169  107.718    0.000  107.718     0.000  432.991    0.000  432.991     0.000  370.466    0.000  370.466
 68.30   417.853  141.671    0.000  141.671     0.000  432.861    0.000  432.861     0.000  349.354    0.000  349.354
 68.40   369.939  168.285    0.000  168.285     0.000  421.750    0.000  421.750     0.000  350.761    0.000  350.761
 68.50   389.363  103.096    0.000  103.096     0.000  386.470    0.000  386.470     0.000  310.146    0.000  310.146
 68.60   419.643   98.900    0.000   98.900     0.000  358.324    0.000  358.324     0.000  299.590    0.000  299.590
 68.70   446.523   91.600    0.000   91.600     0.000  374.264    0.000  374.264     0.000  300.593    0.000  300.593
 68.80   428.358   97.593    0.000   97.593     0.000  449.147    0.000  449.147     0.000  349.655    0.000  349.655
 68.90   415.627   65.868    0.000   65.868     0.000  432.718    0.000  432.718     0.000  320.902    0.000  320.902
 69.00   376.701  114.107    0.000  114.107     0.000  383.476    0.000  383.476     0.000  109.481    0.000  109.481
 69.10   447.693  128.366    0.000  128.366     0.000  401.724    0.000  401.724     0.000  289.637    0.000  289.637
 69.20   429.443  112.809    0.000  112.809     0.000  423.900    0.000  423.900     0.000  299.087    0.000  299.087
 69.30   389.189  148.690    0.000  148.690     0.000  457.838    0.000  457.838     0.000  390.371    0.000  390.371
 69.40   355.232  149.456    0.000  149.456     0.000  425.200    0.000  425.200     0.000  339.602    0.000  339.602
 69.50   386.692  158.840    0.000  158.840     3.632  466.703    0.000  466.703     0.000  450.289    0.000  450.289
 69.60   471.955   75.721    0.000   75.721     0.000  442.103    0.000  442.103     0.000  379.112    0.000  379.112
 69.70   491.760   55.369    0.000   55.369     0.000  356.596    0.000  356.596     0.000  340.406    0.000  340.406
 69.80   533.864   43.235    0.000   43.235     0.000  403.116    0.000  403.116     0.000  320.501    0.000  320.501
 69.90   511.982   78.663    0.000   78.663     7.263  410.812    0.000  410.812     0.000  449.887    0.000  449.887
 70.00   538.357   73.518    0.000   73.518    12.797  454.824    0.000  454.824     0.000  530.113    0.000  530.113
 70.10   548.024   72.025    0.000   72.025     0.000  480.849    0.000  480.849     0.000  290.441    0.000  290.441
 70.20   530.799   61.048    0.000   61.048     1.859  430.094    0.000  430.094     0.000  299.590    0.000  299.590
 70.30   524.561   61.682    0.000   61.682    10.982  366.540    0.000  366.540     0.000  299.992    0.000  299.992
 70.40   524.237   51.111    0.000   51.111    26.416  414.616    0.000  414.616     0.000  349.354    0.000  349.354
 70.50   485.308   51.649    0.000   51.649     7.522  391.961    0.000  391.961     0.000  280.086    0.000  280.086
 70.60   484.757   45.631    0.000   45.631     0.000  413.915    0.000  413.915     0.000  361.517    0.000  361.517
 70.70   485.989   69.124    0.000   69.124     5.707  430.344    0.000  430.344     0.000  389.366    0.000  389.366
 70.80   496.588   43.382    0.000   43.382    14.613  419.796    0.000  419.796     0.000  263.900    0.000  263.900
 70.90   512.173   26.268    0.000   26.268     7.609  393.850    0.000  393.850     0.000  282.599    0.000  282.599
 71.00   469.391   74.262    0.000   74.262    35.971  383.044    0.000  383.044     0.000  312.457    0.000  312.457
 71.10   461.498   78.256    0.000   78.256     7.609  379.464    0.000  379.464     0.000  332.263    0.000  332.263
 71.20   458.345   89.233    0.000   89.233    21.877  391.270    0.000  391.270     0.000  390.171    0.000  390.171
 71.30   472.969   61.893    0.000   61.893    49.114  372.722    0.000  372.722     0.000  280.287    0.000  280.287
 71.40   459.082   82.719    0.000   82.719    41.202  395.420    0.000  395.420     0.000  400.727    0.000  400.727
 71.50   491.806   75.039    0.000   75.039    32.685  419.805    0.000  419.805     0.000  379.816    0.000  379.816
 71.60   496.860   83.045    0.000   83.045    30.004  464.854    0.000  464.854     0.000  371.270    0.000  371.270
 71.70   505.023   77.615    0.000   77.615    15.218  438.178    0.000  438.178     0.000  420.230    0.000  420.230
 71.80   478.845   74.250    0.000   74.250     0.000  437.185    0.000  437.185     0.000  438.728    0.000  438.728
 71.90   445.866   75.747    0.000   75.747     3.805  440.989    0.000  440.989     0.000  390.774    0.000  390.774
 72.00   516.574   54.201    0.000   54.201     0.000  481.889    0.000  481.889     0.000  488.693    0.000  488.693
 72.10   470.778  134.321    0.000  134.321     0.000  502.295    0.000  502.295     0.000  521.568    0.000  521.568
 72.20   426.666  162.326    0.000  162.326     0.000  467.362    0.000  467.362     0.000  438.929    0.000  438.929
 72.30   419.477  148.264    0.000  148.264     0.000  497.453    0.000  497.453     0.000  410.478    0.000  410.478
 72.40   430.656  139.974    0.000  139.974     0.000  491.659    0.000  491.659     0.000  511.816    0.000  511.816
 72.50   415.703  155.874    0.000  155.874     0.000  461.915    0.000  461.915     0.000  379.614    0.000  379.614
 72.60   437.675  122.980    0.000  122.980     0.000  449.895    0.000  449.895     0.000  460.443    0.000  460.443
 72.70   370.783  173.262    0.000  173.262     0.000  384.914    0.000  384.914     0.000  279.885    0.000  279.885
 72.80   371.277  193.250    0.000  193.250     0.000  485.088    0.000  485.088     0.000  451.697    0.000  451.697
 72.90   399.151  158.184    0.000  158.184     0.000  433.466    0.000  433.466     0.000  380.620    0.000  380.620
 73.00   410.413  130.172    0.000  130.172     0.000  429.964    0.000  429.964     0.000  311.352    0.000  311.352
 73.10   454.625  134.736    0.000  134.736     0.000  414.876    0.000  414.876     0.000  430.786    0.000  430.786
 73.20   426.655  108.766    0.000  108.766     0.000  409.601    0.000  409.601     0.000  359.106    0.000  359.106
 73.30   436.280  120.857    0.000  120.857     0.000  434.720    0.000  434.720     0.000  439.532    0.000  439.532
 73.40   470.576   92.593    0.000   92.593     0.000  371.209    0.000  371.209     0.000  421.637    0.000  421.637
 73.50   475.251  119.533    0.000  119.533     0.000  453.527    0.000  453.527     0.000  501.461    0.000  501.461
 73.60   444.695   85.215    0.000   85.215     0.000  401.342    0.000  401.342     0.000  351.365    0.000  351.365
 73.70   426.554  113.295    0.000  113.295     0.000  443.366    0.000  443.366     0.000  423.246    0.000  423.246
 73.80   446.218   90.968    0.000   90.968     0.000  372.247    0.000  372.247     0.000  381.826    0.000  381.826
 73.90   467.879   85.661    0.000   85.661     0.000  423.177    0.000  423.177     0.000  411.886    0.000  411.886
 74.00   434.633   86.116    0.000   86.116     0.000  417.037    0.000  417.037     0.000  371.069    0.000  371.069
 74.10   443.549  102.125    0.000  102.125     0.000  462.520    0.000  462.520     0.000  450.289    0.000  450.289
 74.20   487.872   61.910    0.000   61.910    18.591  417.729    0.000  417.729     0.000  432.596    0.000  432.596
 74.30   436.364  108.514    0.000  108.514     0.000  508.088    0.000  508.088     0.000  470.999    0.000  470.999
 74.40   447.100   99.696    0.000   99.696     0.000  509.386    0.000  509.386     0.000  472.407    0.000  472.407
 74.50   416.190   61.404    0.000   61.404     0.000  450.536    0.000  450.536     0.000  391.075    0.000  391.075
 74.60   465.392   59.017    0.000   59.017    28.448  420.834    0.000  420.834     0.000  321.305    0.000  321.305
 74.70   510.883   15.769    0.000   15.769     0.000  482.525    0.000  482.525     0.000  329.448    0.000  329.448
 74.80   379.192   67.980    0.000   67.980     0.000  416.812    0.000  416.812     0.000  229.920    0.000  229.920
 74.90   444.017   70.818    0.000   70.818     0.000  416.638    0.000  416.638     0.000  371.168    0.000  371.168
 75.00   425.573   71.227    0.000   71.227     7.523  371.591    0.000  371.591     0.000  271.038    0.000  271.038
 75.10   418.053   69.056    0.000   69.056     9.339  427.103    0.000  427.103     0.000  239.672    0.000  239.672
 75.20   446.685   59.540    0.000   59.540     1.902  400.335    0.000  400.335     0.000  303.409    0.000  303.409
 75.30   463.366   49.126    0.000   49.126    14.527  355.337    0.000  355.337     0.000  152.107    0.000  152.107
 75.40   474.775   56.557    0.000   56.557     1.816  401.030    0.000  401.030     0.000  292.350    0.000  292.350
 75.50   435.228   56.000    0.000   56.000     0.000  374.149    0.000  374.149     0.000  322.712    0.000  322.712
 75.60   419.568  118.670    0.000  118.670     0.000  440.038    0.000  440.038     0.000  341.814    0.000  341.814
 75.70   374.690  157.323    0.000  157.323     0.000  425.252    0.000  425.252     0.000  382.630    0.000  382.630
 75.80   375.758  158.983    0.000  158.983     0.000  450.500    0.000  450.500     0.000  342.216    0.000  342.216
 75.90   390.250  151.473    0.000  151.473     0.000  408.909    0.000  408.909     0.000  332.665    0.000  332.665
 76.00   374.032  187.801    0.000  187.801     0.000  401.213    0.000  401.213     0.000  312.358    0.000  312.358
 76.10   321.043  195.564    0.000  195.564     0.000  388.934    0.000  388.934     0.000  181.966    0.000  181.966
 76.20   329.140  206.169    0.000  206.169     0.000  375.099    0.000  375.099     0.000  262.996    0.000  262.996
 76.30   353.299  167.346    0.000  167.346     0.000  331.692    0.000  331.692     0.000  251.836    0.000  251.836
 76.40   336.307  193.863    0.000  193.863     0.000  363.513    0.000  363.513     0.000  211.422    0.000  211.422
 76.50   362.142  222.921    0.000  222.921     0.000  411.676    0.000  411.676     0.000  374.889    0.000  374.889
 76.60   355.510  209.542    0.000  209.542     0.000  392.436    0.000  392.436     0.000  350.761    0.000  350.761
 76.70   324.944  240.426    0.000  240.426     0.000  434.849    0.000  434.849     0.000  393.388    0.000  393.388
 76.80   337.132  221.948    0.000  221.948     0.000  458.930    0.000  458.930     0.000  293.256    0.000  293.256
 76.90   342.661  244.741    0.000  244.741     0.000  473.328    0.000  473.328     0.000  300.193    0.000  300.193
 77.00   317.853  239.622    0.000  239.622     0.000  408.996    0.000  408.996     0.000  340.205    0.000  340.205
 77.10   351.099  263.535    0.000  263.535     0.000  448.685    0.000  448.685     0.000  380.218    0.000  380.218
 77.20   354.191  223.993    0.000  223.993     0.000  394.988    0.000  394.988     0.000  349.354    0.000  349.354
 77.30   321.106  250.406    0.000  250.406     0.000  463.730    0.000  463.730     0.000  449.686    0.000  449.686
 77.40   335.430  271.890    0.000  271.890     0.000  435.888    0.000  435.888     0.000  439.130    0.000  439.130
 77.50   335.623  253.843    0.000  253.843     0.000  463.558    0.000  463.558     0.000  350.158    0.000  350.158
 77.60   318.495  240.149    0.000  240.149     0.000  376.743    0.000  376.743     0.000  380.419    0.000  380.419
 77.70   306.950  222.218    0.000  222.218     0.000  417.815    0.000  417.815     0.000  381.223    0.000  381.223
 77.80   377.450  215.971    0.000  215.971     0.000  449.204    0.000  449.204     0.000  459.237    0.000  459.237
 77.90   324.150  248.555    0.000  248.555     0.000  447.561    0.000  447.561     0.000  451.295    0.000  451.295
 78.00   388.197  253.253    0.000  253.253     0.000  517.860    0.000  517.860     0.000  508.599    0.000  508.599
 78.10   374.660  231.894    0.000  231.894     0.000  476.009    0.000  476.009     0.000  520.965    0.000  520.965
 78.20   339.932  250.833    0.000  250.833     0.000  489.671    0.000  489.671     0.000  349.756    0.000  349.756
 78.30   313.042  256.012    0.000  256.012     0.000  424.690    0.000  424.690     0.000  381.625    0.000  381.625
 78.40   315.741  259.896    0.000  259.896     0.000  427.414    0.000  427.414     0.000  440.136    0.000  440.136
 78.50   277.398  269.266    0.000  269.266     0.000  396.717    0.000  396.717     0.000  379.614    0.000  379.614
 78.60   346.662  234.866    0.000  234.866     0.000  445.745    0.000  445.745     0.000  509.604    0.000  509.604
 78.70   359.792  222.734    0.000  222.734     0.000  374.581    0.000  374.581     0.000  382.630    0.000  382.630
 78.80   384.145  173.145    0.000  173.145     0.000  386.427    0.000  386.427     0.000  470.999    0.000  470.999
 78.90   374.886  166.563    0.000  166.563     0.000  376.830    0.000  376.830     0.000  379.614    0.000  379.614
 79.00   412.198  136.171    0.000  136.171     0.000  401.127    0.000  401.127     0.000  430.786    0.000  430.786
 79.10   425.221  154.672    0.000  154.672     0.000  457.591    0.000  457.591     0.000  390.171    0.000  390.171
 79.20   422.061  128.444    0.000  128.444     0.000  427.932    0.000  427.932     0.000  449.485    0.000  449.485
 79.30   510.626   62.488    0.000   62.488     0.000  435.844    0.000  435.844     0.000  430.183    0.000  430.183
 79.40   456.638  116.045    0.000  116.045     0.000  504.715    0.000  504.715     0.000  401.531    0.000  401.531
 79.50   442.867  138.288    0.000  138.288     0.000  432.342    0.000  432.342     0.000  410.880    0.000  410.880
 79.60   461.472   84.513    0.000   84.513     0.000  401.905    0.000  401.905     0.000  379.614    0.000  379.614
 79.70   478.379   99.332    0.000   99.332     0.000  410.206    0.000  410.206     0.000  420.833    0.000  420.833
 79.80   459.178   87.130    0.000   87.130     0.000  430.613    0.000  430.613     0.000  450.290    0.000  450.290
 79.90   468.436   85.196    0.000   85.196     0.000  425.252    0.000  425.252     0.000  420.833    0.000  420.833
 80.00   462.720  107.604    0.000  107.604     0.000  430.007    0.000  430.007     0.000  381.424    0.000  381.424
 80.10   437.295  117.005    0.000  117.005     0.000  435.411    0.000  435.411     0.000  349.957    0.000  349.957
 80.20   425.182  166.997    0.000  166.997     0.000  424.084    0.000  424.084     0.000  430.384    0.000  430.384
 80.30   408.650  110.006    0.000  110.006     5.448  476.906    0.000  476.906     0.000  380.016    0.000  380.016
 80.40   391.593   95.011    0.000   95.011     0.000  414.389    0.000  414.389     0.000  259.577    0.000  259.577
 80.50   413.295   64.573    0.000   64.573     1.816  399.225    0.000  399.225     0.000  303.008    0.000  303.008
 80.60   429.153  106.193    0.000  106.193     0.000  416.379    0.000  416.379     0.000  299.791    0.000  299.791
 80.70   446.210  138.743    0.000  138.743     0.000  478.590    0.000  478.590     0.000  381.020    0.000  381.020
 80.80   432.322  131.599    0.000  131.599     0.000  495.062    0.000  495.062     0.000  401.328    0.000  401.328
 80.90   434.148  132.742    0.000  132.742     0.000  469.386    0.000  469.386     0.000  320.400    0.000  320.400
 81.00   421.023  123.518    0.000  123.518     0.000  537.823    0.000  537.823     0.000  359.206    0.000  359.206
 81.10   386.043  142.170    0.000  142.170     0.000  541.629    0.000  541.629     0.000  441.642    0.000  441.642
 81.20   375.789  121.496    0.000  121.496     0.000  514.132    0.000  514.132     0.000  340.306    0.000  340.306
 81.30   408.980   71.168    0.000   71.168     0.000  505.917    0.000  505.917     0.000  390.372    0.000  390.372
 81.40   409.483  108.391    0.000  108.391    12.711  473.707    0.000  473.707     0.000  390.571    0.000  390.571
 81.50   443.511  111.266    0.000  111.266     1.902  459.350    0.000  459.350     0.000  431.789    0.000  431.789
 81.60   465.992   64.169    0.000   64.169     0.000  483.693    0.000  483.693     0.000  360.513    0.000  360.513
 81.70   470.238   94.443    0.000   94.443     0.000  516.249    0.000  516.249     0.000  441.843    0.000  441.843
 81.80   382.688  118.274    0.000  118.274     0.000  463.199    0.000  463.199     0.000  319.796    0.000  319.796
 81.90   395.032  121.329    0.000  121.329     0.000  412.701    0.000  412.701     0.000  300.193    0.000  300.193
 82.00   394.635  115.092    0.000  115.092     0.000  432.328    0.000  432.328     0.000  309.844    0.000  309.844
 82.10   387.289  113.848    0.000  113.848     0.000  411.367    0.000  411.367     0.000  330.252    0.000  330.252
 82.20   408.564  111.824    0.000  111.824     0.000  435.055    0.000  435.055     0.000  290.943    0.000  290.943
 82.30   376.646  123.920    0.000  123.920     0.000  445.389    0.000  445.389     0.000  360.713    0.000  360.713
 82.40   416.050  113.369    0.000  113.369     0.000  495.887    0.000  495.887     0.000  351.465    0.000  351.465
 82.50   421.480   97.947    0.000   97.947     0.000  453.002    0.000  453.002     0.000  310.246    0.000  310.246
 82.60   473.847   87.011    0.000   87.011     0.000  431.996    0.000  431.996     0.000  360.111    0.000  360.111
 82.70   450.435  124.258    0.000  124.258     0.000  424.603    0.000  424.603     0.000  339.602    0.000  339.602
 82.80   431.508   71.772    0.000   71.772     0.000  414.184    0.000  414.184     0.000  420.632    0.000  420.632
 82.90   420.360   74.714    0.000   74.714     0.000  435.023    0.000  435.023     0.000  421.436    0.000  421.436
 83.00   442.803   56.821    0.000   56.821     0.000  410.465    0.000  410.465     0.000  351.767    0.000  351.767
 83.10   423.379   83.704    0.000   83.704     0.000  419.629    0.000  419.629     0.000  291.447    0.000  291.447
 83.20   393.669   66.203    0.000   66.203     0.000  408.304    0.000  408.304     0.000  230.724    0.000  230.724
 83.30   413.061   64.274    0.000   64.274     0.000  435.540    0.000  435.540     0.000  351.968    0.000  351.968
 83.40   414.928   63.082    0.000   63.082     0.000  434.547    0.000  434.547     0.000  279.885    0.000  279.885
 83.50   455.554   42.389    0.000   42.389     0.000  415.393    0.000  415.393     0.000  304.214    0.000  304.214
 83.60   435.210   73.027    0.000   73.027     0.000  401.516    0.000  401.516     0.000  359.910    0.000  359.910
 83.70   387.905  124.196    0.000  124.196     0.000  476.051    0.000  476.051     0.000  400.928    0.000  400.928
 83.80   365.614  124.442    0.000  124.442     0.000  431.477    0.000  431.477     0.000  463.057    0.000  463.057
 83.90   389.712  138.081    0.000  138.081     0.000  456.337    0.000  456.337     0.000  440.136    0.000  440.136
 84.00   424.142   96.684    0.000   96.684    14.700  480.547    0.000  480.547     0.000  412.489    0.000  412.489
 84.10   440.058   97.547    0.000   97.547     0.000  467.448    0.000  467.448     0.000  410.478    0.000  410.478
 84.20   371.030  123.858    0.000  123.858    20.147  410.206    0.000  410.206     0.000  391.779    0.000  391.779
 84.30   406.184  105.383    0.000  105.383    16.515  416.343    0.000  416.343     0.000  361.719    0.000  361.719
 84.40   441.724  100.426    0.000  100.426    64.246  391.433    0.000  391.433     0.000  341.310    0.000  341.310
 84.50   466.921   95.057    0.000   95.057    34.501  394.988    0.000  394.988     0.000  371.873    0.000  371.873
 84.60   418.272   95.675    0.000   95.675     0.000  443.223    0.000  443.223     0.000  319.997    0.000  319.997
 84.70   414.576  116.164    0.000  116.164     0.000  466.747    0.000  466.747     0.000  431.287    0.000  431.287
 84.80   392.335  123.166    0.000  123.166     0.000  485.550    0.000  485.550     0.000  441.441    0.000  441.441
 84.90   397.001  112.802    0.000  112.802     1.902  398.653    0.000  398.653     0.000  300.996    0.000  300.996
 85.00   432.878   71.176    0.000   71.176     1.902  398.912    0.000  398.912     0.000  371.973    0.000  371.973
 85.10   417.624   81.934    0.000   81.934    18.937  403.147    0.000  403.147     0.000  360.713    0.000  360.713
 85.20   435.274   92.517    0.000   92.517    15.218  430.902    0.000  430.902     0.000  320.098    0.000  320.098
 85.30   414.214  117.466    0.000  117.466    17.121  437.734    0.000  437.734     0.000  439.933    0.000  439.933
 85.40   421.104  116.089    0.000  116.089    15.175  420.354    0.000  420.354     0.000  350.659    0.000  350.659
 85.50   439.684  107.816    0.000  107.816    15.218  417.542    0.000  417.542     0.000  460.844    0.000  460.844
 85.60   397.683   97.780    0.000   97.780    19.023  347.113    0.000  347.113     0.000  320.298    0.000  320.298
 85.70   438.959   91.672    0.000   91.672    15.218  375.610    0.000  375.610     0.000  341.009    0.000  341.009
 85.80   489.066   59.580    0.000   59.580    24.470  319.835    0.000  319.835     0.000  182.467    0.000  182.467
 85.90   428.843   69.420    0.000   69.420     7.609  374.826    0.000  374.826     0.000  152.006    0.000  152.006
 86.00   385.851   90.669    0.000   90.669     3.805  387.709    0.000  387.709     0.000  272.948    0.000  272.948
 86.10   401.933   81.181    0.000   81.181     3.805  348.755    0.000  348.755     0.000  223.385    0.000  223.385
 86.20   460.320   83.249    0.000   83.249     3.805  428.485    0.000  428.485     0.000  411.886    0.000  411.886
 86.30   425.742   84.671    0.000   84.671     9.339  348.121    0.000  348.121     0.000  310.146    0.000  310.146
 86.40   416.349  101.241    0.000  101.241    13.316  406.259    0.000  406.259     0.000  309.743    0.000  309.743
 86.50   421.729   88.390    0.000   88.390     9.339  408.638    0.000  408.638     0.000  345.031    0.000  345.031
 86.60   432.747   95.367    0.000   95.367    18.504  382.438    0.000  382.438     0.000  320.400    0.000  320.400
 86.70   433.498   93.069    0.000   93.069    18.504  374.699    0.000  374.699     0.000  279.483    0.000  279.483
 86.80   447.000   75.191    0.000   75.191    55.167  426.495    0.000  426.495     0.000  259.376    0.000  259.376
 86.90   418.476  124.974    0.000  124.974    28.491  380.145    0.000  380.145     0.000  280.086    0.000  280.086
 87.00   431.775  108.447    0.000  108.447     0.000  430.643    0.000  430.643     0.000  329.247    0.000  329.247
 87.10   465.422   93.604    0.000   93.604    35.063  477.121    0.000  477.121     0.000  340.406    0.000  340.406
 87.20   416.734   83.443    0.000   83.443    40.813  413.223    0.000  413.223     0.000  369.260    0.000  369.260
 87.30   396.976  114.599    0.000  114.599     0.000  395.365    0.000  395.365     0.000  299.690    0.000  299.690
 87.40   429.615   78.919    0.000   78.919     0.000  356.067    0.000  356.067     0.000  269.731    0.000  269.731
 87.50   422.618   72.421    0.000   72.421    24.557  377.635    0.000  377.635     0.000  300.193    0.000  300.193
 87.60   421.730  100.721    0.000  100.721     0.000  414.515    0.000  414.515     0.000  270.435    0.000  270.435
 87.70   416.019  121.637    0.000  121.637     0.000  439.288    0.000  439.288     0.000  280.689    0.000  280.689
 87.80   457.613   87.862    0.000   87.862     0.000  401.898    0.000  401.898     0.000  310.547    0.000  310.547
 87.90   431.424   69.419    0.000   69.419     1.816  429.432    0.000  429.432     0.000  261.185    0.000  261.185
 88.00   354.892  164.313    0.000  164.313     0.000  416.252    0.000  416.252     0.000  350.761    0.000  350.761
 88.10   374.773  138.291    0.000  138.291     0.000  397.788    0.000  397.788     0.000  239.270    0.000  239.270
 88.20   351.537  158.445    0.000  158.445     0.000  428.745    0.000  428.745     0.000  289.436    0.000  289.436
 88.30   384.703  115.899    0.000  115.899     0.000  442.151    0.000  442.151     0.000  380.821    0.000  380.821
 88.40   391.477  124.106    0.000  124.106     0.000  407.036    0.000  407.036     0.000  260.583    0.000  260.583
 88.50   392.126  128.310    0.000  128.310     0.000  441.110    0.000  441.110     0.000  239.471    0.000  239.471
 88.60   404.822  118.982    0.000  118.982     0.000  406.823    0.000  406.823     0.000  239.873    0.000  239.873
 88.70   412.419  130.099    0.000  130.099     0.000  438.599    0.000  438.599     0.000  319.696    0.000  319.696
 88.80   394.953  182.799    0.000  182.799     0.000  451.871    0.000  451.871     0.000  411.583    0.000  411.583
 88.90   355.895  180.156    0.000  180.156     0.000  465.843    0.000  465.843     0.000  262.694    0.000  262.694
 89.00   391.236  188.402    0.000  188.402     0.000  468.347    0.000  468.347     0.000  372.677    0.000  372.677
 89.10   364.013  155.200    0.000  155.200     0.000  391.823    0.000  391.823     0.000  344.628    0.000  344.628
 89.20   372.305  168.626    0.000  168.626     0.000  384.557    0.000  384.557     0.000  253.343    0.000  253.343
 89.30   351.799  176.467    0.000  176.467     0.000  395.926    0.000  395.926     0.000  314.569    0.000  314.569
 89.40   358.781  127.754    0.000  127.754     0.000  366.316    0.000  366.316     0.000  274.054    0.000  274.054
 89.50   383.686  144.242    0.000  144.242     0.000  396.622    0.000  396.622     0.000  253.343    0.000  253.343
 89.60   387.191  118.288    0.000  118.288     0.000  398.780    0.000  398.780     0.000  375.290    0.000  375.290
 89.70   449.479  100.074    0.000  100.074     0.000  398.567    0.000  398.567     0.000  304.314    0.000  304.314
 89.80   392.122  111.546    0.000  111.546     0.000  383.478    0.000  383.478     0.000  273.349    0.000  273.349
 89.90   439.597   95.785    0.000   95.785     0.000  409.545    0.000  409.545     0.000  282.499    0.000  282.499
 90.00   425.046   92.991    0.000   92.991     0.000  420.354    0.000  420.354     0.000  280.086    0.000  280.086
 90.10   404.432  104.124    0.000  104.124     0.000  415.083    0.000  415.083     0.000  250.027    0.000  250.027
 90.20   393.302  111.772    0.000  111.772     0.000  374.876    0.000  374.876     0.000  290.944    0.000  290.944
 90.30   424.316   87.182    0.000   87.182     0.000  441.065    0.000  441.065     0.000  339.200    0.000  339.200
 90.40   445.672  101.502    0.000  101.502     0.000  406.347    0.000  406.347     0.000  260.180    0.000  260.180
 90.50   482.690   90.540    0.000   90.540     0.000  423.254    0.000  423.254     0.000  309.943    0.000  309.943
 90.60   503.772   66.966    0.000   66.966     0.000  416.896    0.000  416.896     0.000  311.050    0.000  311.050
 90.70   487.167   58.110    0.000   58.110     0.000  386.373    0.000  386.373     0.000  320.501    0.000  320.501
 90.80   485.173   59.047    0.000   59.047     0.000  349.281    0.000  349.281     0.000  259.979    0.000  259.979
 90.90   511.924   55.201    0.000   55.201     0.000  427.533    0.000  427.533     0.000  358.905    0.000  358.905
 91.00   479.043   58.668    0.000   58.668     0.000  440.591    0.000  440.591     0.000  351.867    0.000  351.867
 91.10   526.452   60.780    0.000   60.780     1.816  409.291    0.000  409.291     0.000  289.737    0.000  289.737
 91.20   509.307   50.014    0.000   50.014     0.000  402.285    0.000  402.285     0.000  339.501    0.000  339.501
 91.30   537.014   24.593    0.000   24.593    10.895  387.801    0.000  387.801     0.000  299.388    0.000  299.388
 91.40   492.844   52.324    0.000   52.324    22.395  370.287    0.000  370.287     0.000  270.435    0.000  270.435
 91.50   499.375   46.054    0.000   46.054     0.000  428.486    0.000  428.486     0.000  370.565    0.000  370.565
 91.60   473.762   63.515    0.000   63.515     0.000  434.143    0.000  434.143     0.000  330.955    0.000  330.955
 91.70   520.900   30.876    0.000   30.876     0.000  459.267    0.000  459.267     0.000  487.989    0.000  487.989
 91.80   490.829   22.745    0.000   22.745     0.000  436.958    0.000  436.958     0.000  399.820    0.000  399.820
 91.90   487.501   51.872    0.000   51.872     0.000  460.995    0.000  460.995     0.000  429.579    0.000  429.579
 92.00   463.551   64.284    0.000   64.284     0.000  457.277    0.000  457.277     0.000  350.258    0.000  350.258
 92.10   451.717   50.367    0.000   50.367     0.000  363.370    0.000  363.370     0.000  310.145    0.000  310.145
 92.20   396.536  118.620    0.000  118.620     0.000  428.365    0.000  428.365     0.000  451.094    0.000  451.094
 92.30   431.542  120.197    0.000  120.197     0.000  462.174    0.000  462.174     0.000  489.900    0.000  489.900
 92.40   468.434   90.121    0.000   90.121     0.000  458.024    0.000  458.024     0.000  449.284    0.000  449.284
 92.50   422.943   95.811    0.000   95.811     0.000  432.948    0.000  432.948     0.000  369.863    0.000  369.863
 92.60   447.342   90.644    0.000   90.644     0.000  465.460    0.000  465.460     0.000  470.798    0.000  470.798
 92.70   474.523   95.225    0.000   95.225     0.000  480.591    0.000  480.591     0.000  389.969    0.000  389.969
 92.80   443.635  109.405    0.000  109.405     0.000  471.513    0.000  471.513     0.000  401.129    0.000  401.129
 92.90   459.272   90.248    0.000   90.248     0.000  491.269    0.000  491.269     0.000  411.886    0.000  411.886
 93.00   427.460  107.692    0.000  107.692     0.000  427.154    0.000  427.154     0.000  331.660    0.000  331.660
 93.10   388.887  128.294    0.000  128.294     0.000  414.788    0.000  414.788     0.000  420.833    0.000  420.833
 93.20   433.547  115.731    0.000  115.731     0.000  414.271    0.000  414.271     0.000  409.674    0.000  409.674
 93.30   408.637  124.917    0.000  124.917     0.000  405.018    0.000  405.018     0.000  439.734    0.000  439.734
 93.40   466.339  123.454    0.000  123.454     0.000  413.405    0.000  413.405     0.000  322.511    0.000  322.511
 93.50   367.988  179.925    0.000  179.925     0.000  431.478    0.000  431.478     0.000  461.047    0.000  461.047
 93.60   420.387  158.760    0.000  158.760     0.000  527.155    0.000  527.155     0.000  560.977    0.000  560.977
 93.70   400.292  148.545    0.000  148.545     0.000  451.884    0.000  451.884     0.000  451.496    0.000  451.496
 93.80   349.092  125.764    0.000  125.764     0.000  464.119    0.000  464.119     0.000  491.709    0.000  491.709
 93.90   395.161  157.946    0.000  157.946     0.000  483.401    0.000  483.401     0.000  570.729    0.000  570.729
 94.00   332.005  155.877    0.000  155.877     0.000  417.210    0.000  417.210     0.000  500.858    0.000  500.858
 94.10   386.813  134.553    0.000  134.553     0.000  443.324    0.000  443.324     0.000  490.503    0.000  490.503
 94.20   361.364  143.680    0.000  143.680     0.000  482.572    0.000  482.572     0.000  390.573    0.000  390.573
 94.30   376.005  131.661    0.000  131.661     0.000  454.901    0.000  454.901     0.000  460.342    0.000  460.342
 94.40   409.513  107.056    0.000  107.056     0.000  418.973    0.000  418.973     0.000  440.135    0.000  440.135
 94.50   454.000   80.118    0.000   80.118     0.000  424.731    0.000  424.731     0.000  362.725    0.000  362.725
 94.60   489.618   40.813    0.000   40.813     0.000  429.143    0.000  429.143     0.000  331.660    0.000  331.660
 94.70   490.906   38.782    0.000   38.782     0.000  425.252    0.000  425.252     0.000  479.947    0.000  479.947
 94.80   518.396   54.269    0.000   54.269     0.000  458.888    0.000  458.888     0.000  471.603    0.000  471.603
 94.90   479.061   37.825    0.000   37.825     0.000  409.417    0.000  409.417     0.000  381.625    0.000  381.625
 95.00   468.869   38.404    0.000   38.404     7.263  369.775    0.000  369.775     0.000  310.648    0.000  310.648
 95.10   528.385   49.930    0.000   49.930     0.000  420.312    0.000  420.312     0.000  380.820    0.000  380.820
 95.20   518.895   28.326    0.000   28.326     0.000  446.122    0.000  446.122     0.000  467.883    0.000  467.883
 95.30   463.174   47.506    0.000   47.506     0.000  382.783    0.000  382.783     0.000  300.595    0.000  300.595
 95.40   485.409   39.079    0.000   39.079     0.000  435.577    0.000  435.577     0.000  360.513    0.000  360.513
 95.50   430.852   43.419    0.000   43.419     3.805  377.381    0.000  377.381     0.000  310.246    0.000  310.246
 95.60   470.439   46.618    0.000   46.618     0.000  449.194    0.000  449.194     0.000  330.151    0.000  330.151
 95.70   456.953   55.264    0.000   55.264     0.000  439.597    0.000  439.597     0.000  360.009    0.000  360.009
 95.80   496.612   79.926    0.000   79.926     0.000  444.959    0.000  444.959     0.000  450.087    0.000  450.087
 95.90   520.539   53.116    0.000   53.116     0.000  479.590    0.000  479.590     0.000  462.051    0.000  462.051
 96.00   494.147   57.908    0.000   57.908     5.663  452.912    0.000  452.912     0.000  319.495    0.000  319.495
 96.10   500.682   85.332    0.000   85.332     3.805  492.256    0.000  492.256     0.000  399.117    0.000  399.117
 96.20   508.491   38.980    0.000   38.980     0.000  459.053    0.000  459.053     0.000  331.860    0.000  331.860
 96.30   476.274   55.693    0.000   55.693     0.000  468.132    0.000  468.132     0.000  352.068    0.000  352.068
 96.40   451.380   86.365    0.000   86.365     0.000  481.533    0.000  481.533     0.000  350.459    0.000  350.459
 96.50   525.538   71.446    0.000   71.446     0.000  452.220    0.000  452.220     0.000  301.499    0.000  301.499
 96.60   518.288   72.079    0.000   72.079     0.000  465.546    0.000  465.546     0.000  401.732    0.000  401.732
 96.70   500.924   72.956    0.000   72.956     0.000  408.944    0.000  408.944     0.000  290.039    0.000  290.039
 96.80   523.638   54.637    0.000   54.637     0.000  423.436    0.000  423.436     0.000  431.590    0.000  431.590
 96.90   566.866   51.635    0.000   51.635     0.000  404.845    0.000  404.845     0.000  459.438    0.000  459.438
 97.00   542.125   44.730    0.000   44.730     0.000  470.381    0.000  470.381     0.000  310.749    0.000  310.749
 97.10   540.336   65.342    0.000   65.342     1.816  486.508    0.000  486.508     0.000  560.171    0.000  560.171
 97.20   496.086   43.335    0.000   43.335     0.000  474.357    0.000  474.357     0.000  462.755    0.000  462.755
 97.30   535.362   60.020    0.000   60.020     0.000  428.100    0.000  428.100     0.000  430.182    0.000  430.182
 97.40   526.362   42.954    0.000   42.954     0.000  484.428    0.000  484.428     0.000  392.985    0.000  392.985
 97.50   545.948   61.063    0.000   61.063     0.000  445.258    0.000  445.258     0.000  509.805    0.000  509.805
 97.60   513.159   71.012    0.000   71.012     0.000  557.927    0.000  557.927     0.000  438.827    0.000  438.827
 97.70   492.554   81.539    0.000   81.539     0.000  505.012    0.000  505.012     0.000  399.721    0.000  399.721
 97.80   487.035   91.303    0.000   91.303     0.000  488.537    0.000  488.537     0.000  419.726    0.000  419.726
 97.90   534.727   71.055    0.000   71.055     3.718  485.123    0.000  485.123     0.000  439.532    0.000  439.532
 98.00   545.935   54.114    0.000   54.114     0.000  502.122    0.000  502.122     0.000  451.295    0.000  451.295
 98.10   525.560   48.055    0.000   48.055     0.000  470.464    0.000  470.464     0.000  311.251    0.000  311.251
 98.20   502.546   78.313    0.000   78.313     0.000  469.818    0.000  469.818     0.000  542.880    0.000  542.880
 98.30   542.298   62.810    0.000   62.810     0.000  550.019    0.000  550.019     0.000  561.379    0.000  561.379
 98.40   543.667   73.465    0.000   73.465     0.000  554.002    0.000  554.002     0.000  441.342    0.000  441.342
 98.50   541.503   74.434    0.000   74.434     0.000  505.925    0.000  505.925     0.000  530.314    0.000  530.314
 98.60   537.884   53.917    0.000   53.917     0.000  499.606    0.000  499.606     0.000  449.786    0.000  449.786
 98.70   507.814   70.744    0.000   70.744     0.000  453.776    0.000  453.776     0.000  360.412    0.000  360.412
 98.80   502.880   56.313    0.000   56.313     0.000  420.317    0.000  420.317     0.000  400.324    0.000  400.324
 98.90   500.348   68.431    0.000   68.431     0.000  495.673    0.000  495.673     0.000  460.343    0.000  460.343
 99.00   473.458  109.093    0.000  109.093     0.000  464.497    0.000  464.497     0.000  460.743    0.000  460.743
 99.10   485.503   71.082    0.000   71.082     0.000  498.739    0.000  498.739     0.000  410.075    0.000  410.075
 99.20   448.279   84.615    0.000   84.615     0.000  437.775    0.000  437.775     0.000  381.222    0.000  381.222
 99.30   466.424   87.811    0.000   87.811     0.000  464.629    0.000  464.629     0.000  480.247    0.000  480.247
 99.40   453.697  101.149    0.000  101.149     0.000  415.251    0.000  415.251     0.000  350.660    0.000  350.660
 99.50   491.399  123.840    0.000  123.840     0.000  494.340    0.000  494.340     0.000  571.332    0.000  571.332
 99.60   449.676   98.576    0.000   98.576     0.000  505.278    0.000  505.278     0.000  540.669    0.000  540.669
 99.70   466.141  114.510    0.000  114.510     0.000  458.975    0.000  458.975     0.000  641.203    0.000  641.203
 99.80   451.826  127.957    0.000  127.957     0.000  446.523    0.000  446.523     0.000  509.403    0.000  509.403
 99.90   454.124   60.682    0.000   60.682     0.000  447.559    0.000  447.559     0.000  351.566    0.000  351.566
100.00   517.972   42.897    0.000   42.897     0.000  407.439    0.000  407.439     0.000  400.525    0.000  400.525
100.10   533.169   47.239    0.000   47.239     0.000  487.414    0.000  487.414     0.000  440.538    0.000  440.538
100.20   488.843   18.530    0.000   18.530     0.000  427.103    0.000  427.103     0.000  370.667    0.000  370.667
100.30   481.671   62.823    0.000   62.823     0.000  429.175    0.000  429.175     0.000  431.288    0.000  431.288
100.40   513.349   49.353    0.000   49.353     0.000  442.891    0.000  442.891     0.000  371.873    0.000  371.873
100.50   501.498   76.786    0.000   76.786     0.000  458.315    0.000  458.315     0.000  389.366    0.000  389.366
100.60   470.071   81.337    0.000   81.337     0.000  453.649    0.000  453.649     0.000  460.041    0.000  460.041
100.70   462.468   72.578    0.000   72.578     0.000  464.113    0.000  464.113     0.000  400.525    0.000  400.525
100.80   429.834  141.069    0.000  141.069     0.000  512.271    0.000  512.271     0.000  450.790    0.000  450.790
100.90   420.986  114.901    0.000  114.901     0.000  471.153    0.000  471.153     0.000  332.563    0.000  332.563
101.00   478.516  129.967    0.000  129.967     0.000  467.697    0.000  467.697     0.000  419.626    0.000  419.626
101.10   486.251   66.094    0.000   66.094     0.000  497.311    0.000  497.311     0.000  398.917    0.000  398.917
101.20   475.364   63.765    0.000   63.765     0.000  515.124    0.000  515.124     0.000  398.716    0.000  398.716
101.30   454.254   88.977    0.000   88.977     0.000  456.154    0.000  456.154     0.000  350.560    0.000  350.560
101.40   491.506   91.876    0.000   91.876     0.000  422.785    0.000  422.785     0.000  298.786    0.000  298.786
101.50   453.593  104.856    0.000  104.856     0.000  433.506    0.000  433.506     0.000  240.074    0.000  240.074
101.60   430.715  122.546    0.000  122.546     0.000  380.288    0.000  380.288     0.000  258.773    0.000  258.773
101.70   488.996   88.513    0.000   88.513     0.000  437.876    0.000  437.876     0.000  358.301    0.000  358.301
101.80   458.164   84.189    0.000   84.189     0.000  389.324    0.000  389.324     0.000  292.050    0.000  292.050
101.90   443.305  125.349    0.000  125.349     0.000  492.006    0.000  492.006     0.000  408.065    0.000  408.065
102.00   458.190  120.688    0.000  120.688     0.000  468.659    0.000  468.659     0.000  338.396    0.000  338.396
102.10   405.504  146.739    0.000  146.739     0.000  391.572    0.000  391.572     0.000  308.537    0.000  308.537
102.20   494.014  115.701    0.000  115.701     3.805  438.395    0.000  438.395     0.000  348.550    0.000  348.550
102.30   481.763  113.328    0.000  113.328     0.000  453.008    0.000  453.008     0.000  418.420    0.000  418.420
102.40   462.231   98.069    0.000   98.069     0.000  462.519    0.000  462.519     0.000  418.420    0.000  418.420
102.50   480.664  100.918    0.000  100.918     0.000  464.551    0.000  464.551     0.000  427.971    0.000  427.971
102.60   447.736  109.576    0.000  109.576     0.000  455.170    0.000  455.170     0.000  278.880    0.000  278.880
102.70   426.254  155.855    0.000  155.855     0.000  489.151    0.000  489.151     0.000  403.340    0.000  403.340
102.80   409.525  154.035    0.000  154.035     0.000  534.547    0.000  534.547     0.000  442.749    0.000  442.749
102.90   448.098  143.811    0.000  143.811     0.000  519.935    0.000  519.935     0.000  361.921    0.000  361.921
103.00   459.122  130.875    0.000  130.875     0.000  520.799    0.000  520.799     0.000  460.041    0.000  460.041
103.10   459.364  122.137    0.000  122.137     0.000  516.390    0.000  516.390     0.000  449.485    0.000  449.485
103.20   417.018  144.982    0.000  144.982     0.000  430.440    0.000  430.440     0.000  358.301    0.000  358.301
103.30   423.393  136.836    0.000  136.836     0.000  480.765    0.000  480.765     0.000  388.160    0.000  388.160
103.40   417.403  137.755    0.000  137.755     0.000  471.512    0.000  471.512     0.000  398.113    0.000  398.113
103.50   413.364  151.903    0.000  151.903     0.000  500.653    0.000  500.653     0.000  457.830    0.000  457.830
103.60   421.312  153.056    0.000  153.056     0.000  489.152    0.000  489.152     0.000  447.877    0.000  447.877
103.70   398.567  189.975    0.000  189.975     0.000  495.724    0.000  495.724     0.000  408.065    0.000  408.065
103.80   418.903  155.247    0.000  155.247     0.000  510.856    0.000  510.856     0.000  389.165    0.000  389.165
103.90   443.645  181.855    0.000  181.855     0.000  540.514    0.000  540.514     0.000  429.781    0.000  429.781
104.00   432.514  142.893    0.000  142.893     0.000  502.724    0.000  502.724     0.000  383.636    0.000  383.636
104.10   463.906  144.686    0.000  144.686     0.000  525.209    0.000  525.209     0.000  382.429    0.000  382.429
104.20   426.294  155.316    0.000  155.316     0.000  457.760    0.000  457.760     0.000  429.780    0.000  429.780
104.30   447.122  141.999    0.000  141.999     0.000  469.602    0.000  469.602     0.000  490.100    0.000  490.100
104.40   509.377  110.872    0.000  110.872     0.000  437.614    0.000  437.614     0.000  329.448    0.000  329.448
104.50   497.171  104.735    0.000  104.735     0.000  451.881    0.000  451.881     0.000  252.440    0.000  252.440
104.60   472.853  105.352    0.000  105.352     0.000  405.922    0.000  405.922     0.000  312.559    0.000  312.559
104.70   475.509  118.048    0.000  118.048     0.000  461.436    0.000  461.436     0.000  241.682    0.000  241.682
104.80   480.007  135.020    0.000  135.020     0.000  465.930    0.000  465.930     0.000  263.800    0.000  263.800
104.90   442.810  161.810    0.000  161.810     0.000  429.743    0.000  429.743     0.000  303.611    0.000  303.611
105.00   491.310  124.625    0.000  124.625     0.000  465.239    0.000  465.239     0.000  372.878    0.000  372.878
105.10   507.197  112.854    0.000  112.854     0.000  500.167    0.000  500.167     0.000  304.315    0.000  304.315
105.20   465.432  110.665    0.000  110.665     0.000  486.720    0.000  486.720     0.000  303.911    0.000  303.911
105.30   468.394  107.889    0.000  107.889     0.000  466.666    0.000  466.666     0.000  392.482    0.000  392.482
105.40   447.656  102.787    0.000  102.787     0.000  383.787    0.000  383.787     0.000  212.628    0.000  212.628
105.50   494.547   96.070    0.000   96.070     0.000  447.379    0.000  447.379     0.000  284.006    0.000  284.006
105.60   499.933   95.657    0.000   95.657     0.000  476.869    0.000  476.869     0.000  363.026    0.000  363.026
105.70   483.702   78.305    0.000   78.305     0.000  369.857    0.000  369.857     0.000  172.314    0.000  172.314
105.80   492.018   93.900    0.000   93.900     0.000  478.038    0.000  478.038     0.000  452.803    0.000  452.803
105.90   472.771  130.087    0.000  130.087     0.000  437.612    0.000  437.612     0.000  303.510    0.000  303.510
106.00   444.823  118.881    0.000  118.881     0.000  457.932    0.000  457.932     0.000  457.830    0.000  457.830
106.10   478.347  100.004    0.000  100.004     0.000  453.263    0.000  453.263     0.000  361.317    0.000  361.317
106.20   452.292  100.387    0.000  100.387     0.000  431.304    0.000  431.304     0.000  318.490    0.000  318.490
106.30   461.242   92.180    0.000   92.180     0.000  466.798    0.000  466.798     0.000  328.443    0.000  328.443
106.40   455.145   96.292    0.000   96.292     0.000  472.374    0.000  472.374     0.000  288.833    0.000  288.833
106.50   464.091   95.689    0.000   95.689     0.000  484.828    0.000  484.828     0.000  388.160    0.000  388.160
106.60   458.229  105.452    0.000  105.452     0.000  480.072    0.000  480.072     0.000  328.443    0.000  328.443
106.70   412.877  148.939    0.000  148.939     0.000  459.406    0.000  459.406     0.000  388.763    0.000  388.763
106.80   411.722  144.598    0.000  144.598     0.000  439.386    0.000  439.386     0.000  289.335    0.000  289.335
106.90   433.118  129.892    0.000  129.892     0.000  514.311    0.000  514.311     0.000  301.802    0.000  301.802
107.00   409.454  152.508    0.000  152.508     0.000  433.936    0.000  433.936     0.000  141.551    0.000  141.551
107.10   400.580  147.328    0.000  147.328     5.448  442.802    0.000  442.802     0.000  311.754    0.000  311.754
107.20   426.235  123.926    0.000  123.926    21.963  488.626    0.000  488.626     0.000  373.683    0.000  373.683
107.30   423.735  129.788    0.000  129.788    18.245  477.386    0.000  477.386     0.000  332.765    0.000  332.765
107.40   421.531  128.771    0.000  128.771    12.970  420.446    0.000  420.446     0.000  283.303    0.000  283.303
107.50   422.438  133.854    0.000  133.854    14.613  430.910    0.000  430.910     0.000  262.794    0.000  262.794
107.60   453.576  132.980    0.000  132.980     7.263  490.054    0.000  490.054     0.000  324.019    0.000  324.019
107.70   435.190  150.583    0.000  150.583     3.718  430.003    0.000  430.003     0.000  242.085    0.000  242.085
107.80   372.088  152.559    0.000  152.559     5.448  425.116    0.000  425.116     0.000  170.806    0.000  170.806
107.90   426.845  113.865    0.000  113.865     9.511  378.641    0.000  378.641     0.000  241.582    0.000  241.582
108.00   378.083  155.259    0.000  155.259     0.000  387.849    0.000  387.849     0.000  181.966    0.000  181.966
108.10   426.778  144.888    0.000  144.888    12.711  451.319    0.000  451.319     0.000  322.310    0.000  322.310
108.20   453.074  139.518    0.000  139.518     0.000  470.341    0.000  470.341     0.000  362.323    0.000  362.323
108.30   425.051  164.329    0.000  164.329     7.609  442.545    0.000  442.545     0.000  448.279    0.000  448.279
108.40   446.882  152.587    0.000  152.587    14.527  473.414    0.000  473.414     0.000  330.454    0.000  330.454
108.50   420.945  148.991    0.000  148.991     3.718  464.031    0.000  464.031     0.000  371.471    0.000  371.471
108.60   455.239  145.331    0.000  145.331    16.343  422.958    0.000  422.958     0.000  228.915    0.000  228.915
108.70   498.243  117.158    0.000  117.158    14.786  445.051    0.000  445.051     0.000  261.990    0.000  261.990
108.80   460.168  134.624    0.000  134.624     3.632  422.527    0.000  422.527     0.000  180.558    0.000  180.558
108.90   433.518  118.135    0.000  118.135    16.343  394.252    0.000  394.252     0.000  240.074    0.000  240.074
109.00   431.583  139.570    0.000  139.570    16.515  420.365    0.000  420.365     0.000  280.086    0.000  280.086
109.10   415.429  143.913    0.000  143.913     7.263  437.313    0.000  437.313     0.000  298.786    0.000  298.786
109.20   488.684  115.718    0.000  115.718    50.930  426.803    0.000  426.803     0.000  301.701    0.000  301.701
109.30   478.729  128.697    0.000  128.697     7.609  412.710    0.000  412.710     0.000  369.662    0.000  369.662
109.40   493.324  144.391    0.000  144.391     3.632  428.015    0.000  428.015     0.000  329.448    0.000  329.448
109.50   491.113  122.140    0.000  122.140    11.327  471.770    0.000  471.770     0.000  328.443    0.000  328.443
109.60   510.904  145.042    0.000  145.042     3.718  470.473    0.000  470.473     0.000  380.720    0.000  380.720
109.70   494.064  109.081    0.000  109.081     9.252  455.900    0.000  455.900     0.000  379.816    0.000  379.816
109.80   492.043  121.376    0.000  121.376     7.350  469.951    0.000  469.951     0.000  371.270    0.000  371.270
109.90   443.052  123.385    0.000  123.385     3.805  438.479    0.000  438.479     0.000  261.789    0.000  261.789
110.00   423.483  131.330    0.000  131.330     0.000  381.708    0.000  381.708     0.000  222.781    0.000  222.781
110.10   488.200  136.325    0.000  136.325     1.902  424.644    0.000  424.644     0.000  348.751    0.000  348.751
110.20   460.722  113.454    0.000  113.454     1.816  372.548    0.000  372.548     0.000  261.387    0.000  261.387
110.30   479.996  122.224    0.000  122.224     1.816  396.803    0.000  396.803     0.000  380.620    0.000  380.620
110.40   499.269  115.649    0.000  115.649     3.718  432.645    0.000  432.645     0.000  350.761    0.000  350.761
110.50   487.073  138.680    0.000  138.680     1.902  438.782    0.000  438.782     0.000  360.714    0.000  360.714
110.60   481.371  163.603    0.000  163.603     0.000  436.490    0.000  436.490     0.000  321.305    0.000  321.305
110.70   431.300  118.479    0.000  118.479     1.902  355.425    0.000  355.425     0.000  221.777    0.000  221.777
110.80   399.077  129.503    0.000  129.503     0.000  378.210    0.000  378.210     0.000  211.623    0.000  211.623
110.90   411.357  123.287    0.000  123.287     5.707  428.100    0.000  428.100     0.000  243.291    0.000  243.291
111.00   426.740  105.707    0.000  105.707     3.718  401.555    0.000  401.555     0.000  321.104    0.000  321.104
111.10   452.140  109.261    0.000  109.261     0.000  370.207    0.000  370.207     0.000  242.285    0.000  242.285
111.20   415.362  148.026    0.000  148.026     0.000  505.488    0.000  505.488     0.000  320.399    0.000  320.399
111.30   422.170  135.093    0.000  135.093     0.000  415.994    0.000  415.994     0.000  252.540    0.000  252.540
111.40   420.035  119.549    0.000  119.549     5.707  451.314    0.000  451.314     0.000  243.693    0.000  243.693
111.50   428.726  145.580    0.000  145.580     1.902  473.147    0.000  473.147     0.000  322.209    0.000  322.209
111.60   415.255  121.649    0.000  121.649     0.000  450.972    0.000  450.972     0.000  301.500    0.000  301.500
111.70   366.159  151.768    0.000  151.768     0.000  368.654    0.000  368.654     0.000  222.581    0.000  222.581
111.80   388.030  147.101    0.000  147.101     1.816  421.141    0.000  421.141     0.000  282.197    0.000  282.197
111.90   421.530  167.293    0.000  167.293     0.000  541.245    0.000  541.245     0.000  321.506    0.000  321.506
112.00   417.919  190.559    0.000  190.559     0.000  489.792    0.000  489.792     0.000  312.558    0.000  312.558
112.10   387.810  206.471    0.000  206.471     0.000  503.287    0.000  503.287     0.000  393.186    0.000  393.186
112.20   389.809  154.026    0.000  154.026     0.000  449.884    0.000  449.884     0.000  273.752    0.000  273.752
112.30   383.893  139.953    0.000  139.953     0.000  460.138    0.000  460.138     0.000  311.754    0.000  311.754
112.40   428.419  115.378    0.000  115.378     0.000  444.097    0.000  444.097     0.000  261.789    0.000  261.789
112.50   407.486  143.738    0.000  143.738     0.000  388.843    0.000  388.843     0.000  284.208    0.000  284.208
112.60   413.424  131.982    0.000  131.982     1.816  466.147    0.000  466.147     0.000  353.375    0.000  353.375
112.70   419.595  127.713    0.000  127.713     1.816  431.690    0.000  431.690     0.000  302.204    0.000  302.204
112.80   420.332  122.535    0.000  122.535     0.000  452.223    0.000  452.223     0.000  252.640    0.000  252.640
112.90   410.093  121.779    0.000  121.779     0.000  399.608    0.000  399.608     0.000  272.848    0.000  272.848
113.00   401.810  115.056    0.000  115.056     0.000  415.044    0.000  415.044     0.000  252.842    0.000  252.842
113.10   435.646   94.317    0.000   94.317     0.000  431.257    0.000  431.257     0.000  262.794    0.000  262.794
113.20   411.199  135.474    0.000  135.474     0.000  441.805    0.000  441.805     0.000  411.683    0.000  411.683
113.30   364.415  131.669    0.000  131.669     0.000  364.504    0.000  364.504     0.000  272.345    0.000  272.345
113.40   390.013  132.163    0.000  132.163     0.000  406.049    0.000  406.049     0.000  293.959    0.000  293.959
113.50   422.907  138.500    0.000  138.500     0.000  421.440    0.000  421.440     0.000  353.173    0.000  353.173
113.60   401.336  140.643    0.000  140.643     0.000  459.871    0.000  459.871     0.000  292.449    0.000  292.449
113.70   435.601  118.897    0.000  118.897     0.000  481.144    0.000  481.144     0.000  353.876    0.000  353.876
113.80   404.868  130.750    0.000  130.750     0.000  443.399    0.000  443.399     0.000  232.935    0.000  232.935
113.90   368.720  141.990    0.000  141.990     0.000  374.880    0.000  374.880     0.000  202.575    0.000  202.575
114.00   399.322  139.257    0.000  139.257     0.000  372.668    0.000  372.668     0.000  232.129    0.000  232.129
114.10   391.573  126.252    0.000  126.252     0.000  402.978    0.000  402.978     0.000  252.035    0.000  252.035
114.20   368.366  187.158    0.000  187.158     0.000  423.256    0.000  423.256     0.000  363.730    0.000  363.730
114.30   423.279  139.050    0.000  139.050     0.000  397.058    0.000  397.058     0.000  182.669    0.000  182.669
114.40   432.042   97.706    0.000   97.706     0.000  376.953    0.000  376.953     0.000  212.829    0.000  212.829
114.50   411.932  134.314    0.000  134.314     0.000  395.109    0.000  395.109     0.000  202.574    0.000  202.574
114.60   396.550  149.520    0.000  149.520     0.000  423.987    0.000  423.987     0.000  232.935    0.000  232.935
114.70   392.722  173.552    0.000  173.552     0.000  396.793    0.000  396.793     0.000  222.580    0.000  222.580
114.80   375.865  168.604    0.000  168.604     0.000  387.935    0.000  387.935     0.000  161.657    0.000  161.657
114.90   356.494  175.940    0.000  175.940     0.000  334.021    0.000  334.021     0.000  162.361    0.000  162.361
115.00   417.681  140.942    0.000  140.942     0.000  390.219    0.000  390.219     0.000  273.248    0.000  273.248
115.10   418.791  151.114    0.000  151.114     0.000  440.164    0.000  440.164     0.000  384.440    0.000  384.440
115.20   384.647  131.222    0.000  131.222     0.000  462.207    0.000  462.207     0.000  253.645    0.000  253.645
115.30   388.770  144.636    0.000  144.636     0.000  427.105    0.000  427.105     0.000  192.521    0.000  192.521
115.40   416.935  123.948    0.000  123.948     0.000  406.910    0.000  406.910     0.000  202.775    0.000  202.775
115.50   442.025  112.047    0.000  112.047     0.000  405.183    0.000  405.183     0.000  252.438    0.000  252.438
115.60   415.132  129.192    0.000  129.192     0.000  426.974    0.000  426.974     0.000  253.042    0.000  253.042
115.70   382.303  182.086    0.000  182.086     0.000  423.087    0.000  423.087     0.000  211.020    0.000  211.020
115.80   453.289  140.000    0.000  140.000     0.000  462.602    0.000  462.602     0.000  281.293    0.000  281.293
115.90   394.707  100.002    0.000  100.002     0.000  395.586    0.000  395.586     0.000  232.534    0.000  232.534
116.00   410.290  178.036    0.000  178.036     0.000  443.967    0.000  443.967     0.000  289.737    0.000  289.737
116.10   415.707  147.951    0.000  147.951     0.000  404.146    0.000  404.146     0.000  192.622    0.000  192.622
116.20   343.215  179.757    0.000  179.757     0.000  403.415    0.000  403.415     0.000  262.996    0.000  262.996
116.30   335.991  182.886    0.000  182.886     0.000  351.788    0.000  351.788     0.000  232.734    0.000  232.734
116.40   388.340  159.480    0.000  159.480     0.000  400.949    0.000  400.949     0.000  332.464    0.000  332.464
116.50   353.668  165.245    0.000  165.245     0.000  384.908    0.000  384.908     0.000  281.996    0.000  281.996
116.60   434.892  120.903    0.000  120.903     0.000  464.676    0.000  464.676     0.000  242.687    0.000  242.687
116.70   427.642  115.468    0.000  115.468     0.000  420.747    0.000  420.747     0.000  272.244    0.000  272.244
116.80   423.670  122.627    0.000  122.627     0.000  403.063    0.000  403.063     0.000  242.383    0.000  242.383
116.90   404.186  120.890    0.000  120.890     0.000  340.502    0.000  340.502     0.000  233.035    0.000  233.035
117.00   393.184  139.667    0.000  139.667     0.000  398.264    0.000  398.264     0.000  220.869    0.000  220.869
117.10   417.081  116.113    0.000  116.113     0.000  378.464    0.000  378.464     0.000  171.709    0.000  171.709
117.20   453.829  112.745    0.000  112.745     0.000  369.124    0.000  369.124     0.000  192.823    0.000  192.823
117.30   508.453   77.047    0.000   77.047     0.000  388.016    0.000  388.016     0.000  212.324    0.000  212.324
117.40   498.027   98.676    0.000   98.676     0.000  398.915    0.000  398.915     0.000  182.368    0.000  182.368
117.50   441.900  142.535    0.000  142.535     0.000  431.648    0.000  431.648     0.000  338.396    0.000  338.396
117.60   459.039  133.272    0.000  133.272     0.000  397.276    0.000  397.276     0.000  240.476    0.000  240.476
117.70   465.169  142.454    0.000  142.454     0.000  421.402    0.000  421.402     0.000  309.141    0.000  309.141
117.80   403.223  109.961    0.000  109.961     0.000  344.960    0.000  344.960     0.000  150.901    0.000  150.901
117.90   420.202  115.803    0.000  115.803     0.000  334.365    0.000  334.365     0.000  191.114    0.000  191.114
118.00   448.177  102.097    0.000  102.097     0.000  423.302    0.000  423.302     0.000  218.962    0.000  218.962
118.10   447.700   89.006    0.000   89.006     0.000  358.965    0.000  358.965     0.000   81.231    0.000   81.231
118.20   429.176  104.226    0.000  104.226     0.000  346.302    0.000  346.302     0.000  200.062    0.000  200.062
118.30   425.611   98.261    0.000   98.261     0.000  442.149    0.000  442.149     0.000  229.116    0.000  229.116
118.40   430.997   94.116    0.000   94.116     0.000  407.345    0.000  407.345     0.000  239.270    0.000  239.270
118.50   475.438   94.446    0.000   94.446     0.000  492.737    0.000  492.737     0.000  249.021    0.000  249.021
118.60   432.143   96.015    0.000   96.015     0.000  403.240    0.000  403.240     0.000  199.056    0.000  199.056
118.70   459.770   88.244    0.000   88.244     0.000  395.763    0.000  395.763     0.000   60.521    0.000   60.521
118.80   472.636  102.386    0.000  102.386     0.000  413.997    0.000  413.997     0.000  293.858    0.000  293.858
118.90   492.055  112.507    0.000  112.507     0.000  489.536    0.000  489.536     0.000  232.735    0.000  232.735
119.00   461.729   86.626    0.000   86.626     0.000  380.456    0.000  380.456     0.000  202.474    0.000  202.474
119.10   441.700  109.663    0.000  109.663     1.816  377.950    0.000  377.950     0.000  220.772    0.000  220.772
119.20   393.595  149.759    0.000  149.759     0.000  455.902    0.000  455.902     0.000  382.429    0.000  382.429
119.30   435.462  135.271    0.000  135.271     0.000  426.500    0.000  426.500     0.000  360.714    0.000  360.714
119.40   446.667  131.128    0.000  131.128     0.000  421.789    0.000  421.789     0.000  291.648    0.000  291.648
119.50   482.474   93.482    0.000   93.482     0.000  446.684    0.000  446.684     0.000  263.295    0.000  263.295
119.60   459.822  112.184    0.000  112.184     0.000  430.863    0.000  430.863     0.000  253.243    0.000  253.243
119.70   515.874   90.835    0.000   90.835     0.000  460.613    0.000  460.613     0.000  293.256    0.000  293.256
119.80   445.282  149.086    0.000  149.086     0.000  467.140    0.000  467.140     0.000  273.350    0.000  273.350
119.90   456.336  140.254    0.000  140.254     0.000  523.299    0.000  523.299     0.000  278.679    0.000  278.679
120.00   471.243  131.331    0.000  131.331     0.000  514.784    0.000  514.784     0.000  360.513    0.000  360.513
120.10   507.730  119.476    0.000  119.476     0.000  498.746    0.000  498.746     0.000  329.448    0.000  329.448
120.20   496.857   99.011    0.000   99.011     0.000  443.104    0.000  443.104     0.000  211.824    0.000  211.824
120.30   488.055  119.759    0.000  119.759     0.000  497.451    0.000  497.451     0.000  330.655    0.000  330.655
120.40   453.367  113.800    0.000  113.800     0.000  449.111    0.000  449.111     0.000  199.660    0.000  199.660
120.50   459.403  140.665    0.000  140.665     0.000  442.583    0.000  442.583     0.000  290.843    0.000  290.843
120.60   442.549  169.703    0.000  169.703     0.000  478.773    0.000  478.773     0.000  279.684    0.000  279.684
120.70   429.648  174.190    0.000  174.190     0.000  464.465    0.000  464.465     0.000  321.305    0.000  321.305
120.80   438.422  163.340    0.000  163.340     0.000  485.772    0.000  485.772     0.000  211.020    0.000  211.020
120.90   476.122  140.207    0.000  140.207     0.000  471.634    0.000  471.634     0.000  192.924    0.000  192.924
121.00   489.742  120.898    0.000  120.898     0.000  443.105    0.000  443.105     0.000  251.635    0.000  251.635
121.10   497.506  111.351    0.000  111.351     0.000  465.416    0.000  465.416     0.000  369.260    0.000  369.260
121.20   493.539  110.258    0.000  110.258     0.000  451.319    0.000  451.319     0.000  271.340    0.000  271.340
121.30   459.986  119.743    0.000  119.743     0.000  398.439    0.000  398.439     0.000  279.081    0.000  279.081
121.40   479.617  160.750    0.000  160.750     0.000  484.132    0.000  484.132     0.000  361.116    0.000  361.116
121.50   413.059  179.253    0.000  179.253     0.000  469.219    0.000  469.219     0.000  310.950    0.000  310.950
121.60   401.414  172.348    0.000  172.348     0.000  394.549    0.000  394.549     0.000  279.382    0.000  279.382
121.70   465.078  153.442    0.000  153.442     0.000  454.736    0.000  454.736     0.000  258.773    0.000  258.773
121.80   453.410  170.367    0.000  170.367     0.000  447.169    0.000  447.169     0.000  189.104    0.000  189.104
121.90   445.252  146.573    0.000  146.573     0.000  403.453    0.000  403.453     0.000  151.804    0.000  151.804
122.00   452.843  153.126    0.000  153.126     0.000  480.972    0.000  480.972     0.000  201.668    0.000  201.668
122.10   484.637  137.022    0.000  137.022     0.000  469.389    0.000  469.389     0.000  221.374    0.000  221.374
122.20   447.427  170.910    0.000  170.910     0.000  475.529    0.000  475.529     0.000  312.961    0.000  312.961
122.30   466.549  138.108    0.000  138.108     0.000  460.436    0.000  460.436     0.000  293.054    0.000  293.054
122.40   501.931  149.587    0.000  149.587     0.000  449.244    0.000  449.244     0.000  259.175    0.000  259.175
122.50   505.347  129.648    0.000  129.648     0.000  500.172    0.000  500.172     0.000  339.200    0.000  339.200
122.60   455.906  135.130    0.000  135.130     0.000  421.785    0.000  421.785     0.000  149.493    0.000  149.493
122.70   459.422  158.509    0.000  158.509     0.000  450.583    0.000  450.583     0.000  281.896    0.000  281.896
122.80   469.845  151.361    0.000  151.361     0.000  477.302    0.000  477.302     0.000  240.878    0.000  240.878
122.90   454.358  143.616    0.000  143.616     0.000  453.653    0.000  453.653     0.000   81.231    0.000   81.231
123.00   429.601  117.387    0.000  117.387     0.000  378.639    0.000  378.639     0.000   90.380    0.000   90.380
123.10   469.135  115.435    0.000  115.435     0.000  447.298    0.000  447.298     0.000  311.452    0.000  311.452
123.20   432.152  166.789    0.000  166.789     0.000  444.272    0.000  444.272     0.000  352.169    0.000  352.169
123.30   425.426  121.213    0.000  121.213     0.000  408.082    0.000  408.082     0.000  221.777    0.000  221.777
123.40   429.943  180.249    0.000  180.249     0.000  402.202    0.000  402.202     0.000  258.773    0.000  258.773
123.50   425.521  138.440    0.000  138.440     0.000  458.796    0.000  458.796     0.000  368.656    0.000  368.656
123.60   503.172  122.950    0.000  122.950     0.000  475.528    0.000  475.528     0.000  311.955    0.000  311.955
123.70   533.680  120.786    0.000  120.786     0.000  434.285    0.000  434.285     0.000  352.269    0.000  352.269
123.80   470.374  129.894    0.000  129.894     0.000  455.640    0.000  455.640     0.000  288.933    0.000  288.933
123.90   506.423  105.339    0.000  105.339     0.000  437.180    0.000  437.180     0.000  379.615    0.000  379.615
124.00   426.429  189.050    0.000  189.050     0.000  491.092    0.000  491.092     0.000  530.314    0.000  530.314
124.10   503.003  115.569    0.000  115.569     0.000  508.043    0.000  508.043     0.000  468.185    0.000  468.185
124.20   495.589  134.830    0.000  134.830     0.000  501.687    0.000  501.687     0.000  447.877    0.000  447.877
124.30   481.740  116.065    0.000  116.065     0.000  460.355    0.000  460.355     0.000  458.433    0.000  458.433
124.40   499.991   86.357    0.000   86.357     0.000  364.374    0.000  364.374     0.000  233.338    0.000  233.338
124.50   479.344  155.495    0.000  155.495     0.000  499.612    0.000  499.612     0.000  398.113    0.000  398.113
124.60   459.533  139.039    0.000  139.039     0.000  519.931    0.000  519.931     0.000  378.609    0.000  378.609
124.70   415.667  164.314    0.000  164.314     0.000  399.654    0.000  399.654     0.000  252.238    0.000  252.238
124.80   496.636  145.259    0.000  145.259     0.000  454.085    0.000  454.085     0.000  451.697    0.000  451.697
124.90   445.483  177.516    0.000  177.516     0.000  478.641    0.000  478.641     0.000  324.823    0.000  324.823
125.00   425.339  192.358    0.000  192.358     0.000  455.900    0.000  455.900     0.000  343.322    0.000  343.322
125.10   416.499  141.268    0.000  141.268     0.000  422.733    0.000  422.733     0.000  283.603    0.000  283.603
125.20   438.224  109.467    0.000  109.467     0.000  382.834    0.000  382.834     0.000  202.675    0.000  202.675
125.30   466.103   76.658    0.000   76.658     0.000  394.201    0.000  394.201     0.000  202.977    0.000  202.977
125.40   484.062   88.425    0.000   88.425     0.000  385.599    0.000  385.599     0.000  101.539    0.000  101.539
125.50   444.518  103.358    0.000  103.358     0.000  315.522    0.000  315.522     0.000  101.539    0.000  101.539
125.60   444.837  100.968    0.000  100.968     0.000  341.588    0.000  341.588     0.000   91.385    0.000   91.385
125.70   419.326  145.473    0.000  145.473     0.000  362.297    0.000  362.297     0.000   81.231    0.000   81.231
125.80   520.275   42.587    0.000   42.587     0.000  362.991    0.000  362.991     0.000   71.077    0.000   71.077
125.90   471.229   98.029    0.000   98.029     0.000  400.337    0.000  400.337     0.000  111.592    0.000  111.592
126.00   498.498  107.295    0.000  107.295     0.000  338.993    0.000  338.993     0.000  111.693    0.000  111.693
126.10   503.791  105.284    0.000  105.284     0.000  407.904    0.000  407.904     0.000  192.924    0.000  192.924
126.20   572.806   44.179    0.000   44.179     0.000  418.584    0.000  418.584     0.000  233.438    0.000  233.438
126.30   592.003   43.151    0.000   43.151     0.000  412.965    0.000  412.965     0.000  121.746    0.000  121.746
126.40   571.550   65.371    0.000   65.371     0.000  447.902    0.000  447.902     0.000  171.812    0.000  171.812
126.50   536.537   60.299    0.000   60.299     0.000  455.640    0.000  455.640     0.000  132.000    0.000  132.000
126.60   532.042   44.645    0.000   44.645     0.000  442.542    0.000  442.542     0.000  152.308    0.000  152.308
126.70   510.930   41.968    0.000   41.968     0.000  446.086    0.000  446.086     0.000  219.967    0.000  219.967
126.80   543.261   40.017    0.000   40.017     0.000  441.289    0.000  441.289     0.000  263.800    0.000  263.800
126.90   523.650   37.952    0.000   37.952     0.000  448.119    0.000  448.119     0.000  239.270    0.000  239.270
127.00   508.265   10.218    0.000   10.218     0.000  464.463    0.000  464.463     0.000  189.506    0.000  189.506
127.10   504.754   66.701    0.000   66.701     0.000  474.749    0.000  474.749     0.000  288.833    0.000  288.833
127.20   514.294   47.760    0.000   47.760     0.000  475.229    0.000  475.229     0.000  238.868    0.000  238.868
127.30   522.927   80.136    0.000   80.136     0.000  523.694    0.000  523.694     0.000  289.034    0.000  289.034
127.40   502.031   87.014    0.000   87.014     0.000  460.051    0.000  460.051     0.000  159.949    0.000  159.949
127.50   450.809  104.348    0.000  104.348     0.000  492.740    0.000  492.740     0.000  289.637    0.000  289.637
127.60   507.055   75.449    0.000   75.449     0.000  481.408    0.000  481.408     0.000  341.210    0.000  341.210
127.70   437.795  121.639    0.000  121.639     0.000  515.215    0.000  515.215     0.000  368.656    0.000  368.656
127.80   453.066  141.781    0.000  141.781     0.000  519.326    0.000  519.326     0.000  388.160    0.000  388.160
127.90   501.616   75.249    0.000   75.249     0.000  517.725    0.000  517.725     0.000  370.164    0.000  370.164
128.00   471.898   53.930    0.000   53.930     0.000  462.471    0.000  462.471     0.000  342.417    0.000  342.417
128.10   463.735   94.267    0.000   94.267     0.000  449.114    0.000  449.114     0.000  240.476    0.000  240.476
128.20   475.738   83.567    0.000   83.567     0.000  446.995    0.000  446.995     0.000  210.618    0.000  210.618
128.30   465.431   88.981    0.000   88.981     0.000  516.344    0.000  516.344     0.000  271.742    0.000  271.742
128.40   444.835  101.585    0.000  101.585     0.000  482.144    0.000  482.144     0.000  272.747    0.000  272.747
128.50   457.625   86.441    0.000   86.441     0.000  456.767    0.000  456.767     0.000  192.522    0.000  192.522
128.60   510.500   63.678    0.000   63.678     0.000  411.888    0.000  411.888     0.000  160.854    0.000  160.854
128.70   459.023   87.792    0.000   87.792     0.000  407.781    0.000  407.781     0.000  140.847    0.000  140.847
128.80   478.205  101.577    0.000  101.577     0.000  433.242    0.000  433.242     0.000  171.108    0.000  171.108
128.90   449.584   91.151    0.000   91.151     0.000  399.091    0.000  399.091     0.000   70.273    0.000   70.273
129.00   423.060  159.836    0.000  159.836     0.000  482.060    0.000  482.060     0.000  240.878    0.000  240.878
129.10   408.104  128.296    0.000  128.296     0.000  453.044    0.000  453.044     0.000  161.959    0.000  161.959
129.20   411.850  106.340    0.000  106.340     0.000  360.396    0.000  360.396     0.000  192.823    0.000  192.823
129.30   405.331  100.423    0.000  100.423     0.000  415.347    0.000  415.347     0.000  101.338    0.000  101.338
129.40   459.393   77.377    0.000   77.377     0.000  391.956    0.000  391.956     0.000  121.042    0.000  121.042
129.50   438.341   89.683    0.000   89.683     0.000  425.851    0.000  425.851     0.000  172.616    0.000  172.616
129.60   416.930  100.122    0.000  100.122     0.000  434.845    0.000  434.845     0.000  273.752    0.000  273.752
129.70   439.095   94.262    0.000   94.262     0.000  420.582    0.000  420.582     0.000   81.030    0.000   81.030
129.80   417.867  113.525    0.000  113.525     0.000  434.974    0.000  434.974     0.000  213.030    0.000  213.030
129.90   431.669   71.716    0.000   71.716     0.000  390.875    0.000  390.875     0.000  222.179    0.000  222.179
130.00   471.427   71.744    0.000   71.744     0.000  440.768    0.000  440.768     0.000   40.616    0.000   40.616
130.10   476.386   88.293    0.000   88.293     0.000  439.732    0.000  439.732     0.000  252.037    0.000  252.037
130.20   395.831  147.223    0.000  147.223     0.000  411.110    0.000  411.110     0.000  303.812    0.000  303.812
130.30   449.867   86.144    0.000   86.144     0.000  449.155    0.000  449.155     0.000  252.440    0.000  252.440
130.40   413.292  145.459    0.000  145.459     0.000  491.004    0.000  491.004     0.000  304.213    0.000  304.213
130.50   387.327  130.474    0.000  130.474     0.000  437.004    0.000  437.004     0.000  344.428    0.000  344.428
130.60   478.817   67.893    0.000   67.893     0.000  471.464    0.000  471.464     0.000  252.238    0.000  252.238
130.70   432.919   87.257    0.000   87.257     0.000  440.421    0.000  440.421     0.000  323.517    0.000  323.517
130.80   408.931  117.714    0.000  117.714     0.000  438.476    0.000  438.476     0.000  294.060    0.000  294.060
130.90   373.131  162.792    0.000  162.792     0.000  455.990    0.000  455.990     0.000  250.630    0.000  250.630
131.00   381.917  137.627    0.000  137.627     0.000  430.222    0.000  430.222     0.000  283.907    0.000  283.907
131.10   393.694  174.253    0.000  174.253     0.000  442.194    0.000  442.194     0.000  100.332    0.000  100.332
131.20   428.524   90.245    0.000   90.245     0.000  449.586    0.000  449.586     0.000  273.552    0.000  273.552
131.30   461.122   78.842    0.000   78.842     0.000  464.632    0.000  464.632     0.000   30.160    0.000   30.160
131.40   461.092   64.596    0.000   64.596     0.000  444.831    0.000  444.831     0.000   69.871    0.000   69.871
131.50   474.961   19.772    0.000   19.772     0.000  440.509    0.000  440.509     0.000  312.357    0.000  312.357
131.60   451.478   63.006    0.000   63.006     0.000  421.138    0.000  421.138     0.000  284.107    0.000  284.107
131.70   458.824   62.065    0.000   62.065     0.000  406.094    0.000  406.094     0.000  324.120    0.000  324.120
131.80   463.530   21.658    0.000   21.658     0.000  365.279    0.000  365.279     0.000  283.705    0.000  283.705
131.90   496.844   44.234    0.000   44.234     0.000  368.090    0.000  368.090     0.000  162.261    0.000  162.261
132.00   426.485   75.497    0.000   75.497     0.000  433.200    0.000  433.200     0.000   30.261    0.000   30.261
132.10   423.299   96.202    0.000   96.202     0.000  487.457    0.000  487.457     0.000  333.368    0.000  333.368
132.20   465.561  102.190    0.000  102.190     0.000  531.560    0.000  531.560     0.000  401.731    0.000  401.731
132.30   466.763  108.101    0.000  108.101     0.000  495.240    0.000  495.240     0.000  411.984    0.000  411.984
132.40   455.559   95.725    0.000   95.725     0.000  482.401    0.000  482.401     0.000  415.102    0.000  415.102
132.50   427.289   97.612    0.000   97.612     0.000  440.985    0.000  440.985     0.000  351.465    0.000  351.465
132.60   400.516  117.034    0.000  117.034     0.000  456.760    0.000  456.760     0.000  222.580    0.000  222.580
132.70   411.329  100.656    0.000  100.656     0.000  439.122    0.000  439.122     0.000  284.107    0.000  284.107
132.80   414.481  112.171    0.000  112.171     0.000  399.563    0.000  399.563     0.000  243.088    0.000  243.088
132.90   446.428  103.863    0.000  103.863     0.000  410.331    0.000  410.331     0.000  301.197    0.000  301.197
133.00   422.092  139.739    0.000  139.739     0.000  422.391    0.000  422.391     0.000  262.694    0.000  262.694
133.10   437.152  114.574    0.000  114.574     0.000  422.260    0.000  422.260     0.000  282.498    0.000  282.498
133.20   503.310   90.133    0.000   90.133     0.000  418.414    0.000  418.414     0.000  403.742    0.000  403.742
133.30   465.190   99.376    0.000   99.376     0.000  433.680    0.000  433.680     0.000   39.811    0.000   39.811
133.40   435.369  112.690    0.000  112.690     0.000  431.556    0.000  431.556     0.000  218.962    0.000  218.962
133.50   449.667  116.165    0.000  116.165     0.000  418.329    0.000  418.329     0.000   89.575    0.000   89.575
133.60   418.741  103.522    0.000  103.522     0.000  390.098    0.000  390.098     0.000    9.953    0.000    9.953
133.70   389.211  128.704    0.000  128.704     9.511  437.312    0.000  437.312     0.000  139.339    0.000  139.339
133.80   427.294  117.584    0.000  117.584     0.000  427.841    0.000  427.841     0.000  209.411    0.000  209.411
133.90   403.667  105.717    0.000  105.717    29.659  394.289    0.000  394.289     0.000  230.322    0.000  230.322
134.00   434.562   93.014    0.000   93.014     0.000  447.510    0.000  447.510     0.000   19.906    0.000   19.906
134.10   456.608  112.705    0.000  112.705    15.218  393.299    0.000  393.299     0.000  169.198    0.000  169.198
134.20   429.059  109.339    0.000  109.339     0.000  448.939    0.000  448.939     0.000  209.210    0.000  209.210
134.30   471.824  105.282    0.000  105.282     3.632  510.463    0.000  510.463     0.000  408.065    0.000  408.065
134.40   492.960  106.071    0.000  106.071     0.000  517.901    0.000  517.901     0.000  480.349    0.000  480.349
134.50   463.995   98.651    0.000   98.651     0.000  415.910    0.000  415.910     0.000  229.317    0.000  229.317
134.60   415.668  119.962    0.000  119.962     0.000  434.845    0.000  434.845     0.000  291.447    0.000  291.447
134.70   432.821  106.066    0.000  106.066     0.000  503.071    0.000  503.071     0.000  370.265    0.000  370.265
134.80   475.105  119.625    0.000  119.625     0.000  480.329    0.000  480.329     0.000  461.248    0.000  461.248
134.90   466.362  119.062    0.000  119.062     0.000  435.065    0.000  435.065     0.000  369.058    0.000  369.058
135.00   438.046  115.763    0.000  115.763     0.000  505.407    0.000  505.407     0.000  488.291    0.000  488.291
135.10   446.712  116.722    0.000  116.722     0.000  468.225    0.000  468.225     0.000  389.165    0.000  389.165
135.20   451.813  108.195    0.000  108.195     0.000  521.576    0.000  521.576     0.000  520.160    0.000  520.160
135.30   385.144  177.268    0.000  177.268     0.000  512.194    0.000  512.194     0.000  420.431    0.000  420.431
135.40   404.919  147.897    0.000  147.897     0.000  477.436    0.000  477.436     0.000  388.964    0.000  388.964
135.50   420.674  122.414    0.000  122.414     0.000  463.728    0.000  463.728     0.000  388.160    0.000  388.160
135.60   428.921  132.627    0.000  132.627     9.252  505.882    0.000  505.882     0.000  468.989    0.000  468.989
135.70   424.000  126.703    0.000  126.703     0.000  468.612    0.000  468.612     0.000  350.560    0.000  350.560
135.80   420.525  145.215    0.000  145.215     0.000  490.490    0.000  490.490     0.000  480.952    0.000  480.952
135.90   428.239  143.440    0.000  143.440     0.000  511.114    0.000  511.114     0.000  518.954    0.000  518.954
136.00   451.232   96.600    0.000   96.600     0.000  496.372    0.000  496.372     0.000  468.587    0.000  468.587
136.10   484.591   96.745    0.000   96.745     9.425  443.061    0.000  443.061     0.000  340.607    0.000  340.607
136.20   476.115   79.027    0.000   79.027     0.000  478.081    0.000  478.081     0.000  368.254    0.000  368.254
136.30   445.276   92.556    0.000   92.556     0.000  456.681    0.000  456.681     0.000  339.401    0.000  339.401
136.40   481.404  104.081    0.000  104.081     0.000  417.727    0.000  417.727     0.000  457.830    0.000  457.830
136.50   479.043   77.060    0.000   77.060    10.895  456.332    0.000  456.332     0.000  312.559    0.000  312.559
136.60   414.073  125.207    0.000  125.207     7.350  422.958    0.000  422.958     0.000  398.113    0.000  398.113
136.70   497.847   76.267    0.000   76.267     0.000  425.594    0.000  425.594     0.000  361.719    0.000  361.719
136.80   471.701  103.310    0.000  103.310    38.478  486.945    0.000  486.945     0.000  378.609    0.000  378.609
136.90   494.029  107.702    0.000  107.702     0.000  482.448    0.000  482.448     0.000  450.692    0.000  450.692
137.00   464.761  101.180    0.000  101.180     0.000  476.176    0.000  476.176     0.000  369.058    0.000  369.058
137.10   521.692   41.516    0.000   41.516     0.000  510.896    0.000  510.896     0.000  391.176    0.000  391.176
137.20   525.005   43.981    0.000   43.981     0.000  461.478    0.000  461.478     0.000  310.548    0.000  310.548
137.30   413.154  102.056    0.000  102.056     0.000  392.082    0.000  392.082     0.000  253.645    0.000  253.645
137.40   399.078  157.221    0.000  157.221     0.000  448.293    0.000  448.293     0.000  359.708    0.000  359.708
137.50   367.515  223.576    0.000  223.576     0.000  501.209    0.000  501.209     0.000  485.074    0.000  485.074
137.60   405.748  148.964    0.000  148.964     0.000  446.389    0.000  446.389     0.000  361.920    0.000  361.920
137.70   411.372  171.715    0.000  171.715     0.000  493.775    0.000  493.775     0.000  330.253    0.000  330.253
137.80   411.524  180.619    0.000  180.619     0.000  497.276    0.000  497.276     0.000  501.461    0.000  501.461
137.90   401.382  198.841    0.000  198.841     0.000  468.180    0.000  468.180     0.000  360.111    0.000  360.111
138.00   368.219  159.452    0.000  159.452     0.000  420.317    0.000  420.317     0.000  372.274    0.000  372.274
138.10   372.886  183.134    0.000  183.134     0.000  450.237    0.000  450.237     0.000  379.815    0.000  379.815
138.20   376.584  164.651    0.000  164.651     0.000  401.036    0.000  401.036     0.000  303.008    0.000  303.008
138.30   368.526  198.004    0.000  198.004     0.000  447.342    0.000  447.342     0.000  378.810    0.000  378.810
138.40   395.823  201.109    0.000  201.109     0.000  490.099    0.000  490.099     0.000  360.111    0.000  360.111
138.50   414.477  223.119    0.000  223.119     0.000  512.280    0.000  512.280     0.000  458.935    0.000  458.935
138.60   451.282  149.213    0.000  149.213     0.000  537.310    0.000  537.310     0.000  320.601    0.000  320.601
138.70   400.101  197.766    0.000  197.766     0.000  534.500    0.000  534.500     0.000  419.626    0.000  419.626
138.80   400.059  154.114    0.000  154.114     1.902  402.721    0.000  402.721     0.000  263.398    0.000  263.398
138.90   435.868  154.799    0.000  154.799     0.000  449.113    0.000  449.113     0.000  312.961    0.000  312.961
139.00   410.574  167.319    0.000  167.319     0.000  457.588    0.000  457.588     0.000  351.465    0.000  351.465
139.10   455.115  121.133    0.000  121.133     0.000  463.162    0.000  463.162     0.000  271.339    0.000  271.339
139.20   443.593  170.242    0.000  170.242     0.000  445.952    0.000  445.952     0.000  282.599    0.000  282.599
139.30   383.801  179.001    0.000  179.001     0.000  439.343    0.000  439.343     0.000  258.773    0.000  258.773
139.40   436.691  174.210    0.000  174.210     0.000  507.866    0.000  507.866     0.000  414.700    0.000  414.700
139.50   471.879  123.673    0.000  123.673     0.000  488.585    0.000  488.585     0.000  461.448    0.000  461.448
139.60   463.938  122.292    0.000  122.292     0.000  453.868    0.000  453.868     0.000  331.961    0.000  331.961
139.70   472.439  122.458    0.000  122.458     3.805  447.812    0.000  447.812     0.000  271.841    0.000  271.841
139.80   431.079  126.171    0.000  126.171     0.000  444.309    0.000  444.309     0.000  300.794    0.000  300.794
139.90   461.087  124.517    0.000  124.517     0.000  492.342    0.000  492.342     0.000  330.653    0.000  330.653
140.00   462.895  127.870    0.000  127.870     0.000  465.236    0.000  465.236     0.000  350.659    0.000  350.659
140.10   448.565  126.533    0.000  126.533     0.000  457.238    0.000  457.238     0.000  371.370    0.000  371.370
140.20   497.857  123.550    0.000  123.550     0.000  497.925    0.000  497.925     0.000  440.537    0.000  440.537
140.30   437.289  160.819    0.000  160.819     0.000  522.873    0.000  522.873     0.000  408.669    0.000  408.669
140.40   447.354  184.947    0.000  184.947     0.000  508.909    0.000  508.909     0.000  450.088    0.000  450.088
140.50   500.803  135.521    0.000  135.521     0.000  506.703    0.000  506.703     0.000  420.029    0.000  420.029
140.60   477.302  116.830    0.000  116.830     0.000  492.740    0.000  492.740     0.000  540.066    0.000  540.066
140.70   484.848  141.727    0.000  141.727     0.000  521.401    0.000  521.401     0.000  449.284    0.000  449.284
140.80   434.349  152.370    0.000  152.370     3.632  484.826    0.000  484.826     0.000  390.573    0.000  390.573
140.90   488.853  154.411    0.000  154.411     1.816  496.759    0.000  496.759     0.000  468.687    0.000  468.687
141.00   392.569  197.038    0.000  197.038     0.000  497.189    0.000  497.189     0.000  460.946    0.000  460.946
141.10   373.201  206.436    0.000  206.436     0.000  498.230    0.000  498.230     0.000  448.480    0.000  448.480
141.20   435.196  196.679    0.000  196.679     0.000  503.330    0.000  503.330     0.000  489.297    0.000  489.297
141.30   411.181  150.937    0.000  150.937     0.000  462.084    0.000  462.084     0.000  448.279    0.000  448.279
141.40   436.154  139.967    0.000  139.967     0.000  446.605    0.000  446.605     0.000  429.177    0.000  429.177
141.50   449.789  127.655    0.000  127.655     0.000  435.496    0.000  435.496     0.000  409.473    0.000  409.473
141.60   411.869  143.029    0.000  143.029     0.000  455.081    0.000  455.081     0.000  420.431    0.000  420.431
141.70   504.658   99.985    0.000   99.985     0.000  427.110    0.000  427.110     0.000  299.188    0.000  299.188
141.80   435.231  143.411    0.000  143.411     0.000  514.175    0.000  514.175     0.000  429.680    0.000  429.680
141.90   484.582  106.914    0.000  106.914    23.606  476.171    0.000  476.171     0.000  369.662    0.000  369.662
142.00   458.930   71.318    0.000   71.318    51.967  412.103    0.000  412.103     0.000  351.465    0.000  351.465
142.10   332.214  223.838    0.000  223.838     0.000  507.643    0.000  507.643     0.000  423.849    0.000  423.849
142.20   337.071  217.611    0.000  217.611     0.000  517.720    0.000  517.720     0.000  722.031    0.000  722.031
142.30   344.171  209.248    0.000  209.248     0.000  492.992    0.000  492.992     0.000  372.677    0.000  372.677
142.40   408.308  101.063    0.000  101.063     0.000  497.183    0.000  497.183     0.000  299.589    0.000  299.589
142.50   344.223  107.642    0.000  107.642     0.000  437.517    0.000  437.517     0.000  360.211    0.000  360.211
142.60   392.927   80.397    0.000   80.397     0.000  343.752    0.000  343.752     0.000  243.291    0.000  243.291
142.70   431.233   65.771    0.000   65.771     0.000  343.755    0.000  343.755     0.000  191.114    0.000  191.114
142.80   395.573   76.479    0.000   76.479     0.000  373.929    0.000  373.929     0.000  272.948    0.000  272.948
142.90   380.000  105.125    0.000  105.125     0.000  337.398    0.000  337.398     0.000  232.936    0.000  232.936
143.00   458.051   76.378    0.000   76.378     0.000  453.354    0.000  453.354     0.000  427.971    0.000  427.971
143.10   437.187   51.874    0.000   51.874     0.000  408.045    0.000  408.045     0.000  358.301    0.000  358.301
143.20   413.667   77.751    0.000   77.751     0.000  368.875    0.000  368.875     0.000  378.207    0.000  378.207
143.30   457.629   78.468    0.000   78.468     0.000  384.353    0.000  384.353     0.000  358.301    0.000  358.301
143.40   460.117   93.235    0.000   93.235     0.000  361.871    0.000  361.871     0.000  318.691    0.000  318.691
143.50   413.646  125.392    0.000  125.392     0.000  416.000    0.000  416.000     0.000  348.550    0.000  348.550
143.60   422.898  111.992    0.000  111.992     0.000  414.530    0.000  414.530     0.000  398.113    0.000  398.113
143.70   381.480   93.829    0.000   93.829     0.000  401.906    0.000  401.906     0.000  388.361    0.000  388.361
143.80   399.368   93.878    0.000   93.878     0.000  382.537    0.000  382.537     0.000  289.235    0.000  289.235
143.90   385.760   92.024    0.000   92.024     0.000  335.584    0.000  335.584     0.000  268.927    0.000  268.927
144.00   358.314  102.354    0.000  102.354     0.000  332.558    0.000  332.558     0.000  298.786    0.000  298.786
144.10   391.110   95.699    0.000   95.699     0.000  372.463    0.000  372.463     0.000  318.490    0.000  318.490
144.20   374.933  102.015    0.000  102.015     0.000  369.740    0.000  369.740     0.000  248.820    0.000  248.820
144.30   408.260   94.998    0.000   94.998     0.000  405.451    0.000  405.451     0.000  378.207    0.000  378.207
144.40   371.738  154.394    0.000  154.394     0.000  434.459    0.000  434.459     0.000  504.879    0.000  504.879
144.50   404.093   92.547    0.000   92.547     0.000  408.131    0.000  408.131     0.000  420.632    0.000  420.632
144.60   379.647  106.821    0.000  106.821     0.000  383.875    0.000  383.875     0.000  261.990    0.000  261.990
144.70   383.912  121.381    0.000  121.381     0.000  399.569    0.000  399.569     0.000  261.990    0.000  261.990
144.80   389.660  131.880    0.000  131.880     0.000  430.742    0.000  430.742     0.000  372.275    0.000  372.275
144.90   371.759  129.213    0.000  129.213     0.000  432.688    0.000  432.688     0.000  410.277    0.000  410.277
145.00   387.096  119.897    0.000  119.897     0.000  459.407    0.000  459.407     0.000  618.683    0.000  618.683
145.10   438.129   68.577    0.000   68.577     0.000  413.146    0.000  413.146     0.000  501.461    0.000  501.461
145.20   506.324   54.301    0.000   54.301     0.000  429.402    0.000  429.402     0.000  421.034    0.000  421.034
145.30   445.987   43.632    0.000   43.632     0.000  421.102    0.000  421.102     0.000  488.894    0.000  488.894
145.40   422.439   52.298    0.000   52.298     0.000  373.976    0.000  373.976     0.000  378.207    0.000  378.207
145.50   418.442   33.712    0.000   33.712     0.000  411.590    0.000  411.590     0.000  441.141    0.000  441.141
145.60   461.231   88.701    0.000   88.701     0.000  458.975    0.000  458.975     0.000  528.907    0.000  528.907
145.70   399.519  113.966    0.000  113.966     0.000  436.320    0.000  436.320     0.000  508.398    0.000  508.398
145.80   384.208  105.299    0.000  105.299     0.000  406.618    0.000  406.618     0.000  401.531    0.000  401.531
145.90   416.629   97.731    0.000   97.731     0.000  463.817    0.000  463.817     0.000  480.349    0.000  480.349
146.00   421.575   66.249    0.000   66.249     0.000  419.459    0.000  419.459     0.000  470.195    0.000  470.195
146.10   404.149   87.249    0.000   87.249     0.000  413.060    0.000  413.060     0.000  419.225    0.000  419.225
146.20   425.067   83.333    0.000   83.333     0.000  455.516    0.000  455.516     0.000  509.001    0.000  509.001
146.30   444.780   64.518    0.000   64.518     0.000  425.252    0.000  425.252     0.000  430.585    0.000  430.585
146.40   388.928   97.478    0.000   97.478     0.000  421.361    0.000  421.361     0.000  299.791    0.000  299.791
146.50   387.926  104.373    0.000  104.373     0.000  413.752    0.000  413.752     0.000  349.756    0.000  349.756
146.60   441.084   49.509    0.000   49.509     0.000  440.384    0.000  440.384     0.000  478.539    0.000  478.539
146.70   389.165  106.144    0.000  106.144     0.000  416.087    0.000  416.087     0.000  418.018    0.000  418.018
146.80   354.279  117.377    0.000  117.377     0.000  406.791    0.000  406.791     0.000  359.709    0.000  359.709
146.90   379.724   94.303    0.000   94.303     0.000  372.420    0.000  372.420     0.000  441.141    0.000  441.141
147.00   352.127  117.352    0.000  117.352     1.816  402.165    0.000  402.165     0.000  309.543    0.000  309.543
147.10   394.995  126.505    0.000  126.505     0.000  437.876    0.000  437.876     0.000  429.781    0.000  429.781
147.20   313.450  140.183    0.000  140.183     0.000  414.617    0.000  414.617     0.000  238.868    0.000  238.868
147.30   324.608  122.110    0.000  122.110     0.000  387.812    0.000  387.812     0.000  228.915    0.000  228.915
147.40   346.253  107.106    0.000  107.106     0.000  368.696    0.000  368.696     0.000  209.410    0.000  209.410
147.50   329.370  112.897    0.000  112.897     3.632  314.178    0.000  314.178     0.000  189.204    0.000  189.204
147.60   346.587   89.058    0.000   89.058     1.816  362.558    0.000  362.558     0.000  399.418    0.000  399.418
147.70   326.811  113.657    0.000  113.657    14.527  342.843    0.000  342.843     0.000  248.820    0.000  248.820
147.80   358.554  112.035    0.000  112.035    14.700  337.308    0.000  337.308     0.000  350.460    0.000  350.460
147.90   385.050   90.085    0.000   90.085    13.057  367.615    0.000  367.615     0.000  411.081    0.000  411.081
148.00   362.584  109.372    0.000  109.372    21.790  369.168    0.000  369.168     0.000  230.724    0.000  230.724
148.10   352.663  134.604    0.000  134.604     7.263  388.196    0.000  388.196     0.000  279.684    0.000  279.684
148.20   383.066  118.433    0.000  118.433     0.000  433.640    0.000  433.640     0.000  309.744    0.000  309.744
148.30   399.569  103.216    0.000  103.216     0.000  351.408    0.000  351.408     0.000  279.081    0.000  279.081
148.40   411.641   81.609    0.000   81.609     0.000  340.513    0.000  340.513     0.000   89.575    0.000   89.575
148.50   406.197   95.984    0.000   95.984     0.000  389.454    0.000  389.454     0.000  338.396    0.000  338.396
148.60   379.670   99.556    0.000   99.556     0.000  378.213    0.000  378.213     0.000  129.387    0.000  129.387
148.70   379.647  102.917    0.000  102.917     0.000  348.122    0.000  348.122     0.000   99.528    0.000   99.528
148.80   435.729   60.276    0.000   60.276     0.000  414.140    0.000  414.140     0.000  230.523    0.000  230.523
148.90   401.446  112.187    0.000  112.187     1.816  384.220    0.000  384.220     0.000  422.643    0.000  422.643
149.00   399.681  106.480    0.000  106.480     0.000  433.293    0.000  433.293     0.000  429.982    0.000  429.982
149.10   420.398   74.494    0.000   74.494     1.816  430.786    0.000  430.786     0.000  560.173    0.000  560.173
149.20   432.540   44.561    0.000   44.561     3.632  398.705    0.000  398.705     0.000  373.080    0.000  373.080
149.30   443.281   52.523    0.000   52.523     1.816  426.117    0.000  426.117     0.000  461.851    0.000  461.851
149.40   413.878   82.345    0.000   82.345     1.816  441.637    0.000  441.637     0.000  380.821    0.000  380.821
149.50   422.021   52.143    0.000   52.143     0.000  379.810    0.000  379.810     0.000  292.251    0.000  292.251
149.60   436.101   47.422    0.000   47.422     0.000  414.270    0.000  414.270     0.000  272.747    0.000  272.747
149.70   445.469   42.657    0.000   42.657     1.816  377.171    0.000  377.171     0.000  242.286    0.000  242.286
149.80   424.778   50.959    0.000   50.959     0.000  411.631    0.000  411.631     0.000  373.683    0.000  373.683
149.90   396.770   67.462    0.000   67.462     1.902  381.929    0.000  381.929     0.000  262.593    0.000  262.593
150.00   433.131   58.779    0.000   58.779     0.000  403.843    0.000  403.843     0.000  374.786    0.000  374.786
150.10   418.979   61.156    0.000   61.156     0.000  360.866    0.000  360.866     0.000  344.728    0.000  344.728
150.20   415.497   56.149    0.000   56.149     0.000  407.821    0.000  407.821     0.000  354.983    0.000  354.983
150.30   398.579   69.114    0.000   69.114     0.000  371.938    0.000  371.938     0.000  182.568    0.000  182.568
150.40   378.259   98.008    0.000   98.008     0.000  384.862    0.000  384.862     0.000  263.799    0.000  263.799
150.50   394.128  112.469    0.000  112.469     0.000  415.430    0.000  415.430     0.000  263.598    0.000  263.598
150.60   381.553   71.682    0.000   71.682     0.000  360.218    0.000  360.218     0.000  162.462    0.000  162.462
150.70   392.666   87.564    0.000   87.564     0.000  419.579    0.000  419.579     0.000  385.243    0.000  385.243
150.80   381.884  113.693    0.000  113.693     0.000  405.789    0.000  405.789     0.000  192.722    0.000  192.722
150.90   371.352  106.635    0.000  106.635     1.816  364.543    0.000  364.543     0.000  283.603    0.000  283.603
151.00   367.017  108.462    0.000  108.462     0.000  389.446    0.000  389.446     0.000  223.083    0.000  223.083
151.10   369.902  105.104    0.000  105.104     0.000  342.885    0.000  342.885     0.000  212.929    0.000  212.929
151.20   382.638  110.650    0.000  110.650     0.000  360.175    0.000  360.175     0.000  291.848    0.000  291.848
151.30   387.787  118.013    0.000  118.013     0.000  382.050    0.000  382.050     0.000  222.982    0.000  222.982
151.40   363.028   91.033    0.000   91.033     1.902  306.179    0.000  306.179     0.000  222.781    0.000  222.781
151.50   363.034  124.827    0.000  124.827     0.000  365.191    0.000  365.191     0.000  294.362    0.000  294.362
151.60   398.433   93.952    0.000   93.952     0.000  424.640    0.000  424.640     0.000  293.858    0.000  293.858
151.70   376.711  111.573    0.000  111.573     0.000  329.437    0.000  329.437     0.000  314.468    0.000  314.468
151.80   403.194   69.903    0.000   69.903     0.000  401.159    0.000  401.159     0.000  263.396    0.000  263.396
151.90   430.429   45.842    0.000   45.842     0.000  385.730    0.000  385.730     0.000  202.473    0.000  202.473
152.00   456.619   38.232    0.000   38.232     1.816  423.945    0.000  423.945     0.000  202.977    0.000  202.977
152.10   459.929   39.641    0.000   39.641     3.632  380.280    0.000  380.280     0.000  465.469    0.000  465.469
152.20   478.224   29.422    0.000   29.422     3.632  377.513    0.000  377.513     0.000  293.657    0.000  293.657
152.30   464.573   41.459    0.000   41.459     0.000  388.147    0.000  388.147     0.000  344.829    0.000  344.829
152.40   459.190   29.142    0.000   29.142     0.000  430.605    0.000  430.605     0.000  223.285    0.000  223.285
152.50   491.807   30.031    0.000   30.031     1.816  431.384    0.000  431.384     0.000  314.669    0.000  314.669
152.60   429.604   63.442    0.000   63.442     9.079  411.455    0.000  411.455     0.000  312.256    0.000  312.256
152.70   411.419  104.519    0.000  104.519     7.436  476.218    0.000  476.218     0.000  503.269    0.000  503.269
152.80   444.885   53.298    0.000   53.298    10.895  399.174    0.000  399.174     0.000  384.238    0.000  384.238
152.90   433.035   96.174    0.000   96.174     9.079  394.330    0.000  394.330     0.000  192.722    0.000  192.722
153.00   411.216   74.939    0.000   74.939    10.981  352.265    0.000  352.265     0.000  182.467    0.000  182.467
153.10   455.419   49.005    0.000   49.005     0.000  355.937    0.000  355.937     0.000  284.006    0.000  284.006
153.20   452.906   46.949    0.000   46.949     0.000  359.483    0.000  359.483     0.000  152.308    0.000  152.308
153.30   449.821   43.883    0.000   43.883     3.632  385.167    0.000  385.167     0.000  233.338    0.000  233.338
153.40   485.088   40.924    0.000   40.924     7.263  365.452    0.000  365.452     0.000  324.924    0.000  324.924
153.50   468.558   29.199    0.000   29.199    12.970  348.806    0.000  348.806     0.000  353.174    0.000  353.174
153.60   430.088   38.091    0.000   38.091     0.000  335.836    0.000  335.836     0.000  344.427    0.000  344.427
153.70   434.842   36.796    0.000   36.796     0.000  322.651    0.000  322.651     0.000  442.748    0.000  442.748
153.80   482.213   35.555    0.000   35.555     5.620  387.409    0.000  387.409     0.000  442.448    0.000  442.448
153.90   484.062   13.232    0.000   13.232     1.816  371.935    0.000  371.935     0.000  345.030    0.000  345.030
154.00   481.544   12.894    0.000   12.894     0.000  341.715    0.000  341.715     0.000  253.645    0.000  253.645
154.10   526.936    4.171    0.000    4.171     0.000  380.149    0.000  380.149     0.000  192.823    0.000  192.823
154.20   415.065   31.243    0.000   31.243     0.000  301.811    0.000  301.811     0.000  202.072    0.000  202.072
154.30   460.218   34.413    0.000   34.413     0.000  367.049    0.000  367.049     0.000  273.652    0.000  273.652
154.40   457.416   25.064    0.000   25.064     0.000  342.440    0.000  342.440     0.000  223.285    0.000  223.285
154.50   452.127   16.445    0.000   16.445     0.000  347.642    0.000  347.642     0.000  379.413    0.000  379.413
154.60   442.541   21.097    0.000   21.097     0.000  315.732    0.000  315.732     0.000  279.885    0.000  279.885
154.70   455.529   11.275    0.000   11.275     0.000  365.453    0.000  365.453     0.000  350.158    0.000  350.158
154.80   473.252    8.611    0.000    8.611     3.632  345.911    0.000  345.911     0.000  321.003    0.000  321.003
154.90   414.777   33.263    0.000   33.263     5.707  334.496    0.000  334.496     0.000  200.463    0.000  200.463
155.00   446.053   48.563    0.000   48.563     1.902  353.341    0.000  353.341     0.000  290.843    0.000  290.843
155.10   409.207   49.788    0.000   49.788     3.718  343.617    0.000  343.617     0.000  381.122    0.000  381.122
155.20   414.044   50.338    0.000   50.338     3.632  355.681    0.000  355.681     0.000  409.674    0.000  409.674
155.30   407.644   43.929    0.000   43.929     1.816  366.920    0.000  366.920     0.000  399.922    0.000  399.922
155.40   376.927   56.885    0.000   56.885     0.000  356.590    0.000  356.590     0.000  320.601    0.000  320.601
155.50   401.145   64.446    0.000   64.446     0.000  341.373    0.000  341.373     0.000  330.454    0.000  330.454
155.60   397.386   83.640    0.000   83.640     0.000  417.374    0.000  417.374     0.000  440.838    0.000  440.838
155.70   366.449   78.449    0.000   78.449     0.000  337.912    0.000  337.912     0.000  340.707    0.000  340.707
155.80   345.179   96.170    0.000   96.170     0.000  343.317    0.000  343.317     0.000  381.223    0.000  381.223
155.90   348.821  117.732    0.000  117.732     0.000  403.888    0.000  403.888     0.000  380.117    0.000  380.117
156.00   372.594  123.275    0.000  123.275     0.000  371.120    0.000  371.120     0.000  422.040    0.000  422.040
156.10   359.504   99.914    0.000   99.914     0.000  389.227    0.000  389.227     0.000  430.182    0.000  430.182
156.20   369.839   97.365    0.000   97.365     1.816  366.749    0.000  366.749     0.000  370.968    0.000  370.968
156.30   355.346  102.693    0.000  102.693     0.000  373.971    0.000  373.971     0.000  350.862    0.000  350.862
156.40   354.392   90.685    0.000   90.685     0.000  365.926    0.000  365.926     0.000  364.835    0.000  364.835
156.50   386.940   93.030    0.000   93.030     0.000  397.063    0.000  397.063     0.000  252.842    0.000  252.842
156.60   362.945  101.905    0.000  101.905     0.000  369.950    0.000  369.950     0.000  375.492    0.000  375.492
156.70   391.575   95.627    0.000   95.627     0.000  417.723    0.000  417.723     0.000  314.368    0.000  314.368
156.80   381.812  100.207    0.000  100.207     0.000  350.361    0.000  350.361     0.000  223.184    0.000  223.184
156.90   379.086   92.973    0.000   92.973     0.000  367.658    0.000  367.658     0.000  314.569    0.000  314.569
157.00   351.303   93.919    0.000   93.919     1.816  354.294    0.000  354.294     0.000  309.944    0.000  309.944
157.10   421.771   59.503    0.000   59.503     3.632  434.192    0.000  434.192     0.000  409.171    0.000  409.171
157.20   365.038   98.713    0.000   98.713     5.448  394.892    0.000  394.892     0.000  400.826    0.000  400.826
157.30   395.486   60.242    0.000   60.242     9.079  380.060    0.000  380.060     0.000  320.702    0.000  320.702
157.40   398.542   96.129    0.000   96.129     5.620  412.282    0.000  412.282     0.000  388.160    0.000  388.160
157.50   409.948   78.895    0.000   78.895     9.079  387.940    0.000  387.940     0.000  440.940    0.000  440.940
157.60   395.834   90.085    0.000   90.085     7.436  398.835    0.000  398.835     0.000  319.898    0.000  319.898
157.70   373.047  108.848    0.000  108.848     5.620  409.687    0.000  409.687     0.000  440.940    0.000  440.940
157.80   384.659   92.811    0.000   92.811     1.816  423.131    0.000  423.131     0.000  211.422    0.000  211.422
157.90   430.090   58.232    0.000   58.232     3.718  368.312    0.000  368.312     0.000  219.565    0.000  219.565
158.00   398.437  123.831    0.000  123.831     5.620  384.049    0.000  384.049     0.000  310.950    0.000  310.950
158.10   426.001   59.165    0.000   59.165     7.609  390.665    0.000  390.665     0.000  360.312    0.000  360.312
158.20   388.345   72.301    0.000   72.301     1.816  413.060    0.000  413.060     0.000  440.136    0.000  440.136
158.30   403.233   75.301    0.000   75.301     0.000  417.340    0.000  417.340     0.000  470.798    0.000  470.798
158.40   413.443   71.014    0.000   71.014     3.805  427.413    0.000  427.413     0.000  261.789    0.000  261.789
158.50   378.199   87.598    0.000   87.598     5.620  355.471    0.000  355.471     0.000  211.623    0.000  211.623
158.60   385.707   74.466    0.000   74.466     0.000  386.081    0.000  386.081     0.000  232.132    0.000  232.132
158.70   401.954   65.243    0.000   65.243     1.902  384.394    0.000  384.394     0.000  319.697    0.000  319.697
158.80   385.280   84.291    0.000   84.291    11.241  374.235    0.000  374.235     0.000  351.566    0.000  351.566
158.90   366.806   85.179    0.000   85.179     7.609  396.585    0.000  396.585     0.000  252.238    0.000  252.238
159.00   406.622   77.856    0.000   77.856     3.718  388.934    0.000  388.934     0.000  201.871    0.000  201.871
159.10   367.840   93.635    0.000   93.635     5.534  373.370    0.000  373.370     0.000  372.879    0.000  372.879
159.20   395.929   64.728    0.000   64.728    13.230  399.311    0.000  399.311     0.000  461.449    0.000  461.449
159.30   383.803   89.660    0.000   89.660     5.707  425.295    0.000  425.295     0.000  392.181    0.000  392.181
159.40   379.536   83.575    0.000   83.575     3.805  386.081    0.000  386.081     0.000  330.454    0.000  330.454
159.50   400.101   73.767    0.000   73.767     7.609  369.653    0.000  369.653     0.000  318.691    0.000  318.691
159.60   398.501   72.943    0.000   72.943    18.764  396.069    0.000  396.069     0.000  508.599    0.000  508.599
159.70   395.136   65.340    0.000   65.340     0.000  373.371    0.000  373.371     0.000  388.964    0.000  388.964
159.80   391.480   69.710    0.000   69.710     7.609  398.706    0.000  398.706     0.000  378.408    0.000  378.408
159.90   396.804   80.936    0.000   80.936     3.805  397.841    0.000  397.841     0.000  428.976    0.000  428.976
160.00   403.029   34.585    0.000   34.585     9.511  377.262    0.000  377.262     0.000  368.455    0.000  368.455
160.10   385.334   60.858    0.000   60.858     9.511  382.017    0.000  382.017     0.000  309.945    0.000  309.945
160.20   390.485   73.749    0.000   73.749    15.132  413.319    0.000  413.319     0.000  429.781    0.000  429.781
160.30   389.362   65.083    0.000   65.083    23.779  393.734    0.000  393.734     0.000  358.905    0.000  358.905
160.40   408.265   66.319    0.000   66.319    13.230  399.570    0.000  399.570     0.000  359.307    0.000  359.307
160.50   353.207  100.404    0.000  100.404    11.327  403.504    0.000  403.504     0.000  430.786    0.000  430.786
160.60   388.420   77.656    0.000   77.656    11.414  394.123    0.000  394.123     0.000  332.062    0.000  332.062
160.70   397.221   60.376    0.000   60.376     0.000  390.578    0.000  390.578     0.000  229.317    0.000  229.317
160.80   353.025   94.498    0.000   94.498    11.414  403.116    0.000  403.116     0.000  341.412    0.000  341.412
160.90   388.783   87.998    0.000   87.998     7.609  381.455    0.000  381.455     0.000  301.600    0.000  301.600
161.00   365.431   97.300    0.000   97.300     0.000  398.533    0.000  398.533     0.000  329.850    0.000  329.850
161.10   368.893  107.544    0.000  107.544     5.707  417.729    0.000  417.729     0.000  251.836    0.000  251.836
161.20   412.016   65.888    0.000   65.888     0.000  391.831    0.000  391.831     0.000  290.843    0.000  290.843
161.30   406.538   61.964    0.000   61.964     9.511  382.362    0.000  382.362     0.000  201.067    0.000  201.067
161.40   387.992   81.502    0.000   81.502    15.218  418.161    0.000  418.161     0.000  181.362    0.000  181.362
161.50   398.862   76.242    0.000   76.242     9.425  382.450    0.000  382.450     0.000  109.682    0.000  109.682
161.60   389.344   72.960    0.000   72.960     1.902  377.607    0.000  377.607     0.000  291.246    0.000  291.246
161.70   376.165  106.155    0.000  106.155     9.511  396.285    0.000  396.285     0.000  279.081    0.000  279.081
161.80   343.330  125.061    0.000  125.061     5.707  412.108    0.000  412.108     0.000  221.174    0.000  221.174
161.90   332.088  136.313    0.000  136.313     5.534  411.331    0.000  411.331     0.000  199.056    0.000  199.056
162.00   340.053  143.837    0.000  143.837     1.902  435.023    0.000  435.023     0.000  358.301    0.000  358.301
162.10   355.514  153.876    0.000  153.876    12.970  465.546    0.000  465.546     0.000  308.537    0.000  308.537
162.20   347.617  114.183    0.000  114.183    18.418  427.802    0.000  427.802     0.000  388.160    0.000  388.160
162.30   352.125   96.251    0.000   96.251    18.850  410.207    0.000  410.207     0.000  338.396    0.000  338.396
162.40   423.273   78.386    0.000   78.386     9.511  428.408    0.000  428.408     0.000  300.193    0.000  300.193
162.50   340.643  137.986    0.000  137.986     5.707  435.023    0.000  435.023     0.000  258.773    0.000  258.773
162.60   335.741  123.242    0.000  123.242     3.632  430.700    0.000  430.700     0.000  258.773    0.000  258.773
162.70   351.317  137.154    0.000  137.154     3.805  417.038    0.000  417.038     0.000  218.962    0.000  218.962
162.80   333.013  127.570    0.000  127.570     5.620  411.417    0.000  411.417     0.000  249.021    0.000  249.021
162.90   360.099   88.404    0.000   88.404     0.000  391.356    0.000  391.356     0.000  240.476    0.000  240.476
163.00   363.495  124.980    0.000  124.980     0.000  423.609    0.000  423.609     0.000  268.726    0.000  268.726
163.10   344.690  139.992    0.000  139.992    10.981  406.315    0.000  406.315     0.000  228.915    0.000  228.915
163.20   325.597  148.966    0.000  148.966     0.000  399.312    0.000  399.312     0.000  218.962    0.000  218.962
163.30   324.307  154.123    0.000  154.123     5.620  396.199    0.000  396.199     0.000  169.198    0.000  169.198
163.40   329.585  129.078    0.000  129.078     0.000  384.007    0.000  384.007     0.000  149.292    0.000  149.292
163.50   332.003  141.213    0.000  141.213     0.000  389.714    0.000  389.714     0.000  169.198    0.000  169.198
163.60   307.084  137.747    0.000  137.747     0.000  375.706    0.000  375.706     0.000  249.424    0.000  249.424
163.70   336.151  137.171    0.000  137.171     1.816  412.455    0.000  412.455     0.000  348.349    0.000  348.349
163.80   332.949  123.975    0.000  123.975     0.000  376.224    0.000  376.224     0.000  209.009    0.000  209.009
163.90   370.664  132.987    0.000  132.987     1.902  442.978    0.000  442.978     0.000  359.709    0.000  359.709
164.00   368.375  124.261    0.000  124.261     3.805  460.272    0.000  460.272     0.000  279.885    0.000  279.885
164.10   397.262   88.630    0.000   88.630     9.252  392.999    0.000  392.999     0.000  228.915    0.000  228.915
164.20   361.789  103.540    0.000  103.540     0.000  389.973    0.000  389.973     0.000  280.891    0.000  280.891
164.30   363.742   81.736    0.000   81.736     0.000  387.032    0.000  387.032     0.000  320.099    0.000  320.099
164.40   393.341   62.562    0.000   62.562     0.000  418.594    0.000  418.594     0.000  369.260    0.000  369.260
164.50   364.515   92.893    0.000   92.893     3.805  388.502    0.000  388.502     0.000  300.193    0.000  300.193
164.60   333.950  108.760    0.000  108.760     7.609  399.657    0.000  399.657     0.000  349.153    0.000  349.153
164.70   394.996   81.683    0.000   81.683     7.609  417.469    0.000  417.469     0.000  359.709    0.000  359.709
164.80   395.687   73.594    0.000   73.594     9.425  387.119    0.000  387.119     0.000  251.233    0.000  251.233
164.90   370.748  115.559    0.000  115.559     9.511  464.204    0.000  464.204     0.000  281.494    0.000  281.494
165.00   401.060   94.942    0.000   94.942    17.121  425.640    0.000  425.640     0.000  364.735    0.000  364.735
165.10   395.309   68.861    0.000   68.861    11.414  382.191    0.000  382.191     0.000  269.329    0.000  269.329
165.20   389.865   87.490    0.000   87.490    22.828  423.868    0.000  423.868     0.000  222.179    0.000  222.179
165.30   382.943  104.344    0.000  104.344     9.511  378.731    0.000  378.731     0.000  251.434    0.000  251.434
165.40   374.135   93.885    0.000   93.885     3.805  366.323    0.000  366.323     0.000  209.009    0.000  209.009
165.50   384.574  137.315    0.000  137.315    30.956  437.568    0.000  437.568     0.000  321.707    0.000  321.707
165.60   390.162  129.838    0.000  129.838    31.129  374.147    0.000  374.147     0.000  230.724    0.000  230.724
165.70   360.872  128.770    0.000  128.770    25.768  340.380    0.000  340.380     0.000  291.044    0.000  291.044
165.80   451.517   78.553    0.000   78.553    35.884  382.706    0.000  382.706     0.000  289.838    0.000  289.838
165.90   429.453   74.747    0.000   74.747    20.061  369.735    0.000  369.735     0.000  151.906    0.000  151.906
166.00   395.315   81.378    0.000   81.378    18.331  350.711    0.000  350.711     0.000  259.980    0.000  259.980
166.10   427.327   78.490    0.000   78.490    14.527  341.980    0.000  341.980     0.000  299.590    0.000  299.590
166.20   405.689   74.287    0.000   74.287    11.414  328.662    0.000  328.662     0.000  201.971    0.000  201.971
166.30   412.536   76.165    0.000   76.165    29.226  337.438    0.000  337.438     0.000  171.812    0.000  171.812
166.40   412.897   84.412    0.000   84.412    50.844  375.182    0.000  375.182     0.000  318.490    0.000  318.490
166.50   419.488   72.574    0.000   72.574    34.501  353.610    0.000  353.610     0.000  219.967    0.000  219.967
166.60   416.629   97.108    0.000   97.108    32.685  359.103    0.000  359.103     0.000  249.826    0.000  249.826
166.70   402.189   85.263    0.000   85.263    50.844  358.884    0.000  358.884     0.000  230.724    0.000  230.724
166.80   410.795   82.465    0.000   82.465    21.790  353.392    0.000  353.392     0.000  240.677    0.000  240.677
166.90   417.196   69.150    0.000   69.150    29.745  335.926    0.000  335.926     0.000  212.025    0.000  212.025
167.00   387.698  108.297    0.000  108.297    24.211  371.164    0.000  371.164     0.000  209.009    0.000  209.009
167.10   375.689   96.102    0.000   96.102    27.453  356.721    0.000  356.721     0.000  312.760    0.000  312.760
167.20   391.542   98.212    0.000   98.212    32.772  356.722    0.000  356.722     0.000  311.754    0.000  311.754
167.30   369.368  116.004    0.000  116.004    41.764  335.798    0.000  335.798     0.000  221.375    0.000  221.375
167.40   414.161   81.292    0.000   81.292    29.053  348.248    0.000  348.248     0.000  329.247    0.000  329.247
167.50   379.093   98.796    0.000   98.796    30.869  418.459    0.000  418.459     0.000  238.868    0.000  238.868
167.60   393.070   85.740    0.000   85.740    30.869  382.877    0.000  382.877     0.000  260.683    0.000  260.683
167.70   398.569   95.054    0.000   95.054    41.764  369.561    0.000  369.561     0.000  339.401    0.000  339.401
167.80   412.144   92.956    0.000   92.956    27.238  322.437    0.000  322.437     0.000  300.595    0.000  300.595
167.90   398.720  112.193    0.000  112.193    41.764  308.126    0.000  308.126     0.000  352.571    0.000  352.571
168.00   355.512  138.130    0.000  138.130    21.790  341.896    0.000  341.896     0.000  238.868    0.000  238.868
168.10   382.595  135.344    0.000  135.344    32.944  367.317    0.000  367.317     0.000  288.833    0.000  288.833
168.20   390.563   91.542    0.000   91.542    30.869  354.173    0.000  354.173     0.000  282.901    0.000  282.901
168.30   401.148  100.408    0.000  100.408    12.711  346.435    0.000  346.435     0.000  288.833    0.000  288.833
168.40   367.350  100.664    0.000  100.664    16.343  297.882    0.000  297.882     0.000  151.504    0.000  151.504
168.50   357.849  126.666    0.000  126.666    14.527  324.385    0.000  324.385     0.000  141.350    0.000  141.350
168.60   358.081  118.901    0.000  118.901    21.790  289.453    0.000  289.453     0.000  209.009    0.000  209.009
168.70   366.702  107.029    0.000  107.029    16.343  346.306    0.000  346.306     0.000  211.221    0.000  211.221
168.80   358.554  112.908    0.000  112.908    19.974  322.354    0.000  322.354     0.000  251.233    0.000  251.233
168.90   360.020  131.941    0.000  131.941    19.974  371.814    0.000  371.814     0.000  199.458    0.000  199.458
169.00   382.871  152.389    0.000  152.389    12.711  439.043    0.000  439.043     0.000  379.816    0.000  379.816
169.10   384.200  127.020    0.000  127.020    38.133  384.612    0.000  384.612     0.000  378.810    0.000  378.810
169.20   376.283  117.794    0.000  117.794    16.343  334.546    0.000  334.546     0.000  289.838    0.000  289.838
169.30   414.788   95.334    0.000   95.334    31.302  352.445    0.000  352.445     0.000  341.010    0.000  341.010
169.40   376.483  111.185    0.000  111.185    19.974  352.574    0.000  352.574     0.000  250.027    0.000  250.027
169.50   409.650  108.596    0.000  108.596    14.527  386.687    0.000  386.687     0.000  279.885    0.000  279.885
169.60   374.317   98.433    0.000   98.433    19.974  317.945    0.000  317.945     0.000  100.936    0.000  100.936
169.70   362.092  105.625    0.000  105.625     1.816  309.858    0.000  309.858     0.000   40.414    0.000   40.414
169.80   356.002  114.270    0.000  114.270     3.632  353.050    0.000  353.050     0.000  140.546    0.000  140.546
169.90   363.550  116.109    0.000  116.109     1.816  334.113    0.000  334.113     0.000  129.387    0.000  129.387
170.00   377.133   95.743    0.000   95.743     5.448  354.648    0.000  354.648     0.000  200.062    0.000  200.062
170.10   369.362  112.122    0.000  112.122     7.263  348.641    0.000  348.641     0.000   99.528    0.000   99.528
170.20   361.894  103.699    0.000  103.699     5.448  397.018    0.000  397.018     0.000  239.873    0.000  239.873
170.30   398.373  103.239    0.000  103.239    11.414  342.630    0.000  342.630     0.000  269.530    0.000  269.530
170.40   413.172   92.856    0.000   92.856     0.000  367.533    0.000  367.533     0.000  218.962    0.000  218.962
170.50   378.541  110.396    0.000  110.396     3.805  390.966    0.000  390.966     0.000  179.151    0.000  179.151
170.60   368.670  108.746    0.000  108.746     5.448  365.934    0.000  365.934     0.000  211.221    0.000  211.221
170.70   396.484   92.355    0.000   92.355     9.079  309.643    0.000  309.643     0.000   71.077    0.000   71.077
170.80   409.788   91.639    0.000   91.639     9.079  338.955    0.000  338.955     0.000  150.901    0.000  150.901
170.90   408.164   95.341    0.000   95.341    16.429  340.380    0.000  340.380     0.000  201.469    0.000  201.469
171.00   409.783   76.811    0.000   76.811     1.816  325.464    0.000  325.464     0.000  152.107    0.000  152.107
171.10   418.225   81.272    0.000   81.272     9.079  340.465    0.000  340.465     0.000  229.920    0.000  229.920
171.20   392.507   82.817    0.000   82.817    12.711  311.543    0.000  311.543     0.000  152.308    0.000  152.308
171.30   440.680   89.809    0.000   89.809    19.974  371.724    0.000  371.724     0.000  219.364    0.000  219.364
171.40   353.958   91.178    0.000   91.178     3.718  302.682    0.000  302.682     0.000  161.658    0.000  161.658
171.50   389.540  128.059    0.000  128.059    11.327  367.532    0.000  367.532     0.000  389.768    0.000  389.768
171.60   350.577  165.796    0.000  165.796    10.895  400.737    0.000  400.737     0.000  329.046    0.000  329.046
171.70   356.293  115.475    0.000  115.475    12.711  318.549    0.000  318.549     0.000  303.008    0.000  303.008
171.80   369.335  112.264    0.000  112.264    12.711  340.810    0.000  340.810     0.000  290.441    0.000  290.441
171.90   362.979  126.183    0.000  126.183     7.263  358.020    0.000  358.020     0.000  230.724    0.000  230.724
172.00   356.339  117.304    0.000  117.304     1.816  334.201    0.000  334.201     0.000  211.623    0.000  211.623
172.10   382.305  123.026    0.000  123.026    10.895  386.859    0.000  386.859     0.000  230.724    0.000  230.724
172.20   375.758  119.030    0.000  119.030     5.448  324.949    0.000  324.949     0.000  141.149    0.000  141.149
172.30   366.178  130.178    0.000  130.178     7.263  326.548    0.000  326.548     0.000  191.516    0.000  191.516
172.40   357.230  109.486    0.000  109.486     5.448  346.219    0.000  346.219     0.000  141.953    0.000  141.953
172.50   376.666  131.537    0.000  131.537     1.816  384.828    0.000  384.828     0.000  160.451    0.000  160.451
172.60   357.496  140.307    0.000  140.307     5.448  335.799    0.000  335.799     0.000   90.983    0.000   90.983
172.70   340.909  136.843    0.000  136.843    19.974  311.934    0.000  311.934     0.000   71.077    0.000   71.077
172.80   352.901  111.289    0.000  111.289     9.079  321.661    0.000  321.661     0.000  132.000    0.000  132.000
172.90   328.065  150.746    0.000  150.746     9.079  347.344    0.000  347.344     0.000  110.486    0.000  110.486
173.00   343.601  131.741    0.000  131.741    18.158  307.568    0.000  307.568     0.000   71.077    0.000   71.077
173.10   390.545   99.194    0.000   99.194    18.158  337.917    0.000  337.917     0.000  252.037    0.000  252.037
173.20   356.741  122.691    0.000  122.691     0.000  309.166    0.000  309.166     0.000   91.385    0.000   91.385
173.30   348.516  111.574    0.000  111.574     0.000  295.159    0.000  295.159     0.000   71.077    0.000   71.077
173.40   361.040  135.983    0.000  135.983     3.632  373.457    0.000  373.457     0.000  140.747    0.000  140.747
173.50   370.902  127.453    0.000  127.453     0.000  360.574    0.000  360.574     0.000  100.332    0.000  100.332
173.60   355.123  132.528    0.000  132.528     3.632  330.741    0.000  330.741     0.000  223.184    0.000  223.184
173.70   374.452  108.411    0.000  108.411     3.632  333.595    0.000  333.595     0.000  280.287    0.000  280.287
173.80   327.618  146.817    0.000  146.817     9.079  315.956    0.000  315.956     0.000  309.945    0.000  309.945
173.90   347.140  139.376    0.000  139.376     7.263  361.566    0.000  361.566     0.000  319.093    0.000  319.093
174.00   343.676  112.150    0.000  112.150     7.263  315.091    0.000  315.091     0.000  210.819    0.000  210.819
174.10   382.731  126.892    0.000  126.892     1.816  334.719    0.000  334.719     0.000  211.221    0.000  211.221
174.20   370.476  117.094    0.000  117.094     7.263  341.376    0.000  341.376     0.000  231.931    0.000  231.931
174.30   326.303  144.334    0.000  144.334     5.448  307.437    0.000  307.437     0.000  111.492    0.000  111.492
174.40   330.795  155.735    0.000  155.735     5.448  321.144    0.000  321.144     0.000  160.250    0.000  160.250
174.50   366.650  123.626    0.000  123.626     5.448  317.033    0.000  317.033     0.000  249.424    0.000  249.424
174.60   375.835  130.442    0.000  130.442    10.895  340.772    0.000  340.772     0.000  171.410    0.000  171.410
174.70   340.536  142.687    0.000  142.687     0.000  321.921    0.000  321.921     0.000  179.754    0.000  179.754
174.80   355.859   99.265    0.000   99.265     0.000  324.039    0.000  324.039     0.000  180.960    0.000  180.960
174.90   368.640  114.800    0.000  114.800     7.263  365.109    0.000  365.109     0.000  171.007    0.000  171.007
175.00   396.541  129.517    0.000  129.517    19.974  353.005    0.000  353.005     0.000  220.168    0.000  220.168
175.10   408.182   66.516    0.000   66.516     3.632  338.002    0.000  338.002     0.000  161.457    0.000  161.457
175.20   338.478  111.345    0.000  111.345     9.079  351.577    0.000  351.577     0.000  300.193    0.000  300.193
175.30   377.032  112.201    0.000  112.201     0.000  306.919    0.000  306.919     0.000   80.829    0.000   80.829
175.40   408.093   83.951    0.000   83.951     7.263  308.949    0.000  308.949     0.000  162.261    0.000  162.261
175.50   393.716   88.541    0.000   88.541     1.816  315.045    0.000  315.045     0.000  172.616    0.000  172.616
175.60   383.381  127.271    0.000  127.271     1.816  371.424    0.000  371.424     0.000  360.714    0.000  360.714
175.70   387.105  115.645    0.000  115.645    12.711  373.151    0.000  373.151     0.000  330.655    0.000  330.655
175.80   354.105  130.089    0.000  130.089     3.632  370.255    0.000  370.255     0.000  310.548    0.000  310.548
175.90   392.878  116.925    0.000  116.925     5.620  359.536    0.000  359.536     0.000  249.625    0.000  249.625
176.00   361.574  116.617    0.000  116.617     3.632  285.086    0.000  285.086     0.000  341.211    0.000  341.211
176.10   325.199  160.733    0.000  160.733     0.000  333.206    0.000  333.206     0.000  170.002    0.000  170.002
176.20   388.078  104.156    0.000  104.156     0.000  366.020    0.000  366.020     0.000  310.548    0.000  310.548
176.30   383.955   91.587    0.000   91.587     0.000  378.035    0.000  378.035     0.000  301.399    0.000  301.399
176.40   368.516   85.661    0.000   85.661     1.816  343.579    0.000  343.579     0.000  299.791    0.000  299.791
176.50   390.627   78.631    0.000   78.631     3.632  335.278    0.000  335.278     0.000  301.802    0.000  301.802
176.60   384.349  101.448    0.000  101.448     0.000  335.320    0.000  335.320     0.000  239.672    0.000  239.672
176.70   407.682   86.011    0.000   86.011     1.816  361.739    0.000  361.739     0.000  369.260    0.000  369.260
176.80   404.255   83.145    0.000   83.145     0.000  287.809    0.000  287.809     0.000  141.752    0.000  141.752
176.90   403.470   89.938    0.000   89.938     0.000  312.278    0.000  312.278     0.000  121.847    0.000  121.847
177.00   400.537   74.607    0.000   74.607     0.000  307.869    0.000  307.869     0.000  240.476    0.000  240.476
177.10   369.598  142.204    0.000  142.204     5.448  379.550    0.000  379.550     0.000  349.555    0.000  349.555
177.20   385.502   89.487    0.000   89.487     0.000  332.814    0.000  332.814     0.000  303.410    0.000  303.410
177.30   385.375  105.698    0.000  105.698     0.000  343.016    0.000  343.016     0.000  230.523    0.000  230.523
177.40   411.123   91.592    0.000   91.592     1.902  344.661    0.000  344.661     0.000  329.247    0.000  329.247
177.50   392.243  100.083    0.000  100.083     0.000  312.061    0.000  312.061     0.000  211.824    0.000  211.824
177.60   394.520   78.974    0.000   78.974     0.000  340.553    0.000  340.553     0.000  230.020    0.000  230.020
177.70   402.940  103.882    0.000  103.882     0.000  373.542    0.000  373.542     0.000  258.974    0.000  258.974
177.80   354.083  157.136    0.000  157.136     0.000  352.833    0.000  352.833     0.000  249.222    0.000  249.222
177.90   348.854  163.043    0.000  163.043     0.000  371.077    0.000  371.077     0.000  270.133    0.000  270.133
178.00   362.887  154.578    0.000  154.578     0.000  343.799    0.000  343.799     0.000  170.002    0.000  170.002
178.10   351.245  146.672    0.000  146.672     7.263  388.372    0.000  388.372     0.000  309.744    0.000  309.744
178.20   333.270  162.338    0.000  162.338    14.873  365.026    0.000  365.026     0.000  219.364    0.000  219.364
178.30   341.637  163.289    0.000  163.289     3.632  323.131    0.000  323.131     0.000  209.813    0.000  209.813
178.40   343.489  156.775    0.000  156.775     7.609  380.548    0.000  380.548     0.000  249.625    0.000  249.625
178.50   338.835  152.379    0.000  152.379    12.711  378.256    0.000  378.256     0.000  238.868    0.000  238.868
178.60   354.616  130.478    0.000  130.478    10.981  414.097    0.000  414.097     0.000  248.820    0.000  248.820
178.70   376.155  117.569    0.000  117.569    12.711  367.836    0.000  367.836     0.000  278.679    0.000  278.679
178.80   351.004  141.035    0.000  141.035     1.816  355.558    0.000  355.558     0.000  229.920    0.000  229.920
178.90   381.638  116.476    0.000  116.476     9.079  335.108    0.000  335.108     0.000  230.322    0.000  230.322
179.00   402.286  110.545    0.000  110.545    16.343  423.738    0.000  423.738     0.000  391.176    0.000  391.176
179.10   388.735   95.987    0.000   95.987     1.816  357.763    0.000  357.763     0.000  301.399    0.000  301.399
179.20   427.560   71.394    0.000   71.394     1.816  379.596    0.000  379.596     0.000  311.754    0.000  311.754
179.30   388.327  108.894    0.000  108.894     5.448  393.474    0.000  393.474     0.000  290.039    0.000  290.039
179.40   365.676  112.206    0.000  112.206    18.158  345.441    0.000  345.441     0.000  180.357    0.000  180.357
179.50   383.365   91.950    0.000   91.950     0.000  323.738    0.000  323.738     0.000  301.198    0.000  301.198
179.60   393.687  109.599    0.000  109.599     3.632  348.900    0.000  348.900     0.000  261.186    0.000  261.186
179.70   331.914  144.743    0.000  144.743     3.632  398.833    0.000  398.833     0.000  372.074    0.000  372.074
179.80   394.815  101.537    0.000  101.537    14.527  364.420    0.000  364.420     0.000  331.861    0.000  331.861
179.90   348.537  132.499    0.000  132.499    12.711  390.316    0.000  390.316     0.000  372.275    0.000  372.275
180.00   377.530  121.012    0.000  121.012    14.527  367.922    0.000  367.922     0.000  380.419    0.000  380.419
180.10   391.877  114.403    0.000  114.403    16.343  425.944    0.000  425.944     0.000  459.639    0.000  459.639
180.20   398.016  113.659    0.000  113.659    14.873  422.484    0.000  422.484     0.000  300.394    0.000  300.394
180.30   350.449  126.550    0.000  126.550    10.895  384.957    0.000  384.957     0.000  370.265    0.000  370.265
180.40   346.033  137.573    0.000  137.573     7.263  373.889    0.000  373.889     0.000  330.051    0.000  330.051
180.50   379.483  121.043    0.000  121.043    19.974  418.981    0.000  418.981     0.000  330.253    0.000  330.253
180.60   408.058   98.422    0.000   98.422    40.121  379.291    0.000  379.291     0.000  421.436    0.000  421.436
180.70   401.358   95.436    0.000   95.436    18.418  401.472    0.000  401.472     0.000  380.821    0.000  380.821
180.80   398.528  120.572    0.000  120.572    13.230  415.481    0.000  415.481     0.000  491.508    0.000  491.508
180.90   382.380  109.612    0.000  109.612    14.613  405.710    0.000  405.710     0.000  499.450    0.000  499.450
181.00   424.711   86.244    0.000   86.244    18.245  400.131    0.000  400.131     0.000  440.337    0.000  440.337
181.10   384.790  116.785    0.000  116.785     3.718  430.915    0.000  430.915     0.000  392.181    0.000  392.181
181.20   444.775   71.787    0.000   71.787     9.339  442.803    0.000  442.803     0.000  401.531    0.000  401.531
181.30   420.445   99.971    0.000   99.971    16.861  443.105    0.000  443.105     0.000  462.253    0.000  462.253
181.40   422.993   94.233    0.000   94.233    18.158  435.670    0.000  435.670     0.000  369.260    0.000  369.260
181.50   388.944  110.271    0.000  110.271     3.805  414.312    0.000  414.312     0.000  410.478    0.000  410.478
181.60   399.225  100.270    0.000  100.270    11.068  435.800    0.000  435.800     0.000  380.419    0.000  380.419
181.70   407.917  114.742    0.000  114.742    19.974  386.255    0.000  386.255     0.000  369.863    0.000  369.863
181.80   400.934  117.477    0.000  117.477    10.895  435.929    0.000  435.929     0.000  579.877    0.000  579.877
181.90   416.701   91.346    0.000   91.346    36.317  373.630    0.000  373.630     0.000  372.276    0.000  372.276
182.00   419.966   84.821    0.000   84.821    29.053  411.632    0.000  411.632     0.000  359.508    0.000  359.508
182.10   406.522   94.077    0.000   94.077     9.079  454.694    0.000  454.694     0.000  378.408    0.000  378.408
182.20   376.177  114.712    0.000  114.712     1.816  387.465    0.000  387.465     0.000  319.093    0.000  319.093
182.30   373.801  107.097    0.000  107.097     0.000  403.289    0.000  403.289     0.000  310.146    0.000  310.146
182.40   404.536  115.794    0.000  115.794     0.000  449.506    0.000  449.506     0.000  328.644    0.000  328.644
182.50   380.786  120.858    0.000  120.858     0.000  393.905    0.000  393.905     0.000  300.394    0.000  300.394
182.60   425.122   95.333    0.000   95.333     0.000  426.592    0.000  426.592     0.000  360.513    0.000  360.513
182.70   408.881   84.989    0.000   84.989     0.000  405.450    0.000  405.450     0.000  480.952    0.000  480.952
182.80   398.617   89.058    0.000   89.058     1.816  375.617    0.000  375.617     0.000  401.933    0.000  401.933
182.90   418.569   98.438    0.000   98.438     9.079  425.207    0.000  425.207     0.000  309.744    0.000  309.744
183.00   419.356   99.990    0.000   99.990     1.902  400.867    0.000  400.867     0.000  378.810    0.000  378.810
183.10   385.139  110.298    0.000  110.298     0.000  397.063    0.000  397.063     0.000  309.543    0.000  309.543
183.20   412.106   90.443    0.000   90.443     1.816  402.078    0.000  402.078     0.000  370.868    0.000  370.868
183.30   435.857   81.847    0.000   81.847    15.045  405.623    0.000  405.623     0.000  391.377    0.000  391.377
183.40   405.301   74.855    0.000   74.855     0.000  329.618    0.000  329.618     0.000  291.044    0.000  291.044
183.50   369.852  105.927    0.000  105.927     1.816  386.946    0.000  386.946     0.000  288.632    0.000  288.632
183.60   454.152   73.559    0.000   73.559     7.523  407.266    0.000  407.266     0.000  338.798    0.000  338.798
183.70   424.172   82.296    0.000   82.296     1.816  385.736    0.000  385.736     0.000  249.826    0.000  249.826
183.80   412.150   85.690    0.000   85.690     1.816  392.134    0.000  392.134     0.000  218.962    0.000  218.962
183.90   431.370   77.831    0.000   77.831    20.061  357.374    0.000  357.374     0.000  270.133    0.000  270.133
184.00   385.139   91.682    0.000   91.682     5.448  360.659    0.000  360.659     0.000  311.553    0.000  311.553
184.10   402.307   82.673    0.000   82.673     7.263  430.266    0.000  430.266     0.000  441.342    0.000  441.342
184.20   402.987   74.593    0.000   74.593    23.952  410.376    0.000  410.376     0.000  369.360    0.000  369.360
184.30   446.062   84.456    0.000   84.456    17.034  380.764    0.000  380.764     0.000  222.179    0.000  222.179
184.40   393.231   84.877    0.000   84.877     7.566  368.656    0.000  368.656     0.000  192.622    0.000  192.622
184.50   391.793   88.548    0.000   88.548     3.632  378.123    0.000  378.123     0.000  111.592    0.000  111.592
184.60   404.876   96.401    0.000   96.401    16.343  432.469    0.000  432.469     0.000  299.991    0.000  299.991
184.70   430.070   59.766    0.000   59.766     9.511  428.623    0.000  428.623     0.000  430.585    0.000  430.585
184.80   443.351   71.251    0.000   71.251     3.805  379.337    0.000  379.337     0.000  280.086    0.000  280.086
184.90   432.559   53.425    0.000   53.425     3.805  422.311    0.000  422.311     0.000  260.985    0.000  260.985
185.00   387.551   93.351    0.000   93.351     9.166  472.463    0.000  472.463     0.000  381.826    0.000  381.826
185.10   363.543  116.760    0.000  116.760    34.501  410.379    0.000  410.379     0.000  369.863    0.000  369.863
185.20   368.560  111.628    0.000  111.628    30.869  409.212    0.000  409.212     0.000  431.389    0.000  431.389
185.30   392.654  106.384    0.000  106.384    30.869  416.472    0.000  416.472     0.000  520.763    0.000  520.763
185.40   408.410  105.022    0.000  105.022     0.000  356.508    0.000  356.508     0.000  301.600    0.000  301.600
185.50   378.596  105.151    0.000  105.151     0.000  337.355    0.000  337.355     0.000  281.795    0.000  281.795
185.60   336.785  121.562    0.000  121.562     0.000  281.887    0.000  281.887     0.000  192.522    0.000  192.522
185.70   350.638  111.737    0.000  111.737     7.263  354.259    0.000  354.259     0.000  131.799    0.000  131.799
185.80   331.190  122.614    0.000  122.614     5.448  360.832    0.000  360.832     0.000  141.350    0.000  141.350
185.90   355.108  113.674    0.000  113.674    36.317  391.139    0.000  391.139     0.000  332.062    0.000  332.062
186.00   342.725  117.971    0.000  117.971     7.263  324.602    0.000  324.602     0.000  152.308    0.000  152.308
186.10   360.008  113.459    0.000  113.459    20.061  337.183    0.000  337.183     0.000  192.321    0.000  192.321
186.20   352.958  110.656    0.000  110.656    18.158  303.156    0.000  303.156     0.000  152.308    0.000  152.308
186.30   353.677  114.700    0.000  114.700    27.324  331.044    0.000  331.044     0.000  172.616    0.000  172.616
186.40   350.265  106.907    0.000  106.907     5.448  325.250    0.000  325.250     0.000  172.214    0.000  172.214
186.50   349.674  122.567    0.000  122.567    10.895  334.762    0.000  334.762     0.000  172.415    0.000  172.415
186.60   346.078  113.589    0.000  113.589     9.079  334.717    0.000  334.717     0.000  212.226    0.000  212.226
186.70   388.140  120.521    0.000  120.521     3.632  376.353    0.000  376.353     0.000  192.723    0.000  192.723
186.80   366.778  109.768    0.000  109.768    10.895  285.518    0.000  285.518     0.000  172.415    0.000  172.415
186.90   346.805  116.672    0.000  116.672    26.027  308.129    0.000  308.129     0.000  232.735    0.000  232.735
187.00   357.930  114.685    0.000  114.685     9.166  305.666    0.000  305.666     0.000  281.695    0.000  281.695
187.10   367.877  126.017    0.000  126.017     5.620  364.205    0.000  364.205     0.000  221.978    0.000  221.978
187.20   370.566  122.158    0.000  122.158    32.685  402.423    0.000  402.423     0.000  411.283    0.000  411.283
187.30   358.841  112.925    0.000  112.925    32.685  368.052    0.000  368.052     0.000  350.359    0.000  350.359
187.40   383.980  109.542    0.000  109.542    16.343  373.195    0.000  373.195     0.000  361.317    0.000  361.317
187.50   330.275  146.717    0.000  146.717    10.981  347.602    0.000  347.602     0.000   80.427    0.000   80.427
187.60   436.767  132.216    0.000  132.216     0.000  369.990    0.000  369.990     0.000  150.097    0.000  150.097
187.70   396.297  187.794    0.000  187.794     0.000  390.654    0.000  390.654     0.000  221.273    0.000  221.273
187.80   452.587  141.631    0.000  141.631     0.000  428.226    0.000  428.226     0.000  273.351    0.000  273.351
187.90   422.688  152.324    0.000  152.324     0.000  342.320    0.000  342.320     0.000  140.948    0.000  140.948
188.00   471.313  115.098    0.000  115.098     0.000  393.986    0.000  393.986     0.000  223.184    0.000  223.184
188.10   462.659  136.933    0.000  136.933     0.000  396.712    0.000  396.712     0.000  290.441    0.000  290.441
188.20   443.460  140.649    0.000  140.649     0.000  393.509    0.000  393.509     0.000  220.570    0.000  220.570
188.30   451.172  131.829    0.000  131.829     0.000  392.300    0.000  392.300     0.000  362.122    0.000  362.122
188.40   466.739  137.099    0.000  137.099     0.000  411.108    0.000  411.108     0.000  360.915    0.000  360.915
188.50   413.037  169.729    0.000  169.729     0.000  338.300    0.000  338.300     0.000  152.207    0.000  152.207
188.60   431.550  131.581    0.000  131.581     0.000  289.792    0.000  289.792     0.000   99.528    0.000   99.528
188.70   496.514  107.333    0.000  107.333     0.000  338.822    0.000  338.822     0.000  239.471    0.000  239.471
188.80   462.738  127.044    0.000  127.044     0.000  348.982    0.000  348.982     0.000  149.292    0.000  149.292
188.90   478.419  109.385    0.000  109.385     3.805  363.510    0.000  363.510     0.000  248.820    0.000  248.820
189.00   468.028  141.443    0.000  141.443     0.000  391.568    0.000  391.568     0.000  278.880    0.000  278.880
189.10   437.188  161.179    0.000  161.179     0.000  389.275    0.000  389.275     0.000  209.210    0.000  209.210
189.20   460.185  158.927    0.000  158.927     0.000  353.177    0.000  353.177     0.000  240.074    0.000  240.074
189.30   428.531  154.396    0.000  154.396     0.000  442.583    0.000  442.583     0.000  269.530    0.000  269.530
189.40   477.270  121.081    0.000  121.081     0.000  373.929    0.000  373.929     0.000  159.245    0.000  159.245
189.50   459.867  184.708    0.000  184.708     0.000  376.046    0.000  376.046     0.000  140.144    0.000  140.144
189.60   510.116  146.958    0.000  146.958     0.000  411.709    0.000  411.709     0.000  319.294    0.000  319.294
189.70   470.587  102.197    0.000  102.197     0.000  379.373    0.000  379.373     0.000  152.308    0.000  152.308
189.80   430.478  137.161    0.000  137.161     0.000  339.641    0.000  339.641     0.000  142.154    0.000  142.154
189.90   455.746  127.215    0.000  127.215     0.000  384.475    0.000  384.475     0.000  140.747    0.000  140.747
190.00   429.813  122.016    0.000  122.016     0.000  359.224    0.000  359.224     0.000   91.385    0.000   91.385
190.10   439.559  129.887    0.000  129.887     0.000  291.130    0.000  291.130     0.000  132.000    0.000  132.000
190.20   438.414  123.023    0.000  123.023     0.000  325.934    0.000  325.934     0.000   91.385    0.000   91.385
190.30   440.787  146.450    0.000  146.450     0.000  366.097    0.000  366.097     0.000  203.078    0.000  203.078
190.40   429.116  150.221    0.000  150.221     0.000  335.231    0.000  335.231     0.000  139.440    0.000  139.440
190.50   415.085  168.972    0.000  168.972     0.000  293.512    0.000  293.512     0.000   90.680    0.000   90.680
190.60   424.274  150.397    0.000  150.397     0.000  333.891    0.000  333.891     0.000   99.930    0.000   99.930
190.70   403.942  149.827    0.000  149.827     0.000  334.973    0.000  334.973     0.000  139.541    0.000  139.541
190.80   410.547  136.374    0.000  136.374     0.000  331.257    0.000  331.257     0.000  199.458    0.000  199.458
190.90   428.373  137.360    0.000  137.360     0.000  313.098    0.000  313.098     0.000  139.339    0.000  139.339
191.00   453.726  128.466    0.000  128.466     0.000  342.283    0.000  342.283     0.000   89.575    0.000   89.575
191.10   434.772  124.545    0.000  124.545     0.000  342.968    0.000  342.968     0.000  132.000    0.000  132.000
191.20   438.922  138.007    0.000  138.007     0.000  360.172    0.000  360.172     0.000   71.077    0.000   71.077
191.30   428.615  144.033    0.000  144.033     0.000  395.628    0.000  395.628     0.000  150.901    0.000  150.901
191.40   419.410  122.810    0.000  122.810     0.000  299.912    0.000  299.912     0.000  169.198    0.000  169.198
191.50   459.539  106.105    0.000  106.105     0.000  373.753    0.000  373.753     0.000  229.116    0.000  229.116
191.60   453.621  104.225    0.000  104.225     0.000  333.809    0.000  333.809     0.000  199.257    0.000  199.257
191.70   504.157  100.387    0.000  100.387     0.000  339.513    0.000  339.513     0.000  169.198    0.000  169.198
191.80   445.745  134.162    0.000  134.162     0.000  370.426    0.000  370.426     0.000  278.679    0.000  278.679
191.90   459.971  119.768    0.000  119.768     0.000  337.959    0.000  337.959     0.000  268.726    0.000  268.726
192.00   478.823  103.824    0.000  103.824     0.000  324.855    0.000  324.855     0.000  119.434    0.000  119.434
192.10   449.725  141.347    0.000  141.347     0.000  378.247    0.000  378.247     0.000  230.825    0.000  230.825
192.20   421.245  155.894    0.000  155.894     0.000  357.239    0.000  357.239     0.000   89.575    0.000   89.575
192.30   439.171  130.879    0.000  130.879     0.000  343.794    0.000  343.794     0.000  218.962    0.000  218.962
192.40   426.743  135.593    0.000  135.593     0.000  363.247    0.000  363.247     0.000  278.679    0.000  278.679
192.50   414.005  129.494    0.000  129.494     0.000  368.523    0.000  368.523     0.000  239.069    0.000  239.069
192.60   474.034  100.739    0.000  100.739     0.000  352.959    0.000  352.959     0.000  160.150    0.000  160.150
192.70   484.064   96.826    0.000   96.826     0.000  379.288    0.000  379.288     0.000  318.490    0.000  318.490
192.80   448.144  121.773    0.000  121.773     0.000  374.141    0.000  374.141     0.000  249.625    0.000  249.625
192.90   453.849  132.077    0.000  132.077     0.000  442.151    0.000  442.151     0.000  281.896    0.000  281.896
193.00   444.208  116.804    0.000  116.804     0.000  385.341    0.000  385.341     0.000  259.980    0.000  259.980
193.10   439.082  133.235    0.000  133.235     0.000  413.788    0.000  413.788     0.000  404.145    0.000  404.145
193.20   437.454  117.769    0.000  117.769     0.000  366.706    0.000  366.706     0.000  192.119    0.000  192.119
193.30   441.392  137.886    0.000  137.886     0.000  413.702    0.000  413.702     0.000  130.392    0.000  130.392
193.40   435.365  159.392    0.000  159.392     0.000  414.048    0.000  414.048     0.000  229.719    0.000  229.719
193.50   425.738  137.374    0.000  137.374     0.000  415.819    0.000  415.819     0.000  181.463    0.000  181.463
193.60   422.936  162.054    0.000  162.054     0.000  357.668    0.000  357.668     0.000  210.918    0.000  210.918
193.70   420.495  156.346    0.000  156.346     0.000  358.577    0.000  358.577     0.000  229.116    0.000  229.116
193.80   411.100  159.562    0.000  159.562     0.000  346.603    0.000  346.603     0.000  228.915    0.000  228.915
193.90   441.859  125.937    0.000  125.937     0.000  359.096    0.000  359.096     0.000  150.598    0.000  150.598
194.00   446.114  121.616    0.000  121.616     0.000  366.837    0.000  366.837     0.000  209.612    0.000  209.612
194.10   437.761  116.589    0.000  116.589     0.000  323.081    0.000  323.081     0.000  130.392    0.000  130.392
194.20   414.295  125.932    0.000  125.932     0.000  354.597    0.000  354.597     0.000  109.883    0.000  109.883
194.30   427.491  101.630    0.000  101.630     0.000  356.072    0.000  356.072     0.000  129.588    0.000  129.588
194.40   448.243  142.423    0.000  142.423     0.000  428.661    0.000  428.661     0.000  159.345    0.000  159.345
194.50   403.198  163.181    0.000  163.181     0.000  411.582    0.000  411.582     0.000  169.198    0.000  169.198
194.60   442.864  150.575    0.000  150.575     0.000  437.612    0.000  437.612     0.000  258.773    0.000  258.773
194.70   457.662  115.776    0.000  115.776     0.000  424.771    0.000  424.771     0.000  268.726    0.000  268.726
194.80   425.874  146.837    0.000  146.837     0.000  412.233    0.000  412.233     0.000  338.396    0.000  338.396
194.90   486.648  121.176    0.000  121.176     0.000  424.989    0.000  424.989     0.000  328.443    0.000  328.443
195.00   424.249  128.455    0.000  128.455     0.000  364.721    0.000  364.721     0.000  258.773    0.000  258.773
195.10   439.724  154.136    0.000  154.136     0.000  407.610    0.000  407.610     0.000  348.349    0.000  348.349
195.20   449.141  106.341    0.000  106.341     0.000  410.373    0.000  410.373     0.000  288.632    0.000  288.632
195.30   440.182  142.707    0.000  142.707     0.000  422.525    0.000  422.525     0.000  388.160    0.000  388.160
195.40   436.647  129.953    0.000  129.953     0.000  375.746    0.000  375.746     0.000  268.726    0.000  268.726
195.50   473.934  120.436    0.000  120.436     0.000  385.214    0.000  385.214     0.000  268.726    0.000  268.726
195.60   411.971  140.138    0.000  140.138     0.000  390.616    0.000  390.616     0.000  268.726    0.000  268.726
195.70   485.123  108.932    0.000  108.932     0.000  406.700    0.000  406.700     0.000  378.207    0.000  378.207
195.80   439.707  149.711    0.000  149.711     0.000  483.352    0.000  483.352     0.000  418.018    0.000  418.018
195.90   468.009  121.583    0.000  121.583     0.000  437.439    0.000  437.439     0.000  269.932    0.000  269.932
196.00   454.531  118.907    0.000  118.907     0.000  429.652    0.000  429.652     0.000  359.809    0.000  359.809
196.10   482.784   74.327    0.000   74.327     0.000  383.740    0.000  383.740     0.000  190.812    0.000  190.812
196.20   473.757  101.906    0.000  101.906     0.000  420.707    0.000  420.707     0.000  271.139    0.000  271.139
196.30   438.404  162.015    0.000  162.015     0.000  441.198    0.000  441.198     0.000  341.410    0.000  341.410
196.40   473.481  118.419    0.000  118.419     0.000  429.004    0.000  429.004     0.000  328.844    0.000  328.844
196.50   496.138  111.079    0.000  111.079     0.000  463.333    0.000  463.333     0.000  369.660    0.000  369.660
196.60   466.537   96.418    0.000   96.418     0.000  430.385    0.000  430.385     0.000  250.529    0.000  250.529
196.70   493.068   86.866    0.000   86.866     0.000  445.691    0.000  445.691     0.000  290.441    0.000  290.441
196.80   520.647   64.531    0.000   64.531     0.000  444.137    0.000  444.137     0.000  260.784    0.000  260.784
196.90   528.584   90.087    0.000   90.087     0.000  461.430    0.000  461.430     0.000  310.749    0.000  310.749
197.00   502.409   68.350    0.000   68.350     0.000  414.570    0.000  414.570     0.000  368.857    0.000  368.857
197.10   492.449  107.221    0.000  107.221     0.000  408.643    0.000  408.643     0.000  319.898    0.000  319.898
197.20   461.055  116.951    0.000  116.951     0.000  433.716    0.000  433.716     0.000  371.370    0.000  371.370
197.30   440.134  108.237    0.000  108.237     0.000  439.985    0.000  439.985     0.000  300.695    0.000  300.695
197.40   487.233   90.451    0.000   90.451     0.000  424.810    0.000  424.810     0.000  398.113    0.000  398.113
197.50   459.560  133.934    0.000  133.934     0.000  413.313    0.000  413.313     0.000  389.566    0.000  389.566
197.60   535.959   24.013    0.000   24.013     0.000  364.631    0.000  364.631     0.000  259.577    0.000  259.577
197.70   473.421   90.175    0.000   90.175     0.000  389.491    0.000  389.491     0.000  359.709    0.000  359.709
197.80   470.167  103.422    0.000  103.422     0.000  436.485    0.000  436.485     0.000  430.684    0.000  430.684
197.90   555.103   26.168    0.000   26.168     1.902  410.891    0.000  410.891     0.000  380.117    0.000  380.117
198.00   511.915   31.240    0.000   31.240     0.000  408.770    0.000  408.770     0.000  321.405    0.000  321.405
198.10   523.006   64.345    0.000   64.345     0.000  451.145    0.000  451.145     0.000  369.461    0.000  369.461
198.20   453.292  120.481    0.000  120.481     0.000  451.620    0.000  451.620     0.000  368.757    0.000  368.757
198.30   471.023   88.740    0.000   88.740     0.000  428.356    0.000  428.356     0.000  399.317    0.000  399.317
198.40   433.818  115.804    0.000  115.804     0.000  400.558    0.000  400.558     0.000  339.200    0.000  339.200
198.50   488.426  123.932    0.000  123.932     0.000  439.944    0.000  439.944     0.000  349.756    0.000  349.756
198.60   445.320  146.137    0.000  146.137     0.000  453.692    0.000  453.692     0.000  359.204    0.000  359.204
198.70   482.057   77.406    0.000   77.406     0.000  475.221    0.000  475.221     0.000  418.520    0.000  418.520
198.80   476.015  110.246    0.000  110.246     0.000  410.416    0.000  410.416     0.000  420.632    0.000  420.632
198.90   490.289   72.659    0.000   72.659     0.000  419.883    0.000  419.883     0.000  378.207    0.000  378.207
199.00   532.897   65.125    0.000   65.125     0.000  454.127    0.000  454.127     0.000  338.898    0.000  338.898
199.10   471.670  104.082    0.000  104.082     0.000  404.102    0.000  404.102     0.000  339.904    0.000  339.904
199.20   411.977  150.505    0.000  150.505     0.000  419.925    0.000  419.925     0.000  368.555    0.000  368.555
199.30   505.891   63.877    0.000   63.877     0.000  394.594    0.000  394.594     0.000  358.301    0.000  358.301
199.40   518.056   58.481    0.000   58.481     0.000  442.063    0.000  442.063     0.000  308.839    0.000  308.839
199.50   488.215   76.599    0.000   76.599     0.000  435.406    0.000  435.406     0.000  378.207    0.000  378.207
199.60   499.271   58.098    0.000   58.098     0.000  421.269    0.000  421.269     0.000  438.728    0.000  438.728
199.70   533.575   41.291    0.000   41.291     3.718  338.905    0.000  338.905     0.000  189.104    0.000  189.104
199.80   499.472   58.563    0.000   58.563     0.000  317.510    0.000  317.510     0.000    0.000    0.000    0.000
199.90   503.374   86.719    0.000   86.719     1.816  405.231    0.000  405.231     0.000  159.245    0.000  159.245
200.00   500.442   73.047    0.000   73.047    18.158  387.681    0.000  387.681     0.000    0.000    0.000    0.000
200.10   496.337   80.442    0.000   80.442    19.974  380.936    0.000  380.936     0.000   39.811    0.000   39.811
200.20   461.883   81.064    0.000   81.064    10.895  391.356    0.000  391.356     0.000    0.000    0.000    0.000
200.30   534.917   26.871    0.000   26.871     1.816  348.554    0.000  348.554     0.000    0.000    0.000    0.000
200.40   562.159   39.601    0.000   39.601    10.895  338.437    0.000  338.437     0.000   80.025    0.000   80.025
200.50   519.320   22.097    0.000   22.097     5.620  345.051    0.000  345.051     0.000   79.824    0.000   79.824
200.60   559.225   17.615    0.000   17.615    12.797  392.869    0.000  392.869     0.000  169.399    0.000  169.399
200.70   505.881   35.427    0.000   35.427     5.490  347.600    0.000  347.600     0.000   50.568    0.000   50.568
200.80   541.524   34.778    0.000   34.778    14.527  384.827    0.000  384.827     0.000   30.462    0.000   30.462
200.90   549.498   33.893    0.000   33.893    11.068  407.957    0.000  407.957     0.000    0.000    0.000    0.000
201.00   504.159   32.243    0.000   32.243    11.414  387.593    0.000  387.593     0.000   10.154    0.000   10.154
201.10   519.697   16.544    0.000   16.544     7.436  345.094    0.000  345.094     0.000   30.060    0.000   30.060
201.20   528.094   23.492    0.000   23.492     9.425  394.166    0.000  394.166     0.000   19.906    0.000   19.906
201.30   506.255   41.587    0.000   41.587     0.000  299.353    0.000  299.353     0.000    0.000    0.000    0.000
201.40   519.346   44.502    0.000   44.502     1.902  362.216    0.000  362.216     0.000   80.427    0.000   80.427
201.50   516.464   31.454    0.000   31.454     0.000  266.409    0.000  266.409     0.000   60.119    0.000   60.119
201.60   528.241   70.702    0.000   70.702     3.805  323.521    0.000  323.521     0.000  213.231    0.000  213.231
201.70   504.432   74.266    0.000   74.266     5.707  352.532    0.000  352.532     0.000  229.518    0.000  229.518
201.80   543.752   67.336    0.000   67.336     0.000  424.733    0.000  424.733     0.000  270.335    0.000  270.335
201.90   501.700   73.420    0.000   73.420     0.000  386.860    0.000  386.860     0.000  221.375    0.000  221.375
202.00   516.018   63.174    0.000   63.174     0.000  378.818    0.000  378.818     0.000  271.541    0.000  271.541
202.10   533.894   58.374    0.000   58.374     0.000  389.616    0.000  389.616     0.000  301.298    0.000  301.298
202.20   540.234   57.031    0.000   57.031     0.000  424.387    0.000  424.387     0.000  301.399    0.000  301.399
202.30   561.628   58.937    0.000   58.937     0.000  409.861    0.000  409.861     0.000  261.387    0.000  261.387
202.40   541.156   36.753    0.000   36.753     0.000  368.432    0.000  368.432     0.000  303.611    0.000  303.611
202.50   522.449   51.006    0.000   51.006     0.000  348.893    0.000  348.893     0.000  253.847    0.000  253.847
202.60   524.273   63.076    0.000   63.076     0.000  375.005    0.000  375.005     0.000  253.847    0.000  253.847
202.70   536.491   62.039    0.000   62.039     0.000  385.856    0.000  385.856     0.000  272.745    0.000  272.745
202.80   530.314   52.057    0.000   52.057     0.000  367.573    0.000  367.573     0.000  243.693    0.000  243.693
202.90   502.661   52.690    0.000   52.690     0.000  360.473    0.000  360.473     0.000  192.924    0.000  192.924
203.00   511.785   55.169    0.000   55.169     0.000  328.956    0.000  328.956     0.000  212.728    0.000  212.728
203.10   500.472   58.101    0.000   58.101     0.000  330.050    0.000  330.050     0.000  241.884    0.000  241.884
203.20   525.448   43.531    0.000   43.531     0.000  347.334    0.000  347.334     0.000  210.919    0.000  210.919
203.30   534.889   47.277    0.000   47.277     0.000  381.749    0.000  381.749     0.000  272.043    0.000  272.043
203.40   477.807   82.128    0.000   82.128     0.000  369.120    0.000  369.120     0.000  220.770    0.000  220.770
203.50   481.388  106.194    0.000  106.194     0.000  367.308    0.000  367.308     0.000  241.480    0.000  241.480
203.60   489.369   78.802    0.000   78.802     5.707  331.425    0.000  331.425     0.000  251.131    0.000  251.131
203.70   487.092   68.915    0.000   68.915     0.000  306.605    0.000  306.605     0.000  131.698    0.000  131.698
203.80   393.559  132.089    0.000  132.089     0.000  377.559    0.000  377.559     0.000  269.530    0.000  269.530
203.90   413.924  120.771    0.000  120.771     0.000  391.347    0.000  391.347     0.000   91.083    0.000   91.083
204.00   427.725   85.942    0.000   85.942     0.000  304.315    0.000  304.315     0.000  111.592    0.000  111.592
204.10   425.004   91.901    0.000   91.901     5.448  346.986    0.000  346.986     0.000  200.262    0.000  200.262
204.20   455.052   77.504    0.000   77.504     1.902  378.201    0.000  378.201     0.000  181.161    0.000  181.161
204.30   432.034  115.937    0.000  115.937     0.000  382.569    0.000  382.569     0.000  210.417    0.000  210.417
204.40   443.619  116.297    0.000  116.297     0.000  316.338    0.000  316.338     0.000  179.754    0.000  179.754
204.50   411.603  104.735    0.000  104.735     3.632  352.696    0.000  352.696     0.000  149.493    0.000  149.493
204.60   401.036  136.935    0.000  136.935     1.816  346.603    0.000  346.603     0.000  170.203    0.000  170.203
204.70   418.879   96.279    0.000   96.279     7.263  349.887    0.000  349.887     0.000  169.600    0.000  169.600
204.80   457.240   93.561    0.000   93.561    12.797  392.127    0.000  392.127     0.000  239.471    0.000  239.471
204.90   473.119   62.587    0.000   62.587    16.429  344.352    0.000  344.352     0.000  160.451    0.000  160.451
205.00   471.083   45.026    0.000   45.026    22.828  348.763    0.000  348.763     0.000  220.772    0.000  220.772
205.10   455.395   83.875    0.000   83.875     0.000  314.174    0.000  314.174     0.000  139.943    0.000  139.943
205.20   451.982   67.161    0.000   67.161     9.252  340.590    0.000  340.590     0.000  200.262    0.000  200.262
205.30   481.997   51.790    0.000   51.790    20.407  327.318    0.000  327.318     0.000  180.156    0.000  180.156
205.40   453.527   74.082    0.000   74.082     9.339  369.127    0.000  369.127     0.000  322.310    0.000  322.310
205.50   457.407   60.485    0.000   60.485     9.511  370.940    0.000  370.940     0.000  210.517    0.000  210.517
205.60   467.780   66.276    0.000   66.276    14.959  343.099    0.000  343.099     0.000  200.263    0.000  200.263
205.70   472.988   85.444    0.000   85.444     1.902  311.231    0.000  311.231     0.000  110.788    0.000  110.788
205.80   485.416   76.226    0.000   76.226     1.816  281.492    0.000  281.492     0.000  150.901    0.000  150.901
205.90   458.879   51.889    0.000   51.889     0.000  311.494    0.000  311.494     0.000  139.339    0.000  139.339
206.00   475.576   65.320    0.000   65.320     9.166  303.798    0.000  303.798     0.000  160.653    0.000  160.653
206.10   419.146   93.815    0.000   93.815     0.000  367.263    0.000  367.263     0.000   79.924    0.000   79.924
206.20   462.930  104.572    0.000  104.572     0.000  377.212    0.000  377.212     0.000  179.754    0.000  179.754
206.30   412.459  125.172    0.000  125.172     0.000  360.524    0.000  360.524     0.000  200.062    0.000  200.062
206.40   439.088   90.539    0.000   90.539     0.000  387.543    0.000  387.543     0.000  249.826    0.000  249.826
206.50   450.574   92.126    0.000   92.126     3.718  371.242    0.000  371.242     0.000  280.890    0.000  280.890
206.60   422.458  122.686    0.000  122.686     0.000  413.699    0.000  413.699     0.000  251.333    0.000  251.333
206.70   481.242   56.118    0.000   56.118     0.000  394.115    0.000  394.115     0.000  219.565    0.000  219.565
206.80   398.783  135.908    0.000  135.908     0.000  431.045    0.000  431.045     0.000  340.809    0.000  340.809
206.90   409.682  112.034    0.000  112.034     0.000  389.281    0.000  389.281     0.000  280.690    0.000  280.690
207.00   401.160  130.683    0.000  130.683     0.000  417.599    0.000  417.599     0.000  291.447    0.000  291.447
207.10   351.230  172.003    0.000  172.003     0.000  399.527    0.000  399.527     0.000  211.221    0.000  211.221
207.20   373.818  142.578    0.000  142.578     0.000  383.358    0.000  383.358     0.000  210.819    0.000  210.819
207.30   385.894  141.389    0.000  141.389     0.000  400.684    0.000  400.684     0.000  160.351    0.000  160.351
207.40   433.477  106.944    0.000  106.944     0.000  424.116    0.000  424.116     0.000  170.203    0.000  170.203
207.50   437.376  138.944    0.000  138.944     0.000  396.576    0.000  396.576     0.000  273.348    0.000  273.348
207.60   460.468  143.135    0.000  143.135     0.000  424.376    0.000  424.376     0.000  182.467    0.000  182.467
207.70   392.130  147.453    0.000  147.453     0.000  445.516    0.000  445.516     0.000  270.133    0.000  270.133
207.80   392.876  162.894    0.000  162.894     0.000  409.201    0.000  409.201     0.000  180.758    0.000  180.758
207.90   400.882  151.592    0.000  151.592     0.000  466.358    0.000  466.358     0.000  230.623    0.000  230.623
208.00   348.438  172.070    0.000  172.070     0.000  435.401    0.000  435.401     0.000  261.487    0.000  261.487
208.10   392.311  151.741    0.000  151.741     0.000  390.306    0.000  390.306     0.000  261.084    0.000  261.084
208.20   397.990  128.433    0.000  128.433     0.000  411.148    0.000  411.148     0.000  251.132    0.000  251.132
208.30   427.304  114.676    0.000  114.676    27.583  386.542    0.000  386.542     0.000  281.692    0.000  281.692
208.40   461.423   97.809    0.000   97.809    11.414  411.882    0.000  411.882     0.000  301.298    0.000  301.298
208.50   414.752  120.537    0.000  120.537     7.350  413.395    0.000  413.395     0.000  230.924    0.000  230.924
208.60   418.288   97.341    0.000   97.341    16.515  398.699    0.000  398.699     0.000  312.356    0.000  312.356
208.70   405.810  112.543    0.000  112.543     1.816  416.422    0.000  416.422     0.000  221.475    0.000  221.475
208.80   409.766  118.863    0.000  118.863    11.414  382.526    0.000  382.526     0.000  271.439    0.000  271.439
208.90   474.561   95.437    0.000   95.437     5.707  454.206    0.000  454.206     0.000  271.741    0.000  271.741
209.00   387.036  150.392    0.000  150.392     1.816  407.687    0.000  407.687     0.000  150.598    0.000  150.598
209.10   443.147  106.443    0.000  106.443     0.000  405.438    0.000  405.438     0.000  220.972    0.000  220.972
209.20   370.554  146.743    0.000  146.743     0.000  416.549    0.000  416.549     0.000  170.906    0.000  170.906
209.30   395.476  134.132    0.000  134.132     0.000  469.512    0.000  469.512     0.000  211.521    0.000  211.521
209.40   359.851  160.357    0.000  160.357     0.000  420.010    0.000  420.010     0.000  251.533    0.000  251.533
209.50   431.257  152.988    0.000  152.988     0.000  450.491    0.000  450.491     0.000  252.237    0.000  252.237
209.60   404.751  158.279    0.000  158.279     0.000  379.931    0.000  379.931     0.000  221.676    0.000  221.676
209.70   451.659  120.918    0.000  120.918     0.000  418.756    0.000  418.756     0.000  250.629    0.000  250.629
209.80   453.773   79.538    0.000   79.538     0.000  426.023    0.000  426.023     0.000  300.896    0.000  300.896
209.90   468.673   70.980    0.000   70.980     7.263  458.445    0.000  458.445     0.000  290.943    0.000  290.943
210.00   463.637   91.262    0.000   91.262     3.632  433.066    0.000  433.066     0.000  312.558    0.000  312.558
210.10   518.918   33.438    0.000   33.438     3.718  350.968    0.000  350.968     0.000  172.414    0.000  172.414
210.20   516.348   35.522    0.000   35.522     0.000  338.989    0.000  338.989     0.000  162.462    0.000  162.462
210.30   491.626   37.525    0.000   37.525     0.000  318.281    0.000  318.281     0.000  182.467    0.000  182.467
210.40   492.247   51.916    0.000   51.916     3.632  431.035    0.000  431.035     0.000  220.268    0.000  220.268
210.50   503.506   33.003    0.000   33.003     0.000  417.633    0.000  417.633     0.000  250.831    0.000  250.831
210.60   448.893   94.428    0.000   94.428     0.000  421.393    0.000  421.393     0.000  290.440    0.000  290.440
210.70   484.623   82.615    0.000   82.615    18.245  440.939    0.000  440.939     0.000  359.809    0.000  359.809
210.80   452.362   70.258    0.000   70.258    14.959  409.163    0.000  409.163     0.000  299.790    0.000  299.790
210.90   451.531  107.032    0.000  107.032     0.000  475.608    0.000  475.608     0.000  289.536    0.000  289.536
211.00   457.935   85.720    0.000   85.720     0.000  437.005    0.000  437.005     0.000  259.276    0.000  259.276
211.10   470.578   66.721    0.000   66.721     0.000  407.693    0.000  407.693     0.000  269.832    0.000  269.832
211.20   429.763   82.660    0.000   82.660     0.000  363.724    0.000  363.724     0.000  250.027    0.000  250.027
211.30   455.159   89.596    0.000   89.596     0.000  395.672    0.000  395.672     0.000  298.886    0.000  298.886
211.40   451.075   97.660    0.000   97.660     0.000  405.097    0.000  405.097     0.000  289.737    0.000  289.737
211.50   456.300   91.065    0.000   91.065     0.000  420.575    0.000  420.575     0.000  330.554    0.000  330.554
211.60   446.461   99.791    0.000   99.791     0.000  390.050    0.000  390.050     0.000  288.833    0.000  288.833
211.70   437.531   90.277    0.000   90.277     0.000  397.663    0.000  397.663     0.000  279.583    0.000  279.583
211.80   449.138   95.340    0.000   95.340     0.000  400.772    0.000  400.772     0.000  309.643    0.000  309.643
211.90   478.592   93.914    0.000   93.914     0.000  393.985    0.000  393.985     0.000  268.927    0.000  268.927
212.00   446.316   83.190    0.000   83.190     0.000  419.749    0.000  419.749     0.000  259.980    0.000  259.980
212.10   448.476   95.893    0.000   95.893     0.000  397.271    0.000  397.271     0.000  259.779    0.000  259.779
212.20   423.542   88.984    0.000   88.984     0.000  362.340    0.000  362.340     0.000  199.257    0.000  199.257
212.30   425.301   89.420    0.000   89.420     0.000  379.373    0.000  379.373     0.000  278.880    0.000  278.880
212.40   451.308  102.973    0.000  102.973     0.000  373.538    0.000  373.538     0.000  268.726    0.000  268.726
212.50   442.091   86.869    0.000   86.869     0.000  407.043    0.000  407.043     0.000  268.726    0.000  268.726
212.60   426.166   87.099    0.000   87.099     0.000  354.040    0.000  354.040     0.000  189.104    0.000  189.104
212.70   429.471   83.043    0.000   83.043     0.000  370.723    0.000  370.723     0.000  259.577    0.000  259.577
212.80   404.528  105.430    0.000  105.430     0.000  342.798    0.000  342.798     0.000  240.074    0.000  240.074
212.90   427.862   97.335    0.000   97.335     0.000  365.279    0.000  365.279     0.000  240.074    0.000  240.074
213.00   398.533   99.525    0.000   99.525     0.000  345.866    0.000  345.866     0.000  239.270    0.000  239.270
213.10   447.831   86.632    0.000   86.632     0.000  365.365    0.000  365.365     0.000  269.128    0.000  269.128
213.20   466.616   88.107    0.000   88.107     0.000  371.635    0.000  371.635     0.000  310.146    0.000  310.146
213.30   462.583   57.369    0.000   57.369     0.000  398.350    0.000  398.350     0.000  250.127    0.000  250.127
213.40   477.327   44.275    0.000   44.275     0.000  377.429    0.000  377.429     0.000  299.791    0.000  299.791
213.50   498.937   44.881    0.000   44.881     0.000  399.473    0.000  399.473     0.000  290.842    0.000  290.842
213.60   492.333   54.196    0.000   54.196     0.000  396.752    0.000  396.752     0.000  379.615    0.000  379.615
213.70   503.988   30.130    0.000   30.130     1.816  404.404    0.000  404.404     0.000  400.022    0.000  400.022
213.80   515.617   23.746    0.000   23.746     1.816  387.806    0.000  387.806     0.000  339.602    0.000  339.602
213.90   531.600   40.854    0.000   40.854     1.902  419.490    0.000  419.490     0.000  409.875    0.000  409.875
214.00   497.877   38.770    0.000   38.770     0.000  426.972    0.000  426.972     0.000  379.816    0.000  379.816
214.10   510.945   41.094    0.000   41.094     0.000  418.972    0.000  418.972     0.000  369.461    0.000  369.461
214.20   521.449   46.621    0.000   46.621     0.000  460.050    0.000  460.050     0.000  309.542    0.000  309.542
214.30   537.980   36.106    0.000   36.106     0.000  401.896    0.000  401.896     0.000  299.992    0.000  299.992
214.40   493.567   43.857    0.000   43.857     0.000  376.780    0.000  376.780     0.000  370.265    0.000  370.265
214.50   503.739   40.854    0.000   40.854     0.000  364.932    0.000  364.932     0.000  319.495    0.000  319.495
214.60   502.517   43.601    0.000   43.601     0.000  431.650    0.000  431.650     0.000  280.488    0.000  280.488
214.70   532.919   42.459    0.000   42.459     0.000  475.922    0.000  475.922     0.000  310.347    0.000  310.347
214.80   496.218   46.095    0.000   46.095     0.000  398.744    0.000  398.744     0.000  299.992    0.000  299.992
214.90   501.869   47.874    0.000   47.874     1.902  415.772    0.000  415.772     0.000  319.697    0.000  319.697
215.00   514.804   39.883    0.000   39.883     0.000  378.809    0.000  378.809     0.000  329.850    0.000  329.850
215.10   479.955   42.603    0.000   42.603     0.000  362.166    0.000  362.166     0.000  289.235    0.000  289.235
215.20   528.624   12.850    0.000   12.850     0.000  379.889    0.000  379.889     0.000  291.847    0.000  291.847
215.30   510.642   31.173    0.000   31.173     0.000  411.449    0.000  411.449     0.000  310.346    0.000  310.346
215.40   524.334   37.868    0.000   37.868     7.522  404.149    0.000  404.149     0.000  349.756    0.000  349.756
215.50   519.806   31.298    0.000   31.298     0.000  427.664    0.000  427.664     0.000  349.855    0.000  349.855
215.60   500.355   30.946    0.000   30.946     0.000  389.097    0.000  389.097     0.000  329.951    0.000  329.951
215.70   513.050   20.745    0.000   20.745     0.000  382.569    0.000  382.569     0.000  181.563    0.000  181.563
215.80   566.222   32.821    0.000   32.821     0.000  414.955    0.000  414.955     0.000  263.599    0.000  263.599
215.90   516.801   26.111    0.000   26.111     0.000  384.387    0.000  384.387     0.000  260.582    0.000  260.582
216.00   485.371   69.698    0.000   69.698     3.718  379.544    0.000  379.544     0.000  150.700    0.000  150.700
216.10   427.469   92.014    0.000   92.014     0.000  406.178    0.000  406.178     0.000  250.027    0.000  250.027
216.20   472.337   69.228    0.000   69.228     0.000  401.204    0.000  401.204     0.000  300.895    0.000  300.895
216.30   395.371  144.515    0.000  144.515     0.000  337.093    0.000  337.093     0.000  199.759    0.000  199.759
216.40   427.007  116.277    0.000  116.277     0.000  371.982    0.000  371.982     0.000  209.612    0.000  209.612
216.50   431.512   97.524    0.000   97.524     0.000  386.897    0.000  386.897     0.000  159.446    0.000  159.446
216.60   370.096  159.609    0.000  159.609     0.000  387.283    0.000  387.283     0.000  189.908    0.000  189.908
216.70   389.255  183.152    0.000  183.152     0.000  406.260    0.000  406.260     0.000  201.167    0.000  201.167
216.80   405.735  124.602    0.000  124.602     0.000  450.361    0.000  450.361     0.000  260.583    0.000  260.583
216.90   447.529   84.211    0.000   84.211     0.000  391.956    0.000  391.956     0.000  279.885    0.000  279.885
217.00   371.261  198.508    0.000  198.508     0.000  408.037    0.000  408.037     0.000  289.436    0.000  289.436
217.10   345.641  200.139    0.000  200.139     0.000  378.598    0.000  378.598     0.000  280.488    0.000  280.488
217.20   373.742  233.280    0.000  233.280     0.000  396.665    0.000  396.665     0.000  340.105    0.000  340.105
217.30   366.844  200.571    0.000  200.571     0.000  458.794    0.000  458.794     0.000  309.945    0.000  309.945
217.40   402.754  163.910    0.000  163.910     0.000  417.507    0.000  417.507     0.000  290.039    0.000  290.039
217.50   375.844  165.134    0.000  165.134     0.000  384.257    0.000  384.257     0.000  279.482    0.000  279.482
217.60   361.980  158.116    0.000  158.116     0.000  360.345    0.000  360.345     0.000  140.546    0.000  140.546
217.70   377.641  173.176    0.000  173.176     0.000  385.599    0.000  385.599     0.000  210.216    0.000  210.216
217.80   330.464  193.698    0.000  193.698     0.000  398.656    0.000  398.656     0.000  269.731    0.000  269.731
217.90   376.311  188.961    0.000  188.961     0.000  406.522    0.000  406.522     0.000  299.791    0.000  299.791
218.00   373.019  199.039    0.000  199.039     0.000  400.557    0.000  400.557     0.000  228.915    0.000  228.915
218.10   405.901  112.744    0.000  112.744     0.000  340.807    0.000  340.807     0.000  120.037    0.000  120.037
218.20   418.823  138.276    0.000  138.276     0.000  447.029    0.000  447.029     0.000  220.670    0.000  220.670
218.30   371.104  192.663    0.000  192.663     0.000  425.207    0.000  425.207     0.000  150.097    0.000  150.097
218.40   357.774  183.485    0.000  183.485     0.000  383.354    0.000  383.354     0.000  210.316    0.000  210.316
218.50   371.153  182.717    0.000  182.717     0.000  323.778    0.000  323.778     0.000  189.506    0.000  189.506
218.60   390.316  164.399    0.000  164.399     0.000  382.096    0.000  382.096     0.000  229.015    0.000  229.015
218.70   387.366  194.211    0.000  194.211     0.000  379.159    0.000  379.159     0.000  209.009    0.000  209.009
218.80   353.218  173.606    0.000  173.606     0.000  365.797    0.000  365.797     0.000  209.311    0.000  209.311
218.90   385.920  183.424    0.000  183.424     0.000  360.653    0.000  360.653     0.000  199.257    0.000  199.257
219.00   386.334  143.708    0.000  143.708     0.000  344.051    0.000  344.051     0.000  130.693    0.000  130.693
219.10   366.131  170.696    0.000  170.696     0.000  349.455    0.000  349.455     0.000  130.995    0.000  130.995
219.20   362.370  182.458    0.000  182.458     0.000  316.553    0.000  316.553     0.000  152.107    0.000  152.107
219.30   387.573  200.119    0.000  200.119     0.000  401.987    0.000  401.987     0.000  199.056    0.000  199.056
219.40   388.668  173.484    0.000  173.484     0.000  374.790    0.000  374.790     0.000  209.210    0.000  209.210
219.50   386.874  184.119    0.000  184.119     0.000  378.163    0.000  378.163     0.000  189.104    0.000  189.104
219.60   361.852  181.210    0.000  181.210     0.000  337.777    0.000  337.777     0.000  199.558    0.000  199.558
219.70   347.723  208.947    0.000  208.947     0.000  382.614    0.000  382.614     0.000  238.968    0.000  238.968
219.80   368.609  192.716    0.000  192.716     0.000  380.408    0.000  380.408     0.000  229.920    0.000  229.920
219.90   349.433  226.746    0.000  226.746     0.000  402.633    0.000  402.633     0.000  189.204    0.000  189.204
220.00   322.632  246.159    0.000  246.159     0.000  418.416    0.000  418.416     0.000  260.181    0.000  260.181
220.10   330.063  245.533    0.000  245.533     0.000  423.303    0.000  423.303     0.000  220.570    0.000  220.570
220.20   374.635  205.954    0.000  205.954     0.000  387.933    0.000  387.933     0.000  189.405    0.000  189.405
220.30   359.846  200.128    0.000  200.128     0.000  417.939    0.000  417.939     0.000  199.861    0.000  199.861
220.40   326.484  238.084    0.000  238.084     0.000  363.034    0.000  363.034     0.000  179.553    0.000  179.553
220.50   317.186  253.463    0.000  253.463     0.000  372.070    0.000  372.070     0.000  202.273    0.000  202.273
220.60   344.505  266.703    0.000  266.703     0.000  452.225    0.000  452.225     0.000  258.974    0.000  258.974
220.70   330.802  229.392    0.000  229.392     0.000  421.875    0.000  421.875     0.000  211.622    0.000  211.622
220.80   330.198  225.757    0.000  225.757     0.000  419.585    0.000  419.585     0.000  190.913    0.000  190.913
220.90   329.065  229.474    0.000  229.474     0.000  386.940    0.000  386.940     0.000  181.161    0.000  181.161
221.00   353.671  202.281    0.000  202.281     0.000  378.074    0.000  378.074     0.000  182.166    0.000  182.166
221.10   266.035  250.145    0.000  250.145     0.000  348.460    0.000  348.460     0.000  192.522    0.000  192.522
221.20   335.033  204.021    0.000  204.021     0.000  342.108    0.000  342.108     0.000  162.060    0.000  162.060
221.30   384.047  155.631    0.000  155.631     0.000  396.406    0.000  396.406     0.000  192.522    0.000  192.522
221.40   421.454  109.468    0.000  109.468     0.000  361.906    0.000  361.906     0.000  192.522    0.000  192.522
221.50   434.680  102.853    0.000  102.853     0.000  394.593    0.000  394.593     0.000  202.474    0.000  202.474
221.60   496.665   39.230    0.000   39.230     0.000  394.942    0.000  394.942     0.000  270.737    0.000  270.737
221.70   453.048  119.174    0.000  119.174     0.000  396.241    0.000  396.241     0.000  292.451    0.000  292.451
221.80   429.870  145.812    0.000  145.812     0.000  382.142    0.000  382.142     0.000  213.231    0.000  213.231
221.90   369.707  139.339    0.000  139.339     0.000  349.674    0.000  349.674     0.000  121.847    0.000  121.847
222.00   390.604  151.632    0.000  151.632     0.000  385.171    0.000  385.171     0.000  199.759    0.000  199.759
222.10   350.008  187.079    0.000  187.079     0.000  351.662    0.000  351.662     0.000  181.966    0.000  181.966
222.20   410.724  138.795    0.000  138.795     0.000  388.800    0.000  388.800     0.000  182.569    0.000  182.569
222.30   409.903  141.432    0.000  141.432     0.000  352.224    0.000  352.224     0.000  223.184    0.000  223.184
222.40   450.775  156.087    0.000  156.087     0.000  450.280    0.000  450.280     0.000  349.957    0.000  349.957
222.50   385.688  154.000    0.000  154.000     0.000  364.894    0.000  364.894     0.000  242.085    0.000  242.085
222.60   443.505  118.320    0.000  118.320     0.000  369.694    0.000  369.694     0.000  181.966    0.000  181.966
222.70   416.096  124.116    0.000  124.116     0.000  313.228    0.000  313.228     0.000  131.598    0.000  131.598
222.80   448.946  105.422    0.000  105.422    88.021  302.768    0.000  302.768     0.000  299.188    0.000  299.188
222.90   465.154  118.853    0.000  118.853    84.608  342.020    0.000  342.020     0.000  248.820    0.000  248.820
223.00   489.377  137.167    0.000  137.167    87.503  383.874    0.000  383.874     0.000  219.163    0.000  219.163
223.10   476.338  127.296    0.000  127.296    92.302  319.368    0.000  319.368     0.000  218.962    0.000  218.962
223.20   436.681  126.629    0.000  126.629    67.658  308.688    0.000  308.688     0.000  129.387    0.000  129.387
223.30   480.690  129.152    0.000  129.152    76.522  307.044    0.000  307.044     0.000  199.056    0.000  199.056
223.40   460.188  128.888    0.000  128.888    90.271  311.283    0.000  311.283     0.000  209.009    0.000  209.009
223.50   458.380  139.383    0.000  139.383    78.164  313.142    0.000  313.142     0.000  209.411    0.000  209.411
223.60   467.901  137.519    0.000  137.519   105.876  361.650    0.000  361.650     0.000  259.477    0.000  259.477
223.70   434.941  142.245    0.000  142.245    39.645  343.533    0.000  343.533     0.000  219.163    0.000  219.163
223.80   483.560  149.597    0.000  149.597    72.415  368.305    0.000  368.305     0.000  169.198    0.000  169.198
223.90   468.771  134.489    0.000  134.489    43.017  341.416    0.000  341.416     0.000  149.292    0.000  149.292
224.00   468.181  135.326    0.000  135.326    76.391  349.242    0.000  349.242     0.000  169.198    0.000  169.198
224.10   471.158  138.166    0.000  138.166    30.004  346.433    0.000  346.433     0.000  179.151    0.000  179.151
224.20   443.682  136.581    0.000  136.581    24.469  338.390    0.000  338.390     0.000  149.493    0.000  149.493
224.30   489.941  136.169    0.000  136.169    76.956  391.002    0.000  391.002     0.000  190.109    0.000  190.109
224.40   466.404  121.553    0.000  121.553    57.931  356.592    0.000  356.592     0.000  229.116    0.000  229.116
224.50   458.362  127.856    0.000  127.856    55.467  369.475    0.000  369.475     0.000  219.565    0.000  219.565
224.60   452.845  129.561    0.000  129.561    37.482  352.569    0.000  352.569     0.000  199.056    0.000  199.056
224.70   452.492  130.939    0.000  130.939    29.744  337.522    0.000  337.522     0.000  159.245    0.000  159.245
224.80   470.755  129.743    0.000  129.743    45.741  352.826    0.000  352.826     0.000  199.458    0.000  199.458
224.90   511.793  123.320    0.000  123.320    51.146  355.984    0.000  355.984     0.000  268.927    0.000  268.927
225.00   486.342  136.395    0.000  136.395    26.502  370.255    0.000  370.255     0.000  209.210    0.000  209.210
225.10   478.530  142.396    0.000  142.396    39.644  334.542    0.000  334.542     0.000  258.974    0.000  258.974
225.20   514.470  138.408    0.000  138.408    56.680  392.993    0.000  392.993     0.000  290.039    0.000  290.039
225.30   467.128  140.043    0.000  140.043    44.098  384.908    0.000  384.908     0.000  239.069    0.000  239.069
225.40   462.928  137.913    0.000  137.913    49.762  388.886    0.000  388.886     0.000  239.270    0.000  239.270
225.50   467.435  125.180    0.000  125.180    55.943  321.574    0.000  321.574     0.000  179.151    0.000  179.151
225.60   483.955  141.939    0.000  141.939    60.872  346.562    0.000  346.562     0.000  249.223    0.000  249.223
225.70   458.623  134.020    0.000  134.020    67.098  312.451    0.000  312.451     0.000  258.773    0.000  258.773
225.80   433.952  131.916    0.000  131.916    26.284  331.472    0.000  331.472     0.000  139.339    0.000  139.339
225.90   437.189  133.114    0.000  133.114    68.135  338.563    0.000  338.563     0.000  169.399    0.000  169.399
226.00   429.610  125.349    0.000  125.349    24.599  342.367    0.000  342.367     0.000  269.329    0.000  269.329
226.10   471.039  121.905    0.000  121.905    57.975  361.910    0.000  361.910     0.000  279.483    0.000  279.483
226.20   438.365  130.575    0.000  130.575    41.633  372.326    0.000  372.326     0.000  269.128    0.000  269.128
226.30   453.886  144.976    0.000  144.976    51.188  403.019    0.000  403.019     0.000  339.903    0.000  339.903
226.40   462.072  129.727    0.000  129.727    66.709  335.063    0.000  335.063     0.000  318.892    0.000  318.892
226.50   446.206  137.520    0.000  137.520    55.987  353.005    0.000  353.005     0.000  259.376    0.000  259.376
226.60   470.070  126.983    0.000  126.983    54.602  347.295    0.000  347.295     0.000  289.235    0.000  289.235
226.70   499.383  139.941    0.000  139.941    42.067  388.020    0.000  388.020     0.000  209.210    0.000  209.210
226.80   479.585  125.492    0.000  125.492    84.175  392.046    0.000  392.046     0.000  259.980    0.000  259.980
226.90   444.553  138.496    0.000  138.496    27.799  344.789    0.000  344.789     0.000  159.446    0.000  159.446
227.00   492.811  124.643    0.000  124.643    59.530  362.429    0.000  362.429     0.000  199.257    0.000  199.257
227.10   482.220  143.641    0.000  143.641   103.932  341.850    0.000  341.850     0.000  350.158    0.000  350.158
227.20   438.971  140.734    0.000  140.734    69.907  307.479    0.000  307.479     0.000  289.034    0.000  289.034
227.30   463.900  120.546    0.000  120.546    71.766  368.871    0.000  368.871     0.000  249.223    0.000  249.223
227.40   443.973  131.831    0.000  131.831    73.624  358.150    0.000  358.150     0.000  309.342    0.000  309.342
227.50   424.070  136.365    0.000  136.365    90.484  313.919    0.000  313.919     0.000  308.738    0.000  308.738
227.60   434.768  141.299    0.000  141.299    50.971  300.648    0.000  300.648     0.000  298.987    0.000  298.987
227.70   479.217  120.498    0.000  120.498    64.114  340.381    0.000  340.381     0.000  288.632    0.000  288.632
227.80   480.825  126.319    0.000  126.319    55.814  345.651    0.000  345.651     0.000  258.773    0.000  258.773
227.90   511.273  114.346    0.000  114.346    75.787  347.208    0.000  347.208     0.000  258.773    0.000  258.773
228.00   498.261  126.967    0.000  126.967    88.411  343.924    0.000  343.924     0.000  298.786    0.000  298.786
228.10   440.137  136.722    0.000  136.722    77.472  377.816    0.000  377.816     0.000  258.773    0.000  258.773
228.20   441.110  128.166    0.000  128.166    41.590  327.626    0.000  327.626     0.000  308.738    0.000  308.738
228.30   476.417  144.000    0.000  144.000    55.598  384.560    0.000  384.560     0.000  270.335    0.000  270.335
228.40   461.035  145.775    0.000  145.775    74.922  379.330    0.000  379.330     0.000  309.342    0.000  309.342
228.50   457.435  140.608    0.000  140.608    83.052  381.365    0.000  381.365     0.000  270.133    0.000  270.133
228.60   459.386  134.618    0.000  134.618    69.042  378.421    0.000  378.421     0.000  350.761    0.000  350.761
228.70   455.208   79.975    0.000   79.975    76.649  310.028    0.000  310.028     0.000  189.707    0.000  189.707
228.80   439.741  132.650    0.000  132.650    80.197  345.522    0.000  345.522     0.000  209.009    0.000  209.009
228.90   468.619  122.329    0.000  122.329    44.876  362.167    0.000  362.167     0.000  218.962    0.000  218.962
229.00   450.555  124.911    0.000  124.911    56.418  371.030    0.000  371.030     0.000  229.116    0.000  229.116
229.10   455.978  133.377    0.000  133.377    34.024  318.894    0.000  318.894     0.000  219.163    0.000  219.163
229.20   399.826  141.127    0.000  141.127    52.355  353.477    0.000  353.477     0.000  239.069    0.000  239.069
229.30   435.208  127.520    0.000  127.520    66.796  358.534    0.000  358.534     0.000  229.719    0.000  229.719
229.40   414.778  137.926    0.000  137.926    52.269  342.197    0.000  342.197     0.000  259.175    0.000  259.175
229.50   430.409  119.374    0.000  119.374    39.558  326.589    0.000  326.589     0.000  248.820    0.000  248.820
229.60   445.426  130.164    0.000  130.164    64.763  351.750    0.000  351.750     0.000  258.773    0.000  258.773
229.70   429.948  142.811    0.000  142.811    45.307  340.465    0.000  340.465     0.000  228.915    0.000  228.915
229.80   413.109  136.359    0.000  136.359    92.604  317.338    0.000  317.338     0.000  279.282    0.000  279.282
229.90   396.610  140.795    0.000  140.795    58.192  345.094    0.000  345.094     0.000  230.724    0.000  230.724
230.00   442.052  141.690    0.000  141.690    58.362  324.254    0.000  324.254     0.000  279.483    0.000  279.483
230.10   430.410  114.509    0.000  114.509    62.211  334.022    0.000  334.022     0.000  239.069    0.000  239.069
230.20   414.708  123.992    0.000  123.992    33.894  325.376    0.000  325.376     0.000  269.128    0.000  269.128
230.30   399.871  136.202    0.000  136.202    24.469  308.344    0.000  308.344     0.000  228.915    0.000  228.915
230.40   415.320  144.400    0.000  144.400    45.133  339.429    0.000  339.429     0.000  289.034    0.000  289.034
230.50   398.435  127.816    0.000  127.816    52.743  314.139    0.000  314.139     0.000  308.738    0.000  308.738
230.60   416.922  137.937    0.000  137.937    37.742  356.849    0.000  356.849     0.000  268.726    0.000  268.726
230.70   451.214  139.589    0.000  139.589    69.346  361.305    0.000  361.305     0.000  308.738    0.000  308.738
230.80   428.450  131.692    0.000  131.692    74.533  359.531    0.000  359.531     0.000  289.034    0.000  289.034
230.90   471.798  132.368    0.000  132.368    86.638  362.167    0.000  362.167     0.000  309.141    0.000  309.141
231.00   442.631  118.723    0.000  118.723    84.043  308.388    0.000  308.388     0.000  209.009    0.000  209.009
231.10   413.959  123.390    0.000  123.390    48.594  392.434    0.000  392.434     0.000  238.868    0.000  238.868
231.20   427.683  125.939    0.000  125.939    63.725  360.482    0.000  360.482     0.000  229.719    0.000  229.719
231.30   443.402  131.113    0.000  131.113    51.058  385.856    0.000  385.856     0.000  219.364    0.000  219.364
231.40   393.620  129.869    0.000  129.869    52.354  329.960    0.000  329.960     0.000  169.198    0.000  169.198
231.50   421.959  130.492    0.000  130.492    49.977  347.125    0.000  347.125     0.000  238.868    0.000  238.868
231.60   416.761  144.090    0.000  144.090    71.637  346.648    0.000  346.648     0.000  239.270    0.000  239.270
231.70   420.620  141.779    0.000  141.779    55.079  373.669    0.000  373.669     0.000  139.339    0.000  139.339
231.80   480.098  123.649    0.000  123.649    93.947  367.010    0.000  367.010     0.000  169.399    0.000  169.399
231.90   455.879  143.665    0.000  143.665    81.623  335.969    0.000  335.969     0.000  149.493    0.000  149.493
232.00   433.217  118.811    0.000  118.811    61.131  340.856    0.000  340.856     0.000  229.116    0.000  229.116
232.10   448.508  120.770    0.000  120.770    53.955  367.184    0.000  367.184     0.000  209.210    0.000  209.210
232.20   438.909  118.964    0.000  118.964    61.865  331.083    0.000  331.083     0.000  169.198    0.000  169.198
232.30   435.238  129.775    0.000  129.775    52.181  364.028    0.000  364.028     0.000  289.235    0.000  289.235
232.40   427.644  122.198    0.000  122.198    45.221  354.821    0.000  354.821     0.000  279.081    0.000  279.081
232.50   422.401  135.477    0.000  135.477    61.390  338.088    0.000  338.088     0.000  258.974    0.000  258.974
232.60   391.787  145.022    0.000  145.022    41.416  329.227    0.000  329.227     0.000  218.962    0.000  218.962
232.70   410.592  134.839    0.000  134.839    56.591  334.198    0.000  334.198     0.000  248.820    0.000  248.820
232.80   388.545  136.836    0.000  136.836    50.753  336.317    0.000  336.317     0.000  189.305    0.000  189.305
232.90   375.709  156.811    0.000  156.811    45.177  346.128    0.000  346.128     0.000  239.069    0.000  239.069
233.00   391.138  126.375    0.000  126.375    48.851  333.290    0.000  333.290     0.000  248.820    0.000  248.820
233.10   380.238  138.366    0.000  138.366    46.905  316.948    0.000  316.948     0.000  218.962    0.000  218.962
233.20   423.939  128.111    0.000  128.111    48.938  326.240    0.000  326.240     0.000  268.726    0.000  268.726
233.30   410.561  128.761    0.000  128.761    33.807  298.311    0.000  298.311     0.000  259.175    0.000  259.175
233.40   416.998  126.491    0.000  126.491    24.295  284.259    0.000  284.259     0.000  269.128    0.000  269.128
233.50   404.950  125.676    0.000  125.676    33.937  311.583    0.000  311.583     0.000  179.151    0.000  179.151
233.60   418.949  136.307    0.000  136.307    39.644  336.142    0.000  336.142     0.000  218.962    0.000  218.962
233.70   401.418  134.453    0.000  134.453    31.991  301.296    0.000  301.296     0.000  268.726    0.000  268.726
233.80   460.142  141.987    0.000  141.987    31.775  360.265    0.000  360.265     0.000  299.992    0.000  299.992
233.90   409.558  124.447    0.000  124.447    40.854  350.192    0.000  350.192     0.000  258.773    0.000  258.773
234.00   441.953  127.573    0.000  127.573    42.238  356.030    0.000  356.030     0.000  278.880    0.000  278.880
234.10   425.162  136.255    0.000  136.255    49.415  358.064    0.000  358.064     0.000  269.530    0.000  269.530
234.20   472.930  124.476    0.000  124.476    75.829  337.828    0.000  337.828     0.000  339.401    0.000  339.401
234.30   434.783  129.001    0.000  129.001    48.722  325.680    0.000  325.680     0.000  268.726    0.000  268.726
234.40   437.238  144.419    0.000  144.419    44.357  344.527    0.000  344.527     0.000  258.974    0.000  258.974
234.50   473.438  112.964    0.000  112.964    40.856  335.186    0.000  335.186     0.000  229.116    0.000  229.116
234.60   453.168  117.739    0.000  117.739    73.626  354.345    0.000  354.345     0.000  259.175    0.000  259.175
234.70   436.248  138.382    0.000  138.382    45.307  325.549    0.000  325.549     0.000  278.880    0.000  278.880
234.80   433.242  133.999    0.000  133.999    45.220  310.027    0.000  310.027     0.000  189.506    0.000  189.506
234.90   437.605  131.874    0.000  131.874    47.297  299.565    0.000  299.565     0.000  179.955    0.000  179.955
235.00   422.314  137.467    0.000  137.467    26.197  299.867    0.000  299.867     0.000  218.962    0.000  218.962
235.10   413.562  128.998    0.000  128.998    62.167  309.252    0.000  309.252     0.000  189.104    0.000  189.104
235.20   459.157  136.297    0.000  136.297    70.082  386.159    0.000  386.159     0.000  349.957    0.000  349.957
235.30   466.596  127.092    0.000  127.092    47.340  358.193    0.000  358.193     0.000  339.602    0.000  339.602
235.40   465.292  124.277    0.000  124.277    60.310  336.272    0.000  336.272     0.000  289.034    0.000  289.034
235.50   456.937  128.459    0.000  128.459    50.797  350.409    0.000  350.409     0.000  318.892    0.000  318.892
235.60   431.898  126.250    0.000  126.250    64.070  353.954    0.000  353.954     0.000  289.436    0.000  289.436
235.70   433.913  129.831    0.000  129.831    45.568  348.160    0.000  348.160     0.000  289.235    0.000  289.235
235.80   427.206  138.992    0.000  138.992    43.231  349.460    0.000  349.460     0.000  319.697    0.000  319.697
235.90   447.694  125.535    0.000  125.535    35.665  322.437    0.000  322.437     0.000  249.424    0.000  249.424
236.00   460.959  133.041    0.000  133.041    84.821  316.300    0.000  316.300     0.000  259.175    0.000  259.175
236.10   510.201  136.003    0.000  136.003    86.724  372.071    0.000  372.071     0.000  289.436    0.000  289.436
236.20   484.413  126.435    0.000  126.435    75.180  377.431    0.000  377.431     0.000  349.957    0.000  349.957
236.30   501.365  105.917    0.000  105.917    58.276  391.264    0.000  391.264     0.000  369.863    0.000  369.863
236.40   496.652  138.610    0.000  138.610    82.271  394.250    0.000  394.250     0.000  319.294    0.000  319.294
236.50   467.941  127.200    0.000  127.200    37.655  375.485    0.000  375.485     0.000  329.448    0.000  329.448
236.60   479.557  151.320    0.000  151.320    49.068  375.010    0.000  375.010     0.000  249.625    0.000  249.625
236.70   467.665  119.360    0.000  119.360    43.535  329.138    0.000  329.138     0.000  239.069    0.000  239.069
236.80   434.358  123.415    0.000  123.415    39.600  314.999    0.000  314.999     0.000  239.270    0.000  239.270
236.90   429.719  136.063    0.000  136.063    68.091  342.886    0.000  342.886     0.000  209.210    0.000  209.210
237.00   453.427  137.591    0.000  137.591    24.686  339.295    0.000  339.295     0.000  239.471    0.000  239.471
237.10   446.152  126.994    0.000  126.994    47.210  345.220    0.000  345.220     0.000  209.612    0.000  209.612
237.20   433.302  153.968    0.000  153.968    41.590  343.708    0.000  343.708     0.000  219.766    0.000  219.766
237.30   477.259  142.569    0.000  142.569    45.438  326.372    0.000  326.372     0.000  249.625    0.000  249.625
237.40   442.146  147.120    0.000  147.120    30.306  336.312    0.000  336.312     0.000  209.612    0.000  209.612
237.50   432.264  125.076    0.000  125.076    43.318  337.396    0.000  337.396     0.000  209.612    0.000  209.612
237.60   456.976  116.864    0.000  116.864    62.428  327.495    0.000  327.495     0.000  278.880    0.000  278.880
237.70   436.218  126.982    0.000  126.982    62.471  321.139    0.000  321.139     0.000  269.128    0.000  269.128
237.80   416.793  136.278    0.000  136.278    34.024  339.817    0.000  339.817     0.000  248.820    0.000  248.820
237.90   425.897  125.631    0.000  125.631    43.015  329.527    0.000  329.527     0.000  289.034    0.000  289.034
238.00   413.771  141.931    0.000  141.931    68.048  308.386    0.000  308.386     0.000  299.590    0.000  299.590
238.10   428.460  128.233    0.000  128.233    60.439  327.365    0.000  327.365     0.000  339.401    0.000  339.401
238.20   429.825  120.343    0.000  120.343    45.394  337.700    0.000  337.700     0.000  249.021    0.000  249.021
238.30   440.721  131.691    0.000  131.691    45.220  337.306    0.000  337.306     0.000  229.116    0.000  229.116
238.40   430.953  142.577    0.000  142.577    71.766  340.550    0.000  340.550     0.000  289.235    0.000  289.235
238.50   438.842  134.139    0.000  134.139    54.906  363.462    0.000  363.462     0.000  279.081    0.000  279.081
238.60   458.473  152.864    0.000  152.864    66.146  398.831    0.000  398.831     0.000  279.282    0.000  279.282
238.70   436.998  143.353    0.000  143.353    39.644  374.191    0.000  374.191     0.000  268.726    0.000  268.726
238.80   456.434  140.139    0.000  140.139    48.897  368.483    0.000  368.483     0.000  249.424    0.000  249.424
238.90   489.574  138.650    0.000  138.650    76.221  398.704    0.000  398.704     0.000  259.376    0.000  259.376
239.00   481.222  134.694    0.000  134.694    52.830  378.554    0.000  378.554     0.000  269.128    0.000  269.128
239.10   493.503  113.215    0.000  113.215    55.425  407.996    0.000  407.996     0.000  289.436    0.000  289.436
239.20   460.142  136.297    0.000  136.297    77.819  356.376    0.000  356.376     0.000  209.210    0.000  209.210
239.30   487.962  139.649    0.000  139.649    69.689  370.644    0.000  370.644     0.000  299.992    0.000  299.992
239.40   481.161  127.249    0.000  127.249    58.623  353.046    0.000  353.046     0.000  229.719    0.000  229.719
239.50   435.362  142.824    0.000  142.824    68.004  358.277    0.000  358.277     0.000  159.446    0.000  159.446
239.60   459.256  126.507    0.000  126.507    71.766  369.083    0.000  369.083     0.000  259.175    0.000  259.175
239.70   462.854  119.623    0.000  119.623    90.226  354.990    0.000  354.990     0.000  269.128    0.000  269.128
239.80   433.515  134.297    0.000  134.297    49.286  351.616    0.000  351.616     0.000  209.210    0.000  209.210
239.90   453.485  133.900    0.000  133.900    71.766  351.362    0.000  351.362     0.000  229.317    0.000  229.317
240.00   435.868  134.509    0.000  134.509    64.374  356.637    0.000  356.637     0.000  279.684    0.000  279.684
240.10   440.700  137.368    0.000  137.368    54.949  349.286    0.000  349.286     0.000  269.128    0.000  269.128
240.20   438.830  146.906    0.000  146.906    51.101  363.982    0.000  363.982     0.000  239.270    0.000  239.270
240.30   453.679  126.815    0.000  126.815    54.906  342.498    0.000  342.498     0.000  259.376    0.000  259.376
240.40   417.045  140.324    0.000  140.324    51.058  359.185    0.000  359.185     0.000  258.974    0.000  258.974
240.50   461.823  129.165    0.000  129.165    56.678  376.434    0.000  376.434     0.000  299.590    0.000  299.590
240.60   418.199  133.914    0.000  133.914    66.016  367.744    0.000  367.744     0.000  299.188    0.000  299.188
240.70   438.024  128.589    0.000  128.589    50.625  391.220    0.000  391.220     0.000  329.850    0.000  329.850
240.80   478.257  151.040    0.000  151.040    73.842  387.982    0.000  387.982     0.000  349.756    0.000  349.756
240.90   409.365  147.204    0.000  147.204    60.439  374.881    0.000  374.881     0.000  329.649    0.000  329.649
241.00   406.404  153.304    0.000  153.304    60.569  353.997    0.000  353.997     0.000  319.495    0.000  319.495
241.10   442.437  134.468    0.000  134.468    55.036  360.871    0.000  360.871     0.000  289.235    0.000  289.235
241.20   385.603  140.086    0.000  140.086    39.774  351.575    0.000  351.575     0.000  299.188    0.000  299.188
241.30   443.238  130.886    0.000  130.886    58.105  377.345    0.000  377.345     0.000  299.389    0.000  299.389
241.40   448.676  127.903    0.000  127.903    49.112  384.609    0.000  384.609     0.000  329.247    0.000  329.247
241.50   447.290  133.663    0.000  133.663    55.642  390.183    0.000  390.183     0.000  279.081    0.000  279.081
241.60   430.956  148.156    0.000  148.156    52.183  416.771    0.000  416.771     0.000  240.074    0.000  240.074
241.70   430.538  129.533    0.000  129.533    58.061  389.752    0.000  389.752     0.000  228.915    0.000  228.915
241.80   431.468  133.239    0.000  133.239    81.494  372.801    0.000  372.801     0.000  299.188    0.000  299.188
241.90   422.258  141.808    0.000  141.808    81.666  365.154    0.000  365.154     0.000  268.726    0.000  268.726
242.00   445.210  140.537    0.000  140.537    83.524  337.569    0.000  337.569     0.000  329.850    0.000  329.850
242.10   450.032  122.402    0.000  122.402   110.198  358.407    0.000  358.407     0.000  310.146    0.000  310.146
242.20   458.728  120.060    0.000  120.060    73.409  368.353    0.000  368.353     0.000  329.247    0.000  329.247
242.30   451.999  122.262    0.000  122.262    65.540  326.588    0.000  326.588     0.000  288.632    0.000  288.632
242.40   443.197  127.686    0.000  127.686    56.289  384.782    0.000  384.782     0.000  239.069    0.000  239.069
242.50   437.326  137.441    0.000  137.441    49.242  369.951    0.000  369.951     0.000  289.235    0.000  289.235
242.60   406.794  129.229    0.000  129.229    49.242  349.848    0.000  349.848     0.000  289.436    0.000  289.436
242.70   415.000  133.591    0.000  133.591    75.180  350.885    0.000  350.885     0.000  329.649    0.000  329.649
242.80   418.785  136.281    0.000  136.281    58.365  343.709    0.000  343.709     0.000  329.649    0.000  329.649
242.90   463.611  138.876    0.000  138.876    52.960  370.643    0.000  370.643     0.000  280.488    0.000  280.488
243.00   444.623  130.111    0.000  130.111    83.266  367.357    0.000  367.357     0.000  309.342    0.000  309.342
243.10   440.182  113.441    0.000  113.441    60.656  317.379    0.000  317.379     0.000  229.116    0.000  229.116
243.20   478.962  124.403    0.000  124.403    75.483  364.330    0.000  364.330     0.000  269.731    0.000  269.731
243.30   430.614  126.548    0.000  126.548    58.710  351.879    0.000  351.879     0.000  329.046    0.000  329.046
243.40   457.004  134.157    0.000  134.157    68.135  407.475    0.000  407.475     0.000  320.300    0.000  320.300
243.50   405.151  139.837    0.000  139.837    33.937  325.160    0.000  325.160     0.000  319.093    0.000  319.093
243.60   407.641  136.292    0.000  136.292    96.321  304.885    0.000  304.885     0.000  339.602    0.000  339.602
243.70   389.686  134.506    0.000  134.506    54.732  322.479    0.000  322.479     0.000  349.957    0.000  349.957
243.80   409.331  129.150    0.000  129.150    67.355  342.540    0.000  342.540     0.000  298.786    0.000  298.786
243.90   426.226  127.770    0.000  127.770    45.177  328.016    0.000  328.016     0.000  269.128    0.000  269.128
244.00   426.201  125.506    0.000  125.506    31.991  341.979    0.000  341.979     0.000  189.104    0.000  189.104
244.10   416.769  128.494    0.000  128.494    42.670  390.874    0.000  390.874     0.000  318.892    0.000  318.892
244.20   421.476  128.516    0.000  128.516    41.373  343.706    0.000  343.706     0.000  199.056    0.000  199.056
244.30   414.201  139.165    0.000  139.165    75.787  346.861    0.000  346.861     0.000  259.175    0.000  259.175
244.40   430.424  135.326    0.000  135.326    52.528  370.730    0.000  370.730     0.000  229.116    0.000  229.116
244.50   414.663  130.194    0.000  130.194    60.916  383.830    0.000  383.830     0.000  309.342    0.000  309.342
244.60   421.448  115.950    0.000  115.950    54.256  355.167    0.000  355.167     0.000  199.056    0.000  199.056
244.70   396.969  130.325    0.000  130.325    41.286  336.532    0.000  336.532     0.000  179.151    0.000  179.151
244.80   363.534  139.274    0.000  139.274    60.093  345.222    0.000  345.222     0.000  209.210    0.000  209.210
244.90   397.401  141.340    0.000  141.340    72.848  319.149    0.000  319.149     0.000  149.493    0.000  149.493
245.00   425.407  144.766    0.000  144.766    65.669  361.690    0.000  361.690     0.000  209.311    0.000  209.311
245.10   421.368  134.044    0.000  134.044    44.961  400.258    0.000  400.258     0.000  309.945    0.000  309.945
245.20   410.698  130.634    0.000  130.634    52.701  350.627    0.000  350.627     0.000  179.553    0.000  179.553
245.30   415.560  134.199    0.000  134.199    95.414  383.698    0.000  383.698     0.000  349.655    0.000  349.655
245.40   427.317  129.961    0.000  129.961    87.158  366.017    0.000  366.017     0.000  219.364    0.000  219.364
245.50   443.196  129.283    0.000  129.283    76.479  354.731    0.000  354.731     0.000  189.908    0.000  189.908
245.60   464.498  124.463    0.000  124.463    78.425  418.678    0.000  418.678     0.000  149.694    0.000  149.694
245.70   417.405  131.577    0.000  131.577    82.098  362.599    0.000  362.599     0.000  199.660    0.000  199.660
245.80   454.344  120.024    0.000  120.024    63.551  352.442    0.000  352.442     0.000  218.962    0.000  218.962
245.90   444.793  132.690    0.000  132.690    71.940  391.656    0.000  391.656     0.000  309.141    0.000  309.141
246.00   428.951  147.598    0.000  147.598    63.896  376.565    0.000  376.565     0.000  239.370    0.000  239.370
246.10   432.288  134.772    0.000  134.772    49.069  378.643    0.000  378.643     0.000  299.590    0.000  299.590
246.20   431.201  123.716    0.000  123.716    55.597  365.065    0.000  365.065     0.000  269.530    0.000  269.530
246.30   458.738  130.082    0.000  130.082    77.602  378.944    0.000  378.944     0.000  309.342    0.000  309.342
246.40   414.434  141.610    0.000  141.610    61.519  326.156    0.000  326.156     0.000  259.577    0.000  259.577
246.50   429.942  127.025    0.000  127.025    77.904  314.354    0.000  314.354     0.000  199.458    0.000  199.458
246.60   429.284  140.765    0.000  140.765    60.828  356.247    0.000  356.247     0.000  249.021    0.000  249.021
246.70   439.376  132.736    0.000  132.736    92.129  353.738    0.000  353.738     0.000  199.257    0.000  199.257
246.80   440.941  130.237    0.000  130.237    84.736  367.227    0.000  367.227     0.000  169.198    0.000  169.198
246.90   421.599  119.337    0.000  119.337    51.964  337.655    0.000  337.655     0.000  298.987    0.000  298.987
247.00   407.549  141.197    0.000  141.197    65.540  343.234    0.000  343.234     0.000  259.577    0.000  259.577
247.10   425.241  135.762    0.000  135.762    60.830  377.519    0.000  377.519     0.000  289.235    0.000  289.235
247.20   425.550  128.938    0.000  128.938    70.988  332.423    0.000  332.423     0.000  209.009    0.000  209.009
247.30   467.275   16.487    0.000   16.487    33.333  322.820    0.000  322.820     0.000   40.616    0.000   40.616
247.40   489.612   17.966    0.000   17.966    27.842  336.872    0.000  336.872     0.000   69.670    0.000   69.670
247.50   430.958   20.080    0.000   20.080     7.566  350.063    0.000  350.063     0.000  189.104    0.000  189.104
247.60   480.025   15.430    0.000   15.430    31.561  338.692    0.000  338.692     0.000   40.213    0.000   40.213
247.70   446.768   25.124    0.000   25.124    22.178  331.513    0.000  331.513     0.000  119.635    0.000  119.635
247.80   468.650   19.868    0.000   19.868    24.079  319.887    0.000  319.887     0.000  119.434    0.000  119.434
247.90   468.796   15.796    0.000   15.796    29.614  341.978    0.000  341.978     0.000  159.446    0.000  159.446
248.00   453.879   23.320    0.000   23.320    23.692  380.717    0.000  380.717     0.000  179.352    0.000  179.352
248.10   461.448   20.503    0.000   20.503    22.654  320.274    0.000  320.274     0.000   29.858    0.000   29.858
248.20   493.240   14.584    0.000   14.584    20.406  353.956    0.000  353.956     0.000  129.588    0.000  129.588
248.30   487.539   19.404    0.000   19.404    25.638  367.921    0.000  367.921     0.000   89.776    0.000   89.776
248.40   480.803   12.471    0.000   12.471    16.947  331.604    0.000  331.604     0.000  139.742    0.000  139.742
248.50   457.561   16.458    0.000   16.458     3.761  337.958    0.000  337.958     0.000  129.588    0.000  129.588
248.60   485.359   27.690    0.000   27.690    22.350  374.016    0.000  374.016     0.000  189.807    0.000  189.807
248.70   484.956   23.462    0.000   23.462    16.515  344.660    0.000  344.660     0.000  199.257    0.000  199.257
248.80   475.289   28.507    0.000   28.507     7.479  305.184    0.000  305.184     0.000    0.000    0.000    0.000
248.90   478.806   19.812    0.000   19.812     0.000  288.883    0.000  288.883     0.000   10.154    0.000   10.154
249.00   505.068   32.384    0.000   32.384     0.000  380.932    0.000  380.932     0.000   49.764    0.000   49.764
249.10   459.950   22.222    0.000   22.222     0.000  324.251    0.000  324.251     0.000    0.000    0.000    0.000
249.20   473.713   28.185    0.000   28.185     0.000  304.971    0.000  304.971     0.000   20.308    0.000   20.308
249.30   485.656   34.301    0.000   34.301    16.558  316.037    0.000  316.037     0.000   10.154    0.000   10.154
249.40   472.018   20.645    0.000   20.645    24.254  309.894    0.000  309.894     0.000   40.616    0.000   40.616
249.50   466.859   18.854    0.000   18.854     0.000  283.355    0.000  283.355     0.000    0.000    0.000    0.000
249.60   459.727   39.966    0.000   39.966    15.001  347.815    0.000  347.815     0.000   79.623    0.000   79.623
249.70   480.895   22.984    0.000   22.984    16.904  324.808    0.000  324.808     0.000   80.326    0.000   80.326
249.80   435.623   22.109    0.000   22.109    22.437  284.305    0.000  284.305     0.000   19.906    0.000   19.906
249.90   462.955   45.010    0.000   45.010    11.327  361.216    0.000  361.216     0.000  109.481    0.000  109.481
250.00   463.884   29.691    0.000   29.691    38.996  346.476    0.000  346.476     0.000    0.000    0.000    0.000
250.10   456.458   16.712    0.000   16.712    11.196  294.290    0.000  294.290     0.000   20.308    0.000   20.308
250.20   454.967   15.007    0.000   15.007    21.877  349.023    0.000  349.023     0.000  109.481    0.000  109.481
250.30   478.059   15.627    0.000   15.627    22.437  283.739    0.000  283.739     0.000    0.000    0.000    0.000
250.40   463.596   30.368    0.000   30.368    26.068  313.788    0.000  313.788     0.000   19.906    0.000   19.906
250.50   435.976   46.406    0.000   46.406    39.384  365.755    0.000  365.755     0.000   89.977    0.000   89.977
250.60   444.076   51.463    0.000   51.463    33.807  348.591    0.000  348.591     0.000   90.480    0.000   90.480
250.70   452.083   63.175    0.000   63.175    25.768  360.913    0.000  360.913     0.000   70.976    0.000   70.976
250.80   456.476   47.828    0.000   47.828    11.197  402.068    0.000  402.068     0.000  209.611    0.000  209.611
250.90   446.610   65.259    0.000   65.259    13.316  345.777    0.000  345.777     0.000   60.722    0.000   60.722
251.00   397.749   60.512    0.000   60.512    12.711  296.673    0.000  296.673     0.000   60.119    0.000   60.119
251.10   440.603   60.085    0.000   60.085    14.700  308.433    0.000  308.433     0.000   49.965    0.000   49.965
251.20   428.196   68.500    0.000   68.500    33.290  320.279    0.000  320.279     0.000   89.776    0.000   89.776
251.30   386.117   62.161    0.000   62.161    13.230  327.629    0.000  327.629     0.000    0.000    0.000    0.000
251.40   394.894   61.764    0.000   61.764    29.053  336.621    0.000  336.621     0.000   29.858    0.000   29.858
251.50   411.734   70.848    0.000   70.848    20.752  295.895    0.000  295.895     0.000   29.858    0.000   29.858
251.60   393.399   74.540    0.000   74.540    60.355  311.978    0.000  311.978     0.000    0.000    0.000    0.000
251.70   405.217   59.466    0.000   59.466    22.611  333.855    0.000  333.855     0.000   89.977    0.000   89.977
251.80   417.343   56.380    0.000   56.380     7.523  307.049    0.000  307.049     0.000   19.906    0.000   19.906
251.90   408.347   53.800    0.000   53.800    11.154  356.596    0.000  356.596     0.000   29.858    0.000   29.858
252.00   412.590   51.337    0.000   51.337    56.550  281.541    0.000  281.541     0.000    0.000    0.000    0.000
252.10   392.666   46.150    0.000   46.150    58.971  277.910    0.000  277.910     0.000    0.000    0.000    0.000
252.20   462.561   42.685    0.000   42.685    34.501  291.917    0.000  291.917     0.000   20.107    0.000   20.107
252.30   437.824   56.902    0.000   56.902    30.004  332.039    0.000  332.039     0.000    0.000    0.000    0.000
252.40   443.451   52.956    0.000   52.956    53.610  315.696    0.000  315.696     0.000   20.308    0.000   20.308
252.50   424.820   47.490    0.000   47.490    59.923  306.012    0.000  306.012     0.000   29.858    0.000   29.858
252.60   415.088   69.329    0.000   69.329    47.471  303.245    0.000  303.245     0.000    9.953    0.000    9.953
252.70   468.846   55.712    0.000   55.712    40.467  323.046    0.000  323.046     0.000    0.000    0.000    0.000
252.80   393.093   61.356    0.000   61.356    42.110  306.617    0.000  306.617     0.000    0.000    0.000    0.000
252.90   415.743   67.538    0.000   67.538    54.475  324.516    0.000  324.516     0.000    9.953    0.000    9.953
253.00   424.191   62.119    0.000   62.119    18.158  342.675    0.000  342.675     0.000   39.811    0.000   39.811
253.10   447.746   63.975    0.000   63.975    45.569  313.794    0.000  313.794     0.000   59.717    0.000   59.717
253.20   454.000   47.774    0.000   47.774     7.350  285.865    0.000  285.865     0.000  119.635    0.000  119.635
253.30   407.257   86.608    0.000   86.608    56.291  343.020    0.000  343.020     0.000  180.759    0.000  180.759
253.40   404.797   70.138    0.000   70.138    12.711  348.036    0.000  348.036     0.000  100.131    0.000  100.131
253.50   406.563   65.063    0.000   65.063    18.504  327.629    0.000  327.629     0.000  129.990    0.000  129.990
253.60   391.290   84.287    0.000   84.287    27.238  339.475    0.000  339.475     0.000  110.084    0.000  110.084
253.70   464.417   39.245    0.000   39.245    29.053  358.498    0.000  358.498     0.000  110.084    0.000  110.084
253.80   498.573   33.933    0.000   33.933    11.327  364.934    0.000  364.934     0.000   50.367    0.000   50.367
253.90   481.896   22.053    0.000   22.053    16.817  398.568    0.000  398.568     0.000   70.474    0.000   70.474
254.00   475.490   44.235    0.000   44.235    34.025  349.370    0.000  349.370     0.000   79.823    0.000   79.823
254.10   469.215   42.911    0.000   42.911    16.515  415.560    0.000  415.560     0.000  130.090    0.000  130.090
254.20   417.284   83.101    0.000   83.101    78.254  315.783    0.000  315.783     0.000   99.729    0.000   99.729
254.30   495.438   39.824    0.000   39.824    52.746  379.294    0.000  379.294     0.000  190.109    0.000  190.109
254.40   505.008   43.980    0.000   43.980    41.764  366.367    0.000  366.367     0.000  110.486    0.000  110.486
254.50   464.774   49.041    0.000   49.041     7.263  401.473    0.000  401.473     0.000  239.471    0.000  239.471
254.60   473.462   43.474    0.000   43.474     1.816  388.974    0.000  388.974     0.000  219.967    0.000  219.967
254.70   475.014   38.697    0.000   38.697     0.000  396.449    0.000  396.449     0.000  228.915    0.000  228.915
254.80   456.141   36.117    0.000   36.117     0.000  358.492    0.000  358.492     0.000  239.270    0.000  239.270
254.90   495.599   41.711    0.000   41.711     0.000  414.999    0.000  414.999     0.000  259.779    0.000  259.779
255.00   440.596   56.191    0.000   56.191     0.000  353.040    0.000  353.040     0.000  219.163    0.000  219.163
255.10   497.315   41.064    0.000   41.064     0.000  414.395    0.000  414.395     0.000  339.702    0.000  339.702
255.20   481.110   23.842    0.000   23.842     1.902  331.941    0.000  331.941     0.000   60.822    0.000   60.822
255.30   454.367   41.197    0.000   41.197     0.000  324.857    0.000  324.857     0.000  111.693    0.000  111.693
255.40   450.017   72.734    0.000   72.734     0.000  359.527    0.000  359.527     0.000  149.493    0.000  149.493
255.50   449.495   71.234    0.000   71.234     0.000  389.228    0.000  389.228     0.000  199.760    0.000  199.760
255.60   465.259   16.670    0.000   16.670     0.000  328.267    0.000  328.267     0.000   50.769    0.000   50.769
255.70   487.343   27.224    0.000   27.224     0.000  357.062    0.000  357.062     0.000  199.660    0.000  199.660
255.80   475.870   39.596    0.000   39.596     0.000  392.816    0.000  392.816     0.000  182.770    0.000  182.770
255.90   453.705   19.812    0.000   19.812     0.000  315.476    0.000  315.476     0.000   89.575    0.000   89.575
256.00   451.252   13.950    0.000   13.950     0.000  326.675    0.000  326.675     0.000   80.025    0.000   80.025
256.10   431.930   15.162    0.000   15.162     0.000  301.769    0.000  301.769     0.000  169.198    0.000  169.198
256.20   477.392   17.178    0.000   17.178     0.000  331.037    0.000  331.037     0.000  119.635    0.000  119.635
256.30   497.359   16.487    0.000   16.487     0.000  397.923    0.000  397.923     0.000  263.197    0.000  263.197
256.40   449.264   23.222    0.000   23.222     0.000  277.255    0.000  277.255     0.000   71.077    0.000   71.077
256.50   449.121   11.837    0.000   11.837     0.000  304.408    0.000  304.408     0.000   50.568    0.000   50.568
256.60   453.353   17.868    0.000   17.868     0.000  349.890    0.000  349.890     0.000  189.104    0.000  189.104
256.70   453.565   15.430    0.000   15.430     0.000  321.137    0.000  321.137     0.000   30.160    0.000   30.160
256.80   460.826   19.868    0.000   19.868     0.000  373.281    0.000  373.281     0.000  169.801    0.000  169.801
256.90   480.953   19.333    0.000   19.333     0.000  394.853    0.000  394.853     0.000  280.287    0.000  280.287
257.00   461.889   18.784    0.000   18.784     0.000  300.732    0.000  300.732     0.000  179.151    0.000  179.151
257.10   468.956   25.366    0.000   25.366     0.000  372.371    0.000  372.371     0.000  210.216    0.000  210.216
257.20   473.868   16.430    0.000   16.430     0.000  361.733    0.000  361.733     0.000   50.568    0.000   50.568
257.30   467.334   22.954    0.000   22.954     0.000  345.864    0.000  345.864     0.000  162.361    0.000  162.361
257.40   446.241   19.362    0.000   19.362     0.000  341.891    0.000  341.891     0.000   70.273    0.000   70.273
257.50   457.461   21.926    0.000   21.926     0.000  371.029    0.000  371.029     0.000  202.776    0.000  202.776
257.60   464.958   13.471    0.000   13.471     0.000  397.106    0.000  397.106     0.000  252.037    0.000  252.037
257.70   465.682   44.810    0.000   44.810     0.000  445.053    0.000  445.053     0.000  130.794    0.000  130.794
257.80   452.557   19.065    0.000   19.065     0.000  321.142    0.000  321.142     0.000  162.261    0.000  162.261
257.90   497.110   14.133    0.000   14.133     0.000  380.288    0.000  380.288     0.000  252.037    0.000  252.037
258.00   444.806   31.439    0.000   31.439     0.000  386.428    0.000  386.428     0.000  180.558    0.000  180.558
258.10   494.885   24.857    0.000   24.857     0.000  424.992    0.000  424.992     0.000  350.560    0.000  350.560
258.20   467.385   14.584    0.000   14.584     0.000  383.315    0.000  383.315     0.000  130.191    0.000  130.191
258.30   486.026   26.253    0.000   26.253     0.000  427.587    0.000  427.587     0.000  239.873    0.000  239.873
258.40   457.589   22.193    0.000   22.193     0.000  401.905    0.000  401.905     0.000  170.203    0.000  170.203
258.50   455.719   22.687    0.000   22.687     0.000  420.150    0.000  420.150     0.000  160.653    0.000  160.653
258.60   502.193   16.797    0.000   16.797     0.000  404.067    0.000  404.067     0.000  139.540    0.000  139.540
258.70   462.601   32.650    0.000   32.650     0.000  363.210    0.000  363.210     0.000  120.037    0.000  120.037
258.80   494.217   36.710    0.000   36.710     0.000  428.538    0.000  428.538     0.000  140.144    0.000  140.144
258.90   486.144   16.050    0.000   16.050     0.000  409.817    0.000  409.817     0.000  160.049    0.000  160.049
259.00   545.386   15.641    0.000   15.641     0.000  440.470    0.000  440.470     0.000  199.660    0.000  199.660
259.10   503.870   31.676    0.000   31.676     0.000  463.039    0.000  463.039     0.000  350.560    0.000  350.560
259.20   472.006   23.434    0.000   23.434     0.000  361.692    0.000  361.692     0.000  240.476    0.000  240.476
259.30   489.046   22.672    0.000   22.672     0.000  360.527    0.000  360.527     0.000  240.074    0.000  240.074
259.40   516.535   14.486    0.000   14.486     0.000  349.502    0.000  349.502     0.000   89.575    0.000   89.575
259.50   483.877   17.332    0.000   17.332     0.000  428.618    0.000  428.618     0.000  209.009    0.000  209.009
259.60   538.911   25.645    0.000   25.645     0.000  434.843    0.000  434.843     0.000  169.399    0.000  169.399
259.70   472.921   18.389    0.000   18.389     0.000  378.035    0.000  378.035     0.000  149.493    0.000  149.493
259.80   461.913   22.617    0.000   22.617     0.000  393.900    0.000  393.900     0.000  159.245    0.000  159.245
259.90   502.415   26.887    0.000   26.887     0.000  378.423    0.000  378.423     0.000   59.918    0.000   59.918
260.00   462.343   41.357    0.000   41.357     0.000  434.496    0.000  434.496     0.000  159.245    0.000  159.245
260.10   447.942   29.789    0.000   29.789     0.000  377.469    0.000  377.469     0.000  159.245    0.000  159.245
260.20   442.969   23.209    0.000   23.209     0.000  341.976    0.000  341.976     0.000  149.292    0.000  149.292
260.30   449.043   23.561    0.000   23.561     0.000  352.182    0.000  352.182     0.000  139.339    0.000  139.339
260.40   474.083   19.714    0.000   19.714     0.000  358.920    0.000  358.920     0.000  179.854    0.000  179.854
260.50   495.006   18.178    0.000   18.178     0.000  358.106    0.000  358.106     0.000  180.156    0.000  180.156
260.60   476.260   23.941    0.000   23.941     0.000  365.929    0.000  365.929     0.000  299.389    0.000  299.389
260.70   497.325   16.064    0.000   16.064     0.000  375.183    0.000  375.183     0.000  239.672    0.000  239.672
260.80   429.249   22.715    0.000   22.715     0.000  347.427    0.000  347.427     0.000  259.779    0.000  259.779
260.90   475.392   17.135    0.000   17.135     0.000  361.566    0.000  361.566     0.000  209.612    0.000  209.612
261.00   432.932   18.177    0.000   18.177     0.000  315.647    0.000  315.647     0.000   59.918    0.000   59.918
261.10   430.672   17.431    0.000   17.431     0.000  310.069    0.000  310.069     0.000   69.670    0.000   69.670
261.20   447.668   24.519    0.000   24.519     0.000  345.567    0.000  345.567     0.000  129.588    0.000  129.588
261.30   464.737   23.547    0.000   23.547     0.000  371.244    0.000  371.244     0.000   49.764    0.000   49.764
261.40   463.764   27.070    0.000   27.070     0.000  413.528    0.000  413.528     0.000    0.000    0.000    0.000
261.50   467.245   24.646    0.000   24.646     0.000  358.408    0.000  358.408     0.000  139.742    0.000  139.742
261.60   448.155   18.812    0.000   18.812     0.000  353.821    0.000  353.821     0.000  139.339    0.000  139.339
261.70   396.489   20.714    0.000   20.714     0.000  282.529    0.000  282.529     0.000   30.462    0.000   30.462
261.80   398.296   42.829    0.000   42.829     0.000  317.721    0.000  317.721     0.000   40.616    0.000   40.616
261.90   427.830   15.430    0.000   15.430     0.000  302.980    0.000  302.980     0.000   79.623    0.000   79.623
262.00   400.408   27.126    0.000   27.126     0.000  330.132    0.000  330.132     0.000   29.858    0.000   29.858
262.10   428.511   44.124    0.000   44.124     0.000  306.827    0.000  306.827     0.000  109.481    0.000  109.481
262.20   395.275   42.722    0.000   42.722     0.000  326.236    0.000  326.236     0.000   20.308    0.000   20.308
262.30   422.880   50.883    0.000   50.883     0.000  329.910    0.000  329.910     0.000   50.769    0.000   50.769
262.40   456.850   54.510    0.000   54.510     0.000  334.798    0.000  334.798     0.000   91.385    0.000   91.385
262.50   452.050   78.690    0.000   78.690     0.000  347.074    0.000  347.074     0.000   70.976    0.000   70.976
262.60   435.995   48.916    0.000   48.916     0.000  352.134    0.000  352.134     0.000   50.769    0.000   50.769
262.70   419.005   74.484    0.000   74.484     0.000  353.082    0.000  353.082     0.000   50.769    0.000   50.769
262.80   364.733   65.501    0.000   65.501     0.000  350.967    0.000  350.967     0.000   81.231    0.000   81.231
262.90   403.559   57.280    0.000   57.280     0.000  313.661    0.000  313.661     0.000  121.847    0.000  121.847
263.00   447.044   18.178    0.000   18.178     0.000  340.375    0.000  340.375     0.000   50.769    0.000   50.769
263.10   431.823   28.984    0.000   28.984     0.000  347.162    0.000  347.162     0.000  139.339    0.000  139.339
263.20   427.474   28.006    0.000   28.006     0.000  328.917    0.000  328.917     0.000  101.438    0.000  101.438
263.30   467.934   22.476    0.000   22.476     0.000  362.768    0.000  362.768     0.000   91.284    0.000   91.284
263.40   417.273   50.275    0.000   50.275     0.000  348.501    0.000  348.501     0.000   50.769    0.000   50.769
263.50   441.678   34.320    0.000   34.320     0.000  358.446    0.000  358.446     0.000   60.621    0.000   60.621
263.60   396.400   90.291    0.000   90.291     0.000  377.730    0.000  377.730     0.000  228.915    0.000  228.915
263.70   417.917   50.764    0.000   50.764     0.000  387.673    0.000  387.673     0.000  250.027    0.000  250.027
263.80   362.970  150.424    0.000  150.424     0.000  408.473    0.000  408.473     0.000  279.684    0.000  279.684
263.90   324.463  159.660    0.000  159.660     0.000  390.443    0.000  390.443     0.000  319.697    0.000  319.697
264.00   351.528  158.874    0.000  158.874     0.000  364.934    0.000  364.934     0.000  249.021    0.000  249.021
264.10   370.565  150.714    0.000  150.714     0.000  330.824    0.000  330.824     0.000  179.553    0.000  179.553
264.20   378.228  103.401    0.000  103.401     0.000  299.737    0.000  299.737     0.000  209.009    0.000  209.009
264.30   348.151  139.352    0.000  139.352     0.000  374.661    0.000  374.661     0.000  218.962    0.000  218.962
264.40   340.699  119.570    0.000  119.570     0.000  300.686    0.000  300.686     0.000  189.104    0.000  189.104
264.50   314.149  149.798    0.000  149.798     0.000  365.755    0.000  365.755     0.000  258.773    0.000  258.773
264.60   347.266  144.222    0.000  144.222     0.000  338.647    0.000  338.647     0.000  229.518    0.000  229.518
264.70   368.004  150.233    0.000  150.233     0.000  349.326    0.000  349.326     0.000  248.820    0.000  248.820
264.80   346.672  150.572    0.000  150.572     0.000  348.070    0.000  348.070     0.000  129.387    0.000  129.387
264.90   372.157  131.481    0.000  131.481     0.000  365.579    0.000  365.579     0.000  218.962    0.000  218.962
265.00   336.617  135.602    0.000  135.602     0.000  367.005    0.000  367.005     0.000  248.820    0.000  248.820
265.10   352.104  125.827    0.000  125.827     0.000  346.473    0.000  346.473     0.000  268.726    0.000  268.726
265.20   346.633  132.903    0.000  132.903     0.000  339.943    0.000  339.943     0.000  268.726    0.000  268.726
265.30   338.659  128.612    0.000  128.612     0.000  351.312    0.000  351.312     0.000  199.056    0.000  199.056
265.40   322.354  147.370    0.000  147.370     0.000  345.176    0.000  345.176     0.000  169.198    0.000  169.198
265.50   334.955  130.161    0.000  130.161     0.000  322.131    0.000  322.131     0.000  189.104    0.000  189.104
265.60   393.363  120.240    0.000  120.240     0.000  324.983    0.000  324.983     0.000  179.151    0.000  179.151
265.70   451.913   51.974    0.000   51.974     0.000  369.345    0.000  369.345     0.000  249.021    0.000  249.021
265.80   368.627  127.594    0.000  127.594     0.000  330.824    0.000  330.824     0.000  159.245    0.000  159.245
265.90   343.588  134.638    0.000  134.638     0.000  381.965    0.000  381.965     0.000  179.151    0.000  179.151
266.00   365.466  141.839    0.000  141.839     0.000  352.570    0.000  352.570     0.000  169.198    0.000  169.198
266.10   385.196  125.946    0.000  125.946     0.000  400.815    0.000  400.815     0.000  189.104    0.000  189.104
266.20   360.906  120.877    0.000  120.877     0.000  392.604    0.000  392.604     0.000  248.820    0.000  248.820
266.30   380.672  114.209    0.000  114.209     0.000  362.424    0.000  362.424     0.000  169.198    0.000  169.198
266.40   339.539  129.156    0.000  129.156     0.000  363.247    0.000  363.247     0.000  149.292    0.000  149.292
266.50   362.693  124.407    0.000  124.407     0.000  376.476    0.000  376.476     0.000  238.868    0.000  238.868
266.60   350.265  134.273    0.000  134.273     3.632  354.774    0.000  354.774     0.000  258.773    0.000  258.773
266.70   341.991  153.238    0.000  153.238     0.000  334.368    0.000  334.368     0.000  308.537    0.000  308.537
266.80   345.554  135.065    0.000  135.065     0.000  353.172    0.000  353.172     0.000  248.820    0.000  248.820
266.90   320.323  157.615    0.000  157.615     0.000  322.826    0.000  322.826     0.000  248.820    0.000  248.820
267.00   352.210  131.246    0.000  131.246     0.000  391.132    0.000  391.132     0.000  278.679    0.000  278.679
267.10   320.561  148.677    0.000  148.677     0.000  365.708    0.000  365.708     0.000  218.962    0.000  218.962
267.20   367.958  123.585    0.000  123.585     5.534  355.289    0.000  355.289     0.000  228.915    0.000  228.915
267.30   346.362  130.188    0.000  130.188     1.816  358.577    0.000  358.577     0.000  318.490    0.000  318.490
267.40   349.999  130.662    0.000  130.662     0.000  328.402    0.000  328.402     0.000  248.820    0.000  248.820
267.50   332.245  140.949    0.000  140.949     0.000  346.171    0.000  346.171     0.000  248.820    0.000  248.820
267.60   359.866  146.276    0.000  146.276     0.000  369.387    0.000  369.387     0.000  248.820    0.000  248.820
267.70   332.502  128.236    0.000  128.236     0.000  369.343    0.000  369.343     0.000  179.352    0.000  179.352
267.80   340.174  146.452    0.000  146.452     0.000  354.642    0.000  354.642     0.000   79.623    0.000   79.623
267.90   337.535  126.123    0.000  126.123     0.000  311.928    0.000  311.928     0.000   49.965    0.000   49.965
268.00   344.382  141.546    0.000  141.546     0.000  353.949    0.000  353.949     0.000  131.196    0.000  131.196
268.10   331.834  132.636    0.000  132.636     0.000  339.208    0.000  339.208     0.000   50.769    0.000   50.769
268.20   339.064  133.812    0.000  133.812     0.000  327.883    0.000  327.883     0.000   49.764    0.000   49.764
268.30   411.782  103.311    0.000  103.311     0.000  343.058    0.000  343.058     0.000   50.065    0.000   50.065
268.40   330.475  134.067    0.000  134.067     0.000  338.518    0.000  338.518     0.000  109.481    0.000  109.481
268.50   340.667  126.611    0.000  126.611     0.000  367.182    0.000  367.182     0.000  109.481    0.000  109.481
268.60   318.899  129.171    0.000  129.171     0.000  329.223    0.000  329.223     0.000   89.575    0.000   89.575
268.70   358.736  139.318    0.000  139.318     0.000  430.948    0.000  430.948     0.000  231.328    0.000  231.328
268.80   354.736  149.243    0.000  149.243     0.000  415.001    0.000  415.001     0.000  149.292    0.000  149.292
268.90   334.125  153.456    0.000  153.456     0.000  352.399    0.000  352.399     0.000  228.915    0.000  228.915
269.00   372.112  116.580    0.000  116.580     0.000  359.053    0.000  359.053     0.000  229.116    0.000  229.116
269.10   363.170  138.868    0.000  138.868     0.000  389.319    0.000  389.319     0.000  209.612    0.000  209.612
269.20   372.066  121.920    0.000  121.920     0.000  403.369    0.000  403.369     0.000  179.553    0.000  179.553
269.30   382.032  129.051    0.000  129.051     0.000  398.655    0.000  398.655     0.000  189.806    0.000  189.806
269.40   353.984  126.358    0.000  126.358     0.000  380.197    0.000  380.197     0.000  170.303    0.000  170.303
269.50   374.583  126.612    0.000  126.612     0.000  360.871    0.000  360.871     0.000  258.974    0.000  258.974
269.60   364.724  119.431    0.000  119.431     0.000  349.234    0.000  349.234     0.000  182.266    0.000  182.266
269.70   346.641  129.868    0.000  129.868     0.000  330.950    0.000  330.950     0.000  192.823    0.000  192.823
269.80   320.053  146.471    0.000  146.471     0.000  353.476    0.000  353.476     0.000  189.104    0.000  189.104
269.90   354.561  138.683    0.000  138.683     0.000  387.713    0.000  387.713     0.000  151.503    0.000  151.503
270.00   354.325  140.348    0.000  140.348     0.000  339.083    0.000  339.083     0.000  268.726    0.000  268.726
270.10   333.476  125.270    0.000  125.270     0.000  333.500    0.000  333.500     0.000  121.847    0.000  121.847
270.20   363.582  148.579    0.000  148.579     0.000  403.714    0.000  403.714     0.000  213.231    0.000  213.231
270.30   373.998  139.774    0.000  139.774     0.000  426.928    0.000  426.928     0.000  250.730    0.000  250.730
270.40   415.624   97.033    0.000   97.033     0.000  357.842    0.000  357.842     0.000  280.387    0.000  280.387
270.50   319.822  160.997    0.000  160.997     0.000  386.461    0.000  386.461     0.000  221.576    0.000  221.576
270.60   342.697  156.015    0.000  156.015     0.000  424.079    0.000  424.079     0.000  230.322    0.000  230.322
270.70   317.646  161.624    0.000  161.624     0.000  352.825    0.000  352.825     0.000  120.740    0.000  120.740
270.80   335.312  152.976    0.000  152.976     0.000  404.413    0.000  404.413     0.000  251.233    0.000  251.233
270.90   348.346  141.548    0.000  141.548     0.000  407.699    0.000  407.699     0.000  150.700    0.000  150.700
271.00   357.320  158.611    0.000  158.611     1.816  373.717    0.000  373.717     0.000  291.044    0.000  291.044
271.10   334.994  142.453    0.000  142.453     0.000  361.525    0.000  361.525     0.000  220.772    0.000  220.772
271.20   363.453  139.194    0.000  139.194     0.000  404.240    0.000  404.240     0.000  251.233    0.000  251.233
271.30   366.011  137.391    0.000  137.391     0.000  412.628    0.000  412.628     0.000  230.523    0.000  230.523
271.40   368.261  144.431    0.000  144.431     1.816  419.199    0.000  419.199     0.000  290.642    0.000  290.642
271.50   380.213  134.031    0.000  134.031     0.000  426.894    0.000  426.894     0.000  241.280    0.000  241.280
271.60   352.922  170.055    0.000  170.055     0.000  456.769    0.000  456.769     0.000  310.347    0.000  310.347
271.70   339.088  179.122    0.000  179.122     0.000  438.740    0.000  438.740     0.000  282.901    0.000  282.901
271.80   352.983  157.832    0.000  157.832     0.000  406.877    0.000  406.877     0.000  282.499    0.000  282.499
271.90   342.953  186.110    0.000  186.110     0.000  449.636    0.000  449.636     0.000  452.903    0.000  452.903
272.00   361.502  159.389    0.000  159.389     0.000  416.778    0.000  416.778     0.000  260.985    0.000  260.985
272.10   347.220  162.445    0.000  162.445     0.000  398.187    0.000  398.187     0.000  311.352    0.000  311.352
272.20   402.833  156.127    0.000  156.127     9.079  425.727    0.000  425.727     0.000  441.543    0.000  441.543
272.30   352.234  176.007    0.000  176.007     0.000  409.730    0.000  409.730     0.000  361.317    0.000  361.317
272.40   343.806  169.610    0.000  169.610     0.000  424.214    0.000  424.214     0.000  230.523    0.000  230.523
272.50   360.081  164.878    0.000  164.878     0.000  408.952    0.000  408.952     0.000  321.104    0.000  321.104
272.60   317.020  167.322    0.000  167.322     0.000  419.717    0.000  419.717     0.000  190.109    0.000  190.109
272.70   337.718  148.542    0.000  148.542     0.000  349.844    0.000  349.844     0.000  283.806    0.000  283.806
272.80   380.493  118.760    0.000  118.760     0.000  394.071    0.000  394.071     0.000  362.723    0.000  362.723
272.90   390.219  121.294    0.000  121.294     0.000  339.035    0.000  339.035     0.000  280.588    0.000  280.588
273.00   383.682  101.303    0.000  101.303     0.000  331.081    0.000  331.081     0.000  189.104    0.000  189.104
273.10   407.407  108.182    0.000  108.182     0.000  422.646    0.000  422.646     0.000  192.621    0.000  192.621
273.20   376.879  129.805    0.000  129.805     0.000  408.860    0.000  408.860     0.000  270.234    0.000  270.234
273.30   368.210  143.541    0.000  143.541     0.000  382.796    0.000  382.796     0.000  280.488    0.000  280.488
273.40   370.715  155.976    0.000  155.976     0.000  434.504    0.000  434.504     0.000  401.330    0.000  401.330
273.50   345.048  156.149    0.000  156.149     0.000  376.484    0.000  376.484     0.000  269.932    0.000  269.932
273.60   371.570  169.300    0.000  169.300     0.000  479.510    0.000  479.510     0.000  291.447    0.000  291.447
273.70   360.267  157.542    0.000  157.542     0.000  389.973    0.000  389.973     0.000  250.831    0.000  250.831
273.80   352.234  159.727    0.000  159.727     0.000  405.320    0.000  405.320     0.000  239.873    0.000  239.873
273.90   413.931  141.979    0.000  141.979     0.000  443.237    0.000  443.237     0.000  280.287    0.000  280.287
274.00   408.208  156.862    0.000  156.862     0.000  451.019    0.000  451.019     0.000  390.171    0.000  390.171
274.10   360.481  153.722    0.000  153.722     0.000  449.074    0.000  449.074     0.000  389.768    0.000  389.768
274.20   363.241  160.143    0.000  160.143     0.000  403.202    0.000  403.202     0.000  271.139    0.000  271.139
274.30   367.161  180.308    0.000  180.308     0.000  397.582    0.000  397.582     0.000  321.104    0.000  321.104
274.40   386.146  169.180    0.000  169.180     0.000  436.536    0.000  436.536     0.000  422.241    0.000  422.241
274.50   378.806  145.928    0.000  145.928     3.632  433.855    0.000  433.855     0.000  281.896    0.000  281.896
274.60   340.792  168.833    0.000  168.833     0.000  436.492    0.000  436.492     0.000  443.353    0.000  443.353
274.70   379.012  148.426    0.000  148.426     0.000  437.658    0.000  437.658     0.000  412.288    0.000  412.288
274.80   413.565  165.891    0.000  165.891     3.632  496.674    0.000  496.674     0.000  421.637    0.000  421.637
274.90   380.090  145.246    0.000  145.246     0.000  402.165    0.000  402.165     0.000  230.523    0.000  230.523
275.00   380.164  150.537    0.000  150.537     0.000  437.876    0.000  437.876     0.000  210.014    0.000  210.014
275.10   371.521  163.247    0.000  163.247     0.000  495.983    0.000  495.983     0.000  311.151    0.000  311.151
275.20   370.477  129.578    0.000  129.578     1.816  383.526    0.000  383.526     0.000  258.773    0.000  258.773
275.30   388.305   81.988    0.000   81.988     0.000  352.785    0.000  352.785     0.000  219.363    0.000  219.363
275.40   380.569  133.328    0.000  133.328     0.000  396.450    0.000  396.450     0.000  140.646    0.000  140.646
275.50   391.414  107.450    0.000  107.450     0.000  376.001    0.000  376.001     0.000  238.968    0.000  238.968
275.60   369.401  128.103    0.000  128.103     0.000  368.089    0.000  368.089     0.000  239.069    0.000  239.069
275.70   402.231  127.877    0.000  127.877     0.000  424.769    0.000  424.769     0.000  170.605    0.000  170.605
275.80   372.105  121.246    0.000  121.246     0.000  386.554    0.000  386.554     0.000  268.927    0.000  268.927
275.90   396.395  106.289    0.000  106.289     0.000  337.174    0.000  337.174     0.000  129.988    0.000  129.988
276.00   396.039  113.029    0.000  113.029     0.000  369.080    0.000  369.080     0.000  241.780    0.000  241.780
276.10   396.465   93.096    0.000   93.096     0.000  364.975    0.000  364.975     0.000  203.078    0.000  203.078
276.20   434.578  112.163    0.000  112.163     0.000  389.533    0.000  389.533     0.000  253.645    0.000  253.645
276.30   416.098  101.932    0.000  101.932     0.000  394.976    0.000  394.976     0.000  202.977    0.000  202.977
276.40   396.383  140.067    0.000  140.067     0.000  431.514    0.000  431.514     0.000  273.552    0.000  273.552
276.50   363.703  134.921    0.000  134.921     0.000  425.550    0.000  425.550     0.000  268.726    0.000  268.726
276.60   394.763  116.561    0.000  116.561     3.718  371.718    0.000  371.718     0.000  182.266    0.000  182.266
276.70   361.650  142.723    0.000  142.723     0.000  385.815    0.000  385.815     0.000  223.083    0.000  223.083
276.80   390.887  111.418    0.000  111.418     0.000  326.285    0.000  326.285     0.000  132.000    0.000  132.000
276.90   353.483  148.125    0.000  148.125     0.000  359.350    0.000  359.350     0.000  223.184    0.000  223.184
277.00   399.686  154.445    0.000  154.445     0.000  402.289    0.000  402.289     0.000  332.866    0.000  332.866
277.10   334.803  138.973    0.000  138.973     0.000  366.876    0.000  366.876     0.000  213.231    0.000  213.231
277.20   372.536  138.689    0.000  138.689     3.632  372.369    0.000  372.369     0.000  258.773    0.000  258.773
277.30   402.848  133.523    0.000  133.523     0.000  406.822    0.000  406.822     0.000  262.892    0.000  262.892
277.40   363.725  126.397    0.000  126.397     0.000  345.956    0.000  345.956     0.000  288.833    0.000  288.833
277.50   369.506  136.698    0.000  136.698     0.000  388.624    0.000  388.624     0.000  220.268    0.000  220.268
277.60   367.967  132.601    0.000  132.601     0.000  402.158    0.000  402.158     0.000  272.244    0.000  272.244
277.70   332.021  139.971    0.000  139.971     0.000  367.786    0.000  367.786     0.000  249.323    0.000  249.323
277.80   359.409  122.425    0.000  122.425     0.000  366.011    0.000  366.011     0.000  182.568    0.000  182.568
277.90   353.276  144.075    0.000  144.075     0.000  355.289    0.000  355.289     0.000  131.900    0.000  131.900
278.00   336.398  134.058    0.000  134.058     0.000  370.202    0.000  370.202     0.000  161.758    0.000  161.758
278.10   365.396  119.005    0.000  119.005     0.000  366.876    0.000  366.876     0.000  129.387    0.000  129.387
278.20   350.719  119.472    0.000  119.472     0.000  278.547    0.000  278.547     0.000  100.230    0.000  100.230
278.30   363.873  128.475    0.000  128.475     0.000  333.155    0.000  333.155     0.000   99.729    0.000   99.729
278.40   362.007  136.207    0.000  136.207     0.000  331.556    0.000  331.556     0.000  119.836    0.000  119.836
278.50   333.543  145.450    0.000  145.450     0.000  321.913    0.000  321.913     0.000  130.191    0.000  130.191
278.60   390.274  132.482    0.000  132.482     0.000  386.291    0.000  386.291     0.000  260.583    0.000  260.583
278.70   396.440  137.345    0.000  137.345     0.000  384.083    0.000  384.083     0.000  284.006    0.000  284.006
278.80   362.129  150.456    0.000  150.456     0.000  356.116    0.000  356.116     0.000  269.128    0.000  269.128
278.90   324.409  138.288    0.000  138.288     3.718  395.239    0.000  395.239     0.000  239.873    0.000  239.873
279.00   361.200  146.997    0.000  146.997     0.000  398.137    0.000  398.137     0.000  169.700    0.000  169.700
279.10   373.188  128.495    0.000  128.495     0.000  421.136    0.000  421.136     0.000  349.152    0.000  349.152
279.20   356.298  141.904    0.000  141.904     0.000  439.684    0.000  439.684     0.000  371.571    0.000  371.571
279.30   373.887  145.951    0.000  145.951     0.000  421.093    0.000  421.093     0.000  388.662    0.000  388.662
279.40   383.194  138.440    0.000  138.440     0.000  394.850    0.000  394.850     0.000  232.633    0.000  232.633
279.50   387.352  153.949    0.000  153.949    12.711  431.558    0.000  431.558     0.000  480.650    0.000  480.650
279.60   402.471  135.234    0.000  135.234     1.816  422.001    0.000  422.001     0.000  388.562    0.000  388.562
279.70   396.594  142.722    0.000  142.722     0.000  416.810    0.000  416.810     0.000  359.507    0.000  359.507
279.80   398.943  139.784    0.000  139.784     1.816  430.735    0.000  430.735     0.000  378.207    0.000  378.207
279.90   391.002  148.952    0.000  148.952     0.000  438.256    0.000  438.256     0.000  418.721    0.000  418.721
280.00   379.955  142.126    0.000  142.126     0.000  390.874    0.000  390.874     0.000  299.288    0.000  299.288
280.10   379.448  141.564    0.000  141.564     0.000  409.680    0.000  409.680     0.000  318.691    0.000  318.691
280.20   402.167  147.162    0.000  147.162     0.000  422.867    0.000  422.867     0.000  358.402    0.000  358.402
280.30   400.441  133.034    0.000  133.034     0.000  399.130    0.000  399.130     0.000  260.380    0.000  260.380
280.40   376.606  134.579    0.000  134.579     0.000  366.187    0.000  366.187     0.000  248.820    0.000  248.820
280.50   366.249  154.891    0.000  154.891     0.000  391.955    0.000  391.955     0.000  288.833    0.000  288.833
280.60   382.852  122.342    0.000  122.342     0.000  385.728    0.000  385.728     0.000  268.826    0.000  268.826
280.70   386.141  146.510    0.000  146.510     0.000  412.968    0.000  412.968     0.000  279.282    0.000  279.282
280.80   404.205  136.504    0.000  136.504     3.632  410.460    0.000  410.460     0.000  259.175    0.000  259.175
280.90   373.853  135.015    0.000  135.015     0.000  403.497    0.000  403.497     0.000  328.744    0.000  328.744
281.00   404.588  136.941    0.000  136.941     0.000  414.090    0.000  414.090     0.000  259.175    0.000  259.175
281.10   434.393  144.717    0.000  144.717     0.000  464.675    0.000  464.675     0.000  378.207    0.000  378.207
281.20   434.931  132.925    0.000  132.925     0.000  427.927    0.000  427.927     0.000  260.784    0.000  260.784
281.30   425.030  141.370    0.000  141.370     0.000  421.870    0.000  421.870     0.000  308.839    0.000  308.839
281.40   405.946  134.544    0.000  134.544     0.000  417.550    0.000  417.550     0.000  358.301    0.000  358.301
281.50   366.452  143.646    0.000  143.646     0.000  438.344    0.000  438.344     0.000  279.081    0.000  279.081
281.60   376.303  142.402    0.000  142.402     0.000  415.171    0.000  415.171     0.000  228.915    0.000  228.915
281.70   421.611  149.343    0.000  149.343     1.816  482.750    0.000  482.750     0.000  298.786    0.000  298.786
281.80   357.335  140.787    0.000  140.787     0.000  400.904    0.000  400.904     0.000  239.672    0.000  239.672
281.90   364.390  149.530    0.000  149.530     0.000  379.200    0.000  379.200     0.000  258.773    0.000  258.773
282.00   396.378  125.288    0.000  125.288     0.000  400.430    0.000  400.430     0.000  200.363    0.000  200.363
282.10   366.595  141.633    0.000  141.633     0.000  391.609    0.000  391.609     0.000  279.282    0.000  279.282
282.20   408.095  132.832    0.000  132.832     0.000  400.601    0.000  400.601     0.000  268.927    0.000  268.927
282.30   408.505  125.090    0.000  125.090     0.000  414.347    0.000  414.347     0.000  258.974    0.000  258.974
282.40   366.404  119.519    0.000  119.519     0.000  374.918    0.000  374.918     0.000  258.773    0.000  258.773
282.50   357.307  149.822    0.000  149.822     0.000  382.485    0.000  382.485     0.000  228.915    0.000  228.915
282.60   359.841  145.559    0.000  145.559     0.000  353.000    0.000  353.000     0.000  179.151    0.000  179.151
282.70   367.410  137.858    0.000  137.858     3.632  360.050    0.000  360.050     0.000  278.679    0.000  278.679
282.80   346.733  142.592    0.000  142.592     0.000  364.499    0.000  364.499     0.000  259.376    0.000  259.376
282.90   370.181  114.683    0.000  114.683     0.000  345.867    0.000  345.867     0.000  258.773    0.000  258.773
283.00   381.081  133.711    0.000  133.711     0.000  352.268    0.000  352.268     0.000  229.920    0.000  229.920
283.10   368.005  123.006    0.000  123.006     0.000  389.833    0.000  389.833     0.000  248.921    0.000  248.921
283.20   367.216  125.844    0.000  125.844     0.000  364.585    0.000  364.585     0.000  249.925    0.000  249.925
283.30   403.531  136.074    0.000  136.074     0.000  407.905    0.000  407.905     0.000  249.222    0.000  249.222
283.40   381.527  134.243    0.000  134.243     0.000  388.539    0.000  388.539     0.000  260.079    0.000  260.079
283.50   413.609  133.225    0.000  133.225     0.000  427.103    0.000  427.103     0.000  352.368    0.000  352.368
283.60   365.434  173.687    0.000  173.687     0.000  414.786    0.000  414.786     0.000  380.017    0.000  380.017
283.70   381.484  158.119    0.000  158.119     0.000  472.670    0.000  472.670     0.000  408.467    0.000  408.467
283.80   395.258  123.009    0.000  123.009     0.000  397.534    0.000  397.534     0.000  341.613    0.000  341.613
283.90   394.687  124.301    0.000  124.301     0.000  361.001    0.000  361.001     0.000  340.406    0.000  340.406
284.00   367.244  129.437    0.000  129.437     0.000  348.112    0.000  348.112     0.000  121.646    0.000  121.646
284.10   403.618  120.603    0.000  120.603     0.000  409.033    0.000  409.033     0.000  242.487    0.000  242.487
284.20   419.753  125.887    0.000  125.887     0.000  436.267    0.000  436.267     0.000  302.102    0.000  302.102
284.30   391.890  131.782    0.000  131.782     0.000  458.010    0.000  458.010     0.000  301.399    0.000  301.399
284.40   417.846   84.628    0.000   84.628     0.000  398.355    0.000  398.355     0.000  290.441    0.000  290.441
284.50   456.883   67.342    0.000   67.342     0.000  409.468    0.000  409.468     0.000  350.761    0.000  350.761
284.60   404.836  111.533    0.000  111.533     0.000  413.962    0.000  413.962     0.000  261.186    0.000  261.186
284.70   352.895  154.603    0.000  154.603     0.000  382.486    0.000  382.486     0.000  160.250    0.000  160.250
284.80   380.505  127.351    0.000  127.351     0.000  452.090    0.000  452.090     0.000  192.320    0.000  192.320
284.90   386.023  130.144    0.000  130.144     0.000  404.576    0.000  404.576     0.000  141.550    0.000  141.550
285.00   378.580  124.899    0.000  124.899     0.000  398.265    0.000  398.265     0.000  162.059    0.000  162.059
285.10   373.059  127.231    0.000  127.231     3.805  364.373    0.000  364.373     0.000   89.977    0.000   89.977
285.20   404.031  135.031    0.000  135.031     5.707  473.795    0.000  473.795     0.000  342.918    0.000  342.918
285.30   398.790  121.600    0.000  121.600     0.000  449.411    0.000  449.411     0.000  222.982    0.000  222.982
285.40   335.234  142.827    0.000  142.827     0.000  386.723    0.000  386.723     0.000  149.292    0.000  149.292
285.50   376.252  120.253    0.000  120.253     0.000  318.071    0.000  318.071     0.000  109.481    0.000  109.481
285.60   366.430  140.934    0.000  140.934     0.000  400.907    0.000  400.907     0.000  160.451    0.000  160.451
285.70   372.355  140.544    0.000  140.544     0.000  354.554    0.000  354.554     0.000  151.201    0.000  151.201
285.80   362.987  131.114    0.000  131.114     0.000  394.244    0.000  394.244     0.000  210.013    0.000  210.013
285.90   341.854  139.367    0.000  139.367     0.000  400.946    0.000  400.946     0.000  269.630    0.000  269.630
286.00   370.317  138.983    0.000  138.983     0.000  406.568    0.000  406.568     0.000  289.838    0.000  289.838
286.10   342.192  164.338    0.000  164.338     0.000  406.825    0.000  406.825     0.000  262.291    0.000  262.291
286.20   352.833  158.884    0.000  158.884     0.000  406.432    0.000  406.432     0.000  291.647    0.000  291.647
286.30   367.648  147.770    0.000  147.770     0.000  420.056    0.000  420.056     0.000  273.752    0.000  273.752
286.40   368.682  140.292    0.000  140.292     0.000  405.009    0.000  405.009     0.000  243.290    0.000  243.290
286.50   382.170  104.094    0.000  104.094     0.000  380.106    0.000  380.106     0.000  181.964    0.000  181.964
286.60   350.214  139.617    0.000  139.617     0.000  394.505    0.000  394.505     0.000  250.127    0.000  250.127
286.70   341.525  134.219    0.000  134.219     0.000  379.891    0.000  379.891     0.000  160.450    0.000  160.450
286.80   351.608  123.864    0.000  123.864     0.000  392.731    0.000  392.731     0.000  191.415    0.000  191.415
286.90   318.143  138.501    0.000  138.501     0.000  362.641    0.000  362.641     0.000  120.439    0.000  120.439
287.00   356.686  132.047    0.000  132.047     0.000  358.705    0.000  358.705     0.000  120.237    0.000  120.237
287.10   366.444  137.217    0.000  137.217     0.000  385.206    0.000  385.206     0.000  161.355    0.000  161.355
287.20   357.867  137.036    0.000  137.036     0.000  338.776    0.000  338.776     0.000  288.632    0.000  288.632
287.30   389.920  130.467    0.000  130.467     0.000  380.840    0.000  380.840     0.000  212.526    0.000  212.526
287.40   364.747  124.317    0.000  124.317     0.000  358.234    0.000  358.234     0.000  109.682    0.000  109.682
287.50   379.389  130.137    0.000  130.137     0.000  359.137    0.000  359.137     0.000  101.237    0.000  101.237
287.60   391.750  119.233    0.000  119.233     0.000  341.111    0.000  341.111     0.000   70.876    0.000   70.876
287.70   342.889  140.755    0.000  140.755     0.000  366.531    0.000  366.531     0.000  140.746    0.000  140.746
287.80   361.128  134.263    0.000  134.263     0.000  372.666    0.000  372.666     0.000  130.792    0.000  130.792
287.90   376.735  142.230    0.000  142.230     0.000  449.756    0.000  449.756     0.000  260.482    0.000  260.482
288.00   360.876  129.780    0.000  129.780     1.816  418.718    0.000  418.718     0.000  269.530    0.000  269.530
288.10   355.123  127.769    0.000  127.769     0.000  433.069    0.000  433.069     0.000  278.679    0.000  278.679
288.20   350.920  153.850    0.000  153.850     0.000  422.780    0.000  422.780     0.000  359.205    0.000  359.205
288.30   387.174  140.690    0.000  140.690     0.000  397.488    0.000  397.488     0.000  269.529    0.000  269.529
288.40   354.305  138.328    0.000  138.328     0.000  394.982    0.000  394.982     0.000  209.411    0.000  209.411
288.50   347.859  148.269    0.000  148.269     0.000  432.250    0.000  432.250     0.000  298.786    0.000  298.786
288.60   365.413  139.827    0.000  139.827     3.632  425.765    0.000  425.765     0.000  248.820    0.000  248.820
288.70   372.235  139.688    0.000  139.688     0.000  413.140    0.000  413.140     0.000  248.820    0.000  248.820
288.80   365.504  127.986    0.000  127.986     0.000  369.557    0.000  369.557     0.000  179.151    0.000  179.151
288.90   393.303  143.875    0.000  143.875     0.000  427.320    0.000  427.320     0.000  359.908    0.000  359.908
289.00   385.762  125.748    0.000  125.748     0.000  394.980    0.000  394.980     0.000  218.962    0.000  218.962
289.10   408.691  135.196    0.000  135.196     0.000  431.814    0.000  431.814     0.000  269.630    0.000  269.630
289.20   358.414  125.047    0.000  125.047     0.000  390.314    0.000  390.314     0.000  298.786    0.000  298.786
289.30   371.017  133.530    0.000  133.530     0.000  414.261    0.000  414.261     0.000  238.868    0.000  238.868
289.40   322.923  150.054    0.000  150.054     0.000  350.666    0.000  350.666     0.000  209.210    0.000  209.210
289.50   369.942  138.116    0.000  138.116     0.000  366.055    0.000  366.055     0.000  159.245    0.000  159.245
289.60   400.443  151.460    0.000  151.460     0.000  415.862    0.000  415.862     0.000  179.251    0.000  179.251
289.70   320.128  141.552    0.000  141.552     0.000  403.325    0.000  403.325     0.000  218.962    0.000  218.962
289.80   325.440  166.213    0.000  166.213     0.000  363.984    0.000  363.984     0.000  199.056    0.000  199.056
289.90   373.761  130.489    0.000  130.489     0.000  392.733    0.000  392.733     0.000  209.009    0.000  209.009
290.00   393.304  149.104    0.000  149.104     0.000  409.247    0.000  409.247     0.000  269.328    0.000  269.328
290.10   368.646  135.519    0.000  135.519     0.000  402.505    0.000  402.505     0.000  298.786    0.000  298.786
290.20   369.283  137.270    0.000  137.270     0.000  409.375    0.000  409.375     0.000  258.874    0.000  258.874
290.30   360.026  142.591    0.000  142.591     0.000  400.777    0.000  400.777     0.000  238.868    0.000  238.868
290.40   328.097  144.767    0.000  144.767     0.000  334.541    0.000  334.541     0.000  169.198    0.000  169.198
290.50   327.969  138.313    0.000  138.313     0.000  377.773    0.000  377.773     0.000  218.962    0.000  218.962
290.60   332.918  148.708    0.000  148.708     0.000  401.726    0.000  401.726     0.000  199.056    0.000  199.056
290.70   332.097  133.901    0.000  133.901     0.000  370.166    0.000  370.166     0.000  228.915    0.000  228.915
290.80   313.840  134.572    0.000  134.572     0.000  396.751    0.000  396.751     0.000  199.056    0.000  199.056
290.90   374.519  116.697    0.000  116.697     0.000  379.026    0.000  379.026     0.000  238.868    0.000  238.868
291.00   384.814  105.059    0.000  105.059     0.000  347.336    0.000  347.336     0.000  162.462    0.000  162.462
291.10   337.101  145.880    0.000  145.880     0.000  361.429    0.000  361.429     0.000  159.747    0.000  159.747
291.20   361.300  123.925    0.000  123.925     0.000  383.653    0.000  383.653     0.000  110.084    0.000  110.084
291.30   331.678  119.745    0.000  119.745     0.000  379.806    0.000  379.806     0.000  129.588    0.000  129.588
291.40   364.688  132.342    0.000  132.342     0.000  382.358    0.000  382.358     0.000  228.915    0.000  228.915
291.50   332.964  137.659    0.000  137.659     0.000  338.647    0.000  338.647     0.000  179.151    0.000  179.151
291.60   364.458  134.773    0.000  134.773     0.000  351.618    0.000  351.618     0.000  129.387    0.000  129.387
291.70   326.837  149.477    0.000  149.477     0.000  378.163    0.000  378.163     0.000  149.493    0.000  149.493
291.80   343.405  129.969    0.000  129.969     0.000  341.891    0.000  341.891     0.000   40.012    0.000   40.012
291.90   343.522  136.552    0.000  136.552     0.000  370.294    0.000  370.294     0.000  139.339    0.000  139.339
292.00   375.437  141.960    0.000  141.960     0.000  365.321    0.000  365.321     0.000  248.820    0.000  248.820
292.10   322.938  143.726    0.000  143.726     0.000  384.909    0.000  384.909     0.000  149.292    0.000  149.292
292.20   362.643  144.456    0.000  144.456     0.000  367.789    0.000  367.789     0.000  179.151    0.000  179.151
292.30   339.119  137.505    0.000  137.505     0.000  362.901    0.000  362.901     0.000  119.936    0.000  119.936
292.40   376.227  131.691    0.000  131.691     0.000  413.313    0.000  413.313     0.000  159.446    0.000  159.446
292.50   344.839  143.362    0.000  143.362     0.000  403.237    0.000  403.237     0.000  150.900    0.000  150.900
292.60   370.230  120.655    0.000  120.655     0.000  402.372    0.000  402.372     0.000  191.214    0.000  191.214
292.70   409.081  140.133    0.000  140.133     0.000  419.968    0.000  419.968     0.000  211.923    0.000  211.923
292.80   390.704  110.830    0.000  110.830     0.000  387.763    0.000  387.763     0.000  239.270    0.000  239.270
292.90   353.338  112.776    0.000  112.776     0.000  379.503    0.000  379.503     0.000  120.137    0.000  120.137
293.00   368.810  146.058    0.000  146.058     0.000  389.575    0.000  389.575     0.000  288.732    0.000  288.732
293.10   385.711  129.318    0.000  129.318     0.000  372.712    0.000  372.712     0.000  270.334    0.000  270.334
293.20   358.380  143.997    0.000  143.997     0.000  386.376    0.000  386.376     0.000  299.388    0.000  299.388
293.30   343.861  152.145    0.000  152.145     3.632  419.626    0.000  419.626     0.000  318.691    0.000  318.691
293.40   386.838  150.398    0.000  150.398     0.000  418.758    0.000  418.758     0.000  269.731    0.000  269.731
293.50   372.726  145.542    0.000  145.542     0.000  393.815    0.000  393.815     0.000  209.210    0.000  209.210
293.60   372.036  150.483    0.000  150.483     0.000  447.078    0.000  447.078     0.000  239.069    0.000  239.069
293.70   367.865  130.406    0.000  130.406     1.816  433.548    0.000  433.548     0.000  238.868    0.000  238.868
293.80   371.031  148.332    0.000  148.332     0.000  407.219    0.000  407.219     0.000  308.738    0.000  308.738
293.90   414.785  135.842    0.000  135.842     0.000  454.299    0.000  454.299     0.000  288.833    0.000  288.833
294.00   350.407  147.533    0.000  147.533     0.000  389.491    0.000  389.491     0.000  268.726    0.000  268.726
294.10   358.987  127.115    0.000  127.115     0.000  382.616    0.000  382.616     0.000  218.962    0.000  218.962
294.20   353.765  152.655    0.000  152.655     0.000  425.248    0.000  425.248     0.000  299.188    0.000  299.188
294.30   330.143  145.130    0.000  145.130     0.000  373.795    0.000  373.795     0.000  258.773    0.000  258.773
294.40   368.639  142.876    0.000  142.876     0.000  397.015    0.000  397.015     0.000  248.820    0.000  248.820
294.50   361.783  142.146    0.000  142.146     0.000  428.830    0.000  428.830     0.000  220.167    0.000  220.167
294.60   351.551  137.527    0.000  137.527     0.000  383.353    0.000  383.353     0.000  258.974    0.000  258.974
294.70   354.890  153.028    0.000  153.028     0.000  406.092    0.000  406.092     0.000  358.301    0.000  358.301
294.80   393.021  127.619    0.000  127.619     0.000  400.644    0.000  400.644     0.000  199.056    0.000  199.056
294.90   412.290  158.354    0.000  158.354     0.000  413.532    0.000  413.532     0.000  368.254    0.000  368.254
295.00   378.747  154.955    0.000  154.955     0.000  411.973    0.000  411.973     0.000  308.537    0.000  308.537
295.10   362.137  149.169    0.000  149.169     0.000  410.029    0.000  410.029     0.000  298.585    0.000  298.585
295.20   355.325  134.287    0.000  134.287     0.000  421.958    0.000  421.958     0.000  249.223    0.000  249.223
295.30   377.627  141.506    0.000  141.506     0.000  458.538    0.000  458.538     0.000  248.820    0.000  248.820
295.40   360.536  142.392    0.000  142.392     0.000  437.700    0.000  437.700     0.000  179.151    0.000  179.151
295.50   337.605  163.722    0.000  163.722     0.000  427.543    0.000  427.543     0.000  288.632    0.000  288.632
295.60   345.074  136.108    0.000  136.108     0.000  426.932    0.000  426.932     0.000  199.056    0.000  199.056
295.70   355.709  135.414    0.000  135.414     0.000  435.365    0.000  435.365     0.000  268.726    0.000  268.726
295.80   357.350  139.858    0.000  139.858     0.000  424.988    0.000  424.988     0.000  218.962    0.000  218.962
295.90   390.435  150.099    0.000  150.099     0.000  416.126    0.000  416.126     0.000  268.726    0.000  268.726
296.00   375.732  151.440    0.000  151.440     0.000  400.951    0.000  400.951     0.000  358.301    0.000  358.301
296.10   344.898  146.950    0.000  146.950     0.000  419.885    0.000  419.885     0.000  258.773    0.000  258.773
296.20   312.404  143.142    0.000  143.142     0.000  354.770    0.000  354.770     0.000  238.968    0.000  238.968
296.30   342.055  141.911    0.000  141.911     0.000  375.613    0.000  375.613     0.000  269.329    0.000  269.329
296.40   346.854  131.016    0.000  131.016     0.000  360.003    0.000  360.003     0.000  329.046    0.000  329.046
296.50   305.911  145.493    0.000  145.493     0.000  379.028    0.000  379.028     0.000  199.257    0.000  199.257
296.60   321.643  145.645    0.000  145.645     0.000  354.256    0.000  354.256     0.000  258.773    0.000  258.773
296.70   332.093  148.825    0.000  148.825     0.000  343.618    0.000  343.618     0.000  229.116    0.000  229.116
296.80   315.543  153.717    0.000  153.717     0.000  372.674    0.000  372.674     0.000  318.490    0.000  318.490
296.90   336.853  142.870    0.000  142.870     0.000  392.604    0.000  392.604     0.000  318.490    0.000  318.490
297.00   340.765  143.373    0.000  143.373     0.000  392.905    0.000  392.905     0.000  298.585    0.000  298.585
297.10   325.068  154.633    0.000  154.633     0.000  370.812    0.000  370.812     0.000  308.537    0.000  308.537
297.20   316.623  151.080    0.000  151.080     0.000  351.572    0.000  351.572     0.000  289.134    0.000  289.134
297.30   344.004  135.503    0.000  135.503     3.632  308.945    0.000  308.945     0.000  139.339    0.000  139.339
297.40   332.591  154.680    0.000  154.680     0.000  364.844    0.000  364.844     0.000  258.974    0.000  258.974
297.50   347.127  136.780    0.000  136.780     3.632  354.038    0.000  354.038     0.000  278.679    0.000  278.679
297.60   378.737  135.105    0.000  135.105     0.000  381.058    0.000  381.058     0.000  238.868    0.000  238.868
297.70   390.067  123.018    0.000  123.018     0.000  342.970    0.000  342.970     0.000  189.104    0.000  189.104
297.80   370.931  148.170    0.000  148.170     0.000  376.776    0.000  376.776     0.000  318.490    0.000  318.490
297.90   354.445  135.463    0.000  135.463     0.000  419.279    0.000  419.279     0.000  139.339    0.000  139.339
298.00   342.819  136.329    0.000  136.329     0.000  356.198    0.000  356.198     0.000  248.820    0.000  248.820
298.10   369.726  148.356    0.000  148.356     0.000  390.396    0.000  390.396     0.000  298.585    0.000  298.585
298.20   378.364  131.966    0.000  131.966     0.000  395.500    0.000  395.500     0.000  398.113    0.000  398.113
298.30   342.119  153.011    0.000  153.011     0.000  389.231    0.000  389.231     0.000  318.490    0.000  318.490
298.40   332.899  137.684    0.000  137.684     0.000  350.925    0.000  350.925     0.000  278.679    0.000  278.679
298.50   332.638  147.617    0.000  147.617     1.816  392.470    0.000  392.470     0.000  289.134    0.000  289.134
298.60   380.330  125.050    0.000  125.050     0.000  376.172    0.000  376.172     0.000  300.394    0.000  300.394
298.70   362.857  126.704    0.000  126.704     0.000  331.513    0.000  331.513     0.000  259.175    0.000  259.175
298.80   432.449  124.971    0.000  124.971     5.448  390.576    0.000  390.576     0.000  308.537    0.000  308.537
298.90   398.473  133.016    0.000  133.016     1.816  390.655    0.000  390.655     0.000  348.349    0.000  348.349
299.00   361.348  149.878    0.000  149.878     0.000  325.069    0.000  325.069     0.000  229.317    0.000  229.317
299.10   344.350  144.156    0.000  144.156     0.000  373.493    0.000  373.493     0.000  378.207    0.000  378.207
299.20   341.633  151.733    0.000  151.733     0.000  365.150    0.000  365.150     0.000  289.436    0.000  289.436
299.30   372.530  128.781    0.000  128.781     0.000  363.504    0.000  363.504     0.000  239.873    0.000  239.873
299.40   350.189  144.725    0.000  144.725     0.000  362.770    0.000  362.770     0.000  170.002    0.000  170.002
299.50   360.296  136.001    0.000  136.001     0.000  344.310    0.000  344.310     0.000  209.411    0.000  209.411
299.60   332.016  133.449    0.000  133.449     0.000  368.088    0.000  368.088     0.000  219.364    0.000  219.364
299.70   353.391  137.668    0.000  137.668     0.000  354.296    0.000  354.296     0.000  181.161    0.000  181.161
299.80   352.214  136.590    0.000  136.590     0.000  335.363    0.000  335.363     0.000  318.490    0.000  318.490
299.90   376.367  115.830    0.000  115.830     0.000  351.793    0.000  351.793     0.000  248.820    0.000  248.820
300.00   380.659  123.096    0.000  123.096     0.000  402.720    0.000  402.720     0.000  239.069    0.000  239.069
300.10   338.317  133.321    0.000  133.321     0.000  355.161    0.000  355.161     0.000  211.221    0.000  211.221
300.20   335.102  134.656    0.000  134.656     0.000  333.157    0.000  333.157     0.000  242.889    0.000  242.889
300.30   340.114  136.310    0.000  136.310     0.000  285.597    0.000  285.597     0.000  189.204    0.000  189.204
300.40   362.805  146.845    0.000  146.845     0.000  379.545    0.000  379.545     0.000  368.254    0.000  368.254
300.50   323.180  129.296    0.000  129.296     0.000  327.536    0.000  327.536     0.000  298.585    0.000  298.585
300.60   330.559  138.901    0.000  138.901     0.000  352.653    0.000  352.653     0.000  268.726    0.000  268.726
300.70   314.311  140.654    0.000  140.654     0.000  358.058    0.000  358.058     0.000  149.292    0.000  149.292
300.80   353.982  144.931    0.000  144.931     0.000  387.503    0.000  387.503     0.000  358.301    0.000  358.301
300.90   356.329  145.137    0.000  145.137     3.632  369.343    0.000  369.343     0.000  258.773    0.000  258.773
301.00   331.213  139.424    0.000  139.424     0.000  340.333    0.000  340.333     0.000  199.056    0.000  199.056
301.10   346.072  131.587    0.000  131.587     0.000  382.576    0.000  382.576     0.000  218.962    0.000  218.962
301.20   390.743  152.670    0.000  152.670     0.000  416.205    0.000  416.205     0.000  289.033    0.000  289.033
301.30   328.930  139.569    0.000  139.569     1.816  358.360    0.000  358.360     0.000  358.502    0.000  358.502
301.40   346.244  122.869    0.000  122.869     1.816  370.639    0.000  370.639     0.000  368.254    0.000  368.254
301.50   349.576  128.845    0.000  128.845     0.000  388.886    0.000  388.886     0.000  298.585    0.000  298.585
301.60   349.728  155.030    0.000  155.030     0.000  428.056    0.000  428.056     0.000  278.679    0.000  278.679
301.70   340.194  129.347    0.000  129.347     0.000  399.562    0.000  399.562     0.000  308.537    0.000  308.537
301.80   393.747  147.950    0.000  147.950     0.000  418.071    0.000  418.071     0.000  199.056    0.000  199.056
301.90   399.652  129.318    0.000  129.318     0.000  416.510    0.000  416.510     0.000  230.221    0.000  230.221
302.00   376.678  143.709    0.000  143.709     0.000  425.375    0.000  425.375     0.000  378.207    0.000  378.207
302.10   368.170  149.022    0.000  149.022     3.632  453.649    0.000  453.649     0.000  358.301    0.000  358.301
302.20   398.761  143.369    0.000  143.369     0.000  456.417    0.000  456.417     0.000  378.810    0.000  378.810
302.30   369.288  136.232    0.000  136.232     0.000  423.908    0.000  423.908     0.000  238.868    0.000  238.868
302.40   366.342  123.401    0.000  123.401     0.000  413.744    0.000  413.744     0.000  328.443    0.000  328.443
302.50   335.106  120.372    0.000  120.372     0.000  396.926    0.000  396.926     0.000   99.528    0.000   99.528
302.60   364.210  147.367    0.000  147.367     0.000  404.065    0.000  404.065     0.000   60.320    0.000   60.320
302.70   365.968  152.875    0.000  152.875     1.816  411.111    0.000  411.111     0.000  258.773    0.000  258.773
302.80   386.944  149.510    0.000  149.510     0.000  427.452    0.000  427.452     0.000  209.009    0.000  209.009
302.90   403.889  130.042    0.000  130.042     7.263  433.804    0.000  433.804     0.000  249.021    0.000  249.021
303.00   366.956  145.304    0.000  145.304     0.000  385.640    0.000  385.640     0.000  308.638    0.000  308.638
303.10   389.868  139.593    0.000  139.593     1.816  375.739    0.000  375.739     0.000  348.650    0.000  348.650
303.20   339.885  142.142    0.000  142.142     0.000  381.191    0.000  381.191     0.000  298.786    0.000  298.786
303.30   380.038  138.271    0.000  138.271     5.448  428.272    0.000  428.272     0.000  308.537    0.000  308.537
303.40   360.957  118.223    0.000  118.223    14.527  426.889    0.000  426.889     0.000  378.207    0.000  378.207
303.50   406.543  126.951    0.000  126.951     7.263  410.159    0.000  410.159     0.000  318.691    0.000  318.691
303.60   354.507  138.137    0.000  138.137     0.000  411.670    0.000  411.670     0.000  338.396    0.000  338.396
303.70   362.261  142.910    0.000  142.910     5.448  430.606    0.000  430.606     0.000  408.065    0.000  408.065
303.80   358.981  137.510    0.000  137.510     0.000  408.862    0.000  408.862     0.000  358.301    0.000  358.301
303.90   347.997  152.035    0.000  152.035     0.000  349.155    0.000  349.155     0.000  159.245    0.000  159.245
304.00   381.135  157.074    0.000  157.074     0.000  385.427    0.000  385.427     0.000  288.632    0.000  288.632
304.10   350.814  150.014    0.000  150.014     0.000  390.615    0.000  390.615     0.000  398.113    0.000  398.113
304.20   366.536  149.281    0.000  149.281     0.000  415.560    0.000  415.560     0.000  368.254    0.000  368.254
304.30   376.315  135.462    0.000  135.462     3.632  399.090    0.000  399.090     0.000  388.361    0.000  388.361
304.40   360.894  133.956    0.000  133.956     3.632  402.073    0.000  402.073     0.000  308.537    0.000  308.537
304.50   348.277  129.670    0.000  129.670     0.000  343.359    0.000  343.359     0.000  109.481    0.000  109.481
304.60   367.289  143.392    0.000  143.392     0.000  338.474    0.000  338.474     0.000   89.977    0.000   89.977
304.70   375.765  134.161    0.000  134.161     1.816  427.798    0.000  427.798     0.000  139.339    0.000  139.339
304.80   372.542  139.541    0.000  139.541     1.816  358.622    0.000  358.622     0.000   80.628    0.000   80.628
304.90   325.976  152.542    0.000  152.542     0.000  327.756    0.000  327.756     0.000  219.364    0.000  219.364
305.00   314.407  156.984    0.000  156.984     0.000  368.738    0.000  368.738     0.000  160.250    0.000  160.250
305.10   362.817  122.177    0.000  122.177     0.000  369.948    0.000  369.948     0.000  211.422    0.000  211.422
305.20   372.647  134.424    0.000  134.424     0.000  403.458    0.000  403.458     0.000  209.009    0.000  209.009
305.30   387.686  110.440    0.000  110.440     0.000  375.525    0.000  375.525     0.000  152.308    0.000  152.308
305.40   343.433  145.377    0.000  145.377     0.000  384.604    0.000  384.604     0.000  298.585    0.000  298.585
305.50   387.488  126.195    0.000  126.195     0.000  417.679    0.000  417.679     0.000  229.518    0.000  229.518
305.60   360.651  158.706    0.000  158.706     0.000  394.332    0.000  394.332     0.000  248.820    0.000  248.820
305.70   379.640  136.213    0.000  136.213     7.263  396.232    0.000  396.232     0.000  232.634    0.000  232.634
305.80   353.352  133.764    0.000  133.764     0.000  393.987    0.000  393.987     0.000  280.690    0.000  280.690
305.90   359.275  142.836    0.000  142.836     0.000  363.550    0.000  363.550     0.000  289.235    0.000  289.235
306.00   388.920  142.602    0.000  142.602     0.000  387.842    0.000  387.842     0.000  182.467    0.000  182.467
306.10   311.265  148.287    0.000  148.287     0.000  320.834    0.000  320.834     0.000  238.868    0.000  238.868
306.20   310.064  129.534    0.000  129.534     1.816  299.998    0.000  299.998     0.000  248.820    0.000  248.820
306.30   317.479  131.415    0.000  131.415     0.000  321.525    0.000  321.525     0.000  170.002    0.000  170.002
306.40   309.799  135.760    0.000  135.760     0.000  304.277    0.000  304.277     0.000  159.245    0.000  159.245
306.50   335.451  140.026    0.000  140.026     0.000  311.455    0.000  311.455     0.000  259.779    0.000  259.779
306.60   306.195  142.314    0.000  142.314     0.000  301.249    0.000  301.249     0.000   89.575    0.000   89.575
306.70   331.903  134.727    0.000  134.727     1.816  321.830    0.000  321.830     0.000  228.915    0.000  228.915
306.80   397.000   78.093    0.000   78.093     0.000  307.304    0.000  307.304     0.000  218.962    0.000  218.962
306.90   395.796  109.154    0.000  109.154     0.000  334.240    0.000  334.240     0.000  288.833    0.000  288.833
307.00   365.256  139.773    0.000  139.773     1.816  296.930    0.000  296.930     0.000  268.726    0.000  268.726
307.10   348.823  148.721    0.000  148.721     0.000  320.228    0.000  320.228     0.000  308.537    0.000  308.537
307.20   336.467  146.972    0.000  146.972     0.000  291.608    0.000  291.608     0.000  209.009    0.000  209.009
307.30   337.529  144.851    0.000  144.851     0.000  345.820    0.000  345.820     0.000   81.030    0.000   81.030
307.40   338.323  153.939    0.000  153.939     0.000  349.972    0.000  349.972     0.000  172.616    0.000  172.616
307.50   337.151  143.472    0.000  143.472     0.000  363.767    0.000  363.767     0.000  269.932    0.000  269.932
307.60   373.904  116.819    0.000  116.819     1.816  340.682    0.000  340.682     0.000  288.632    0.000  288.632
307.70   344.977  157.519    0.000  157.519     0.000  390.655    0.000  390.655     0.000  202.474    0.000  202.474
307.80   353.017  142.002    0.000  142.002     5.448  337.129    0.000  337.129     0.000  324.924    0.000  324.924
307.90   330.274  150.089    0.000  150.089     0.000  348.760    0.000  348.760     0.000  172.616    0.000  172.616
308.00   336.352  133.216    0.000  133.216     0.000  352.913    0.000  352.913     0.000  260.784    0.000  260.784
308.10   368.292  134.345    0.000  134.345     1.902  374.745    0.000  374.745     0.000  261.186    0.000  261.186
308.20   337.786  124.692    0.000  124.692     3.718  332.853    0.000  332.853     0.000  299.992    0.000  299.992
308.30   364.589  119.481    0.000  119.481     0.000  320.617    0.000  320.617     0.000  152.308    0.000  152.308
308.40   353.299  146.443    0.000  146.443     0.000  323.644    0.000  323.644     0.000  298.585    0.000  298.585
308.50   346.344  139.355    0.000  139.355     0.000  324.723    0.000  324.723     0.000  149.292    0.000  149.292
308.60   323.957  137.495    0.000  137.495     1.816  339.680    0.000  339.680     0.000  223.385    0.000  223.385
308.70   309.485  150.402    0.000  150.402     0.000  301.592    0.000  301.592     0.000  172.616    0.000  172.616
308.80   359.997  127.082    0.000  127.082     1.859  354.684    0.000  354.684     0.000  273.954    0.000  273.954
308.90   380.520  151.766    0.000  151.766     0.000  389.747    0.000  389.747     0.000  322.511    0.000  322.511
309.00   398.487  118.847    0.000  118.847     0.000  355.161    0.000  355.161     0.000  262.292    0.000  262.292
309.10   380.258  136.697    0.000  136.697     0.000  330.564    0.000  330.564     0.000  248.820    0.000  248.820
309.20   378.215  126.112    0.000  126.112     0.000  369.084    0.000  369.084     0.000  243.090    0.000  243.090
309.30   342.564  119.788    0.000  119.788     0.000  357.409    0.000  357.409     0.000  284.006    0.000  284.006
309.40   349.168  125.339    0.000  125.339     0.000  351.313    0.000  351.313     0.000  192.924    0.000  192.924
309.50   329.346  146.047    0.000  146.047     0.000  345.905    0.000  345.905     0.000  121.444    0.000  121.444
309.60   393.351  111.774    0.000  111.774     0.000  306.909    0.000  306.909     0.000  141.852    0.000  141.852
309.70   346.848  115.853    0.000  115.853     0.000  337.477    0.000  337.477     0.000  223.385    0.000  223.385
309.80   355.703  135.597    0.000  135.597     0.000  333.369    0.000  333.369     0.000  213.231    0.000  213.231
309.90   360.692  114.200    0.000  114.200     0.000  356.930    0.000  356.930     0.000  293.758    0.000  293.758
310.00   366.993  128.645    0.000  128.645     3.632  397.963    0.000  397.963     0.000  363.629    0.000  363.629
310.10   330.006  136.637    0.000  136.637     0.000  357.236    0.000  357.236     0.000  222.480    0.000  222.480
310.20   332.612  143.720    0.000  143.720     0.000  365.018    0.000  365.018     0.000  273.149    0.000  273.149
310.30   336.594  126.072    0.000  126.072     0.000  396.665    0.000  396.665     0.000  273.149    0.000  273.149
310.40   346.198  115.520    0.000  115.520     0.000  378.420    0.000  378.420     0.000  203.078    0.000  203.078
310.50   336.608  120.823    0.000  120.823     0.000  376.905    0.000  376.905     0.000  294.161    0.000  294.161
310.60   333.679  107.300    0.000  107.300     0.000  359.742    0.000  359.742     0.000  273.954    0.000  273.954
310.70   342.667  127.786    0.000  127.786     0.000  375.347    0.000  375.347     0.000  344.024    0.000  344.024
310.80   362.603   93.310    0.000   93.310    11.414  323.122    0.000  323.122     0.000  242.989    0.000  242.989
310.90   387.936   87.946    0.000   87.946     1.902  359.049    0.000  359.049     0.000  182.065    0.000  182.065
311.00   363.947   91.894    0.000   91.894     0.000  351.441    0.000  351.441     0.000  243.693    0.000  243.693
311.10   339.004  138.468    0.000  138.468     0.000  407.255    0.000  407.255     0.000  374.487    0.000  374.487
311.20   322.645  135.342    0.000  135.342     0.000  393.767    0.000  393.767     0.000  341.613    0.000  341.613
311.30   345.726  115.441    0.000  115.441     0.000  365.062    0.000  365.062     0.000  243.592    0.000  243.592
311.40   330.030  128.490    0.000  128.490     0.000  355.074    0.000  355.074     0.000  322.914    0.000  322.914
311.50   314.421  131.489    0.000  131.489     0.000  322.175    0.000  322.175     0.000  212.226    0.000  212.226
311.60   314.819  135.243    0.000  135.243     0.000  359.784    0.000  359.784     0.000  191.415    0.000  191.415
311.70   336.747  130.123    0.000  130.123     0.000  401.250    0.000  401.250     0.000  202.776    0.000  202.776
311.80   327.782  112.476    0.000  112.476     0.000  358.531    0.000  358.531     0.000  232.936    0.000  232.936
311.90   337.042  113.408    0.000  113.408     0.000  365.103    0.000  365.103     0.000  301.802    0.000  301.802
312.00   314.205  142.499    0.000  142.499     0.000  354.515    0.000  354.515     0.000  301.600    0.000  301.600
312.10   332.672  143.888    0.000  143.888     0.000  316.819    0.000  316.819     0.000  249.021    0.000  249.021
312.20   308.979  130.681    0.000  130.681     0.000  299.392    0.000  299.392     0.000  139.339    0.000  139.339
312.30   333.647  133.768    0.000  133.768     0.000  319.063    0.000  319.063     0.000  149.795    0.000  149.795
312.40   342.634  125.021    0.000  125.021     0.000  303.154    0.000  303.154     0.000  109.481    0.000  109.481
312.50   334.214  127.217    0.000  127.217     9.079  379.460    0.000  379.460     0.000  209.009    0.000  209.009
312.60   349.092  135.559    0.000  135.559     0.000  369.643    0.000  369.643     0.000  109.581    0.000  109.581
312.70   330.806  132.347    0.000  132.347     0.000  362.641    0.000  362.641     0.000  240.275    0.000  240.275
312.80   338.618  155.576    0.000  155.576     0.000  383.482    0.000  383.482     0.000  269.731    0.000  269.731
312.90   311.470  155.747    0.000  155.747     0.000  370.942    0.000  370.942     0.000  220.369    0.000  220.369
313.00   329.813  135.996    0.000  135.996     0.000  314.609    0.000  314.609     0.000  199.056    0.000  199.056
313.10   361.221  117.734    0.000  117.734     0.000  370.553    0.000  370.553     0.000  159.949    0.000  159.949
313.20   302.596  143.142    0.000  143.142     0.000  359.573    0.000  359.573     0.000   79.824    0.000   79.824
313.30   321.153  139.298    0.000  139.298     0.000  346.987    0.000  346.987     0.000  139.742    0.000  139.742
313.40   328.199  140.389    0.000  140.389     0.000  346.253    0.000  346.253     0.000  229.316    0.000  229.316
313.50   337.754  136.218    0.000  136.218     0.000  337.911    0.000  337.911     0.000  219.766    0.000  219.766
313.60   331.366  148.879    0.000  148.879     0.000  401.506    0.000  401.506     0.000  220.168    0.000  220.168
313.70   308.238  140.830    0.000  140.830     0.000  346.730    0.000  346.730     0.000  169.600    0.000  169.600
313.80   333.109  139.924    0.000  139.924     0.000  406.651    0.000  406.651     0.000  159.546    0.000  159.546
313.90   326.314  127.346    0.000  127.346     0.000  370.643    0.000  370.643     0.000  100.533    0.000  100.533
314.00   319.408  119.273    0.000  119.273     9.079  325.242    0.000  325.242     0.000   20.308    0.000   20.308
314.10   360.815  107.330    0.000  107.330     3.632  338.690    0.000  338.690     0.000  129.587    0.000  129.587
314.20   307.471  134.523    0.000  134.523     0.000  330.473    0.000  330.473     0.000  140.043    0.000  140.043
314.30   331.899  136.224    0.000  136.224     0.000  328.876    0.000  328.876     0.000  159.647    0.000  159.647
314.40   323.443  111.198    0.000  111.198     0.000  292.907    0.000  292.907     0.000   39.811    0.000   39.811
314.50   294.581  142.525    0.000  142.525     0.000  323.123    0.000  323.123     0.000  140.445    0.000  140.445
314.60   315.490  141.551    0.000  141.551     0.000  384.255    0.000  384.255     0.000  180.759    0.000  180.759
314.70   332.347  137.021    0.000  137.021     0.000  318.670    0.000  318.670     0.000  110.687    0.000  110.687
314.80   296.026  139.491    0.000  139.491     0.000  354.383    0.000  354.383     0.000  160.653    0.000  160.653
314.90   311.771  146.937    0.000  146.937     0.000  380.970    0.000  380.970     0.000  190.812    0.000  190.812
315.00   311.899  133.858    0.000  133.858     0.000  344.567    0.000  344.567     0.000  110.486    0.000  110.486
315.10   302.523  147.709    0.000  147.709     0.000  340.592    0.000  340.592     0.000  252.037    0.000  252.037
315.20   327.815  130.852    0.000  130.852     0.000  352.482    0.000  352.482     0.000  270.938    0.000  270.938
315.30   332.746  136.742    0.000  136.742     5.620  381.191    0.000  381.191     0.000  229.719    0.000  229.719
315.40   312.991  124.143    0.000  124.143     0.000  339.424    0.000  339.424     0.000  111.189    0.000  111.189
315.50   338.200  128.893    0.000  128.893     0.000  357.624    0.000  357.624     0.000  179.754    0.000  179.754
315.60   345.534  135.057    0.000  135.057     1.902  391.304    0.000  391.304     0.000  321.405    0.000  321.405
315.70   346.584  129.585    0.000  129.585     3.632  381.445    0.000  381.445     0.000  201.167    0.000  201.167
315.80   322.691  132.619    0.000  132.619     0.000  357.364    0.000  357.364     0.000  200.464    0.000  200.464
315.90   342.685  125.202    0.000  125.202     0.000  354.640    0.000  354.640     0.000  160.552    0.000  160.552
316.00   327.584  140.711    0.000  140.711     0.000  366.052    0.000  366.052     0.000  310.246    0.000  310.246
316.10   368.906  128.774    0.000  128.774     0.000  423.733    0.000  423.733     0.000  249.424    0.000  249.424
316.20   354.293  123.917    0.000  123.917     0.000  324.764    0.000  324.764     0.000  131.296    0.000  131.296
316.30   344.246  137.300    0.000  137.300     0.000  371.066    0.000  371.066     0.000  101.539    0.000  101.539
316.40   324.524  139.152    0.000  139.152     0.000  362.552    0.000  362.552     0.000  131.196    0.000  131.196
316.50   334.128  121.521    0.000  121.521     0.000  336.179    0.000  336.179     0.000  130.191    0.000  130.191
316.60   312.748  142.944    0.000  142.944     1.902  351.012    0.000  351.012     0.000  201.067    0.000  201.067
316.70   324.730  133.128    0.000  133.128     1.816  337.392    0.000  337.392     0.000  159.245    0.000  159.245
316.80   332.635  132.860    0.000  132.860     9.079  366.186    0.000  366.186     0.000  189.104    0.000  189.104
316.90   341.138  123.076    0.000  123.076     5.448  322.258    0.000  322.258     0.000   90.982    0.000   90.982
317.00   339.172  134.180    0.000  134.180     0.000  331.860    0.000  331.860     0.000  169.198    0.000  169.198
317.10   315.888  136.134    0.000  136.134     0.000  353.428    0.000  353.428     0.000   99.830    0.000   99.830
317.20   360.660  119.533    0.000  119.533     3.632  354.647    0.000  354.647     0.000  200.263    0.000  200.263
317.30   343.953  116.571    0.000  116.571     0.000  338.131    0.000  338.131     0.000  120.439    0.000  120.439
317.40   343.178  122.587    0.000  122.587     3.632  348.027    0.000  348.027     0.000  140.545    0.000  140.545
317.50   344.719  122.069    0.000  122.069     0.000  348.936    0.000  348.936     0.000  189.707    0.000  189.707
317.60   318.295  138.625    0.000  138.625     0.000  352.519    0.000  352.519     0.000  210.617    0.000  210.617
317.70   346.996  129.499    0.000  129.499     0.000  386.374    0.000  386.374     0.000  221.274    0.000  221.274
317.80   341.632  121.830    0.000  121.830     1.816  352.915    0.000  352.915     0.000  199.861    0.000  199.861
317.90   331.456  134.042    0.000  134.042     0.000  312.747    0.000  312.747     0.000   79.623    0.000   79.623
318.00   329.611  129.622    0.000  129.622     0.000  372.499    0.000  372.499     0.000  199.860    0.000  199.860
318.10   322.717  140.652    0.000  140.652     0.000  349.973    0.000  349.973     0.000  179.452    0.000  179.452
318.20   326.661  135.972    0.000  135.972     0.000  356.588    0.000  356.588     0.000  161.154    0.000  161.154
318.30   313.210  129.955    0.000  129.955     0.000  365.753    0.000  365.753     0.000  220.167    0.000  220.167
318.40   333.877  146.077    0.000  146.077     0.000  379.807    0.000  379.807     0.000  249.625    0.000  249.625
318.50   307.482  134.739    0.000  134.739     0.000  355.810    0.000  355.810     0.000  229.818    0.000  229.818
318.60   327.532  134.157    0.000  134.157     0.000  379.806    0.000  379.806     0.000  191.113    0.000  191.113
318.70   329.228  138.356    0.000  138.356     0.000  366.100    0.000  366.100     0.000  258.874    0.000  258.874
318.80   331.219  150.355    0.000  150.355     0.000  367.181    0.000  367.181     0.000  249.725    0.000  249.725
318.90   334.223  132.265    0.000  132.265     1.816  347.426    0.000  347.426     0.000  149.292    0.000  149.292
319.00   349.981  126.250    0.000  126.250     0.000  348.073    0.000  348.073     0.000  230.020    0.000  230.020
319.10   326.678  133.166    0.000  133.166     0.000  334.021    0.000  334.021     0.000  179.352    0.000  179.352
319.20   312.205  137.134    0.000  137.134     0.000  336.915    0.000  336.915     0.000  169.298    0.000  169.298
319.30   302.128  140.015    0.000  140.015     0.000  353.090    0.000  353.090     0.000  289.235    0.000  289.235
319.40   350.449  147.413    0.000  147.413     0.000  323.514    0.000  323.514     0.000  179.151    0.000  179.151
319.50   315.056  148.525    0.000  148.525     0.000  313.878    0.000  313.878     0.000  169.198    0.000  169.198
319.60   323.415  136.740    0.000  136.740     0.000  380.454    0.000  380.454     0.000  258.773    0.000  258.773
319.70   341.900  131.377    0.000  131.377     0.000  373.711    0.000  373.711     0.000  258.773    0.000  258.773
319.80   332.219  133.417    0.000  133.417     3.805  370.423    0.000  370.423     0.000  278.980    0.000  278.980
319.90   336.987  123.658    0.000  123.658     3.632  362.987    0.000  362.987     0.000  230.925    0.000  230.925
320.00   348.476  109.359    0.000  109.359     7.609  377.038    0.000  377.038     0.000  209.009    0.000  209.009
320.10   363.142  121.989    0.000  121.989     0.000  376.995    0.000  376.995     0.000  189.104    0.000  189.104
320.20   369.335  127.942    0.000  127.942     3.632  354.688    0.000  354.688     0.000  248.820    0.000  248.820
320.30   337.155  138.024    0.000  138.024     5.448  356.632    0.000  356.632     0.000  278.880    0.000  278.880
320.40   353.372  124.329    0.000  124.329     0.000  370.206    0.000  370.206     0.000  219.867    0.000  219.867
320.50   357.175  113.408    0.000  113.408     0.000  337.700    0.000  337.700     0.000  140.948    0.000  140.948
320.60   350.667  136.046    0.000  136.046     0.000  316.729    0.000  316.729     0.000  209.411    0.000  209.411
320.70   353.043  132.625    0.000  132.625     1.816  386.289    0.000  386.289     0.000  149.895    0.000  149.895
320.80   324.898  131.753    0.000  131.753     0.000  365.537    0.000  365.537     0.000  180.457    0.000  180.457
320.90   344.075  133.159    0.000  133.159     0.000  334.066    0.000  334.066     0.000  149.493    0.000  149.493
321.00   325.699  135.747    0.000  135.747     0.000  312.793    0.000  312.793     0.000  119.434    0.000  119.434
321.10   326.063  134.083    0.000  134.083     1.816  347.679    0.000  347.679     0.000  151.705    0.000  151.705
321.20   319.172  140.877    0.000  140.877     0.000  347.554    0.000  347.554     0.000  139.943    0.000  139.943
321.30   356.529  131.323    0.000  131.323     1.816  349.584    0.000  349.584     0.000  190.309    0.000  190.309
321.40   347.979  133.015    0.000  133.015     5.448  396.747    0.000  396.747     0.000  180.960    0.000  180.960
321.50   344.011  136.451    0.000  136.451     1.816  402.934    0.000  402.934     0.000  219.565    0.000  219.565
321.60   323.700  142.185    0.000  142.185     1.816  413.482    0.000  413.482     0.000  240.677    0.000  240.677
321.70   337.525  137.767    0.000  137.767     5.448  370.982    0.000  370.982     0.000  260.783    0.000  260.783
321.80   326.817  139.530    0.000  139.530     0.000  331.900    0.000  331.900     0.000  212.226    0.000  212.226
321.90   322.390  126.145    0.000  126.145     3.632  356.024    0.000  356.024     0.000  139.742    0.000  139.742
322.00   314.152  143.186    0.000  143.186     5.448  343.660    0.000  343.660     0.000  149.493    0.000  149.493
322.10   330.747  132.817    0.000  132.817     5.448  372.194    0.000  372.194     0.000  199.861    0.000  199.861
322.20   306.882  129.067    0.000  129.067     0.000  316.292    0.000  316.292     0.000   59.817    0.000   59.817
322.30   348.686  140.515    0.000  140.515     0.000  398.999    0.000  398.999     0.000  259.577    0.000  259.577
322.40   320.289  137.989    0.000  137.989     0.000  371.633    0.000  371.633     0.000  199.257    0.000  199.257
322.50   325.532  129.143    0.000  129.143     0.000  374.272    0.000  374.272     0.000  109.481    0.000  109.481
322.60   337.090  138.115    0.000  138.115     0.000  399.952    0.000  399.952     0.000  239.470    0.000  239.470
322.70   326.852  139.641    0.000  139.641     0.000  357.153    0.000  357.153     0.000  279.081    0.000  279.081
322.80   317.762  141.049    0.000  141.049     0.000  340.159    0.000  340.159     0.000  240.074    0.000  240.074
322.90   318.811  147.398    0.000  147.398     0.000  374.876    0.000  374.876     0.000  249.424    0.000  249.424
323.00   325.968  129.933    0.000  129.933     0.000  379.891    0.000  379.891     0.000  159.245    0.000  159.245
323.10   311.881  143.875    0.000  143.875     0.000  382.956    0.000  382.956     0.000  230.623    0.000  230.623
323.20   327.328  135.976    0.000  135.976     0.000  328.485    0.000  328.485     0.000  180.960    0.000  180.960
323.30   334.057  140.331    0.000  140.331     0.000  343.487    0.000  343.487     0.000  170.203    0.000  170.203
323.40   344.503  129.598    0.000  129.598     0.000  335.751    0.000  335.751     0.000  180.357    0.000  180.357
323.50   315.358  152.203    0.000  152.203     0.000  338.211    0.000  338.211     0.000  190.310    0.000  190.310
323.60   325.471  140.384    0.000  140.384     0.000  352.002    0.000  352.002     0.000  150.700    0.000  150.700
323.70   322.814  132.544    0.000  132.544     0.000  332.766    0.000  332.766     0.000  150.901    0.000  150.901
323.80   324.292  133.932    0.000  133.932     0.000  361.862    0.000  361.862     0.000  160.250    0.000  160.250
323.90   303.239  115.552    0.000  115.552     0.000  347.643    0.000  347.643     0.000  239.069    0.000  239.069
324.00   319.087  128.457    0.000  128.457     0.000  360.740    0.000  360.740     0.000  169.600    0.000  169.600
324.10   313.773  136.094    0.000  136.094     0.000  335.450    0.000  335.450     0.000   60.320    0.000   60.320
324.20   306.195  131.733    0.000  131.733     0.000  324.337    0.000  324.337     0.000   19.906    0.000   19.906
324.30   318.083  124.343    0.000  124.343     9.079  327.924    0.000  327.924     0.000    0.000    0.000    0.000
324.40   287.784  141.903    0.000  141.903     0.000  337.782    0.000  337.782     0.000   99.528    0.000   99.528
324.50   338.048  131.213    0.000  131.213     0.000  356.026    0.000  356.026     0.000   79.623    0.000   79.623
324.60   324.099  124.884    0.000  124.884     0.000  360.304    0.000  360.304     0.000   89.575    0.000   89.575
324.70   313.514  144.830    0.000  144.830     0.000  305.398    0.000  305.398     0.000   40.515    0.000   40.515
324.80   323.130  130.363    0.000  130.363     0.000  362.511    0.000  362.511     0.000   89.575    0.000   89.575
324.90   305.611  139.483    0.000  139.483     0.000  361.518    0.000  361.518     0.000   69.871    0.000   69.871
325.00   293.156  131.323    0.000  131.323     0.000  247.079    0.000  247.079     0.000   20.308    0.000   20.308
325.10   327.061  124.481    0.000  124.481     0.000  333.803    0.000  333.803     0.000  119.434    0.000  119.434
325.20   317.556  136.057    0.000  136.057     1.816  275.871    0.000  275.871     0.000  140.043    0.000  140.043
325.30   326.619  133.161    0.000  133.161     1.816  345.652    0.000  345.652     0.000   39.811    0.000   39.811
325.40   311.969  152.036    0.000  152.036     0.000  333.715    0.000  333.715     0.000   59.717    0.000   59.717
325.50   334.764  134.430    0.000  134.430     0.000  337.479    0.000  337.479     0.000   30.261    0.000   30.261
325.60   300.473  137.756    0.000  137.756     0.000  357.494    0.000  357.494     0.000   69.670    0.000   69.670
325.70   307.587  142.460    0.000  142.460     0.000  341.932    0.000  341.932     0.000   49.764    0.000   49.764
325.80   324.930  136.981    0.000  136.981     0.000  363.071    0.000  363.071     0.000   59.717    0.000   59.717
325.90   310.283  145.367    0.000  145.367     0.000  356.672    0.000  356.672     0.000   29.858    0.000   29.858
326.00   304.154  149.430    0.000  149.430     0.000  364.454    0.000  364.454     0.000   19.906    0.000   19.906
326.10   307.634  140.398    0.000  140.398     0.000  329.264    0.000  329.264     0.000   40.414    0.000   40.414
326.20   337.712  119.127    0.000  119.127     0.000  326.887    0.000  326.887     0.000   19.906    0.000   19.906
326.30   336.746  138.516    0.000  138.516     0.000  330.561    0.000  330.561     0.000   20.308    0.000   20.308
326.40   284.942  153.458    0.000  153.458     0.000  324.512    0.000  324.512     0.000   49.764    0.000   49.764
326.50   342.243  124.189    0.000  124.189     7.263  322.040    0.000  322.040     0.000   20.006    0.000   20.006
326.60   297.045  145.234    0.000  145.234     3.632  294.850    0.000  294.850     0.000   19.906    0.000   19.906
326.70   329.401  130.148    0.000  130.148     5.448  334.230    0.000  334.230     0.000  110.285    0.000  110.285
326.80   334.749  127.129    0.000  127.129     5.448  346.036    0.000  346.036     0.000  141.047    0.000  141.047
326.90   320.612  125.546    0.000  125.546     1.902  328.096    0.000  328.096     0.000   30.260    0.000   30.260
327.00   303.138  125.122    0.000  125.122     0.000  295.281    0.000  295.281     0.000   91.184    0.000   91.184
327.10   321.083  130.778    0.000  130.778     0.000  328.355    0.000  328.355     0.000   50.568    0.000   50.568
327.20   301.802  146.274    0.000  146.274     0.000  355.985    0.000  355.985     0.000  161.457    0.000  161.457
327.30   303.080  129.849    0.000  129.849     0.000  288.882    0.000  288.882     0.000  129.387    0.000  129.387
327.40   330.722  132.175    0.000  132.175     3.632  348.590    0.000  348.590     0.000  101.137    0.000  101.137
327.50   315.249  133.873    0.000  133.873     0.000  344.656    0.000  344.656     0.000  111.089    0.000  111.089
327.60   336.056  126.333    0.000  126.333     7.350  351.354    0.000  351.354     0.000  191.314    0.000  191.314
327.70   345.458  118.530    0.000  118.530     3.718  358.576    0.000  358.576     0.000  240.275    0.000  240.275
327.80   322.415  121.889    0.000  121.889     0.000  358.918    0.000  358.918     0.000  272.041    0.000  272.041
327.90   325.105  129.250    0.000  129.250     0.000  337.435    0.000  337.435     0.000  169.800    0.000  169.800
328.00   305.608  128.528    0.000  128.528     0.000  363.288    0.000  363.288     0.000  130.995    0.000  130.995
328.10   333.347  118.443    0.000  118.443     3.632  303.626    0.000  303.626     0.000   60.722    0.000   60.722
328.20   312.596  117.468    0.000  117.468     0.000  314.776    0.000  314.776     0.000   50.266    0.000   50.266
328.30   328.183  127.964    0.000  127.964     1.816  318.543    0.000  318.543     0.000   90.882    0.000   90.882
328.40   305.364  124.993    0.000  124.993     0.000  330.130    0.000  330.130     0.000   60.521    0.000   60.521
328.50   356.245  120.841    0.000  120.841    12.711  378.209    0.000  378.209     0.000   69.670    0.000   69.670
328.60   332.625  117.547    0.000  117.547    16.343  349.152    0.000  349.152     0.000   40.314    0.000   40.314
328.70   302.800  128.215    0.000  128.215     1.816  316.033    0.000  316.033     0.000  160.148    0.000  160.148
328.80   318.936  117.582    0.000  117.582    12.711  373.753    0.000  373.753     0.000  160.450    0.000  160.450
328.90   337.390  109.789    0.000  109.789    18.158  374.054    0.000  374.054     0.000   89.877    0.000   89.877
329.00   340.004  105.390    0.000  105.390     9.079  363.895    0.000  363.895     0.000  179.652    0.000  179.652
329.10   315.895  128.746    0.000  128.746     5.448  324.293    0.000  324.293     0.000   79.824    0.000   79.824
329.20   341.248  106.648    0.000  106.648     0.000  338.513    0.000  338.513     0.000   20.107    0.000   20.107
329.30   319.149  122.985    0.000  122.985     0.000  286.291    0.000  286.291     0.000    0.000    0.000    0.000
329.40   302.865  118.032    0.000  118.032     1.816  319.581    0.000  319.581     0.000   29.858    0.000   29.858
329.50   335.874  122.227    0.000  122.227     0.000  341.198    0.000  341.198     0.000   40.414    0.000   40.414
329.60   313.449  121.815    0.000  121.815     0.000  347.382    0.000  347.382     0.000   60.320    0.000   60.320
329.70   329.463  128.253    0.000  128.253     1.816  316.512    0.000  316.512     0.000  121.444    0.000  121.444
329.80   337.317  128.952    0.000  128.952     0.000  363.640    0.000  363.640     0.000  210.014    0.000  210.014
329.90   354.219  135.010    0.000  135.010     0.000  338.997    0.000  338.997     0.000   90.380    0.000   90.380
330.00   373.617  111.062    0.000  111.062     0.000  350.407    0.000  350.407     0.000   70.876    0.000   70.876
330.10   319.587  134.842    0.000  134.842     0.000  328.750    0.000  328.750     0.000  191.717    0.000  191.717
330.20   297.439  139.843    0.000  139.843     0.000  312.794    0.000  312.794     0.000  170.605    0.000  170.605
330.30   375.085  116.954    0.000  116.954     1.816  377.257    0.000  377.257     0.000  380.620    0.000  380.620
330.40   322.116  143.141    0.000  143.141     0.000  337.308    0.000  337.308     0.000  211.824    0.000  211.824
330.50   326.043  142.804    0.000  142.804     0.000  338.910    0.000  338.910     0.000  242.487    0.000  242.487
330.60   333.395  133.499    0.000  133.499     0.000  329.919    0.000  329.919     0.000  161.859    0.000  161.859
330.70   327.560  141.564    0.000  141.564     0.000  387.111    0.000  387.111     0.000  199.056    0.000  199.056
330.80   344.173  138.249    0.000  138.249     1.816  418.936    0.000  418.936     0.000  360.312    0.000  360.312
330.90   336.928  127.916    0.000  127.916     0.000  365.667    0.000  365.667     0.000  141.149    0.000  141.149
331.00   332.925  133.673    0.000  133.673     0.000  361.129    0.000  361.129     0.000  180.156    0.000  180.156
331.10   331.824  124.552    0.000  124.552     0.000  361.217    0.000  361.217     0.000  210.216    0.000  210.216
331.20   328.111  139.439    0.000  139.439     0.000  364.462    0.000  364.462     0.000  230.925    0.000  230.925
331.30   334.802  125.152    0.000  125.152     0.000  367.872    0.000  367.872     0.000  259.879    0.000  259.879
331.40   358.021  126.788    0.000  126.788     0.000  395.756    0.000  395.756     0.000  250.529    0.000  250.529
331.50   327.202  125.325    0.000  125.325     0.000  365.234    0.000  365.234     0.000  269.530    0.000  269.530
331.60   324.593  142.022    0.000  142.022     0.000  364.115    0.000  364.115     0.000  179.352    0.000  179.352
331.70   332.742  129.129    0.000  129.129     0.000  348.549    0.000  348.549     0.000  160.250    0.000  160.250
331.80   309.932  124.596    0.000  124.596     0.000  319.500    0.000  319.500     0.000  109.481    0.000  109.481
331.90   335.366  119.274    0.000  119.274     0.000  352.701    0.000  352.701     0.000  132.000    0.000  132.000
332.00   302.658  148.719    0.000  148.719     0.000  344.788    0.000  344.788     0.000  320.300    0.000  320.300
332.10   307.982  153.266    0.000  153.266     1.816  372.413    0.000  372.413     0.000  373.281    0.000  373.281
332.20   301.267  150.037    0.000  150.037     0.000  353.216    0.000  353.216     0.000  299.891    0.000  299.891
332.30   356.268  122.606    0.000  122.606     1.902  397.925    0.000  397.925     0.000  281.393    0.000  281.393
332.40   339.929   98.758    0.000   98.758     0.000  290.442    0.000  290.442     0.000  172.616    0.000  172.616
332.50   324.725  129.715    0.000  129.715     0.000  361.260    0.000  361.260     0.000  261.387    0.000  261.387
332.60   319.390  138.564    0.000  138.564     0.000  353.996    0.000  353.996     0.000  261.487    0.000  261.487
332.70   329.099  129.591    0.000  129.591     0.000  362.125    0.000  362.125     0.000  231.026    0.000  231.026
332.80   333.720  135.030    0.000  135.030     0.000  346.989    0.000  346.989     0.000  232.935    0.000  232.935
332.90   325.370  133.220    0.000  133.220     0.000  363.980    0.000  363.980     0.000  223.385    0.000  223.385
333.00   344.686  127.374    0.000  127.374     0.000  390.742    0.000  390.742     0.000  170.102    0.000  170.102
333.10   338.427  126.402    0.000  126.402     1.816  369.689    0.000  369.689     0.000  262.392    0.000  262.392
333.20   338.859  130.526    0.000  130.526     1.816  342.238    0.000  342.238     0.000  292.050    0.000  292.050
333.30   312.539  122.732    0.000  122.732     0.000  282.613    0.000  282.613     0.000  203.078    0.000  203.078
333.40   320.835  130.132    0.000  130.132     1.902  333.367    0.000  333.367     0.000  172.414    0.000  172.414
333.50   348.566  151.496    0.000  151.496     9.425  395.802    0.000  395.802     0.000  281.092    0.000  281.092
333.60   338.975  144.066    0.000  144.066     0.000  410.115    0.000  410.115     0.000  141.551    0.000  141.551
333.70   321.585  131.891    0.000  131.891     0.000  305.699    0.000  305.699     0.000  182.568    0.000  182.568
333.80   306.721  126.791    0.000  126.791     0.000  320.571    0.000  320.571     0.000  233.136    0.000  233.136
333.90   321.293  135.521    0.000  135.521     0.000  323.732    0.000  323.732     0.000  220.972    0.000  220.972
334.00   318.454  113.722    0.000  113.722     0.000  300.038    0.000  300.038     0.000   91.284    0.000   91.284
334.10   299.853  141.177    0.000  141.177     0.000  342.715    0.000  342.715     0.000  121.444    0.000  121.444
334.20   345.085  129.145    0.000  129.145     0.000  343.140    0.000  343.140     0.000  223.385    0.000  223.385
334.30   338.716  127.758    0.000  127.758     0.000  321.227    0.000  321.227     0.000  252.238    0.000  252.238
334.40   369.511  109.909    0.000  109.909     0.000  403.070    0.000  403.070     0.000  259.980    0.000  259.980
334.50   338.199  108.657    0.000  108.657     0.000  322.265    0.000  322.265     0.000  130.593    0.000  130.593
334.60   347.841  120.137    0.000  120.137     0.000  339.124    0.000  339.124     0.000  100.533    0.000  100.533
334.70   335.648  120.878    0.000  120.878     0.000  312.921    0.000  312.921     0.000  172.314    0.000  172.314
334.80   343.636  124.116    0.000  124.116     0.000  372.543    0.000  372.543     0.000  101.237    0.000  101.237
334.90   360.494  102.865    0.000  102.865     0.000  300.603    0.000  300.603     0.000   71.077    0.000   71.077
335.00   378.169  107.945    0.000  107.945     0.000  377.172    0.000  377.172     0.000   90.078    0.000   90.078
335.10   341.765  122.189    0.000  122.189     0.000  335.537    0.000  335.537     0.000  210.516    0.000  210.516
335.20   334.633  126.170    0.000  126.170     0.000  331.474    0.000  331.474     0.000  130.593    0.000  130.593
335.30   363.934  115.500    0.000  115.500     0.000  316.772    0.000  316.772     0.000  140.244    0.000  140.244
335.40   332.808  127.856    0.000  127.856     0.000  342.067    0.000  342.067     0.000  181.966    0.000  181.966
335.50   329.769  118.972    0.000  118.972     0.000  380.324    0.000  380.324     0.000  318.691    0.000  318.691
335.60   358.394   94.812    0.000   94.812     0.000  324.038    0.000  324.038     0.000  278.679    0.000  278.679
335.70   355.248   76.447    0.000   76.447     0.000  315.085    0.000  315.085     0.000  109.481    0.000  109.481
335.80   367.900  105.688    0.000  105.688     0.000  352.096    0.000  352.096     0.000  149.292    0.000  149.292
335.90   390.019   39.231    0.000   39.231     0.000  317.852    0.000  317.852     0.000  179.754    0.000  179.754
336.00   368.462   43.233    0.000   43.233     0.000  338.908    0.000  338.908     0.000  199.056    0.000  199.056
336.10   411.395   32.269    0.000   32.269     0.000  341.503    0.000  341.503     0.000  139.742    0.000  139.742
336.20   401.867   67.355    0.000   67.355     3.632  345.094    0.000  345.094     0.000  239.471    0.000  239.471
336.30   431.702   20.659    0.000   20.659     1.902  336.571    0.000  336.571     0.000  119.434    0.000  119.434
336.40   406.141   45.590    0.000   45.590     0.000  388.107    0.000  388.107     0.000   99.528    0.000   99.528
336.50   390.258   44.768    0.000   44.768     0.000  332.077    0.000  332.077     0.000  179.352    0.000  179.352
336.60   342.771  105.921    0.000  105.921     0.000  326.546    0.000  326.546     0.000  258.773    0.000  258.773
336.70   361.243   97.004    0.000   97.004     0.000  326.412    0.000  326.412     0.000  258.773    0.000  258.773
336.80   357.805   87.406    0.000   87.406     0.000  301.940    0.000  301.940     0.000   39.811    0.000   39.811
336.90   342.265  105.362    0.000  105.362     1.902  338.908    0.000  338.908     0.000  179.553    0.000  179.553
337.00   354.673  110.835    0.000  110.835     1.816  389.492    0.000  389.492     0.000  248.820    0.000  248.820
337.10   361.735   86.211    0.000   86.211     0.000  330.128    0.000  330.128     0.000  199.157    0.000  199.157
337.20   372.316  109.224    0.000  109.224     0.000  324.855    0.000  324.855     0.000  189.305    0.000  189.305
337.30   325.140   98.229    0.000   98.229     0.000  338.515    0.000  338.515     0.000  169.399    0.000  169.399
337.40   368.345   86.722    0.000   86.722     0.000  356.289    0.000  356.289     0.000  120.238    0.000  120.238
337.50   305.195  127.192    0.000  127.192     0.000  318.195    0.000  318.195     0.000  228.915    0.000  228.915
337.60   335.838  123.195    0.000  123.195     0.000  340.116    0.000  340.116     0.000  139.339    0.000  139.339
337.70   326.219  117.790    0.000  117.790     1.816  335.277    0.000  335.277     0.000  288.632    0.000  288.632
337.80   294.676  142.311    0.000  142.311     0.000  329.353    0.000  329.353     0.000  248.820    0.000  248.820
337.90   313.303  131.035    0.000  131.035     0.000  285.123    0.000  285.123     0.000   49.764    0.000   49.764
338.00   302.721  122.947    0.000  122.947     0.000  270.035    0.000  270.035     0.000   79.623    0.000   79.623
338.10   343.237  120.666    0.000  120.666     0.000  305.963    0.000  305.963     0.000  119.434    0.000  119.434
338.20   281.125  133.859    0.000  133.859     0.000  311.279    0.000  311.279     0.000  159.245    0.000  159.245
338.30   337.748  127.149    0.000  127.149     3.632  307.387    0.000  307.387     0.000  229.216    0.000  229.216
338.40   318.377  120.006    0.000  120.006     3.805  346.126    0.000  346.126     0.000  129.387    0.000  129.387
338.50   323.034  136.432    0.000  136.432     7.263  323.988    0.000  323.988     0.000  328.744    0.000  328.744
338.60   314.721  145.965    0.000  145.965     3.718  354.384    0.000  354.384     0.000  258.874    0.000  258.874
338.70   336.137  119.889    0.000  119.889     5.448  339.818    0.000  339.818     0.000  219.565    0.000  219.565
[truncated: 318,247 more chars]
