# Supplementary material for: N-Glycans modulate tilting of HIV-1 envelope glycoprotein
Source: Nat Commun. 2026 Apr 15;17:5206. doi: 10.1038/s41467-026-71874-2 (PMC13254402; doi:10.1038/s41467-026-71874-2)
Supplement: Supplementary file 8 — Source Data [file 41467_2026_71874_MOESM8_ESM.zip › source_data/2_Supplementary_Figures/6_FigS11/raw_data/CD4/3_WT_CD4.A.3.txt]

#ASA ANALYSIS
#SIM_TIME  ASA1.4 TotOccl1.4 ShldMem1.4 ShldGly1.4   ASA7.2 TotOccl7.2 ShldMem7.2 ShldGly7.2   ASA18.6 TotOccl18.6 ShldMem18.6 ShldGly18.6

  0.00   319.137  184.284    0.000  184.284     0.000  308.690    0.000  308.690     0.000   60.521    0.000   60.521
  0.10   441.977   53.641    0.000   53.641    36.749  250.326    0.000  250.326     0.000   59.918    0.000   59.918
  0.20   423.125   57.426    0.000   57.426    34.847  292.176    0.000  292.176     0.000   19.906    0.000   19.906
  0.30   396.543   68.812    0.000   68.812    14.527  276.266    0.000  276.266     0.000    0.000    0.000    0.000
  0.40   401.697   63.128    0.000   63.128    14.527  283.270    0.000  283.270     0.000   19.906    0.000   19.906
  0.50   407.022   75.745    0.000   75.745    41.937  244.792    0.000  244.792     0.000    9.953    0.000    9.953
  0.60   380.304   78.098    0.000   78.098    10.981  250.931    0.000  250.931     0.000   19.906    0.000   19.906
  0.70   461.604   82.145    0.000   82.145     1.816  313.535    0.000  313.535     0.000   69.670    0.000   69.670
  0.80   448.588   66.100    0.000   66.100     0.000  307.783    0.000  307.783     0.000   39.811    0.000   39.811
  0.90   441.783   61.086    0.000   61.086     0.000  318.548    0.000  318.548     0.000   59.717    0.000   59.717
  1.00   510.039   20.942    0.000   20.942    10.895  367.230    0.000  367.230     0.000  109.883    0.000  109.883
  1.10   504.205   59.062    0.000   59.062     3.632  365.761    0.000  365.761     0.000   29.858    0.000   29.858
  1.20   510.550   15.079    0.000   15.079    16.515  330.958    0.000  330.958     0.000   59.717    0.000   59.717
  1.30   511.704   25.366    0.000   25.366    25.508  367.361    0.000  367.361     0.000   29.858    0.000   29.858
  1.40   511.225   43.854    0.000   43.854     3.632  385.043    0.000  385.043     0.000  169.600    0.000  169.600
  1.50   499.332   73.490    0.000   73.490    14.786  429.617    0.000  429.617     0.000  149.493    0.000  149.493
  1.60   474.204   66.529    0.000   66.529     5.448  362.432    0.000  362.432     0.000   50.166    0.000   50.166
  1.70   541.289   51.408    0.000   51.408    12.884  403.848    0.000  403.848     0.000    0.000    0.000    0.000
  1.80   485.818   30.679    0.000   30.679    32.858  330.655    0.000  330.655     0.000   59.717    0.000   59.717
  1.90   474.215   88.500    0.000   88.500    33.117  352.138    0.000  352.138     0.000   89.776    0.000   89.776
  2.00   436.992  102.567    0.000  102.567    19.974  344.749    0.000  344.749     0.000   29.858    0.000   29.858
  2.10   460.337  127.192    0.000  127.192    27.583  404.672    0.000  404.672     0.000   40.012    0.000   40.012
  2.20   482.824   83.990    0.000   83.990     7.436  359.622    0.000  359.622     0.000   80.427    0.000   80.427
  2.30   466.763   33.821    0.000   33.821    67.186  268.398    0.000  268.398     0.000   49.764    0.000   49.764
  2.40   507.417   42.927    0.000   42.927    56.291  287.291    0.000  287.291     0.000   99.729    0.000   99.729
  2.50   473.048   57.185    0.000   57.185     0.000  375.878    0.000  375.878     0.000   60.722    0.000   60.722
  2.60   452.304   59.399    0.000   59.399    27.411  289.064    0.000  289.064     0.000   20.308    0.000   20.308
  2.70   472.969   29.988    0.000   29.988    70.904  259.405    0.000  259.405     0.000    0.000    0.000    0.000
  2.80   470.727   40.640    0.000   40.640    11.370  315.046    0.000  315.046     0.000   19.906    0.000   19.906
  2.90   538.878   19.799    0.000   19.799     7.350  311.891    0.000  311.891     0.000    9.953    0.000    9.953
  3.00   517.524   42.869    0.000   42.869     0.000  383.528    0.000  383.528     0.000   19.906    0.000   19.906
  3.10   469.067   34.484    0.000   34.484     0.000  313.144    0.000  313.144     0.000    0.000    0.000    0.000
  3.20   465.245   54.646    0.000   54.646     0.000  279.811    0.000  279.811     0.000    0.000    0.000    0.000
  3.30   440.709  102.682    0.000  102.682     0.000  312.497    0.000  312.497     0.000    0.000    0.000    0.000
  3.40   479.287   98.012    0.000   98.012     0.000  385.346    0.000  385.346     0.000   30.261    0.000   30.261
  3.50   476.559   60.805    0.000   60.805     0.000  327.367    0.000  327.367     0.000    0.000    0.000    0.000
  3.60   441.089   70.698    0.000   70.698     3.632  315.911    0.000  315.911     0.000    0.000    0.000    0.000
  3.70   442.123   68.681    0.000   68.681     0.000  378.600    0.000  378.600     0.000   69.670    0.000   69.670
  3.80   445.426  101.407    0.000  101.407     5.448  429.919    0.000  429.919     0.000   90.179    0.000   90.179
  3.90   473.900  117.531    0.000  117.531    15.218  392.913    0.000  392.913     0.000   30.060    0.000   30.060
  4.00   427.473   95.502    0.000   95.502     1.902  385.691    0.000  385.691     0.000   79.824    0.000   79.824
  4.10   468.059  107.851    0.000  107.851     0.000  366.453    0.000  366.453     0.000   59.717    0.000   59.717
  4.20   445.734   98.635    0.000   98.635     0.000  373.717    0.000  373.717     0.000    9.953    0.000    9.953
  4.30   408.779   68.750    0.000   68.750     5.448  327.021    0.000  327.021     0.000    0.000    0.000    0.000
  4.40   450.530   48.049    0.000   48.049     0.000  289.625    0.000  289.625     0.000    9.953    0.000    9.953
  4.50   405.395  105.240    0.000  105.240     0.000  330.915    0.000  330.915     0.000    0.000    0.000    0.000
  4.60   362.752  101.108    0.000  101.108     0.000  301.903    0.000  301.903     0.000    0.000    0.000    0.000
  4.70   366.675   95.178    0.000   95.178     0.000  307.870    0.000  307.870     0.000    0.000    0.000    0.000
  4.80   384.946  102.679    0.000  102.679     0.000  334.287    0.000  334.287     0.000    0.000    0.000    0.000
  4.90   381.838   99.341    0.000   99.341     0.000  267.015    0.000  267.015     0.000    0.000    0.000    0.000
  5.00   420.852  102.097    0.000  102.097     1.902  328.751    0.000  328.751     0.000    0.000    0.000    0.000
  5.10   396.568   91.148    0.000   91.148     0.000  288.112    0.000  288.112     0.000    0.000    0.000    0.000
  5.20   446.946   77.584    0.000   77.584     0.000  299.483    0.000  299.483     0.000    0.000    0.000    0.000
  5.30   466.225  100.424    0.000  100.424     3.718  352.056    0.000  352.056     0.000   39.811    0.000   39.811
  5.40   455.521   87.744    0.000   87.744     3.718  341.421    0.000  341.421     0.000    9.953    0.000    9.953
  5.50   438.902   97.495    0.000   97.495    16.429  326.159    0.000  326.159     0.000    9.953    0.000    9.953
  5.60   481.399   86.222    0.000   86.222    11.154  374.322    0.000  374.322     0.000   39.811    0.000   39.811
  5.70   427.380   51.492    0.000   51.492     0.000  265.197    0.000  265.197     0.000    0.000    0.000    0.000
  5.80   444.204   57.168    0.000   57.168     9.079  286.858    0.000  286.858     0.000    0.000    0.000    0.000
  5.90   401.129   93.281    0.000   93.281     0.000  267.705    0.000  267.705     0.000    0.000    0.000    0.000
  6.00   376.620   99.502    0.000   99.502     0.000  311.931    0.000  311.931     0.000    0.000    0.000    0.000
  6.10   411.238   54.220    0.000   54.220     0.000  284.392    0.000  284.392     0.000    0.000    0.000    0.000
  6.20   408.025   63.203    0.000   63.203     0.000  276.307    0.000  276.307     0.000    0.000    0.000    0.000
  6.30   409.016   87.891    0.000   87.891     0.000  227.886    0.000  227.886     0.000    0.000    0.000    0.000
  6.40   382.086   97.280    0.000   97.280     3.632  290.793    0.000  290.793     0.000    9.953    0.000    9.953
  6.50   391.724  101.238    0.000  101.238     0.000  291.094    0.000  291.094     0.000    0.000    0.000    0.000
  6.60   431.656  100.437    0.000  100.437     0.000  319.673    0.000  319.673     0.000   29.858    0.000   29.858
  6.70   419.521  100.849    0.000  100.849     0.000  315.307    0.000  315.307     0.000   20.107    0.000   20.107
  6.80   400.424   91.416    0.000   91.416     0.000  333.551    0.000  333.551     0.000    9.953    0.000    9.953
  6.90   433.145   91.699    0.000   91.699     0.000  321.705    0.000  321.705     0.000   19.906    0.000   19.906
  7.00   414.148   88.794    0.000   88.794     0.000  280.978    0.000  280.978     0.000    0.000    0.000    0.000
  7.10   448.181  101.379    0.000  101.379     0.000  403.935    0.000  403.935     0.000   40.414    0.000   40.414
  7.20   503.964   82.814    0.000   82.814    20.493  380.115    0.000  380.115     0.000  100.332    0.000  100.332
  7.30   457.750   90.377    0.000   90.377     7.523  364.248    0.000  364.248     0.000   19.906    0.000   19.906
  7.40   419.404   90.731    0.000   90.731     0.000  354.606    0.000  354.606     0.000   20.308    0.000   20.308
  7.50   476.305   65.837    0.000   65.837     0.000  319.716    0.000  319.716     0.000    0.000    0.000    0.000
  7.60   474.478   56.227    0.000   56.227     1.816  357.935    0.000  357.935     0.000   49.764    0.000   49.764
  7.70   402.044  121.948    0.000  121.948     0.000  335.930    0.000  335.930     0.000    0.000    0.000    0.000
  7.80   471.975  103.314    0.000  103.314     0.000  369.134    0.000  369.134     0.000   29.858    0.000   29.858
  7.90   377.603   89.610    0.000   89.610     0.000  325.769    0.000  325.769     0.000    9.953    0.000    9.953
  8.00   443.253   80.606    0.000   80.606     0.000  313.144    0.000  313.144     0.000    9.953    0.000    9.953
  8.10   435.840   47.645    0.000   47.645     0.000  322.613    0.000  322.613     0.000   10.154    0.000   10.154
  8.20   454.932   48.815    0.000   48.815     0.000  291.526    0.000  291.526     0.000    0.000    0.000    0.000
  8.30   435.194   47.754    0.000   47.754     0.000  284.307    0.000  284.307     0.000    0.000    0.000    0.000
  8.40   468.273   53.462    0.000   53.462     0.000  317.986    0.000  317.986     0.000    0.000    0.000    0.000
  8.50   460.558   39.839    0.000   39.839     0.000  317.814    0.000  317.814     0.000    0.000    0.000    0.000
  8.60   411.298   57.380    0.000   57.380     0.000  263.036    0.000  263.036     0.000    0.000    0.000    0.000
  8.70   415.270   41.657    0.000   41.657     0.000  339.991    0.000  339.991     0.000   19.906    0.000   19.906
  8.80   433.152   57.108    0.000   57.108     0.000  324.170    0.000  324.170     0.000   20.107    0.000   20.107
  8.90   458.926   47.282    0.000   47.282     0.000  346.220    0.000  346.220     0.000    0.000    0.000    0.000
  9.00   443.311   56.438    0.000   56.438     0.000  335.108    0.000  335.108     0.000    9.953    0.000    9.953
  9.10   493.528   70.935    0.000   70.935     7.609  329.185    0.000  329.185     0.000    9.953    0.000    9.953
  9.20   481.196   52.690    0.000   52.690     0.000  333.508    0.000  333.508     0.000    9.953    0.000    9.953
  9.30   425.125   60.828    0.000   60.828     0.000  329.442    0.000  329.442     0.000    0.000    0.000    0.000
  9.40   402.729  101.683    0.000  101.683     0.000  323.085    0.000  323.085     0.000    0.000    0.000    0.000
  9.50   456.945   58.997    0.000   58.997     3.805  328.187    0.000  328.187     0.000    0.000    0.000    0.000
  9.60   422.862  106.558    0.000  106.558     1.902  313.837    0.000  313.837     0.000    9.953    0.000    9.953
  9.70   464.665   96.404    0.000   96.404    29.832  359.405    0.000  359.405     0.000    9.953    0.000    9.953
  9.80   455.381  113.371    0.000  113.371    22.309  347.472    0.000  347.472     0.000    9.953    0.000    9.953
  9.90   459.986  112.213    0.000  112.213    18.764  403.029    0.000  403.029     0.000   70.273    0.000   70.273
 10.00   501.598   70.463    0.000   70.463    53.437  311.156    0.000  311.156     0.000   39.811    0.000   39.811
 10.10   465.568   82.172    0.000   82.172     1.902  387.811    0.000  387.811     0.000    9.953    0.000    9.953
 10.20   520.397   50.424    0.000   50.424     0.000  350.024    0.000  350.024     0.000    9.953    0.000    9.953
 10.30   521.398   50.041    0.000   50.041     0.000  356.466    0.000  356.466     0.000    9.953    0.000    9.953
 10.40   497.083   82.962    0.000   82.962     0.000  356.985    0.000  356.985     0.000    9.953    0.000    9.953
 10.50   477.355   55.833    0.000   55.833     7.263  304.801    0.000  304.801     0.000    0.000    0.000    0.000
 10.60   437.571   85.660    0.000   85.660     0.000  333.941    0.000  333.941     0.000    0.000    0.000    0.000
 10.70   468.432   78.344    0.000   78.344     7.350  352.920    0.000  352.920     0.000   49.764    0.000   49.764
 10.80   454.977   70.808    0.000   70.808     9.166  328.667    0.000  328.667     0.000   19.906    0.000   19.906
 10.90   471.313   92.625    0.000   92.625    18.504  331.174    0.000  331.174     0.000   19.906    0.000   19.906
 11.00   457.785   52.167    0.000   52.167    22.222  310.981    0.000  310.981     0.000   10.154    0.000   10.154
 11.10   465.507   78.564    0.000   78.564    18.850  359.622    0.000  359.622     0.000   60.119    0.000   60.119
 11.20   431.413   74.082    0.000   74.082     3.805  304.584    0.000  304.584     0.000   10.154    0.000   10.154
 11.30   455.858   82.691    0.000   82.691     1.902  315.738    0.000  315.738     0.000   40.012    0.000   40.012
 11.40   453.750   94.605    0.000   94.605     9.425  295.894    0.000  295.894     0.000   39.811    0.000   39.811
 11.50   435.958   79.056    0.000   79.056    14.527  307.135    0.000  307.135     0.000   49.764    0.000   49.764
 11.60   455.321   88.775    0.000   88.775     3.805  304.109    0.000  304.109     0.000   30.060    0.000   30.060
 11.70   439.450   73.941    0.000   73.941     0.000  294.769    0.000  294.769     0.000    9.953    0.000    9.953
 11.80   445.590   81.114    0.000   81.114     0.000  330.438    0.000  330.438     0.000   29.858    0.000   29.858
 11.90   449.657   73.603    0.000   73.603     0.000  341.981    0.000  341.981     0.000   30.462    0.000   30.462
 12.00   441.444   75.672    0.000   75.672     5.707  331.734    0.000  331.734     0.000   49.764    0.000   49.764
 12.10   444.358   90.822    0.000   90.822     0.000  349.158    0.000  349.158     0.000   79.824    0.000   79.824
 12.20   474.706   48.869    0.000   48.869     3.805  308.387    0.000  308.387     0.000   10.154    0.000   10.154
 12.30   464.903   79.902    0.000   79.902     9.511  349.030    0.000  349.030     0.000  110.486    0.000  110.486
 12.40   424.306   76.252    0.000   76.252    12.970  333.810    0.000  333.810     0.000   70.675    0.000   70.675
 12.50   468.330   62.695    0.000   62.695     0.000  368.657    0.000  368.657     0.000  160.451    0.000  160.451
 12.60   440.281  117.899    0.000  117.899     0.000  378.040    0.000  378.040     0.000  169.399    0.000  169.399
 12.70   367.611  145.969    0.000  145.969     0.000  356.984    0.000  356.984     0.000   59.717    0.000   59.717
 12.80   372.342  163.922    0.000  163.922     0.000  367.404    0.000  367.404     0.000   79.623    0.000   79.623
 12.90   420.052  130.035    0.000  130.035     0.000  386.038    0.000  386.038     0.000  129.387    0.000  129.387
 13.00   415.494  109.188    0.000  109.188     1.902  346.737    0.000  346.737     0.000  100.533    0.000  100.533
 13.10   402.634  150.841    0.000  150.841     0.000  414.873    0.000  414.873     0.000   79.623    0.000   79.623
 13.20   419.100  134.333    0.000  134.333     0.000  405.364    0.000  405.364     0.000  169.399    0.000  169.399
 13.30   411.742  156.155    0.000  156.155    18.937  426.980    0.000  426.980     0.000  139.540    0.000  139.540
 13.40   419.986  126.690    0.000  126.690    14.613  354.174    0.000  354.174     0.000   59.717    0.000   59.717
 13.50   426.441  129.383    0.000  129.383    31.474  362.605    0.000  362.605     0.000   49.764    0.000   49.764
 13.60   386.726  129.666    0.000  129.666    16.429  337.182    0.000  337.182     0.000   29.858    0.000   29.858
 13.70   401.485  120.978    0.000  120.978     7.609  361.869    0.000  361.869     0.000   59.717    0.000   59.717
 13.80   358.256  147.166    0.000  147.166     0.000  376.051    0.000  376.051     0.000   99.528    0.000   99.528
 13.90   386.369  120.478    0.000  120.478     0.000  361.740    0.000  361.740     0.000   69.670    0.000   69.670
 14.00   383.299  141.617    0.000  141.617     0.000  380.936    0.000  380.936     0.000  109.481    0.000  109.481
 14.10   445.388  109.827    0.000  109.827     3.805  382.191    0.000  382.191     0.000   59.717    0.000   59.717
 14.20   431.487  126.203    0.000  126.203     9.511  414.919    0.000  414.919     0.000  199.056    0.000  199.056
 14.30   401.484  123.455    0.000  123.455     5.707  342.761    0.000  342.761     0.000  119.434    0.000  119.434
 14.40   372.238  137.277    0.000  137.277     1.902  336.881    0.000  336.881     0.000   59.717    0.000   59.717
 14.50   392.573  133.006    0.000  133.006     5.707  368.960    0.000  368.960     0.000  119.434    0.000  119.434
 14.60   341.160  146.947    0.000  146.947     0.000  339.648    0.000  339.648     0.000  109.883    0.000  109.883
 14.70   320.244  137.277    0.000  137.277     0.000  286.426    0.000  286.426     0.000   19.906    0.000   19.906
 14.80   301.691  143.012    0.000  143.012     1.902  293.301    0.000  293.301     0.000    9.953    0.000    9.953
 14.90   304.217  149.803    0.000  149.803     0.000  337.875    0.000  337.875     0.000   19.906    0.000   19.906
 15.00   342.480  116.903    0.000  116.903     5.707  328.881    0.000  328.881     0.000   49.764    0.000   49.764
 15.10   381.333  132.980    0.000  132.980     5.620  321.618    0.000  321.618     0.000   39.811    0.000   39.811
 15.20   414.641   87.332    0.000   87.332    15.218  331.906    0.000  331.906     0.000   49.764    0.000   49.764
 15.30   381.464   94.233    0.000   94.233     0.000  327.541    0.000  327.541     0.000   29.858    0.000   29.858
 15.40   422.369   90.381    0.000   90.381     0.000  321.487    0.000  321.487     0.000   19.906    0.000   19.906
 15.50   366.721   93.053    0.000   93.053     0.000  292.564    0.000  292.564     0.000   39.811    0.000   39.811
 15.60   367.995  127.618    0.000  127.618     0.000  332.986    0.000  332.986     0.000   89.575    0.000   89.575
 15.70   343.659  137.623    0.000  137.623     0.000  286.813    0.000  286.813     0.000    9.953    0.000    9.953
 15.80   369.356  116.042    0.000  116.042     0.000  362.518    0.000  362.518     0.000  139.339    0.000  139.339
 15.90   389.897  130.791    0.000  130.791     0.000  333.506    0.000  333.506     0.000   80.427    0.000   80.427
 16.00   398.471  117.186    0.000  117.186     0.000  311.025    0.000  311.025     0.000   90.179    0.000   90.179
 16.10   381.217  134.461    0.000  134.461     0.000  329.438    0.000  329.438     0.000  119.935    0.000  119.935
 16.20   404.570   76.859    0.000   76.859     0.000  306.918    0.000  306.918     0.000   69.670    0.000   69.670
 16.30   360.924  118.781    0.000  118.781     0.000  306.831    0.000  306.831     0.000   59.717    0.000   59.717
 16.40   364.820  154.257    0.000  154.257     3.632  342.414    0.000  342.414     0.000  109.481    0.000  109.481
 16.50   392.469  116.671    0.000  116.671     5.707  376.352    0.000  376.352     0.000  109.481    0.000  109.481
 16.60   383.914  130.509    0.000  130.509     0.000  288.629    0.000  288.629     0.000   39.811    0.000   39.811
 16.70   366.898  101.177    0.000  101.177     0.000  276.826    0.000  276.826     0.000    0.000    0.000    0.000
 16.80   377.384   80.398    0.000   80.398     0.000  264.980    0.000  264.980     0.000    0.000    0.000    0.000
 16.90   396.452   99.567    0.000   99.567     0.000  291.958    0.000  291.958     0.000   30.462    0.000   30.462
 17.00   427.006   58.626    0.000   58.626    13.316  279.720    0.000  279.720     0.000   50.669    0.000   50.669
 17.10   410.378   49.745    0.000   49.745     0.000  229.785    0.000  229.785     0.000   20.308    0.000   20.308
 17.20   415.163   60.056    0.000   60.056    17.121  249.628    0.000  249.628     0.000   10.053    0.000   10.053
 17.30   395.570   60.073    0.000   60.073     5.707  239.383    0.000  239.383     0.000   19.906    0.000   19.906
 17.40   409.254   69.086    0.000   69.086     5.707  240.552    0.000  240.552     0.000    0.000    0.000    0.000
 17.50   445.357   32.125    0.000   32.125     0.000  259.488    0.000  259.488     0.000   19.906    0.000   19.906
 17.60   430.717   29.354    0.000   29.354    29.918  233.720    0.000  233.720     0.000    0.000    0.000    0.000
 17.70   467.196   26.648    0.000   26.648    42.196  282.964    0.000  282.964     0.000   89.575    0.000   89.575
 17.80   423.159   51.593    0.000   51.593    12.711  225.984    0.000  225.984     0.000    9.953    0.000    9.953
 17.90   448.718   29.003    0.000   29.003    32.944  223.389    0.000  223.389     0.000    0.000    0.000    0.000
 18.00   393.863   40.573    0.000   40.573    45.396  197.967    0.000  197.967     0.000    0.000    0.000    0.000
 18.10   422.323   42.954    0.000   42.954    34.847  187.934    0.000  187.934     0.000    0.000    0.000    0.000
 18.20   424.317   53.311    0.000   53.311    45.396  183.743    0.000  183.743     0.000    0.000    0.000    0.000
 18.30   422.592   54.367    0.000   54.367    61.739  234.803    0.000  234.803     0.000   39.811    0.000   39.811
 18.40   422.539   70.928    0.000   70.928    94.424  278.600    0.000  278.600     0.000   89.575    0.000   89.575
 18.50   454.453   45.701    0.000   45.701    72.634  191.914    0.000  191.914     0.000    9.953    0.000    9.953
 18.60   438.030   37.810    0.000   37.810    89.322  205.406    0.000  205.406     0.000   29.858    0.000   29.858
 18.70   442.263   32.849    0.000   32.849    98.574  216.041    0.000  216.041     0.000   69.670    0.000   69.670
 18.80   421.434   28.763    0.000   28.763    64.246  250.326    0.000  250.326     0.000   49.764    0.000   49.764
 18.90   409.653   85.613    0.000   85.613    80.502  252.790    0.000  252.790     0.000   59.717    0.000   59.717
 19.00   416.059   72.663    0.000   72.663    55.426  260.139    0.000  260.139     0.000   39.811    0.000   39.811
 19.10   493.779   70.420    0.000   70.420    55.686  304.369    0.000  304.369     0.000   69.871    0.000   69.871
 19.20   493.397   15.417    0.000   15.417    66.235  255.513    0.000  255.513     0.000   40.012    0.000   40.012
 19.30   377.844   74.423    0.000   74.423    57.329  260.486    0.000  260.486     0.000   30.261    0.000   30.261
 19.40   401.478   51.071    0.000   51.071    14.527  256.983    0.000  256.983     0.000   20.107    0.000   20.107
 19.50   416.649   61.682    0.000   61.682    14.527  274.061    0.000  274.061     0.000   59.717    0.000   59.717
 19.60   418.457   15.079    0.000   15.079    66.235  185.388    0.000  185.388     0.000    9.953    0.000    9.953
 19.70   454.702   11.923    0.000   11.923    83.788  197.969    0.000  197.969     0.000   69.670    0.000   69.670
 19.80   439.902   25.719    0.000   25.719    94.337  186.381    0.000  186.381     0.000   20.107    0.000   20.107
 19.90   449.176   47.126    0.000   47.126    48.336  247.168    0.000  247.168     0.000   39.811    0.000   39.811
 20.00   414.968   29.115    0.000   29.115    39.084  247.255    0.000  247.255     0.000   69.871    0.000   69.871
 20.10   471.961    1.649    0.000    1.649    37.614  248.680    0.000  248.680     0.000   29.858    0.000   29.858
 20.20   434.343   53.888    0.000   53.888    31.388  239.950    0.000  239.950     0.000   29.858    0.000   29.858
 20.30   438.517   45.758    0.000   45.758    48.163  209.513    0.000  209.513     0.000   39.811    0.000   39.811
 20.40   445.353   52.777    0.000   52.777    55.253  275.098    0.000  275.098     0.000   49.764    0.000   49.764
 20.50   401.820   38.318    0.000   38.318     1.816  258.970    0.000  258.970     0.000   49.764    0.000   49.764
 20.60   415.841   67.883    0.000   67.883    14.873  290.014    0.000  290.014     0.000   40.616    0.000   40.616
 20.70   453.366   75.594    0.000   75.594    29.572  349.158    0.000  349.158     0.000  131.799    0.000  131.799
 20.80   404.864   56.990    0.000   56.990    48.163  269.868    0.000  269.868     0.000   50.166    0.000   50.166
 20.90   424.868   97.774    0.000   97.774    18.676  371.164    0.000  371.164     0.000  129.789    0.000  129.789
 21.00   426.062   34.498    0.000   34.498    37.570  261.134    0.000  261.134     0.000  111.291    0.000  111.291
 21.10   396.130   64.543    0.000   64.543    24.125  297.667    0.000  297.667     0.000   70.876    0.000   70.876
 21.20   437.205   58.244    0.000   58.244     1.816  303.331    0.000  303.331     0.000   30.060    0.000   30.060
 21.30   394.565   67.686    0.000   67.686     0.000  279.162    0.000  279.162     0.000   30.060    0.000   30.060
 21.40   420.792   60.909    0.000   60.909     0.000  297.234    0.000  297.234     0.000   59.918    0.000   59.918
 21.50   411.466   49.029    0.000   49.029    22.741  246.045    0.000  246.045     0.000   20.308    0.000   20.308
 21.60   487.264    3.664    0.000    3.664    26.113  294.770    0.000  294.770     0.000   40.012    0.000   40.012
 21.70   442.228    6.919    0.000    6.919    27.670  227.324    0.000  227.324     0.000    9.953    0.000    9.953
 21.80   460.494   16.925    0.000   16.925    33.204  279.768    0.000  279.768     0.000   59.717    0.000   59.717
 21.90   491.346   18.264    0.000   18.264    32.772  277.952    0.000  277.952     0.000   39.811    0.000   39.811
 22.00   482.868    8.906    0.000    8.906    33.290  271.684    0.000  271.684     0.000   49.764    0.000   49.764
 22.10   462.759    7.638    0.000    7.638    29.226  232.297    0.000  232.297     0.000   19.906    0.000   19.906
 22.20   467.412   33.075    0.000   33.075    24.125  305.234    0.000  305.234     0.000   59.717    0.000   59.717
 22.30   465.867   21.632    0.000   21.632    40.208  276.093    0.000  276.093     0.000   49.764    0.000   49.764
 22.40   406.908   71.380    0.000   71.380    47.298  271.165    0.000  271.165     0.000   79.623    0.000   79.623
 22.50   512.435   64.700    0.000   64.700    59.013  339.345    0.000  339.345     0.000  209.009    0.000  209.009
 22.60   455.151   52.863    0.000   52.863    27.497  274.883    0.000  274.883     0.000   29.858    0.000   29.858
 22.70   422.920  102.667    0.000  102.667    22.568  345.743    0.000  345.743     0.000  149.292    0.000  149.292
 22.80   429.620   83.261    0.000   83.261    36.663  297.882    0.000  297.882     0.000   29.858    0.000   29.858
 22.90   428.483  119.522    0.000  119.522    33.377  312.324    0.000  312.324     0.000   69.670    0.000   69.670
 23.00   444.517   65.560    0.000   65.560    48.595  365.933    0.000  365.933     0.000  149.292    0.000  149.292
 23.10   416.954   77.017    0.000   77.017    46.606  313.966    0.000  313.966     0.000   89.776    0.000   89.776
 23.20   437.779   53.509    0.000   53.509    47.904  330.438    0.000  330.438     0.000  129.387    0.000  129.387
 23.30   421.845   39.162    0.000   39.162    24.730  297.061    0.000  297.061     0.000   60.722    0.000   60.722
 23.40   416.184   35.598    0.000   35.598    31.474  256.725    0.000  256.725     0.000   70.273    0.000   70.273
 23.50   397.604   50.790    0.000   50.790    24.643  303.028    0.000  303.028     0.000   59.717    0.000   59.717
 23.60   472.479   79.271    0.000   79.271    22.568  348.120    0.000  348.120     0.000  101.338    0.000  101.338
 23.70   454.654   52.242    0.000   52.242    28.361  320.235    0.000  320.235     0.000   70.072    0.000   70.072
 23.80   466.464   67.912    0.000   67.912     9.425  310.117    0.000  310.117     0.000  150.298    0.000  150.298
 23.90   462.751   57.188    0.000   57.188     5.707  324.254    0.000  324.254     0.000   90.581    0.000   90.581
 24.00   424.441   56.369    0.000   56.369    31.734  354.260    0.000  354.260     0.000   40.213    0.000   40.213
 24.10   398.950   60.965    0.000   60.965     3.805  306.184    0.000  306.184     0.000   50.367    0.000   50.367
 24.20   430.614   58.388    0.000   58.388     9.511  345.396    0.000  345.396     0.000   69.871    0.000   69.871
 24.30   440.377   79.088    0.000   79.088     3.805  304.886    0.000  304.886     0.000   60.320    0.000   60.320
 24.40   408.197   82.796    0.000   82.796     1.902  323.779    0.000  323.779     0.000    9.953    0.000    9.953
 24.50   442.038   60.485    0.000   60.485     0.000  369.476    0.000  369.476     0.000  140.345    0.000  140.345
 24.60   457.606   63.460    0.000   63.460    22.309  406.226    0.000  406.226     0.000   80.427    0.000   80.427
 24.70   439.878   80.793    0.000   80.793    45.482  272.935    0.000  272.935     0.000   19.906    0.000   19.906
 24.80   474.530   80.244    0.000   80.244    24.211  282.836    0.000  282.836     0.000   49.965    0.000   49.965
 24.90   451.266   51.581    0.000   51.581    16.515  284.695    0.000  284.695     0.000   70.072    0.000   70.072
 25.00   423.574   75.354    0.000   75.354    24.599  333.334    0.000  333.334     0.000   90.179    0.000   90.179
 25.10   451.289   40.572    0.000   40.572    16.948  259.275    0.000  259.275     0.000   30.462    0.000   30.462
 25.20   400.371   57.512    0.000   57.512    17.121  252.745    0.000  252.745     0.000   60.521    0.000   60.521
 25.30   415.082   63.036    0.000   63.036    13.316  287.376    0.000  287.376     0.000  100.735    0.000  100.735
 25.40   418.220   40.347    0.000   40.347     0.000  227.325    0.000  227.325     0.000    0.000    0.000    0.000
 25.50   441.362   33.019    0.000   33.019    14.873  253.957    0.000  253.957     0.000   49.764    0.000   49.764
 25.60   386.356   70.125    0.000   70.125     5.620  243.019    0.000  243.019     0.000   19.906    0.000   19.906
 25.70   436.134   62.613    0.000   62.613    11.414  329.141    0.000  329.141     0.000    0.000    0.000    0.000
 25.80   449.660   60.120    0.000   60.120     0.000  323.649    0.000  323.649     0.000   40.012    0.000   40.012
 25.90   487.519   45.153    0.000   45.153     0.000  322.614    0.000  322.614     0.000   39.811    0.000   39.811
 26.00   385.064   60.625    0.000   60.625     0.000  240.596    0.000  240.596     0.000    0.000    0.000    0.000
 26.10   387.900   45.605    0.000   45.605     0.000  231.691    0.000  231.691     0.000   19.906    0.000   19.906
 26.20   393.197   58.302    0.000   58.302     0.000  260.616    0.000  260.616     0.000   39.811    0.000   39.811
 26.30   411.492   26.719    0.000   26.719     1.902  240.166    0.000  240.166     0.000   19.906    0.000   19.906
 26.40   377.297   68.196    0.000   68.196     0.000  267.274    0.000  267.274     0.000    9.953    0.000    9.953
 26.50   347.370   94.660    0.000   94.660     0.000  230.091    0.000  230.091     0.000    9.953    0.000    9.953
 26.60   381.232  109.554    0.000  109.554     0.000  228.623    0.000  228.623     0.000   39.811    0.000   39.811
 26.70   353.406   79.145    0.000   79.145     0.000  207.524    0.000  207.524     0.000    0.000    0.000    0.000
 26.80   372.943   68.111    0.000   68.111     0.000  185.085    0.000  185.085     0.000    0.000    0.000    0.000
 26.90   405.377   58.372    0.000   58.372     0.000  181.669    0.000  181.669     0.000    0.000    0.000    0.000
 27.00   447.351   40.207    0.000   40.207     3.805  210.291    0.000  210.291     0.000    9.953    0.000    9.953
 27.10   405.670   70.616    0.000   70.616     7.263  236.318    0.000  236.318     0.000   19.906    0.000   19.906
 27.20   424.299   66.305    0.000   66.305     5.448  259.491    0.000  259.491     0.000   39.811    0.000   39.811
 27.30   445.364   58.341    0.000   58.341     0.000  298.659    0.000  298.659     0.000   30.261    0.000   30.261
 27.40   402.769   94.517    0.000   94.517     1.816  332.687    0.000  332.687     0.000   40.213    0.000   40.213
 27.50   429.296   79.274    0.000   79.274     0.000  263.685    0.000  263.685     0.000   29.858    0.000   29.858
 27.60   377.717   90.528    0.000   90.528     5.620  287.116    0.000  287.116     0.000   20.107    0.000   20.107
 27.70   430.849   49.841    0.000   49.841    46.866  271.899    0.000  271.899     0.000   89.977    0.000   89.977
 27.80   392.418   95.167    0.000   95.167     0.000  311.026    0.000  311.026     0.000   39.811    0.000   39.811
 27.90   393.956  114.418    0.000  114.418     0.000  373.198    0.000  373.198     0.000  100.332    0.000  100.332
 28.00   439.809   61.301    0.000   61.301     0.000  313.275    0.000  313.275     0.000   40.414    0.000   40.414
 28.10   504.428   57.284    0.000   57.284     0.000  306.919    0.000  306.919     0.000   19.906    0.000   19.906
 28.20   421.211  154.343    0.000  154.343     0.000  345.871    0.000  345.871     0.000    0.000    0.000    0.000
 28.30   371.032  125.801    0.000  125.801     0.000  225.552    0.000  225.552     0.000    0.000    0.000    0.000
 28.40   353.114  132.711    0.000  132.711     0.000  259.058    0.000  259.058     0.000    0.000    0.000    0.000
 28.50   339.348  126.411    0.000  126.411     0.000  265.801    0.000  265.801     0.000    0.000    0.000    0.000
 28.60   352.624  128.404    0.000  128.404     0.000  210.637    0.000  210.637     0.000    0.000    0.000    0.000
 28.70   348.601  123.438    0.000  123.438     0.000  226.720    0.000  226.720     0.000    0.000    0.000    0.000
 28.80   378.114  121.574    0.000  121.574     0.000  284.740    0.000  284.740     0.000    0.000    0.000    0.000
 28.90   410.500   75.558    0.000   75.558     0.000  259.881    0.000  259.881     0.000    0.000    0.000    0.000
 29.00   355.446  118.493    0.000  118.493     0.000  244.748    0.000  244.748     0.000    0.000    0.000    0.000
 29.10   364.700  101.635    0.000  101.635     0.000  251.406    0.000  251.406     0.000    0.000    0.000    0.000
 29.20   393.305  101.722    0.000  101.722     0.000  281.236    0.000  281.236     0.000    0.000    0.000    0.000
 29.30   375.023  103.770    0.000  103.770     0.000  266.798    0.000  266.798     0.000    0.000    0.000    0.000
 29.40   412.967   94.834    0.000   94.834     0.000  283.703    0.000  283.703     0.000    0.000    0.000    0.000
 29.50   414.907   97.536    0.000   97.536     0.000  259.275    0.000  259.275     0.000    0.000    0.000    0.000
 29.60   443.090   60.951    0.000   60.951     0.000  293.603    0.000  293.603     0.000    0.000    0.000    0.000
 29.70   421.593   94.665    0.000   94.665     0.000  279.293    0.000  279.293     0.000    0.000    0.000    0.000
 29.80   415.979   94.014    0.000   94.014     0.000  316.085    0.000  316.085     0.000    0.000    0.000    0.000
 29.90   357.312  115.306    0.000  115.306     0.000  253.352    0.000  253.352     0.000    0.000    0.000    0.000
 30.00   428.081   89.376    0.000   89.376     0.000  345.484    0.000  345.484     0.000   69.670    0.000   69.670
 30.10   331.686  149.061    0.000  149.061     0.000  253.482    0.000  253.482     0.000    0.000    0.000    0.000
 30.20   378.467  136.528    0.000  136.528     0.000  343.278    0.000  343.278     0.000   19.906    0.000   19.906
 30.30   326.331  170.158    0.000  170.158     0.000  294.510    0.000  294.510     0.000   39.811    0.000   39.811
 30.40   353.679  137.161    0.000  137.161     0.000  352.791    0.000  352.791     0.000   90.179    0.000   90.179
 30.50   361.413  121.944    0.000  121.944     0.000  342.631    0.000  342.631     0.000   19.906    0.000   19.906
 30.60   381.639  120.345    0.000  120.345     1.816  345.439    0.000  345.439     0.000   49.764    0.000   49.764
 30.70   382.039  121.236    0.000  121.236     0.000  294.771    0.000  294.771     0.000    0.000    0.000    0.000
 30.80   418.468  109.710    0.000  109.710     0.000  319.415    0.000  319.415     0.000   59.717    0.000   59.717
 30.90   332.069  140.736    0.000  140.736     0.000  302.249    0.000  302.249     0.000   39.811    0.000   39.811
 31.00   360.342  101.675    0.000  101.675     0.000  299.916    0.000  299.916     0.000    0.000    0.000    0.000
 31.10   342.977  126.769    0.000  126.769    19.974  328.017    0.000  328.017     0.000    9.953    0.000    9.953
 31.20   377.468  118.823    0.000  118.823     0.000  329.358    0.000  329.358     0.000   39.811    0.000   39.811
 31.30   403.730   74.607    0.000   74.607    32.685  291.311    0.000  291.311     0.000   19.906    0.000   19.906
 31.40   394.621   77.947    0.000   77.947     5.534  332.167    0.000  332.167     0.000    9.953    0.000    9.953
 31.50   430.444   69.970    0.000   69.970    45.396  161.523    0.000  161.523     0.000    0.000    0.000    0.000
 31.60   408.543   91.191    0.000   91.191    18.244  282.405    0.000  282.405     0.000   60.119    0.000   60.119
 31.70   417.993   92.912    0.000   92.912    60.009  276.569    0.000  276.569     0.000   79.623    0.000   79.623
 31.80   328.779  128.583    0.000  128.583    43.667  243.149    0.000  243.149     0.000   19.906    0.000   19.906
 31.90   411.957   62.994    0.000   62.994     0.000  280.070    0.000  280.070     0.000    0.000    0.000    0.000
 32.00   362.244  105.316    0.000  105.316     0.000  304.455    0.000  304.455     0.000    0.000    0.000    0.000
 32.10   423.657   52.524    0.000   52.524    12.711  310.681    0.000  310.681     0.000   19.906    0.000   19.906
 32.20   409.490   36.147    0.000   36.147     0.000  262.301    0.000  262.301     0.000    0.000    0.000    0.000
 32.30   412.849   75.058    0.000   75.058     0.000  343.236    0.000  343.236     0.000  149.292    0.000  149.292
 32.40   408.897   87.679    0.000   87.679     0.000  339.128    0.000  339.128     0.000   70.072    0.000   70.072
 32.50   437.510   51.086    0.000   51.086     0.000  277.391    0.000  277.391     0.000   89.776    0.000   89.776
 32.60   433.222   43.462    0.000   43.462     0.000  344.403    0.000  344.403     0.000  179.151    0.000  179.151
 32.70   413.054   54.849    0.000   54.849     0.000  312.842    0.000  312.842     0.000  149.493    0.000  149.493
 32.80   442.677   66.039    0.000   66.039     0.000  369.609    0.000  369.609     0.000  180.357    0.000  180.357
 32.90   436.464   87.778    0.000   87.778     5.707  352.053    0.000  352.053     0.000   89.776    0.000   89.776
 33.00   457.718   85.231    0.000   85.231     0.000  336.146    0.000  336.146     0.000  139.339    0.000  139.339
 33.10   414.158   91.109    0.000   91.109    11.414  365.630    0.000  365.630     0.000  190.511    0.000  190.511
 33.20   424.388   85.821    0.000   85.821     9.339  350.455    0.000  350.455     0.000  139.540    0.000  139.540
 33.30   434.210   65.332    0.000   65.332     5.620  352.833    0.000  352.833     0.000  199.458    0.000  199.458
 33.40   451.552   72.646    0.000   72.646    16.602  344.792    0.000  344.792     0.000  129.990    0.000  129.990
 33.50   458.728   91.403    0.000   91.403     0.000  326.634    0.000  326.634     0.000  228.915    0.000  228.915
 33.60   441.933   90.910    0.000   90.910     7.436  357.848    0.000  357.848     0.000   99.729    0.000   99.729
 33.70   532.064   93.574    0.000   93.574    20.493  425.683    0.000  425.683     0.000  129.387    0.000  129.387
 33.80   470.782   93.483    0.000   93.483    13.057  383.486    0.000  383.486     0.000  129.990    0.000  129.990
 33.90   458.558   89.461    0.000   89.461     1.902  369.652    0.000  369.652     0.000  149.292    0.000  149.292
 34.00   528.486   70.293    0.000   70.293     5.620  451.495    0.000  451.495     0.000  260.583    0.000  260.583
 34.10   476.035   80.295    0.000   80.295     9.079  384.266    0.000  384.266     0.000  199.861    0.000  199.861
 34.20   484.951   82.355    0.000   82.355     1.902  420.625    0.000  420.625     0.000  238.868    0.000  238.868
 34.30   431.751  107.267    0.000  107.267     7.436  394.207    0.000  394.207     0.000  190.511    0.000  190.511
 34.40   416.718  117.712    0.000  117.712     0.000  421.359    0.000  421.359     0.000  139.943    0.000  139.943
 34.50   442.098   84.582    0.000   84.582     0.000  306.398    0.000  306.398     0.000  189.506    0.000  189.506
 34.60   487.848   85.893    0.000   85.893    38.781  337.224    0.000  337.224     0.000   69.670    0.000   69.670
 34.70   479.709   96.663    0.000   96.663     0.000  379.639    0.000  379.639     0.000   89.575    0.000   89.575
 34.80   494.048   45.843    0.000   45.843    16.343  349.462    0.000  349.462     0.000   39.811    0.000   39.811
 34.90   511.540   37.402    0.000   37.402    20.407  338.393    0.000  338.393     0.000   69.871    0.000   69.871
 35.00   437.753   81.604    0.000   81.604     0.000  354.304    0.000  354.304     0.000   39.811    0.000   39.811
 35.10   475.159   55.046    0.000   55.046     0.000  363.469    0.000  363.469     0.000    9.953    0.000    9.953
 35.20   451.159   81.598    0.000   81.598     0.000  391.355    0.000  391.355     0.000   20.308    0.000   20.308
 35.30   492.748   51.916    0.000   51.916     0.000  357.633    0.000  357.633     0.000  159.848    0.000  159.848
 35.40   504.571   31.329    0.000   31.329     0.000  350.196    0.000  350.196     0.000   80.226    0.000   80.226
 35.50   484.293   25.042    0.000   25.042     1.816  326.850    0.000  326.850     0.000   89.776    0.000   89.776
 35.60   397.736  119.023    0.000  119.023     0.000  303.157    0.000  303.157     0.000   50.166    0.000   50.166
 35.70   461.054  110.057    0.000  110.057     0.000  371.295    0.000  371.295     0.000  109.481    0.000  109.481
 35.80   427.109  114.012    0.000  114.012     0.000  347.645    0.000  347.645     0.000   10.154    0.000   10.154
 35.90   549.881   28.186    0.000   28.186     0.000  266.841    0.000  266.841     0.000    0.000    0.000    0.000
 36.00   532.936   39.108    0.000   39.108    10.895  315.348    0.000  315.348     0.000    9.953    0.000    9.953
 36.10   492.120   28.595    0.000   28.595     0.000  302.423    0.000  302.423     0.000    0.000    0.000    0.000
 36.20   442.002   76.368    0.000   76.368    24.730  298.489    0.000  298.489     0.000   49.764    0.000   49.764
 36.30   463.960   89.516    0.000   89.516    45.396  320.580    0.000  320.580     0.000  129.789    0.000  129.789
 36.40   464.856   80.990    0.000   80.990     9.079  315.566    0.000  315.566     0.000   79.623    0.000   79.623
 36.50   426.365   92.167    0.000   92.167     0.000  345.527    0.000  345.527     0.000   79.623    0.000   79.623
 36.60   444.099   76.045    0.000   76.045     0.000  274.665    0.000  274.665     0.000    9.953    0.000    9.953
 36.70   448.189   75.649    0.000   75.649     0.000  304.541    0.000  304.541     0.000   49.764    0.000   49.764
 36.80   424.386   91.672    0.000   91.672     0.000  358.541    0.000  358.541     0.000   40.213    0.000   40.213
 36.90   452.765   78.821    0.000   78.821    10.895  333.595    0.000  333.595     0.000   59.918    0.000   59.918
 37.00   452.518   54.200    0.000   54.200     3.632  268.309    0.000  268.309     0.000    0.000    0.000    0.000
 37.10   428.160   44.643    0.000   44.643     5.534  289.753    0.000  289.753     0.000   29.858    0.000   29.858
 37.20   444.362   42.306    0.000   42.306     0.000  284.782    0.000  284.782     0.000   19.906    0.000   19.906
 37.30   404.202   83.782    0.000   83.782     0.000  320.407    0.000  320.407     0.000   39.811    0.000   39.811
 37.40   433.047   67.013    0.000   67.013     0.000  309.772    0.000  309.772     0.000   49.764    0.000   49.764
 37.50   426.841   37.880    0.000   37.880     5.707  250.152    0.000  250.152     0.000    0.000    0.000    0.000
 37.60   429.327   61.229    0.000   61.229     7.609  296.672    0.000  296.672     0.000    9.953    0.000    9.953
 37.70   426.975   43.364    0.000   43.364     1.816  248.378    0.000  248.378     0.000    9.953    0.000    9.953
 37.80   439.195   59.821    0.000   59.821     0.000  284.914    0.000  284.914     0.000    0.000    0.000    0.000
 37.90   453.588   52.157    0.000   52.157     0.000  307.525    0.000  307.525     0.000    9.953    0.000    9.953
 38.00   450.941   78.404    0.000   78.404     0.000  291.830    0.000  291.830     0.000   19.906    0.000   19.906
 38.10   458.783   47.886    0.000   47.886     0.000  248.725    0.000  248.725     0.000    0.000    0.000    0.000
 38.20   394.564   88.564    0.000   88.564     0.000  288.371    0.000  288.371     0.000    0.000    0.000    0.000
 38.30   434.886   77.863    0.000   77.863     0.000  265.025    0.000  265.025     0.000   29.858    0.000   29.858
 38.40   405.128   93.350    0.000   93.350     0.000  311.803    0.000  311.803     0.000   79.623    0.000   79.623
 38.50   387.970   88.644    0.000   88.644     0.000  334.676    0.000  334.676     0.000   29.858    0.000   29.858
 38.60   399.809  100.581    0.000  100.581     1.816  300.606    0.000  300.606     0.000   29.858    0.000   29.858
 38.70   448.705   85.162    0.000   85.162     0.000  293.516    0.000  293.516     0.000    0.000    0.000    0.000
 38.80   415.080   80.770    0.000   80.770     0.000  297.104    0.000  297.104     0.000    0.000    0.000    0.000
 38.90   415.095   74.986    0.000   74.986     0.000  289.972    0.000  289.972     0.000    0.000    0.000    0.000
 39.00   398.126   79.312    0.000   79.312     0.000  289.884    0.000  289.884     0.000    0.000    0.000    0.000
 39.10   406.023   69.080    0.000   69.080     0.000  265.975    0.000  265.975     0.000    0.000    0.000    0.000
 39.20   375.892   92.263    0.000   92.263     0.000  252.919    0.000  252.919     0.000    0.000    0.000    0.000
 39.30   381.558   86.125    0.000   86.125     0.000  291.268    0.000  291.268     0.000    9.953    0.000    9.953
 39.40   375.982  100.634    0.000  100.634     0.000  313.793    0.000  313.793     0.000   29.858    0.000   29.858
 39.50   431.923   65.404    0.000   65.404     0.000  325.943    0.000  325.943     0.000   19.906    0.000   19.906
 39.60   464.196   53.974    0.000   53.974     0.000  307.091    0.000  307.091     0.000   69.871    0.000   69.871
 39.70   440.409   43.645    0.000   43.645     0.000  309.944    0.000  309.944     0.000   39.811    0.000   39.811
 39.80   421.036   66.235    0.000   66.235     0.000  279.423    0.000  279.423     0.000    9.953    0.000    9.953
 39.90   405.309   76.073    0.000   76.073     0.000  292.046    0.000  292.046     0.000   19.906    0.000   19.906
 40.00   392.588   97.115    0.000   97.115     0.000  304.757    0.000  304.757     0.000    0.000    0.000    0.000
 40.10   393.410   85.725    0.000   85.725     0.000  321.360    0.000  321.360     0.000   30.060    0.000   30.060
 40.20   361.236  116.968    0.000  116.968     0.000  320.580    0.000  320.580     0.000   19.906    0.000   19.906
 40.30   400.150   84.710    0.000   84.710     0.000  328.060    0.000  328.060     0.000   59.717    0.000   59.717
 40.40   340.796  101.397    0.000  101.397     0.000  362.778    0.000  362.778     0.000   50.568    0.000   50.568
 40.50   408.128  104.030    0.000  104.030     0.000  336.405    0.000  336.405     0.000   49.764    0.000   49.764
 40.60   367.183   94.293    0.000   94.293     0.000  259.879    0.000  259.879     0.000    9.953    0.000    9.953
 40.70   365.629   94.463    0.000   94.463     0.000  323.520    0.000  323.520     0.000   49.764    0.000   49.764
 40.80   369.306   94.676    0.000   94.676     0.000  286.816    0.000  286.816     0.000   19.906    0.000   19.906
 40.90   418.780   69.744    0.000   69.744     0.000  273.802    0.000  273.802     0.000    9.953    0.000    9.953
 41.00   402.989   67.998    0.000   67.998     0.000  305.664    0.000  305.664     0.000   49.764    0.000   49.764
 41.10   392.754   85.600    0.000   85.600     3.718  301.385    0.000  301.385     0.000   29.858    0.000   29.858
 41.20   396.603  101.258    0.000  101.258     0.000  304.844    0.000  304.844     0.000   69.670    0.000   69.670
 41.30   379.714  104.313    0.000  104.313     1.902  294.382    0.000  294.382     0.000   79.623    0.000   79.623
 41.40   381.728   99.214    0.000   99.214     3.632  277.173    0.000  277.173     0.000    9.953    0.000    9.953
 41.50   392.327  114.233    0.000  114.233    72.634  285.346    0.000  285.346     0.000  171.812    0.000  171.812
 41.60   422.982   94.097    0.000   94.097     9.079  387.031    0.000  387.031     0.000  171.410    0.000  171.410
 41.70   435.689   76.423    0.000   76.423     3.632  361.523    0.000  361.523     0.000  161.256    0.000  161.256
 41.80   401.939   66.786    0.000   66.786    22.395  259.837    0.000  259.837     0.000    0.000    0.000    0.000
 41.90   442.738   38.444    0.000   38.444     0.000  298.833    0.000  298.833     0.000   19.906    0.000   19.906
 42.00   464.444   45.503    0.000   45.503     9.166  315.434    0.000  315.434     0.000   59.717    0.000   59.717
 42.10   362.225   93.419    0.000   93.419     0.000  287.377    0.000  287.377     0.000   29.858    0.000   29.858
 42.20   398.852   98.211    0.000   98.211     0.000  302.422    0.000  302.422     0.000   79.623    0.000   79.623
 42.30   396.593   95.688    0.000   95.688     0.000  300.563    0.000  300.563     0.000   29.858    0.000   29.858
 42.40   402.967   90.038    0.000   90.038     0.000  305.709    0.000  305.709     0.000   40.616    0.000   40.616
 42.50   367.886   93.757    0.000   93.757     0.000  268.180    0.000  268.180     0.000   19.906    0.000   19.906
 42.60   390.392  101.700    0.000  101.700     0.000  353.352    0.000  353.352     0.000   39.811    0.000   39.811
 42.70   375.281   92.756    0.000   92.756     0.000  327.844    0.000  327.844     0.000   59.717    0.000   59.717
 42.80   351.787  128.647    0.000  128.647     1.902  311.113    0.000  311.113     0.000   40.616    0.000   40.616
 42.90   366.097  111.511    0.000  111.511     0.000  308.344    0.000  308.344     0.000   70.072    0.000   70.072
 43.00   365.383  127.827    0.000  127.827     0.000  308.344    0.000  308.344     0.000    9.953    0.000    9.953
 43.10   353.996  122.211    0.000  122.211     0.000  324.170    0.000  324.170     0.000   30.261    0.000   30.261
 43.20   352.624  127.646    0.000  127.646     0.000  273.932    0.000  273.932     0.000    9.953    0.000    9.953
 43.30   350.963  138.596    0.000  138.596     0.000  267.316    0.000  267.316     0.000    9.953    0.000    9.953
 43.40   357.990  120.068    0.000  120.068     0.000  248.164    0.000  248.164     0.000    0.000    0.000    0.000
 43.50   372.680  128.097    0.000  128.097     0.000  242.023    0.000  242.023     0.000    0.000    0.000    0.000
 43.60   396.293  120.374    0.000  120.374     0.000  258.021    0.000  258.021     0.000    0.000    0.000    0.000
 43.70   352.562  135.582    0.000  135.582     0.000  266.580    0.000  266.580     0.000    9.953    0.000    9.953
 43.80   370.103  147.367    0.000  147.367     0.000  287.290    0.000  287.290     0.000  129.990    0.000  129.990
 43.90   417.301  130.785    0.000  130.785     0.000  287.204    0.000  287.204     0.000   99.528    0.000   99.528
 44.00   399.744  125.713    0.000  125.713    19.974  323.734    0.000  323.734     0.000   40.414    0.000   40.414
 44.10   381.346  117.385    0.000  117.385     0.000  360.483    0.000  360.483     0.000    9.953    0.000    9.953
 44.20   361.533  157.704    0.000  157.704    21.790  373.369    0.000  373.369     0.000  271.541    0.000  271.541
 44.30   400.972  109.494    0.000  109.494    10.981  360.616    0.000  360.616     0.000  220.570    0.000  220.570
 44.40   387.546   98.396    0.000   98.396    45.482  296.933    0.000  296.933     0.000  190.913    0.000  190.913
 44.50   386.809  105.132    0.000  105.132     0.000  400.435    0.000  400.435     0.000    9.953    0.000    9.953
 44.60   414.209   76.508    0.000   76.508     0.000  331.431    0.000  331.431     0.000   69.670    0.000   69.670
 44.70   437.200   69.308    0.000   69.308     0.000  394.556    0.000  394.556     0.000   19.906    0.000   19.906
 44.80   403.599   85.852    0.000   85.852     0.000  367.577    0.000  367.577     0.000    9.953    0.000    9.953
 44.90   383.873   90.842    0.000   90.842     5.707  328.147    0.000  328.147     0.000   39.811    0.000   39.811
 45.00   388.986   84.218    0.000   84.218     9.166  305.923    0.000  305.923     0.000    0.000    0.000    0.000
 45.10   416.245   65.785    0.000   65.785    13.057  338.177    0.000  338.177     0.000   59.918    0.000   59.918
 45.20   428.532   70.616    0.000   70.616     3.632  332.558    0.000  332.558     0.000    0.000    0.000    0.000
 45.30   405.191   90.405    0.000   90.405    14.873  234.112    0.000  234.112     0.000    0.000    0.000    0.000
 45.40   393.692   87.019    0.000   87.019    16.775  283.615    0.000  283.615     0.000   79.623    0.000   79.623
 45.50   366.123   95.211    0.000   95.211    10.895  313.448    0.000  313.448     0.000    0.000    0.000    0.000
 45.60   393.102   90.643    0.000   90.643    23.865  320.452    0.000  320.452     0.000    0.000    0.000    0.000
 45.70   424.161   93.024    0.000   93.024     0.000  291.267    0.000  291.267     0.000    0.000    0.000    0.000
 45.80   378.443   94.251    0.000   94.251     0.000  264.636    0.000  264.636     0.000    0.000    0.000    0.000
 45.90   406.941   74.128    0.000   74.128    40.294  277.520    0.000  277.520     0.000    0.000    0.000    0.000
 46.00   403.107   84.286    0.000   84.286    42.542  246.781    0.000  246.781     0.000   20.308    0.000   20.308
 46.10   389.228   64.204    0.000   64.204    83.874  220.364    0.000  220.364     0.000    0.000    0.000    0.000
 46.20   367.534   93.970    0.000   93.970    49.460  246.522    0.000  246.522     0.000    0.000    0.000    0.000
 46.30   398.034   93.420    0.000   93.420    25.854  297.105    0.000  297.105     0.000    0.000    0.000    0.000
 46.40   404.592  114.376    0.000  114.376    12.884  308.995    0.000  308.995     0.000    0.000    0.000    0.000
 46.50   390.200   66.247    0.000   66.247    11.414  273.154    0.000  273.154     0.000    0.000    0.000    0.000
 46.60   394.499   78.552    0.000   78.552    15.132  281.280    0.000  281.280     0.000   19.906    0.000   19.906
 46.70   398.798   78.947    0.000   78.947    20.666  296.414    0.000  296.414     0.000   70.273    0.000   70.273
 46.80   370.701   97.182    0.000   97.182    29.832  314.830    0.000  314.830     0.000   90.380    0.000   90.380
 46.90   384.218   75.380    0.000   75.380    32.685  278.255    0.000  278.255     0.000    0.000    0.000    0.000
 47.00   379.614   86.458    0.000   86.458     1.902  342.413    0.000  342.413     0.000    0.000    0.000    0.000
 47.10   396.092   85.555    0.000   85.555     0.000  327.021    0.000  327.021     0.000    0.000    0.000    0.000
 47.20   414.673   60.430    0.000   60.430     7.350  331.261    0.000  331.261     0.000    0.000    0.000    0.000
 47.30   481.078   65.714    0.000   65.714     0.000  340.253    0.000  340.253     0.000   30.462    0.000   30.462
 47.40   459.984   94.265    0.000   94.265    18.504  270.819    0.000  270.819     0.000   40.414    0.000   40.414
 47.50   424.044   91.094    0.000   91.094     0.000  287.854    0.000  287.854     0.000   39.811    0.000   39.811
 47.60   373.140  101.284    0.000  101.284     3.805  238.738    0.000  238.738     0.000   20.308    0.000   20.308
 47.70   339.842   97.390    0.000   97.390     3.805  291.527    0.000  291.527     0.000    0.000    0.000    0.000
 47.80   364.130   94.757    0.000   94.757     0.000  262.819    0.000  262.819     0.000    0.000    0.000    0.000
 47.90   398.441   85.612    0.000   85.612     0.000  321.965    0.000  321.965     0.000    0.000    0.000    0.000
 48.00   386.946   80.454    0.000   80.454     3.718  289.105    0.000  289.105     0.000    0.000    0.000    0.000
 48.10   371.950   87.655    0.000   87.655    11.154  262.432    0.000  262.432     0.000    0.000    0.000    0.000
 48.20   373.744   92.137    0.000   92.137    29.832  274.494    0.000  274.494     0.000    0.000    0.000    0.000
 48.30   392.599   95.983    0.000   95.983     1.816  307.135    0.000  307.135     0.000    9.953    0.000    9.953
 48.40   412.336  104.281    0.000  104.281     7.350  268.095    0.000  268.095     0.000   39.811    0.000   39.811
 48.50   415.266   86.852    0.000   86.852     3.805  295.722    0.000  295.722     0.000   29.858    0.000   29.858
 48.60   381.251   89.417    0.000   89.417     3.718  298.575    0.000  298.575     0.000   79.623    0.000   79.623
 48.70   415.996   47.830    0.000   47.830     3.718  313.317    0.000  313.317     0.000    9.953    0.000    9.953
 48.80   442.498   41.194    0.000   41.194    12.970  269.738    0.000  269.738     0.000   39.811    0.000   39.811
 48.90   439.849   50.352    0.000   50.352    48.119  295.288    0.000  295.288     0.000   89.575    0.000   89.575
 49.00   402.416   68.023    0.000   68.023    58.582  282.492    0.000  282.492     0.000   60.119    0.000   60.119
 49.10   423.672   53.226    0.000   53.226     3.718  303.157    0.000  303.157     0.000    9.953    0.000    9.953
 49.20   410.035   97.067    0.000   97.067    11.414  277.086    0.000  277.086     0.000   19.906    0.000   19.906
 49.30   390.007   85.720    0.000   85.720    13.143  274.883    0.000  274.883     0.000   10.154    0.000   10.154
 49.40   415.749   86.098    0.000   86.098     9.079  282.838    0.000  282.838     0.000    0.000    0.000    0.000
 49.50   363.871   91.066    0.000   91.066    24.211  321.835    0.000  321.835     0.000    0.000    0.000    0.000
 49.60   323.422  148.652    0.000  148.652     9.425  320.192    0.000  320.192     0.000    9.953    0.000    9.953
 49.70   311.339  171.921    0.000  171.921    16.948  372.938    0.000  372.938     0.000   49.965    0.000   49.965
 49.80   314.456  148.930    0.000  148.930     5.620  302.380    0.000  302.380     0.000    9.953    0.000    9.953
 49.90   321.436  179.511    0.000  179.511    16.343  373.197    0.000  373.197     0.000   39.811    0.000   39.811
 50.00   305.567  174.689    0.000  174.689    23.606  256.941    0.000  256.941     0.000   29.858    0.000   29.858
 50.10   329.328  166.592    0.000  166.592    12.711  348.510    0.000  348.510     0.000   49.764    0.000   49.764
 50.20   334.197  133.072    0.000  133.072     0.000  262.691    0.000  262.691     0.000    0.000    0.000    0.000
 50.30   304.825  159.364    0.000  159.364     0.000  298.229    0.000  298.229     0.000    0.000    0.000    0.000
 50.40   354.935  117.570    0.000  117.570     0.000  337.746    0.000  337.746     0.000    9.953    0.000    9.953
 50.50   359.858  119.940    0.000  119.940     0.000  285.259    0.000  285.259     0.000   29.858    0.000   29.858
 50.60   403.665  113.835    0.000  113.835     0.000  310.983    0.000  310.983     0.000   29.858    0.000   29.858
 50.70   388.035   88.302    0.000   88.302     5.448  250.281    0.000  250.281     0.000   19.906    0.000   19.906
 50.80   388.666  106.962    0.000  106.962     7.436  295.982    0.000  295.982     0.000   40.213    0.000   40.213
 50.90   364.140  136.853    0.000  136.853     3.805  302.250    0.000  302.250     0.000   59.717    0.000   59.717
 51.00   360.431  117.812    0.000  117.812     0.000  294.813    0.000  294.813     0.000   29.858    0.000   29.858
 51.10   326.810  151.364    0.000  151.364     0.000  281.411    0.000  281.411     0.000    0.000    0.000    0.000
 51.20   397.240   87.373    0.000   87.373     0.000  282.706    0.000  282.706     0.000    0.000    0.000    0.000
 51.30   363.607  135.604    0.000  135.604     0.000  309.773    0.000  309.773     0.000   69.670    0.000   69.670
 51.40   387.111  101.608    0.000  101.608     1.816  375.056    0.000  375.056     0.000   69.670    0.000   69.670
 51.50   375.072   97.971    0.000   97.971    10.895  307.869    0.000  307.869     0.000   19.906    0.000   19.906
 51.60   357.587  104.564    0.000  104.564    11.068  298.013    0.000  298.013     0.000   20.107    0.000   20.107
 51.70   377.017   97.789    0.000   97.789     5.534  319.197    0.000  319.197     0.000   29.858    0.000   29.858
 51.80   387.941   90.965    0.000   90.965    18.591  307.308    0.000  307.308     0.000   49.764    0.000   49.764
 51.90   399.696   84.032    0.000   84.032    47.558  289.496    0.000  289.496     0.000   29.858    0.000   29.858
 52.00   456.651   62.641    0.000   62.641    53.351  242.327    0.000  242.327     0.000    9.953    0.000    9.953
 52.10   430.326   60.539    0.000   60.539    51.319  312.453    0.000  312.453     0.000   19.906    0.000   19.906
 52.20   434.071   50.268    0.000   50.268   112.970  209.599    0.000  209.599     0.000   49.965    0.000   49.965
 52.30   443.151   35.555    0.000   35.555    68.137  249.935    0.000  249.935     0.000   49.764    0.000   49.764
 52.40   478.143   45.477    0.000   45.477    56.550  287.852    0.000  287.852     0.000   89.575    0.000   89.575
 52.50   478.229   51.129    0.000   51.129    59.663  305.363    0.000  305.363     0.000   70.474    0.000   70.474
 52.60   421.235   70.702    0.000   70.702    36.490  245.138    0.000  245.138     0.000    9.953    0.000    9.953
 52.70   412.502   80.297    0.000   80.297    27.411  270.992    0.000  270.992     0.000    9.953    0.000    9.953
 52.80   443.897   38.570    0.000   38.570    36.663  291.053    0.000  291.053     0.000   59.717    0.000   59.717
 52.90   399.138   69.393    0.000   69.393    34.501  319.803    0.000  319.803     0.000   39.811    0.000   39.811
 53.00   451.906   38.530    0.000   38.530    76.437  235.713    0.000  235.713     0.000   59.717    0.000   59.717
 53.10   437.533   69.111    0.000   69.111    41.764  256.940    0.000  256.940     0.000   19.906    0.000   19.906
 53.20   415.064   70.139    0.000   70.139    38.651  241.290    0.000  241.290     0.000   19.906    0.000   19.906
 53.30   390.587   68.701    0.000   68.701    29.226  284.481    0.000  284.481     0.000   49.965    0.000   49.965
 53.40   381.852   71.365    0.000   71.365    40.467  253.871    0.000  253.871     0.000   39.811    0.000   39.811
 53.50   414.256   89.362    0.000   89.362    27.843  367.447    0.000  367.447     0.000   49.965    0.000   49.965
 53.60   412.736   80.668    0.000   80.668    12.711  283.398    0.000  283.398     0.000   69.670    0.000   69.670
 53.70   409.479   81.283    0.000   81.283     0.000  292.263    0.000  292.263     0.000    9.953    0.000    9.953
 53.80   404.341  108.119    0.000  108.119     0.000  312.452    0.000  312.452     0.000   30.060    0.000   30.060
 53.90   402.863   80.904    0.000   80.904     0.000  276.005    0.000  276.005     0.000   19.906    0.000   19.906
 54.00   385.685  119.561    0.000  119.561     0.000  292.912    0.000  292.912     0.000   10.154    0.000   10.154
 54.10   405.992  141.365    0.000  141.365     0.000  390.491    0.000  390.491     0.000   19.906    0.000   19.906
 54.20   356.373  130.077    0.000  130.077     0.000  328.449    0.000  328.449     0.000    9.953    0.000    9.953
 54.30   323.737  165.439    0.000  165.439     0.000  318.809    0.000  318.809     0.000    0.000    0.000    0.000
 54.40   344.113  131.137    0.000  131.137     0.000  340.815    0.000  340.815     0.000   19.906    0.000   19.906
 54.50   283.434  181.154    0.000  181.154     0.000  307.914    0.000  307.914     0.000   29.858    0.000   29.858
 54.60   387.255  120.008    0.000  120.008     0.000  341.333    0.000  341.333     0.000   39.811    0.000   39.811
 54.70   455.223   71.675    0.000   71.675     0.000  376.440    0.000  376.440     0.000   19.906    0.000   19.906
 54.80   379.312   94.420    0.000   94.420     0.000  337.224    0.000  337.224     0.000    0.000    0.000    0.000
 54.90   394.593   83.697    0.000   83.697     0.000  309.644    0.000  309.644     0.000    0.000    0.000    0.000
 55.00   410.006   77.029    0.000   77.029     3.718  274.059    0.000  274.059     0.000    0.000    0.000    0.000
 55.10   434.837  100.702    0.000  100.702     0.000  332.903    0.000  332.903     0.000   79.623    0.000   79.623
 55.20   410.392   86.273    0.000   86.273     0.000  284.869    0.000  284.869     0.000   10.154    0.000   10.154
 55.30   454.198   65.755    0.000   65.755     1.816  272.807    0.000  272.807     0.000   10.154    0.000   10.154
 55.40   399.462   98.634    0.000   98.634     5.448  290.534    0.000  290.534     0.000   19.906    0.000   19.906
 55.50   407.536  106.314    0.000  106.314     0.000  313.360    0.000  313.360     0.000    9.953    0.000    9.953
 55.60   355.101  121.672    0.000  121.672     0.000  297.062    0.000  297.062     0.000    0.000    0.000    0.000
 55.70   369.097  115.952    0.000  115.952     0.000  220.017    0.000  220.017     0.000    0.000    0.000    0.000
 55.80   385.638  124.919    0.000  124.919     0.000  241.635    0.000  241.635     0.000    0.000    0.000    0.000
 55.90   365.477  121.432    0.000  121.432     0.000  273.801    0.000  273.801     0.000    9.953    0.000    9.953
 56.00   383.419   92.681    0.000   92.681     0.000  293.689    0.000  293.689     0.000   10.154    0.000   10.154
 56.10   353.112  125.432    0.000  125.432     0.000  269.045    0.000  269.045     0.000   10.154    0.000   10.154
 56.20   378.988   75.403    0.000   75.403     1.902  237.571    0.000  237.571     0.000    0.000    0.000    0.000
 56.30   337.350  135.150    0.000  135.150     0.000  264.809    0.000  264.809     0.000    0.000    0.000    0.000
 56.40   407.067  133.492    0.000  133.492     0.000  250.325    0.000  250.325     0.000    0.000    0.000    0.000
 56.50   395.440  143.773    0.000  143.773     0.000  254.995    0.000  254.995     0.000    0.000    0.000    0.000
 56.60   364.851  131.386    0.000  131.386     0.000  266.149    0.000  266.149     0.000   19.906    0.000   19.906
 56.70   388.374  144.079    0.000  144.079     0.000  268.138    0.000  268.138     0.000    9.953    0.000    9.953
 56.80   424.013  127.134    0.000  127.134     0.000  285.043    0.000  285.043     0.000   20.107    0.000   20.107
 56.90   347.434  147.621    0.000  147.621     0.000  255.945    0.000  255.945     0.000    0.000    0.000    0.000
 57.00   377.652  132.073    0.000  132.073     0.000  250.499    0.000  250.499     0.000    0.000    0.000    0.000
 57.10   426.044  118.770    0.000  118.770     0.000  245.049    0.000  245.049     0.000   29.858    0.000   29.858
 57.20   390.351  110.182    0.000  110.182     0.000  245.051    0.000  245.051     0.000    0.000    0.000    0.000
 57.30   398.311   97.687    0.000   97.687    10.895  226.547    0.000  226.547     0.000    0.000    0.000    0.000
 57.40   386.463   85.247    0.000   85.247    25.422  224.213    0.000  224.213     0.000    0.000    0.000    0.000
 57.50   381.079   84.740    0.000   84.740    10.981  172.287    0.000  172.287     0.000    0.000    0.000    0.000
 57.60   402.515   77.650    0.000   77.650     9.079  231.130    0.000  231.130     0.000    0.000    0.000    0.000
 57.70   383.568   83.260    0.000   83.260     0.000  236.491    0.000  236.491     0.000   79.623    0.000   79.623
 57.80   389.581   90.560    0.000   90.560     3.718  245.741    0.000  245.741     0.000    0.000    0.000    0.000
 57.90   347.099  125.791    0.000  125.791     0.000  236.144    0.000  236.144     0.000   20.107    0.000   20.107
 58.00   367.874  130.291    0.000  130.291     0.000  317.253    0.000  317.253     0.000   39.811    0.000   39.811
 58.10   400.885   78.632    0.000   78.632     0.000  319.544    0.000  319.544     0.000   10.154    0.000   10.154
 58.20   377.526  137.300    0.000  137.300     3.632  363.468    0.000  363.468     0.000   69.871    0.000   69.871
 58.30   412.313  125.086    0.000  125.086     0.000  321.576    0.000  321.576     0.000  109.481    0.000  109.481
 58.40   411.620  110.029    0.000  110.029    16.343  335.366    0.000  335.366     0.000   39.811    0.000   39.811
 58.50   335.912  138.671    0.000  138.671     1.816  297.365    0.000  297.365     0.000    9.953    0.000    9.953
 58.60   348.453  140.873    0.000  140.873     0.000  305.060    0.000  305.060     0.000   19.906    0.000   19.906
 58.70   339.459  121.452    0.000  121.452     0.000  265.241    0.000  265.241     0.000   10.154    0.000   10.154
 58.80   337.413  120.252    0.000  120.252     0.000  263.121    0.000  263.121     0.000   10.154    0.000   10.154
 58.90   397.100   99.675    0.000   99.675    23.606  320.710    0.000  320.710     0.000    9.953    0.000    9.953
 59.00   421.411   60.520    0.000   60.520     0.000  316.561    0.000  316.561     0.000    9.953    0.000    9.953
 59.10   332.861  127.815    0.000  127.815     0.000  285.734    0.000  285.734     0.000    9.953    0.000    9.953
 59.20   372.671  128.289    0.000  128.289     0.000  307.654    0.000  307.654     0.000   69.670    0.000   69.670
 59.30   395.794  117.172    0.000  117.172    16.343  329.573    0.000  329.573     0.000    9.953    0.000    9.953
 59.40   350.742  116.266    0.000  116.266     5.448  369.047    0.000  369.047     0.000   49.764    0.000   49.764
 59.50   375.954   92.148    0.000   92.148     0.000  281.063    0.000  281.063     0.000    0.000    0.000    0.000
 59.60   413.144   83.329    0.000   83.329     0.000  331.648    0.000  331.648     0.000   10.154    0.000   10.154
 59.70   409.236  100.839    0.000  100.839     7.263  356.681    0.000  356.681     0.000   29.858    0.000   29.858
 59.80   414.309   65.414    0.000   65.414     9.079  283.659    0.000  283.659     0.000    0.000    0.000    0.000
 59.90   396.688  101.819    0.000  101.819     3.805  286.166    0.000  286.166     0.000    0.000    0.000    0.000
 60.00   413.697   78.479    0.000   78.479    22.395  276.912    0.000  276.912     0.000   99.528    0.000   99.528
 60.10   384.038   85.825    0.000   85.825    18.418  272.461    0.000  272.461     0.000   89.575    0.000   89.575
 60.20   370.386  110.022    0.000  110.022     1.816  326.937    0.000  326.937     0.000   49.965    0.000   49.965
 60.30   441.733   71.182    0.000   71.182     0.000  299.094    0.000  299.094     0.000    9.953    0.000    9.953
 60.40   412.028   71.241    0.000   71.241     9.166  308.561    0.000  308.561     0.000   19.906    0.000   19.906
 60.50   395.414   85.838    0.000   85.838     0.000  336.015    0.000  336.015     0.000    0.000    0.000    0.000
 60.60   392.170   79.071    0.000   79.071     0.000  335.799    0.000  335.799     0.000   20.308    0.000   20.308
 60.70   399.159   89.415    0.000   89.415     0.000  305.320    0.000  305.320     0.000    0.000    0.000    0.000
 60.80   412.660   85.015    0.000   85.015     0.000  318.419    0.000  318.419     0.000    9.953    0.000    9.953
 60.90   452.383   57.103    0.000   57.103    14.613  298.877    0.000  298.877     0.000    9.953    0.000    9.953
 61.00   419.179   59.767    0.000   59.767    12.797  285.302    0.000  285.302     0.000   30.060    0.000   30.060
 61.10   374.272   99.013    0.000   99.013     0.000  242.109    0.000  242.109     0.000    0.000    0.000    0.000
 61.20   443.299   52.495    0.000   52.495     0.000  298.186    0.000  298.186     0.000    0.000    0.000    0.000
 61.30   440.607   61.216    0.000   61.216     0.000  316.387    0.000  316.387     0.000    0.000    0.000    0.000
 61.40   408.433   66.335    0.000   66.335     0.000  295.289    0.000  295.289     0.000    0.000    0.000    0.000
 61.50   391.756   88.924    0.000   88.924     0.000  263.858    0.000  263.858     0.000    0.000    0.000    0.000
 61.60   438.649   48.986    0.000   48.986     0.000  272.979    0.000  272.979     0.000    0.000    0.000    0.000
 61.70   417.691   55.019    0.000   55.019     0.000  268.959    0.000  268.959     0.000    0.000    0.000    0.000
 61.80   444.572   67.448    0.000   67.448     0.000  300.389    0.000  300.389     0.000    0.000    0.000    0.000
 61.90   458.314   41.713    0.000   41.713     0.000  330.827    0.000  330.827     0.000    0.000    0.000    0.000
 62.00   433.201   38.542    0.000   38.542     0.000  276.523    0.000  276.523     0.000    9.953    0.000    9.953
 62.10   453.097   44.476    0.000   44.476     3.632  301.126    0.000  301.126     0.000    9.953    0.000    9.953
 62.20   460.573   33.230    0.000   33.230     3.632  308.605    0.000  308.605     0.000    9.953    0.000    9.953
 62.30   438.419   44.026    0.000   44.026     0.000  320.106    0.000  320.106     0.000    0.000    0.000    0.000
 62.40   435.974   46.097    0.000   46.097     0.000  263.383    0.000  263.383     0.000    9.953    0.000    9.953
 62.50   460.896   47.677    0.000   47.677     0.000  283.744    0.000  283.744     0.000   19.906    0.000   19.906
 62.60   406.671   79.828    0.000   79.828     0.000  304.279    0.000  304.279     0.000  109.682    0.000  109.682
 62.70   478.894   59.008    0.000   59.008     0.000  318.809    0.000  318.809     0.000  109.682    0.000  109.682
 62.80   426.855   74.554    0.000   74.554     0.000  348.857    0.000  348.857     0.000   39.811    0.000   39.811
 62.90   402.352   71.276    0.000   71.276     0.000  302.553    0.000  302.553     0.000   69.670    0.000   69.670
 63.00   419.846   62.770    0.000   62.770     0.000  328.925    0.000  328.925     0.000   69.670    0.000   69.670
 63.10   433.400   43.603    0.000   43.603     0.000  299.440    0.000  299.440     0.000   39.811    0.000   39.811
 63.20   443.972   51.735    0.000   51.735     0.000  325.121    0.000  325.121     0.000   30.060    0.000   30.060
 63.30   435.651   53.510    0.000   53.510     0.000  278.039    0.000  278.039     0.000   69.670    0.000   69.670
 63.40   443.237   66.151    0.000   66.151     0.000  334.761    0.000  334.761     0.000   49.764    0.000   49.764
 63.50   406.187   82.175    0.000   82.175     0.000  267.057    0.000  267.057     0.000   39.811    0.000   39.811
 63.60   384.388   88.754    0.000   88.754     0.000  319.154    0.000  319.154     0.000   29.858    0.000   29.858
 63.70   421.622   87.202    0.000   87.202     0.000  359.232    0.000  359.232     0.000   69.871    0.000   69.871
 63.80   428.172   63.149    0.000   63.149     0.000  344.920    0.000  344.920     0.000   40.012    0.000   40.012
 63.90   406.961   63.121    0.000   63.121     0.000  315.393    0.000  315.393     0.000    0.000    0.000    0.000
 64.00   369.252   92.573    0.000   92.573     0.000  296.975    0.000  296.975     0.000    0.000    0.000    0.000
 64.10   413.916   83.964    0.000   83.964     0.000  326.201    0.000  326.201     0.000    0.000    0.000    0.000
 64.20   395.774   70.280    0.000   70.280     0.000  308.433    0.000  308.433     0.000    0.000    0.000    0.000
 64.30   385.428  101.875    0.000  101.875     0.000  297.278    0.000  297.278     0.000   10.154    0.000   10.154
 64.40   406.737   72.079    0.000   72.079     0.000  294.554    0.000  294.554     0.000    9.953    0.000    9.953
 64.50   422.508   78.554    0.000   78.554     0.000  322.482    0.000  322.482     0.000    9.953    0.000    9.953
 64.60   384.372   82.899    0.000   82.899     0.000  300.132    0.000  300.132     0.000   69.670    0.000   69.670
 64.70   381.661   91.534    0.000   91.534     0.000  355.688    0.000  355.688     0.000   30.462    0.000   30.462
 64.80   419.806   58.400    0.000   58.400     0.000  321.878    0.000  321.878     0.000   39.811    0.000   39.811
 64.90   412.018   73.170    0.000   73.170     0.000  284.956    0.000  284.956     0.000    9.953    0.000    9.953
 65.00   377.822   98.835    0.000   98.835     0.000  319.674    0.000  319.674     0.000   19.906    0.000   19.906
 65.10   379.878  100.263    0.000  100.263     0.000  309.817    0.000  309.817     0.000   19.906    0.000   19.906
 65.20   386.480   92.229    0.000   92.229     0.000  286.988    0.000  286.988     0.000   29.858    0.000   29.858
 65.30   389.508   76.514    0.000   76.514     0.000  289.970    0.000  289.970     0.000   19.906    0.000   19.906
 65.40   389.685  102.316    0.000  102.316     0.000  272.677    0.000  272.677     0.000   19.906    0.000   19.906
 65.50   380.682  102.543    0.000  102.543     0.000  307.178    0.000  307.178     0.000   29.858    0.000   29.858
 65.60   388.288  100.005    0.000  100.005     0.000  305.795    0.000  305.795     0.000   69.670    0.000   69.670
 65.70   356.063  119.974    0.000  119.974     0.000  291.139    0.000  291.139     0.000   30.060    0.000   30.060
 65.80   371.232   95.434    0.000   95.434     0.000  245.785    0.000  245.785     0.000   50.367    0.000   50.367
 65.90   371.004  118.279    0.000  118.279     0.000  325.163    0.000  325.163     0.000   39.811    0.000   39.811
 66.00   398.889   95.749    0.000   95.749     0.000  320.581    0.000  320.581     0.000   19.906    0.000   19.906
 66.10   373.970   99.327    0.000   99.327     0.000  338.522    0.000  338.522     0.000   39.811    0.000   39.811
 66.20   341.263  123.760    0.000  123.760     0.000  315.177    0.000  315.177     0.000   19.906    0.000   19.906
 66.30   375.881  101.205    0.000  101.205     0.000  297.536    0.000  297.536     0.000    9.953    0.000    9.953
 66.40   356.332  124.782    0.000  124.782     0.000  326.461    0.000  326.461     0.000   59.717    0.000   59.717
 66.50   339.481  128.506    0.000  128.506     0.000  314.226    0.000  314.226     0.000   39.811    0.000   39.811
 66.60   367.789  105.073    0.000  105.073     0.000  308.994    0.000  308.994     0.000   29.858    0.000   29.858
 66.70   390.819   92.181    0.000   92.181     0.000  282.188    0.000  282.188     0.000   29.858    0.000   29.858
 66.80   400.717   95.536    0.000   95.536     0.000  297.624    0.000  297.624     0.000   49.764    0.000   49.764
 66.90   388.224   87.289    0.000   87.289     0.000  317.857    0.000  317.857     0.000   49.965    0.000   49.965
 67.00   420.814   91.138    0.000   91.138     0.000  271.468    0.000  271.468     0.000   49.764    0.000   49.764
 67.10   380.252   84.838    0.000   84.838     0.000  282.579    0.000  282.579     0.000    9.953    0.000    9.953
 67.20   378.093   82.694    0.000   82.694     0.000  264.939    0.000  264.939     0.000    0.000    0.000    0.000
 67.30   422.973   69.194    0.000   69.194     0.000  267.792    0.000  267.792     0.000   59.717    0.000   59.717
 67.40   396.422  109.118    0.000  109.118     0.000  304.627    0.000  304.627     0.000   50.166    0.000   50.166
 67.50   410.938   71.465    0.000   71.465     0.000  249.936    0.000  249.936     0.000   19.906    0.000   19.906
 67.60   409.102   60.455    0.000   60.455     0.000  297.146    0.000  297.146     0.000    0.000    0.000    0.000
 67.70   427.741   75.458    0.000   75.458     0.000  269.348    0.000  269.348     0.000   10.154    0.000   10.154
 67.80   431.227   71.799    0.000   71.799     0.000  304.973    0.000  304.973     0.000   39.811    0.000   39.811
 67.90   403.792   90.024    0.000   90.024     0.000  280.114    0.000  280.114     0.000   30.060    0.000   30.060
 68.00   405.852   72.014    0.000   72.014     0.000  313.706    0.000  313.706     0.000   60.521    0.000   60.521
 68.10   430.136   67.898    0.000   67.898     0.000  282.102    0.000  282.102     0.000    9.953    0.000    9.953
 68.20   429.887   52.834    0.000   52.834     0.000  306.617    0.000  306.617     0.000    9.953    0.000    9.953
 68.30   421.898   54.439    0.000   54.439     0.000  279.897    0.000  279.897     0.000    0.000    0.000    0.000
 68.40   439.524   70.219    0.000   70.219     0.000  282.923    0.000  282.923     0.000   80.025    0.000   80.025
 68.50   405.111   88.157    0.000   88.157     0.000  283.183    0.000  283.183     0.000   39.811    0.000   39.811
 68.60   361.708  120.545    0.000  120.545     0.000  259.794    0.000  259.794     0.000   60.119    0.000   60.119
 68.70   401.459  106.328    0.000  106.328     0.000  274.536    0.000  274.536     0.000   29.858    0.000   29.858
 68.80   401.449   76.592    0.000   76.592     0.000  283.270    0.000  283.270     0.000   60.722    0.000   60.722
 68.90   428.213   80.889    0.000   80.889     0.000  247.126    0.000  247.126     0.000   79.623    0.000   79.623
 69.00   419.368   68.321    0.000   68.321     0.000  248.768    0.000  248.768     0.000   10.154    0.000   10.154
 69.10   389.786   88.937    0.000   88.937     0.000  226.029    0.000  226.029     0.000    9.953    0.000    9.953
 69.20   408.188   81.473    0.000   81.473     0.000  204.495    0.000  204.495     0.000    9.953    0.000    9.953
 69.30   387.177  139.106    0.000  139.106     0.000  262.734    0.000  262.734     0.000   49.764    0.000   49.764
 69.40   352.483  129.738    0.000  129.738     0.000  246.132    0.000  246.132     0.000    0.000    0.000    0.000
 69.50   397.643   85.444    0.000   85.444     0.000  230.221    0.000  230.221     0.000   30.060    0.000   30.060
 69.60   368.607   97.926    0.000   97.926     0.000  209.857    0.000  209.857     0.000   49.764    0.000   49.764
 69.70   375.938   91.054    0.000   91.054     0.000  239.690    0.000  239.690     0.000   29.858    0.000   29.858
 69.80   358.316  107.559    0.000  107.559     0.000  259.232    0.000  259.232     0.000   69.670    0.000   69.670
 69.90   398.221  107.961    0.000  107.961     0.000  266.235    0.000  266.235     0.000   39.811    0.000   39.811
 70.00   370.923  112.208    0.000  112.208     0.000  246.607    0.000  246.607     0.000   29.858    0.000   29.858
 70.10   330.204  151.427    0.000  151.427     0.000  296.716    0.000  296.716     0.000   39.811    0.000   39.811
 70.20   338.931  121.497    0.000  121.497     0.000  257.416    0.000  257.416     0.000   19.906    0.000   19.906
 70.30   308.205  159.380    0.000  159.380     0.000  208.819    0.000  208.819     0.000    0.000    0.000    0.000
 70.40   305.609  145.436    0.000  145.436     0.000  269.002    0.000  269.002     0.000   29.858    0.000   29.858
 70.50   307.367  138.380    0.000  138.380     0.000  241.333    0.000  241.333     0.000    0.000    0.000    0.000
 70.60   336.155  119.716    0.000  119.716     0.000  274.102    0.000  274.102     0.000    9.953    0.000    9.953
 70.70   367.054  126.930    0.000  126.930     0.000  326.244    0.000  326.244     0.000   30.060    0.000   30.060
 70.80   349.736  128.281    0.000  128.281     0.000  295.980    0.000  295.980     0.000   19.906    0.000   19.906
 70.90   381.333   97.136    0.000   97.136     0.000  269.089    0.000  269.089     0.000    0.000    0.000    0.000
 71.00   394.689   79.803    0.000   79.803     0.000  281.367    0.000  281.367     0.000    9.953    0.000    9.953
 71.10   392.207  100.977    0.000  100.977     0.000  301.947    0.000  301.947     0.000   40.213    0.000   40.213
 71.20   405.043   84.624    0.000   84.624     0.000  314.960    0.000  314.960     0.000   39.811    0.000   39.811
 71.30   387.019   81.494    0.000   81.494     0.000  315.176    0.000  315.176     0.000   60.119    0.000   60.119
 71.40   394.867   81.722    0.000   81.722     0.000  287.420    0.000  287.420     0.000    9.953    0.000    9.953
 71.50   402.131   65.052    0.000   65.052     0.000  294.209    0.000  294.209     0.000   49.764    0.000   49.764
 71.60   400.185   79.739    0.000   79.739     0.000  318.939    0.000  318.939     0.000   59.717    0.000   59.717
 71.70   383.052  104.034    0.000  104.034     0.000  290.274    0.000  290.274     0.000    9.953    0.000    9.953
 71.80   394.762   76.608    0.000   76.608     0.000  247.471    0.000  247.471     0.000    0.000    0.000    0.000
 71.90   374.329  113.011    0.000  113.011     0.000  270.343    0.000  270.343     0.000    9.953    0.000    9.953
 72.00   364.585  135.626    0.000  135.626     0.000  281.151    0.000  281.151     0.000   39.811    0.000   39.811
 72.10   377.817  122.547    0.000  122.547     0.000  266.970    0.000  266.970     0.000    0.000    0.000    0.000
 72.20   345.004  131.566    0.000  131.566     0.000  264.723    0.000  264.723     0.000   29.858    0.000   29.858
 72.30   377.218  107.385    0.000  107.385     0.000  314.918    0.000  314.918     0.000   29.858    0.000   29.858
 72.40   396.487   87.346    0.000   87.346     0.000  269.694    0.000  269.694     0.000   19.906    0.000   19.906
 72.50   468.784   69.799    0.000   69.799     0.000  282.016    0.000  282.016     0.000   49.965    0.000   49.965
 72.60   416.543  112.232    0.000  112.232     0.000  321.661    0.000  321.661     0.000   70.072    0.000   70.072
 72.70   381.627  130.142    0.000  130.142     0.000  306.097    0.000  306.097     0.000   19.906    0.000   19.906
 72.80   324.179  173.671    0.000  173.671     0.000  305.274    0.000  305.274     0.000   19.906    0.000   19.906
 72.90   329.188  140.641    0.000  140.641     0.000  307.608    0.000  307.608     0.000   50.568    0.000   50.568
 73.00   349.756  128.943    0.000  128.943     0.000  286.122    0.000  286.122     0.000   20.107    0.000   20.107
 73.10   363.461  106.731    0.000  106.731     0.000  249.029    0.000  249.029     0.000   40.414    0.000   40.414
 73.20   392.224   97.943    0.000   97.943     0.000  264.030    0.000  264.030     0.000   10.154    0.000   10.154
 73.30   364.839  107.666    0.000  107.666     0.000  291.571    0.000  291.571     0.000    0.000    0.000    0.000
 73.40   405.182   82.752    0.000   82.752     0.000  283.659    0.000  283.659     0.000   19.906    0.000   19.906
 73.50   432.699   69.914    0.000   69.914     0.000  269.476    0.000  269.476     0.000    0.000    0.000    0.000
 73.60   415.338   76.465    0.000   76.465     0.000  311.067    0.000  311.067     0.000   79.824    0.000   79.824
 73.70   394.790  105.765    0.000  105.765     0.000  282.534    0.000  282.534     0.000   59.717    0.000   59.717
 73.80   369.885  138.344    0.000  138.344     0.000  318.073    0.000  318.073     0.000   89.575    0.000   89.575
 73.90   365.234  127.230    0.000  127.230     0.000  301.903    0.000  301.903     0.000   79.623    0.000   79.623
 74.00   397.523  119.420    0.000  119.420     0.000  336.881    0.000  336.881     0.000  109.481    0.000  109.481
 74.10   374.840   98.227    0.000   98.227     0.000  300.175    0.000  300.175     0.000   49.764    0.000   49.764
 74.20   390.530   94.843    0.000   94.843     0.000  315.737    0.000  315.737     0.000   59.717    0.000   59.717
 74.30   387.658  101.000    0.000  101.000     0.000  342.890    0.000  342.890     0.000   40.616    0.000   40.616
 74.40   417.289   59.865    0.000   59.865     0.000  341.075    0.000  341.075     0.000   79.623    0.000   79.623
 74.50   390.479  111.695    0.000  111.695     0.000  299.958    0.000  299.958     0.000   40.414    0.000   40.414
 74.60   429.469   56.397    0.000   56.397     0.000  276.093    0.000  276.093     0.000   10.154    0.000   10.154
 74.70   406.573   90.189    0.000   90.189     0.000  282.663    0.000  282.663     0.000   40.012    0.000   40.012
 74.80   356.250  124.435    0.000  124.435     0.000  244.920    0.000  244.920     0.000   29.858    0.000   29.858
 74.90   384.233   91.275    0.000   91.275     0.000  274.492    0.000  274.492     0.000   40.012    0.000   40.012
 75.00   401.195  102.255    0.000  102.255     0.000  293.514    0.000  293.514     0.000   49.764    0.000   49.764
 75.10   364.029   96.012    0.000   96.012     0.000  230.307    0.000  230.307     0.000    9.953    0.000    9.953
 75.20   372.010  117.259    0.000  117.259     0.000  280.762    0.000  280.762     0.000   19.906    0.000   19.906
 75.30   377.043  108.688    0.000  108.688     0.000  322.787    0.000  322.787     0.000   40.213    0.000   40.213
 75.40   384.352   91.107    0.000   91.107     0.000  282.579    0.000  282.579     0.000   29.858    0.000   29.858
 75.50   405.974  100.506    0.000  100.506     0.000  271.035    0.000  271.035     0.000    9.953    0.000    9.953
 75.60   370.449   99.463    0.000   99.463     0.000  299.007    0.000  299.007     0.000   40.414    0.000   40.414
 75.70   374.583  104.632    0.000  104.632     0.000  241.720    0.000  241.720     0.000    0.000    0.000    0.000
 75.80   412.100   72.492    0.000   72.492     0.000  263.469    0.000  263.469     0.000    9.953    0.000    9.953
 75.90   413.311   65.686    0.000   65.686     0.000  276.180    0.000  276.180     0.000   40.414    0.000   40.414
 76.00   415.915   54.228    0.000   54.228     0.000  293.214    0.000  293.214     0.000    9.953    0.000    9.953
 76.10   469.711   45.858    0.000   45.858     0.000  307.655    0.000  307.655     0.000   29.858    0.000   29.858
 76.20   439.681   67.375    0.000   67.375     0.000  311.069    0.000  311.069     0.000    0.000    0.000    0.000
 76.30   430.525   61.007    0.000   61.007     0.000  354.563    0.000  354.563     0.000   40.616    0.000   40.616
 76.40   460.775   53.087    0.000   53.087     0.000  312.279    0.000  312.279     0.000  109.883    0.000  109.883
 76.50   414.950   66.149    0.000   66.149     0.000  300.304    0.000  300.304     0.000   39.811    0.000   39.811
 76.60   401.349   77.989    0.000   77.989     0.000  321.445    0.000  321.445     0.000   10.154    0.000   10.154
 76.70   421.626   65.148    0.000   65.148     0.000  319.239    0.000  319.239     0.000  109.883    0.000  109.883
 76.80   439.545   46.363    0.000   46.363     0.000  323.173    0.000  323.173     0.000   70.273    0.000   70.273
 76.90   449.564   25.663    0.000   25.663     0.000  302.725    0.000  302.725     0.000   19.906    0.000   19.906
 77.00   415.883   75.465    0.000   75.465     0.000  325.899    0.000  325.899     0.000   29.858    0.000   29.858
 77.10   370.439  114.690    0.000  114.690     0.000  357.502    0.000  357.502     0.000    0.000    0.000    0.000
 77.20   382.386   97.060    0.000   97.060     0.000  329.789    0.000  329.789     0.000    0.000    0.000    0.000
 77.30   406.249   76.986    0.000   76.986     0.000  318.417    0.000  318.417     0.000    0.000    0.000    0.000
 77.40   417.823   53.114    0.000   53.114     0.000  292.955    0.000  292.955     0.000    9.953    0.000    9.953
 77.50   402.608   85.460    0.000   85.460     0.000  304.196    0.000  304.196     0.000   69.670    0.000   69.670
 77.60   387.074   82.470    0.000   82.470     0.000  285.691    0.000  285.691     0.000   29.858    0.000   29.858
 77.70   392.976   82.240    0.000   82.240     0.000  325.164    0.000  325.164     0.000    9.953    0.000    9.953
 77.80   393.234   98.541    0.000   98.541     0.000  277.948    0.000  277.948     0.000    9.953    0.000    9.953
 77.90   392.577   77.520    0.000   77.520     0.000  300.649    0.000  300.649     0.000    0.000    0.000    0.000
 78.00   421.688   57.510    0.000   57.510     0.000  281.497    0.000  281.497     0.000    0.000    0.000    0.000
 78.10   409.616   72.065    0.000   72.065     0.000  283.570    0.000  283.570     0.000    0.000    0.000    0.000
 78.20   409.175   84.218    0.000   84.218     0.000  336.967    0.000  336.967     0.000   29.858    0.000   29.858
 78.30   397.632   83.576    0.000   83.576     0.000  294.425    0.000  294.425     0.000   19.906    0.000   19.906
 78.40   384.729   88.455    0.000   88.455     0.000  270.688    0.000  270.688     0.000    9.953    0.000    9.953
 78.50   377.585   84.255    0.000   84.255     0.000  268.484    0.000  268.484     0.000   39.811    0.000   39.811
 78.60   410.890   98.139    0.000   98.139     0.000  301.342    0.000  301.342     0.000   69.670    0.000   69.670
 78.70   390.999   96.011    0.000   96.011     0.000  252.140    0.000  252.140     0.000   29.858    0.000   29.858
 78.80   388.491   82.766    0.000   82.766     0.000  324.516    0.000  324.516     0.000    9.953    0.000    9.953
 78.90   370.174  103.158    0.000  103.158     0.000  325.207    0.000  325.207     0.000   19.906    0.000   19.906
 79.00   397.011  104.551    0.000  104.551     0.000  362.605    0.000  362.605     0.000   39.811    0.000   39.811
 79.10   412.193  103.667    0.000  103.667     0.000  306.962    0.000  306.962     0.000    9.953    0.000    9.953
 79.20   379.608  112.434    0.000  112.434     0.000  334.286    0.000  334.286     0.000   29.858    0.000   29.858
 79.30   380.942  103.674    0.000  103.674     0.000  267.445    0.000  267.445     0.000    9.953    0.000    9.953
 79.40   434.100   84.476    0.000   84.476     0.000  330.740    0.000  330.740     0.000    9.953    0.000    9.953
 79.50   397.190   85.931    0.000   85.931     0.000  296.153    0.000  296.153     0.000    0.000    0.000    0.000
 79.60   404.957   97.885    0.000   97.885     0.000  305.622    0.000  305.622     0.000    0.000    0.000    0.000
 79.70   366.579  116.145    0.000  116.145     0.000  302.337    0.000  302.337     0.000    9.953    0.000    9.953
 79.80   377.864   90.130    0.000   90.130     0.000  324.385    0.000  324.385     0.000    9.953    0.000    9.953
 79.90   381.152   83.311    0.000   83.311     0.000  266.106    0.000  266.106     0.000    0.000    0.000    0.000
 80.00   402.403  106.538    0.000  106.538     0.000  307.957    0.000  307.957     0.000   29.858    0.000   29.858
 80.10   413.162   91.015    0.000   91.015     0.000  352.100    0.000  352.100     0.000   19.906    0.000   19.906
 80.20   416.241  111.303    0.000  111.303     0.000  334.893    0.000  334.893     0.000   29.858    0.000   29.858
 80.30   370.616  136.206    0.000  136.206     0.000  315.696    0.000  315.696     0.000    0.000    0.000    0.000
 80.40   377.867  126.073    0.000  126.073     0.000  291.139    0.000  291.139     0.000    0.000    0.000    0.000
 80.50   410.490  109.195    0.000  109.195     0.000  267.879    0.000  267.879     0.000    0.000    0.000    0.000
 80.60   333.461  147.858    0.000  147.858     0.000  259.577    0.000  259.577     0.000    9.953    0.000    9.953
 80.70   405.427  132.719    0.000  132.719     0.000  282.275    0.000  282.275     0.000   39.811    0.000   39.811
 80.80   409.229  115.289    0.000  115.289     0.000  321.445    0.000  321.445     0.000    0.000    0.000    0.000
 80.90   362.588  132.009    0.000  132.009     0.000  245.224    0.000  245.224     0.000   19.906    0.000   19.906
 81.00   396.539  130.872    0.000  130.872     0.000  269.089    0.000  269.089     0.000    0.000    0.000    0.000
 81.10   412.515  103.675    0.000  103.675     0.000  296.802    0.000  296.802     0.000    9.953    0.000    9.953
 81.20   400.477   97.442    0.000   97.442     0.000  302.769    0.000  302.769     0.000   49.764    0.000   49.764
 81.30   451.518  123.030    0.000  123.030     0.000  326.418    0.000  326.418     0.000    0.000    0.000    0.000
 81.40   368.036  125.599    0.000  125.599     0.000  258.411    0.000  258.411     0.000    0.000    0.000    0.000
 81.50   396.858  113.890    0.000  113.890     0.000  317.554    0.000  317.554     0.000    9.953    0.000    9.953
 81.60   360.574  146.104    0.000  146.104     0.000  259.923    0.000  259.923     0.000    0.000    0.000    0.000
 81.70   395.462  147.455    0.000  147.455     0.000  320.106    0.000  320.106     0.000    0.000    0.000    0.000
 81.80   387.094  138.819    0.000  138.819     0.000  343.799    0.000  343.799     0.000    0.000    0.000    0.000
 81.90   308.922  188.675    0.000  188.675     0.000  347.862    0.000  347.862     0.000    0.000    0.000    0.000
 82.00   386.971  120.249    0.000  120.249     0.000  341.810    0.000  341.810     0.000    0.000    0.000    0.000
 82.10   390.337  134.736    0.000  134.736     0.000  354.002    0.000  354.002     0.000   40.414    0.000   40.414
 82.20   438.640  104.990    0.000  104.990     0.000  340.340    0.000  340.340     0.000    9.953    0.000    9.953
 82.30   422.534   95.265    0.000   95.265     0.000  308.819    0.000  308.819     0.000    0.000    0.000    0.000
 82.40   368.347   98.984    0.000   98.984     0.000  296.370    0.000  296.370     0.000   59.717    0.000   59.717
 82.50   374.276  156.228    0.000  156.228     0.000  332.212    0.000  332.212     0.000   59.717    0.000   59.717
 82.60   396.030  120.314    0.000  120.314     0.000  354.995    0.000  354.995     0.000   39.811    0.000   39.811
 82.70   423.596  114.771    0.000  114.771     0.000  311.762    0.000  311.762     0.000    0.000    0.000    0.000
 82.80   421.317   99.763    0.000   99.763     0.000  282.752    0.000  282.752     0.000    0.000    0.000    0.000
 82.90   425.293  118.292    0.000  118.292     0.000  286.685    0.000  286.685     0.000    0.000    0.000    0.000
 83.00   455.201   93.772    0.000   93.772     0.000  286.297    0.000  286.297     0.000    0.000    0.000    0.000
 83.10   445.763   67.885    0.000   67.885     0.000  343.755    0.000  343.755     0.000    0.000    0.000    0.000
 83.20   459.839   49.972    0.000   49.972     0.000  289.885    0.000  289.885     0.000    0.000    0.000    0.000
 83.30   468.631   68.123    0.000   68.123     0.000  342.371    0.000  342.371     0.000    0.000    0.000    0.000
 83.40   459.145   65.643    0.000   65.643    29.182  288.111    0.000  288.111     0.000   29.858    0.000   29.858
 83.50   473.061   54.214    0.000   54.214     0.000  323.952    0.000  323.952     0.000    0.000    0.000    0.000
 83.60   466.816   79.836    0.000   79.836     0.000  282.059    0.000  282.059     0.000    0.000    0.000    0.000
 83.70   449.470   61.247    0.000   61.247     3.632  294.207    0.000  294.207     0.000    0.000    0.000    0.000
 83.80   484.571   64.277    0.000   64.277     3.632  329.226    0.000  329.226     0.000    0.000    0.000    0.000
 83.90   491.297   56.259    0.000   56.259     0.000  258.668    0.000  258.668     0.000    0.000    0.000    0.000
 84.00   503.557   71.492    0.000   71.492    30.869  342.804    0.000  342.804     0.000   29.858    0.000   29.858
 84.10   487.110   62.796    0.000   62.796    14.527  344.834    0.000  344.834     0.000    9.953    0.000    9.953
 84.20   480.738   68.518    0.000   68.518    12.711  331.518    0.000  331.518     0.000   69.871    0.000   69.871
 84.30   459.966   86.386    0.000   86.386     1.816  311.113    0.000  311.113     0.000   49.764    0.000   49.764
 84.40   472.018   66.276    0.000   66.276     5.448  314.873    0.000  314.873     0.000   40.012    0.000   40.012
 84.50   436.404   82.273    0.000   82.273    22.136  270.298    0.000  270.298     0.000   19.906    0.000   19.906
 84.60   467.699   72.137    0.000   72.137    16.343  318.677    0.000  318.677     0.000   19.906    0.000   19.906
 84.70   451.947  105.033    0.000  105.033     3.632  293.081    0.000  293.081     0.000   19.906    0.000   19.906
 84.80   474.619   60.387    0.000   60.387     0.000  266.580    0.000  266.580     0.000    0.000    0.000    0.000
 84.90   517.107   61.161    0.000   61.161     5.448  294.943    0.000  294.943     0.000   70.876    0.000   70.876
 85.00   458.010   89.321    0.000   89.321     5.448  267.403    0.000  267.403     0.000   19.906    0.000   19.906
 85.10   471.521   73.253    0.000   73.253     5.448  302.465    0.000  302.465     0.000    0.000    0.000    0.000
 85.20   442.210   62.273    0.000   62.273     7.263  312.626    0.000  312.626     0.000    0.000    0.000    0.000
 85.30   427.881   80.905    0.000   80.905     0.000  287.808    0.000  287.808     0.000    0.000    0.000    0.000
 85.40   439.966   80.425    0.000   80.425     9.079  307.005    0.000  307.005     0.000   29.858    0.000   29.858
 85.50   423.583   67.448    0.000   67.448     1.816  293.732    0.000  293.732     0.000  180.357    0.000  180.357
 85.60   368.633   89.162    0.000   89.162     1.816  279.466    0.000  279.466     0.000  139.339    0.000  139.339
 85.70   402.953   69.280    0.000   69.280     5.448  289.191    0.000  289.191     0.000  100.735    0.000  100.735
 85.80   444.650   67.518    0.000   67.518    16.343  277.520    0.000  277.520     0.000  109.682    0.000  109.682
 85.90   434.000   56.807    0.000   56.807     9.079  307.956    0.000  307.956     0.000   79.824    0.000   79.824
 86.00   414.397   51.678    0.000   51.678    18.158  251.405    0.000  251.405     0.000   39.811    0.000   39.811
 86.10   424.178   65.135    0.000   65.135    27.583  312.496    0.000  312.496     0.000  120.037    0.000  120.037
 86.20   434.780   49.619    0.000   49.619    18.331  293.301    0.000  293.301     0.000   99.528    0.000   99.528
 86.30   444.372   44.392    0.000   44.392     9.079  286.512    0.000  286.512     0.000  140.144    0.000  140.144
 86.40   493.169   65.869    0.000   65.869    23.606  348.857    0.000  348.857     0.000  159.245    0.000  159.245
 86.50   457.782   52.072    0.000   52.072     7.263  384.350    0.000  384.350     0.000  209.009    0.000  209.009
 86.60   428.679   44.829    0.000   44.829    29.053  294.251    0.000  294.251     0.000  199.458    0.000  199.458
 86.70   434.247   55.017    0.000   55.017    29.313  287.031    0.000  287.031     0.000   90.179    0.000   90.179
 86.80   404.545   65.629    0.000   65.629    16.429  299.094    0.000  299.094     0.000    0.000    0.000    0.000
 86.90   439.657   47.210    0.000   47.210    34.674  263.729    0.000  263.729     0.000   49.764    0.000   49.764
 87.00   450.868   48.591    0.000   48.591    51.145  259.405    0.000  259.405     0.000   20.308    0.000   20.308
 87.10   437.368   51.677    0.000   51.677    36.576  304.150    0.000  304.150     0.000   69.670    0.000   69.670
 87.20   410.219   86.021    0.000   86.021    12.711  328.665    0.000  328.665     0.000  109.682    0.000  109.682
 87.30   406.604   92.461    0.000   92.461    30.869  341.679    0.000  341.679     0.000  169.198    0.000  169.198
 87.40   390.770  107.201    0.000  107.201    14.700  277.564    0.000  277.564     0.000   69.871    0.000   69.871
 87.50   390.214  124.542    0.000  124.542    20.061  334.285    0.000  334.285     0.000  119.635    0.000  119.635
 87.60   402.179   91.024    0.000   91.024    10.895  318.939    0.000  318.939     0.000   79.824    0.000   79.824
 87.70   421.188   90.122    0.000   90.122    18.158  340.598    0.000  340.598     0.000  139.943    0.000  139.943
 87.80   402.489   88.854    0.000   88.854     5.448  341.852    0.000  341.852     0.000  199.257    0.000  199.257
 87.90   377.518  107.428    0.000  107.428    12.711  288.328    0.000  288.328     0.000   60.119    0.000   60.119
 88.00   382.023  116.814    0.000  116.814    20.061  333.249    0.000  333.249     0.000  139.540    0.000  139.540
 88.10   412.493  100.592    0.000  100.592     7.263  362.951    0.000  362.951     0.000  139.541    0.000  139.541
 88.20   370.763  106.805    0.000  106.805    32.685  336.665    0.000  336.665     0.000  149.292    0.000  149.292
 88.30   379.372   97.396    0.000   97.396    23.606  298.316    0.000  298.316     0.000   70.474    0.000   70.474
 88.40   398.838  103.300    0.000  103.300    21.877  323.652    0.000  323.652     0.000   79.623    0.000   79.623
 88.50   393.121  110.754    0.000  110.754    10.895  355.341    0.000  355.341     0.000   80.025    0.000   80.025
 88.60   410.186   94.351    0.000   94.351    23.606  361.178    0.000  361.178     0.000   59.918    0.000   59.918
 88.70   388.876   96.984    0.000   96.984    16.343  317.164    0.000  317.164     0.000   50.166    0.000   50.166
 88.80   404.287  107.203    0.000  107.203    29.053  341.593    0.000  341.593     0.000  189.104    0.000  189.104
 88.90   384.411   87.247    0.000   87.247    34.760  308.821    0.000  308.821     0.000  119.635    0.000  119.635
 89.00   384.625   98.423    0.000   98.423    27.238  302.120    0.000  302.120     0.000    0.000    0.000    0.000
 89.10   397.049  104.186    0.000  104.186     5.620  393.690    0.000  393.690     0.000   19.906    0.000   19.906
 89.20   383.922  102.593    0.000  102.593    14.527  344.490    0.000  344.490     0.000   29.858    0.000   29.858
 89.30   391.183  107.061    0.000  107.061    14.527  312.408    0.000  312.408     0.000    9.953    0.000    9.953
 89.40   395.515   99.931    0.000   99.931    10.982  343.149    0.000  343.149     0.000   19.906    0.000   19.906
 89.50   422.155   85.079    0.000   85.079    16.343  364.767    0.000  364.767     0.000  149.493    0.000  149.493
 89.60   382.606   90.192    0.000   90.192    20.234  298.878    0.000  298.878     0.000   29.858    0.000   29.858
 89.70   398.557   70.858    0.000   70.858    18.158  277.391    0.000  277.391     0.000  110.285    0.000  110.285
 89.80   412.151   94.726    0.000   94.726    27.411  309.816    0.000  309.816     0.000   60.119    0.000   60.119
 89.90   371.663  122.133    0.000  122.133    14.527  298.749    0.000  298.749     0.000  170.002    0.000  170.002
 90.00   383.998  118.715    0.000  118.715    25.595  318.809    0.000  318.809     0.000   80.226    0.000   80.226
 90.10   362.073  114.313    0.000  114.313    23.952  327.326    0.000  327.326     0.000  129.588    0.000  129.588
 90.20   399.020  101.947    0.000  101.947    29.053  378.646    0.000  378.646     0.000  218.962    0.000  218.962
 90.30   405.187   98.678    0.000   98.678    34.501  400.176    0.000  400.176     0.000  169.198    0.000  169.198
 90.40   389.487  100.801    0.000  100.801    32.080  292.306    0.000  292.306     0.000    9.953    0.000    9.953
 90.50   399.067  126.482    0.000  126.482    14.786  374.495    0.000  374.495     0.000  119.434    0.000  119.434
 90.60   388.603  118.873    0.000  118.873    24.211  341.505    0.000  341.505     0.000  169.198    0.000  169.198
 90.70   388.355   98.281    0.000   98.281    26.027  333.119    0.000  333.119     0.000  199.257    0.000  199.257
 90.80   401.895  103.510    0.000  103.510    50.844  289.452    0.000  289.452     0.000  241.682    0.000  241.682
 90.90   403.224  122.983    0.000  122.983    34.501  333.941    0.000  333.941     0.000  189.305    0.000  189.305
 91.00   372.710   99.423    0.000   99.423    38.133  330.136    0.000  330.136     0.000  180.357    0.000  180.357
 91.10   376.650  108.429    0.000  108.429    18.418  313.967    0.000  313.967     0.000  199.257    0.000  199.257
 91.20   417.920   93.507    0.000   93.507    23.952  323.564    0.000  323.564     0.000  139.742    0.000  139.742
 91.30   369.255  117.504    0.000  117.504    18.504  351.840    0.000  351.840     0.000  199.056    0.000  199.056
 91.40   391.515  122.064    0.000  122.064    11.154  379.292    0.000  379.292     0.000  129.387    0.000  129.387
 91.50   389.498  118.117    0.000  118.117     7.523  370.083    0.000  370.083     0.000  170.002    0.000  170.002
 91.60   405.052  123.268    0.000  123.268     7.609  369.087    0.000  369.087     0.000   59.817    0.000   59.817
 91.70   379.907  124.306    0.000  124.306    11.068  349.894    0.000  349.894     0.000  179.352    0.000  179.352
 91.80   405.261  115.496    0.000  115.496    14.527  348.208    0.000  348.208     0.000    0.000    0.000    0.000
 91.90   388.980  100.537    0.000  100.537    16.775  317.944    0.000  317.944     0.000    0.000    0.000    0.000
 92.00   415.460  101.665    0.000  101.665    12.711  345.355    0.000  345.355     0.000   19.906    0.000   19.906
 92.10   389.135  117.008    0.000  117.008     7.263  329.833    0.000  329.833     0.000   29.858    0.000   29.858
 92.20   364.520  115.376    0.000  115.376     0.000  286.297    0.000  286.297     0.000   49.764    0.000   49.764
 92.30   413.316  114.311    0.000  114.311     1.816  348.856    0.000  348.856     0.000   39.811    0.000   39.811
 92.40   370.046  128.618    0.000  128.618    12.711  286.685    0.000  286.685     0.000   19.906    0.000   19.906
 92.50   379.840  142.070    0.000  142.070     9.166  330.006    0.000  330.006     0.000   69.670    0.000   69.670
 92.60   404.919  150.527    0.000  150.527    14.527  370.042    0.000  370.042     0.000  129.387    0.000  129.387
 92.70   358.248  138.677    0.000  138.677     7.263  289.668    0.000  289.668     0.000    0.000    0.000    0.000
 92.80   364.634  172.033    0.000  172.033     1.902  369.652    0.000  369.652     0.000   99.528    0.000   99.528
 92.90   393.662  128.898    0.000  128.898    12.884  314.745    0.000  314.745     0.000   29.858    0.000   29.858
 93.00   416.671  101.642    0.000  101.642    16.688  316.906    0.000  316.906     0.000  139.742    0.000  139.742
 93.10   434.249  150.026    0.000  150.026    19.974  429.444    0.000  429.444     0.000   99.528    0.000   99.528
 93.20   435.745   92.527    0.000   92.527    12.711  344.749    0.000  344.749     0.000   90.782    0.000   90.782
 93.30   412.588  129.111    0.000  129.111    35.020  291.831    0.000  291.831     0.000  169.801    0.000  169.801
 93.40   398.738  122.583    0.000  122.583    23.606  349.632    0.000  349.632     0.000   29.858    0.000   29.858
 93.50   418.610  115.819    0.000  115.819    29.053  356.422    0.000  356.422     0.000   89.575    0.000   89.575
 93.60   390.639  127.431    0.000  127.431    18.158  339.518    0.000  339.518     0.000   19.906    0.000   19.906
 93.70   393.444  113.097    0.000  113.097     9.079  304.109    0.000  304.109     0.000    0.000    0.000    0.000
 93.80   395.983  120.625    0.000  120.625    14.527  351.235    0.000  351.235     0.000   40.012    0.000   40.012
 93.90   428.818  120.539    0.000  120.539    21.790  324.083    0.000  324.083     0.000   20.107    0.000   20.107
 94.00   418.671  110.602    0.000  110.602    16.343  332.770    0.000  332.770     0.000   50.166    0.000   50.166
 94.10   437.670  113.571    0.000  113.571    18.158  378.515    0.000  378.515     0.000   29.858    0.000   29.858
 94.20   442.510   82.682    0.000   82.682    18.201  323.045    0.000  323.045     0.000    9.953    0.000    9.953
 94.30   373.817  110.511    0.000  110.511     9.079  296.973    0.000  296.973     0.000    9.953    0.000    9.953
 94.40   407.867  115.698    0.000  115.698    10.895  351.969    0.000  351.969     0.000   40.213    0.000   40.213
 94.50   442.733   83.004    0.000   83.004    14.527  318.808    0.000  318.808     0.000    9.953    0.000    9.953
 94.60   435.507  104.481    0.000  104.481    18.158  310.766    0.000  310.766     0.000   59.717    0.000   59.717
 94.70   410.208  107.730    0.000  107.730    20.320  282.015    0.000  282.015     0.000    9.953    0.000    9.953
 94.80   409.179   87.019    0.000   87.019    10.895  318.590    0.000  318.590     0.000   39.811    0.000   39.811
 94.90   419.346   86.936    0.000   86.936    16.515  319.371    0.000  319.371     0.000   49.764    0.000   49.764
 95.00   478.556   74.536    0.000   74.536    22.049  340.859    0.000  340.859     0.000   89.575    0.000   89.575
 95.10   445.141   85.556    0.000   85.556    25.422  306.617    0.000  306.617     0.000   50.367    0.000   50.367
 95.20   415.836  112.113    0.000  112.113    16.429  321.922    0.000  321.922     0.000  139.339    0.000  139.339
 95.30   454.900   63.981    0.000   63.981    34.501  285.387    0.000  285.387     0.000   29.858    0.000   29.858
 95.40   432.142   72.197    0.000   72.197    32.685  298.229    0.000  298.229     0.000   99.528    0.000   99.528
 95.50   461.060   47.209    0.000   47.209    23.779  293.343    0.000  293.343     0.000   19.906    0.000   19.906
 95.60   447.648   72.815    0.000   72.815    36.317  309.038    0.000  309.038     0.000  139.339    0.000  139.339
 95.70   384.115  104.645    0.000  104.645    25.422  316.647    0.000  316.647     0.000   29.858    0.000   29.858
 95.80   433.037  100.702    0.000  100.702     1.816  307.092    0.000  307.092     0.000   39.811    0.000   39.811
 95.90   440.392   72.506    0.000   72.506    29.053  259.836    0.000  259.836     0.000   39.811    0.000   39.811
 96.00   427.203   87.966    0.000   87.966    18.158  325.510    0.000  325.510     0.000    9.953    0.000    9.953
 96.10   433.051   93.957    0.000   93.957    19.974  288.327    0.000  288.327     0.000   10.154    0.000   10.154
 96.20   404.992   80.214    0.000   80.214    19.974  329.141    0.000  329.141     0.000    9.953    0.000    9.953
 96.30   418.433   85.288    0.000   85.288    32.685  300.260    0.000  300.260     0.000    9.953    0.000    9.953
 96.40   417.516   88.755    0.000   88.755    18.158  359.622    0.000  359.622     0.000   70.072    0.000   70.072
 96.50   405.628   99.620    0.000   99.620     1.816  327.973    0.000  327.973     0.000  119.434    0.000  119.434
 96.60   430.865   96.250    0.000   96.250    19.974  359.881    0.000  359.881     0.000  160.250    0.000  160.250
 96.70   447.864   72.322    0.000   72.322    14.527  330.871    0.000  330.871     0.000   80.025    0.000   80.025
 96.80   433.707   75.297    0.000   75.297    21.877  286.384    0.000  286.384     0.000   19.906    0.000   19.906
 96.90   422.623   54.989    0.000   54.989    16.343  318.722    0.000  318.722     0.000  169.801    0.000  169.801
 97.00   447.130   70.125    0.000   70.125    10.895  331.606    0.000  331.606     0.000   69.871    0.000   69.871
 97.10   431.493   53.624    0.000   53.624     3.718  321.749    0.000  321.749     0.000   79.623    0.000   79.623
 97.20   429.143   61.528    0.000   61.528     0.000  331.434    0.000  331.434     0.000   69.670    0.000   69.670
 97.30   454.321   61.217    0.000   61.217     7.436  354.260    0.000  354.260     0.000   69.670    0.000   69.670
 97.40   444.358   64.653    0.000   64.653     0.000  337.918    0.000  337.918     0.000   99.729    0.000   99.729
 97.50   413.915   80.637    0.000   80.637     0.000  324.862    0.000  324.862     0.000   49.764    0.000   49.764
 97.60   429.261   68.657    0.000   68.657    11.241  322.095    0.000  322.095     0.000  119.635    0.000  119.635
 97.70   441.043   70.658    0.000   70.658    31.302  292.954    0.000  292.954     0.000  129.387    0.000  129.387
 97.80   411.984   59.611    0.000   59.611    31.215  283.227    0.000  283.227     0.000  109.481    0.000  109.481
 97.90   421.086   86.388    0.000   86.388    27.756  291.138    0.000  291.138     0.000  110.285    0.000  110.285
 98.00   416.230   74.210    0.000   74.210    24.211  346.911    0.000  346.911     0.000   80.628    0.000   80.628
 98.10   398.048   80.102    0.000   80.102    14.613  339.949    0.000  339.949     0.000  149.895    0.000  149.895
 98.20   397.357   95.675    0.000   95.675    34.068  295.030    0.000  295.030     0.000   89.575    0.000   89.575
 98.30   440.168   48.817    0.000   48.817    50.757  277.085    0.000  277.085     0.000   79.623    0.000   79.623
 98.40   438.777   56.427    0.000   56.427    93.386  252.832    0.000  252.832     0.000   99.528    0.000   99.528
 98.50   440.031   51.524    0.000   51.524    81.021  261.738    0.000  261.738     0.000   29.858    0.000   29.858
 98.60   432.607   54.201    0.000   54.201    59.144  228.406    0.000  228.406     0.000   19.906    0.000   19.906
 98.70   454.125   52.749    0.000   52.749    76.438  207.134    0.000  207.134     0.000   69.670    0.000   69.670
 98.80   426.915   74.704    0.000   74.704    45.396  279.422    0.000  279.422     0.000   19.906    0.000   19.906
 98.90   440.695   69.364    0.000   69.364    43.580  287.421    0.000  287.421     0.000   59.717    0.000   59.717
 99.00   456.243   69.278    0.000   69.278    43.234  293.474    0.000  293.474     0.000   69.670    0.000   69.670
 99.10   475.820   48.027    0.000   48.027    53.783  333.811    0.000  333.811     0.000  159.245    0.000  159.245
 99.20   408.889   55.328    0.000   55.328    63.727  231.085    0.000  231.085     0.000  159.245    0.000  159.245
 99.30   409.213   82.145    0.000   82.145    43.926  272.807    0.000  272.807     0.000   89.575    0.000   89.575
 99.40   418.309   49.987    0.000   49.987    62.949  242.285    0.000  242.285     0.000   79.623    0.000   79.623
 99.50   446.567   42.489    0.000   42.489    52.659  263.079    0.000  263.079     0.000   49.764    0.000   49.764
 99.60   455.952   38.909    0.000   38.909    61.739  244.921    0.000  244.921     0.000   49.764    0.000   49.764
 99.70   421.157   63.994    0.000   63.994    47.212  261.610    0.000  261.610     0.000  139.339    0.000  139.339
 99.80   466.664   24.958    0.000   24.958    74.449  275.358    0.000  275.358     0.000   59.717    0.000   59.717
 99.90   450.468   45.616    0.000   45.616    43.580  235.453    0.000  235.453     0.000   69.670    0.000   69.670
100.00   441.477   49.676    0.000   49.676    94.424  218.851    0.000  218.851     0.000   89.575    0.000   89.575
100.10   455.315   51.522    0.000   51.522    87.247  295.679    0.000  295.679     0.000  218.962    0.000  218.962
100.20   419.485   57.496    0.000   57.496    47.990  334.544    0.000  334.544     0.000  120.238    0.000  120.238
100.30   439.539   52.608    0.000   52.608    33.982  303.330    0.000  303.330     0.000   29.858    0.000   29.858
100.40   473.023   55.257    0.000   55.257    18.331  359.532    0.000  359.532     0.000  170.404    0.000  170.404
100.50   435.573   62.090    0.000   62.090    63.986  277.130    0.000  277.130     0.000  119.635    0.000  119.635
100.60   445.073   55.665    0.000   55.665    33.377  279.422    0.000  279.422     0.000    9.953    0.000    9.953
100.70   463.957   51.607    0.000   51.607    35.625  297.537    0.000  297.537     0.000   30.261    0.000   30.261
100.80   440.721   53.932    0.000   53.932    38.738  296.629    0.000  296.629     0.000   79.623    0.000   79.623
100.90   483.901   42.827    0.000   42.827    38.133  283.182    0.000  283.182     0.000   39.811    0.000   39.811
101.00   484.691   47.872    0.000   47.872    39.948  285.431    0.000  285.431     0.000  149.292    0.000  149.292
101.10   473.434   48.634    0.000   48.634    14.527  315.953    0.000  315.953     0.000   69.670    0.000   69.670
101.20   462.003   56.468    0.000   56.468    25.422  352.055    0.000  352.055     0.000  119.434    0.000  119.434
101.30   454.283   43.530    0.000   43.530    16.602  303.200    0.000  303.200     0.000  109.481    0.000  109.481
101.40   426.539   75.889    0.000   75.889    18.158  320.020    0.000  320.020     0.000  139.339    0.000  139.339
101.50   440.589   77.340    0.000   77.340    14.613  321.403    0.000  321.403     0.000  109.481    0.000  109.481
101.60   442.015   83.145    0.000   83.145    21.790  318.550    0.000  318.550     0.000   99.528    0.000   99.528
101.70   432.062   41.657    0.000   41.657    18.245  279.812    0.000  279.812     0.000   99.528    0.000   99.528
101.80   404.347   71.507    0.000   71.507     3.632  330.828    0.000  330.828     0.000  149.493    0.000  149.493
101.90   421.655   66.996    0.000   66.996     0.000  300.867    0.000  300.867     0.000  119.434    0.000  119.434
102.00   432.273   59.006    0.000   59.006     3.632  276.872    0.000  276.872     0.000   39.811    0.000   39.811
102.10   441.363   68.857    0.000   68.857    10.895  299.742    0.000  299.742     0.000   49.764    0.000   49.764
102.20   425.774   60.430    0.000   60.430     5.448  302.205    0.000  302.205     0.000   89.977    0.000   89.977
102.30   433.107   48.592    0.000   48.592     1.816  304.628    0.000  304.628     0.000    0.000    0.000    0.000
102.40   418.524   54.623    0.000   54.623    14.527  327.369    0.000  327.369     0.000   79.623    0.000   79.623
102.50   408.289   53.638    0.000   53.638     0.000  329.919    0.000  329.919     0.000   39.811    0.000   39.811
102.60   405.626   57.074    0.000   57.074     3.632  286.902    0.000  286.902     0.000  119.635    0.000  119.635
102.70   425.410   67.180    0.000   67.180     3.632  338.524    0.000  338.524     0.000   39.811    0.000   39.811
102.80   438.950   69.010    0.000   69.010    19.974  310.421    0.000  310.421     0.000   20.107    0.000   20.107
102.90   418.079   95.659    0.000   95.659    37.873  377.088    0.000  377.088     0.000  160.250    0.000  160.250
103.00   400.293   79.059    0.000   79.059    31.907  331.174    0.000  331.174     0.000   89.575    0.000   89.575
103.10   424.995   94.547    0.000   94.547    21.877  357.374    0.000  357.374     0.000  139.339    0.000  139.339
103.20   424.120   67.205    0.000   67.205    30.869  339.216    0.000  339.216     0.000  218.962    0.000  218.962
103.30   417.147   74.126    0.000   74.126    32.685  296.760    0.000  296.760     0.000  159.245    0.000  159.245
103.40   404.996   99.605    0.000   99.605    23.606  367.058    0.000  367.058     0.000  159.245    0.000  159.245
103.50   383.162   84.186    0.000   84.186    20.666  315.133    0.000  315.133     0.000  109.481    0.000  109.481
103.60   405.861   86.991    0.000   86.991    31.561  321.056    0.000  321.056     0.000   79.623    0.000   79.623
103.70   404.704   71.884    0.000   71.884    18.764  325.898    0.000  325.898     0.000   19.906    0.000   19.906
103.80   380.007   97.956    0.000   97.956    11.414  301.901    0.000  301.901     0.000   39.811    0.000   39.811
103.90   380.844   93.250    0.000   93.250     5.620  312.971    0.000  312.971     0.000   99.528    0.000   99.528
104.00   410.025   81.047    0.000   81.047     9.079  294.684    0.000  294.684     0.000   19.906    0.000   19.906
104.10   423.233   69.434    0.000   69.434    18.158  367.059    0.000  367.059     0.000   69.670    0.000   69.670
104.20   389.474   98.803    0.000   98.803    19.974  307.091    0.000  307.091     0.000    0.000    0.000    0.000
104.30   389.658   87.572    0.000   87.572    16.343  335.713    0.000  335.713     0.000   49.764    0.000   49.764
104.40   390.169   82.821    0.000   82.821    10.895  292.693    0.000  292.693     0.000   69.670    0.000   69.670
104.50   383.674   65.207    0.000   65.207    10.895  286.512    0.000  286.512     0.000    0.000    0.000    0.000
104.60   433.212   71.224    0.000   71.224    27.238  294.597    0.000  294.597     0.000    0.000    0.000    0.000
104.70   417.265   76.410    0.000   76.410    27.238  290.923    0.000  290.923     0.000   39.811    0.000   39.811
104.80   390.708   96.083    0.000   96.083     1.902  325.077    0.000  325.077     0.000   69.670    0.000   69.670
104.90   412.697   72.071    0.000   72.071    14.527  306.918    0.000  306.918     0.000   89.575    0.000   89.575
105.00   394.730   84.400    0.000   84.400     9.079  315.652    0.000  315.652     0.000    9.953    0.000    9.953
105.10   409.683   90.883    0.000   90.883     5.448  392.048    0.000  392.048     0.000   49.764    0.000   49.764
105.20   431.101   96.874    0.000   96.874    22.828  325.424    0.000  325.424     0.000    9.953    0.000    9.953
105.30   428.633   95.393    0.000   95.393    20.925  387.809    0.000  387.809     0.000   19.906    0.000   19.906
105.40   383.721   98.183    0.000   98.183     1.902  311.934    0.000  311.934     0.000    9.953    0.000    9.953
105.50   393.500   89.107    0.000   89.107     1.902  310.810    0.000  310.810     0.000   29.858    0.000   29.858
105.60   428.669   75.084    0.000   75.084     3.632  380.072    0.000  380.072     0.000   89.575    0.000   89.575
105.70   395.403   98.546    0.000   98.546    10.895  356.249    0.000  356.249     0.000  129.387    0.000  129.387
105.80   417.556   92.174    0.000   92.174     1.902  386.514    0.000  386.514     0.000  179.151    0.000  179.151
105.90   440.100   68.404    0.000   68.404     0.000  339.259    0.000  339.259     0.000  119.434    0.000  119.434
106.00   454.701   47.675    0.000   47.675     9.079  366.539    0.000  366.539     0.000  169.198    0.000  169.198
106.10   431.124   54.284    0.000   54.284     1.816  380.375    0.000  380.375     0.000  199.056    0.000  199.056
106.20   478.571   34.992    0.000   34.992     0.000  345.047    0.000  345.047     0.000  159.345    0.000  159.345
106.30   469.021   65.968    0.000   65.968     7.523  350.975    0.000  350.975     0.000  170.002    0.000  170.002
106.40   443.981   59.936    0.000   59.936     5.448  330.309    0.000  330.309     0.000  129.387    0.000  129.387
106.50   443.215   44.815    0.000   44.815     1.816  284.912    0.000  284.912     0.000   39.811    0.000   39.811
106.60   417.364   76.453    0.000   76.453     5.448  311.285    0.000  311.285     0.000  189.104    0.000  189.104
106.70   417.242   54.694    0.000   54.694    19.974  306.228    0.000  306.228     0.000   49.764    0.000   49.764
106.80   421.842   67.941    0.000   67.941     0.000  322.049    0.000  322.049     0.000    0.000    0.000    0.000
106.90   376.399   83.104    0.000   83.104     1.816  302.726    0.000  302.726     0.000   79.623    0.000   79.623
107.00   395.779   86.881    0.000   86.881     0.000  327.153    0.000  327.153     0.000    9.953    0.000    9.953
107.10   384.206   81.103    0.000   81.103     0.000  324.040    0.000  324.040     0.000   29.858    0.000   29.858
107.20   437.068   80.101    0.000   80.101     0.000  355.040    0.000  355.040     0.000  119.434    0.000  119.434
107.30   411.711   78.637    0.000   78.637     3.718  254.605    0.000  254.605     0.000    0.000    0.000    0.000
107.40   375.368   74.690    0.000   74.690     0.000  271.120    0.000  271.120     0.000    0.000    0.000    0.000
107.50   421.039   77.044    0.000   77.044     0.000  310.595    0.000  310.595     0.000    0.000    0.000    0.000
107.60   407.836   92.264    0.000   92.264     0.000  333.983    0.000  333.983     0.000    9.953    0.000    9.953
107.70   390.332   84.160    0.000   84.160     0.000  302.552    0.000  302.552     0.000   20.107    0.000   20.107
107.80   416.133   70.507    0.000   70.507     0.000  348.034    0.000  348.034     0.000    9.953    0.000    9.953
107.90   417.077   62.725    0.000   62.725    14.527  314.486    0.000  314.486     0.000    0.000    0.000    0.000
108.00   449.583   49.126    0.000   49.126     0.000  320.538    0.000  320.538     0.000  149.292    0.000  149.292
108.10   437.754   46.040    0.000   46.040     0.000  296.715    0.000  296.715     0.000   29.858    0.000   29.858
108.20   457.077   43.660    0.000   43.660     0.000  327.758    0.000  327.758     0.000   40.012    0.000   40.012
108.30   446.417   60.655    0.000   60.655    13.316  386.124    0.000  386.124     0.000   59.717    0.000   59.717
108.40   405.760   52.396    0.000   52.396     0.000  287.332    0.000  287.332     0.000    0.000    0.000    0.000
108.50   436.758   40.192    0.000   40.192    24.643  321.662    0.000  321.662     0.000   69.871    0.000   69.871
108.60   440.650   45.618    0.000   45.618    23.952  296.629    0.000  296.629     0.000  189.104    0.000  189.104
108.70   478.913   40.545    0.000   40.545    35.366  328.839    0.000  328.839     0.000  209.009    0.000  209.009
108.80   418.515   51.888    0.000   51.888     7.609  320.494    0.000  320.494     0.000   19.906    0.000   19.906
108.90   444.723   52.481    0.000   52.481    24.730  304.758    0.000  304.758     0.000    9.953    0.000    9.953
109.00   428.428   48.661    0.000   48.661    22.828  231.260    0.000  231.260     0.000    0.000    0.000    0.000
109.10   433.720   50.578    0.000   50.578    12.711  316.775    0.000  316.775     0.000    0.000    0.000    0.000
109.20   406.700   51.903    0.000   51.903    29.053  215.479    0.000  215.479     0.000    0.000    0.000    0.000
109.30   437.411   54.818    0.000   54.818    41.764  283.312    0.000  283.312     0.000   19.906    0.000   19.906
109.40   421.401   53.298    0.000   53.298    29.226  259.578    0.000  259.578     0.000    0.000    0.000    0.000
109.50   442.085   46.630    0.000   46.630    12.711  313.966    0.000  313.966     0.000   30.462    0.000   30.462
109.60   447.085   40.558    0.000   40.558    14.527  280.373    0.000  280.373     0.000  149.292    0.000  149.292
109.70   433.691   46.618    0.000   46.618     0.000  301.686    0.000  301.686     0.000  129.387    0.000  129.387
109.80   448.487   45.985    0.000   45.985     5.448  333.767    0.000  333.767     0.000  169.198    0.000  169.198
109.90   442.875   47.097    0.000   47.097     5.448  330.568    0.000  330.568     0.000  109.481    0.000  109.481
110.00   420.185   74.085    0.000   74.085    19.974  307.049    0.000  307.049     0.000  139.339    0.000  139.339
110.10   444.717   53.877    0.000   53.877     0.000  324.819    0.000  324.819     0.000  109.481    0.000  109.481
110.20   421.529   51.381    0.000   51.381     1.816  308.347    0.000  308.347     0.000  119.434    0.000  119.434
110.30   434.696   57.541    0.000   57.541     5.448  281.020    0.000  281.020     0.000  149.493    0.000  149.493
110.40   415.686   79.397    0.000   79.397    21.790  339.734    0.000  339.734     0.000  169.198    0.000  169.198
110.50   446.156   77.733    0.000   77.733    10.895  318.289    0.000  318.289     0.000  139.541    0.000  139.541
110.60   406.989   72.871    0.000   72.871     7.263  319.197    0.000  319.197     0.000   29.858    0.000   29.858
110.70   442.848   27.621    0.000   27.621     0.000  270.558    0.000  270.558     0.000   29.858    0.000   29.858
110.80   477.585    7.877    0.000    7.877    18.158  318.332    0.000  318.332     0.000   29.858    0.000   29.858
110.90   453.989   23.266    0.000   23.266    37.181  253.612    0.000  253.612     0.000   49.764    0.000   49.764
111.00   469.046   31.653    0.000   31.653    18.158  336.620    0.000  336.620     0.000   39.811    0.000   39.811
111.10   457.952   36.005    0.000   36.005     1.902  315.521    0.000  315.521     0.000   69.670    0.000   69.670
111.20   433.244   20.449    0.000   20.449    18.158  273.369    0.000  273.369     0.000   29.858    0.000   29.858
111.30   459.584   25.029    0.000   25.029    36.749  265.717    0.000  265.717     0.000   29.858    0.000   29.858
111.40   473.895   20.195    0.000   20.195    31.302  275.616    0.000  275.616     0.000  179.955    0.000  179.955
111.50   486.921   24.409    0.000   24.409    18.418  318.895    0.000  318.895     0.000   40.012    0.000   40.012
111.60   488.824    3.664    0.000    3.664    55.253  273.327    0.000  273.327     0.000    9.953    0.000    9.953
111.70   472.338   12.289    0.000   12.289    29.399  296.672    0.000  296.672     0.000  119.434    0.000  119.434
111.80   490.896   15.403    0.000   15.403    41.937  313.490    0.000  313.490     0.000   89.977    0.000   89.977
111.90   443.229   32.228    0.000   32.228    19.974  364.936    0.000  364.936     0.000   89.575    0.000   89.575
112.00   434.050   51.409    0.000   51.409    27.583  335.280    0.000  335.280     0.000  189.707    0.000  189.707
112.10   421.436   42.036    0.000   42.036     9.079  291.353    0.000  291.353     0.000   80.829    0.000   80.829
112.20   467.951   44.771    0.000   44.771    14.527  323.089    0.000  323.089     0.000   19.906    0.000   19.906
112.30   432.852   36.414    0.000   36.414     0.000  261.524    0.000  261.524     0.000    0.000    0.000    0.000
112.40   437.322   50.039    0.000   50.039    16.343  311.113    0.000  311.113     0.000    9.953    0.000    9.953
112.50   491.751   27.197    0.000   27.197    14.527  305.104    0.000  305.104     0.000   39.811    0.000   39.811
112.60   455.492   63.416    0.000   63.416     0.000  317.122    0.000  317.122     0.000    0.000    0.000    0.000
112.70   478.156   32.468    0.000   32.468     0.000  303.503    0.000  303.503     0.000   29.858    0.000   29.858
112.80   467.459   14.768    0.000   14.768     3.718  281.195    0.000  281.195     0.000   40.414    0.000   40.414
112.90   478.586    9.089    0.000    9.089     0.000  298.574    0.000  298.574     0.000    0.000    0.000    0.000
113.00   497.661    8.062    0.000    8.062     0.000  299.786    0.000  299.786     0.000   19.906    0.000   19.906
113.10   482.195   27.158    0.000   27.158     0.000  337.224    0.000  337.224     0.000   49.764    0.000   49.764
113.20   458.601   22.858    0.000   22.858     3.632  333.768    0.000  333.768     0.000  179.151    0.000  179.151
113.30   514.147   10.373    0.000   10.373    17.121  335.278    0.000  335.278     0.000  189.707    0.000  189.707
113.40   452.831   47.761    0.000   47.761     0.000  335.410    0.000  335.410     0.000  179.151    0.000  179.151
113.50   452.301   52.201    0.000   52.201     0.000  291.353    0.000  291.353     0.000   20.308    0.000   20.308
113.60   461.138   41.885    0.000   41.885     0.000  338.695    0.000  338.695     0.000  110.084    0.000  110.084
113.70   424.575   78.961    0.000   78.961     0.000  342.155    0.000  342.155     0.000  179.151    0.000  179.151
113.80   420.983   60.261    0.000   60.261     0.000  307.696    0.000  307.696     0.000  139.339    0.000  139.339
113.90   436.153   65.871    0.000   65.871     0.000  352.965    0.000  352.965     0.000  199.861    0.000  199.861
114.00   460.111   79.483    0.000   79.483     1.902  387.074    0.000  387.074     0.000  199.861    0.000  199.861
114.10   448.975   49.692    0.000   49.692     0.000  365.243    0.000  365.243     0.000  180.357    0.000  180.357
114.20   456.863   65.474    0.000   65.474     0.000  363.685    0.000  363.685     0.000  259.980    0.000  259.980
114.30   471.925   77.803    0.000   77.803     0.000  350.843    0.000  350.843     0.000  130.693    0.000  130.693
114.40   436.138   48.774    0.000   48.774     3.805  299.525    0.000  299.525     0.000  130.392    0.000  130.392
114.50   429.228   67.685    0.000   67.685     1.902  302.163    0.000  302.163     0.000  140.144    0.000  140.144
114.60   447.259   52.296    0.000   52.296     0.000  306.443    0.000  306.443     0.000  180.156    0.000  180.156
114.70   491.885   32.410    0.000   32.410     1.902  332.904    0.000  332.904     0.000  109.883    0.000  109.883
114.80   467.606   19.335    0.000   19.335     0.000  292.737    0.000  292.737     0.000   19.906    0.000   19.906
114.90   482.269   56.455    0.000   56.455     0.000  368.356    0.000  368.356     0.000   80.427    0.000   80.427
115.00   474.071   51.818    0.000   51.818     0.000  301.212    0.000  301.212     0.000   29.858    0.000   29.858
115.10   456.888   56.369    0.000   56.369     0.000  282.665    0.000  282.665     0.000    9.953    0.000    9.953
115.20   498.783   54.438    0.000   54.438     0.000  402.856    0.000  402.856     0.000   50.166    0.000   50.166
115.30   465.677   80.197    0.000   80.197     0.000  323.995    0.000  323.995     0.000   90.380    0.000   90.380
115.40   461.713   56.101    0.000   56.101     0.000  315.911    0.000  315.911     0.000   39.811    0.000   39.811
115.50   439.148   48.054    0.000   48.054     9.079  308.950    0.000  308.950     0.000  210.819    0.000  210.819
115.60   469.504   35.033    0.000   35.033     0.000  329.400    0.000  329.400     0.000  150.298    0.000  150.298
115.70   424.963   53.339    0.000   53.339     0.000  291.138    0.000  291.138     0.000  170.203    0.000  170.203
115.80   418.510   47.547    0.000   47.547     0.000  301.126    0.000  301.126     0.000   90.983    0.000   90.983
115.90   431.540   47.068    0.000   47.068     0.000  277.433    0.000  277.433     0.000   90.179    0.000   90.179
116.00   437.996   51.492    0.000   51.492     0.000  290.793    0.000  290.793     0.000    0.000    0.000    0.000
116.10   441.962   35.049    0.000   35.049     0.000  294.079    0.000  294.079     0.000   20.107    0.000   20.107
116.20   399.316   70.362    0.000   70.362     0.000  297.710    0.000  297.710     0.000  220.168    0.000  220.168
116.30   430.709   62.190    0.000   62.190     0.000  290.833    0.000  290.833     0.000    0.000    0.000    0.000
116.40   396.129   84.159    0.000   84.159     3.805  261.307    0.000  261.307     0.000    0.000    0.000    0.000
116.50   399.077   73.674    0.000   73.674     0.000  280.674    0.000  280.674     0.000    9.953    0.000    9.953
116.60   427.388   89.751    0.000   89.751     9.079  322.137    0.000  322.137     0.000    9.953    0.000    9.953
116.70   406.458   60.344    0.000   60.344     7.263  275.617    0.000  275.617     0.000    0.000    0.000    0.000
116.80   449.242   11.824    0.000   11.824    18.245  290.531    0.000  290.531     0.000   20.107    0.000   20.107
116.90   447.883   20.872    0.000   20.872     9.079  286.728    0.000  286.728     0.000   89.776    0.000   89.776
117.00   417.293   48.647    0.000   48.647     0.000  276.612    0.000  276.612     0.000    9.953    0.000    9.953
117.10   459.672   47.813    0.000   47.813     0.000  283.529    0.000  283.529     0.000    0.000    0.000    0.000
117.20   412.014   78.958    0.000   78.958     0.000  295.374    0.000  295.374     0.000    9.953    0.000    9.953
117.30   416.453   69.288    0.000   69.288     5.707  278.685    0.000  278.685     0.000   19.906    0.000   19.906
117.40   398.474   57.580    0.000   57.580     0.000  243.797    0.000  243.797     0.000    0.000    0.000    0.000
117.50   418.881   96.080    0.000   96.080    16.515  277.952    0.000  277.952     0.000    9.953    0.000    9.953
117.60   433.160   73.178    0.000   73.178     3.632  298.229    0.000  298.229     0.000   39.811    0.000   39.811
117.70   375.576   65.317    0.000   65.317     1.816  252.617    0.000  252.617     0.000    0.000    0.000    0.000
117.80   412.433   41.585    0.000   41.585     0.000  253.436    0.000  253.436     0.000   10.154    0.000   10.154
117.90   428.201   38.443    0.000   38.443     1.816  233.117    0.000  233.117     0.000    0.000    0.000    0.000
118.00   450.408   19.954    0.000   19.954     0.000  279.033    0.000  279.033     0.000   80.427    0.000   80.427
118.10   436.064   30.086    0.000   30.086    14.527  254.476    0.000  254.476     0.000   30.261    0.000   30.261
118.20   446.413   45.815    0.000   45.815     0.000  274.364    0.000  274.364     0.000   20.107    0.000   20.107
118.30   454.253   25.127    0.000   25.127     1.816  266.277    0.000  266.277     0.000   29.959    0.000   29.959
118.40   421.404   35.133    0.000   35.133     3.632  239.518    0.000  239.518     0.000    0.000    0.000    0.000
118.50   431.492   33.652    0.000   33.652    16.343  244.273    0.000  244.273     0.000   10.154    0.000   10.154
118.60   442.132   53.748    0.000   53.748    17.034  278.340    0.000  278.340     0.000   39.811    0.000   39.811
118.70   407.958   59.526    0.000   59.526     7.306  258.626    0.000  258.626     0.000    9.953    0.000    9.953
118.80   439.677   27.395    0.000   27.395     1.816  232.902    0.000  232.902     0.000    9.953    0.000    9.953
118.90   445.604   30.748    0.000   30.748    16.429  231.259    0.000  231.259     0.000   10.154    0.000   10.154
119.00   413.915   35.089    0.000   35.089     3.805  239.516    0.000  239.516     0.000    0.000    0.000    0.000
119.10   460.695   29.058    0.000   29.058     3.805  283.656    0.000  283.656     0.000    0.000    0.000    0.000
119.20   440.560   26.408    0.000   26.408    14.700  253.049    0.000  253.049     0.000    9.953    0.000    9.953
119.30   442.053   32.807    0.000   32.807    16.343  247.862    0.000  247.862     0.000    0.000    0.000    0.000
119.40   432.883   25.169    0.000   25.169    41.937  188.111    0.000  188.111     0.000    0.000    0.000    0.000
119.50   468.600   26.563    0.000   26.563    33.203  248.120    0.000  248.120     0.000    0.000    0.000    0.000
119.60   470.038   31.706    0.000   31.706    21.790  244.662    0.000  244.662     0.000    9.953    0.000    9.953
119.70   475.937   13.910    0.000   13.910    54.778  217.122    0.000  217.122     0.000    0.000    0.000    0.000
119.80   437.102   32.820    0.000   32.820    40.639  233.851    0.000  233.851     0.000    0.000    0.000    0.000
119.90   440.397   31.410    0.000   31.410    39.126  213.922    0.000  213.922     0.000   29.858    0.000   29.858
120.00   433.464   46.897    0.000   46.897    20.189  246.693    0.000  246.693     0.000   30.462    0.000   30.462
120.10   445.154   37.273    0.000   37.273    14.570  228.880    0.000  228.880     0.000    0.000    0.000    0.000
120.20   414.761   46.702    0.000   46.702     5.448  255.210    0.000  255.210     0.000    0.000    0.000    0.000
120.30   372.004   55.242    0.000   55.242     7.263  236.232    0.000  236.232     0.000    0.000    0.000    0.000
120.40   434.137   42.432    0.000   42.432    18.158  261.394    0.000  261.394     0.000    0.000    0.000    0.000
120.50   454.308   35.032    0.000   35.032     0.000  247.343    0.000  247.343     0.000    0.000    0.000    0.000
120.60   420.775   31.044    0.000   31.044     5.707  203.717    0.000  203.717     0.000    0.000    0.000    0.000
120.70   444.543   35.300    0.000   35.300     7.263  256.940    0.000  256.940     0.000    0.000    0.000    0.000
120.80   438.035   29.000    0.000   29.000     1.816  240.381    0.000  240.381     0.000    0.000    0.000    0.000
120.90   419.636   51.138    0.000   51.138     0.000  261.955    0.000  261.955     0.000    0.000    0.000    0.000
121.00   443.942   42.458    0.000   42.458     0.000  258.192    0.000  258.192     0.000   20.308    0.000   20.308
121.10   419.794   57.171    0.000   57.171     0.000  275.401    0.000  275.401     0.000   80.226    0.000   80.226
121.20   440.323   20.066    0.000   20.066     0.000  214.442    0.000  214.442     0.000    0.000    0.000    0.000
121.30   469.217   42.346    0.000   42.346     0.000  289.279    0.000  289.279     0.000   20.308    0.000   20.308
121.40   497.884   36.567    0.000   36.567     0.000  319.198    0.000  319.198     0.000   10.154    0.000   10.154
121.50   462.168   58.313    0.000   58.313     0.000  303.374    0.000  303.374     0.000   40.213    0.000   40.213
121.60   469.893   34.821    0.000   34.821     0.000  255.902    0.000  255.902     0.000    0.000    0.000    0.000
121.70   463.281   28.718    0.000   28.718     0.000  235.063    0.000  235.063     0.000    0.000    0.000    0.000
121.80   437.471   35.864    0.000   35.864     0.000  278.342    0.000  278.342     0.000    0.000    0.000    0.000
121.90   450.969   35.369    0.000   35.369     0.000  284.003    0.000  284.003     0.000    0.000    0.000    0.000
122.00   428.125   56.679    0.000   56.679     3.632  305.449    0.000  305.449     0.000  110.084    0.000  110.084
122.10   465.189   45.685    0.000   45.685     0.000  276.353    0.000  276.353     0.000    0.000    0.000    0.000
122.20   451.723   38.174    0.000   38.174     3.632  263.253    0.000  263.253     0.000    9.953    0.000    9.953
122.30   510.496   39.512    0.000   39.512    12.711  316.818    0.000  316.818     0.000   39.811    0.000   39.811
122.40   464.464   40.556    0.000   40.556    14.527  261.522    0.000  261.522     0.000    0.000    0.000    0.000
122.50   479.261   31.833    0.000   31.833    23.950  264.592    0.000  264.592     0.000   10.154    0.000   10.154
122.60   474.737   23.208    0.000   23.208     7.306  267.531    0.000  267.531     0.000    0.000    0.000    0.000
122.70   442.161   42.431    0.000   42.431    19.974  285.648    0.000  285.648     0.000    0.000    0.000    0.000
122.80   451.053   38.697    0.000   38.697    27.238  239.561    0.000  239.561     0.000   49.965    0.000   49.965
122.90   448.177   45.927    0.000   45.927    27.281  270.905    0.000  270.905     0.000   70.273    0.000   70.273
123.00   447.043   56.016    0.000   56.016     7.349  261.088    0.000  261.088     0.000    0.000    0.000    0.000
123.10   450.818   29.155    0.000   29.155    23.692  275.530    0.000  275.530     0.000    0.000    0.000    0.000
123.20   410.613   67.600    0.000   67.600     7.263  316.214    0.000  316.214     0.000    0.000    0.000    0.000
123.30   449.538   50.632    0.000   50.632    16.343  242.284    0.000  242.284     0.000   19.906    0.000   19.906
123.40   447.085   55.479    0.000   55.479    23.606  328.148    0.000  328.148     0.000   19.906    0.000   19.906
123.50   497.002   34.005    0.000   34.005    14.527  292.739    0.000  292.739     0.000    0.000    0.000    0.000
123.60   467.301   25.252    0.000   25.252    37.095  204.238    0.000  204.238     0.000    0.000    0.000    0.000
123.70   459.448   36.569    0.000   36.569    31.258  277.736    0.000  277.736     0.000   90.179    0.000   90.179
123.80   450.706   34.115    0.000   34.115     9.166  264.291    0.000  264.291     0.000    0.000    0.000    0.000
123.90   509.328   18.558    0.000   18.558    31.388  276.483    0.000  276.483     0.000   30.462    0.000   30.462
124.00   437.450   23.377    0.000   23.377    84.782  184.264    0.000  184.264     0.000    0.000    0.000    0.000
124.10   463.742   38.836    0.000   38.836    22.134  244.705    0.000  244.705     0.000    0.000    0.000    0.000
124.20   477.410   22.110    0.000   22.110    31.128  287.723    0.000  287.723     0.000    0.000    0.000    0.000
124.30   461.356   30.592    0.000   30.592    53.005  271.943    0.000  271.943     0.000   10.154    0.000   10.154
124.40   459.076   23.842    0.000   23.842    46.087  222.007    0.000  222.007     0.000    0.000    0.000    0.000
124.50   461.387   33.988    0.000   33.988    21.877  290.706    0.000  290.706     0.000    0.000    0.000    0.000
124.60   477.952   17.727    0.000   17.727    19.974  270.168    0.000  270.168     0.000  119.635    0.000  119.635
124.70   472.956   25.394    0.000   25.394    60.095  258.453    0.000  258.453     0.000  199.257    0.000  199.257
124.80   485.221    8.399    0.000    8.399    67.617  250.065    0.000  250.065     0.000   59.717    0.000   59.717
124.90   491.178   24.125    0.000   24.125    30.912  295.374    0.000  295.374     0.000  190.712    0.000  190.712
125.00   428.025   54.494    0.000   54.494     5.448  328.710    0.000  328.710     0.000   59.717    0.000   59.717
125.10   463.873   27.691    0.000   27.691    25.422  254.217    0.000  254.217     0.000  109.481    0.000  109.481
125.20   463.577   23.916    0.000   23.916    40.337  272.504    0.000  272.504     0.000   19.906    0.000   19.906
125.30   464.731   31.850    0.000   31.850    33.117  281.195    0.000  281.195     0.000   60.923    0.000   60.923
125.40   467.607   26.170    0.000   26.170    25.508  270.471    0.000  270.471     0.000    9.953    0.000    9.953
125.50   446.576   30.834    0.000   30.834    23.778  262.172    0.000  262.172     0.000    0.000    0.000    0.000
125.60   429.178   24.860    0.000   24.860    18.158  292.219    0.000  292.219     0.000   19.906    0.000   19.906
125.70   430.546   60.132    0.000   60.132    25.422  319.241    0.000  319.241     0.000   59.918    0.000   59.918
125.80   456.899   65.275    0.000   65.275    24.427  344.099    0.000  344.099     0.000   50.166    0.000   50.166
125.90   443.764   57.315    0.000   57.315    35.018  270.297    0.000  270.297     0.000    0.000    0.000    0.000
126.00   386.971   90.177    0.000   90.177     0.000  301.208    0.000  301.208     0.000   40.213    0.000   40.213
126.10   394.954   91.360    0.000   91.360     0.000  345.092    0.000  345.092     0.000   40.213    0.000   40.213
126.20   359.468  110.820    0.000  110.820     0.000  333.074    0.000  333.074     0.000   30.261    0.000   30.261
126.30   383.359   97.904    0.000   97.904     0.000  360.266    0.000  360.266     0.000  120.439    0.000  120.439
126.40   404.578   93.432    0.000   93.432     0.000  345.481    0.000  345.481     0.000   19.906    0.000   19.906
126.50   388.499   91.843    0.000   91.843     1.816  354.648    0.000  354.648     0.000   29.858    0.000   29.858
126.60   407.650  121.422    0.000  121.422     0.000  403.849    0.000  403.849     0.000   29.858    0.000   29.858
126.70   421.257  113.827    0.000  113.827     0.000  388.199    0.000  388.199     0.000  109.682    0.000  109.682
126.80   425.263  120.550    0.000  120.550     0.000  392.436    0.000  392.436     0.000  109.883    0.000  109.883
126.90   472.837   81.581    0.000   81.581     5.448  335.927    0.000  335.927     0.000   60.320    0.000   60.320
127.00   488.089   80.834    0.000   80.834    14.527  324.170    0.000  324.170     0.000   50.367    0.000   50.367
127.10   473.854   73.914    0.000   73.914    10.895  340.815    0.000  340.815     0.000   29.858    0.000   29.858
127.20   486.031   75.719    0.000   75.719    38.133  305.968    0.000  305.968     0.000   19.906    0.000   19.906
127.30   488.939   50.760    0.000   50.760    25.941  295.289    0.000  295.289     0.000    0.000    0.000    0.000
127.40   492.373   51.988    0.000   51.988    34.847  295.506    0.000  295.506     0.000    9.953    0.000    9.953
127.50   490.220   56.720    0.000   56.720    11.068  304.800    0.000  304.800     0.000    0.000    0.000    0.000
127.60   443.990   66.713    0.000   66.713    33.377  308.779    0.000  308.779     0.000   19.906    0.000   19.906
127.70   434.048   83.019    0.000   83.019    17.034  336.317    0.000  336.317     0.000   69.670    0.000   69.670
127.80   434.924   62.726    0.000   62.726    14.959  350.670    0.000  350.670     0.000   50.166    0.000   50.166
127.90   453.629   37.289    0.000   37.289     9.338  305.146    0.000  305.146     0.000    0.000    0.000    0.000
128.00   432.098   66.148    0.000   66.148    14.613  326.805    0.000  326.805     0.000   39.811    0.000   39.811
128.10   448.662   76.762    0.000   76.762     9.079  350.369    0.000  350.369     0.000   19.906    0.000   19.906
128.20   448.655   64.954    0.000   64.954    20.666  289.149    0.000  289.149     0.000    9.953    0.000    9.953
128.30   452.939   97.478    0.000   97.478    22.091  364.116    0.000  364.116     0.000   59.717    0.000   59.717
128.40   492.512   67.208    0.000   67.208     7.263  399.526    0.000  399.526     0.000    0.000    0.000    0.000
128.50   446.153   59.725    0.000   59.725     0.000  333.031    0.000  333.031     0.000   19.906    0.000   19.906
128.60   450.479   32.821    0.000   32.821    38.306  300.260    0.000  300.260     0.000   29.858    0.000   29.858
128.70   462.503   60.174    0.000   60.174    52.659  326.072    0.000  326.072     0.000   60.119    0.000   60.119
128.80   458.819   55.988    0.000   55.988    64.159  263.253    0.000  263.253     0.000   99.528    0.000   99.528
128.90   463.340   59.514    0.000   59.514    59.273  288.111    0.000  288.111     0.000   29.858    0.000   29.858
129.00   435.674   77.651    0.000   77.651    29.140  292.910    0.000  292.910     0.000   19.906    0.000   19.906
129.10   479.426   49.845    0.000   49.845    54.129  307.179    0.000  307.179     0.000    0.000    0.000    0.000
129.20   401.084   89.966    0.000   89.966    32.080  337.961    0.000  337.961     0.000   49.965    0.000   49.965
129.30   436.138   50.354    0.000   50.354    53.265  256.119    0.000  256.119     0.000   10.154    0.000   10.154
129.40   406.421   86.048    0.000   86.048    36.663  313.750    0.000  313.750     0.000   29.858    0.000   29.858
129.50   408.900   85.176    0.000   85.176    36.317  292.436    0.000  292.436     0.000   79.623    0.000   79.623
129.60   393.385   93.223    0.000   93.223    20.493  372.074    0.000  372.074     0.000  119.434    0.000  119.434
129.70   402.139   71.689    0.000   71.689     5.448  346.609    0.000  346.609     0.000  119.434    0.000  119.434
129.80   399.493   93.096    0.000   93.096    10.981  330.266    0.000  330.266     0.000   99.528    0.000   99.528
129.90   406.622   38.374    0.000   38.374     3.718  276.440    0.000  276.440     0.000   19.906    0.000   19.906
130.00   403.753   75.153    0.000   75.153    16.731  299.136    0.000  299.136     0.000   29.858    0.000   29.858
130.10   393.670   63.091    0.000   63.091     1.902  297.535    0.000  297.535     0.000   29.858    0.000   29.858
130.20   406.797   63.399    0.000   63.399    42.931  326.159    0.000  326.159     0.000    0.000    0.000    0.000
130.30   420.741   68.514    0.000   68.514    25.811  312.410    0.000  312.410     0.000   39.811    0.000   39.811
130.40   345.664  107.972    0.000  107.972     9.511  332.556    0.000  332.556     0.000   59.918    0.000   59.918
130.50   348.508  104.070    0.000  104.070    26.632  320.796    0.000  320.796     0.000   59.717    0.000   59.717
130.60   322.170  117.992    0.000  117.992    16.861  321.401    0.000  321.401     0.000   29.858    0.000   29.858
130.70   395.304   88.144    0.000   88.144    13.143  335.757    0.000  335.757     0.000   99.729    0.000   99.729
130.80   352.364  132.941    0.000  132.941     3.805  340.296    0.000  340.296     0.000   30.060    0.000   30.060
130.90   360.076  115.836    0.000  115.836    14.786  355.470    0.000  355.470     0.000   89.575    0.000   89.575
131.00   351.202  109.269    0.000  109.269     0.000  309.643    0.000  309.643     0.000   99.528    0.000   99.528
131.10   362.693  112.740    0.000  112.740     0.000  336.838    0.000  336.838     0.000  109.481    0.000  109.481
131.20   390.530   97.223    0.000   97.223     0.000  345.613    0.000  345.613     0.000  109.481    0.000  109.481
131.30   406.688   83.613    0.000   83.613     9.511  352.918    0.000  352.918     0.000   89.575    0.000   89.575
131.40   391.457   91.909    0.000   91.909     5.707  341.593    0.000  341.593     0.000    0.000    0.000    0.000
131.50   361.386  127.723    0.000  127.723     1.902  351.278    0.000  351.278     0.000   59.717    0.000   59.717
131.60   380.773  103.949    0.000  103.949     1.902  308.433    0.000  308.433     0.000    0.000    0.000    0.000
131.70   361.630  113.121    0.000  113.121     3.632  290.447    0.000  290.447     0.000   59.717    0.000   59.717
131.80   383.047   86.793    0.000   86.793     0.000  297.364    0.000  297.364     0.000   69.871    0.000   69.871
131.90   383.027  119.712    0.000  119.712     0.000  327.715    0.000  327.715     0.000   10.154    0.000   10.154
132.00   404.883   84.186    0.000   84.186     7.263  322.008    0.000  322.008     0.000   10.154    0.000   10.154
132.10   354.339  115.374    0.000  115.374    23.606  354.995    0.000  354.995     0.000   19.906    0.000   19.906
132.20   368.728  105.508    0.000  105.508     9.079  351.622    0.000  351.622     0.000   29.858    0.000   29.858
132.30   402.829   79.917    0.000   79.917    18.158  265.197    0.000  265.197     0.000    0.000    0.000    0.000
132.40   441.137   74.971    0.000   74.971    12.711  346.133    0.000  346.133     0.000   29.858    0.000   29.858
132.50   440.821   56.975    0.000   56.975     7.263  313.921    0.000  313.921     0.000   20.308    0.000   20.308
132.60   421.415   59.383    0.000   59.383    14.699  333.852    0.000  333.852     0.000   59.918    0.000   59.918
132.70   392.915   76.352    0.000   76.352    16.343  290.534    0.000  290.534     0.000   19.906    0.000   19.906
132.80   432.425   46.631    0.000   46.631    14.613  313.792    0.000  313.792     0.000    9.953    0.000    9.953
132.90   391.853   90.837    0.000   90.837     9.166  303.892    0.000  303.892     0.000   19.906    0.000   19.906
133.00   407.966   87.860    0.000   87.860     0.000  294.079    0.000  294.079     0.000    0.000    0.000    0.000
133.10   408.095   82.933    0.000   82.933    12.711  375.792    0.000  375.792     0.000    9.953    0.000    9.953
133.20   427.161   52.170    0.000   52.170     5.448  325.554    0.000  325.554     0.000    0.000    0.000    0.000
133.30   388.992   91.107    0.000   91.107     0.000  333.941    0.000  333.941     0.000    0.000    0.000    0.000
133.40   360.217  109.821    0.000  109.821    14.527  357.416    0.000  357.416     0.000   39.811    0.000   39.811
133.50   361.719  108.155    0.000  108.155     7.263  302.553    0.000  302.553     0.000   19.906    0.000   19.906
133.60   356.719  110.607    0.000  110.607     3.632  316.041    0.000  316.041     0.000   29.858    0.000   29.858
133.70   377.590  109.902    0.000  109.902     5.448  317.770    0.000  317.770     0.000    9.953    0.000    9.953
133.80   376.242  106.605    0.000  106.605    18.158  336.015    0.000  336.015     0.000    9.953    0.000    9.953
133.90   363.521   94.458    0.000   94.458     0.000  290.275    0.000  290.275     0.000   50.367    0.000   50.367
134.00   334.116  132.152    0.000  132.152    14.527  303.630    0.000  303.630     0.000  109.682    0.000  109.682
134.10   375.104  109.667    0.000  109.667     7.263  347.256    0.000  347.256     0.000  119.635    0.000  119.635
134.20   378.021   94.937    0.000   94.937     9.079  306.444    0.000  306.444     0.000   89.977    0.000   89.977
134.30   352.424  126.217    0.000  126.217     0.000  312.065    0.000  312.065     0.000   50.166    0.000   50.166
134.40   356.750  128.971    0.000  128.971     0.000  328.321    0.000  328.321     0.000    9.953    0.000    9.953
134.50   355.742  123.857    0.000  123.857     0.000  323.088    0.000  323.088     0.000    0.000    0.000    0.000
134.60   348.276  126.464    0.000  126.464     3.632  263.382    0.000  263.382     0.000   19.906    0.000   19.906
134.70   405.794   84.409    0.000   84.409     7.263  306.747    0.000  306.747     0.000    0.000    0.000    0.000
134.80   372.934  125.041    0.000  125.041     0.000  338.005    0.000  338.005     0.000    9.953    0.000    9.953
134.90   384.800  102.847    0.000  102.847     5.448  366.324    0.000  366.324     0.000  169.600    0.000  169.600
135.00   369.015  125.857    0.000  125.857     7.436  338.912    0.000  338.912     0.000   29.858    0.000   29.858
135.10   394.232  121.911    0.000  121.911     0.000  311.502    0.000  311.502     0.000   19.906    0.000   19.906
135.20   365.780  108.537    0.000  108.537     0.000  296.023    0.000  296.023     0.000    9.953    0.000    9.953
135.30   355.276  131.295    0.000  131.295     0.000  307.264    0.000  307.264     0.000   19.906    0.000   19.906
135.40   346.993  141.400    0.000  141.400     0.000  306.962    0.000  306.962     0.000   89.776    0.000   89.776
135.50   328.613  145.191    0.000  145.191     3.632  289.842    0.000  289.842     0.000  129.789    0.000  129.789
135.60   355.235  155.322    0.000  155.322     7.263  380.375    0.000  380.375     0.000  180.357    0.000  180.357
135.70   345.665  137.102    0.000  137.102     3.632  264.421    0.000  264.421     0.000   59.918    0.000   59.918
135.80   361.312  110.056    0.000  110.056     9.079  325.986    0.000  325.986     0.000    0.000    0.000    0.000
135.90   347.253  135.664    0.000  135.664     0.000  330.698    0.000  330.698     0.000    0.000    0.000    0.000
136.00   335.868  136.454    0.000  136.454     0.000  300.002    0.000  300.002     0.000    0.000    0.000    0.000
136.10   335.847  138.144    0.000  138.144     0.000  328.709    0.000  328.709     0.000    9.953    0.000    9.953
136.20   373.020  113.972    0.000  113.972     3.632  238.480    0.000  238.480     0.000    0.000    0.000    0.000
136.30   354.078  154.109    0.000  154.109     0.000  269.608    0.000  269.608     0.000    0.000    0.000    0.000
136.40   368.611  122.825    0.000  122.825     0.000  264.161    0.000  264.161     0.000    0.000    0.000    0.000
136.50   370.986  149.782    0.000  149.782     7.263  276.309    0.000  276.309     0.000   50.769    0.000   50.769
136.60   346.927  160.286    0.000  160.286     0.000  283.486    0.000  283.486     0.000   30.462    0.000   30.462
136.70   326.880  151.688    0.000  151.688     0.000  336.103    0.000  336.103     0.000   10.154    0.000   10.154
136.80   338.040  146.221    0.000  146.221     0.000  353.136    0.000  353.136     0.000    0.000    0.000    0.000
136.90   346.114  143.230    0.000  143.230     0.000  351.277    0.000  351.277     0.000   69.670    0.000   69.670
137.00   354.201  152.843    0.000  152.843     0.000  324.602    0.000  324.602     0.000   40.012    0.000   40.012
137.10   362.264  145.966    0.000  145.966     3.632  333.119    0.000  333.119     0.000   99.528    0.000   99.528
137.20   383.460  122.009    0.000  122.009    14.527  342.588    0.000  342.588     0.000    0.000    0.000    0.000
137.30   358.589  128.280    0.000  128.280     1.816  308.086    0.000  308.086     0.000   29.858    0.000   29.858
137.40   354.738  130.829    0.000  130.829    18.330  294.641    0.000  294.641     0.000   49.764    0.000   49.764
137.50   347.609  141.529    0.000  141.529     9.079  278.342    0.000  278.342     0.000    9.953    0.000    9.953
137.60   391.345  121.556    0.000  121.556    21.790  263.210    0.000  263.210     0.000   49.764    0.000   49.764
137.70   353.355  129.126    0.000  129.126    32.685  293.993    0.000  293.993     0.000    0.000    0.000    0.000
137.80   362.174  126.619    0.000  126.619    27.238  294.166    0.000  294.166     0.000   59.918    0.000   59.918
137.90   384.250  128.223    0.000  128.223    16.343  268.009    0.000  268.009     0.000   19.906    0.000   19.906
138.00   386.523  108.032    0.000  108.032    36.576  235.885    0.000  235.885     0.000    9.953    0.000    9.953
138.10   356.069  107.539    0.000  107.539    21.790  249.937    0.000  249.937     0.000   29.858    0.000   29.858
138.20   370.811  114.105    0.000  114.105    10.895  275.487    0.000  275.487     0.000   30.060    0.000   30.060
138.30   386.424  117.753    0.000  117.753    25.422  255.687    0.000  255.687     0.000   39.811    0.000   39.811
138.40   367.439  131.775    0.000  131.775     0.000  297.279    0.000  297.279     0.000    0.000    0.000    0.000
138.50   367.146  115.641    0.000  115.641     5.448  266.323    0.000  266.323     0.000    0.000    0.000    0.000
138.60   394.519   97.844    0.000   97.844     3.632  292.695    0.000  292.695     0.000   59.717    0.000   59.717
138.70   380.331  112.398    0.000  112.398    10.895  276.396    0.000  276.396     0.000    0.000    0.000    0.000
138.80   368.021  131.006    0.000  131.006     5.448  284.652    0.000  284.652     0.000   79.824    0.000   79.824
138.90   389.809   96.745    0.000   96.745    12.711  302.465    0.000  302.465     0.000  159.245    0.000  159.245
139.00   362.672  117.263    0.000  117.263    18.158  326.546    0.000  326.546     0.000   99.528    0.000   99.528
139.10   371.940   98.457    0.000   98.457    21.790  281.151    0.000  281.151     0.000  159.245    0.000  159.245
139.20   351.958  134.801    0.000  134.801     0.000  307.913    0.000  307.913     0.000  109.481    0.000  109.481
139.30   362.589  140.414    0.000  140.414     9.079  311.328    0.000  311.328     0.000  189.405    0.000  189.405
139.40   359.810  132.358    0.000  132.358     9.079  307.827    0.000  307.827     0.000   89.776    0.000   89.776
139.50   336.978  140.314    0.000  140.314     0.000  310.031    0.000  310.031     0.000  129.588    0.000  129.588
139.60   379.306  136.810    0.000  136.810     1.816  329.185    0.000  329.185     0.000   59.717    0.000   59.717
139.70   345.399  131.974    0.000  131.974     1.816  281.626    0.000  281.626     0.000  139.339    0.000  139.339
139.80   390.914  128.452    0.000  128.452     9.079  320.754    0.000  320.754     0.000  119.434    0.000  119.434
139.90   355.320  127.463    0.000  127.463    22.049  305.103    0.000  305.103     0.000  149.292    0.000  149.292
140.00   365.416  150.337    0.000  150.337    29.053  336.448    0.000  336.448     0.000  190.109    0.000  190.109
140.10   348.329  140.954    0.000  140.954     7.263  337.054    0.000  337.054     0.000  149.292    0.000  149.292
140.20   341.705  150.182    0.000  150.182    12.711  366.150    0.000  366.150     0.000  139.541    0.000  139.541
140.30   360.242  117.022    0.000  117.022     1.816  314.918    0.000  314.918     0.000  129.387    0.000  129.387
140.40   371.550  135.356    0.000  135.356     7.436  335.887    0.000  335.887     0.000   99.528    0.000   99.528
140.50   370.725  121.293    0.000  121.293    12.711  327.802    0.000  327.802     0.000  139.339    0.000  139.339
140.60   397.878  100.846    0.000  100.846     9.079  358.325    0.000  358.325     0.000   99.528    0.000   99.528
140.70   362.828  124.829    0.000  124.829     1.816  339.516    0.000  339.516     0.000   59.717    0.000   59.717
140.80   357.700  135.115    0.000  135.115     3.632  360.616    0.000  360.616     0.000   89.575    0.000   89.575
140.90   322.804  155.379    0.000  155.379     0.000  345.440    0.000  345.440     0.000  159.245    0.000  159.245
141.00   379.029  128.226    0.000  128.226     7.263  337.097    0.000  337.097     0.000   99.528    0.000   99.528
141.10   366.675  125.238    0.000  125.238     5.707  350.629    0.000  350.629     0.000  149.292    0.000  149.292
141.20   348.550  162.174    0.000  162.174     0.000  360.530    0.000  360.530     0.000  179.151    0.000  179.151
141.30   357.921  142.753    0.000  142.753     0.000  375.705    0.000  375.705     0.000  218.962    0.000  218.962
141.40   365.633  125.030    0.000  125.030     0.000  379.856    0.000  379.856     0.000  209.411    0.000  209.411
141.50   347.946  129.296    0.000  129.296     0.000  291.526    0.000  291.526     0.000  109.481    0.000  109.481
141.60   323.411  147.634    0.000  147.634     0.000  237.961    0.000  237.961     0.000    9.953    0.000    9.953
141.70   362.762  148.980    0.000  148.980     0.000  320.797    0.000  320.797     0.000   49.764    0.000   49.764
141.80   409.258  129.408    0.000  129.408     7.609  376.005    0.000  376.005     0.000   39.811    0.000   39.811
141.90   395.295  128.945    0.000  128.945    31.215  315.910    0.000  315.910     0.000   89.575    0.000   89.575
142.00   367.972  127.618    0.000  127.618     5.448  301.688    0.000  301.688     0.000   79.623    0.000   79.623
142.10   356.565  128.083    0.000  128.083    18.418  344.229    0.000  344.229     0.000   19.906    0.000   19.906
142.20   376.569  121.996    0.000  121.996    26.286  320.236    0.000  320.236     0.000  139.339    0.000  139.339
142.30   401.673   97.248    0.000   97.248    44.618  266.536    0.000  266.536     0.000   70.876    0.000   70.876
142.40   369.363   91.988    0.000   91.988    25.422  248.985    0.000  248.985     0.000   19.906    0.000   19.906
142.50   409.721   91.312    0.000   91.312    28.362  300.564    0.000  300.564     0.000   90.179    0.000   90.179
142.60   455.734   88.384    0.000   88.384    32.080  270.127    0.000  270.127     0.000   69.670    0.000   69.670
142.70   418.532   74.122    0.000   74.122    15.218  343.884    0.000  343.884     0.000   19.906    0.000   19.906
142.80   404.394  133.307    0.000  133.307     1.902  383.833    0.000  383.833     0.000   90.179    0.000   90.179
142.90   406.458  104.341    0.000  104.341     5.707  352.964    0.000  352.964     0.000  120.841    0.000  120.841
143.00   414.456  115.882    0.000  115.882    15.218  393.561    0.000  393.561     0.000   70.474    0.000   70.474
143.10   391.442  115.262    0.000  115.262     3.805  368.096    0.000  368.096     0.000  150.298    0.000  150.298
143.20   389.669  112.387    0.000  112.387    34.241  339.259    0.000  339.259     0.000  131.397    0.000  131.397
143.30   420.901  120.728    0.000  120.728    13.230  371.641    0.000  371.641     0.000  130.593    0.000  130.593
143.40   430.528   88.990    0.000   88.990    26.027  309.168    0.000  309.168     0.000   69.670    0.000   69.670
143.50   404.580  101.534    0.000  101.534    20.752  333.509    0.000  333.509     0.000  170.806    0.000  170.806
143.60   420.341   95.460    0.000   95.460    14.613  316.734    0.000  316.734     0.000   99.729    0.000   99.729
143.70   403.629   87.776    0.000   87.776    36.749  275.227    0.000  275.227     0.000  119.836    0.000  119.836
143.80   432.307   92.780    0.000   92.780    14.613  361.784    0.000  361.784     0.000  159.647    0.000  159.647
143.90   425.735   91.658    0.000   91.658    47.212  390.621    0.000  390.621     0.000  161.859    0.000  161.859
144.00   402.978  124.488    0.000  124.488    19.974  353.310    0.000  353.310     0.000  110.285    0.000  110.285
144.10   424.383   90.768    0.000   90.768    21.790  363.382    0.000  363.382     0.000  231.529    0.000  231.529
144.20   419.782   68.203    0.000   68.203    16.343  316.603    0.000  316.603     0.000  241.481    0.000  241.481
144.30   361.036  112.499    0.000  112.499     3.632  255.815    0.000  255.815     0.000   79.623    0.000   79.623
144.40   340.724  140.017    0.000  140.017     0.000  273.757    0.000  273.757     0.000   30.462    0.000   30.462
144.50   340.470  123.722    0.000  123.722     0.000  361.177    0.000  361.177     0.000  109.481    0.000  109.481
144.60   334.135  147.108    0.000  147.108     1.816  329.445    0.000  329.445     0.000  119.434    0.000  119.434
144.70   393.743  102.254    0.000  102.254     9.079  379.380    0.000  379.380     0.000  149.292    0.000  149.292
144.80   354.915  108.483    0.000  108.483     1.816  320.193    0.000  320.193     0.000   49.764    0.000   49.764
144.90   372.188  111.002    0.000  111.002     0.000  306.875    0.000  306.875     0.000    9.953    0.000    9.953
145.00   372.282  104.256    0.000  104.256     0.000  313.232    0.000  313.232     0.000   80.025    0.000   80.025
145.10   414.456   75.957    0.000   75.957     3.632  340.943    0.000  340.943     0.000  119.635    0.000  119.635
145.20   412.336   80.821    0.000   80.821     1.816  359.925    0.000  359.925     0.000   59.717    0.000   59.717
145.30   393.121   67.630    0.000   67.630     0.000  314.745    0.000  314.745     0.000    0.000    0.000    0.000
145.40   420.092   90.966    0.000   90.966     3.632  381.801    0.000  381.801     0.000   89.575    0.000   89.575
145.50   425.213  112.104    0.000  112.104    18.245  323.565    0.000  323.565     0.000    0.000    0.000    0.000
145.60   359.415  122.575    0.000  122.575     0.000  318.895    0.000  318.895     0.000   29.858    0.000   29.858
145.70   389.973   96.146    0.000   96.146    12.711  222.872    0.000  222.872     0.000    9.953    0.000    9.953
145.80   386.378  102.534    0.000  102.534    29.226  335.627    0.000  335.627     0.000    0.000    0.000    0.000
145.90   399.182   94.966    0.000   94.966    14.527  248.337    0.000  248.337     0.000    0.000    0.000    0.000
146.00   388.790  105.777    0.000  105.777     3.718  344.404    0.000  344.404     0.000   10.154    0.000   10.154
146.10   424.606   66.768    0.000   66.768    19.974  322.050    0.000  322.050     0.000    0.000    0.000    0.000
146.20   426.133   63.228    0.000   63.228    14.527  316.604    0.000  316.604     0.000    0.000    0.000    0.000
146.30   451.632   49.221    0.000   49.221    23.692  290.794    0.000  290.794     0.000   19.906    0.000   19.906
146.40   455.179   51.027    0.000   51.027    47.298  271.640    0.000  271.640     0.000    0.000    0.000    0.000
146.50   437.947   60.073    0.000   60.073    25.422  330.957    0.000  330.957     0.000   30.462    0.000   30.462
146.60   454.208   32.214    0.000   32.214    16.343  292.652    0.000  292.652     0.000   19.906    0.000   19.906
146.70   456.032   39.329    0.000   39.329     9.166  189.408    0.000  189.408     0.000    0.000    0.000    0.000
146.80   464.220   29.451    0.000   29.451    38.392  233.421    0.000  233.421     0.000    0.000    0.000    0.000
146.90   459.166   38.103    0.000   38.103    12.711  303.803    0.000  303.803     0.000    0.000    0.000    0.000
147.00   386.513  112.229    0.000  112.229    12.711  276.913    0.000  276.913     0.000    0.000    0.000    0.000
147.10   382.100  101.067    0.000  101.067    14.786  255.211    0.000  255.211     0.000    0.000    0.000    0.000
147.20   332.165  113.286    0.000  113.286    10.895  204.108    0.000  204.108     0.000    0.000    0.000    0.000
147.30   325.520  139.676    0.000  139.676     3.632  308.561    0.000  308.561     0.000    0.000    0.000    0.000
147.40   365.270  149.166    0.000  149.166     0.000  316.734    0.000  316.734     0.000    0.000    0.000    0.000
147.50   324.198  137.832    0.000  137.832     0.000  291.269    0.000  291.269     0.000    0.000    0.000    0.000
147.60   373.788  110.383    0.000  110.383     0.000  274.883    0.000  274.883     0.000    0.000    0.000    0.000
147.70   342.267  119.976    0.000  119.976    11.241  317.900    0.000  317.900     0.000   19.906    0.000   19.906
147.80   334.714  156.717    0.000  156.717     1.816  275.010    0.000  275.010     0.000    0.000    0.000    0.000
147.90   315.341  158.142    0.000  158.142     0.000  207.868    0.000  207.868     0.000    0.000    0.000    0.000
148.00   366.961  107.927    0.000  107.927    18.158  257.458    0.000  257.458     0.000    9.953    0.000    9.953
148.10   368.217  102.264    0.000  102.264     1.902  237.139    0.000  237.139     0.000    0.000    0.000    0.000
148.20   375.835   97.753    0.000   97.753    19.974  299.008    0.000  299.008     0.000    0.000    0.000    0.000
148.30   360.214  110.634    0.000  110.634    27.670  250.930    0.000  250.930     0.000    0.000    0.000    0.000
148.40   394.190  106.379    0.000  106.379    45.396  308.908    0.000  308.908     0.000    0.000    0.000    0.000
148.50   372.998  104.124    0.000  104.124    32.815  277.389    0.000  277.389     0.000   29.858    0.000   29.858
148.60   381.581   97.908    0.000   97.908    25.422  288.891    0.000  288.891     0.000   29.858    0.000   29.858
148.70   370.684  103.124    0.000  103.124    12.711  324.429    0.000  324.429     0.000   29.858    0.000   29.858
148.80   380.234  101.702    0.000  101.702    16.343  309.340    0.000  309.340     0.000   19.906    0.000   19.906
148.90   355.170  107.535    0.000  107.535    12.711  287.548    0.000  287.548     0.000   19.906    0.000   19.906
149.00   349.983   95.315    0.000   95.315     5.448  269.262    0.000  269.262     0.000    0.000    0.000    0.000
149.10   411.335   88.921    0.000   88.921    22.309  352.571    0.000  352.571     0.000   40.616    0.000   40.616
149.20   379.239   94.795    0.000   94.795    18.547  303.072    0.000  303.072     0.000   29.858    0.000   29.858
149.30   472.082   87.326    0.000   87.326    33.117  344.619    0.000  344.619     0.000   69.670    0.000   69.670
149.40   375.651   86.945    0.000   86.945    38.521  297.191    0.000  297.191     0.000   29.858    0.000   29.858
149.50   380.475  102.238    0.000  102.238    21.790  336.490    0.000  336.490     0.000   29.858    0.000   29.858
149.60   403.385   73.405    0.000   73.405    18.158  316.602    0.000  316.602     0.000    9.953    0.000    9.953
149.70   373.064   91.285    0.000   91.285    16.343  311.630    0.000  311.630     0.000   19.906    0.000   19.906
149.80   359.769  108.620    0.000  108.620     1.902  334.458    0.000  334.458     0.000    9.953    0.000    9.953
149.90   380.900   95.937    0.000   95.937     3.632  295.374    0.000  295.374     0.000    9.953    0.000    9.953
150.00   372.149   84.271    0.000   84.271     9.079  303.115    0.000  303.115     0.000    0.000    0.000    0.000
150.10   344.233   89.879    0.000   89.879     7.263  302.640    0.000  302.640     0.000    0.000    0.000    0.000
150.20   371.051  108.578    0.000  108.578    23.649  324.905    0.000  324.905     0.000    0.000    0.000    0.000
150.30   342.920   95.178    0.000   95.178    27.238  281.368    0.000  281.368     0.000   19.906    0.000   19.906
150.40   360.242  107.505    0.000  107.505    10.895  314.095    0.000  314.095     0.000    0.000    0.000    0.000
150.50   365.546  106.096    0.000  106.096    14.527  314.225    0.000  314.225     0.000    0.000    0.000    0.000
150.60   377.067  100.742    0.000  100.742    16.343  314.052    0.000  314.052     0.000   19.906    0.000   19.906
150.70   371.852   92.355    0.000   92.355     1.816  283.443    0.000  283.443     0.000   49.764    0.000   49.764
150.80   377.901  106.264    0.000  106.264     7.263  331.822    0.000  331.822     0.000    0.000    0.000    0.000
150.90   376.429   99.262    0.000   99.262    14.527  287.074    0.000  287.074     0.000    9.953    0.000    9.953
151.00   377.020  112.949    0.000  112.949    12.711  341.939    0.000  341.939     0.000   29.858    0.000   29.858
151.10   352.035  112.370    0.000  112.370     9.079  297.234    0.000  297.234     0.000    0.000    0.000    0.000
151.20   358.424   98.446    0.000   98.446     9.079  327.888    0.000  327.888     0.000   99.729    0.000   99.729
151.30   396.975   99.558    0.000   99.558     1.816  315.566    0.000  315.566     0.000    0.000    0.000    0.000
151.40   383.492   99.813    0.000   99.813     0.000  344.576    0.000  344.576     0.000    0.000    0.000    0.000
151.50   360.305  101.628    0.000  101.628     1.816  292.349    0.000  292.349     0.000   39.811    0.000   39.811
151.60   361.795  100.698    0.000  100.698    14.527  291.398    0.000  291.398     0.000   89.575    0.000   89.575
151.70   399.700   78.463    0.000   78.463     9.252  275.053    0.000  275.053     0.000    0.000    0.000    0.000
151.80   392.407  100.262    0.000  100.262    18.158  277.691    0.000  277.691     0.000    0.000    0.000    0.000
151.90   347.647   89.579    0.000   89.579    12.711  266.625    0.000  266.625     0.000    0.000    0.000    0.000
152.00   376.749   94.740    0.000   94.740    33.160  259.967    0.000  259.967     0.000   19.906    0.000   19.906
152.10   402.592  103.585    0.000  103.585     1.816  303.027    0.000  303.027     0.000  109.883    0.000  109.883
152.20   397.501   93.286    0.000   93.286     0.000  278.557    0.000  278.557     0.000   40.012    0.000   40.012
152.30   343.267  109.210    0.000  109.210     0.000  296.284    0.000  296.284     0.000   50.166    0.000   50.166
152.40   373.177   97.176    0.000   97.176     9.079  286.944    0.000  286.944     0.000   39.811    0.000   39.811
152.50   399.205   73.434    0.000   73.434     5.448  307.178    0.000  307.178     0.000   99.528    0.000   99.528
152.60   368.382   89.368    0.000   89.368     9.079  295.374    0.000  295.374     0.000   89.575    0.000   89.575
152.70   375.684  105.614    0.000  105.614    43.580  265.197    0.000  265.197     0.000  140.948    0.000  140.948
152.80   339.143   94.438    0.000   94.438    45.569  259.920    0.000  259.920     0.000  139.339    0.000  139.339
152.90   356.588  102.515    0.000  102.515     3.632  277.822    0.000  277.822     0.000  129.789    0.000  129.789
153.00   348.513  113.029    0.000  113.029    10.895  289.193    0.000  289.193     0.000  169.801    0.000  169.801
153.10   352.542  105.715    0.000  105.715     1.816  291.959    0.000  291.959     0.000  149.292    0.000  149.292
153.20   348.238  112.819    0.000  112.819     0.000  311.978    0.000  311.978     0.000   59.717    0.000   59.717
153.30   362.961   89.960    0.000   89.960     0.000  300.824    0.000  300.824     0.000   69.670    0.000   69.670
153.40   363.030   95.342    0.000   95.342     5.448  267.359    0.000  267.359     0.000   19.906    0.000   19.906
153.50   353.654   94.638    0.000   94.638     0.000  290.792    0.000  290.792     0.000   29.858    0.000   29.858
153.60   355.436   72.785    0.000   72.785     0.000  294.512    0.000  294.512     0.000    0.000    0.000    0.000
153.70   376.633   90.960    0.000   90.960     0.000  334.113    0.000  334.113     0.000   39.811    0.000   39.811
153.80   341.476  102.587    0.000  102.587     9.079  282.579    0.000  282.579     0.000    0.000    0.000    0.000
153.90   324.500  132.487    0.000  132.487     0.000  289.063    0.000  289.063     0.000   29.858    0.000   29.858
154.00   331.908  130.742    0.000  130.742     0.000  267.489    0.000  267.489     0.000   19.906    0.000   19.906
154.10   391.754   89.580    0.000   89.580     0.000  282.752    0.000  282.752     0.000    9.953    0.000    9.953
154.20   394.621   88.031    0.000   88.031     9.079  296.889    0.000  296.889     0.000   70.474    0.000   70.474
154.30   365.563  102.588    0.000  102.588     0.000  281.757    0.000  281.757     0.000    9.953    0.000    9.953
154.40   360.703  109.518    0.000  109.518     5.448  303.459    0.000  303.459     0.000    9.953    0.000    9.953
154.50   350.294  106.560    0.000  106.560    20.061  233.377    0.000  233.377     0.000    0.000    0.000    0.000
154.60   334.552  105.193    0.000  105.193     0.000  304.842    0.000  304.842     0.000    9.953    0.000    9.953
154.70   349.201  102.011    0.000  102.011     0.000  282.491    0.000  282.491     0.000    9.953    0.000    9.953
154.80   330.263  122.388    0.000  122.388     0.000  290.836    0.000  290.836     0.000    9.953    0.000    9.953
154.90   360.447  108.477    0.000  108.477     5.448  307.438    0.000  307.438     0.000   40.213    0.000   40.213
155.00   395.747  101.730    0.000  101.730    15.218  346.911    0.000  346.911     0.000   19.906    0.000   19.906
155.10   358.431  131.421    0.000  131.421     1.902  316.647    0.000  316.647     0.000  110.084    0.000  110.084
155.20   370.512  121.202    0.000  121.202     0.000  335.454    0.000  335.454     0.000   19.906    0.000   19.906
155.30   374.527  113.830    0.000  113.830     1.816  329.963    0.000  329.963     0.000   59.717    0.000   59.717
155.40   376.126  110.550    0.000  110.550     1.902  334.200    0.000  334.200     0.000   69.670    0.000   69.670
155.50   374.279  101.927    0.000  101.927    15.045  328.796    0.000  328.796     0.000   70.273    0.000   70.273
155.60   382.200  122.641    0.000  122.641    26.632  304.324    0.000  304.324     0.000    9.953    0.000    9.953
155.70   373.961  103.280    0.000  103.280     0.000  267.532    0.000  267.532     0.000    0.000    0.000    0.000
155.80   392.383   97.021    0.000   97.021    23.952  310.291    0.000  310.291     0.000    0.000    0.000    0.000
155.90   361.930  112.312    0.000  112.312     1.902  307.870    0.000  307.870     0.000    0.000    0.000    0.000
156.00   369.618  102.250    0.000  102.250     0.000  254.649    0.000  254.649     0.000  109.481    0.000  109.481
156.10   379.671  103.361    0.000  103.361     7.393  274.233    0.000  274.233     0.000    0.000    0.000    0.000
156.20   394.149  133.043    0.000  133.043    12.711  290.058    0.000  290.058     0.000    9.953    0.000    9.953
156.30   387.166   96.384    0.000   96.384    29.140  253.912    0.000  253.912     0.000  129.387    0.000  129.387
156.40   334.574  117.920    0.000  117.920    23.865  256.550    0.000  256.550     0.000   99.528    0.000   99.528
156.50   370.667  139.342    0.000  139.342    27.238  281.541    0.000  281.541     0.000    0.000    0.000    0.000
156.60   322.062  149.674    0.000  149.674    12.711  265.890    0.000  265.890     0.000    0.000    0.000    0.000
156.70   344.241  123.306    0.000  123.306     0.000  291.226    0.000  291.226     0.000    0.000    0.000    0.000
156.80   337.425  137.369    0.000  137.369     0.000  281.151    0.000  281.151     0.000   69.670    0.000   69.670
156.90   333.556  140.820    0.000  140.820     0.000  281.109    0.000  281.109     0.000    0.000    0.000    0.000
157.00   383.556  128.013    0.000  128.013     0.000  327.672    0.000  327.672     0.000    9.953    0.000    9.953
157.10   364.358  131.476    0.000  131.476     0.000  305.449    0.000  305.449     0.000   99.528    0.000   99.528
157.20   412.763  111.695    0.000  111.695     1.902  346.306    0.000  346.306     0.000  189.707    0.000  189.707
157.30   365.251  130.521    0.000  130.521     0.000  311.761    0.000  311.761     0.000    0.000    0.000    0.000
157.40   374.401  144.684    0.000  144.684     0.000  395.246    0.000  395.246     0.000   79.623    0.000   79.623
157.50   344.385  152.250    0.000  152.250     9.079  331.130    0.000  331.130     0.000   29.858    0.000   29.858
157.60   376.891  134.842    0.000  134.842    18.158  300.693    0.000  300.693     0.000   29.858    0.000   29.858
157.70   411.129  141.117    0.000  141.117     3.632  394.599    0.000  394.599     0.000   69.670    0.000   69.670
157.80   369.595  119.598    0.000  119.598     7.263  297.365    0.000  297.365     0.000    9.953    0.000    9.953
157.90   400.702  135.481    0.000  135.481     7.436  380.719    0.000  380.719     0.000   29.858    0.000   29.858
158.00   395.543  114.032    0.000  114.032     9.079  344.577    0.000  344.577     0.000    9.953    0.000    9.953
158.10   368.217  127.632    0.000  127.632    15.002  245.224    0.000  245.224     0.000    0.000    0.000    0.000
158.20   373.649  121.388    0.000  121.388    27.929  282.146    0.000  282.146     0.000    0.000    0.000    0.000
158.30   362.840  127.546    0.000  127.546    26.373  328.751    0.000  328.751     0.000   10.154    0.000   10.154
158.40   374.251  130.279    0.000  130.279    19.974  332.385    0.000  332.385     0.000   39.811    0.000   39.811
158.50   366.715  138.048    0.000  138.048     5.620  333.983    0.000  333.983     0.000  189.104    0.000  189.104
158.60   378.195  132.311    0.000  132.311     1.902  350.585    0.000  350.585     0.000  209.009    0.000  209.009
158.70   348.071  128.098    0.000  128.098     5.707  288.069    0.000  288.069     0.000  159.245    0.000  159.245
158.80   386.710   90.726    0.000   90.726     9.079  282.319    0.000  282.319     0.000  129.387    0.000  129.387
158.90   369.683  124.474    0.000  124.474     0.000  311.113    0.000  311.113     0.000    0.000    0.000    0.000
159.00   374.955  145.191    0.000  145.191     1.902  393.387    0.000  393.387     0.000  159.245    0.000  159.245
159.10   367.678  130.790    0.000  130.790     0.000  316.602    0.000  316.602     0.000   60.722    0.000   60.722
159.20   333.821  137.269    0.000  137.269    11.414  321.403    0.000  321.403     0.000   30.060    0.000   30.060
159.30   339.189  127.150    0.000  127.150    15.132  294.422    0.000  294.422     0.000    0.000    0.000    0.000
159.40   347.879  139.327    0.000  139.327     9.339  346.393    0.000  346.393     0.000  169.801    0.000  169.801
159.50   325.489  156.661    0.000  156.661    11.414  300.087    0.000  300.087     0.000  109.481    0.000  109.481
159.60   360.438  114.483    0.000  114.483     3.805  276.180    0.000  276.180     0.000   89.776    0.000   89.776
159.70   363.039  118.766    0.000  118.766     5.707  313.793    0.000  313.793     0.000   89.575    0.000   89.575
159.80   338.291  144.021    0.000  144.021    13.143  338.351    0.000  338.351     0.000  169.198    0.000  169.198
159.90   346.188  135.806    0.000  135.806     1.816  320.017    0.000  320.017     0.000  169.198    0.000  169.198
160.00   330.197  117.639    0.000  117.639     0.000  319.284    0.000  319.284     0.000   19.906    0.000   19.906
160.10   405.504   96.642    0.000   96.642     0.000  317.080    0.000  317.080     0.000   89.575    0.000   89.575
160.20   390.221  109.480    0.000  109.480     0.000  323.132    0.000  323.132     0.000  109.481    0.000  109.481
160.30   386.775   86.834    0.000   86.834     0.000  311.113    0.000  311.113     0.000    9.953    0.000    9.953
160.40   373.595   99.449    0.000   99.449     0.000  323.824    0.000  323.824     0.000  119.434    0.000  119.434
160.50   420.750   76.180    0.000   76.180     0.000  310.205    0.000  310.205     0.000   29.858    0.000   29.858
160.60   404.480   83.622    0.000   83.622     3.632  301.515    0.000  301.515     0.000  109.481    0.000  109.481
160.70   374.096   90.495    0.000   90.495     0.000  288.155    0.000  288.155     0.000    9.953    0.000    9.953
160.80   368.694  104.012    0.000  104.012     0.000  282.665    0.000  282.665     0.000  129.387    0.000  129.387
160.90   362.479   78.632    0.000   78.632     1.816  294.424    0.000  294.424     0.000   99.528    0.000   99.528
161.00   330.254  128.194    0.000  128.194     0.000  339.389    0.000  339.389     0.000   49.764    0.000   49.764
161.10   395.060   87.608    0.000   87.608    58.193  286.253    0.000  286.253     0.000   69.871    0.000   69.871
161.20   365.970  133.014    0.000  133.014    26.113  329.920    0.000  329.920     0.000   79.623    0.000   79.623
161.30   395.274  118.599    0.000  118.599    39.257  308.779    0.000  308.779     0.000    9.953    0.000    9.953
161.40   408.909   91.034    0.000   91.034    40.900  306.357    0.000  306.357     0.000    0.000    0.000    0.000
161.50   404.147   96.332    0.000   96.332     1.816  283.270    0.000  283.270     0.000    9.953    0.000    9.953
161.60   376.040  103.363    0.000  103.363     5.448  259.102    0.000  259.102     0.000    0.000    0.000    0.000
161.70   388.596  117.384    0.000  117.384    45.655  231.820    0.000  231.820     0.000   79.623    0.000   79.623
161.80   378.182  125.969    0.000  125.969    36.663  306.271    0.000  306.271     0.000   39.811    0.000   39.811
161.90   371.466  110.213    0.000  110.213     5.448  258.062    0.000  258.062     0.000    9.953    0.000    9.953
162.00   361.303  113.129    0.000  113.129     7.263  293.473    0.000  293.473     0.000    0.000    0.000    0.000
162.10   354.167  111.128    0.000  111.128     0.000  302.856    0.000  302.856     0.000    0.000    0.000    0.000
162.20   357.201  110.991    0.000  110.991    25.422  279.333    0.000  279.333     0.000    0.000    0.000    0.000
162.30   355.722  139.270    0.000  139.270     0.000  309.901    0.000  309.901     0.000    0.000    0.000    0.000
162.40   360.557  108.381    0.000  108.381    12.711  282.793    0.000  282.793     0.000   40.012    0.000   40.012
162.50   391.984  108.408    0.000  108.408    12.711  309.944    0.000  309.944     0.000  129.387    0.000  129.387
162.60   382.998  121.814    0.000  121.814     9.079  335.366    0.000  335.366     0.000    0.000    0.000    0.000
162.70   349.983  121.964    0.000  121.964     3.632  301.947    0.000  301.947     0.000    9.953    0.000    9.953
162.80   349.793  110.492    0.000  110.492     0.000  297.752    0.000  297.752     0.000  109.481    0.000  109.481
162.90   378.286  121.740    0.000  121.740     0.000  320.666    0.000  320.666     0.000  139.339    0.000  139.339
163.00   380.288   72.514    0.000   72.514     0.000  257.156    0.000  257.156     0.000    0.000    0.000    0.000
163.10   394.822  124.319    0.000  124.319     3.632  356.120    0.000  356.120     0.000  179.352    0.000  179.352
163.20   375.333  133.352    0.000  133.352    12.711  325.553    0.000  325.553     0.000  189.305    0.000  189.305
163.30   367.254  125.162    0.000  125.162     1.816  313.101    0.000  313.101     0.000  160.049    0.000  160.049
163.40   385.576  116.889    0.000  116.889     1.902  308.821    0.000  308.821     0.000   79.623    0.000   79.623
163.50   408.511  116.960    0.000  116.960     9.079  343.971    0.000  343.971     0.000  129.387    0.000  129.387
163.60   407.234  102.859    0.000  102.859     5.534  340.425    0.000  340.425     0.000    0.000    0.000    0.000
163.70   360.322  124.107    0.000  124.107    16.515  284.437    0.000  284.437     0.000   10.154    0.000   10.154
163.80   375.982   96.825    0.000   96.825     0.000  273.585    0.000  273.585     0.000   29.858    0.000   29.858
163.90   376.201  112.670    0.000  112.670    13.316  318.376    0.000  318.376     0.000   10.154    0.000   10.154
164.00   337.698  115.342    0.000  115.342     1.816  253.784    0.000  253.784     0.000   49.764    0.000   49.764
164.10   382.899  103.279    0.000  103.279    29.053  285.778    0.000  285.778     0.000    0.000    0.000    0.000
164.20   373.746   98.561    0.000   98.561    11.154  290.750    0.000  290.750     0.000    9.953    0.000    9.953
164.30   369.604  118.780    0.000  118.780    51.103  295.203    0.000  295.203     0.000    9.953    0.000    9.953
164.40   379.594  118.258    0.000  118.258    23.865  285.907    0.000  285.907     0.000    0.000    0.000    0.000
164.50   383.534  102.082    0.000  102.082    23.779  294.338    0.000  294.338     0.000   19.906    0.000   19.906
164.60   364.384  115.808    0.000  115.808    21.790  275.573    0.000  275.573     0.000    0.000    0.000    0.000
164.70   374.219   96.949    0.000   96.949    27.670  251.104    0.000  251.104     0.000    0.000    0.000    0.000
164.80   386.328   73.263    0.000   73.263    16.515  281.671    0.000  281.671     0.000    0.000    0.000    0.000
164.90   378.463   84.002    0.000   84.002    15.218  286.899    0.000  286.899     0.000    0.000    0.000    0.000
165.00   374.582   93.175    0.000   93.175    28.491  295.892    0.000  295.892     0.000   20.107    0.000   20.107
165.10   380.916  110.504    0.000  110.504    28.448  278.121    0.000  278.121     0.000   60.722    0.000   60.722
165.20   382.469  137.168    0.000  137.168    34.847  321.616    0.000  321.616     0.000   60.923    0.000   60.923
165.30   408.644  119.734    0.000  119.734    23.692  310.334    0.000  310.334     0.000   30.261    0.000   30.261
165.40   369.571  114.589    0.000  114.589     9.252  296.324    0.000  296.324     0.000    9.953    0.000    9.953
165.50   418.844   63.934    0.000   63.934    35.884  299.566    0.000  299.566     0.000    0.000    0.000    0.000
165.60   422.520   85.017    0.000   85.017    20.493  335.796    0.000  335.796     0.000    0.000    0.000    0.000
165.70   456.701   44.349    0.000   44.349    20.320  343.970    0.000  343.970     0.000   60.320    0.000   60.320
165.80   448.739   63.260    0.000   63.260     0.000  354.044    0.000  354.044     0.000   49.965    0.000   49.965
165.90   388.339   76.349    0.000   76.349     1.902  291.701    0.000  291.701     0.000   49.764    0.000   49.764
166.00   409.898   57.100    0.000   57.100    14.613  315.781    0.000  315.781     0.000    0.000    0.000    0.000
166.10   401.814   83.736    0.000   83.736    14.613  325.594    0.000  325.594     0.000   89.977    0.000   89.977
166.20   370.401  133.395    0.000  133.395    30.177  324.556    0.000  324.556     0.000   70.072    0.000   70.072
166.30   396.226   79.731    0.000   79.731    31.042  294.985    0.000  294.985     0.000   30.060    0.000   30.060
166.40   388.765  102.533    0.000  102.533    35.106  298.053    0.000  298.053     0.000   39.811    0.000   39.811
166.50   413.907  107.096    0.000  107.096    21.790  290.143    0.000  290.143     0.000    9.953    0.000    9.953
166.60   388.890  113.959    0.000  113.959    14.700  344.834    0.000  344.834     0.000   19.906    0.000   19.906
166.70   410.318   85.060    0.000   85.060    31.345  316.474    0.000  316.474     0.000    0.000    0.000    0.000
166.80   431.975   73.502    0.000   73.502    33.115  267.446    0.000  267.446     0.000    0.000    0.000    0.000
166.90   431.358   93.129    0.000   93.129    27.411  258.670    0.000  258.670     0.000    0.000    0.000    0.000
167.00   415.927   89.452    0.000   89.452    44.012  263.339    0.000  263.339     0.000    0.000    0.000    0.000
167.10   365.842  104.671    0.000  104.671    32.685  262.258    0.000  262.258     0.000    0.000    0.000    0.000
167.20   401.142  102.826    0.000  102.826    28.534  248.636    0.000  248.636     0.000    0.000    0.000    0.000
167.30   371.399  133.082    0.000  133.082    16.947  266.665    0.000  266.665     0.000   10.154    0.000   10.154
167.40   367.212  125.371    0.000  125.371     7.609  293.123    0.000  293.123     0.000    0.000    0.000    0.000
167.50   369.990  121.639    0.000  121.639    31.906  207.433    0.000  207.433     0.000    0.000    0.000    0.000
167.60   358.674   88.873    0.000   88.873     9.079  241.074    0.000  241.074     0.000    0.000    0.000    0.000
167.70   353.822  112.985    0.000  112.985     5.448  288.761    0.000  288.761     0.000    0.000    0.000    0.000
167.80   336.697  112.379    0.000  112.379    21.790  272.028    0.000  272.028     0.000    0.000    0.000    0.000
167.90   394.136  127.122    0.000  127.122     1.816  289.538    0.000  289.538     0.000    0.000    0.000    0.000
168.00   391.079  107.787    0.000  107.787     3.805  311.501    0.000  311.501     0.000    0.000    0.000    0.000
168.10   408.284  112.947    0.000  112.947     0.000  299.395    0.000  299.395     0.000    9.953    0.000    9.953
168.20   381.671  112.299    0.000  112.299    31.042  305.665    0.000  305.665     0.000    0.000    0.000    0.000
168.30   412.727   90.635    0.000   90.635    46.347  243.581    0.000  243.581     0.000    0.000    0.000    0.000
168.40   386.120   78.192    0.000   78.192    33.982  252.917    0.000  252.917     0.000    0.000    0.000    0.000
168.50   381.871   79.224    0.000   79.224    39.775  238.520    0.000  238.520     0.000    0.000    0.000    0.000
168.60   413.098   65.992    0.000   65.992    32.945  259.187    0.000  259.187     0.000    0.000    0.000    0.000
168.70   411.154   69.583    0.000   69.583    21.790  259.232    0.000  259.232     0.000    0.000    0.000    0.000
168.80   404.234   73.122    0.000   73.122    32.772  218.808    0.000  218.808     0.000    0.000    0.000    0.000
168.90   398.881   70.260    0.000   70.260    25.422  254.346    0.000  254.346     0.000    0.000    0.000    0.000
169.00   439.996   73.683    0.000   73.683     7.263  271.597    0.000  271.597     0.000    0.000    0.000    0.000
169.10   397.881   84.817    0.000   84.817     0.000  306.096    0.000  306.096     0.000    0.000    0.000    0.000
169.20   367.296  134.324    0.000  134.324     0.000  327.153    0.000  327.153     0.000    0.000    0.000    0.000
169.30   346.751  130.953    0.000  130.953     5.448  291.484    0.000  291.484     0.000    0.000    0.000    0.000
169.40   355.245  109.661    0.000  109.661    12.711  279.853    0.000  279.853     0.000    0.000    0.000    0.000
169.50   374.067   98.180    0.000   98.180     9.166  272.850    0.000  272.850     0.000    0.000    0.000    0.000
169.60   367.832  105.719    0.000  105.719    42.370  269.521    0.000  269.521     0.000    9.953    0.000    9.953
169.70   365.005   84.662    0.000   84.662    40.467  259.751    0.000  259.751     0.000    0.000    0.000    0.000
169.80   405.644  101.476    0.000  101.476    45.482  245.484    0.000  245.484     0.000    0.000    0.000    0.000
169.90   389.673   89.160    0.000   89.160    37.268  260.010    0.000  260.010     0.000    0.000    0.000    0.000
170.00   356.254  111.696    0.000  111.696    36.922  255.123    0.000  255.123     0.000    0.000    0.000    0.000
170.10   361.675  122.880    0.000  122.880    18.245  291.138    0.000  291.138     0.000    9.953    0.000    9.953
170.20   358.356  120.375    0.000  120.375    23.606  338.609    0.000  338.609     0.000   49.764    0.000   49.764
170.30   379.516  122.366    0.000  122.366     9.079  315.651    0.000  315.651     0.000   29.858    0.000   29.858
170.40   390.702  117.989    0.000  117.989     3.632  278.598    0.000  278.598     0.000    9.953    0.000    9.953
170.50   393.746  106.450    0.000  106.450    16.429  288.501    0.000  288.501     0.000    0.000    0.000    0.000
170.60   420.659   96.626    0.000   96.626    18.158  299.051    0.000  299.051     0.000    0.000    0.000    0.000
170.70   368.319  126.825    0.000  126.825    14.613  306.962    0.000  306.962     0.000    9.953    0.000    9.953
170.80   358.695  126.131    0.000  126.131     7.609  262.127    0.000  262.127     0.000    0.000    0.000    0.000
170.90   411.006   96.415    0.000   96.415    54.389  299.093    0.000  299.093     0.000   89.575    0.000   89.575
171.00   382.393   93.697    0.000   93.697    34.111  258.194    0.000  258.194     0.000    0.000    0.000    0.000
171.10   432.305   78.223    0.000   78.223    59.058  231.476    0.000  231.476     0.000    0.000    0.000    0.000
171.20   386.228   98.263    0.000   98.263    47.904  265.325    0.000  265.325     0.000    0.000    0.000    0.000
171.30   413.227  101.996    0.000  101.996    28.362  325.770    0.000  325.770     0.000    9.953    0.000    9.953
171.40   402.777  115.256    0.000  115.256    11.414  348.035    0.000  348.035     0.000    0.000    0.000    0.000
171.50   354.767  130.971    0.000  130.971    43.493  321.403    0.000  321.403     0.000   39.811    0.000   39.811
171.60   402.764  111.789    0.000  111.789    11.241  343.669    0.000  343.669     0.000   49.965    0.000   49.965
171.70   379.838  127.884    0.000  127.884    17.121  359.272    0.000  359.272     0.000    0.000    0.000    0.000
171.80   362.354  113.749    0.000  113.749    26.113  339.863    0.000  339.863     0.000   20.107    0.000   20.107
171.90   368.002  124.006    0.000  124.006     1.902  329.226    0.000  329.226     0.000    9.953    0.000    9.953
172.00   398.268  121.277    0.000  121.277    11.414  351.062    0.000  351.062     0.000  109.883    0.000  109.883
172.10   340.656  117.622    0.000  117.622     1.902  302.724    0.000  302.724     0.000   29.858    0.000   29.858
172.20   377.377  113.479    0.000  113.479    12.884  303.677    0.000  303.677     0.000   39.811    0.000   39.811
172.30   362.226  136.185    0.000  136.185    24.557  309.641    0.000  309.641     0.000   49.965    0.000   49.965
172.40   383.584  102.546    0.000  102.546     0.000  350.715    0.000  350.715     0.000   29.858    0.000   29.858
172.50   387.763  126.659    0.000  126.659    39.775  351.752    0.000  351.752     0.000  129.789    0.000  129.789
172.60   391.698   93.667    0.000   93.667    21.790  277.564    0.000  277.564     0.000   49.764    0.000   49.764
172.70   419.699  107.536    0.000  107.536    25.551  324.169    0.000  324.169     0.000  129.387    0.000  129.387
172.80   399.422   89.693    0.000   89.693    47.558  291.312    0.000  291.312     0.000   39.811    0.000   39.811
172.90   413.390   97.542    0.000   97.542    38.219  304.196    0.000  304.196     0.000   79.623    0.000   79.623
173.00   406.782  114.245    0.000  114.245    18.764  358.454    0.000  358.454     0.000    9.953    0.000    9.953
173.10   394.525   86.860    0.000   86.860     9.079  264.333    0.000  264.333     0.000    0.000    0.000    0.000
173.20   357.142   90.344    0.000   90.344     0.000  291.915    0.000  291.915     0.000    0.000    0.000    0.000
173.30   359.008  123.667    0.000  123.667     0.000  339.646    0.000  339.646     0.000   59.918    0.000   59.918
173.40   381.292  105.209    0.000  105.209     0.000  331.736    0.000  331.736     0.000   49.764    0.000   49.764
173.50   354.387  118.489    0.000  118.489     0.000  364.810    0.000  364.810     0.000  179.151    0.000  179.151
173.60   346.266  102.448    0.000  102.448     0.000  286.470    0.000  286.470     0.000   19.906    0.000   19.906
173.70   342.754  109.140    0.000  109.140     0.000  271.770    0.000  271.770     0.000   10.154    0.000   10.154
173.80   358.752  117.373    0.000  117.373     0.000  307.135    0.000  307.135     0.000    0.000    0.000    0.000
173.90   328.788  129.801    0.000  129.801    12.797  280.762    0.000  280.762     0.000    9.953    0.000    9.953
174.00   366.539  116.271    0.000  116.271     5.707  323.996    0.000  323.996     0.000  140.144    0.000  140.144
174.10   361.775  130.787    0.000  130.787     0.000  345.916    0.000  345.916     0.000   39.811    0.000   39.811
174.20   349.725  117.061    0.000  117.061     3.718  293.992    0.000  293.992     0.000   49.764    0.000   49.764
174.30   380.338  126.586    0.000  126.586     1.902  340.641    0.000  340.641     0.000   79.623    0.000   79.623
174.40   389.617  118.528    0.000  118.528     1.902  337.054    0.000  337.054     0.000   59.717    0.000   59.717
174.50   399.897  114.733    0.000  114.733     0.000  319.069    0.000  319.069     0.000   59.717    0.000   59.717
174.60   401.566  121.148    0.000  121.148     7.523  325.682    0.000  325.682     0.000    9.953    0.000    9.953
174.70   391.472  105.097    0.000  105.097     0.000  326.547    0.000  326.547     0.000   39.811    0.000   39.811
174.80   366.678  129.349    0.000  129.349     0.000  325.596    0.000  325.596     0.000   39.811    0.000   39.811
174.90   382.140  129.646    0.000  129.646     0.000  333.681    0.000  333.681     0.000   59.717    0.000   59.717
175.00   336.430  111.480    0.000  111.480     0.000  270.256    0.000  270.256     0.000    9.953    0.000    9.953
175.10   322.523  134.069    0.000  134.069     0.000  304.888    0.000  304.888     0.000    0.000    0.000    0.000
175.20   376.380  158.993    0.000  158.993     0.000  320.968    0.000  320.968     0.000    9.953    0.000    9.953
175.30   364.724  133.018    0.000  133.018     0.000  351.926    0.000  351.926     0.000   39.811    0.000   39.811
175.40   366.657  108.077    0.000  108.077     0.000  309.167    0.000  309.167     0.000   19.906    0.000   19.906
175.50   356.290  139.155    0.000  139.155     0.000  360.485    0.000  360.485     0.000   29.858    0.000   29.858
175.60   365.510  122.175    0.000  122.175     0.000  290.664    0.000  290.664     0.000    0.000    0.000    0.000
175.70   351.708  139.130    0.000  139.130     0.000  331.866    0.000  331.866     0.000   19.906    0.000   19.906
175.80   381.495  111.778    0.000  111.778     0.000  360.790    0.000  360.790     0.000   19.906    0.000   19.906
175.90   358.126  114.523    0.000  114.523     0.000  324.126    0.000  324.126     0.000    0.000    0.000    0.000
176.00   381.703   90.188    0.000   90.188     0.000  261.351    0.000  261.351     0.000    0.000    0.000    0.000
176.10   359.302  102.585    0.000  102.585     0.000  274.232    0.000  274.232     0.000    0.000    0.000    0.000
176.20   342.825  133.077    0.000  133.077     0.000  333.940    0.000  333.940     0.000   79.623    0.000   79.623
176.30   369.013  125.487    0.000  125.487     0.000  303.590    0.000  303.590     0.000   19.906    0.000   19.906
176.40   387.918   78.362    0.000   78.362     0.000  325.553    0.000  325.553     0.000    0.000    0.000    0.000
176.50   393.167   88.918    0.000   88.918     0.000  319.501    0.000  319.501     0.000    0.000    0.000    0.000
176.60   388.736   88.987    0.000   88.987     0.000  312.971    0.000  312.971     0.000   29.858    0.000   29.858
176.70   388.225   82.367    0.000   82.367     0.000  290.361    0.000  290.361     0.000    9.953    0.000    9.953
176.80   406.985   84.635    0.000   84.635     0.000  342.457    0.000  342.457     0.000    0.000    0.000    0.000
176.90   396.057   92.581    0.000   92.581     0.000  288.283    0.000  288.283     0.000    0.000    0.000    0.000
177.00   396.092   91.652    0.000   91.652     0.000  312.884    0.000  312.884     0.000    0.000    0.000    0.000
177.10   357.048  120.532    0.000  120.532     0.000  318.548    0.000  318.548     0.000   19.906    0.000   19.906
177.20   391.439   99.503    0.000   99.503     0.000  344.749    0.000  344.749     0.000    9.953    0.000    9.953
177.30   401.195   70.728    0.000   70.728     0.000  275.530    0.000  275.530     0.000    0.000    0.000    0.000
177.40   402.992   71.871    0.000   71.871     0.000  282.362    0.000  282.362     0.000   39.811    0.000   39.811
177.50   379.567  104.828    0.000  104.828     0.000  287.809    0.000  287.809     0.000    0.000    0.000    0.000
177.60   390.972  101.732    0.000  101.732     0.000  318.935    0.000  318.935     0.000    0.000    0.000    0.000
177.70   390.683  123.406    0.000  123.406     0.000  382.967    0.000  382.967     0.000   59.918    0.000   59.918
177.80   299.683  140.918    0.000  140.918     0.000  274.018    0.000  274.018     0.000   39.811    0.000   39.811
177.90   359.866  114.396    0.000  114.396     0.000  269.003    0.000  269.003     0.000    9.953    0.000    9.953
178.00   382.123   94.176    0.000   94.176     0.000  313.189    0.000  313.189     0.000    0.000    0.000    0.000
178.10   406.408  102.573    0.000  102.573     0.000  324.126    0.000  324.126     0.000    0.000    0.000    0.000
178.20   356.635   99.781    0.000   99.781     0.000  261.826    0.000  261.826     0.000    0.000    0.000    0.000
178.30   384.652   91.909    0.000   91.909     0.000  301.817    0.000  301.817     0.000    0.000    0.000    0.000
178.40   398.698   81.989    0.000   81.989     0.000  287.853    0.000  287.853     0.000    0.000    0.000    0.000
178.50   374.808   95.472    0.000   95.472     0.000  321.749    0.000  321.749     0.000    0.000    0.000    0.000
178.60   409.395  119.420    0.000  119.420     7.263  350.456    0.000  350.456     0.000   39.811    0.000   39.811
178.70   383.437  124.236    0.000  124.236     0.000  331.129    0.000  331.129     0.000   90.581    0.000   90.581
178.80   381.007  100.648    0.000  100.648     0.000  280.287    0.000  280.287     0.000    9.953    0.000    9.953
178.90   365.096   94.049    0.000   94.049     0.000  278.902    0.000  278.902     0.000   19.906    0.000   19.906
179.00   388.491   85.850    0.000   85.850     7.609  300.953    0.000  300.953     0.000   30.060    0.000   30.060
179.10   397.910  104.690    0.000  104.690     7.609  279.681    0.000  279.681     0.000    0.000    0.000    0.000
179.20   381.167   99.280    0.000   99.280     0.000  254.691    0.000  254.691     0.000    0.000    0.000    0.000
179.30   390.113   95.288    0.000   95.288     7.436  234.501    0.000  234.501     0.000    9.953    0.000    9.953
179.40   393.114  101.701    0.000  101.701    22.482  311.934    0.000  311.934     0.000   19.906    0.000   19.906
179.50   400.745   73.096    0.000   73.096    11.154  302.119    0.000  302.119     0.000    0.000    0.000    0.000
179.60   389.856   97.542    0.000   97.542     3.805  313.490    0.000  313.490     0.000    0.000    0.000    0.000
179.70   412.796   82.745    0.000   82.745    11.154  274.363    0.000  274.363     0.000    0.000    0.000    0.000
179.80   399.176   78.984    0.000   78.984    11.414  272.114    0.000  272.114     0.000    0.000    0.000    0.000
179.90   388.033   99.434    0.000   99.434     0.000  308.649    0.000  308.649     0.000    0.000    0.000    0.000
180.00   361.766   98.443    0.000   98.443     0.000  259.274    0.000  259.274     0.000    0.000    0.000    0.000
180.10   388.526   91.341    0.000   91.341     0.000  254.734    0.000  254.734     0.000    0.000    0.000    0.000
180.20   411.673   70.485    0.000   70.485     9.079  293.647    0.000  293.647     0.000    0.000    0.000    0.000
180.30   352.858  102.643    0.000  102.643     0.000  267.749    0.000  267.749     0.000    0.000    0.000    0.000
180.40   362.890  107.873    0.000  107.873     0.000  263.383    0.000  263.383     0.000    0.000    0.000    0.000
180.50   370.151   89.284    0.000   89.284     0.000  195.072    0.000  195.072     0.000    0.000    0.000    0.000
180.60   399.104   76.756    0.000   76.756    32.772  260.441    0.000  260.441     0.000    0.000    0.000    0.000
180.70   372.899   94.443    0.000   94.443    14.527  252.184    0.000  252.184     0.000    0.000    0.000    0.000
180.80   386.310   94.274    0.000   94.274     3.632  287.117    0.000  287.117     0.000    0.000    0.000    0.000
180.90   390.425  103.251    0.000  103.251    21.790  299.873    0.000  299.873     0.000    0.000    0.000    0.000
181.00   369.531  107.505    0.000  107.505    18.331  302.510    0.000  302.510     0.000    0.000    0.000    0.000
181.10   375.813  131.124    0.000  131.124    16.343  369.477    0.000  369.477     0.000    9.953    0.000    9.953
181.20   359.708  127.560    0.000  127.560    12.711  329.963    0.000  329.963     0.000    0.000    0.000    0.000
181.30   352.961   79.377    0.000   79.377     1.816  294.770    0.000  294.770     0.000    0.000    0.000    0.000
181.40   356.153  119.599    0.000  119.599     1.816  277.216    0.000  277.216     0.000    0.000    0.000    0.000
181.50   374.152  116.834    0.000  116.834     3.632  314.571    0.000  314.571     0.000    0.000    0.000    0.000
181.60   425.340  123.659    0.000  123.659     0.000  333.941    0.000  333.941     0.000    0.000    0.000    0.000
181.70   354.909  101.037    0.000  101.037     1.816  270.428    0.000  270.428     0.000    0.000    0.000    0.000
181.80   347.473   97.232    0.000   97.232    12.711  241.937    0.000  241.937     0.000    0.000    0.000    0.000
181.90   404.799   82.790    0.000   82.790    29.053  214.658    0.000  214.658     0.000    0.000    0.000    0.000
182.00   381.666   80.265    0.000   80.265    12.884  233.508    0.000  233.508     0.000    0.000    0.000    0.000
182.10   371.650   84.370    0.000   84.370     5.534  210.507    0.000  210.507     0.000    0.000    0.000    0.000
182.20   367.183   87.227    0.000   87.227     1.902  278.297    0.000  278.297     0.000    0.000    0.000    0.000
182.30   379.517   97.123    0.000   97.123     1.816  299.959    0.000  299.959     0.000    0.000    0.000    0.000
182.40   382.951  101.842    0.000  101.842     5.448  229.659    0.000  229.659     0.000    0.000    0.000    0.000
182.50   392.848  103.179    0.000  103.179    18.158  259.665    0.000  259.665     0.000    0.000    0.000    0.000
182.60   397.739   81.394    0.000   81.394     1.816  272.116    0.000  272.116     0.000    9.953    0.000    9.953
182.70   363.074  101.322    0.000  101.322     5.707  286.253    0.000  286.253     0.000    0.000    0.000    0.000
182.80   372.128  106.984    0.000  106.984     9.339  254.044    0.000  254.044     0.000    0.000    0.000    0.000
182.90   375.766   86.058    0.000   86.058     0.000  299.526    0.000  299.526     0.000  109.481    0.000  109.481
183.00   408.996   91.893    0.000   91.893     0.000  268.398    0.000  268.398     0.000    0.000    0.000    0.000
183.10   394.458   80.226    0.000   80.226     0.000  322.398    0.000  322.398     0.000   69.670    0.000   69.670
183.20   387.779   81.142    0.000   81.142     0.000  268.312    0.000  268.312     0.000    9.953    0.000    9.953
183.30   394.168   97.359    0.000   97.359     0.000  305.578    0.000  305.578     0.000    9.953    0.000    9.953
183.40   401.675   85.664    0.000   85.664     0.000  316.907    0.000  316.907     0.000   29.858    0.000   29.858
183.50   372.017   99.500    0.000   99.500     1.816  296.498    0.000  296.498     0.000    9.953    0.000    9.953
183.60   390.718   98.148    0.000   98.148    10.895  291.613    0.000  291.613     0.000   29.858    0.000   29.858
183.70   393.572   91.399    0.000   91.399     0.000  283.832    0.000  283.832     0.000    0.000    0.000    0.000
183.80   391.989  111.767    0.000  111.767    12.711  283.876    0.000  283.876     0.000    0.000    0.000    0.000
183.90   408.824   92.472    0.000   92.472     0.000  312.670    0.000  312.670     0.000    9.953    0.000    9.953
184.00   331.835  116.836    0.000  116.836     7.436  291.353    0.000  291.353     0.000    0.000    0.000    0.000
184.10   333.883  140.370    0.000  140.370     1.902  311.198    0.000  311.198     0.000   10.154    0.000   10.154
184.20   367.698   87.794    0.000   87.794     0.000  254.433    0.000  254.433     0.000    9.953    0.000    9.953
184.30   369.900   97.856    0.000   97.856     1.816  286.902    0.000  286.902     0.000    0.000    0.000    0.000
184.40   326.745  125.616    0.000  125.616     0.000  274.406    0.000  274.406     0.000    9.953    0.000    9.953
184.50   355.782  104.435    0.000  104.435     5.707  304.195    0.000  304.195     0.000    0.000    0.000    0.000
184.60   357.280   91.808    0.000   91.808     0.000  264.291    0.000  264.291     0.000    0.000    0.000    0.000
184.70   374.048   83.846    0.000   83.846     0.000  245.441    0.000  245.441     0.000    0.000    0.000    0.000
184.80   384.056   85.087    0.000   85.087     0.000  280.417    0.000  280.417     0.000    0.000    0.000    0.000
184.90   378.127   83.874    0.000   83.874     0.000  220.709    0.000  220.709     0.000    0.000    0.000    0.000
185.00   419.786   77.251    0.000   77.251     0.000  251.277    0.000  251.277     0.000    0.000    0.000    0.000
185.10   373.059  106.818    0.000  106.818     0.000  274.450    0.000  274.450     0.000    9.953    0.000    9.953
185.20   383.955  107.311    0.000  107.311     0.000  261.610    0.000  261.610     0.000    9.953    0.000    9.953
185.30   372.693  113.891    0.000  113.891     0.000  281.973    0.000  281.973     0.000   19.906    0.000   19.906
185.40   342.617   91.526    0.000   91.526    14.613  233.290    0.000  233.290     0.000    0.000    0.000    0.000
185.50   394.385   89.820    0.000   89.820    18.158  264.075    0.000  264.075     0.000    0.000    0.000    0.000
185.60   370.647   95.372    0.000   95.372    49.892  247.991    0.000  247.991     0.000    9.953    0.000    9.953
185.70   388.308   93.532    0.000   93.532    18.158  264.507    0.000  264.507     0.000    9.953    0.000    9.953
185.80   373.694   86.608    0.000   86.608    14.527  243.322    0.000  243.322     0.000    0.000    0.000    0.000
185.90   402.895   84.707    0.000   84.707     9.079  278.515    0.000  278.515     0.000    0.000    0.000    0.000
186.00   376.085   97.262    0.000   97.262     0.000  280.893    0.000  280.893     0.000   49.764    0.000   49.764
186.10   363.655  102.395    0.000  102.395    12.711  311.114    0.000  311.114     0.000   79.623    0.000   79.623
186.20   376.075  125.394    0.000  125.394     0.000  302.077    0.000  302.077     0.000   29.858    0.000   29.858
186.30   338.769  123.107    0.000  123.107     5.707  287.723    0.000  287.723     0.000    9.953    0.000    9.953
186.40   330.113  121.487    0.000  121.487     0.000  293.992    0.000  293.992     0.000   29.858    0.000   29.858
186.50   364.097  114.639    0.000  114.639     0.000  241.895    0.000  241.895     0.000   19.906    0.000   19.906
186.60   380.205  114.710    0.000  114.710     0.000  299.742    0.000  299.742     0.000   19.906    0.000   19.906
186.70   393.818   79.943    0.000   79.943     5.707  257.459    0.000  257.459     0.000    0.000    0.000    0.000
186.80   361.556  122.514    0.000  122.514    27.583  305.407    0.000  305.407     0.000    9.953    0.000    9.953
186.90   391.696   88.498    0.000   88.498     9.425  278.816    0.000  278.816     0.000   19.906    0.000   19.906
187.00   390.455  102.419    0.000  102.419     0.000  310.205    0.000  310.205     0.000    0.000    0.000    0.000
187.10   382.030  113.441    0.000  113.441     0.000  322.873    0.000  322.873     0.000   79.623    0.000   79.623
187.20   389.637  101.419    0.000  101.419     0.000  280.331    0.000  280.331     0.000   19.906    0.000   19.906
187.30   368.561   91.624    0.000   91.624     3.805  262.301    0.000  262.301     0.000    0.000    0.000    0.000
187.40   391.490  113.865    0.000  113.865     0.000  313.966    0.000  313.966     0.000    0.000    0.000    0.000
187.50   386.658   89.482    0.000   89.482    32.685  331.261    0.000  331.261     0.000   49.764    0.000   49.764
187.60   380.949   90.653    0.000   90.653    15.132  266.193    0.000  266.193     0.000    9.953    0.000    9.953
187.70   364.276  125.318    0.000  125.318    14.786  315.004    0.000  315.004     0.000   29.858    0.000   29.858
187.80   361.964  112.633    0.000  112.633    17.121  292.132    0.000  292.132     0.000    9.953    0.000    9.953
187.90   350.714  121.122    0.000  121.122     0.000  277.518    0.000  277.518     0.000    9.953    0.000    9.953
188.00   358.747  123.628    0.000  123.628     3.632  329.445    0.000  329.445     0.000   29.858    0.000   29.858
188.10   378.864  101.475    0.000  101.475    29.486  284.567    0.000  284.567     0.000   39.811    0.000   39.811
188.20   368.466   98.146    0.000   98.146     0.000  291.528    0.000  291.528     0.000   79.623    0.000   79.623
188.30   371.127   89.115    0.000   89.115    37.959  263.988    0.000  263.988     0.000  129.387    0.000  129.387
188.40   380.470  100.052    0.000  100.052     7.436  296.629    0.000  296.629     0.000    9.953    0.000    9.953
188.50   379.912   90.780    0.000   90.780    23.606  266.279    0.000  266.279     0.000   19.906    0.000   19.906
188.60   409.138   83.731    0.000   83.731    36.317  236.578    0.000  236.578     0.000    0.000    0.000    0.000
188.70   425.635   81.886    0.000   81.886    23.779  250.153    0.000  250.153     0.000    0.000    0.000    0.000
188.80   363.821   96.977    0.000   96.977    49.201  230.871    0.000  230.871     0.000    9.953    0.000    9.953
188.90   363.081   93.654    0.000   93.654    39.991  204.584    0.000  204.584     0.000    9.953    0.000    9.953
189.00   362.139   98.233    0.000   98.233    36.403  250.758    0.000  250.758     0.000    0.000    0.000    0.000
189.10   362.480   94.909    0.000   94.909    21.790  235.886    0.000  235.886     0.000    0.000    0.000    0.000
189.20   357.852   97.173    0.000   97.173     0.000  281.195    0.000  281.195     0.000    0.000    0.000    0.000
189.30   363.573   90.285    0.000   90.285     9.079  199.525    0.000  199.525     0.000    0.000    0.000    0.000
189.40   387.162   74.531    0.000   74.531    14.527  233.465    0.000  233.465     0.000    0.000    0.000    0.000
189.50   374.870  100.205    0.000  100.205    14.527  225.856    0.000  225.856     0.000    0.000    0.000    0.000
189.60   354.006  101.080    0.000  101.080    16.775  242.154    0.000  242.154     0.000    0.000    0.000    0.000
189.70   386.426   94.344    0.000   94.344    12.711  252.962    0.000  252.962     0.000    0.000    0.000    0.000
189.80   375.772  107.831    0.000  107.831     9.166  270.040    0.000  270.040     0.000   29.858    0.000   29.858
189.90   358.802  122.187    0.000  122.187     0.000  277.390    0.000  277.390     0.000   19.906    0.000   19.906
190.00   379.696  116.299    0.000  116.299     3.632  269.649    0.000  269.649     0.000    9.953    0.000    9.953
190.10   373.744  109.644    0.000  109.644     0.000  242.457    0.000  242.457     0.000    0.000    0.000    0.000
190.20   407.102   90.791    0.000   90.791    32.858  261.479    0.000  261.479     0.000   59.717    0.000   59.717
190.30   403.406   98.283    0.000   98.283     7.263  216.041    0.000  216.041     0.000    0.000    0.000    0.000
190.40   405.338  107.982    0.000  107.982    25.422  210.118    0.000  210.118     0.000    0.000    0.000    0.000
190.50   429.182  116.357    0.000  116.357    65.803  276.568    0.000  276.568     0.000   20.107    0.000   20.107
190.60   406.081  112.145    0.000  112.145    25.422  289.064    0.000  289.064     0.000    9.953    0.000    9.953
190.70   358.210  122.951    0.000  122.951    12.797  265.285    0.000  265.285     0.000   59.717    0.000   59.717
190.80   366.143  133.973    0.000  133.973    29.053  299.094    0.000  299.094     0.000    9.953    0.000    9.953
190.90   381.569  121.248    0.000  121.248    40.381  315.264    0.000  315.264     0.000    9.953    0.000    9.953
191.00   364.081  140.142    0.000  140.142    21.790  300.216    0.000  300.216     0.000   19.906    0.000   19.906
191.10   374.631  130.632    0.000  130.632    16.343  270.387    0.000  270.387     0.000   10.154    0.000   10.154
191.20   414.538  141.652    0.000  141.652    50.844  328.493    0.000  328.493     0.000   50.367    0.000   50.367
191.30   380.655  131.858    0.000  131.858    27.324  306.962    0.000  306.962     0.000    9.953    0.000    9.953
191.40   365.976  148.419    0.000  148.419    25.422  277.044    0.000  277.044     0.000    0.000    0.000    0.000
191.50   329.993  145.411    0.000  145.411     3.632  239.299    0.000  239.299     0.000    9.953    0.000    9.953
191.60   355.839  156.897    0.000  156.897    16.602  301.515    0.000  301.515     0.000    0.000    0.000    0.000
191.70   389.362  108.027    0.000  108.027    40.034  199.006    0.000  199.006     0.000    0.000    0.000    0.000
191.80   333.146  165.522    0.000  165.522    29.053  304.023    0.000  304.023     0.000    9.953    0.000    9.953
191.90   344.817  166.245    0.000  166.245     0.000  313.362    0.000  313.362     0.000   29.858    0.000   29.858
192.00   352.788  112.788    0.000  112.788    18.591  277.304    0.000  277.304     0.000    0.000    0.000    0.000
192.10   319.793  145.398    0.000  145.398     9.079  266.149    0.000  266.149     0.000    0.000    0.000    0.000
192.20   365.408  133.283    0.000  133.283    25.422  293.689    0.000  293.689     0.000    9.953    0.000    9.953
192.30   361.961  134.860    0.000  134.860    19.974  341.550    0.000  341.550     0.000    9.953    0.000    9.953
192.40   339.149  139.515    0.000  139.515     0.000  339.216    0.000  339.216     0.000   20.107    0.000   20.107
192.50   337.717  128.434    0.000  128.434     0.000  304.541    0.000  304.541     0.000    0.000    0.000    0.000
192.60   361.751  129.481    0.000  129.481     0.000  315.566    0.000  315.566     0.000    0.000    0.000    0.000
192.70   344.690  146.910    0.000  146.910     0.000  336.879    0.000  336.879     0.000   50.769    0.000   50.769
192.80   355.975  106.355    0.000  106.355     0.000  335.107    0.000  335.107     0.000    9.953    0.000    9.953
192.90   366.156  115.638    0.000  115.638     1.816  278.514    0.000  278.514     0.000   10.154    0.000   10.154
193.00   362.349  124.405    0.000  124.405     0.000  319.674    0.000  319.674     0.000    0.000    0.000    0.000
193.10   363.158  134.467    0.000  134.467     0.000  350.067    0.000  350.067     0.000    9.953    0.000    9.953
193.20   344.970  108.543    0.000  108.543    31.129  221.446    0.000  221.446     0.000    9.953    0.000    9.953
193.30   349.517  137.313    0.000  137.313     1.816  318.808    0.000  318.808     0.000   79.623    0.000   79.623
193.40   401.331  107.704    0.000  107.704    10.895  299.354    0.000  299.354     0.000   19.906    0.000   19.906
193.50   376.136  120.614    0.000  120.614    29.659  254.821    0.000  254.821     0.000    0.000    0.000    0.000
193.60   359.931  124.934    0.000  124.934    36.403  287.248    0.000  287.248     0.000   79.623    0.000   79.623
193.70   365.027  132.814    0.000  132.814    21.790  301.515    0.000  301.515     0.000   19.906    0.000   19.906
193.80   356.413  118.552    0.000  118.552    40.510  262.215    0.000  262.215     0.000    0.000    0.000    0.000
193.90   354.048  120.467    0.000  120.467    47.212  251.796    0.000  251.796     0.000    0.000    0.000    0.000
194.00   362.005  124.527    0.000  124.527    25.465  277.564    0.000  277.564     0.000    0.000    0.000    0.000
194.10   364.557  102.741    0.000  102.741    16.775  271.899    0.000  271.899     0.000    0.000    0.000    0.000
194.20   339.884  109.380    0.000  109.380     9.079  239.819    0.000  239.819     0.000    0.000    0.000    0.000
194.30   365.955  135.310    0.000  135.310    16.602  277.389    0.000  277.389     0.000   59.717    0.000   59.717
194.40   348.998  138.588    0.000  138.588     9.079  271.424    0.000  271.424     0.000    0.000    0.000    0.000
194.50   351.902  128.163    0.000  128.163    18.158  298.056    0.000  298.056     0.000   59.717    0.000   59.717
194.60   369.601  138.763    0.000  138.763    45.482  271.078    0.000  271.078     0.000   69.670    0.000   69.670
194.70   403.541  119.528    0.000  119.528    45.482  307.309    0.000  307.309     0.000  179.151    0.000  179.151
194.80   402.598  135.393    0.000  135.393    53.005  286.555    0.000  286.555     0.000   59.717    0.000   59.717
194.90   374.367  136.198    0.000  136.198    30.869  311.675    0.000  311.675     0.000    9.953    0.000    9.953
195.00   376.722  115.611    0.000  115.611    25.422  330.525    0.000  330.525     0.000   29.858    0.000   29.858
195.10   381.218  115.638    0.000  115.638    80.589  280.978    0.000  280.978     0.000   89.977    0.000   89.977
195.20   347.954  125.950    0.000  125.950    45.958  279.377    0.000  279.377     0.000    0.000    0.000    0.000
195.30   400.491  107.761    0.000  107.761    38.478  301.299    0.000  301.299     0.000   19.906    0.000   19.906
195.40   367.285  137.253    0.000  137.253    60.874  285.864    0.000  285.864     0.000   60.119    0.000   60.119
195.50   377.251  120.709    0.000  120.709    50.930  230.654    0.000  230.654     0.000   29.858    0.000   29.858
195.60   376.250  123.067    0.000  123.067    32.944  300.867    0.000  300.867     0.000   39.811    0.000   39.811
195.70   343.822  130.304    0.000  130.304    32.944  250.240    0.000  250.240     0.000    0.000    0.000    0.000
195.80   353.834  108.350    0.000  108.350    19.974  275.704    0.000  275.704     0.000   79.623    0.000   79.623
195.90   393.178  100.204    0.000  100.204    34.587  294.166    0.000  294.166     0.000   69.871    0.000   69.871
196.00   385.585  100.545    0.000  100.545    42.110  280.719    0.000  280.719     0.000   49.764    0.000   49.764
196.10   384.774   93.975    0.000   93.975    44.228  277.045    0.000  277.045     0.000   89.575    0.000   89.575
196.20   360.677  134.066    0.000  134.066    32.685  259.189    0.000  259.189     0.000   79.623    0.000   79.623
196.30   382.279  124.630    0.000  124.630    34.501  329.099    0.000  329.099     0.000   70.675    0.000   70.675
196.40   385.652  109.664    0.000  109.664    30.956  298.489    0.000  298.489     0.000   49.764    0.000   49.764
196.50   367.344  122.559    0.000  122.559    27.238  297.883    0.000  297.883     0.000    9.953    0.000    9.953
196.60   364.213   99.740    0.000   99.740    34.674  216.906    0.000  216.906     0.000    9.953    0.000    9.953
196.70   369.156  126.263    0.000  126.263    14.700  265.242    0.000  265.242     0.000    0.000    0.000    0.000
196.80   377.913  119.121    0.000  119.121    40.381  238.738    0.000  238.738     0.000   19.906    0.000   19.906
196.90   386.897  136.502    0.000  136.502    42.283  242.456    0.000  242.456     0.000    0.000    0.000    0.000
197.00   370.412  130.966    0.000  130.966    29.226  308.129    0.000  308.129     0.000   19.906    0.000   19.906
197.10   352.062  132.646    0.000  132.646    38.133  275.488    0.000  275.488     0.000   10.154    0.000   10.154
197.20   365.749  135.575    0.000  135.575    69.780  250.325    0.000  250.325     0.000    0.000    0.000    0.000
197.30   386.097  123.838    0.000  123.838    14.959  284.870    0.000  284.870     0.000   19.906    0.000   19.906
197.40   360.890  143.128    0.000  143.128    27.238  233.724    0.000  233.724     0.000    9.953    0.000    9.953
197.50   367.783  126.864    0.000  126.864    30.869  233.205    0.000  233.205     0.000    0.000    0.000    0.000
197.60   379.521  137.351    0.000  137.351    46.174  257.805    0.000  257.805     0.000    9.953    0.000    9.953
197.70   391.936  122.641    0.000  122.641    32.685  262.518    0.000  262.518     0.000    9.953    0.000    9.953
197.80   369.937  127.228    0.000  127.228     7.263  262.776    0.000  262.776     0.000    0.000    0.000    0.000
197.90   335.295  101.742    0.000  101.742     0.000  214.961    0.000  214.961     0.000    0.000    0.000    0.000
198.00   354.197  111.927    0.000  111.927    18.245  236.490    0.000  236.490     0.000    0.000    0.000    0.000
198.10   384.260  112.464    0.000  112.464    10.981  239.518    0.000  239.518     0.000    9.953    0.000    9.953
198.20   337.341  137.112    0.000  137.112    18.158  273.843    0.000  273.843     0.000    9.953    0.000    9.953
198.30   371.345  104.249    0.000  104.249    27.238  282.146    0.000  282.146     0.000    0.000    0.000    0.000
198.40   360.644  145.281    0.000  145.281     0.000  264.031    0.000  264.031     0.000    0.000    0.000    0.000
198.50   362.981  125.330    0.000  125.330     0.000  291.873    0.000  291.873     0.000   70.273    0.000   70.273
198.60   386.310  111.466    0.000  111.466     5.448  285.129    0.000  285.129     0.000   19.906    0.000   19.906
198.70   380.069  127.359    0.000  127.359    40.078  265.285    0.000  265.285     0.000    0.000    0.000    0.000
198.80   374.615  132.853    0.000  132.853     0.000  309.470    0.000  309.470     0.000   30.060    0.000   30.060
198.90   357.405  146.547    0.000  146.547     0.000  309.297    0.000  309.297     0.000  129.387    0.000  129.387
199.00   363.345  128.513    0.000  128.513    18.461  236.144    0.000  236.144     0.000   29.858    0.000   29.858
199.10   366.649  113.690    0.000  113.690    30.869  234.286    0.000  234.286     0.000    0.000    0.000    0.000
199.20   362.000  107.080    0.000  107.080    41.980  228.709    0.000  228.709     0.000    0.000    0.000    0.000
199.30   336.809  149.525    0.000  149.525     0.000  300.476    0.000  300.476     0.000   89.575    0.000   89.575
199.40   406.088  131.384    0.000  131.384    40.813  283.183    0.000  283.183     0.000   39.811    0.000   39.811
199.50   404.631  109.606    0.000  109.606    78.513  241.764    0.000  241.764     0.000  101.137    0.000  101.137
199.60   376.554  129.700    0.000  129.700    65.932  237.137    0.000  237.137     0.000   30.060    0.000   30.060
199.70   361.009  129.476    0.000  129.476    65.630  221.789    0.000  221.789     0.000    0.000    0.000    0.000
199.80   393.093  121.980    0.000  121.980    88.154  258.756    0.000  258.756     0.000   79.824    0.000   79.824
199.90   394.553  125.643    0.000  125.643    56.334  262.345    0.000  262.345     0.000    0.000    0.000    0.000
200.00   376.888  137.280    0.000  137.280     9.339  310.982    0.000  310.982     0.000    9.953    0.000    9.953
200.10   365.430  120.148    0.000  120.148    34.847  281.367    0.000  281.367     0.000   29.858    0.000   29.858
200.20   373.378  114.677    0.000  114.677     7.263  253.395    0.000  253.395     0.000   39.811    0.000   39.811
200.30   369.225  118.481    0.000  118.481     3.632  273.715    0.000  273.715     0.000    9.953    0.000    9.953
200.40   370.946  108.534    0.000  108.534     0.000  261.653    0.000  261.653     0.000   19.906    0.000   19.906
200.50   373.602  102.174    0.000  102.174     0.000  256.767    0.000  256.767     0.000  109.481    0.000  109.481
200.60   369.220  121.385    0.000  121.385     0.000  292.306    0.000  292.306     0.000   89.575    0.000   89.575
200.70   380.702  121.541    0.000  121.541     0.000  290.361    0.000  290.361     0.000   89.977    0.000   89.977
200.80   346.795  123.247    0.000  123.247     5.448  286.167    0.000  286.167     0.000   20.107    0.000   20.107
200.90   364.401  127.445    0.000  127.445     5.448  302.164    0.000  302.164     0.000  139.339    0.000  139.339
201.00   412.931  119.412    0.000  119.412     0.000  309.816    0.000  309.816     0.000    9.953    0.000    9.953
201.10   358.958  136.226    0.000  136.226    12.711  282.362    0.000  282.362     0.000    9.953    0.000    9.953
201.20   367.710  152.589    0.000  152.589    23.952  277.866    0.000  277.866     0.000    9.953    0.000    9.953
201.30   386.958  128.913    0.000  128.913    41.894  235.409    0.000  235.409     0.000    0.000    0.000    0.000
201.40   388.921  132.255    0.000  132.255    38.133  259.578    0.000  259.578     0.000    9.953    0.000    9.953
201.50   364.165  143.649    0.000  143.649    10.895  259.707    0.000  259.707     0.000    9.953    0.000    9.953
201.60   373.531  139.692    0.000  139.692     9.079  253.395    0.000  253.395     0.000  139.541    0.000  139.541
201.70   344.239  141.991    0.000  141.991    21.790  247.300    0.000  247.300     0.000    0.000    0.000    0.000
201.80   362.526  156.016    0.000  156.016     0.000  301.427    0.000  301.427     0.000  119.836    0.000  119.836
201.90   370.349  146.878    0.000  146.878     0.000  282.535    0.000  282.535     0.000    0.000    0.000    0.000
202.00   351.261  156.503    0.000  156.503     0.000  297.752    0.000  297.752     0.000    0.000    0.000    0.000
202.10   359.540  150.969    0.000  150.969     0.000  287.376    0.000  287.376     0.000    0.000    0.000    0.000
202.20   361.341  143.715    0.000  143.715     0.000  296.024    0.000  296.024     0.000    0.000    0.000    0.000
202.30   349.941  161.610    0.000  161.610     7.263  314.615    0.000  314.615     0.000    0.000    0.000    0.000
202.40   343.260  153.794    0.000  153.794     0.000  299.482    0.000  299.482     0.000    0.000    0.000    0.000
202.50   364.470  147.388    0.000  147.388     0.000  308.819    0.000  308.819     0.000    0.000    0.000    0.000
202.60   365.104  146.897    0.000  146.897     1.859  283.529    0.000  283.529     0.000    9.953    0.000    9.953
202.70   356.659  152.413    0.000  152.413     0.000  256.897    0.000  256.897     0.000    0.000    0.000    0.000
202.80   343.233  135.194    0.000  135.194    10.895  271.120    0.000  271.120     0.000    0.000    0.000    0.000
202.90   370.285  154.852    0.000  154.852     0.000  263.424    0.000  263.424     0.000   30.261    0.000   30.261
203.00   393.926  131.404    0.000  131.404     0.000  296.500    0.000  296.500     0.000    0.000    0.000    0.000
203.10   375.024  135.093    0.000  135.093     0.000  281.887    0.000  281.887     0.000    0.000    0.000    0.000
203.20   349.458  154.658    0.000  154.658     1.816  281.800    0.000  281.800     0.000    0.000    0.000    0.000
203.30   368.294  128.472    0.000  128.472     0.000  286.643    0.000  286.643     0.000    0.000    0.000    0.000
203.40   348.856  152.365    0.000  152.365     0.000  284.784    0.000  284.784     0.000    9.953    0.000    9.953
203.50   326.631  150.120    0.000  150.120     0.000  246.175    0.000  246.175     0.000    0.000    0.000    0.000
203.60   349.155  139.015    0.000  139.015     0.000  272.376    0.000  272.376     0.000    0.000    0.000    0.000
203.70   348.008  145.947    0.000  145.947     1.902  274.537    0.000  274.537     0.000    0.000    0.000    0.000
203.80   356.274  134.843    0.000  134.843     0.000  306.614    0.000  306.614     0.000    0.000    0.000    0.000
203.90   373.895  133.261    0.000  133.261     0.000  265.285    0.000  265.285     0.000    0.000    0.000    0.000
204.00   338.668  142.155    0.000  142.155     0.000  245.267    0.000  245.267     0.000    0.000    0.000    0.000
204.10   380.480  136.255    0.000  136.255    16.472  268.309    0.000  268.309     0.000    0.000    0.000    0.000
204.20   353.251  136.903    0.000  136.903     0.000  280.331    0.000  280.331     0.000    0.000    0.000    0.000
204.30   338.031  144.524    0.000  144.524     7.263  267.446    0.000  267.446     0.000    0.000    0.000    0.000
204.40   357.917  132.066    0.000  132.066    14.527  269.737    0.000  269.737     0.000    0.000    0.000    0.000
204.50   354.789  144.188    0.000  144.188     0.000  290.446    0.000  290.446     0.000   79.623    0.000   79.623
204.60   345.477  135.228    0.000  135.228     7.263  294.121    0.000  294.121     0.000   99.729    0.000   99.729
204.70   356.819  128.178    0.000  128.178     1.816  299.655    0.000  299.655     0.000    0.000    0.000    0.000
204.80   347.837  142.468    0.000  142.468    12.711  285.129    0.000  285.129     0.000   20.107    0.000   20.107
204.90   354.704  144.480    0.000  144.480     0.000  249.028    0.000  249.028     0.000    0.000    0.000    0.000
205.00   353.061  141.961    0.000  141.961    16.343  245.181    0.000  245.181     0.000   50.367    0.000   50.367
205.10   350.162  137.451    0.000  137.451    27.238  254.736    0.000  254.736     0.000    0.000    0.000    0.000
205.20   388.605  122.993    0.000  122.993    27.411  214.009    0.000  214.009     0.000    9.953    0.000    9.953
205.30   371.595  134.747    0.000  134.747    10.981  273.240    0.000  273.240     0.000    9.953    0.000    9.953
205.40   368.938  134.228    0.000  134.228    31.215  252.833    0.000  252.833     0.000    0.000    0.000    0.000
205.50   371.716  134.032    0.000  134.032     0.000  227.758    0.000  227.758     0.000    0.000    0.000    0.000
205.60   370.030  131.436    0.000  131.436    20.147  252.919    0.000  252.919     0.000   50.166    0.000   50.166
205.70   361.469  127.037    0.000  127.037    40.078  260.096    0.000  260.096     0.000   89.575    0.000   89.575
205.80   341.727  147.258    0.000  147.258    32.685  232.771    0.000  232.771     0.000  110.084    0.000  110.084
205.90   376.589  113.747    0.000  113.747    25.724  220.753    0.000  220.753     0.000    9.953    0.000    9.953
206.00   337.639  134.802    0.000  134.802    20.061  224.817    0.000  224.817     0.000   19.906    0.000   19.906
206.10   371.290  123.921    0.000  123.921     9.079  242.284    0.000  242.284     0.000   19.906    0.000   19.906
206.20   334.929  136.283    0.000  136.283     5.448  219.715    0.000  219.715     0.000    0.000    0.000    0.000
206.30   350.809  104.955    0.000  104.955     0.000  208.734    0.000  208.734     0.000    9.953    0.000    9.953
206.40   365.604  118.678    0.000  118.678     5.448  216.863    0.000  216.863     0.000    9.953    0.000    9.953
206.50   383.133   94.355    0.000   94.355    24.470  224.384    0.000  224.384     0.000    0.000    0.000    0.000
206.60   368.643  113.636    0.000  113.636     3.632  258.539    0.000  258.539     0.000    9.953    0.000    9.953
206.70   355.264  135.136    0.000  135.136     5.448  224.559    0.000  224.559     0.000   19.906    0.000   19.906
206.80   340.592  126.596    0.000  126.596     0.000  208.302    0.000  208.302     0.000    0.000    0.000    0.000
206.90   363.868  137.136    0.000  137.136     0.000  296.932    0.000  296.932     0.000    0.000    0.000    0.000
207.00   361.809  145.424    0.000  145.424     1.816  285.257    0.000  285.257     0.000    0.000    0.000    0.000
207.10   370.481  135.657    0.000  135.657    25.422  261.221    0.000  261.221     0.000   10.154    0.000   10.154
207.20   352.040  137.223    0.000  137.223     7.263  256.378    0.000  256.378     0.000    9.953    0.000    9.953
207.30   369.998  109.376    0.000  109.376    12.711  259.966    0.000  259.966     0.000  119.434    0.000  119.434
207.40   364.215   94.835    0.000   94.835    14.527  212.842    0.000  212.842     0.000    0.000    0.000    0.000
207.50   358.991   97.486    0.000   97.486     0.000  213.923    0.000  213.923     0.000    0.000    0.000    0.000
207.60   345.632  106.937    0.000  106.937     0.000  229.228    0.000  229.228     0.000    0.000    0.000    0.000
207.70   355.030  118.351    0.000  118.351     0.000  241.420    0.000  241.420     0.000    9.953    0.000    9.953
207.80   375.675   97.694    0.000   97.694     0.000  263.123    0.000  263.123     0.000    0.000    0.000    0.000
207.90   351.656  109.507    0.000  109.507    63.295  227.886    0.000  227.886     0.000  119.434    0.000  119.434
208.00   340.942   95.707    0.000   95.707    27.324  230.221    0.000  230.221     0.000    9.953    0.000    9.953
208.10   352.160  125.428    0.000  125.428    38.133  278.644    0.000  278.644     0.000    9.953    0.000    9.953
208.20   359.848  135.251    0.000  135.251     0.000  304.930    0.000  304.930     0.000   19.906    0.000   19.906
208.30   360.775  121.852    0.000  121.852     5.448  281.541    0.000  281.541     0.000   40.414    0.000   40.414
208.40   371.489  116.355    0.000  116.355     3.805  226.763    0.000  226.763     0.000    0.000    0.000    0.000
208.50   345.327  107.923    0.000  107.923     1.816  229.314    0.000  229.314     0.000   29.858    0.000   29.858
208.60   345.054  141.004    0.000  141.004     3.632  295.895    0.000  295.895     0.000    9.953    0.000    9.953
208.70   344.126  111.578    0.000  111.578     0.000  234.848    0.000  234.848     0.000   19.906    0.000   19.906
208.80   339.356  107.776    0.000  107.776     5.577  167.187    0.000  167.187     0.000    0.000    0.000    0.000
208.90   338.291  106.910    0.000  106.910     1.902  199.137    0.000  199.137     0.000   19.906    0.000   19.906
209.00   337.637  126.613    0.000  126.613     0.000  208.604    0.000  208.604     0.000   20.107    0.000   20.107
209.10   383.601  124.004    0.000  124.004     0.000  242.111    0.000  242.111     0.000   29.858    0.000   29.858
209.20   331.325  108.745    0.000  108.745     0.000  228.449    0.000  228.449     0.000   19.906    0.000   19.906
209.30   360.260  110.041    0.000  110.041     0.000  220.667    0.000  220.667     0.000   19.906    0.000   19.906
209.40   320.360  131.011    0.000  131.011    11.068  203.848    0.000  203.848     0.000    9.953    0.000    9.953
209.50   349.392  115.412    0.000  115.412     0.000  240.987    0.000  240.987     0.000    0.000    0.000    0.000
209.60   345.355  114.666    0.000  114.666     5.707  270.558    0.000  270.558     0.000   40.012    0.000   40.012
209.70   360.093  116.441    0.000  116.441     0.000  203.847    0.000  203.847     0.000   19.906    0.000   19.906
209.80   332.907  111.339    0.000  111.339    16.429  163.425    0.000  163.425     0.000   30.060    0.000   30.060
209.90   344.831  131.970    0.000  131.970     3.805  222.699    0.000  222.699     0.000   39.811    0.000   39.811
210.00   360.220  113.118    0.000  113.118     1.816  249.029    0.000  249.029     0.000   19.906    0.000   19.906
210.10   328.943  110.366    0.000  110.366    13.057  221.186    0.000  221.186     0.000   19.906    0.000   19.906
210.20   367.442  105.763    0.000  105.763    27.411  188.328    0.000  188.328     0.000   29.858    0.000   29.858
210.30   346.087  103.973    0.000  103.973    25.422  177.217    0.000  177.217     0.000    0.000    0.000    0.000
210.40   376.418  125.850    0.000  125.850     0.000  181.539    0.000  181.539     0.000    9.953    0.000    9.953
210.50   406.706  125.110    0.000  125.110    12.711  262.212    0.000  262.212     0.000   19.906    0.000   19.906
210.60   337.700  144.147    0.000  144.147    22.395  273.585    0.000  273.585     0.000   69.670    0.000   69.670
210.70   347.332  113.000    0.000  113.000     9.079  283.572    0.000  283.572     0.000   19.906    0.000   19.906
210.80   356.018  132.589    0.000  132.589     9.166  277.002    0.000  277.002     0.000   59.717    0.000   59.717
210.90   366.324  135.495    0.000  135.495     5.707  270.602    0.000  270.602     0.000   49.764    0.000   49.764
211.00   333.748  128.587    0.000  128.587     5.448  262.474    0.000  262.474     0.000   29.858    0.000   29.858
211.10   317.064  144.482    0.000  144.482     0.000  237.266    0.000  237.266     0.000    0.000    0.000    0.000
211.20   350.598  129.854    0.000  129.854     3.632  225.250    0.000  225.250     0.000   39.811    0.000   39.811
211.30   410.825  116.469    0.000  116.469     0.000  261.479    0.000  261.479     0.000    9.953    0.000    9.953
211.40   340.354  141.059    0.000  141.059    12.711  254.477    0.000  254.477     0.000   49.764    0.000   49.764
211.50   349.817  139.802    0.000  139.802     0.000  305.925    0.000  305.925     0.000   99.528    0.000   99.528
211.60   366.958  152.404    0.000  152.404     3.718  336.965    0.000  336.965     0.000  109.481    0.000  109.481
211.70   319.079  146.103    0.000  146.103     3.632  310.638    0.000  310.638     0.000   19.906    0.000   19.906
211.80   339.448  145.244    0.000  145.244     5.620  283.876    0.000  283.876     0.000   59.717    0.000   59.717
211.90   362.811  126.794    0.000  126.794    18.158  249.070    0.000  249.070     0.000   59.717    0.000   59.717
212.00   361.674  131.097    0.000  131.097    18.245  263.468    0.000  263.468     0.000   59.717    0.000   59.717
212.10   354.741  133.535    0.000  133.535     7.263  278.256    0.000  278.256     0.000   29.858    0.000   29.858
212.20   339.441  150.361    0.000  150.361     7.350  331.607    0.000  331.607     0.000  139.339    0.000  139.339
212.30   333.479  138.832    0.000  138.832     9.252  247.429    0.000  247.429     0.000   39.811    0.000   39.811
212.40   338.311  114.313    0.000  114.313     7.609  289.019    0.000  289.019     0.000   29.858    0.000   29.858
212.50   316.919  152.884    0.000  152.884     0.000  269.694    0.000  269.694     0.000   29.858    0.000   29.858
212.60   330.903  140.043    0.000  140.043    14.527  259.707    0.000  259.707     0.000   49.764    0.000   49.764
212.70   348.219  127.519    0.000  127.519     3.632  255.817    0.000  255.817     0.000   19.906    0.000   19.906
212.80   357.320  130.121    0.000  130.121     5.448  300.693    0.000  300.693     0.000   49.764    0.000   49.764
212.90   377.060  126.577    0.000  126.577     5.707  318.072    0.000  318.072     0.000   99.528    0.000   99.528
213.00   408.356   93.203    0.000   93.203    21.790  253.091    0.000  253.091     0.000   69.670    0.000   69.670
213.10   360.034  106.069    0.000  106.069     1.816  255.513    0.000  255.513     0.000   99.528    0.000   99.528
213.20   366.741  122.223    0.000  122.223     0.000  328.882    0.000  328.882     0.000   69.670    0.000   69.670
213.30   348.827  135.751    0.000  135.751     0.000  296.889    0.000  296.889     0.000   49.764    0.000   49.764
213.40   368.891  108.288    0.000  108.288     3.632  253.610    0.000  253.610     0.000   39.811    0.000   39.811
213.50   372.009  127.607    0.000  127.607     0.000  293.819    0.000  293.819     0.000   49.764    0.000   49.764
213.60   380.639  128.605    0.000  128.605    19.974  275.704    0.000  275.704     0.000   69.670    0.000   69.670
213.70   384.941  115.116    0.000  115.116    37.527  235.713    0.000  235.713     0.000   60.722    0.000   60.722
213.80   395.763   94.473    0.000   94.473     7.350  224.731    0.000  224.731     0.000    0.000    0.000    0.000
213.90   405.407   78.225    0.000   78.225    10.895  261.307    0.000  261.307     0.000    0.000    0.000    0.000
214.00   386.012   88.388    0.000   88.388     5.534  283.659    0.000  283.659     0.000   59.717    0.000   59.717
214.10   397.700   64.739    0.000   64.739    14.527  247.169    0.000  247.169     0.000    0.000    0.000    0.000
214.20   403.491  102.564    0.000  102.564     1.902  314.831    0.000  314.831     0.000   59.717    0.000   59.717
214.30   362.189  105.297    0.000  105.297     1.902  289.538    0.000  289.538     0.000   29.858    0.000   29.858
214.40   356.509  113.694    0.000  113.694     0.000  278.298    0.000  278.298     0.000   29.858    0.000   29.858
214.50   338.697  129.760    0.000  129.760    14.786  292.177    0.000  292.177     0.000   69.670    0.000   69.670
214.60   394.620   78.460    0.000   78.460    19.974  254.217    0.000  254.217     0.000   19.906    0.000   19.906
214.70   387.415   81.173    0.000   81.173    36.360  271.207    0.000  271.207     0.000   19.906    0.000   19.906
214.80   444.811   43.742    0.000   43.742    21.790  227.369    0.000  227.369     0.000   19.906    0.000   19.906
214.90   381.137  112.552    0.000  112.552    48.162  307.222    0.000  307.222     0.000   99.528    0.000   99.528
215.00   372.313   84.115    0.000   84.115    32.685  236.837    0.000  236.837     0.000   29.858    0.000   29.858
215.10   352.745  114.257    0.000  114.257    33.031  255.815    0.000  255.815     0.000   79.623    0.000   79.623
215.20   400.664   89.248    0.000   89.248     0.000  255.816    0.000  255.816     0.000    0.000    0.000    0.000
215.30   380.863   99.479    0.000   99.479    11.154  211.761    0.000  211.761     0.000    0.000    0.000    0.000
215.40   332.082  130.242    0.000  130.242     7.263  231.908    0.000  231.908     0.000    0.000    0.000    0.000
215.50   353.216  133.976    0.000  133.976    23.606  242.889    0.000  242.889     0.000    9.953    0.000    9.953
215.60   341.805  128.631    0.000  128.631    24.125  225.379    0.000  225.379     0.000    9.953    0.000    9.953
215.70   364.039  125.699    0.000  125.699    40.380  254.173    0.000  254.173     0.000   19.906    0.000   19.906
215.80   345.355  118.386    0.000  118.386    29.053  276.352    0.000  276.352     0.000   19.906    0.000   19.906
215.90   314.708  127.249    0.000  127.249    34.587  225.336    0.000  225.336     0.000    0.000    0.000    0.000
216.00   374.891  103.646    0.000  103.646    41.937  252.141    0.000  252.141     0.000   39.811    0.000   39.811
216.10   326.112  106.041    0.000  106.041    25.768  257.503    0.000  257.503     0.000    0.000    0.000    0.000
216.20   383.114   90.456    0.000   90.456    56.507  261.393    0.000  261.393     0.000   29.858    0.000   29.858
216.30   350.898  101.913    0.000  101.913    42.370  252.011    0.000  252.011     0.000    9.953    0.000    9.953
216.40   335.899  122.668    0.000  122.668     3.632  222.483    0.000  222.483     0.000    9.953    0.000    9.953
216.50   359.859   96.812    0.000   96.812     3.632  262.777    0.000  262.777     0.000    9.953    0.000    9.953
216.60   357.980  109.328    0.000  109.328    38.133  233.767    0.000  233.767     0.000    0.000    0.000    0.000
216.70   327.235  134.197    0.000  134.197    46.261  226.373    0.000  226.373     0.000    9.953    0.000    9.953
216.80   354.887   98.264    0.000   98.264    33.246  192.175    0.000  192.175     0.000    9.953    0.000    9.953
216.90   343.905  118.097    0.000  118.097    50.930  170.342    0.000  170.342     0.000    9.953    0.000    9.953
217.00   372.521  111.456    0.000  111.456    38.651  248.424    0.000  248.424     0.000   19.906    0.000   19.906
217.10   354.513  119.300    0.000  119.300    22.049  276.827    0.000  276.827     0.000    9.953    0.000    9.953
217.20   351.584  114.521    0.000  114.521     0.000  272.029    0.000  272.029     0.000    9.953    0.000    9.953
217.30   343.903  130.645    0.000  130.645     1.902  265.155    0.000  265.155     0.000    0.000    0.000    0.000
217.40   361.449  115.566    0.000  115.566     0.000  283.400    0.000  283.400     0.000    0.000    0.000    0.000
217.50   333.599  137.353    0.000  137.353     0.000  242.586    0.000  242.586     0.000    0.000    0.000    0.000
217.60   370.939   95.819    0.000   95.819     3.632  227.499    0.000  227.499     0.000    0.000    0.000    0.000
217.70   361.324  122.149    0.000  122.149    12.711  295.937    0.000  295.937     0.000    9.953    0.000    9.953
217.80   353.258  105.374    0.000  105.374    14.527  186.253    0.000  186.253     0.000    0.000    0.000    0.000
217.90   346.722  117.325    0.000  117.325     1.816  277.000    0.000  277.000     0.000    0.000    0.000    0.000
218.00   350.629  124.023    0.000  124.023     0.000  223.391    0.000  223.391     0.000    9.953    0.000    9.953
218.10   402.656  107.717    0.000  107.717    10.895  191.527    0.000  191.527     0.000    9.953    0.000    9.953
218.20   372.828  123.917    0.000  123.917     9.079  195.677    0.000  195.677     0.000    0.000    0.000    0.000
218.30   357.775  114.703    0.000  114.703     3.632  188.285    0.000  188.285     0.000    0.000    0.000    0.000
218.40   343.301  155.367    0.000  155.367     0.000  265.069    0.000  265.069     0.000    9.953    0.000    9.953
218.50   341.752  140.339    0.000  140.339     7.263  223.909    0.000  223.909     0.000    0.000    0.000    0.000
218.60   335.955  123.460    0.000  123.460    15.218  205.189    0.000  205.189     0.000    0.000    0.000    0.000
218.70   341.303  119.216    0.000  119.216     0.000  196.585    0.000  196.585     0.000    0.000    0.000    0.000
218.80   343.243  114.842    0.000  114.842     0.000  170.948    0.000  170.948     0.000    0.000    0.000    0.000
218.90   332.298  145.315    0.000  145.315     0.000  226.200    0.000  226.200     0.000   19.906    0.000   19.906
219.00   350.353  163.974    0.000  163.974    10.895  212.366    0.000  212.366     0.000   19.906    0.000   19.906
219.10   354.411  127.699    0.000  127.699    10.895  202.249    0.000  202.249     0.000   39.811    0.000   39.811
219.20   305.280  178.489    0.000  178.489     0.000  225.034    0.000  225.034     0.000   29.858    0.000   29.858
219.30   340.791  160.355    0.000  160.355     0.000  272.980    0.000  272.980     0.000    0.000    0.000    0.000
219.40   351.230  159.492    0.000  159.492     0.000  273.024    0.000  273.024     0.000   39.811    0.000   39.811
219.50   374.412  149.294    0.000  149.294     0.000  229.401    0.000  229.401     0.000   39.811    0.000   39.811
219.60   340.215  161.907    0.000  161.907     0.000  197.319    0.000  197.319     0.000    0.000    0.000    0.000
219.70   351.587  154.026    0.000  154.026     0.000  215.737    0.000  215.737     0.000    9.953    0.000    9.953
219.80   343.725  118.326    0.000  118.326    27.238  165.933    0.000  165.933     0.000   29.858    0.000   29.858
219.90   349.850  121.216    0.000  121.216    30.264  191.008    0.000  191.008     0.000    0.000    0.000    0.000
220.00   322.786  173.189    0.000  173.189    20.407  222.613    0.000  222.613     0.000   59.717    0.000   59.717
220.10   296.675  156.308    0.000  156.308     0.000  218.461    0.000  218.461     0.000    0.000    0.000    0.000
220.20   295.691  159.014    0.000  159.014     0.000  306.573    0.000  306.573     0.000    0.000    0.000    0.000
220.30   348.710  135.416    0.000  135.416     0.000  275.401    0.000  275.401     0.000    0.000    0.000    0.000
220.40   344.454  139.967    0.000  139.967     0.000  240.943    0.000  240.943     0.000    0.000    0.000    0.000
220.50   291.755  156.296    0.000  156.296     1.816  296.369    0.000  296.369     0.000   39.811    0.000   39.811
220.60   346.042  169.530    0.000  169.530     0.000  311.977    0.000  311.977     0.000    9.953    0.000    9.953
220.70   308.769  185.863    0.000  185.863     0.000  324.513    0.000  324.513     0.000    9.953    0.000    9.953
220.80   309.913  163.881    0.000  163.881     0.000  292.825    0.000  292.825     0.000   19.906    0.000   19.906
220.90   267.095  176.912    0.000  176.912     0.000  283.657    0.000  283.657     0.000    0.000    0.000    0.000
221.00   288.240  155.689    0.000  155.689     0.000  265.718    0.000  265.718     0.000    0.000    0.000    0.000
221.10   311.853  171.034    0.000  171.034     0.000  270.471    0.000  270.471     0.000    0.000    0.000    0.000
221.20   322.531  175.337    0.000  175.337     0.000  260.139    0.000  260.139     0.000    0.000    0.000    0.000
221.30   306.413  173.491    0.000  173.491     0.000  269.955    0.000  269.955     0.000    0.000    0.000    0.000
221.40   320.911  162.509    0.000  162.509     0.000  256.725    0.000  256.725     0.000    0.000    0.000    0.000
221.50   304.179  152.046    0.000  152.046     0.000  232.297    0.000  232.297     0.000    0.000    0.000    0.000
221.60   301.773  171.593    0.000  171.593     0.000  277.305    0.000  277.305     0.000    0.000    0.000    0.000
221.70   344.131  162.849    0.000  162.849     0.000  309.038    0.000  309.038     0.000   19.906    0.000   19.906
221.80   320.837  173.249    0.000  173.249     3.805  344.143    0.000  344.143     0.000    9.953    0.000    9.953
221.90   328.851  171.773    0.000  171.773     0.000  344.575    0.000  344.575     0.000    9.953    0.000    9.953
222.00   309.130  156.146    0.000  156.146     0.000  306.658    0.000  306.658     0.000   19.906    0.000   19.906
222.10   337.984  167.631    0.000  167.631     3.632  369.695    0.000  369.695     0.000    9.953    0.000    9.953
222.20   339.760  175.298    0.000  175.298     1.816  332.210    0.000  332.210     0.000   49.764    0.000   49.764
222.30   323.739  175.800    0.000  175.800     0.000  288.285    0.000  288.285     0.000    0.000    0.000    0.000
222.40   340.413  142.754    0.000  142.754     3.632  227.452    0.000  227.452     0.000    0.000    0.000    0.000
222.50   339.745  131.889    0.000  131.889     0.000  287.938    0.000  287.938     0.000    9.953    0.000    9.953
222.60   337.427  148.782    0.000  148.782     0.000  225.250    0.000  225.250     0.000   19.906    0.000   19.906
222.70   325.659  151.926    0.000  151.926     0.000  185.604    0.000  185.604     0.000    0.000    0.000    0.000
222.80   371.672  107.622    0.000  107.622     1.902  242.457    0.000  242.457     0.000    0.000    0.000    0.000
222.90   360.813  114.327    0.000  114.327    10.895  242.499    0.000  242.499     0.000    0.000    0.000    0.000
223.00   352.288  137.089    0.000  137.089     5.448  251.449    0.000  251.449     0.000   19.906    0.000   19.906
223.10   368.664  136.812    0.000  136.812     1.816  216.906    0.000  216.906     0.000    0.000    0.000    0.000
223.20   346.054  128.419    0.000  128.419    19.974  252.875    0.000  252.875     0.000    0.000    0.000    0.000
223.30   367.878  125.199    0.000  125.199    10.895  254.085    0.000  254.085     0.000    9.953    0.000    9.953
223.40   349.737  126.500    0.000  126.500     5.534  232.426    0.000  232.426     0.000    0.000    0.000    0.000
223.50   369.353  118.132    0.000  118.132    23.865  284.221    0.000  284.221     0.000   29.858    0.000   29.858
223.60   357.857  142.082    0.000  142.082    16.515  271.899    0.000  271.899     0.000   40.012    0.000   40.012
223.70   325.227  174.369    0.000  174.369     3.632  275.012    0.000  275.012     0.000   29.858    0.000   29.858
223.80   264.998  227.416    0.000  227.416     0.000  209.080    0.000  209.080     0.000   29.858    0.000   29.858
223.90   336.855  177.454    0.000  177.454     5.448  326.720    0.000  326.720     0.000    0.000    0.000    0.000
224.00   302.984  162.613    0.000  162.613     1.816  228.751    0.000  228.751     0.000    0.000    0.000    0.000
224.10   314.957  163.820    0.000  163.820     5.707  258.193    0.000  258.193     0.000    0.000    0.000    0.000
224.20   301.877  194.060    0.000  194.060     0.000  211.069    0.000  211.069     0.000    0.000    0.000    0.000
224.30   344.363  187.447    0.000  187.447    16.343  230.567    0.000  230.567     0.000    0.000    0.000    0.000
224.40   287.838  199.023    0.000  199.023     5.448  202.336    0.000  202.336     0.000    0.000    0.000    0.000
224.50   343.661  181.250    0.000  181.250    14.527  257.978    0.000  257.978     0.000    0.000    0.000    0.000
224.60   315.504  185.777    0.000  185.777     7.523  224.254    0.000  224.254     0.000    0.000    0.000    0.000
224.70   258.342  208.687    0.000  208.687     0.000  190.490    0.000  190.490     0.000    0.000    0.000    0.000
224.80   282.249  185.989    0.000  185.989     0.000  211.070    0.000  211.070     0.000    0.000    0.000    0.000
224.90   331.545  165.131    0.000  165.131     3.805  195.980    0.000  195.980     0.000    0.000    0.000    0.000
225.00   305.435  175.905    0.000  175.905     9.079  217.425    0.000  217.425     0.000    0.000    0.000    0.000
225.10   314.395  166.199    0.000  166.199     0.000  231.087    0.000  231.087     0.000    0.000    0.000    0.000
225.20   335.165  160.496    0.000  160.496     0.000  243.495    0.000  243.495     0.000    0.000    0.000    0.000
225.30   316.763  161.716    0.000  161.716     0.000  256.378    0.000  256.378     0.000    0.000    0.000    0.000
225.40   329.402  150.407    0.000  150.407     0.000  231.908    0.000  231.908     0.000   19.906    0.000   19.906
225.50   336.732  146.336    0.000  146.336     5.707  215.955    0.000  215.955     0.000    0.000    0.000    0.000
225.60   322.534  146.223    0.000  146.223     1.902  254.389    0.000  254.389     0.000    0.000    0.000    0.000
225.70   347.412  145.036    0.000  145.036     0.000  223.694    0.000  223.694     0.000    0.000    0.000    0.000
225.80   348.318  139.712    0.000  139.712    16.948  252.056    0.000  252.056     0.000    0.000    0.000    0.000
225.90   316.248  150.735    0.000  150.735    16.948  248.683    0.000  248.683     0.000    9.953    0.000    9.953
226.00   356.258  116.941    0.000  116.941     5.707  210.507    0.000  210.507     0.000    0.000    0.000    0.000
226.10   311.234  146.770    0.000  146.770    22.049  197.536    0.000  197.536     0.000    0.000    0.000    0.000
226.20   309.650  167.328    0.000  167.328    13.186  215.434    0.000  215.434     0.000    0.000    0.000    0.000
226.30   351.990  158.156    0.000  158.156     3.632  204.844    0.000  204.844     0.000    0.000    0.000    0.000
226.40   317.988  168.600    0.000  168.600     5.448  203.849    0.000  203.849     0.000    0.000    0.000    0.000
226.50   296.003  174.503    0.000  174.503     1.816  222.310    0.000  222.310     0.000    0.000    0.000    0.000
226.60   314.353  134.573    0.000  134.573    10.895  208.345    0.000  208.345     0.000    9.953    0.000    9.953
226.70   312.164  158.335    0.000  158.335     0.000  218.506    0.000  218.506     0.000    0.000    0.000    0.000
226.80   330.235  157.100    0.000  157.100    22.049  223.519    0.000  223.519     0.000    0.000    0.000    0.000
226.90   339.925  145.614    0.000  145.614     0.000  246.217    0.000  246.217     0.000    0.000    0.000    0.000
227.00   335.228  160.086    0.000  160.086     5.448  200.648    0.000  200.648     0.000    0.000    0.000    0.000
227.10   353.034  163.479    0.000  163.479     5.448  286.686    0.000  286.686     0.000   89.575    0.000   89.575
227.20   356.771  117.498    0.000  117.498    21.876  215.565    0.000  215.565     0.000   19.906    0.000   19.906
227.30   368.633  111.180    0.000  111.180    35.062  190.143    0.000  190.143     0.000    0.000    0.000    0.000
227.40   370.765  121.697    0.000  121.697    38.348  160.009    0.000  160.009     0.000    0.000    0.000    0.000
227.50   321.381  126.865    0.000  126.865    18.245  206.486    0.000  206.486     0.000    0.000    0.000    0.000
227.60   337.275  134.366    0.000  134.366    25.768  206.658    0.000  206.658     0.000    0.000    0.000    0.000
227.70   338.763  142.161    0.000  142.161    22.049  250.585    0.000  250.585     0.000    0.000    0.000    0.000
227.80   377.184  108.859    0.000  108.859     5.448  282.838    0.000  282.838     0.000    0.000    0.000    0.000
227.90   362.844  114.854    0.000  114.854     1.816  297.884    0.000  297.884     0.000    0.000    0.000    0.000
228.00   356.696  124.631    0.000  124.631    14.613  264.981    0.000  264.981     0.000    0.000    0.000    0.000
228.10   332.749  133.101    0.000  133.101    36.317  248.423    0.000  248.423     0.000    0.000    0.000    0.000
228.20   309.168  138.892    0.000  138.892    14.527  213.360    0.000  213.360     0.000    0.000    0.000    0.000
228.30   341.208  145.094    0.000  145.094    49.330  236.491    0.000  236.491     0.000    0.000    0.000    0.000
228.40   276.651  151.826    0.000  151.826    16.343  215.739    0.000  215.739     0.000    0.000    0.000    0.000
228.50   298.461  124.937    0.000  124.937    27.238  173.498    0.000  173.498     0.000    0.000    0.000    0.000
228.60   319.514  158.240    0.000  158.240    36.317  201.729    0.000  201.729     0.000    0.000    0.000    0.000
228.70   283.012  171.104    0.000  171.104    30.869  229.574    0.000  229.574     0.000    0.000    0.000    0.000
228.80   296.116  182.231    0.000  182.231    34.501  259.362    0.000  259.362     0.000    9.953    0.000    9.953
228.90   308.542  159.209    0.000  159.209    29.226  302.552    0.000  302.552     0.000    0.000    0.000    0.000
229.00   305.178  169.705    0.000  169.705    32.685  287.377    0.000  287.377     0.000    0.000    0.000    0.000
229.10   289.674  194.886    0.000  194.886    32.685  201.903    0.000  201.903     0.000    0.000    0.000    0.000
229.20   300.661  191.747    0.000  191.747    34.501  217.251    0.000  217.251     0.000    0.000    0.000    0.000
229.30   275.560  192.413    0.000  192.413    23.606  249.460    0.000  249.460     0.000    0.000    0.000    0.000
229.40   305.559  175.700    0.000  175.700    21.790  273.715    0.000  273.715     0.000   30.261    0.000   30.261
229.50   317.025  157.404    0.000  157.404    34.501  236.923    0.000  236.923     0.000    0.000    0.000    0.000
229.60   295.579  168.297    0.000  168.297    51.189  224.386    0.000  224.386     0.000    0.000    0.000    0.000
229.70   322.490  136.695    0.000  136.695    47.471  219.629    0.000  219.629     0.000    0.000    0.000    0.000
229.80   304.612  153.479    0.000  153.479    47.385  214.138    0.000  214.138     0.000    9.953    0.000    9.953
229.90   328.503  144.935    0.000  144.935    41.851  250.413    0.000  250.413     0.000    0.000    0.000    0.000
230.00   319.693  165.238    0.000  165.238    38.219  268.136    0.000  268.136     0.000    0.000    0.000    0.000
230.10   304.776  159.563    0.000  159.563     1.902  288.371    0.000  288.371     0.000   19.906    0.000   19.906
230.20   310.533  153.290    0.000  153.290    18.331  265.932    0.000  265.932     0.000   29.858    0.000   29.858
230.30   312.007  144.159    0.000  144.159    22.395  248.294    0.000  248.294     0.000   59.717    0.000   59.717
230.40   355.223  117.889    0.000  117.889    25.422  240.598    0.000  240.598     0.000   49.764    0.000   49.764
230.50   351.748  121.106    0.000  121.106    12.754  235.797    0.000  235.797     0.000   29.858    0.000   29.858
230.60   348.022  127.685    0.000  127.685    22.135  222.656    0.000  222.656     0.000   89.575    0.000   89.575
230.70   329.768  117.086    0.000  117.086    19.974  212.323    0.000  212.323     0.000   19.906    0.000   19.906
230.80   340.685  130.599    0.000  130.599    29.053  292.522    0.000  292.522     0.000   99.528    0.000   99.528
230.90   346.953  117.893    0.000  117.893    45.482  266.538    0.000  266.538     0.000  109.481    0.000  109.481
231.00   346.375  108.730    0.000  108.730    23.692  276.525    0.000  276.525     0.000  149.292    0.000  149.292
231.10   346.392  121.612    0.000  121.612     3.632  286.901    0.000  286.901     0.000   49.764    0.000   49.764
231.20   357.687  118.050    0.000  118.050    52.746  245.570    0.000  245.570     0.000  139.339    0.000  139.339
231.30   343.310  126.463    0.000  126.463    19.974  263.988    0.000  263.988     0.000   29.858    0.000   29.858
231.40   355.408  107.095    0.000  107.095    29.226  271.770    0.000  271.770     0.000   59.717    0.000   59.717
231.50   358.479  126.302    0.000  126.302    14.527  236.144    0.000  236.144     0.000   59.918    0.000   59.918
231.60   372.661  123.376    0.000  123.376     7.263  273.154    0.000  273.154     0.000    9.953    0.000    9.953
231.70   365.706  126.446    0.000  126.446    18.158  286.297    0.000  286.297     0.000   19.906    0.000   19.906
231.80   388.179  115.101    0.000  115.101    22.049  248.077    0.000  248.077     0.000   59.717    0.000   59.717
231.90   358.395  116.723    0.000  116.723    29.053  279.941    0.000  279.941     0.000  109.481    0.000  109.481
232.00   369.037  113.426    0.000  113.426    25.422  238.435    0.000  238.435     0.000   79.623    0.000   79.623
232.10   336.205  129.841    0.000  129.841    27.324  235.626    0.000  235.626     0.000   39.811    0.000   39.811
232.20   341.882  145.598    0.000  145.598    38.521  262.432    0.000  262.432     0.000   69.670    0.000   69.670
232.30   304.525  137.154    0.000  137.154    10.895  280.373    0.000  280.373     0.000   49.764    0.000   49.764
232.40   316.946  146.514    0.000  146.514    10.895  284.739    0.000  284.739     0.000   29.858    0.000   29.858
232.50   349.298  147.318    0.000  147.318    21.790  314.441    0.000  314.441     0.000   99.528    0.000   99.528
232.60   364.162  143.933    0.000  143.933    18.158  308.346    0.000  308.346     0.000  129.387    0.000  129.387
232.70   361.392  121.205    0.000  121.205    25.422  269.348    0.000  269.348     0.000   29.858    0.000   29.858
232.80   344.416  115.366    0.000  115.366    30.869  282.924    0.000  282.924     0.000   39.811    0.000   39.811
232.90   346.127  129.692    0.000  129.692     9.166  353.266    0.000  353.266     0.000  139.339    0.000  139.339
233.00   342.793  117.636    0.000  117.636    12.711  283.184    0.000  283.184     0.000   19.906    0.000   19.906
233.10   327.437  163.055    0.000  163.055     9.079  332.341    0.000  332.341     0.000  109.682    0.000  109.682
233.20   332.770  126.757    0.000  126.757    23.606  316.256    0.000  316.256     0.000   99.528    0.000   99.528
233.30   370.397  110.139    0.000  110.139    41.894  321.013    0.000  321.013     0.000   39.811    0.000   39.811
233.40   381.677  117.667    0.000  117.667    25.422  315.391    0.000  315.391     0.000   59.717    0.000   59.717
233.50   375.584  130.575    0.000  130.575    12.711  270.860    0.000  270.860     0.000   19.906    0.000   19.906
233.60   369.443  126.415    0.000  126.415    10.895  297.969    0.000  297.969     0.000   49.764    0.000   49.764
233.70   344.146  134.382    0.000  134.382     3.718  303.200    0.000  303.200     0.000    0.000    0.000    0.000
233.80   371.069   98.814    0.000   98.814     0.000  272.505    0.000  272.505     0.000   99.930    0.000   99.930
233.90   377.331  124.949    0.000  124.949     5.448  290.403    0.000  290.403     0.000    9.953    0.000    9.953
234.00   355.620  132.108    0.000  132.108    25.768  284.566    0.000  284.566     0.000    0.000    0.000    0.000
234.10   348.663  119.527    0.000  119.527     3.632  274.363    0.000  274.363     0.000    0.000    0.000    0.000
234.20   333.945  140.410    0.000  140.410    16.515  345.094    0.000  345.094     0.000    0.000    0.000    0.000
234.30   352.731  106.029    0.000  106.029     0.000  282.534    0.000  282.534     0.000    0.000    0.000    0.000
234.40   333.934  166.342    0.000  166.342    16.343  232.513    0.000  232.513     0.000    0.000    0.000    0.000
234.50   324.350  160.733    0.000  160.733     0.000  306.098    0.000  306.098     0.000    0.000    0.000    0.000
234.60   310.787  153.363    0.000  153.363     3.632  276.439    0.000  276.439     0.000    0.000    0.000    0.000
234.70   318.784  151.190    0.000  151.190     5.448  276.223    0.000  276.223     0.000    0.000    0.000    0.000
234.80   322.881  159.267    0.000  159.267     1.816  276.266    0.000  276.266     0.000    0.000    0.000    0.000
234.90   312.343  151.520    0.000  151.520     0.000  266.797    0.000  266.797     0.000    0.000    0.000    0.000
235.00   331.992  144.776    0.000  144.776     0.000  296.325    0.000  296.325     0.000    0.000    0.000    0.000
235.10   315.082  142.395    0.000  142.395    12.797  228.882    0.000  228.882     0.000    0.000    0.000    0.000
235.20   295.776  152.515    0.000  152.515     5.448  269.349    0.000  269.349     0.000    9.953    0.000    9.953
235.30   285.698  148.920    0.000  148.920     7.263  226.417    0.000  226.417     0.000    0.000    0.000    0.000
235.40   306.213  166.259    0.000  166.259     0.000  259.749    0.000  259.749     0.000   19.906    0.000   19.906
235.50   350.909  134.534    0.000  134.534     0.000  313.403    0.000  313.403     0.000    9.953    0.000    9.953
235.60   311.935  177.180    0.000  177.180     0.000  259.058    0.000  259.058     0.000    0.000    0.000    0.000
235.70   301.552  150.360    0.000  150.360     0.000  281.193    0.000  281.193     0.000   59.717    0.000   59.717
235.80   339.974  146.516    0.000  146.516     1.816  245.915    0.000  245.915     0.000   19.906    0.000   19.906
235.90   318.797  142.888    0.000  142.888     9.079  218.072    0.000  218.072     0.000    0.000    0.000    0.000
236.00   375.244  132.058    0.000  132.058     5.448  244.055    0.000  244.055     0.000    0.000    0.000    0.000
236.10   331.214  142.062    0.000  142.062     5.448  250.066    0.000  250.066     0.000    0.000    0.000    0.000
236.20   326.010  143.569    0.000  143.569     5.448  228.319    0.000  228.319     0.000    0.000    0.000    0.000
236.30   297.378  159.408    0.000  159.408     0.000  245.828    0.000  245.828     0.000    9.953    0.000    9.953
236.40   285.917  161.879    0.000  161.879     0.000  229.660    0.000  229.660     0.000    0.000    0.000    0.000
236.50   285.485  179.590    0.000  179.590     5.448  244.532    0.000  244.532     0.000    9.953    0.000    9.953
236.60   306.027  182.746    0.000  182.746     1.816  239.690    0.000  239.690     0.000    0.000    0.000    0.000
236.70   285.840  176.910    0.000  176.910     0.000  254.390    0.000  254.390     0.000    0.000    0.000    0.000
236.80   260.572  208.583    0.000  208.583     0.000  246.780    0.000  246.780     0.000    9.953    0.000    9.953
236.90   326.538  149.645    0.000  149.645     0.000  250.843    0.000  250.843     0.000   19.906    0.000   19.906
237.00   339.611  136.442    0.000  136.442     0.000  246.564    0.000  246.564     0.000   10.154    0.000   10.154
237.10   306.957  172.195    0.000  172.195     1.902  231.516    0.000  231.516     0.000    0.000    0.000    0.000
237.20   342.433  147.505    0.000  147.505     7.263  225.380    0.000  225.380     0.000    0.000    0.000    0.000
237.30   272.282  177.324    0.000  177.324     0.000  175.789    0.000  175.789     0.000    0.000    0.000    0.000
237.40   327.610  145.473    0.000  145.473     1.816  199.049    0.000  199.049     0.000   20.308    0.000   20.308
237.50   313.097  152.957    0.000  152.957     0.000  205.923    0.000  205.923     0.000    0.000    0.000    0.000
237.60   338.146  139.754    0.000  139.754     0.000  206.097    0.000  206.097     0.000   10.154    0.000   10.154
237.70   286.586  177.692    0.000  177.692     0.000  124.860    0.000  124.860     0.000    0.000    0.000    0.000
237.80   316.772  143.906    0.000  143.906     1.902  121.098    0.000  121.098     0.000    0.000    0.000    0.000
237.90   320.751  140.298    0.000  140.298     0.000  136.880    0.000  136.880     0.000    0.000    0.000    0.000
238.00   339.986  117.003    0.000  117.003     5.448  141.030    0.000  141.030     0.000    0.000    0.000    0.000
238.10   329.616  120.572    0.000  120.572     7.263  125.983    0.000  125.983     0.000    0.000    0.000    0.000
238.20   336.576  122.926    0.000  122.926    18.764  109.382    0.000  109.382     0.000    0.000    0.000    0.000
238.30   337.859  121.684    0.000  121.684     0.000  186.513    0.000  186.513     0.000    0.000    0.000    0.000
238.40   368.013   84.357    0.000   84.357     0.000  134.371    0.000  134.371     0.000    0.000    0.000    0.000
238.50   360.205  134.133    0.000  134.133     1.902  206.572    0.000  206.572     0.000    0.000    0.000    0.000
238.60   349.647  150.869    0.000  150.869     7.263  191.959    0.000  191.959     0.000    0.000    0.000    0.000
238.70   296.879  170.732    0.000  170.732     1.902  195.677    0.000  195.677     0.000   39.811    0.000   39.811
238.80   333.330  149.746    0.000  149.746     0.000  204.584    0.000  204.584     0.000    9.953    0.000    9.953
238.90   315.007  170.966    0.000  170.966     1.816  214.527    0.000  214.527     0.000   49.764    0.000   49.764
239.00   333.059  146.503    0.000  146.503     3.805  241.851    0.000  241.851     0.000   39.811    0.000   39.811
239.10   317.436  178.649    0.000  178.649     0.000  215.306    0.000  215.306     0.000    9.953    0.000    9.953
239.20   306.655  166.050    0.000  166.050     0.000  186.080    0.000  186.080     0.000    9.953    0.000    9.953
239.30   321.911  148.317    0.000  148.317     0.000  192.392    0.000  192.392     0.000    0.000    0.000    0.000
239.40   342.845  126.786    0.000  126.786    12.711  193.732    0.000  193.732     0.000    0.000    0.000    0.000
239.50   319.294  145.601    0.000  145.601     9.079  179.032    0.000  179.032     0.000    9.953    0.000    9.953
239.60   291.087  142.686    0.000  142.686     0.000  173.931    0.000  173.931     0.000    0.000    0.000    0.000
239.70   336.206  143.272    0.000  143.272     9.339  190.834    0.000  190.834     0.000    0.000    0.000    0.000
239.80   321.443  148.278    0.000  148.278     0.000  218.200    0.000  218.200     0.000    0.000    0.000    0.000
239.90   339.027  138.832    0.000  138.832     0.000  215.133    0.000  215.133     0.000    0.000    0.000    0.000
240.00   345.036  141.276    0.000  141.276     0.000  278.253    0.000  278.253     0.000    0.000    0.000    0.000
240.10   344.437  136.255    0.000  136.255     0.000  267.489    0.000  267.489     0.000    0.000    0.000    0.000
240.20   323.371  123.625    0.000  123.625     0.000  230.265    0.000  230.265     0.000    0.000    0.000    0.000
240.30   336.406  124.363    0.000  124.363     0.000  229.313    0.000  229.313     0.000    0.000    0.000    0.000
240.40   336.476  156.086    0.000  156.086     0.000  256.120    0.000  256.120     0.000    9.953    0.000    9.953
240.50   295.158  135.592    0.000  135.592     0.000  243.322    0.000  243.322     0.000    0.000    0.000    0.000
240.60   294.265  167.069    0.000  167.069     0.000  203.156    0.000  203.156     0.000   19.906    0.000   19.906
240.70   327.571  163.682    0.000  163.682     0.000  237.918    0.000  237.918     0.000    0.000    0.000    0.000
240.80   301.056  150.403    0.000  150.403     0.000  186.511    0.000  186.511     0.000    0.000    0.000    0.000
240.90   283.156  169.743    0.000  169.743     0.000  183.010    0.000  183.010     0.000    0.000    0.000    0.000
241.00   287.433  192.080    0.000  192.080     0.000  186.599    0.000  186.599     0.000    0.000    0.000    0.000
241.10   351.158  121.322    0.000  121.322     0.000  162.863    0.000  162.863     0.000    0.000    0.000    0.000
241.20   348.957  130.766    0.000  130.766     0.000  188.024    0.000  188.024     0.000    0.000    0.000    0.000
241.30   287.915  149.390    0.000  149.390     0.000  200.995    0.000  200.995     0.000    0.000    0.000    0.000
241.40   325.842  159.215    0.000  159.215     0.000  204.756    0.000  204.756     0.000    9.953    0.000    9.953
241.50   337.520  151.363    0.000  151.363     0.000  229.788    0.000  229.788     0.000    0.000    0.000    0.000
241.60   322.293  149.672    0.000  149.672     0.000  202.638    0.000  202.638     0.000    0.000    0.000    0.000
241.70   271.849  167.810    0.000  167.810     0.000  214.139    0.000  214.139     0.000    0.000    0.000    0.000
241.80   314.184  142.078    0.000  142.078     0.000  179.507    0.000  179.507     0.000    0.000    0.000    0.000
241.90   325.852  119.106    0.000  119.106     0.000  178.685    0.000  178.685     0.000    0.000    0.000    0.000
242.00   292.945  128.969    0.000  128.969     0.000  185.949    0.000  185.949     0.000    0.000    0.000    0.000
242.10   284.852  141.967    0.000  141.967     0.000  219.108    0.000  219.108     0.000    0.000    0.000    0.000
242.20   295.725  135.988    0.000  135.988     0.000  219.976    0.000  219.976     0.000    0.000    0.000    0.000
242.30   315.117  128.221    0.000  128.221     0.000  175.401    0.000  175.401     0.000    0.000    0.000    0.000
242.40   321.131  145.075    0.000  145.075     0.000  249.591    0.000  249.591     0.000    0.000    0.000    0.000
242.50   340.856  128.195    0.000  128.195     0.000  214.398    0.000  214.398     0.000    0.000    0.000    0.000
242.60   359.911  118.865    0.000  118.865     0.000  232.902    0.000  232.902     0.000    0.000    0.000    0.000
242.70   311.564  157.291    0.000  157.291     0.000  253.696    0.000  253.696     0.000    0.000    0.000    0.000
242.80   305.187  154.162    0.000  154.162     0.000  200.865    0.000  200.865     0.000    0.000    0.000    0.000
242.90   320.816  151.815    0.000  151.815     0.000  241.678    0.000  241.678     0.000    0.000    0.000    0.000
243.00   302.114  147.081    0.000  147.081     0.000  221.445    0.000  221.445     0.000    9.953    0.000    9.953
243.10   344.677  133.338    0.000  133.338     0.000  192.131    0.000  192.131     0.000    0.000    0.000    0.000
243.20   339.361  147.518    0.000  147.518     0.000  237.875    0.000  237.875     0.000    0.000    0.000    0.000
243.30   364.080  132.865    0.000  132.865     0.000  193.385    0.000  193.385     0.000    0.000    0.000    0.000
243.40   324.629  145.291    0.000  145.291     0.000  192.045    0.000  192.045     0.000    0.000    0.000    0.000
243.50   293.130  155.264    0.000  155.264     0.000  201.428    0.000  201.428     0.000    0.000    0.000    0.000
243.60   366.402  129.029    0.000  129.029     0.000  242.241    0.000  242.241     0.000    0.000    0.000    0.000
243.70   290.139  147.068    0.000  147.068     0.000  204.670    0.000  204.670     0.000    0.000    0.000    0.000
243.80   319.966  159.104    0.000  159.104     0.000  232.167    0.000  232.167     0.000    9.953    0.000    9.953
243.90   326.101  125.167    0.000  125.167     0.000  212.712    0.000  212.712     0.000    0.000    0.000    0.000
244.00   315.529  149.615    0.000  149.615     0.000  205.448    0.000  205.448     0.000    0.000    0.000    0.000
244.10   322.710  151.408    0.000  151.408     0.000  162.992    0.000  162.992     0.000    0.000    0.000    0.000
244.20   320.116  137.642    0.000  137.642     0.000  175.746    0.000  175.746     0.000    0.000    0.000    0.000
244.30   310.965  160.441    0.000  160.441     0.000  231.127    0.000  231.127     0.000    0.000    0.000    0.000
244.40   312.461  153.904    0.000  153.904     0.000  208.604    0.000  208.604     0.000    0.000    0.000    0.000
244.50   350.328  137.510    0.000  137.510     0.000  237.268    0.000  237.268     0.000    0.000    0.000    0.000
244.60   312.497  143.517    0.000  143.517     0.000  215.868    0.000  215.868     0.000    0.000    0.000    0.000
244.70   310.288  141.502    0.000  141.502     0.000  209.771    0.000  209.771     0.000    0.000    0.000    0.000
244.80   336.452  127.884    0.000  127.884     0.000  250.584    0.000  250.584     0.000    0.000    0.000    0.000
244.90   307.622  163.613    0.000  163.613     0.000  216.861    0.000  216.861     0.000    0.000    0.000    0.000
245.00   308.698  157.226    0.000  157.226     0.000  220.838    0.000  220.838     0.000    0.000    0.000    0.000
245.10   335.146  120.598    0.000  120.598     1.902  215.476    0.000  215.476     0.000    0.000    0.000    0.000
245.20   317.963  131.564    0.000  131.564     0.000  229.313    0.000  229.313     0.000    0.000    0.000    0.000
245.30   381.373  129.014    0.000  129.014     0.000  262.214    0.000  262.214     0.000    0.000    0.000    0.000
245.40   304.796  140.260    0.000  140.260     0.000  229.399    0.000  229.399     0.000    0.000    0.000    0.000
245.50   294.539  139.156    0.000  139.156     0.000  234.156    0.000  234.156     0.000    0.000    0.000    0.000
245.60   331.827  123.458    0.000  123.458     0.000  190.921    0.000  190.921     0.000    0.000    0.000    0.000
245.70   322.722  135.673    0.000  135.673     0.000  231.993    0.000  231.993     0.000    0.000    0.000    0.000
245.80   301.482  165.597    0.000  165.597     0.000  232.037    0.000  232.037     0.000    0.000    0.000    0.000
245.90   326.259  142.417    0.000  142.417     5.448  251.059    0.000  251.059     0.000    0.000    0.000    0.000
246.00   341.424  149.140    0.000  149.140     5.620  213.144    0.000  213.144     0.000    0.000    0.000    0.000
246.10   365.914  140.922    0.000  140.922    11.154  262.950    0.000  262.950     0.000    0.000    0.000    0.000
246.20   337.405  141.361    0.000  141.361     0.000  204.454    0.000  204.454     0.000    0.000    0.000    0.000
246.30   319.695  144.062    0.000  144.062     0.000  258.799    0.000  258.799     0.000    0.000    0.000    0.000
246.40   294.027  147.927    0.000  147.927     0.000  253.136    0.000  253.136     0.000    0.000    0.000    0.000
246.50   315.536  163.796    0.000  163.796     0.000  232.341    0.000  232.341     0.000    0.000    0.000    0.000
246.60   347.530  134.905    0.000  134.905     5.620  207.308    0.000  207.308     0.000    0.000    0.000    0.000
246.70   283.044  153.324    0.000  153.324    12.711  203.890    0.000  203.890     0.000    0.000    0.000    0.000
246.80   352.238  134.469    0.000  134.469     9.079  183.441    0.000  183.441     0.000    0.000    0.000    0.000
246.90   314.004  140.780    0.000  140.780    12.797  203.718    0.000  203.718     0.000    0.000    0.000    0.000
247.00   318.425  120.471    0.000  120.471    25.508  181.930    0.000  181.930     0.000    0.000    0.000    0.000
247.10   331.584  136.423    0.000  136.423     5.448  200.043    0.000  200.043     0.000    0.000    0.000    0.000
247.20   331.269  153.804    0.000  153.804     0.000  201.730    0.000  201.730     0.000    0.000    0.000    0.000
247.30   344.101  109.198    0.000  109.198    29.053  148.207    0.000  148.207     0.000   19.906    0.000   19.906
247.40   316.391  154.633    0.000  154.633    29.486  199.870    0.000  199.870     0.000    0.000    0.000    0.000
247.50   310.364  134.567    0.000  134.567    18.158  207.221    0.000  207.221     0.000   29.858    0.000   29.858
247.60   318.260  153.114    0.000  153.114     5.707  240.338    0.000  240.338     0.000    0.000    0.000    0.000
247.70   356.270  125.685    0.000  125.685     0.000  256.076    0.000  256.076     0.000   19.906    0.000   19.906
247.80   335.474  135.102    0.000  135.102     0.000  250.974    0.000  250.974     0.000    9.953    0.000    9.953
247.90   332.821  135.620    0.000  135.620     0.000  257.415    0.000  257.415     0.000    0.000    0.000    0.000
248.00   335.606  124.786    0.000  124.786     0.000  202.119    0.000  202.119     0.000    0.000    0.000    0.000
248.10   336.654  135.175    0.000  135.175     0.000  207.307    0.000  207.307     0.000    0.000    0.000    0.000
248.20   332.118  149.460    0.000  149.460     0.000  265.804    0.000  265.804     0.000   19.906    0.000   19.906
248.30   313.156  164.836    0.000  164.836     0.000  243.841    0.000  243.841     0.000    0.000    0.000    0.000
248.40   326.454  174.031    0.000  174.031     0.000  236.793    0.000  236.793     0.000    0.000    0.000    0.000
248.50   268.597  207.694    0.000  207.694     0.000  233.722    0.000  233.722     0.000    9.953    0.000    9.953
248.60   329.174  192.321    0.000  192.321     0.000  228.622    0.000  228.622     0.000    0.000    0.000    0.000
248.70   281.077  161.786    0.000  161.786     0.000  213.316    0.000  213.316     0.000    9.953    0.000    9.953
248.80   307.614  151.928    0.000  151.928     0.000  200.693    0.000  200.693     0.000    9.953    0.000    9.953
248.90   352.928  143.095    0.000  143.095     0.000  226.156    0.000  226.156     0.000   79.623    0.000   79.623
249.00   328.810  119.928    0.000  119.928    10.981  240.509    0.000  240.509     0.000    0.000    0.000    0.000
249.10   321.131  144.631    0.000  144.631     0.000  237.095    0.000  237.095     0.000   19.906    0.000   19.906
249.20   314.181  142.462    0.000  142.462     0.000  221.790    0.000  221.790     0.000    9.953    0.000    9.953
249.30   330.518  148.788    0.000  148.788     3.632  190.144    0.000  190.144     0.000    0.000    0.000    0.000
249.40   359.985   99.280    0.000   99.280     0.000  238.087    0.000  238.087     0.000    9.953    0.000    9.953
249.50   350.260  152.647    0.000  152.647     0.000  232.686    0.000  232.686     0.000    0.000    0.000    0.000
249.60   335.180  134.627    0.000  134.627     5.707  182.621    0.000  182.621     0.000    0.000    0.000    0.000
249.70   358.681   98.774    0.000   98.774     0.000  183.096    0.000  183.096     0.000    0.000    0.000    0.000
249.80   321.807  159.400    0.000  159.400     0.000  205.059    0.000  205.059     0.000    9.953    0.000    9.953
249.90   397.646   93.855    0.000   93.855     0.000  185.345    0.000  185.345     0.000    0.000    0.000    0.000
250.00   333.676  130.723    0.000  130.723     0.000  200.908    0.000  200.908     0.000    0.000    0.000    0.000
250.10   394.755  107.270    0.000  107.270     0.000  155.338    0.000  155.338     0.000    0.000    0.000    0.000
250.20   366.632  105.170    0.000  105.170     0.000  174.277    0.000  174.277     0.000    0.000    0.000    0.000
250.30   341.956  110.175    0.000  110.175     0.000  181.410    0.000  181.410     0.000    0.000    0.000    0.000
250.40   337.788  126.168    0.000  126.168     5.448  179.682    0.000  179.682     0.000    0.000    0.000    0.000
250.50   358.388  120.040    0.000  120.040     1.902  183.702    0.000  183.702     0.000    0.000    0.000    0.000
250.60   335.410  129.889    0.000  129.889    16.688  204.064    0.000  204.064     0.000    0.000    0.000    0.000
250.70   348.466  116.898    0.000  116.898     0.000  200.518    0.000  200.518     0.000    0.000    0.000    0.000
250.80   337.080  118.132    0.000  118.132    16.343  161.998    0.000  161.998     0.000    0.000    0.000    0.000
250.90   367.868   99.986    0.000   99.986    19.974  191.915    0.000  191.915     0.000    0.000    0.000    0.000
251.00   351.734  104.605    0.000  104.605    19.974  199.136    0.000  199.136     0.000    0.000    0.000    0.000
251.10   374.173  106.638    0.000  106.638    15.218  210.593    0.000  210.593     0.000   49.764    0.000   49.764
251.20   359.246  115.457    0.000  115.457    16.775  244.532    0.000  244.532     0.000   19.906    0.000   19.906
251.30   366.312   88.739    0.000   88.739     9.511  219.283    0.000  219.283     0.000   29.858    0.000   29.858
251.40   371.551  124.152    0.000  124.152     7.523  245.567    0.000  245.567     0.000   39.811    0.000   39.811
251.50   353.948  154.694    0.000  154.694    12.711  243.710    0.000  243.710     0.000   89.575    0.000   89.575
251.60   341.607  156.820    0.000  156.820     0.000  269.868    0.000  269.868     0.000   59.717    0.000   59.717
251.70   335.799  134.424    0.000  134.424     0.000  260.528    0.000  260.528     0.000   89.575    0.000   89.575
251.80   309.189  174.237    0.000  174.237     0.000  264.463    0.000  264.463     0.000   39.811    0.000   39.811
251.90   352.409  129.806    0.000  129.806     0.000  257.848    0.000  257.848     0.000   29.858    0.000   29.858
252.00   337.937  134.100    0.000  134.100     1.902  217.423    0.000  217.423     0.000    0.000    0.000    0.000
252.10   380.586  105.707    0.000  105.707     0.000  253.266    0.000  253.266     0.000    0.000    0.000    0.000
252.20   345.651  142.377    0.000  142.377     9.511  276.007    0.000  276.007     0.000    0.000    0.000    0.000
252.30   341.854  136.696    0.000  136.696     0.000  252.529    0.000  252.529     0.000    0.000    0.000    0.000
252.40   330.433  209.093    0.000  209.093     0.000  306.358    0.000  306.358     0.000   39.811    0.000   39.811
252.50   344.734  139.967    0.000  139.967     0.000  250.195    0.000  250.195     0.000    0.000    0.000    0.000
252.60   353.027  147.926    0.000  147.926     0.000  250.583    0.000  250.583     0.000    0.000    0.000    0.000
252.70   328.845  167.252    0.000  167.252     0.000  286.124    0.000  286.124     0.000    9.953    0.000    9.953
252.80   315.483  171.293    0.000  171.293     0.000  235.625    0.000  235.625     0.000    0.000    0.000    0.000
252.90   354.467  126.433    0.000  126.433     0.000  230.480    0.000  230.480     0.000    0.000    0.000    0.000
253.00   340.944  162.844    0.000  162.844     0.000  308.820    0.000  308.820     0.000   19.906    0.000   19.906
253.10   354.732  141.557    0.000  141.557     0.000  246.780    0.000  246.780     0.000    0.000    0.000    0.000
253.20   355.202  137.498    0.000  137.498     7.609  217.510    0.000  217.510     0.000    0.000    0.000    0.000
253.30   372.329  133.173    0.000  133.173     0.000  260.700    0.000  260.700     0.000    0.000    0.000    0.000
253.40   335.021  165.261    0.000  165.261     0.000  267.878    0.000  267.878     0.000    0.000    0.000    0.000
253.50   336.571  126.763    0.000  126.763     3.632  225.985    0.000  225.985     0.000    0.000    0.000    0.000
253.60   375.300  133.581    0.000  133.581     0.000  176.655    0.000  176.655     0.000    0.000    0.000    0.000
253.70   446.233   94.743    0.000   94.743     0.000  236.837    0.000  236.837     0.000    0.000    0.000    0.000
253.80   369.065  119.601    0.000  119.601     0.000  207.437    0.000  207.437     0.000    0.000    0.000    0.000
253.90   387.666  112.231    0.000  112.231     0.000  162.040    0.000  162.040     0.000    0.000    0.000    0.000
254.00   375.647  106.848    0.000  106.848     0.000  206.701    0.000  206.701     0.000    0.000    0.000    0.000
254.10   372.335  136.468    0.000  136.468     0.000  201.990    0.000  201.990     0.000    0.000    0.000    0.000
254.20   357.747  119.751    0.000  119.751     0.000  213.404    0.000  213.404     0.000    0.000    0.000    0.000
254.30   357.933  125.333    0.000  125.333     0.000  167.315    0.000  167.315     0.000    0.000    0.000    0.000
254.40   358.279  116.513    0.000  116.513     0.000  163.166    0.000  163.166     0.000    0.000    0.000    0.000
254.50   360.429  124.519    0.000  124.519     0.000  166.884    0.000  166.884     0.000    0.000    0.000    0.000
254.60   357.039  131.648    0.000  131.648     1.816  184.955    0.000  184.955     0.000    0.000    0.000    0.000
254.70   327.235  140.360    0.000  140.360     0.000  163.944    0.000  163.944     0.000    0.000    0.000    0.000
254.80   411.839   92.102    0.000   92.102     0.000  142.240    0.000  142.240     0.000    0.000    0.000    0.000
254.90   319.435  138.456    0.000  138.456     0.000  161.866    0.000  161.866     0.000    0.000    0.000    0.000
255.00   341.217  146.724    0.000  146.724     0.000  175.704    0.000  175.704     0.000    0.000    0.000    0.000
255.10   361.049  144.783    0.000  144.783     0.000  180.242    0.000  180.242     0.000    0.000    0.000    0.000
255.20   346.702  126.859    0.000  126.859     0.000  199.568    0.000  199.568     0.000    0.000    0.000    0.000
255.30   292.471  150.944    0.000  150.944     0.000  178.425    0.000  178.425     0.000    9.953    0.000    9.953
255.40   364.999  141.220    0.000  141.220     0.000  193.255    0.000  193.255     0.000    0.000    0.000    0.000
255.50   365.150   94.545    0.000   94.545     0.000  182.922    0.000  182.922     0.000    0.000    0.000    0.000
255.60   379.009  123.082    0.000  123.082     3.718  215.823    0.000  215.823     0.000    9.953    0.000    9.953
255.70   384.041  133.682    0.000  133.682     0.000  197.709    0.000  197.709     0.000    0.000    0.000    0.000
255.80   371.101  136.131    0.000  136.131     0.000  273.456    0.000  273.456     0.000   19.906    0.000   19.906
255.90   350.262  137.791    0.000  137.791     0.000  252.617    0.000  252.617     0.000    0.000    0.000    0.000
256.00   354.081  125.503    0.000  125.503     0.000  254.951    0.000  254.951     0.000    0.000    0.000    0.000
256.10   371.547  112.146    0.000  112.146     0.000  286.640    0.000  286.640     0.000    0.000    0.000    0.000
256.20   371.673  113.622    0.000  113.622     0.000  241.203    0.000  241.203     0.000    9.953    0.000    9.953
256.30   359.315  138.881    0.000  138.881     0.000  253.783    0.000  253.783     0.000    0.000    0.000    0.000
256.40   336.970  129.970    0.000  129.970     0.000  226.849    0.000  226.849     0.000    9.953    0.000    9.953
256.50   366.972  120.628    0.000  120.628     0.000  249.202    0.000  249.202     0.000   99.528    0.000   99.528
256.60   345.845  132.931    0.000  132.931     0.000  312.021    0.000  312.021     0.000  159.245    0.000  159.245
256.70   339.706  148.289    0.000  148.289     0.000  263.164    0.000  263.164     0.000  139.541    0.000  139.541
256.80   345.775  114.158    0.000  114.158     0.000  273.585    0.000  273.585     0.000  119.434    0.000  119.434
256.90   359.724  112.343    0.000  112.343     0.000  282.535    0.000  282.535     0.000    9.953    0.000    9.953
257.00   345.641  119.601    0.000  119.601     0.000  245.396    0.000  245.396     0.000  109.481    0.000  109.481
257.10   350.572  131.015    0.000  131.015     0.000  266.105    0.000  266.105     0.000  119.434    0.000  119.434
257.20   390.632   90.806    0.000   90.806     0.000  231.908    0.000  231.908     0.000   39.811    0.000   39.811
257.30   340.198  120.389    0.000  120.389     0.000  266.881    0.000  266.881     0.000   49.764    0.000   49.764
257.40   344.696  107.422    0.000  107.422     0.000  242.629    0.000  242.629     0.000   99.528    0.000   99.528
257.50   304.710  133.019    0.000  133.019     0.000  251.881    0.000  251.881     0.000   10.154    0.000   10.154
257.60   353.626  128.759    0.000  128.759     0.000  266.235    0.000  266.235     0.000    0.000    0.000    0.000
257.70   375.064  113.442    0.000  113.442     0.000  304.237    0.000  304.237     0.000    0.000    0.000    0.000
257.80   329.560  126.464    0.000  126.464     0.000  229.054    0.000  229.054     0.000    9.953    0.000    9.953
257.90   325.385  112.229    0.000  112.229     0.000  213.012    0.000  213.012     0.000    0.000    0.000    0.000
258.00   344.861  129.411    0.000  129.411     0.000  276.483    0.000  276.483     0.000    0.000    0.000    0.000
258.10   337.775  124.784    0.000  124.784     0.000  304.542    0.000  304.542     0.000    0.000    0.000    0.000
258.20   325.254  129.136    0.000  129.136     0.000  281.324    0.000  281.324     0.000    0.000    0.000    0.000
258.30   305.685  134.775    0.000  134.775     0.000  267.402    0.000  267.402     0.000    0.000    0.000    0.000
258.40   349.448  117.940    0.000  117.940     0.000  288.112    0.000  288.112     0.000    0.000    0.000    0.000
258.50   322.471  166.270    0.000  166.270     0.000  213.229    0.000  213.229     0.000    0.000    0.000    0.000
258.60   365.543  128.307    0.000  128.307     0.000  261.695    0.000  261.695     0.000    0.000    0.000    0.000
258.70   338.232  146.711    0.000  146.711     0.000  220.147    0.000  220.147     0.000    0.000    0.000    0.000
258.80   357.219  120.419    0.000  120.419     0.000  258.841    0.000  258.841     0.000    0.000    0.000    0.000
258.90   327.042  142.044    0.000  142.044     0.000  236.662    0.000  236.662     0.000    0.000    0.000    0.000
259.00   397.621  124.166    0.000  124.166     0.000  368.614    0.000  368.614     0.000    0.000    0.000    0.000
259.10   330.146  147.880    0.000  147.880     0.000  267.273    0.000  267.273     0.000    0.000    0.000    0.000
259.20   357.618  124.997    0.000  124.997     0.000  282.188    0.000  282.188     0.000   89.575    0.000   89.575
259.30   337.611  106.364    0.000  106.364     0.000  237.441    0.000  237.441     0.000   89.575    0.000   89.575
259.40   333.803  146.122    0.000  146.122     0.000  274.622    0.000  274.622     0.000  119.434    0.000  119.434
259.50   314.247  168.061    0.000  168.061     0.000  283.789    0.000  283.789     0.000  139.339    0.000  139.339
259.60   289.391  175.246    0.000  175.246     0.000  294.770    0.000  294.770     0.000   49.764    0.000   49.764
259.70   314.996  169.685    0.000  169.685     0.000  291.137    0.000  291.137     0.000   59.717    0.000   59.717
259.80   325.678  144.301    0.000  144.301     0.000  260.139    0.000  260.139     0.000    0.000    0.000    0.000
259.90   363.370  134.183    0.000  134.183     0.000  249.850    0.000  249.850     0.000   29.858    0.000   29.858
260.00   319.254  171.122    0.000  171.122     0.000  315.867    0.000  315.867     0.000   69.670    0.000   69.670
260.10   335.974  168.411    0.000  168.411     0.000  310.595    0.000  310.595     0.000    0.000    0.000    0.000
260.20   328.360  167.058    0.000  167.058     0.000  269.349    0.000  269.349     0.000    0.000    0.000    0.000
260.30   309.143  201.740    0.000  201.740     0.000  269.392    0.000  269.392     0.000   59.717    0.000   59.717
260.40   347.034  157.989    0.000  157.989     0.000  290.620    0.000  290.620     0.000    0.000    0.000    0.000
260.50   305.546  174.377    0.000  174.377     0.000  215.090    0.000  215.090     0.000    0.000    0.000    0.000
260.60   314.468  154.507    0.000  154.507     0.000  241.851    0.000  241.851     0.000    0.000    0.000    0.000
260.70   293.728  191.341    0.000  191.341     0.000  209.467    0.000  209.467     0.000    0.000    0.000    0.000
260.80   330.199  166.160    0.000  166.160     0.000  230.308    0.000  230.308     0.000    0.000    0.000    0.000
260.90   351.361  125.744    0.000  125.744     0.000  240.987    0.000  240.987     0.000    0.000    0.000    0.000
261.00   329.927  120.443    0.000  120.443     0.000  230.695    0.000  230.695     0.000    0.000    0.000    0.000
261.10   344.224  123.032    0.000  123.032     0.000  272.981    0.000  272.981     0.000    0.000    0.000    0.000
261.20   382.991  134.871    0.000  134.871     0.000  269.216    0.000  269.216     0.000    0.000    0.000    0.000
261.30   347.383  120.556    0.000  120.556     0.000  252.487    0.000  252.487     0.000    0.000    0.000    0.000
261.40   332.382  140.879    0.000  140.879     0.000  241.332    0.000  241.332     0.000    0.000    0.000    0.000
261.50   349.608  138.242    0.000  138.242     0.000  236.015    0.000  236.015     0.000    0.000    0.000    0.000
261.60   369.575  128.953    0.000  128.953     0.000  308.260    0.000  308.260     0.000    0.000    0.000    0.000
261.70   336.698  116.938    0.000  116.938     0.000  221.575    0.000  221.575     0.000    0.000    0.000    0.000
261.80   395.931   99.913    0.000   99.913     0.000  238.910    0.000  238.910     0.000    0.000    0.000    0.000
261.90   358.809  104.366    0.000  104.366     0.000  259.837    0.000  259.837     0.000    0.000    0.000    0.000
262.00   379.511  115.232    0.000  115.232     0.000  316.992    0.000  316.992     0.000    0.000    0.000    0.000
262.10   358.272  107.018    0.000  107.018     3.632  239.300    0.000  239.300     0.000    0.000    0.000    0.000
262.20   356.022  103.100    0.000  103.100     1.902  231.431    0.000  231.431     0.000    0.000    0.000    0.000
262.30   386.173   91.050    0.000   91.050     0.000  203.762    0.000  203.762     0.000    0.000    0.000    0.000
262.40   368.838  137.001    0.000  137.001     5.448  201.816    0.000  201.816     0.000    0.000    0.000    0.000
262.50   390.547  148.302    0.000  148.302     0.000  248.594    0.000  248.594     0.000    0.000    0.000    0.000
262.60   433.388  108.497    0.000  108.497     3.632  190.835    0.000  190.835     0.000    0.000    0.000    0.000
262.70   398.676  122.758    0.000  122.758     0.000  198.055    0.000  198.055     0.000    0.000    0.000    0.000
262.80   409.802  107.298    0.000  107.298     0.000  224.991    0.000  224.991     0.000    0.000    0.000    0.000
262.90   373.052  120.261    0.000  120.261     0.000  188.673    0.000  188.673     0.000    0.000    0.000    0.000
263.00   424.655  119.360    0.000  119.360     0.000  269.089    0.000  269.089     0.000    0.000    0.000    0.000
263.10   354.066  129.260    0.000  129.260     3.632  235.972    0.000  235.972     0.000    0.000    0.000    0.000
263.20   412.209  107.508    0.000  107.508     5.448  229.443    0.000  229.443     0.000    0.000    0.000    0.000
263.30   365.096  127.381    0.000  127.381     5.448  221.055    0.000  221.055     0.000    0.000    0.000    0.000
263.40   381.446  128.479    0.000  128.479     1.816  257.587    0.000  257.587     0.000    0.000    0.000    0.000
263.50   352.878  132.932    0.000  132.932     0.000  207.220    0.000  207.220     0.000    0.000    0.000    0.000
263.60   357.308  118.571    0.000  118.571     0.000  211.717    0.000  211.717     0.000    0.000    0.000    0.000
263.70   376.712  125.391    0.000  125.391     1.816  236.232    0.000  236.232     0.000    0.000    0.000    0.000
263.80   401.624  124.180    0.000  124.180    29.053  259.231    0.000  259.231     0.000    9.953    0.000    9.953
263.90   396.761  122.970    0.000  122.970     1.816  231.130    0.000  231.130     0.000    0.000    0.000    0.000
264.00   352.997  131.251    0.000  131.251     1.816  262.951    0.000  262.951     0.000    0.000    0.000    0.000
264.10   371.552  122.602    0.000  122.602     0.000  275.012    0.000  275.012     0.000    9.953    0.000    9.953
264.20   323.229  131.633    0.000  131.633     0.000  231.605    0.000  231.605     0.000    0.000    0.000    0.000
264.30   339.214  136.466    0.000  136.466     1.902  275.486    0.000  275.486     0.000    0.000    0.000    0.000
264.40   390.182  118.622    0.000  118.622     1.902  301.428    0.000  301.428     0.000    9.953    0.000    9.953
264.50   367.516  114.838    0.000  114.838     0.000  220.192    0.000  220.192     0.000    0.000    0.000    0.000
264.60   369.245  123.604    0.000  123.604     0.000  234.499    0.000  234.499     0.000    9.953    0.000    9.953
264.70   330.056  142.317    0.000  142.317     0.000  223.779    0.000  223.779     0.000    0.000    0.000    0.000
264.80   301.674  163.554    0.000  163.554     0.000  218.851    0.000  218.851     0.000    0.000    0.000    0.000
264.90   291.254  173.611    0.000  173.611     0.000  214.872    0.000  214.872     0.000    0.000    0.000    0.000
265.00   311.788  145.067    0.000  145.067     0.000  248.033    0.000  248.033     0.000    0.000    0.000    0.000
265.10   297.065  151.372    0.000  151.372     0.000  232.035    0.000  232.035     0.000    0.000    0.000    0.000
265.20   326.794  131.204    0.000  131.204     0.000  227.887    0.000  227.887     0.000    0.000    0.000    0.000
265.30   315.419  140.655    0.000  140.655     0.000  229.530    0.000  229.530     0.000    0.000    0.000    0.000
265.40   291.240  182.125    0.000  182.125     0.000  234.632    0.000  234.632     0.000    0.000    0.000    0.000
265.50   279.843  185.667    0.000  185.667     0.000  118.462    0.000  118.462     0.000    0.000    0.000    0.000
265.60   255.029  216.327    0.000  216.327     0.000  132.556    0.000  132.556     0.000    0.000    0.000    0.000
265.70   298.511  154.331    0.000  154.331     0.000  265.977    0.000  265.977     0.000    0.000    0.000    0.000
265.80   299.801  173.105    0.000  173.105     0.000  299.912    0.000  299.912     0.000    0.000    0.000    0.000
265.90   252.689  213.961    0.000  213.961     0.000  301.169    0.000  301.169     0.000    0.000    0.000    0.000
266.00   251.280  233.269    0.000  233.269     0.000  274.880    0.000  274.880     0.000    0.000    0.000    0.000
266.10   304.424  226.032    0.000  226.032     0.000  283.962    0.000  283.962     0.000    9.953    0.000    9.953
266.20   277.680  205.235    0.000  205.235     0.000  296.455    0.000  296.455     0.000    9.953    0.000    9.953
266.30   299.170  150.677    0.000  150.677     0.000  259.708    0.000  259.708     0.000    0.000    0.000    0.000
266.40   326.363  145.343    0.000  145.343     3.632  257.979    0.000  257.979     0.000    0.000    0.000    0.000
266.50   299.615  157.981    0.000  157.981     1.816  274.622    0.000  274.622     0.000    0.000    0.000    0.000
266.60   327.431  160.946    0.000  160.946     0.000  281.584    0.000  281.584     0.000   59.717    0.000   59.717
266.70   316.378  173.516    0.000  173.516     0.000  322.612    0.000  322.612     0.000   19.906    0.000   19.906
266.80   337.211  130.021    0.000  130.021     0.000  237.917    0.000  237.917     0.000    0.000    0.000    0.000
266.90   340.810  147.193    0.000  147.193     0.000  270.560    0.000  270.560     0.000   29.858    0.000   29.858
267.00   331.513  137.542    0.000  137.542     5.707  250.021    0.000  250.021     0.000    0.000    0.000    0.000
267.10   301.026  176.788    0.000  176.788     0.000  287.852    0.000  287.852     0.000   29.858    0.000   29.858
267.20   341.616  148.408    0.000  148.408     1.902  274.622    0.000  274.622     0.000   59.717    0.000   59.717
267.30   303.515  186.306    0.000  186.306     0.000  300.345    0.000  300.345     0.000  189.104    0.000  189.104
267.40   384.948  141.654    0.000  141.654     0.000  269.824    0.000  269.824     0.000   99.528    0.000   99.528
267.50   321.694  167.594    0.000  167.594     0.000  283.314    0.000  283.314     0.000   69.670    0.000   69.670
267.60   387.622  167.952    0.000  167.952     5.448  241.635    0.000  241.635     0.000    0.000    0.000    0.000
267.70   342.882  162.099    0.000  162.099     1.816  199.612    0.000  199.612     0.000    0.000    0.000    0.000
267.80   338.534  149.603    0.000  149.603     0.000  225.465    0.000  225.465     0.000    0.000    0.000    0.000
267.90   321.102  140.810    0.000  140.810     5.448  232.727    0.000  232.727     0.000    0.000    0.000    0.000
268.00   300.834  160.951    0.000  160.951     0.000  259.661    0.000  259.661     0.000   59.717    0.000   59.717
268.10   343.308  184.640    0.000  184.640     0.000  287.549    0.000  287.549     0.000   79.623    0.000   79.623
268.20   303.304  201.129    0.000  201.129     0.000  273.283    0.000  273.283     0.000    0.000    0.000    0.000
268.30   315.871  165.839    0.000  165.839     0.000  253.221    0.000  253.221     0.000   29.858    0.000   29.858
268.40   314.034  179.959    0.000  179.959     0.000  241.980    0.000  241.980     0.000    0.000    0.000    0.000
268.50   292.086  180.316    0.000  180.316     1.902  242.932    0.000  242.932     0.000    9.953    0.000    9.953
268.60   299.933  194.179    0.000  194.179     3.805  239.515    0.000  239.515     0.000    0.000    0.000    0.000
268.70   291.840  196.249    0.000  196.249     0.000  262.820    0.000  262.820     0.000    0.000    0.000    0.000
268.80   295.452  184.583    0.000  184.583     0.000  229.054    0.000  229.054     0.000    0.000    0.000    0.000
268.90   301.994  175.236    0.000  175.236     1.902  244.964    0.000  244.964     0.000    0.000    0.000    0.000
269.00   304.901  175.311    0.000  175.311     0.000  230.826    0.000  230.826     0.000    0.000    0.000    0.000
269.10   291.217  191.196    0.000  191.196     0.000  242.803    0.000  242.803     0.000    0.000    0.000    0.000
269.20   254.916  204.285    0.000  204.285     0.000  251.233    0.000  251.233     0.000   30.261    0.000   30.261
269.30   287.709  164.050    0.000  164.050     0.000  241.375    0.000  241.375     0.000    9.953    0.000    9.953
269.40   297.994  155.323    0.000  155.323     0.000  287.160    0.000  287.160     0.000   89.575    0.000   89.575
269.50   288.871  180.537    0.000  180.537     1.902  312.237    0.000  312.237     0.000  139.339    0.000  139.339
269.60   274.836  198.001    0.000  198.001     0.000  278.514    0.000  278.514     0.000   39.811    0.000   39.811
269.70   278.740  219.012    0.000  219.012     0.000  292.651    0.000  292.651     0.000   19.906    0.000   19.906
269.80   240.716  231.630    0.000  231.630     0.000  251.491    0.000  251.491     0.000   29.858    0.000   29.858
269.90   296.998  200.476    0.000  200.476     0.000  331.304    0.000  331.304     0.000   79.623    0.000   79.623
270.00   296.686  157.793    0.000  157.793     0.000  255.859    0.000  255.859     0.000   29.858    0.000   29.858
270.10   330.080  165.487    0.000  165.487    12.711  263.944    0.000  263.944     0.000    0.000    0.000    0.000
270.20   316.800  175.895    0.000  175.895     1.902  269.302    0.000  269.302     0.000   29.858    0.000   29.858
270.30   291.562  158.324    0.000  158.324     0.000  225.419    0.000  225.419     0.000    0.000    0.000    0.000
270.40   289.710  156.084    0.000  156.084     9.079  253.912    0.000  253.912     0.000    0.000    0.000    0.000
270.50   353.393  115.399    0.000  115.399     1.816  269.519    0.000  269.519     0.000    0.000    0.000    0.000
270.60   357.722  118.978    0.000  118.978    12.711  252.181    0.000  252.181     0.000   19.906    0.000   19.906
270.70   331.949  114.073    0.000  114.073     3.632  263.724    0.000  263.724     0.000    0.000    0.000    0.000
270.80   391.120  137.819    0.000  137.819     7.263  239.902    0.000  239.902     0.000    0.000    0.000    0.000
270.90   364.192  133.633    0.000  133.633    10.895  268.827    0.000  268.827     0.000    0.000    0.000    0.000
271.00   361.431  153.072    0.000  153.072    10.895  314.654    0.000  314.654     0.000    0.000    0.000    0.000
271.10   374.574  119.779    0.000  119.779     7.263  270.943    0.000  270.943     0.000    9.953    0.000    9.953
271.20   312.292  134.072    0.000  134.072     0.000  257.931    0.000  257.931     0.000   19.906    0.000   19.906
271.30   320.133  123.395    0.000  123.395     7.263  258.582    0.000  258.582     0.000    0.000    0.000    0.000
271.40   330.373  124.895    0.000  124.895     0.000  241.588    0.000  241.588     0.000    0.000    0.000    0.000
271.50   314.629  132.808    0.000  132.808     0.000  279.506    0.000  279.506     0.000   29.858    0.000   29.858
271.60   323.312  149.358    0.000  149.358    16.343  245.179    0.000  245.179     0.000   29.858    0.000   29.858
271.70   353.013  160.109    0.000  160.109     1.816  287.029    0.000  287.029     0.000    9.953    0.000    9.953
271.80   367.923  126.141    0.000  126.141    23.692  259.575    0.000  259.575     0.000  149.292    0.000  149.292
271.90   370.499  154.586    0.000  154.586    29.140  264.461    0.000  264.461     0.000   70.675    0.000   70.675
272.00   329.849  127.600    0.000  127.600    10.981  224.425    0.000  224.425     0.000   70.674    0.000   70.674
272.10   335.714  172.632    0.000  172.632     1.816  298.528    0.000  298.528     0.000  120.941    0.000  120.941
272.20   293.808  194.652    0.000  194.652     1.816  249.978    0.000  249.978     0.000  121.645    0.000  121.645
272.30   318.803  158.719    0.000  158.719     0.000  262.041    0.000  262.041     0.000  111.693    0.000  111.693
272.40   312.753  182.181    0.000  182.181    13.316  293.211    0.000  293.211     0.000  141.953    0.000  141.953
272.50   307.066  154.645    0.000  154.645     0.000  254.557    0.000  254.557     0.000  141.550    0.000  141.550
272.60   291.551  178.639    0.000  178.639     0.000  248.724    0.000  248.724     0.000   30.261    0.000   30.261
272.70   272.251  187.496    0.000  187.496     0.000  284.650    0.000  284.650     0.000   50.367    0.000   50.367
272.80   290.123  163.392    0.000  163.392     1.816  245.696    0.000  245.696     0.000   30.462    0.000   30.462
272.90   253.064  166.366    0.000  166.366     0.000  264.676    0.000  264.676     0.000   80.929    0.000   80.929
273.00   277.178  155.360    0.000  155.360     0.000  240.206    0.000  240.206     0.000   60.822    0.000   60.822
273.10   259.311  170.341    0.000  170.341     0.000  231.994    0.000  231.994     0.000   81.231    0.000   81.231
273.20   318.680  143.854    0.000  143.854     0.000  256.161    0.000  256.161     0.000  121.444    0.000  121.444
273.30   263.284  167.217    0.000  167.217     0.000  216.386    0.000  216.386     0.000   71.077    0.000   71.077
273.40   252.579  189.290    0.000  189.290     0.000  257.412    0.000  257.412     0.000  111.088    0.000  111.088
273.50   299.716  187.050    0.000  187.050     0.000  277.044    0.000  277.044     0.000   60.923    0.000   60.923
273.60   249.666  220.083    0.000  220.083     0.000  300.820    0.000  300.820     0.000  149.895    0.000  149.895
273.70   268.708  215.685    0.000  215.685     0.000  269.303    0.000  269.303     0.000  120.640    0.000  120.640
273.80   274.698  181.398    0.000  181.398     0.000  259.576    0.000  259.576     0.000  130.794    0.000  130.794
273.90   273.138  191.970    0.000  191.970     0.000  231.689    0.000  231.689     0.000   60.119    0.000   60.119
274.00   231.442  205.692    0.000  205.692     0.000  246.433    0.000  246.433     0.000   50.568    0.000   50.568
274.10   239.899  248.095    0.000  248.095     0.000  271.943    0.000  271.943     0.000   30.261    0.000   30.261
274.20   269.932  212.966    0.000  212.966     0.000  273.500    0.000  273.500     0.000  111.492    0.000  111.492
274.30   257.898  195.724    0.000  195.724     0.000  284.782    0.000  284.782     0.000   71.077    0.000   71.077
274.40   241.481  206.692    0.000  206.692     0.000  280.846    0.000  280.846     0.000  110.686    0.000  110.686
274.50   282.110  199.949    0.000  199.949     0.000  313.100    0.000  313.100     0.000   79.824    0.000   79.824
274.60   304.961  167.895    0.000  167.895     0.000  265.673    0.000  265.673     0.000   50.769    0.000   50.769
274.70   310.652  181.157    0.000  181.157     0.000  270.387    0.000  270.387     0.000   99.930    0.000   99.930
274.80   318.588  153.734    0.000  153.734     0.000  269.561    0.000  269.561     0.000   40.414    0.000   40.414
274.90   264.632  184.355    0.000  184.355     1.902  234.931    0.000  234.931     0.000    0.000    0.000    0.000
275.00   312.523  146.961    0.000  146.961     0.000  237.827    0.000  237.827     0.000   30.462    0.000   30.462
275.10   320.660  145.181    0.000  145.181     0.000  275.832    0.000  275.832     0.000  131.397    0.000  131.397
275.20   277.736  194.001    0.000  194.001     1.902  291.565    0.000  291.565     0.000  171.810    0.000  171.810
275.30   303.608  172.958    0.000  172.958     0.000  231.906    0.000  231.906     0.000   40.213    0.000   40.213
275.40   233.377  198.384    0.000  198.384     0.000  294.849    0.000  294.849     0.000  151.301    0.000  151.301
275.50   252.469  217.519    0.000  217.519     0.000  273.407    0.000  273.407     0.000  162.059    0.000  162.059
275.60   258.675  215.916    0.000  215.916     0.000  289.404    0.000  289.404     0.000  172.011    0.000  172.011
275.70   255.204  230.558    0.000  230.558     0.000  297.708    0.000  297.708     0.000  159.848    0.000  159.848
275.80   276.896  223.074    0.000  223.074     0.000  298.487    0.000  298.487     0.000  141.149    0.000  141.149
275.90   276.777  208.266    0.000  208.266     0.000  324.731    0.000  324.731     0.000  141.350    0.000  141.350
276.00   265.920  196.516    0.000  196.516     0.000  250.106    0.000  250.106     0.000   60.923    0.000   60.923
276.10   285.234  223.706    0.000  223.706     0.000  293.168    0.000  293.168     0.000  109.481    0.000  109.481
276.20   272.265  196.921    0.000  196.921     0.000  268.182    0.000  268.182     0.000  119.635    0.000  119.635
276.30   274.752  213.960    0.000  213.960     0.000  305.663    0.000  305.663     0.000  159.245    0.000  159.245
276.40   257.036  240.204    0.000  240.204     0.000  308.952    0.000  308.952     0.000  159.245    0.000  159.245
276.50   264.325  206.119    0.000  206.119     0.000  280.763    0.000  280.763     0.000   89.575    0.000   89.575
276.60   302.284  200.777    0.000  200.777     0.000  331.520    0.000  331.520     0.000  119.434    0.000  119.434
276.70   271.637  198.580    0.000  198.580     0.000  296.111    0.000  296.111     0.000  110.084    0.000  110.084
276.80   249.689  211.838    0.000  211.838     0.000  299.007    0.000  299.007     0.000  159.245    0.000  159.245
276.90   261.485  234.238    0.000  234.238     0.000  293.301    0.000  293.301     0.000  219.565    0.000  219.565
277.00   214.899  231.176    0.000  231.176     0.000  267.663    0.000  267.663     0.000  189.104    0.000  189.104
277.10   249.685  223.072    0.000  223.072     0.000  306.531    0.000  306.531     0.000  179.151    0.000  179.151
277.20   246.312  223.948    0.000  223.948     0.000  321.447    0.000  321.447     0.000  218.962    0.000  218.962
277.30   245.512  201.622    0.000  201.622     0.000  275.531    0.000  275.531     0.000  119.434    0.000  119.434
277.40   258.219  213.778    0.000  213.778     0.000  309.298    0.000  309.298     0.000   69.670    0.000   69.670
277.50   230.223  238.762    0.000  238.762     0.000  276.613    0.000  276.613     0.000  130.191    0.000  130.191
277.60   275.750  204.637    0.000  204.637     0.000  335.713    0.000  335.713     0.000  228.915    0.000  228.915
277.70   270.745  195.913    0.000  195.913     0.000  334.762    0.000  334.762     0.000  189.104    0.000  189.104
277.80   253.623  224.471    0.000  224.471     0.000  320.798    0.000  320.798     0.000  169.399    0.000  169.399
277.90   242.522  228.314    0.000  228.314     0.000  324.947    0.000  324.947     0.000  229.719    0.000  229.719
278.00   279.262  217.171    0.000  217.171     0.000  351.277    0.000  351.277     0.000  249.826    0.000  249.826
278.10   249.881  213.460    0.000  213.460     0.000  338.306    0.000  338.306     0.000  190.310    0.000  190.310
278.20   271.184  200.404    0.000  200.404     0.000  306.877    0.000  306.877     0.000  228.915    0.000  228.915
278.30   306.561  160.855    0.000  160.855     0.000  287.724    0.000  287.724     0.000  159.245    0.000  159.245
278.40   323.824  159.270    0.000  159.270     0.000  260.961    0.000  260.961     0.000  218.962    0.000  218.962
278.50   319.984  183.761    0.000  183.761     0.000  292.565    0.000  292.565     0.000  179.754    0.000  179.754
278.60   296.161  171.900    0.000  171.900     0.000  317.945    0.000  317.945     0.000  190.310    0.000  190.310
278.70   310.176  180.021    0.000  180.021     0.000  288.112    0.000  288.112     0.000  189.305    0.000  189.305
278.80   311.880  165.750    0.000  165.750     0.000  330.566    0.000  330.566     0.000  189.305    0.000  189.305
278.90   323.411  134.790    0.000  134.790     0.000  304.842    0.000  304.842     0.000  160.653    0.000  160.653
279.00   350.072  145.105    0.000  145.105     0.000  315.609    0.000  315.609     0.000  220.369    0.000  220.369
279.10   326.086  132.790    0.000  132.790     0.000  281.234    0.000  281.234     0.000  189.404    0.000  189.404
279.20   370.523  129.323    0.000  129.323     5.448  305.924    0.000  305.924     0.000  229.417    0.000  229.417
279.30   327.197  161.396    0.000  161.396     0.000  344.404    0.000  344.404     0.000  240.074    0.000  240.074
279.40   290.815  162.014    0.000  162.014     0.000  293.733    0.000  293.733     0.000  150.499    0.000  150.499
279.50   311.983  139.682    0.000  139.682     0.000  294.684    0.000  294.684     0.000  169.600    0.000  169.600
279.60   298.095  171.292    0.000  171.292     0.000  285.387    0.000  285.387     0.000  110.285    0.000  110.285
279.70   301.184  140.797    0.000  140.797     0.000  256.637    0.000  256.637     0.000   80.025    0.000   80.025
279.80   302.853  140.253    0.000  140.253     0.000  240.728    0.000  240.728     0.000  119.434    0.000  119.434
279.90   335.573  113.358    0.000  113.358     0.000  271.120    0.000  271.120     0.000  110.486    0.000  110.486
280.00   330.840  139.722    0.000  139.722     3.632  232.081    0.000  232.081     0.000  139.943    0.000  139.943
280.10   310.395  135.003    0.000  135.003     7.263  246.910    0.000  246.910     0.000   40.012    0.000   40.012
280.20   317.451  138.736    0.000  138.736     9.079  305.878    0.000  305.878     0.000   79.623    0.000   79.623
280.30   294.078  143.601    0.000  143.601     0.000  241.506    0.000  241.506     0.000  109.682    0.000  109.682
280.40   308.685  146.178    0.000  146.178     0.000  242.283    0.000  242.283     0.000   79.824    0.000   79.824
280.50   286.661  137.891    0.000  137.891     0.000  260.571    0.000  260.571     0.000   79.824    0.000   79.824
280.60   295.181  139.413    0.000  139.413     0.000  227.930    0.000  227.930     0.000   60.320    0.000   60.320
280.70   288.924  133.892    0.000  133.892     0.000  234.112    0.000  234.112     0.000   70.474    0.000   70.474
280.80   298.081  167.624    0.000  167.624     1.816  210.550    0.000  210.550     0.000   89.575    0.000   89.575
280.90   313.691  125.434    0.000  125.434     3.718  213.404    0.000  213.404     0.000   69.670    0.000   69.670
281.00   325.680  130.140    0.000  130.140     0.000  274.579    0.000  274.579     0.000  109.481    0.000  109.481
281.10   305.193  114.725    0.000  114.725     0.000  241.549    0.000  241.549     0.000   99.528    0.000   99.528
281.20   343.197  121.544    0.000  121.544     0.000  288.500    0.000  288.500     0.000   89.575    0.000   89.575
281.30   346.564  111.820    0.000  111.820     0.000  268.094    0.000  268.094     0.000  129.789    0.000  129.789
281.40   335.636  125.633    0.000  125.633     0.000  258.583    0.000  258.583     0.000  149.292    0.000  149.292
281.50   327.421  114.679    0.000  114.679     0.000  238.523    0.000  238.523     0.000  120.037    0.000  120.037
281.60   322.550  144.898    0.000  144.898     0.000  275.659    0.000  275.659     0.000  129.789    0.000  129.789
281.70   291.126  160.226    0.000  160.226     0.000  280.763    0.000  280.763     0.000  139.742    0.000  139.742
281.80   289.608  173.523    0.000  173.523     0.000  255.773    0.000  255.773     0.000   90.179    0.000   90.179
281.90   351.309  151.767    0.000  151.767     0.000  270.038    0.000  270.038     0.000   89.977    0.000   89.977
282.00   343.060  150.610    0.000  150.610     0.000  266.667    0.000  266.667     0.000  129.387    0.000  129.387
282.10   326.718  144.593    0.000  144.593     0.000  264.851    0.000  264.851     0.000  129.588    0.000  129.588
282.20   345.366  145.468    0.000  145.468     7.263  283.918    0.000  283.918     0.000   59.918    0.000   59.918
282.30   315.629  156.791    0.000  156.791     0.000  273.586    0.000  273.586     0.000  139.339    0.000  139.339
282.40   335.113  148.726    0.000  148.726     0.000  303.719    0.000  303.719     0.000  140.144    0.000  140.144
282.50   330.119  163.525    0.000  163.525     0.000  293.214    0.000  293.214     0.000  180.156    0.000  180.156
282.60   313.890  141.979    0.000  141.979     0.000  307.352    0.000  307.352     0.000  119.434    0.000  119.434
282.70   385.523  113.261    0.000  113.261     0.000  308.519    0.000  308.519     0.000  129.387    0.000  129.387
282.80   313.508  145.066    0.000  145.066     0.000  312.884    0.000  312.884     0.000   99.528    0.000   99.528
282.90   320.793  156.255    0.000  156.255     0.000  301.947    0.000  301.947     0.000   99.930    0.000   99.930
283.00   329.202  143.191    0.000  143.191     0.000  252.097    0.000  252.097     0.000   89.575    0.000   89.575
283.10   326.297  155.524    0.000  155.524     0.000  307.136    0.000  307.136     0.000  129.387    0.000  129.387
283.20   311.240  142.134    0.000  142.134     0.000  245.137    0.000  245.137     0.000   99.930    0.000   99.930
283.30   377.165  162.047    0.000  162.047     0.000  252.920    0.000  252.920     0.000  119.434    0.000  119.434
283.40   306.518  125.196    0.000  125.196     0.000  225.769    0.000  225.769     0.000   40.012    0.000   40.012
283.50   351.996  138.726    0.000  138.726     0.000  300.218    0.000  300.218     0.000  189.104    0.000  189.104
283.60   340.637  155.127    0.000  155.127     0.000  318.766    0.000  318.766     0.000  149.292    0.000  149.292
283.70   341.732  159.748    0.000  159.748     0.000  315.909    0.000  315.909     0.000  119.434    0.000  119.434
283.80   326.434  148.347    0.000  148.347     0.000  292.911    0.000  292.911     0.000   79.623    0.000   79.623
283.90   315.906  149.308    0.000  149.308     0.000  249.461    0.000  249.461     0.000   89.575    0.000   89.575
284.00   327.110  155.731    0.000  155.731     0.000  291.052    0.000  291.052     0.000   79.623    0.000   79.623
284.10   315.784  145.614    0.000  145.614     0.000  229.487    0.000  229.487     0.000   59.717    0.000   59.717
284.20   342.674  150.718    0.000  150.718     0.000  289.063    0.000  289.063     0.000   99.528    0.000   99.528
284.30   297.327  160.510    0.000  160.510     0.000  304.671    0.000  304.671     0.000   59.717    0.000   59.717
284.40   308.854  157.479    0.000  157.479     0.000  275.701    0.000  275.701     0.000   99.528    0.000   99.528
284.50   354.343  142.179    0.000  142.179     0.000  322.138    0.000  322.138     0.000  139.339    0.000  139.339
284.60   356.674  149.026    0.000  149.026     0.000  341.463    0.000  341.463     0.000  159.446    0.000  159.446
284.70   325.864  150.969    0.000  150.969     0.000  315.046    0.000  315.046     0.000  119.434    0.000  119.434
284.80   293.644  162.837    0.000  162.837     0.000  271.075    0.000  271.075     0.000   89.575    0.000   89.575
284.90   301.768  165.710    0.000  165.710     0.000  222.785    0.000  222.785     0.000   49.764    0.000   49.764
285.00   339.614  148.648    0.000  148.648     0.000  301.515    0.000  301.515     0.000  159.446    0.000  159.446
285.10   328.172  171.104    0.000  171.104     0.000  302.293    0.000  302.293     0.000  149.292    0.000  149.292
285.20   349.864  155.183    0.000  155.183     0.000  309.470    0.000  309.470     0.000  119.434    0.000  119.434
285.30   347.967  127.690    0.000  127.690     0.000  254.778    0.000  254.778     0.000  129.387    0.000  129.387
285.40   348.080  130.159    0.000  130.159     0.000  265.846    0.000  265.846     0.000  149.292    0.000  149.292
285.50   329.742  168.742    0.000  168.742     0.000  305.666    0.000  305.666     0.000  159.245    0.000  159.245
285.60   330.800  149.165    0.000  149.165     0.000  284.870    0.000  284.870     0.000  209.612    0.000  209.612
285.70   309.399  163.889    0.000  163.889     0.000  265.328    0.000  265.328     0.000   29.858    0.000   29.858
285.80   304.299  172.526    0.000  172.526     0.000  264.765    0.000  264.765     0.000   59.717    0.000   59.717
285.90   350.459  128.524    0.000  128.524     0.000  254.649    0.000  254.649     0.000  109.481    0.000  109.481
286.00   357.234  134.623    0.000  134.623     0.000  307.265    0.000  307.265     0.000  159.245    0.000  159.245
286.10   324.369  143.966    0.000  143.966     0.000  254.173    0.000  254.173     0.000  109.883    0.000  109.883
286.20   329.500  157.255    0.000  157.255     0.000  305.752    0.000  305.752     0.000   99.528    0.000   99.528
286.30   333.243  141.340    0.000  141.340     0.000  289.669    0.000  289.669     0.000  139.339    0.000  139.339
286.40   352.531  133.860    0.000  133.860     0.000  264.679    0.000  264.679     0.000  139.339    0.000  139.339
286.50   315.252  129.617    0.000  129.617     0.000  241.765    0.000  241.765     0.000   69.670    0.000   69.670
286.60   347.198  136.386    0.000  136.386     0.000  250.714    0.000  250.714     0.000  159.446    0.000  159.446
286.70   363.545  131.678    0.000  131.678     0.000  294.726    0.000  294.726     0.000   89.575    0.000   89.575
286.80   308.061  164.762    0.000  164.762     0.000  318.073    0.000  318.073     0.000  159.446    0.000  159.446
286.90   314.614  144.644    0.000  144.644     0.000  267.273    0.000  267.273     0.000   99.528    0.000   99.528
287.00   329.851  144.531    0.000  144.531     0.000  223.563    0.000  223.563     0.000   69.670    0.000   69.670
287.10   319.935  143.431    0.000  143.431     0.000  249.072    0.000  249.072     0.000   99.528    0.000   99.528
287.20   344.640  141.221    0.000  141.221     0.000  323.306    0.000  323.306     0.000  109.481    0.000  109.481
287.30   337.025  157.185    0.000  157.185     0.000  302.898    0.000  302.898     0.000  129.588    0.000  129.588
287.40   304.139  152.211    0.000  152.211     0.000  219.239    0.000  219.239     0.000   59.717    0.000   59.717
287.50   345.628  144.669    0.000  144.669     0.000  306.962    0.000  306.962     0.000   79.623    0.000   79.623
287.60   324.298  159.548    0.000  159.548     0.000  307.221    0.000  307.221     0.000   59.717    0.000   59.717
287.70   330.363  147.022    0.000  147.022     0.000  294.468    0.000  294.468     0.000    0.000    0.000    0.000
287.80   321.073  164.934    0.000  164.934     0.000  302.899    0.000  302.899     0.000  119.434    0.000  119.434
287.90   333.197  132.422    0.000  132.422     0.000  278.514    0.000  278.514     0.000   39.811    0.000   39.811
288.00   339.033  130.595    0.000  130.595     0.000  279.031    0.000  279.031     0.000   29.858    0.000   29.858
288.10   288.423  160.808    0.000  160.808     0.000  290.619    0.000  290.619     0.000   89.575    0.000   89.575
288.20   309.835  162.455    0.000  162.455     0.000  269.995    0.000  269.995     0.000   99.528    0.000   99.528
288.30   286.941  166.284    0.000  166.284     0.000  278.859    0.000  278.859     0.000   89.575    0.000   89.575
288.40   325.188  157.382    0.000  157.382     0.000  278.124    0.000  278.124     0.000   99.528    0.000   99.528
288.50   315.682  156.325    0.000  156.325     0.000  283.399    0.000  283.399     0.000   79.623    0.000   79.623
288.60   328.947  152.375    0.000  152.375     0.000  241.203    0.000  241.203     0.000   69.670    0.000   69.670
288.70   347.521  163.652    0.000  163.652     0.000  260.442    0.000  260.442     0.000   99.528    0.000   99.528
288.80   284.500  169.641    0.000  169.641     0.000  262.171    0.000  262.171     0.000   69.670    0.000   69.670
288.90   298.971  165.639    0.000  165.639     0.000  243.841    0.000  243.841     0.000   69.871    0.000   69.871
289.00   315.162  148.897    0.000  148.897     0.000  230.697    0.000  230.697     0.000   69.670    0.000   69.670
289.10   309.340  178.433    0.000  178.433     0.000  281.280    0.000  281.280     0.000  109.481    0.000  109.481
289.20   297.435  179.263    0.000  179.263     0.000  278.471    0.000  278.471     0.000   99.528    0.000   99.528
289.30   263.179  219.255    0.000  219.255     0.000  258.194    0.000  258.194     0.000   99.528    0.000   99.528
289.40   230.912  232.683    0.000  232.683     0.000  263.123    0.000  263.123     0.000  109.481    0.000  109.481
289.50   262.345  223.666    0.000  223.666     0.000  282.491    0.000  282.491     0.000  109.481    0.000  109.481
289.60   255.328  226.081    0.000  226.081     0.000  278.341    0.000  278.341     0.000  129.387    0.000  129.387
289.70   288.049  201.905    0.000  201.905     0.000  289.883    0.000  289.883     0.000  129.387    0.000  129.387
289.80   285.289  175.593    0.000  175.593     0.000  258.454    0.000  258.454     0.000   69.670    0.000   69.670
289.90   292.202  176.843    0.000  176.843     0.000  319.499    0.000  319.499     0.000  109.682    0.000  109.682
290.00   298.956  186.211    0.000  186.211     0.000  267.618    0.000  267.618     0.000   99.528    0.000   99.528
290.10   314.262  154.715    0.000  154.715     0.000  300.304    0.000  300.304     0.000  119.434    0.000  119.434
290.20   331.718  154.097    0.000  154.097     0.000  264.462    0.000  264.462     0.000   79.623    0.000   79.623
290.30   308.407  156.210    0.000  156.210     0.000  284.480    0.000  284.480     0.000   59.717    0.000   59.717
290.40   316.771  150.812    0.000  150.812     0.000  272.546    0.000  272.546     0.000   99.528    0.000   99.528
290.50   319.241  137.583    0.000  137.583     0.000  247.557    0.000  247.557     0.000    9.953    0.000    9.953
290.60   294.657  154.253    0.000  154.253     0.000  236.102    0.000  236.102     0.000   20.107    0.000   20.107
290.70   330.420  144.150    0.000  144.150     0.000  262.430    0.000  262.430     0.000   29.858    0.000   29.858
290.80   311.062  161.665    0.000  161.665     0.000  245.612    0.000  245.612     0.000   79.623    0.000   79.623
290.90   320.497  136.652    0.000  136.652     0.000  214.872    0.000  214.872     0.000   29.858    0.000   29.858
291.00   285.875  181.577    0.000  181.577     0.000  282.749    0.000  282.749     0.000   69.670    0.000   69.670
291.10   317.402  176.183    0.000  176.183     0.000  277.605    0.000  277.605     0.000   79.623    0.000   79.623
291.20   312.213  164.528    0.000  164.528     0.000  264.030    0.000  264.030     0.000  109.481    0.000  109.481
291.30   321.869  158.562    0.000  158.562     0.000  261.393    0.000  261.393     0.000  119.434    0.000  119.434
291.40   350.825  138.063    0.000  138.063     0.000  236.706    0.000  236.706     0.000   59.717    0.000   59.717
291.50   320.606  175.266    0.000  175.266     0.000  274.710    0.000  274.710     0.000   99.528    0.000   99.528
291.60   314.345  159.439    0.000  159.439     0.000  230.568    0.000  230.568     0.000   69.670    0.000   69.670
291.70   330.018  175.881    0.000  175.881     0.000  268.267    0.000  268.267     0.000  109.481    0.000  109.481
291.80   319.603  171.301    0.000  171.301     0.000  273.067    0.000  273.067     0.000  119.434    0.000  119.434
291.90   281.641  180.395    0.000  180.395     0.000  263.813    0.000  263.813     0.000  119.434    0.000  119.434
292.00   315.456  170.220    0.000  170.220     0.000  247.256    0.000  247.256     0.000  119.434    0.000  119.434
292.10   330.611  172.931    0.000  172.931     0.000  281.843    0.000  281.843     0.000  109.481    0.000  109.481
292.20   318.294  180.264    0.000  180.264     0.000  270.776    0.000  270.776     0.000  129.387    0.000  129.387
292.30   300.030  147.647    0.000  147.647     0.000  240.424    0.000  240.424     0.000   89.575    0.000   89.575
292.40   318.842  161.397    0.000  161.397     0.000  275.790    0.000  275.790     0.000   59.717    0.000   59.717
292.50   321.693  156.478    0.000  156.478     0.000  295.591    0.000  295.591     0.000  109.481    0.000  109.481
292.60   323.547  141.540    0.000  141.540     0.000  243.321    0.000  243.321     0.000   59.717    0.000   59.717
292.70   324.703  171.307    0.000  171.307     0.000  280.588    0.000  280.588     0.000  159.245    0.000  159.245
292.80   325.534  185.152    0.000  185.152     0.000  352.963    0.000  352.963     0.000  130.191    0.000  130.191
292.90   320.176  151.491    0.000  151.491     0.000  286.035    0.000  286.035     0.000   79.623    0.000   79.623
293.00   312.950  147.993    0.000  147.993     0.000  272.158    0.000  272.158     0.000   89.575    0.000   89.575
293.10   307.678  166.405    0.000  166.405     0.000  264.852    0.000  264.852     0.000  119.434    0.000  119.434
293.20   317.174  175.308    0.000  175.308     0.000  272.547    0.000  272.547     0.000  169.198    0.000  169.198
293.30   310.080  143.402    0.000  143.402     0.000  243.409    0.000  243.409     0.000   79.623    0.000   79.623
293.40   326.572  162.212    0.000  162.212     0.000  288.154    0.000  288.154     0.000  129.387    0.000  129.387
293.50   253.903  160.618    0.000  160.618     0.000  198.963    0.000  198.963     0.000   69.670    0.000   69.670
293.60   276.809  159.033    0.000  159.033     0.000  260.096    0.000  260.096     0.000  129.387    0.000  129.387
293.70   288.711  158.927    0.000  158.927     0.000  279.896    0.000  279.896     0.000   29.858    0.000   29.858
293.80   284.695  153.914    0.000  153.914     0.000  259.446    0.000  259.446     0.000   89.575    0.000   89.575
293.90   351.925  156.706    0.000  156.706     0.000  306.959    0.000  306.959     0.000   79.623    0.000   79.623
294.00   324.170  147.332    0.000  147.332     0.000  277.823    0.000  277.823     0.000  109.481    0.000  109.481
294.10   344.023  151.720    0.000  151.720     0.000  278.385    0.000  278.385     0.000  159.245    0.000  159.245
294.20   327.423  146.459    0.000  146.459     0.000  260.139    0.000  260.139     0.000   69.670    0.000   69.670
294.30   311.947  161.480    0.000  161.480     0.000  255.340    0.000  255.340     0.000   59.717    0.000   59.717
294.40   315.695  160.874    0.000  160.874     0.000  258.626    0.000  258.626     0.000   69.871    0.000   69.871
294.50   313.726  162.175    0.000  162.175     0.000  280.805    0.000  280.805     0.000   59.717    0.000   59.717
294.60   323.860  157.778    0.000  157.778     0.000  264.549    0.000  264.549     0.000   79.623    0.000   79.623
294.70   328.369  145.528    0.000  145.528     0.000  324.905    0.000  324.905     0.000  139.339    0.000  139.339
294.80   322.041  145.533    0.000  145.533     0.000  270.819    0.000  270.819     0.000  109.682    0.000  109.682
294.90   374.042  115.106    0.000  115.106     0.000  295.374    0.000  295.374     0.000  129.588    0.000  129.588
295.00   335.908  136.357    0.000  136.357     0.000  261.523    0.000  261.523     0.000   89.575    0.000   89.575
295.10   298.303  193.486    0.000  193.486     0.000  291.441    0.000  291.441     0.000   90.179    0.000   90.179
295.20   328.452  136.537    0.000  136.537     0.000  308.562    0.000  308.562     0.000   49.764    0.000   49.764
295.30   333.408  151.743    0.000  151.743     0.000  291.137    0.000  291.137     0.000  119.434    0.000  119.434
295.40   310.816  185.887    0.000  185.887     0.000  299.827    0.000  299.827     0.000  169.198    0.000  169.198
295.50   350.503  141.964    0.000  141.964     0.000  300.087    0.000  300.087     0.000  189.908    0.000  189.908
295.60   329.072  149.602    0.000  149.602     0.000  309.297    0.000  309.297     0.000  129.789    0.000  129.789
295.70   293.356  161.482    0.000  161.482     0.000  323.088    0.000  323.088     0.000  109.883    0.000  109.883
295.80   316.956  151.714    0.000  151.714     0.000  308.130    0.000  308.130     0.000  160.854    0.000  160.854
295.90   386.795  111.411    0.000  111.411     0.000  318.246    0.000  318.246     0.000  170.404    0.000  170.404
296.00   316.531  166.826    0.000  166.826     0.000  235.323    0.000  235.323     0.000  139.339    0.000  139.339
296.10   347.688  142.488    0.000  142.488     0.000  288.414    0.000  288.414     0.000  129.789    0.000  129.789
296.20   277.589  185.270    0.000  185.270     0.000  281.497    0.000  281.497     0.000  139.339    0.000  139.339
296.30   313.482  170.700    0.000  170.700     0.000  284.262    0.000  284.262     0.000  119.534    0.000  119.534
296.40   320.214  175.034    0.000  175.034     0.000  313.232    0.000  313.232     0.000  190.310    0.000  190.310
296.50   312.758  158.532    0.000  158.532     0.000  292.521    0.000  292.521     0.000  149.292    0.000  149.292
296.60   315.122  173.767    0.000  173.767     0.000  303.849    0.000  303.849     0.000  180.156    0.000  180.156
296.70   334.326  167.622    0.000  167.622     0.000  287.809    0.000  287.809     0.000  109.682    0.000  109.682
296.80   330.499  168.610    0.000  168.610     0.000  308.951    0.000  308.951     0.000  150.499    0.000  150.499
296.90   310.949  166.684    0.000  166.684     0.000  308.865    0.000  308.865     0.000  139.339    0.000  139.339
297.00   352.213  145.307    0.000  145.307     0.000  304.758    0.000  304.758     0.000  179.553    0.000  179.553
297.10   358.767  139.542    0.000  139.542     0.000  297.190    0.000  297.190     0.000  159.647    0.000  159.647
297.20   317.761  163.342    0.000  163.342     0.000  273.586    0.000  273.586     0.000  160.049    0.000  160.049
297.30   306.157  153.339    0.000  153.339     0.000  310.939    0.000  310.939     0.000  179.151    0.000  179.151
297.40   329.384  141.287    0.000  141.287     0.000  319.455    0.000  319.455     0.000  129.387    0.000  129.387
297.50   331.837  157.580    0.000  157.580     0.000  327.542    0.000  327.542     0.000  149.292    0.000  149.292
297.60   295.294  191.565    0.000  191.565     0.000  302.423    0.000  302.423     0.000  129.387    0.000  129.387
297.70   281.459  206.886    0.000  206.886     0.000  305.880    0.000  305.880     0.000  139.339    0.000  139.339
297.80   262.443  199.771    0.000  199.771     0.000  261.567    0.000  261.567     0.000   99.528    0.000   99.528
297.90   296.738  213.428    0.000  213.428     0.000  299.959    0.000  299.959     0.000   99.528    0.000   99.528
298.00   260.343  207.504    0.000  207.504     0.000  274.796    0.000  274.796     0.000  149.292    0.000  149.292
298.10   277.606  214.208    0.000  214.208     0.000  302.553    0.000  302.553     0.000   99.528    0.000   99.528
298.20   261.302  233.667    0.000  233.667     0.000  310.638    0.000  310.638     0.000  139.339    0.000  139.339
298.30   260.715  220.424    0.000  220.424     0.000  300.779    0.000  300.779     0.000  129.387    0.000  129.387
298.40   271.001  174.149    0.000  174.149     0.000  251.277    0.000  251.277     0.000   89.575    0.000   89.575
298.50   273.319  171.573    0.000  171.573     0.000  233.463    0.000  233.463     0.000   69.670    0.000   69.670
298.60   251.677  203.644    0.000  203.644     0.000  267.749    0.000  267.749     0.000   69.670    0.000   69.670
298.70   269.984  225.485    0.000  225.485     0.000  273.716    0.000  273.716     0.000   99.528    0.000   99.528
298.80   254.446  223.116    0.000  223.116     0.000  294.381    0.000  294.381     0.000  149.292    0.000  149.292
298.90   283.008  203.997    0.000  203.997     0.000  286.902    0.000  286.902     0.000   79.623    0.000   79.623
299.00   252.156  214.136    0.000  214.136     0.000  273.973    0.000  273.973     0.000  119.635    0.000  119.635
299.10   221.544  221.117    0.000  221.117     0.000  289.278    0.000  289.278     0.000  179.553    0.000  179.553
299.20   266.269  233.257    0.000  233.257     0.000  291.398    0.000  291.398     0.000  129.387    0.000  129.387
299.30   261.174  193.593    0.000  193.593     0.000  259.664    0.000  259.664     0.000   29.858    0.000   29.858
299.40   276.791  229.960    0.000  229.960     0.000  306.876    0.000  306.876     0.000  130.191    0.000  130.191
299.50   346.576  170.040    0.000  170.040     0.000  324.126    0.000  324.126     0.000   99.528    0.000   99.528
299.60   388.630  130.015    0.000  130.015     0.000  317.726    0.000  317.726     0.000   99.528    0.000   99.528
299.70   380.685  155.295    0.000  155.295     0.000  367.835    0.000  367.835     0.000  139.339    0.000  139.339
299.80   353.530  111.159    0.000  111.159     0.000  271.034    0.000  271.034     0.000  119.434    0.000  119.434
299.90   324.836  127.351    0.000  127.351     0.000  242.457    0.000  242.457     0.000   69.871    0.000   69.871
300.00   309.939  129.165    0.000  129.165     0.000  247.039    0.000  247.039     0.000  139.943    0.000  139.943
300.10   323.530  131.547    0.000  131.547     0.000  282.318    0.000  282.318     0.000   69.670    0.000   69.670
300.20   359.184  149.555    0.000  149.555     0.000  313.101    0.000  313.101     0.000  129.990    0.000  129.990
300.30   363.452  119.825    0.000  119.825     0.000  294.640    0.000  294.640     0.000  159.245    0.000  159.245
300.40   333.740  156.442    0.000  156.442     0.000  301.862    0.000  301.862     0.000  129.387    0.000  129.387
300.50   332.113  157.553    0.000  157.553     0.000  288.156    0.000  288.156     0.000   69.670    0.000   69.670
300.60   342.889  145.390    0.000  145.390     0.000  276.265    0.000  276.265     0.000   89.977    0.000   89.977
300.70   313.217  171.965    0.000  171.965     0.000  327.499    0.000  327.499     0.000   99.528    0.000   99.528
300.80   341.454  140.447    0.000  140.447     0.000  244.100    0.000  244.100     0.000   49.764    0.000   49.764
300.90   352.695  151.212    0.000  151.212     0.000  296.239    0.000  296.239     0.000   89.575    0.000   89.575
301.00   285.196  170.194    0.000  170.194     0.000  267.879    0.000  267.879     0.000  109.682    0.000  109.682
301.10   290.216  165.487    0.000  165.487     0.000  281.628    0.000  281.628     0.000   89.575    0.000   89.575
301.20   350.812  135.145    0.000  135.145     0.000  301.860    0.000  301.860     0.000  129.387    0.000  129.387
301.30   301.580  153.945    0.000  153.945     0.000  296.629    0.000  296.629     0.000  119.635    0.000  119.635
301.40   322.015  145.629    0.000  145.629     0.000  244.749    0.000  244.749     0.000   49.764    0.000   49.764
301.50   326.270  136.540    0.000  136.540     0.000  303.115    0.000  303.115     0.000  149.292    0.000  149.292
301.60   327.146  136.243    0.000  136.243     0.000  271.554    0.000  271.554     0.000  129.588    0.000  129.588
301.70   338.792  146.305    0.000  146.305     0.000  279.725    0.000  279.725     0.000   99.528    0.000   99.528
301.80   309.603  139.304    0.000  139.304     0.000  287.290    0.000  287.290     0.000  159.446    0.000  159.446
301.90   311.198  155.065    0.000  155.065     0.000  310.550    0.000  310.550     0.000  189.707    0.000  189.707
302.00   336.531  137.597    0.000  137.597     0.000  305.924    0.000  305.924     0.000  169.600    0.000  169.600
302.10   305.630  153.791    0.000  153.791     0.000  232.988    0.000  232.988     0.000  149.292    0.000  149.292
302.20   331.624  161.006    0.000  161.006     0.000  273.585    0.000  273.585     0.000  150.700    0.000  150.700
302.30   358.841  166.611    0.000  166.611     0.000  281.454    0.000  281.454     0.000   49.764    0.000   49.764
302.40   331.224  161.923    0.000  161.923     0.000  293.171    0.000  293.171     0.000   69.670    0.000   69.670
302.50   323.058  147.945    0.000  147.945     0.000  245.353    0.000  245.353     0.000  119.434    0.000  119.434
302.60   283.646  143.740    0.000  143.740     0.000  265.631    0.000  265.631     0.000   59.717    0.000   59.717
302.70   309.604  138.176    0.000  138.176     0.000  240.598    0.000  240.598     0.000  100.332    0.000  100.332
302.80   294.038  150.621    0.000  150.621     0.000  244.835    0.000  244.835     0.000   89.575    0.000   89.575
302.90   308.466  160.282    0.000  160.282     0.000  281.064    0.000  281.064     0.000  139.339    0.000  139.339
303.00   302.105  139.923    0.000  139.923     0.000  258.193    0.000  258.193     0.000   49.764    0.000   49.764
303.10   291.717  154.898    0.000  154.898     0.000  255.165    0.000  255.165     0.000   49.764    0.000   49.764
303.20   252.716  161.466    0.000  161.466     0.000  221.401    0.000  221.401     0.000   49.764    0.000   49.764
303.30   290.010  156.301    0.000  156.301     0.000  238.826    0.000  238.826     0.000   89.575    0.000   89.575
303.40   292.506  155.354    0.000  155.354     0.000  257.200    0.000  257.200     0.000   40.213    0.000   40.213
303.50   326.407  140.442    0.000  140.442     0.000  284.395    0.000  284.395     0.000    0.000    0.000    0.000
303.60   327.636  149.404    0.000  149.404     0.000  246.302    0.000  246.302     0.000    0.000    0.000    0.000
303.70   305.179  167.655    0.000  167.655     0.000  236.748    0.000  236.748     0.000    0.000    0.000    0.000
303.80   313.497  141.769    0.000  141.769     0.000  258.147    0.000  258.147     0.000    0.000    0.000    0.000
303.90   320.807  145.165    0.000  145.165     0.000  247.256    0.000  247.256     0.000    0.000    0.000    0.000
304.00   308.087  158.085    0.000  158.085     0.000  270.948    0.000  270.948     0.000    0.000    0.000    0.000
304.10   309.141  140.513    0.000  140.513     0.000  262.951    0.000  262.951     0.000    9.953    0.000    9.953
304.20   311.571  164.187    0.000  164.187     0.000  252.660    0.000  252.660     0.000    0.000    0.000    0.000
304.30   317.083  147.168    0.000  147.168     0.000  233.507    0.000  233.507     0.000    9.953    0.000    9.953
304.40   326.095  152.817    0.000  152.817     0.000  249.201    0.000  249.201     0.000    0.000    0.000    0.000
304.50   357.698  148.196    0.000  148.196     0.000  243.755    0.000  243.755     0.000    0.000    0.000    0.000
304.60   305.135  151.776    0.000  151.776     0.000  273.627    0.000  273.627     0.000    0.000    0.000    0.000
304.70   338.308  153.651    0.000  153.651     0.000  277.693    0.000  277.693     0.000    0.000    0.000    0.000
304.80   323.055  154.748    0.000  154.748     0.000  330.436    0.000  330.436     0.000    0.000    0.000    0.000
304.90   321.418  165.132    0.000  165.132     0.000  333.033    0.000  333.033     0.000    0.000    0.000    0.000
305.00   319.348  141.194    0.000  141.194     0.000  234.762    0.000  234.762     0.000    0.000    0.000    0.000
305.10   315.364  150.692    0.000  150.692     0.000  253.827    0.000  253.827     0.000   49.764    0.000   49.764
305.20   290.169  160.864    0.000  160.864     0.000  244.921    0.000  244.921     0.000    9.953    0.000    9.953
305.30   328.336  170.596    0.000  170.596     0.000  346.823    0.000  346.823     0.000   79.623    0.000   79.623
305.40   315.971  149.184    0.000  149.184     0.000  272.849    0.000  272.849     0.000   59.717    0.000   59.717
305.50   339.800  152.169    0.000  152.169     0.000  314.658    0.000  314.658     0.000   29.858    0.000   29.858
305.60   311.652  150.619    0.000  150.619     0.000  303.547    0.000  303.547     0.000   49.965    0.000   49.965
305.70   351.568  169.119    0.000  169.119     0.000  276.396    0.000  276.396     0.000    9.953    0.000    9.953
305.80   331.899  144.997    0.000  144.997     0.000  310.808    0.000  310.808     0.000   89.776    0.000   89.776
305.90   320.495  143.923    0.000  143.923     0.000  270.255    0.000  270.255     0.000    0.000    0.000    0.000
306.00   329.413  154.636    0.000  154.636     0.000  288.327    0.000  288.327     0.000   10.154    0.000   10.154
306.10   326.409  165.165    0.000  165.165     0.000  254.864    0.000  254.864     0.000   49.764    0.000   49.764
306.20   308.333  154.970    0.000  154.970     0.000  250.627    0.000  250.627     0.000   40.616    0.000   40.616
306.30   298.103  157.175    0.000  157.175     0.000  262.085    0.000  262.085     0.000    0.000    0.000    0.000
306.40   302.360  159.409    0.000  159.409     0.000  278.210    0.000  278.210     0.000    0.000    0.000    0.000
306.50   290.051  167.848    0.000  167.848     0.000  258.885    0.000  258.885     0.000   39.811    0.000   39.811
306.60   260.287  198.970    0.000  198.970     0.000  263.556    0.000  263.556     0.000    0.000    0.000    0.000
306.70   275.519  190.151    0.000  190.151     0.000  278.990    0.000  278.990     0.000    0.000    0.000    0.000
306.80   304.099  177.125    0.000  177.125     0.000  263.728    0.000  263.728     0.000    9.953    0.000    9.953
306.90   320.074  147.181    0.000  147.181     0.000  222.007    0.000  222.007     0.000    0.000    0.000    0.000
307.00   325.932  158.370    0.000  158.370     0.000  313.750    0.000  313.750     0.000    0.000    0.000    0.000
307.10   350.166  147.941    0.000  147.941     0.000  287.549    0.000  287.549     0.000    0.000    0.000    0.000
307.20   350.974  152.101    0.000  152.101     0.000  264.635    0.000  264.635     0.000    0.000    0.000    0.000
307.30   304.364  160.407    0.000  160.407     0.000  240.640    0.000  240.640     0.000    0.000    0.000    0.000
307.40   337.229  158.694    0.000  158.694     0.000  254.603    0.000  254.603     0.000    0.000    0.000    0.000
307.50   318.485  155.596    0.000  155.596     0.000  244.705    0.000  244.705     0.000    0.000    0.000    0.000
307.60   329.448  159.523    0.000  159.523     0.000  268.398    0.000  268.398     0.000    0.000    0.000    0.000
307.70   312.255  161.004    0.000  161.004     0.000  260.787    0.000  260.787     0.000   29.858    0.000   29.858
307.80   323.565  154.280    0.000  154.280     0.000  277.518    0.000  277.518     0.000    9.953    0.000    9.953
307.90   315.125  139.782    0.000  139.782     0.000  266.062    0.000  266.062     0.000   19.906    0.000   19.906
308.00   325.648  158.337    0.000  158.337     0.000  244.488    0.000  244.488     0.000    9.953    0.000    9.953
308.10   326.887  151.447    0.000  151.447     0.000  261.350    0.000  261.350     0.000   79.623    0.000   79.623
308.20   315.576  155.172    0.000  155.172     0.000  272.807    0.000  272.807     0.000   79.623    0.000   79.623
308.30   289.772  160.623    0.000  160.623     0.000  305.190    0.000  305.190     0.000   49.764    0.000   49.764
308.40   310.809  158.014    0.000  158.014     0.000  269.997    0.000  269.997     0.000   99.729    0.000   99.729
308.50   267.309  173.854    0.000  173.854     0.000  240.425    0.000  240.425     0.000   99.528    0.000   99.528
308.60   335.280  150.876    0.000  150.876     0.000  228.320    0.000  228.320     0.000   80.025    0.000   80.025
308.70   287.168  183.016    0.000  183.016     0.000  273.585    0.000  273.585     0.000   99.528    0.000   99.528
308.80   288.737  189.315    0.000  189.315     0.000  282.881    0.000  282.881     0.000   79.623    0.000   79.623
308.90   289.592  175.571    0.000  175.571     0.000  281.670    0.000  281.670     0.000  109.481    0.000  109.481
309.00   328.134  160.145    0.000  160.145     0.000  290.965    0.000  290.965     0.000   99.528    0.000   99.528
309.10   332.750  159.737    0.000  159.737     0.000  335.541    0.000  335.541     0.000   79.623    0.000   79.623
309.20   333.343  143.699    0.000  143.699     0.000  288.545    0.000  288.545     0.000    9.953    0.000    9.953
309.30   309.592  152.337    0.000  152.337     0.000  237.658    0.000  237.658     0.000   19.906    0.000   19.906
309.40   360.778  154.338    0.000  154.338     0.000  325.033    0.000  325.033     0.000   89.977    0.000   89.977
309.50   322.601  142.815    0.000  142.815     0.000  239.128    0.000  239.128     0.000   19.906    0.000   19.906
309.60   346.459  160.819    0.000  160.819     0.000  291.398    0.000  291.398     0.000   89.575    0.000   89.575
309.70   345.172  145.913    0.000  145.913     0.000  257.935    0.000  257.935     0.000   39.811    0.000   39.811
309.80   330.990  170.392    0.000  170.392     0.000  280.156    0.000  280.156     0.000   89.575    0.000   89.575
309.90   296.635  184.286    0.000  184.286     0.000  312.020    0.000  312.020     0.000  139.742    0.000  139.742
310.00   312.631  160.218    0.000  160.218     0.000  245.008    0.000  245.008     0.000   39.811    0.000   39.811
310.10   334.991  148.477    0.000  148.477     0.000  245.612    0.000  245.612     0.000   19.906    0.000   19.906
310.20   312.181  169.984    0.000  169.984     0.000  257.935    0.000  257.935     0.000    9.953    0.000    9.953
310.30   273.315  184.680    0.000  184.680     0.000  220.666    0.000  220.666     0.000    0.000    0.000    0.000
310.40   288.474  173.773    0.000  173.773     0.000  272.589    0.000  272.589     0.000    0.000    0.000    0.000
310.50   308.266  188.047    0.000  188.047     0.000  275.964    0.000  275.964     0.000    9.953    0.000    9.953
310.60   316.844  157.848    0.000  157.848     0.000  262.086    0.000  262.086     0.000    0.000    0.000    0.000
310.70   321.406  177.660    0.000  177.660     0.000  251.882    0.000  251.882     0.000   39.811    0.000   39.811
310.80   316.084  187.611    0.000  187.611     0.000  252.963    0.000  252.963     0.000   49.764    0.000   49.764
310.90   296.042  180.667    0.000  180.667     0.000  255.557    0.000  255.557     0.000   19.906    0.000   19.906
311.00   277.747  210.366    0.000  210.366     0.000  269.175    0.000  269.175     0.000    0.000    0.000    0.000
311.10   268.878  200.407    0.000  200.407     0.000  267.791    0.000  267.791     0.000   39.811    0.000   39.811
311.20   301.553  191.583    0.000  191.583     0.000  258.755    0.000  258.755     0.000   39.811    0.000   39.811
311.30   262.691  204.210    0.000  204.210     0.000  272.461    0.000  272.461     0.000    9.953    0.000    9.953
311.40   280.234  163.678    0.000  163.678     0.000  235.410    0.000  235.410     0.000   19.906    0.000   19.906
311.50   344.467  173.573    0.000  173.573     0.000  268.872    0.000  268.872     0.000    9.953    0.000    9.953
311.60   369.886  127.545    0.000  127.545     0.000  219.025    0.000  219.025     0.000    0.000    0.000    0.000
311.70   350.466  148.645    0.000  148.645     0.000  307.136    0.000  307.136     0.000   29.858    0.000   29.858
311.80   334.181  144.743    0.000  144.743     0.000  248.813    0.000  248.813     0.000   29.858    0.000   29.858
311.90   332.576  175.199    0.000  175.199     0.000  252.401    0.000  252.401     0.000   30.060    0.000   30.060
312.00   333.349  182.788    0.000  182.788     0.000  282.578    0.000  282.578     0.000    0.000    0.000    0.000
312.10   326.963  167.699    0.000  167.699     0.000  279.206    0.000  279.206     0.000    0.000    0.000    0.000
312.20   316.355  162.667    0.000  162.667     0.000  231.390    0.000  231.390     0.000    0.000    0.000    0.000
312.30   321.610  146.572    0.000  146.572     0.000  293.473    0.000  293.473     0.000    0.000    0.000    0.000
312.40   324.897  178.497    0.000  178.497     0.000  313.101    0.000  313.101     0.000   19.906    0.000   19.906
312.50   324.590  172.211    0.000  172.211     0.000  239.042    0.000  239.042     0.000    0.000    0.000    0.000
312.60   302.542  149.788    0.000  149.788     0.000  243.926    0.000  243.926     0.000    0.000    0.000    0.000
312.70   358.940  134.683    0.000  134.683     0.000  272.116    0.000  272.116     0.000    0.000    0.000    0.000
312.80   313.086  160.905    0.000  160.905     0.000  277.735    0.000  277.735     0.000    0.000    0.000    0.000
312.90   354.223  130.888    0.000  130.888     0.000  281.799    0.000  281.799     0.000    0.000    0.000    0.000
313.00   321.755  164.978    0.000  164.978     0.000  283.832    0.000  283.832     0.000    0.000    0.000    0.000
313.10   367.724  160.877    0.000  160.877     0.000  287.247    0.000  287.247     0.000    0.000    0.000    0.000
313.20   327.548  151.195    0.000  151.195     0.000  249.589    0.000  249.589     0.000    0.000    0.000    0.000
313.30   346.116  179.542    0.000  179.542     0.000  240.598    0.000  240.598     0.000    0.000    0.000    0.000
313.40   342.936  157.340    0.000  157.340     0.000  244.446    0.000  244.446     0.000    0.000    0.000    0.000
313.50   412.198  146.730    0.000  146.730     0.000  296.586    0.000  296.586     0.000    9.953    0.000    9.953
313.60   367.998  144.372    0.000  144.372     0.000  224.731    0.000  224.731     0.000   59.717    0.000   59.717
313.70   343.774  189.389    0.000  189.389     0.000  278.081    0.000  278.081     0.000   89.575    0.000   89.575
313.80   363.812  191.856    0.000  191.856     0.000  272.807    0.000  272.807     0.000  129.387    0.000  129.387
313.90   359.491  166.291    0.000  166.291     0.000  263.554    0.000  263.554     0.000    0.000    0.000    0.000
314.00   368.338  179.201    0.000  179.201     0.000  287.334    0.000  287.334     0.000    9.953    0.000    9.953
314.10   354.390  147.520    0.000  147.520     0.000  244.835    0.000  244.835     0.000    0.000    0.000    0.000
314.20   344.439  180.538    0.000  180.538     0.000  279.379    0.000  279.379     0.000  169.198    0.000  169.198
314.30   336.475  192.264    0.000  192.264     0.000  329.054    0.000  329.054     0.000  139.339    0.000  139.339
314.40   362.842  167.096    0.000  167.096     0.000  269.780    0.000  269.780     0.000    0.000    0.000    0.000
314.50   362.550  190.934    0.000  190.934     0.000  308.085    0.000  308.085     0.000   29.858    0.000   29.858
314.60   395.518  187.400    0.000  187.400     0.000  359.361    0.000  359.361     0.000   49.764    0.000   49.764
314.70   313.998  181.775    0.000  181.775     0.000  278.125    0.000  278.125     0.000    9.953    0.000    9.953
314.80   306.936  152.886    0.000  152.886     0.000  284.134    0.000  284.134     0.000    0.000    0.000    0.000
314.90   299.618  180.030    0.000  180.030     0.000  277.692    0.000  277.692     0.000    0.000    0.000    0.000
315.00   317.445  176.730    0.000  176.730     0.000  222.180    0.000  222.180     0.000    0.000    0.000    0.000
315.10   342.667  164.696    0.000  164.696     0.000  234.848    0.000  234.848     0.000    0.000    0.000    0.000
315.20   361.761  144.840    0.000  144.840     0.000  244.446    0.000  244.446     0.000    0.000    0.000    0.000
315.30   362.239  147.350    0.000  147.350     0.000  274.407    0.000  274.407     0.000    0.000    0.000    0.000
315.40   386.335  157.283    0.000  157.283     0.000  293.256    0.000  293.256     0.000    0.000    0.000    0.000
315.50   345.723  144.967    0.000  144.967     0.000  218.634    0.000  218.634     0.000    0.000    0.000    0.000
315.60   337.779  128.692    0.000  128.692     0.000  210.507    0.000  210.507     0.000    0.000    0.000    0.000
315.70   350.118  163.543    0.000  163.543     0.000  219.500    0.000  219.500     0.000    0.000    0.000    0.000
315.80   365.549  159.031    0.000  159.031     0.000  243.709    0.000  243.709     0.000    0.000    0.000    0.000
315.90   350.008  149.491    0.000  149.491     0.000  230.265    0.000  230.265     0.000    0.000    0.000    0.000
316.00   335.504  171.459    0.000  171.459     0.000  271.640    0.000  271.640     0.000    0.000    0.000    0.000
316.10   330.193  189.052    0.000  189.052     0.000  274.795    0.000  274.795     0.000    0.000    0.000    0.000
316.20   302.580  160.621    0.000  160.621     0.000  225.509    0.000  225.509     0.000    0.000    0.000    0.000
316.30   326.457  167.237    0.000  167.237     0.000  299.567    0.000  299.567     0.000    0.000    0.000    0.000
316.40   285.819  195.993    0.000  195.993     0.000  209.469    0.000  209.469     0.000    0.000    0.000    0.000
316.50   340.964  162.649    0.000  162.649     0.000  286.427    0.000  286.427     0.000    0.000    0.000    0.000
316.60   350.250  180.588    0.000  180.588     0.000  331.606    0.000  331.606     0.000    0.000    0.000    0.000
316.70   307.919  166.268    0.000  166.268     0.000  252.270    0.000  252.270     0.000    0.000    0.000    0.000
316.80   286.356  192.257    0.000  192.257     0.000  255.254    0.000  255.254     0.000    0.000    0.000    0.000
316.90   331.010  184.275    0.000  184.275     0.000  318.160    0.000  318.160     0.000    0.000    0.000    0.000
317.00   344.865  169.231    0.000  169.231     0.000  257.805    0.000  257.805     0.000    0.000    0.000    0.000
317.10   317.032  181.363    0.000  181.363     0.000  288.891    0.000  288.891     0.000    0.000    0.000    0.000
317.20   343.865  184.964    0.000  184.964     0.000  290.447    0.000  290.447     0.000    0.000    0.000    0.000
317.30   314.700  169.274    0.000  169.274     0.000  277.823    0.000  277.823     0.000    0.000    0.000    0.000
317.40   315.956  164.466    0.000  164.466     0.000  290.923    0.000  290.923     0.000    0.000    0.000    0.000
317.50   305.246  176.376    0.000  176.376     0.000  317.336    0.000  317.336     0.000    0.000    0.000    0.000
317.60   328.937  155.154    0.000  155.154     0.000  294.165    0.000  294.165     0.000    0.000    0.000    0.000
317.70   324.138  186.738    0.000  186.738     0.000  302.509    0.000  302.509     0.000    0.000    0.000    0.000
317.80   324.467  165.554    0.000  165.554     0.000  299.741    0.000  299.741     0.000    9.953    0.000    9.953
317.90   353.455  137.159    0.000  137.159     0.000  283.097    0.000  283.097     0.000    9.953    0.000    9.953
318.00   313.271  201.527    0.000  201.527     0.000  336.015    0.000  336.015     0.000    0.000    0.000    0.000
318.10   341.831  147.275    0.000  147.275     0.000  311.069    0.000  311.069     0.000    0.000    0.000    0.000
318.20   280.332  188.791    0.000  188.791     0.000  328.580    0.000  328.580     0.000    0.000    0.000    0.000
318.30   293.898  199.489    0.000  199.489     0.000  338.091    0.000  338.091     0.000   19.906    0.000   19.906
318.40   286.684  200.967    0.000  200.967     0.000  322.914    0.000  322.914     0.000    9.953    0.000    9.953
318.50   318.470  170.107    0.000  170.107     0.000  299.700    0.000  299.700     0.000   29.858    0.000   29.858
318.60   316.979  191.034    0.000  191.034     0.000  360.141    0.000  360.141     0.000   29.858    0.000   29.858
318.70   300.267  172.009    0.000  172.009     0.000  279.724    0.000  279.724     0.000    0.000    0.000    0.000
318.80   279.501  182.352    0.000  182.352     0.000  344.142    0.000  344.142     0.000    0.000    0.000    0.000
318.90   331.105  178.889    0.000  178.889     0.000  320.969    0.000  320.969     0.000    0.000    0.000    0.000
319.00   288.956  175.788    0.000  175.788     0.000  325.726    0.000  325.726     0.000   29.858    0.000   29.858
319.10   288.133  194.909    0.000  194.909     0.000  302.207    0.000  302.207     0.000    0.000    0.000    0.000
319.20   335.437  155.394    0.000  155.394     0.000  333.896    0.000  333.896     0.000    0.000    0.000    0.000
319.30   327.754  162.540    0.000  162.540     0.000  319.803    0.000  319.803     0.000    0.000    0.000    0.000
319.40   281.594  168.080    0.000  168.080     0.000  281.713    0.000  281.713     0.000    0.000    0.000    0.000
319.50   298.205  166.187    0.000  166.187     0.000  295.636    0.000  295.636     0.000  119.434    0.000  119.434
319.60   250.390  183.677    0.000  183.677     0.000  313.015    0.000  313.015     0.000    0.000    0.000    0.000
319.70   288.106  187.764    0.000  187.764     0.000  339.646    0.000  339.646     0.000    0.000    0.000    0.000
319.80   307.980  172.800    0.000  172.800     0.000  300.564    0.000  300.564     0.000    9.953    0.000    9.953
319.90   302.446  147.564    0.000  147.564     0.000  286.772    0.000  286.772     0.000   19.906    0.000   19.906
320.00   298.375  170.367    0.000  170.367     0.000  305.492    0.000  305.492     0.000   19.906    0.000   19.906
320.10   327.520  175.491    0.000  175.491     0.000  365.545    0.000  365.545     0.000   79.623    0.000   79.623
320.20   332.579  162.853    0.000  162.853     0.000  332.946    0.000  332.946     0.000    0.000    0.000    0.000
320.30   338.644  165.838    0.000  165.838     0.000  339.991    0.000  339.991     0.000    0.000    0.000    0.000
320.40   342.082  152.482    0.000  152.482     0.000  353.785    0.000  353.785     0.000   29.858    0.000   29.858
320.50   308.127  190.404    0.000  190.404     0.000  342.328    0.000  342.328     0.000    9.953    0.000    9.953
320.60   286.269  194.979    0.000  194.979     0.000  324.126    0.000  324.126     0.000    9.953    0.000    9.953
320.70   312.248  186.147    0.000  186.147     0.000  345.657    0.000  345.657     0.000   39.811    0.000   39.811
320.80   287.269  192.279    0.000  192.279     0.000  328.059    0.000  328.059     0.000    0.000    0.000    0.000
320.90   308.245  178.070    0.000  178.070     0.000  325.205    0.000  325.205     0.000    0.000    0.000    0.000
321.00   329.292  164.048    0.000  164.048     0.000  339.258    0.000  339.258     0.000    0.000    0.000    0.000
321.10   329.053  163.925    0.000  163.925     0.000  322.614    0.000  322.614     0.000    0.000    0.000    0.000
321.20   321.980  196.688    0.000  196.688     0.000  345.743    0.000  345.743     0.000   29.858    0.000   29.858
321.30   284.895  180.533    0.000  180.533     0.000  351.276    0.000  351.276     0.000    0.000    0.000    0.000
321.40   334.506  182.412    0.000  182.412     0.000  352.920    0.000  352.920     0.000    0.000    0.000    0.000
321.50   297.745  192.290    0.000  192.290     0.000  328.666    0.000  328.666     0.000    0.000    0.000    0.000
321.60   304.390  175.987    0.000  175.987     0.000  322.959    0.000  322.959     0.000    0.000    0.000    0.000
321.70   331.428  177.384    0.000  177.384     0.000  291.918    0.000  291.918     0.000    9.953    0.000    9.953
321.80   333.630  143.052    0.000  143.052     0.000  313.707    0.000  313.707     0.000    0.000    0.000    0.000
321.90   286.595  174.783    0.000  174.783     0.000  310.681    0.000  310.681     0.000    0.000    0.000    0.000
322.00   269.114  210.391    0.000  210.391     0.000  301.558    0.000  301.558     0.000    0.000    0.000    0.000
322.10   296.566  196.162    0.000  196.162     0.000  303.893    0.000  303.893     0.000    0.000    0.000    0.000
322.20   261.518  227.220    0.000  227.220     0.000  296.801    0.000  296.801     0.000    0.000    0.000    0.000
322.30   297.117  197.701    0.000  197.701     0.000  373.068    0.000  373.068     0.000    0.000    0.000    0.000
322.40   329.876  168.940    0.000  168.940     0.000  322.873    0.000  322.873     0.000    0.000    0.000    0.000
322.50   285.068  195.436    0.000  195.436     0.000  294.771    0.000  294.771     0.000    0.000    0.000    0.000
322.60   311.809  179.917    0.000  179.917     0.000  349.592    0.000  349.592     0.000   39.811    0.000   39.811
322.70   361.164  152.932    0.000  152.932     0.000  369.997    0.000  369.997     0.000   10.053    0.000   10.053
322.80   315.940  167.413    0.000  167.413     0.000  286.512    0.000  286.512     0.000    0.000    0.000    0.000
322.90   314.812  152.249    0.000  152.249     0.000  321.056    0.000  321.056     0.000   19.906    0.000   19.906
323.00   334.938  188.276    0.000  188.276     0.000  339.473    0.000  339.473     0.000   19.906    0.000   19.906
323.10   323.443  157.495    0.000  157.495     0.000  319.283    0.000  319.283     0.000    0.000    0.000    0.000
323.20   331.619  155.960    0.000  155.960     0.000  312.929    0.000  312.929     0.000    0.000    0.000    0.000
323.30   356.588  155.583    0.000  155.583     0.000  303.807    0.000  303.807     0.000    0.000    0.000    0.000
323.40   314.795  172.154    0.000  172.154     0.000  304.842    0.000  304.842     0.000    0.000    0.000    0.000
323.50   305.949  174.293    0.000  174.293     0.000  304.065    0.000  304.065     0.000    0.000    0.000    0.000
323.60   348.893  158.894    0.000  158.894     0.000  316.301    0.000  316.301     0.000    0.000    0.000    0.000
323.70   335.048  140.236    0.000  140.236     0.000  286.597    0.000  286.597     0.000    0.000    0.000    0.000
323.80   306.065  181.977    0.000  181.977     0.000  296.024    0.000  296.024     0.000    0.000    0.000    0.000
323.90   295.404  184.795    0.000  184.795     0.000  222.265    0.000  222.265     0.000    0.000    0.000    0.000
324.00   294.557  165.470    0.000  165.470     0.000  217.598    0.000  217.598     0.000    0.000    0.000    0.000
324.10   306.601  185.628    0.000  185.628     0.000  252.833    0.000  252.833     0.000    0.000    0.000    0.000
324.20   305.764  181.636    0.000  181.636     0.000  266.322    0.000  266.322     0.000    0.000    0.000    0.000
324.30   345.552  160.217    0.000  160.217     0.000  210.724    0.000  210.724     0.000    0.000    0.000    0.000
324.40   380.372   96.092    0.000   96.092     0.000  168.958    0.000  168.958     0.000    0.000    0.000    0.000
324.50   311.440  160.300    0.000  160.300     0.000  207.740    0.000  207.740     0.000    0.000    0.000    0.000
324.60   326.755  152.052    0.000  152.052     0.000  250.240    0.000  250.240     0.000    0.000    0.000    0.000
324.70   342.342  131.738    0.000  131.738     0.000  218.419    0.000  218.419     0.000    0.000    0.000    0.000
324.80   318.932  152.902    0.000  152.902     0.000  232.859    0.000  232.859     0.000    0.000    0.000    0.000
324.90   313.862  156.102    0.000  156.102     0.000  283.960    0.000  283.960     0.000    0.000    0.000    0.000
325.00   339.321  144.209    0.000  144.209     0.000  319.370    0.000  319.370     0.000    0.000    0.000    0.000
325.10   319.309  162.891    0.000  162.891     0.000  269.391    0.000  269.391     0.000    0.000    0.000    0.000
325.20   341.845  143.165    0.000  143.165     0.000  235.451    0.000  235.451     0.000   39.811    0.000   39.811
325.30   357.171  153.538    0.000  153.538     0.000  237.442    0.000  237.442     0.000    0.000    0.000    0.000
325.40   300.775  172.677    0.000  172.677     0.000  260.399    0.000  260.399     0.000    0.000    0.000    0.000
325.50   316.036  143.532    0.000  143.532     0.000  278.816    0.000  278.816     0.000    9.953    0.000    9.953
325.60   311.927  142.291    0.000  142.291     0.000  221.401    0.000  221.401     0.000    0.000    0.000    0.000
325.70   386.177  145.152    0.000  145.152     0.000  288.934    0.000  288.934     0.000    0.000    0.000    0.000
325.80   357.003  140.064    0.000  140.064     0.000  270.516    0.000  270.516     0.000    0.000    0.000    0.000
325.90   330.715  150.658    0.000  150.658     0.000  291.484    0.000  291.484     0.000    9.953    0.000    9.953
326.00   341.621  137.370    0.000  137.370     0.000  246.996    0.000  246.996     0.000   19.906    0.000   19.906
326.10   362.548  161.807    0.000  161.807     0.000  325.034    0.000  325.034     0.000    0.000    0.000    0.000
326.20   357.508  134.425    0.000  134.425     0.000  246.088    0.000  246.088     0.000    0.000    0.000    0.000
326.30   370.721  143.329    0.000  143.329     0.000  293.517    0.000  293.517     0.000    0.000    0.000    0.000
326.40   360.606  126.135    0.000  126.135     0.000  272.458    0.000  272.458     0.000    0.000    0.000    0.000
326.50   373.791  103.747    0.000  103.747     0.000  273.368    0.000  273.368     0.000    0.000    0.000    0.000
326.60   352.907  121.500    0.000  121.500     0.000  258.280    0.000  258.280     0.000    0.000    0.000    0.000
326.70   328.558  148.602    0.000  148.602     0.000  299.440    0.000  299.440     0.000    0.000    0.000    0.000
326.80   335.602  147.389    0.000  147.389     0.000  273.932    0.000  273.932     0.000    0.000    0.000    0.000
326.90   345.114  143.302    0.000  143.302     0.000  274.060    0.000  274.060     0.000    0.000    0.000    0.000
327.00   370.525  142.517    0.000  142.517     0.000  304.628    0.000  304.628     0.000    0.000    0.000    0.000
327.10   348.788  125.450    0.000  125.450     0.000  294.035    0.000  294.035     0.000    0.000    0.000    0.000
327.20   388.114  137.572    0.000  137.572     0.000  301.989    0.000  301.989     0.000    0.000    0.000    0.000
327.30   326.084  164.922    0.000  164.922     0.000  336.016    0.000  336.016     0.000   59.717    0.000   59.717
327.40   330.749  155.677    0.000  155.677     0.000  299.656    0.000  299.656     0.000    0.000    0.000    0.000
327.50   337.410  164.089    0.000  164.089     0.000  370.083    0.000  370.083     0.000  109.481    0.000  109.481
327.60   321.932  145.826    0.000  145.826     0.000  312.754    0.000  312.754     0.000   39.811    0.000   39.811
327.70   333.464  128.125    0.000  128.125     0.000  297.062    0.000  297.062     0.000   39.811    0.000   39.811
327.80   349.122  144.476    0.000  144.476     0.000  301.644    0.000  301.644     0.000    0.000    0.000    0.000
327.90   357.357  134.922    0.000  134.922     0.000  308.865    0.000  308.865     0.000    0.000    0.000    0.000
328.00   322.002  144.714    0.000  144.714     0.000  267.230    0.000  267.230     0.000    0.000    0.000    0.000
328.10   339.864  144.207    0.000  144.207     0.000  300.864    0.000  300.864     0.000    0.000    0.000    0.000
328.20   360.997  125.183    0.000  125.183     0.000  277.477    0.000  277.477     0.000   20.107    0.000   20.107
328.30   333.817  147.391    0.000  147.391     0.000  278.209    0.000  278.209     0.000    0.000    0.000    0.000
328.40   262.641  229.005    0.000  229.005     0.000  292.738    0.000  292.738     0.000    0.000    0.000    0.000
328.50   277.554  212.434    0.000  212.434     0.000  263.813    0.000  263.813     0.000    0.000    0.000    0.000
328.60   273.071  221.369    0.000  221.369     0.000  307.178    0.000  307.178     0.000    0.000    0.000    0.000
328.70   282.668  195.174    0.000  195.174     0.000  366.280    0.000  366.280     0.000    0.000    0.000    0.000
328.80   296.321  191.732    0.000  191.732     0.000  327.801    0.000  327.801     0.000    9.953    0.000    9.953
328.90   284.862  207.894    0.000  207.894     0.000  309.903    0.000  309.903     0.000   39.811    0.000   39.811
329.00   302.592  190.773    0.000  190.773     0.000  317.945    0.000  317.945     0.000   29.858    0.000   29.858
329.10   293.845  185.285    0.000  185.285     0.000  288.848    0.000  288.848     0.000    0.000    0.000    0.000
329.20   280.598  211.210    0.000  211.210     0.000  318.764    0.000  318.764     0.000    9.953    0.000    9.953
329.30   287.360  191.631    0.000  191.631     0.000  260.572    0.000  260.572     0.000    0.000    0.000    0.000
329.40   270.839  193.970    0.000  193.970     0.000  281.670    0.000  281.670     0.000    0.000    0.000    0.000
329.50   255.334  215.193    0.000  215.193     0.000  282.102    0.000  282.102     0.000    9.953    0.000    9.953
329.60   294.324  189.984    0.000  189.984     0.000  278.081    0.000  278.081     0.000    0.000    0.000    0.000
329.70   295.132  211.501    0.000  211.501     0.000  298.748    0.000  298.748     0.000    0.000    0.000    0.000
329.80   281.517  192.253    0.000  192.253     0.000  262.171    0.000  262.171     0.000    0.000    0.000    0.000
329.90   239.320  193.402    0.000  193.402     0.000  231.863    0.000  231.863     0.000    0.000    0.000    0.000
330.00   297.129  159.154    0.000  159.154     0.000  244.532    0.000  244.532     0.000    0.000    0.000    0.000
330.10   321.398  163.294    0.000  163.294     0.000  272.937    0.000  272.937     0.000    0.000    0.000    0.000
330.20   293.947  173.333    0.000  173.333     0.000  333.637    0.000  333.637     0.000    0.000    0.000    0.000
330.30   286.872  160.454    0.000  160.454     0.000  285.690    0.000  285.690     0.000    0.000    0.000    0.000
330.40   298.342  166.332    0.000  166.332     0.000  266.279    0.000  266.279     0.000    0.000    0.000    0.000
330.50   312.633  156.144    0.000  156.144     0.000  296.066    0.000  296.066     0.000    0.000    0.000    0.000
330.60   281.443  185.209    0.000  185.209     0.000  270.385    0.000  270.385     0.000    0.000    0.000    0.000
330.70   322.129  166.246    0.000  166.246     0.000  276.136    0.000  276.136     0.000    0.000    0.000    0.000
330.80   295.580  166.117    0.000  166.117     0.000  273.584    0.000  273.584     0.000    0.000    0.000    0.000
330.90   321.001  162.907    0.000  162.907     0.000  286.857    0.000  286.857     0.000    0.000    0.000    0.000
331.00   322.823  123.629    0.000  123.629     0.000  295.246    0.000  295.246     0.000    0.000    0.000    0.000
331.10   324.244  155.606    0.000  155.606     0.000  277.951    0.000  277.951     0.000    0.000    0.000    0.000
331.20   305.591  158.311    0.000  158.311     0.000  311.242    0.000  311.242     0.000    0.000    0.000    0.000
331.30   308.265  164.657    0.000  164.657     0.000  276.049    0.000  276.049     0.000    0.000    0.000    0.000
331.40   301.095  185.660    0.000  185.660     0.000  332.513    0.000  332.513     0.000    0.000    0.000    0.000
331.50   349.151  144.201    0.000  144.201     0.000  330.394    0.000  330.394     0.000    0.000    0.000    0.000
331.60   340.422  155.451    0.000  155.451     0.000  303.417    0.000  303.417     0.000    0.000    0.000    0.000
331.70   328.976  180.924    0.000  180.924     0.000  303.243    0.000  303.243     0.000    0.000    0.000    0.000
331.80   304.112  194.462    0.000  194.462     0.000  331.605    0.000  331.605     0.000    9.953    0.000    9.953
331.90   310.109  159.826    0.000  159.826     0.000  334.114    0.000  334.114     0.000    9.953    0.000    9.953
332.00   305.749  170.778    0.000  170.778     0.000  309.079    0.000  309.079     0.000   69.871    0.000   69.871
332.10   323.650  149.175    0.000  149.175     0.000  313.964    0.000  313.964     0.000    0.000    0.000    0.000
332.20   336.395  153.017    0.000  153.017     0.000  315.477    0.000  315.477     0.000    0.000    0.000    0.000
332.30   317.779  163.551    0.000  163.551     0.000  325.683    0.000  325.683     0.000    0.000    0.000    0.000
332.40   310.982  160.356    0.000  160.356     0.000  291.613    0.000  291.613     0.000    0.000    0.000    0.000
332.50   359.590  173.760    0.000  173.760     0.000  328.580    0.000  328.580     0.000   29.858    0.000   29.858
332.60   364.271  162.174    0.000  162.174     0.000  353.006    0.000  353.006     0.000  100.533    0.000  100.533
332.70   377.048  170.699    0.000  170.699     0.000  362.907    0.000  362.907     0.000  129.789    0.000  129.789
332.80   360.948  143.711    0.000  143.711     0.000  339.647    0.000  339.647     0.000    0.000    0.000    0.000
332.90   334.763  166.581    0.000  166.581     0.000  347.603    0.000  347.603     0.000    9.953    0.000    9.953
333.00   354.116  200.572    0.000  200.572     0.000  382.016    0.000  382.016     0.000    0.000    0.000    0.000
333.10   338.373  210.890    0.000  210.890     0.000  367.015    0.000  367.015     0.000   30.060    0.000   30.060
333.20   353.058  180.011    0.000  180.011     0.000  365.242    0.000  365.242     0.000  119.434    0.000  119.434
333.30   348.810  187.474    0.000  187.474     0.000  332.470    0.000  332.470     0.000   29.858    0.000   29.858
333.40   343.174  190.536    0.000  190.536     0.000  378.125    0.000  378.125     0.000  139.339    0.000  139.339
333.50   353.978  183.020    0.000  183.020     0.000  365.155    0.000  365.155     0.000  109.883    0.000  109.883
333.60   344.597  181.125    0.000  181.125     0.000  362.126    0.000  362.126     0.000  100.031    0.000  100.031
333.70   362.121  142.080    0.000  142.080     0.000  327.454    0.000  327.454     0.000  109.481    0.000  109.481
333.80   335.345  162.555    0.000  162.555     0.000  308.386    0.000  308.386     0.000   89.575    0.000   89.575
333.90   364.622  184.904    0.000  184.904     0.000  343.321    0.000  343.321     0.000   99.528    0.000   99.528
334.00   331.941  145.458    0.000  145.458     0.000  281.797    0.000  281.797     0.000   39.811    0.000   39.811
334.10   302.484  162.484    0.000  162.484     0.000  293.386    0.000  293.386     0.000    0.000    0.000    0.000
334.20   293.122  176.478    0.000  176.478     0.000  315.350    0.000  315.350     0.000  109.883    0.000  109.883
334.30   310.071  165.892    0.000  165.892     0.000  283.270    0.000  283.270     0.000   19.906    0.000   19.906
334.40   313.688  123.252    0.000  123.252     0.000  239.689    0.000  239.689     0.000   29.858    0.000   29.858
334.50   297.649  175.307    0.000  175.307     0.000  307.350    0.000  307.350     0.000   49.764    0.000   49.764
334.60   306.279  179.257    0.000  179.257     0.000  316.257    0.000  316.257     0.000   89.575    0.000   89.575
334.70   295.945  152.576    0.000  152.576     0.000  309.252    0.000  309.252     0.000   39.811    0.000   39.811
334.80   297.404  159.117    0.000  159.117     0.000  275.790    0.000  275.790     0.000    0.000    0.000    0.000
334.90   274.643  201.250    0.000  201.250     0.000  333.420    0.000  333.420     0.000   89.575    0.000   89.575
335.00   301.912  169.655    0.000  169.655     0.000  287.117    0.000  287.117     0.000   19.906    0.000   19.906
335.10   314.595  188.919    0.000  188.919     0.000  294.943    0.000  294.943     0.000   29.858    0.000   29.858
335.20   304.721  211.213    0.000  211.213     0.000  296.673    0.000  296.673     0.000    0.000    0.000    0.000
335.30   304.011  184.807    0.000  184.807     0.000  283.053    0.000  283.053     0.000    0.000    0.000    0.000
335.40   330.653  213.397    0.000  213.397     0.000  295.201    0.000  295.201     0.000   59.717    0.000   59.717
335.50   294.747  191.774    0.000  191.774     0.000  286.079    0.000  286.079     0.000   50.166    0.000   50.166
335.60   255.825  198.672    0.000  198.672     0.000  287.245    0.000  287.245     0.000   49.764    0.000   49.764
335.70   312.846  220.828    0.000  220.828     0.000  342.371    0.000  342.371     0.000   60.320    0.000   60.320
335.80   291.368  185.366    0.000  185.366     0.000  288.326    0.000  288.326     0.000   20.006    0.000   20.006
335.90   298.428  167.720    0.000  167.720     0.000  287.462    0.000  287.462     0.000  110.687    0.000  110.687
336.00   329.818  156.865    0.000  156.865     0.000  315.002    0.000  315.002     0.000   99.528    0.000   99.528
336.10   314.212  149.950    0.000  149.950     0.000  287.938    0.000  287.938     0.000   49.764    0.000   49.764
336.20   302.757  173.486    0.000  173.486     0.000  301.687    0.000  301.687     0.000   80.025    0.000   80.025
336.30   325.086  148.326    0.000  148.326     0.000  302.466    0.000  302.466     0.000  110.486    0.000  110.486
336.40   335.246  171.821    0.000  171.821     0.000  285.302    0.000  285.302     0.000  119.836    0.000  119.836
336.50   354.750  182.592    0.000  182.592     0.000  315.910    0.000  315.910     0.000  129.588    0.000  129.588
336.60   342.368  143.854    0.000  143.854     0.000  317.252    0.000  317.252     0.000  109.883    0.000  109.883
336.70   322.106  149.295    0.000  149.295     0.000  279.982    0.000  279.982     0.000   99.528    0.000   99.528
336.80   336.599  168.615    0.000  168.615     0.000  296.370    0.000  296.370     0.000   99.930    0.000   99.930
336.90   363.590  175.965    0.000  175.965     0.000  323.605    0.000  323.605     0.000  150.097    0.000  150.097
337.00   321.881  156.662    0.000  156.662     0.000  294.683    0.000  294.683     0.000   39.811    0.000   39.811
337.10   345.325  153.393    0.000  153.393     0.000  315.089    0.000  315.089     0.000   89.575    0.000   89.575
337.20   327.414  164.780    0.000  164.780     0.000  276.438    0.000  276.438     0.000   89.575    0.000   89.575
337.30   310.147  198.631    0.000  198.631     0.000  304.800    0.000  304.800     0.000   99.528    0.000   99.528
337.40   357.118  151.141    0.000  151.141     0.000  283.529    0.000  283.529     0.000  129.990    0.000  129.990
337.50   391.166  122.278    0.000  122.278     0.000  330.655    0.000  330.655     0.000  109.883    0.000  109.883
337.60   331.544  179.946    0.000  179.946     0.000  279.466    0.000  279.466     0.000  109.883    0.000  109.883
337.70   346.439  161.203    0.000  161.203     0.000  274.709    0.000  274.709     0.000  129.789    0.000  129.789
337.80   288.137  207.461    0.000  207.461     0.000  311.287    0.000  311.287     0.000   99.528    0.000   99.528
337.90   292.731  184.962    0.000  184.962     0.000  274.493    0.000  274.493     0.000   19.906    0.000   19.906
338.00   336.268  138.512    0.000  138.512     0.000  334.891    0.000  334.891     0.000   19.906    0.000   19.906
338.10   348.575  185.340    0.000  185.340     0.000  281.669    0.000  281.669     0.000   79.623    0.000   79.623
338.20   325.403  163.211    0.000  163.211     0.000  264.592    0.000  264.592     0.000   79.623    0.000   79.623
338.30   298.199  203.490    0.000  203.490     0.000  285.994    0.000  285.994     0.000   49.965    0.000   49.965
338.40   274.301  212.068    0.000  212.068     0.000  243.235    0.000  243.235     0.000   89.575    0.000   89.575
338.50   283.754  219.804    0.000  219.804     0.000  291.399    0.000  291.399     0.000   59.717    0.000   59.717
338.60   272.432  231.190    0.000  231.190     0.000  339.691    0.000  339.691     0.000   19.906    0.000   19.906
338.70   282.579  244.594    0.000  244.594     0.000  335.409    0.000  335.409     0.000  119.434    0.000  119.434
[truncated: 1,085,690 more chars]
