# Supplementary material for: N-Glycans modulate tilting of HIV-1 envelope glycoprotein
Source: Nat Commun. 2026 Apr 15;17:5206. doi: 10.1038/s41467-026-71874-2 (PMC13254402; doi:10.1038/s41467-026-71874-2)
Supplement: Supplementary file 8 — Source Data [file 41467_2026_71874_MOESM8_ESM.zip › source_data/2_Supplementary_Figures/6_FigS11/raw_data/CD4/3_WT_CD4.A.2.txt]

#ASA ANALYSIS
#SIM_TIME  ASA1.4 TotOccl1.4 ShldMem1.4 ShldGly1.4   ASA7.2 TotOccl7.2 ShldMem7.2 ShldGly7.2   ASA18.6 TotOccl18.6 ShldMem18.6 ShldGly18.6

  0.00   438.692  143.887    0.000  143.887     0.000  298.483    0.000  298.483     0.000    0.000    0.000    0.000
  0.10   466.042   93.164    0.000   93.164     0.000  279.331    0.000  279.331     0.000    0.000    0.000    0.000
  0.20   408.299  152.441    0.000  152.441     0.000  276.822    0.000  276.822     0.000    9.953    0.000    9.953
  0.30   423.197  149.411    0.000  149.411     0.000  303.239    0.000  303.239     0.000    0.000    0.000    0.000
  0.40   413.823  147.167    0.000  147.167     0.000  301.465    0.000  301.465     0.000   20.107    0.000   20.107
  0.50   403.262  138.260    0.000  138.260     0.000  264.112    0.000  264.112     0.000    0.000    0.000    0.000
  0.60   424.255  145.417    0.000  145.417     0.000  279.586    0.000  279.586     0.000    0.000    0.000    0.000
  0.70   389.536  163.167    0.000  163.167     0.000  315.948    0.000  315.948     0.000   10.154    0.000   10.154
  0.80   442.085  133.548    0.000  133.548     0.000  286.384    0.000  286.384     0.000    0.000    0.000    0.000
  0.90   368.570  166.857    0.000  166.857     0.000  202.250    0.000  202.250     0.000    0.000    0.000    0.000
  1.00   405.526  147.695    0.000  147.695     0.000  258.530    0.000  258.530     0.000    0.000    0.000    0.000
  1.10   383.854  129.647    0.000  129.647     0.000  252.309    0.000  252.309     0.000    0.000    0.000    0.000
  1.20   410.161  140.662    0.000  140.662     0.000  225.978    0.000  225.978     0.000    0.000    0.000    0.000
  1.30   378.002  136.359    0.000  136.359     0.000  221.567    0.000  221.567     0.000    0.000    0.000    0.000
  1.40   406.826  143.718    0.000  143.718     0.000  261.127    0.000  261.127     0.000    0.000    0.000    0.000
  1.50   412.752  133.126    0.000  133.126     0.000  196.235    0.000  196.235     0.000    0.000    0.000    0.000
  1.60   363.949  159.233    0.000  159.233     0.000  175.355    0.000  175.355     0.000    0.000    0.000    0.000
  1.70   365.229  139.807    0.000  139.807     0.000  158.318    0.000  158.318     0.000    0.000    0.000    0.000
  1.80   371.240  117.998    0.000  117.998     0.000  180.455    0.000  180.455     0.000    0.000    0.000    0.000
  1.90   380.468  138.657    0.000  138.657     0.000  282.925    0.000  282.925     0.000    0.000    0.000    0.000
  2.00   405.242  123.656    0.000  123.656     0.000  265.372    0.000  265.372     0.000    0.000    0.000    0.000
  2.10   447.591  148.629    0.000  148.629     0.000  267.879    0.000  267.879     0.000    0.000    0.000    0.000
  2.20   372.598  142.585    0.000  142.585     0.000  211.971    0.000  211.971     0.000    0.000    0.000    0.000
  2.30   402.019  114.367    0.000  114.367     0.000  221.783    0.000  221.783     0.000    0.000    0.000    0.000
  2.40   396.348  113.421    0.000  113.421     0.000  237.825    0.000  237.825     0.000    0.000    0.000    0.000
  2.50   426.857  142.092    0.000  142.092     0.000  260.912    0.000  260.912     0.000    0.000    0.000    0.000
  2.60   385.913  113.931    0.000  113.931     0.000  165.582    0.000  165.582     0.000    0.000    0.000    0.000
  2.70   401.463  112.696    0.000  112.696     0.000  228.270    0.000  228.270     0.000    0.000    0.000    0.000
  2.80   409.038  105.551    0.000  105.551     0.000  215.774    0.000  215.774     0.000    0.000    0.000    0.000
  2.90   406.069  163.274    0.000  163.274     0.000  227.066    0.000  227.066     0.000    0.000    0.000    0.000
  3.00   398.841  136.095    0.000  136.095     0.000  242.888    0.000  242.888     0.000    9.953    0.000    9.953
  3.10   400.653  129.488    0.000  129.488     0.000  216.344    0.000  216.344     0.000    0.000    0.000    0.000
  3.20   423.769  124.108    0.000  124.108     0.000  320.366    0.000  320.366     0.000    0.000    0.000    0.000
  3.30   401.530  144.640    0.000  144.640     0.000  323.003    0.000  323.003     0.000    0.000    0.000    0.000
  3.40   405.288  132.195    0.000  132.195     0.000  296.068    0.000  296.068     0.000    0.000    0.000    0.000
  3.50   403.710  126.563    0.000  126.563     0.000  292.565    0.000  292.565     0.000    0.000    0.000    0.000
  3.60   439.316  127.210    0.000  127.210     0.000  293.907    0.000  293.907     0.000    0.000    0.000    0.000
  3.70   409.612  142.466    0.000  142.466     0.000  262.821    0.000  262.821     0.000    0.000    0.000    0.000
  3.80   398.565  159.487    0.000  159.487     0.000  182.708    0.000  182.708     0.000    0.000    0.000    0.000
  3.90   420.625  132.808    0.000  132.808     0.000  220.926    0.000  220.926     0.000    0.000    0.000    0.000
  4.00   395.320  128.031    0.000  128.031     0.000  302.207    0.000  302.207     0.000    0.000    0.000    0.000
  4.10   386.066  124.003    0.000  124.003     0.000  189.404    0.000  189.404     0.000    0.000    0.000    0.000
  4.20   413.538  121.123    0.000  121.123     0.000  204.749    0.000  204.749     0.000    0.000    0.000    0.000
  4.30   426.174  120.081    0.000  120.081     0.000  221.008    0.000  221.008     0.000    0.000    0.000    0.000
  4.40   402.825  153.177    0.000  153.177     0.000  235.967    0.000  235.967     0.000    0.000    0.000    0.000
  4.50   418.651  116.499    0.000  116.499     0.000  186.549    0.000  186.549     0.000    0.000    0.000    0.000
  4.60   411.559  116.528    0.000  116.528     0.000  256.716    0.000  256.716     0.000    0.000    0.000    0.000
  4.70   418.193  127.378    0.000  127.378     0.000  285.295    0.000  285.295     0.000    0.000    0.000    0.000
  4.80   433.518   98.051    0.000   98.051     0.000  210.893    0.000  210.893     0.000    0.000    0.000    0.000
  4.90   443.777  129.493    0.000  129.493     0.000  191.607    0.000  191.607     0.000    0.000    0.000    0.000
  5.00   428.285  125.177    0.000  125.177     0.000  204.536    0.000  204.536     0.000    0.000    0.000    0.000
  5.10   442.739  118.454    0.000  118.454     0.000  186.596    0.000  186.596     0.000    0.000    0.000    0.000
  5.20   372.850  125.743    0.000  125.743     0.000  226.288    0.000  226.288     0.000    0.000    0.000    0.000
  5.30   426.001  140.765    0.000  140.765     0.000  214.609    0.000  214.609     0.000    0.000    0.000    0.000
  5.40   410.741  166.846    0.000  166.846     0.000  219.195    0.000  219.195     0.000    0.000    0.000    0.000
  5.50   403.628  131.984    0.000  131.984     0.000  228.056    0.000  228.056     0.000    0.000    0.000    0.000
  5.60   409.289  138.675    0.000  138.675     0.000  236.268    0.000  236.268     0.000    0.000    0.000    0.000
  5.70   380.969  150.169    0.000  150.169     0.000  211.540    0.000  211.540     0.000    0.000    0.000    0.000
  5.80   418.646  136.052    0.000  136.052     0.000  205.010    0.000  205.010     0.000    0.000    0.000    0.000
  5.90   361.756  138.417    0.000  138.417     0.000  246.864    0.000  246.864     0.000    0.000    0.000    0.000
  6.00   390.236  156.157    0.000  156.157     0.000  212.320    0.000  212.320     0.000    0.000    0.000    0.000
  6.10   346.179  138.671    0.000  138.671     0.000  258.273    0.000  258.273     0.000    0.000    0.000    0.000
  6.20   361.356  133.710    0.000  133.710     0.000  237.089    0.000  237.089     0.000    0.000    0.000    0.000
  6.30   355.832  158.879    0.000  158.879     0.000  303.109    0.000  303.109     0.000    0.000    0.000    0.000
  6.40   361.356  166.031    0.000  166.031     0.000  263.592    0.000  263.592     0.000    0.000    0.000    0.000
  6.50   354.063  154.168    0.000  154.168     0.000  266.313    0.000  266.313     0.000    0.000    0.000    0.000
  6.60   325.477  146.929    0.000  146.929     0.000  260.001    0.000  260.001     0.000    0.000    0.000    0.000
  6.70   344.510  162.478    0.000  162.478     0.000  226.498    0.000  226.498     0.000    0.000    0.000    0.000
  6.80   379.022  128.015    0.000  128.015     0.000  160.784    0.000  160.784     0.000    0.000    0.000    0.000
  6.90   407.432  173.072    0.000  173.072     0.000  179.373    0.000  179.373     0.000    0.000    0.000    0.000
  7.00   404.185  149.279    0.000  149.279     0.000  199.569    0.000  199.569     0.000    0.000    0.000    0.000
  7.10   385.246  141.725    0.000  141.725     0.000  177.563    0.000  177.563     0.000    0.000    0.000    0.000
  7.20   476.487   83.807    0.000   83.807     0.000  186.380    0.000  186.380     0.000    0.000    0.000    0.000
  7.30   381.157   84.184    0.000   84.184     0.000  191.957    0.000  191.957     0.000    0.000    0.000    0.000
  7.40   446.834   79.906    0.000   79.906     0.000  193.123    0.000  193.123     0.000    0.000    0.000    0.000
  7.50   433.739   82.454    0.000   82.454     0.000  206.309    0.000  206.309     0.000    0.000    0.000    0.000
  7.60   434.564   86.513    0.000   86.513     0.000  185.729    0.000  185.729     0.000    0.000    0.000    0.000
  7.70   439.739  103.426    0.000  103.426     0.000  230.136    0.000  230.136     0.000    0.000    0.000    0.000
  7.80   386.869  133.812    0.000  133.812     0.000  234.675    0.000  234.675     0.000    0.000    0.000    0.000
  7.90   450.959   97.754    0.000   97.754     0.000  178.471    0.000  178.471     0.000    0.000    0.000    0.000
  8.00   431.083  115.952    0.000  115.952     0.000  264.550    0.000  264.550     0.000    0.000    0.000    0.000
  8.10   392.712  143.318    0.000  143.318     0.000  206.141    0.000  206.141     0.000    0.000    0.000    0.000
  8.20   376.502  137.487    0.000  137.487     0.000  214.182    0.000  214.182     0.000    0.000    0.000    0.000
  8.30   428.563  117.068    0.000  117.068     0.000  216.171    0.000  216.171     0.000    0.000    0.000    0.000
  8.40   388.387  132.568    0.000  132.568     0.000  178.082    0.000  178.082     0.000    0.000    0.000    0.000
  8.50   421.691   90.079    0.000   90.079     0.000  171.117    0.000  171.117     0.000    0.000    0.000    0.000
  8.60   417.060  133.993    0.000  133.993     0.000  225.505    0.000  225.505     0.000    0.000    0.000    0.000
  8.70   375.522  133.488    0.000  133.488     0.000  216.167    0.000  216.167     0.000    0.000    0.000    0.000
  8.80   396.146  106.549    0.000  106.549     0.000  204.238    0.000  204.238     0.000    0.000    0.000    0.000
  8.90   435.085  105.859    0.000  105.859     0.000  204.412    0.000  204.412     0.000    0.000    0.000    0.000
  9.00   455.649  113.253    0.000  113.253     0.000  229.401    0.000  229.401     0.000    0.000    0.000    0.000
  9.10   425.981  108.914    0.000  108.914     0.000  232.341    0.000  232.341     0.000    0.000    0.000    0.000
  9.20   397.788  150.314    0.000  150.314     0.000  235.972    0.000  235.972     0.000    0.000    0.000    0.000
  9.30   418.266  149.777    0.000  149.777     0.000  218.635    0.000  218.635     0.000    0.000    0.000    0.000
  9.40   416.261  134.720    0.000  134.720     0.000  282.276    0.000  282.276     0.000    0.000    0.000    0.000
  9.50   465.187  144.664    0.000  144.664     0.000  340.942    0.000  340.942     0.000    0.000    0.000    0.000
  9.60   366.668  121.662    0.000  121.662     0.000  233.075    0.000  233.075     0.000    0.000    0.000    0.000
  9.70   388.970  125.047    0.000  125.047     0.000  290.188    0.000  290.188     0.000    0.000    0.000    0.000
  9.80   420.110  107.660    0.000  107.660     0.000  244.613    0.000  244.613     0.000    0.000    0.000    0.000
  9.90   449.654  105.466    0.000  105.466     0.000  237.615    0.000  237.615     0.000    0.000    0.000    0.000
 10.00   457.582  113.654    0.000  113.654     0.000  233.378    0.000  233.378     0.000    0.000    0.000    0.000
 10.10   448.619  100.505    0.000  100.505     0.000  219.413    0.000  219.413     0.000    0.000    0.000    0.000
 10.20   409.184  112.621    0.000  112.621     0.000  230.179    0.000  230.179     0.000    0.000    0.000    0.000
 10.30   425.834  121.225    0.000  121.225     0.000  264.594    0.000  264.594     0.000    0.000    0.000    0.000
 10.40   407.018  130.777    0.000  130.777     0.000  194.727    0.000  194.727     0.000    0.000    0.000    0.000
 10.50   441.124  122.222    0.000  122.222     0.000  194.468    0.000  194.468     0.000    0.000    0.000    0.000
 10.60   448.530  136.037    0.000  136.037     0.000  221.013    0.000  221.013     0.000    0.000    0.000    0.000
 10.70   439.266  131.912    0.000  131.912     0.000  237.788    0.000  237.788     0.000    0.000    0.000    0.000
 10.80   411.097  107.240    0.000  107.240     0.000  202.682    0.000  202.682     0.000    0.000    0.000    0.000
 10.90   384.357  137.897    0.000  137.897     0.000  176.309    0.000  176.309     0.000    0.000    0.000    0.000
 11.00   448.481  129.052    0.000  129.052     0.000  237.183    0.000  237.183     0.000    0.000    0.000    0.000
 11.10   437.885  128.511    0.000  128.511     0.000  297.624    0.000  297.624     0.000    0.000    0.000    0.000
 11.20   441.131  129.695    0.000  129.695     0.000  334.070    0.000  334.070     0.000    9.953    0.000    9.953
 11.30   411.859  119.867    0.000  119.867     0.000  271.208    0.000  271.208     0.000    0.000    0.000    0.000
 11.40   439.721  149.139    0.000  149.139     0.000  287.681    0.000  287.681     0.000    0.000    0.000    0.000
 11.50   411.280  132.525    0.000  132.525     0.000  264.118    0.000  264.118     0.000    0.000    0.000    0.000
 11.60   393.271  150.311    0.000  150.311     0.000  244.792    0.000  244.792     0.000    0.000    0.000    0.000
 11.70   447.800  138.033    0.000  138.033     0.000  232.773    0.000  232.773     0.000    0.000    0.000    0.000
 11.80   456.400  125.338    0.000  125.338     0.000  262.993    0.000  262.993     0.000    0.000    0.000    0.000
 11.90   448.763  147.773    0.000  147.773     0.000  248.640    0.000  248.640     0.000    0.000    0.000    0.000
 12.00   427.358  125.644    0.000  125.644     0.000  217.338    0.000  217.338     0.000    0.000    0.000    0.000
 12.10   436.312  163.247    0.000  163.247     0.000  204.844    0.000  204.844     0.000    0.000    0.000    0.000
 12.20   419.090  159.525    0.000  159.525     0.000  207.178    0.000  207.178     0.000    0.000    0.000    0.000
 12.30   467.345  101.222    0.000  101.222     0.000  205.708    0.000  205.708     0.000    0.000    0.000    0.000
 12.40   433.976  123.563    0.000  123.563     0.000  209.686    0.000  209.686     0.000    0.000    0.000    0.000
 12.50   426.558  135.741    0.000  135.741     0.000  277.563    0.000  277.563     0.000    0.000    0.000    0.000
 12.60   470.818   83.194    0.000   83.194     0.000  258.454    0.000  258.454     0.000    0.000    0.000    0.000
 12.70   467.855  123.971    0.000  123.971     0.000  276.180    0.000  276.180     0.000    0.000    0.000    0.000
 12.80   448.134  136.512    0.000  136.512     0.000  219.889    0.000  219.889     0.000    0.000    0.000    0.000
 12.90   420.735  127.103    0.000  127.103     0.000  207.265    0.000  207.265     0.000    0.000    0.000    0.000
 13.00   435.163  135.518    0.000  135.518     0.000  221.532    0.000  221.532     0.000    0.000    0.000    0.000
 13.10   430.324  135.866    0.000  135.866     0.000  235.886    0.000  235.886     0.000    0.000    0.000    0.000
 13.20   476.719  117.529    0.000  117.529     0.000  257.071    0.000  257.071     0.000    0.000    0.000    0.000
 13.30   413.518  119.712    0.000  119.712     0.000  271.295    0.000  271.295     0.000    0.000    0.000    0.000
 13.40   456.405  132.045    0.000  132.045     0.000  293.388    0.000  293.388     0.000    0.000    0.000    0.000
 13.50   466.155  130.352    0.000  130.352     0.000  291.485    0.000  291.485     0.000    0.000    0.000    0.000
 13.60   388.384  127.823    0.000  127.823     0.000  211.110    0.000  211.110     0.000    0.000    0.000    0.000
 13.70   431.232  124.398    0.000  124.398     0.000  296.537    0.000  296.537     0.000    9.953    0.000    9.953
 13.80   434.985  136.855    0.000  136.855     0.000  262.211    0.000  262.211     0.000   29.858    0.000   29.858
 13.90   447.871  122.139    0.000  122.139     0.000  230.525    0.000  230.525     0.000    0.000    0.000    0.000
 14.00   426.342  125.236    0.000  125.236     0.000  256.638    0.000  256.638     0.000    0.000    0.000    0.000
 14.10   456.812  137.216    0.000  137.216     0.000  216.776    0.000  216.776     0.000    0.000    0.000    0.000
 14.20   438.980  143.406    0.000  143.406     0.000  264.027    0.000  264.027     0.000    0.000    0.000    0.000
 14.30   468.579  126.761    0.000  126.761     0.000  230.909    0.000  230.909     0.000    0.000    0.000    0.000
 14.40   420.003  127.533    0.000  127.533     0.000  243.236    0.000  243.236     0.000    0.000    0.000    0.000
 14.50   447.522  147.017    0.000  147.017     0.000  284.135    0.000  284.135     0.000    0.000    0.000    0.000
 14.60   394.109  166.399    0.000  166.399     0.000  318.550    0.000  318.550     0.000    0.000    0.000    0.000
 14.70   411.168  158.224    0.000  158.224     0.000  272.549    0.000  272.549     0.000    0.000    0.000    0.000
 14.80   451.039  130.281    0.000  130.281     0.000  253.180    0.000  253.180     0.000    0.000    0.000    0.000
 14.90   420.276  139.277    0.000  139.277     0.000  252.531    0.000  252.531     0.000    0.000    0.000    0.000
 15.00   406.213  173.034    0.000  173.034     0.000  276.569    0.000  276.569     0.000    0.000    0.000    0.000
 15.10   456.232  117.471    0.000  117.471     0.000  248.078    0.000  248.078     0.000    0.000    0.000    0.000
 15.20   420.653  141.418    0.000  141.418     0.000  335.065    0.000  335.065     0.000    0.000    0.000    0.000
 15.30   448.914  124.730    0.000  124.730     0.000  318.723    0.000  318.723     0.000    0.000    0.000    0.000
 15.40   441.889  148.505    0.000  148.505     0.000  263.383    0.000  263.383     0.000    0.000    0.000    0.000
 15.50   395.147  180.655    0.000  180.655     0.000  242.798    0.000  242.798     0.000    0.000    0.000    0.000
 15.60   371.122  178.679    0.000  178.679     0.000  204.752    0.000  204.752     0.000    0.000    0.000    0.000
 15.70   363.293  176.805    0.000  176.805     0.000  224.511    0.000  224.511     0.000    0.000    0.000    0.000
 15.80   364.433  137.813    0.000  137.813     0.000  215.040    0.000  215.040     0.000    0.000    0.000    0.000
 15.90   442.902  120.473    0.000  120.473     0.000  248.338    0.000  248.338     0.000    0.000    0.000    0.000
 16.00   433.127  110.453    0.000  110.453     0.000  283.358    0.000  283.358     0.000    0.000    0.000    0.000
 16.10   416.681  129.778    0.000  129.778     0.000  270.474    0.000  270.474     0.000    0.000    0.000    0.000
 16.20   451.410  140.959    0.000  140.959     0.000  258.195    0.000  258.195     0.000    0.000    0.000    0.000
 16.30   460.402   96.717    0.000   96.717     0.000  283.357    0.000  283.357     0.000    0.000    0.000    0.000
 16.40   439.710  104.495    0.000  104.495     0.000  254.563    0.000  254.563     0.000    0.000    0.000    0.000
 16.50   422.918  119.577    0.000  119.577     0.000  270.553    0.000  270.553     0.000    0.000    0.000    0.000
 16.60   420.554   83.226    0.000   83.226     0.000  268.045    0.000  268.045     0.000    0.000    0.000    0.000
 16.70   447.634   86.440    0.000   86.440     0.000  303.114    0.000  303.114     0.000    0.000    0.000    0.000
 16.80   425.495   86.514    0.000   86.514     0.000  264.075    0.000  264.075     0.000    0.000    0.000    0.000
 16.90   438.175   80.765    0.000   80.765     0.000  309.990    0.000  309.990     0.000    0.000    0.000    0.000
 17.00   432.998   94.292    0.000   94.292     0.000  274.788    0.000  274.788     0.000    0.000    0.000    0.000
 17.10   431.178   99.236    0.000   99.236     0.000  236.353    0.000  236.353     0.000    0.000    0.000    0.000
 17.20   419.645  121.592    0.000  121.592     0.000  272.193    0.000  272.193     0.000    0.000    0.000    0.000
 17.30   436.089  117.064    0.000  117.064     0.000  245.521    0.000  245.521     0.000    0.000    0.000    0.000
 17.40   388.457  131.237    0.000  131.237     0.000  205.141    0.000  205.141     0.000    0.000    0.000    0.000
 17.50   415.415  150.296    0.000  150.296     0.000  183.610    0.000  183.610     0.000    0.000    0.000    0.000
 17.60   368.632  162.136    0.000  162.136     0.000  263.810    0.000  263.810     0.000    0.000    0.000    0.000
 17.70   387.975  141.267    0.000  141.267     0.000  205.226    0.000  205.226     0.000    0.000    0.000    0.000
 17.80   404.630  154.112    0.000  154.112     0.000  271.330    0.000  271.330     0.000    0.000    0.000    0.000
 17.90   414.364  160.498    0.000  160.498     0.000  229.870    0.000  229.870     0.000   10.154    0.000   10.154
 18.00   369.773  136.491    0.000  136.491     0.000  159.009    0.000  159.009     0.000    0.000    0.000    0.000
 18.10   352.887  137.252    0.000  137.252     0.000  176.996    0.000  176.996     0.000    0.000    0.000    0.000
 18.20   385.575  143.578    0.000  143.578     0.000  197.705    0.000  197.705     0.000    0.000    0.000    0.000
 18.30   398.563  144.135    0.000  144.135     0.000  173.448    0.000  173.448     0.000    0.000    0.000    0.000
 18.40   412.290  116.991    0.000  116.991     0.000  180.408    0.000  180.408     0.000    0.000    0.000    0.000
 18.50   460.295  150.752    0.000  150.752     0.000  227.757    0.000  227.757     0.000    9.953    0.000    9.953
 18.60   418.301  108.761    0.000  108.761     0.000  180.152    0.000  180.152     0.000    0.000    0.000    0.000
 18.70   398.055  118.499    0.000  118.499     0.000  203.456    0.000  203.456     0.000    0.000    0.000    0.000
 18.80   416.075  122.692    0.000  122.692     0.000  179.938    0.000  179.938     0.000    0.000    0.000    0.000
 18.90   383.155  134.962    0.000  134.962     0.000  147.081    0.000  147.081     0.000    0.000    0.000    0.000
 19.00   377.194  146.495    0.000  146.495     0.000  171.592    0.000  171.592     0.000    0.000    0.000    0.000
 19.10   400.153  150.916    0.000  150.916     0.000  196.106    0.000  196.106     0.000    0.000    0.000    0.000
 19.20   400.075  167.185    0.000  167.185     0.000  192.172    0.000  192.172     0.000    0.000    0.000    0.000
 19.30   416.594  148.871    0.000  148.871     0.000  173.275    0.000  173.275     0.000    0.000    0.000    0.000
 19.40   383.163  143.333    0.000  143.333     0.000  208.384    0.000  208.384     0.000    0.000    0.000    0.000
 19.50   372.702  139.729    0.000  139.729     0.000  189.663    0.000  189.663     0.000    0.000    0.000    0.000
 19.60   388.595  162.864    0.000  162.864     0.000  260.434    0.000  260.434     0.000    0.000    0.000    0.000
 19.70   419.391  156.553    0.000  156.553     0.000  237.824    0.000  237.824     0.000    0.000    0.000    0.000
 19.80   386.457  164.085    0.000  164.085     0.000  258.195    0.000  258.195     0.000    0.000    0.000    0.000
 19.90   385.654  152.068    0.000  152.068     0.000  240.203    0.000  240.203     0.000    0.000    0.000    0.000
 20.00   410.920  148.411    0.000  148.411     0.000  202.596    0.000  202.596     0.000    0.000    0.000    0.000
 20.10   439.155  159.762    0.000  159.762     0.000  217.382    0.000  217.382     0.000    0.000    0.000    0.000
 20.20   402.298  140.336    0.000  140.336     0.000  184.783    0.000  184.783     0.000    0.000    0.000    0.000
 20.30   455.169  157.399    0.000  157.399     0.000  221.964    0.000  221.964     0.000    0.000    0.000    0.000
 20.40   405.696  150.508    0.000  150.508     0.000  203.460    0.000  203.460     0.000    0.000    0.000    0.000
 20.50   397.456  127.804    0.000  127.804     0.000  171.379    0.000  171.379     0.000    0.000    0.000    0.000
 20.60   416.312  107.874    0.000  107.874     0.000  209.037    0.000  209.037     0.000    0.000    0.000    0.000
 20.70   392.529  157.768    0.000  157.768     0.000  183.486    0.000  183.486     0.000    0.000    0.000    0.000
 20.80   430.432  157.367    0.000  157.367     0.000  226.375    0.000  226.375     0.000    0.000    0.000    0.000
 20.90   406.953  144.628    0.000  144.628     0.000  171.294    0.000  171.294     0.000    0.000    0.000    0.000
 21.00   436.978  142.895    0.000  142.895     0.000  194.122    0.000  194.122     0.000    0.000    0.000    0.000
 21.10   404.911  124.774    0.000  124.774     0.000  165.240    0.000  165.240     0.000    0.000    0.000    0.000
 21.20   433.799  103.839    0.000  103.839     0.000  185.388    0.000  185.388     0.000    0.000    0.000    0.000
 21.30   415.408  117.053    0.000  117.053     0.000  193.430    0.000  193.430     0.000    0.000    0.000    0.000
 21.40   441.350  104.266    0.000  104.266     0.000  186.599    0.000  186.599     0.000    0.000    0.000    0.000
 21.50   439.694  119.760    0.000  119.760     0.000  221.186    0.000  221.186     0.000    0.000    0.000    0.000
 21.60   486.177  116.214    0.000  116.214     0.000  201.558    0.000  201.558     0.000    0.000    0.000    0.000
 21.70   463.104  114.371    0.000  114.371     0.000  203.282    0.000  203.282     0.000    0.000    0.000    0.000
 21.80   388.041  132.497    0.000  132.497     0.000  192.127    0.000  192.127     0.000    0.000    0.000    0.000
 21.90   391.632  127.799    0.000  127.799     0.000  191.614    0.000  191.614     0.000    0.000    0.000    0.000
 22.00   371.465  145.485    0.000  145.485     0.000  161.610    0.000  161.610     0.000    0.000    0.000    0.000
 22.10   439.020  147.653    0.000  147.653     0.000  209.513    0.000  209.513     0.000    0.000    0.000    0.000
 22.20   401.293  146.456    0.000  146.456     0.000  197.883    0.000  197.883     0.000    0.000    0.000    0.000
 22.30   429.768  178.663    0.000  178.663     0.000  278.816    0.000  278.816     0.000    0.000    0.000    0.000
 22.40   363.167  192.656    0.000  192.656     0.000  274.061    0.000  274.061     0.000    0.000    0.000    0.000
 22.50   377.152  151.696    0.000  151.696     0.000  264.940    0.000  264.940     0.000    0.000    0.000    0.000
 22.60   342.945  176.241    0.000  176.241     0.000  270.819    0.000  270.819     0.000    0.000    0.000    0.000
 22.70   342.312  169.910    0.000  169.910     0.000  293.128    0.000  293.128     0.000    0.000    0.000    0.000
 22.80   367.417  211.619    0.000  211.619     0.000  264.680    0.000  264.680     0.000    0.000    0.000    0.000
 22.90   355.756  204.507    0.000  204.507     0.000  238.912    0.000  238.912     0.000    0.000    0.000    0.000
 23.00   377.093  199.442    0.000  199.442     0.000  264.809    0.000  264.809     0.000    0.000    0.000    0.000
 23.10   365.828  177.944    0.000  177.944     0.000  237.092    0.000  237.092     0.000    0.000    0.000    0.000
 23.20   376.428  184.276    0.000  184.276     0.000  289.969    0.000  289.969     0.000    0.000    0.000    0.000
 23.30   365.099  220.544    0.000  220.544     0.000  268.351    0.000  268.351     0.000   29.858    0.000   29.858
 23.40   330.961  209.509    0.000  209.509     0.000  283.917    0.000  283.917     0.000    0.000    0.000    0.000
 23.50   341.369  221.321    0.000  221.321     0.000  352.705    0.000  352.705     0.000    0.000    0.000    0.000
 23.60   396.069  159.936    0.000  159.936     0.000  369.087    0.000  369.087     0.000    0.000    0.000    0.000
 23.70   437.362  148.737    0.000  148.737     0.000  369.779    0.000  369.779     0.000    0.000    0.000    0.000
 23.80   408.270  168.449    0.000  168.449     0.000  410.551    0.000  410.551     0.000    0.000    0.000    0.000
 23.90   405.281  148.601    0.000  148.601     0.000  346.046    0.000  346.046     0.000    0.000    0.000    0.000
 24.00   399.478  166.485    0.000  166.485     0.000  356.204    0.000  356.204     0.000    0.000    0.000    0.000
 24.10   364.854  184.192    0.000  184.192     0.000  280.026    0.000  280.026     0.000    0.000    0.000    0.000
 24.20   317.103  226.552    0.000  226.552     0.000  265.109    0.000  265.109     0.000    0.000    0.000    0.000
 24.30   329.944  225.849    0.000  225.849     0.000  272.936    0.000  272.936     0.000    0.000    0.000    0.000
 24.40   342.841  218.013    0.000  218.013     0.000  288.586    0.000  288.586     0.000    0.000    0.000    0.000
 24.50   355.848  249.527    0.000  249.527     0.000  342.803    0.000  342.803     0.000    9.953    0.000    9.953
 24.60   331.733  235.245    0.000  235.245     0.000  352.009    0.000  352.009     0.000    0.000    0.000    0.000
 24.70   310.713  211.820    0.000  211.820     0.000  304.582    0.000  304.582     0.000    0.000    0.000    0.000
 24.80   343.146  208.312    0.000  208.312     0.000  240.467    0.000  240.467     0.000    0.000    0.000    0.000
 24.90   388.619  197.673    0.000  197.673     0.000  315.565    0.000  315.565     0.000    0.000    0.000    0.000
 25.00   415.467  201.325    0.000  201.325     0.000  326.331    0.000  326.331     0.000    0.000    0.000    0.000
 25.10   326.598  220.319    0.000  220.319     0.000  289.277    0.000  289.277     0.000    0.000    0.000    0.000
 25.20   345.660  214.267    0.000  214.267     0.000  362.168    0.000  362.168     0.000    0.000    0.000    0.000
 25.30   356.395  212.966    0.000  212.966     0.000  320.059    0.000  320.059     0.000    0.000    0.000    0.000
 25.40   321.655  227.899    0.000  227.899     0.000  312.579    0.000  312.579     0.000    0.000    0.000    0.000
 25.50   338.421  223.686    0.000  223.686     0.000  337.222    0.000  337.222     0.000    0.000    0.000    0.000
 25.60   379.383  200.822    0.000  200.822     0.000  361.951    0.000  361.951     0.000    0.000    0.000    0.000
 25.70   351.789  244.598    0.000  244.598     0.000  323.863    0.000  323.863     0.000    0.000    0.000    0.000
 25.80   371.845  210.319    0.000  210.319     0.000  317.422    0.000  317.422     0.000    0.000    0.000    0.000
 25.90   355.460  200.218    0.000  200.218     0.000  360.484    0.000  360.484     0.000   10.154    0.000   10.154
 26.00   341.336  217.032    0.000  217.032     0.000  367.617    0.000  367.617     0.000    0.000    0.000    0.000
 26.10   392.191  214.406    0.000  214.406     0.000  381.410    0.000  381.410     0.000    9.953    0.000    9.953
 26.20   379.503  190.494    0.000  190.494     0.000  388.804    0.000  388.804     0.000    0.000    0.000    0.000
 26.30   423.882  172.213    0.000  172.213     0.000  330.827    0.000  330.827     0.000    0.000    0.000    0.000
 26.40   370.223  177.072    0.000  177.072     0.000  286.253    0.000  286.253     0.000    0.000    0.000    0.000
 26.50   341.571  184.808    0.000  184.808     0.000  333.939    0.000  333.939     0.000    0.000    0.000    0.000
 26.60   337.578  217.080    0.000  217.080     0.000  367.574    0.000  367.574     0.000    0.000    0.000    0.000
 26.70   422.257  163.540    0.000  163.540     0.000  370.859    0.000  370.859     0.000    0.000    0.000    0.000
 26.80   321.612  203.503    0.000  203.503     0.000  342.629    0.000  342.629     0.000    0.000    0.000    0.000
 26.90   312.048  239.038    0.000  239.038     0.000  256.246    0.000  256.246     0.000    0.000    0.000    0.000
 27.00   296.807  235.780    0.000  235.780     0.000  288.629    0.000  288.629     0.000    0.000    0.000    0.000
 27.10   315.101  267.938    0.000  267.938     0.000  238.478    0.000  238.478     0.000    0.000    0.000    0.000
 27.20   359.234  239.990    0.000  239.990     0.000  361.867    0.000  361.867     0.000    0.000    0.000    0.000
 27.30   331.849  244.293    0.000  244.293     0.000  330.482    0.000  330.482     0.000    0.000    0.000    0.000
 27.40   313.397  262.485    0.000  262.485     0.000  306.270    0.000  306.270     0.000    0.000    0.000    0.000
 27.50   333.266  229.139    0.000  229.139     0.000  332.123    0.000  332.123     0.000    0.000    0.000    0.000
 27.60   331.913  252.250    0.000  252.250     0.000  354.562    0.000  354.562     0.000    9.953    0.000    9.953
 27.70   306.501  257.214    0.000  257.214     0.000  394.078    0.000  394.078     0.000    0.000    0.000    0.000
 27.80   326.873  227.173    0.000  227.173     0.000  369.002    0.000  369.002     0.000  121.243    0.000  121.243
 27.90   306.923  235.363    0.000  235.363     0.000  303.761    0.000  303.761     0.000   30.261    0.000   30.261
 28.00   377.552  205.679    0.000  205.679     0.000  335.368    0.000  335.368     0.000   19.906    0.000   19.906
 28.10   349.777  199.486    0.000  199.486     0.000  340.641    0.000  340.641     0.000   30.261    0.000   30.261
 28.20   378.720  199.505    0.000  199.505     0.000  337.917    0.000  337.917     0.000   80.527    0.000   80.527
 28.30   326.792  218.501    0.000  218.501     0.000  328.449    0.000  328.449     0.000  162.261    0.000  162.261
 28.40   369.641  189.430    0.000  189.430     0.000  359.707    0.000  359.707     0.000  162.060    0.000  162.060
 28.50   347.957  215.715    0.000  215.715     0.000  400.735    0.000  400.735     0.000  161.859    0.000  161.859
 28.60   297.171  251.765    0.000  251.765     0.000  359.187    0.000  359.187     0.000  161.859    0.000  161.859
 28.70   292.249  267.658    0.000  267.658     0.000  394.728    0.000  394.728     0.000   10.154    0.000   10.154
 28.80   290.842  250.541    0.000  250.541     0.000  391.613    0.000  391.613     0.000   40.213    0.000   40.213
 28.90   309.349  240.772    0.000  240.772     0.000  349.937    0.000  349.937     0.000   19.906    0.000   19.906
 29.00   285.631  238.856    0.000  238.856     0.000  381.108    0.000  381.108     0.000    0.000    0.000    0.000
 29.10   313.775  248.309    0.000  248.309     0.000  344.358    0.000  344.358     0.000    0.000    0.000    0.000
 29.20   322.949  240.884    0.000  240.884     0.000  328.576    0.000  328.576     0.000    0.000    0.000    0.000
 29.30   328.752  234.405    0.000  234.405     0.000  343.495    0.000  343.495     0.000    0.000    0.000    0.000
 29.40   298.158  248.638    0.000  248.638     0.000  362.518    0.000  362.518     0.000    0.000    0.000    0.000
 29.50   266.258  254.850    0.000  254.850     0.000  346.133    0.000  346.133     0.000    9.953    0.000    9.953
 29.60   291.354  297.551    0.000  297.551     0.000  408.734    0.000  408.734     0.000    9.953    0.000    9.953
 29.70   247.151  308.711    0.000  308.711     0.000  372.332    0.000  372.332     0.000    9.953    0.000    9.953
 29.80   323.712  292.726    0.000  292.726     0.000  411.760    0.000  411.760     0.000   40.012    0.000   40.012
 29.90   295.911  285.917    0.000  285.917     0.000  329.616    0.000  329.616     0.000    9.953    0.000    9.953
 30.00   301.574  265.956    0.000  265.956     0.000  275.442    0.000  275.442     0.000    0.000    0.000    0.000
 30.10   325.313  259.247    0.000  259.247     0.000  223.172    0.000  223.172     0.000    0.000    0.000    0.000
 30.20   292.928  278.999    0.000  278.999     0.000  304.797    0.000  304.797     0.000    0.000    0.000    0.000
 30.30   318.607  264.887    0.000  264.887     0.000  312.278    0.000  312.278     0.000    0.000    0.000    0.000
 30.40   333.231  267.329    0.000  267.329     0.000  290.703    0.000  290.703     0.000    0.000    0.000    0.000
 30.50   242.796  289.721    0.000  289.721     0.000  277.343    0.000  277.343     0.000    0.000    0.000    0.000
 30.60   294.712  273.808    0.000  273.808     0.000  308.862    0.000  308.862     0.000    0.000    0.000    0.000
 30.70   316.649  293.404    0.000  293.404     0.000  348.941    0.000  348.941     0.000    0.000    0.000    0.000
 30.80   319.216  274.040    0.000  274.040     0.000  321.356    0.000  321.356     0.000    0.000    0.000    0.000
 30.90   307.919  239.401    0.000  239.401     0.000  321.097    0.000  321.097     0.000    0.000    0.000    0.000
 31.00   312.977  277.032    0.000  277.032     0.000  259.618    0.000  259.618     0.000    0.000    0.000    0.000
 31.10   315.314  261.584    0.000  261.584     0.000  241.979    0.000  241.979     0.000    0.000    0.000    0.000
 31.20   339.114  233.783    0.000  233.783     0.000  292.954    0.000  292.954     0.000    0.000    0.000    0.000
 31.30   348.818  251.853    0.000  251.853     0.000  259.361    0.000  259.361     0.000    0.000    0.000    0.000
 31.40   292.023  254.213    0.000  254.213     0.000  261.305    0.000  261.305     0.000    0.000    0.000    0.000
 31.50   289.868  269.381    0.000  269.381     0.000  229.658    0.000  229.658     0.000    0.000    0.000    0.000
 31.60   302.441  297.899    0.000  297.899     0.000  221.271    0.000  221.271     0.000    0.000    0.000    0.000
 31.70   288.441  282.939    0.000  282.939     0.000  199.309    0.000  199.309     0.000    0.000    0.000    0.000
 31.80   321.429  262.420    0.000  262.420     0.000  245.482    0.000  245.482     0.000    0.000    0.000    0.000
 31.90   312.481  214.579    0.000  214.579     0.000  291.398    0.000  291.398     0.000    0.000    0.000    0.000
 32.00   282.499  269.826    0.000  269.826     0.000  269.433    0.000  269.433     0.000    0.000    0.000    0.000
 32.10   269.835  230.475    0.000  230.475     0.000  237.007    0.000  237.007     0.000    0.000    0.000    0.000
 32.20   296.797  229.704    0.000  229.704     0.000  258.754    0.000  258.754     0.000    0.000    0.000    0.000
 32.30   272.161  238.866    0.000  238.866     0.000  286.209    0.000  286.209     0.000    0.000    0.000    0.000
 32.40   269.781  240.580    0.000  240.580     0.000  263.681    0.000  263.681     0.000    0.000    0.000    0.000
 32.50   265.793  223.859    0.000  223.859     0.000  245.871    0.000  245.871     0.000    0.000    0.000    0.000
 32.60   317.016  205.933    0.000  205.933     0.000  259.012    0.000  259.012     0.000    0.000    0.000    0.000
 32.70   325.159  220.389    0.000  220.389     0.000  248.422    0.000  248.422     0.000    0.000    0.000    0.000
 32.80   292.010  269.886    0.000  269.886     0.000  311.673    0.000  311.673     0.000    0.000    0.000    0.000
 32.90   320.122  243.499    0.000  243.499     0.000  293.818    0.000  293.818     0.000    9.953    0.000    9.953
 33.00   340.968  247.252    0.000  247.252     0.000  346.607    0.000  346.607     0.000    9.953    0.000    9.953
 33.10   346.081  235.290    0.000  235.290     0.000  303.287    0.000  303.287     0.000    0.000    0.000    0.000
 33.20   305.938  257.691    0.000  257.691     0.000  327.325    0.000  327.325     0.000    0.000    0.000    0.000
 33.30   363.320  212.767    0.000  212.767     0.000  318.419    0.000  318.419     0.000    0.000    0.000    0.000
 33.40   322.128  250.587    0.000  250.587     0.000  320.059    0.000  320.059     0.000    0.000    0.000    0.000
 33.50   286.753  288.666    0.000  288.666     0.000  375.878    0.000  375.878     0.000   10.154    0.000   10.154
 33.60   337.307  235.047    0.000  235.047     0.000  360.140    0.000  360.140     0.000    9.953    0.000    9.953
 33.70   338.438  245.490    0.000  245.490     0.000  348.076    0.000  348.076     0.000    9.953    0.000    9.953
 33.80   314.638  244.179    0.000  244.179     0.000  313.706    0.000  313.706     0.000   20.107    0.000   20.107
 33.90   345.734  218.672    0.000  218.672     0.000  327.021    0.000  327.021     0.000    0.000    0.000    0.000
 34.00   371.539  204.937    0.000  204.937     0.000  324.169    0.000  324.169     0.000   19.906    0.000   19.906
 34.10   308.733  223.583    0.000  223.583     0.000  326.286    0.000  326.286     0.000   10.154    0.000   10.154
 34.20   296.616  265.449    0.000  265.449     0.000  335.886    0.000  335.886     0.000   29.858    0.000   29.858
 34.30   326.490  200.241    0.000  200.241     0.000  315.522    0.000  315.522     0.000   19.906    0.000   19.906
 34.40   344.193  207.044    0.000  207.044     0.000  323.562    0.000  323.562     0.000   30.060    0.000   30.060
 34.50   325.292  206.880    0.000  206.880     0.000  333.810    0.000  333.810     0.000   50.367    0.000   50.367
 34.60   310.024  251.743    0.000  251.743     0.000  332.469    0.000  332.469     0.000  151.504    0.000  151.504
 34.70   314.932  242.642    0.000  242.642     0.000  377.605    0.000  377.605     0.000  151.504    0.000  151.504
 34.80   281.484  259.402    0.000  259.402     0.000  370.728    0.000  370.728     0.000  141.953    0.000  141.953
 34.90   280.979  288.951    0.000  288.951     0.000  357.673    0.000  357.673     0.000  141.551    0.000  141.551
 35.00   290.185  275.719    0.000  275.719     0.000  346.867    0.000  346.867     0.000  141.551    0.000  141.551
 35.10   292.987  285.353    0.000  285.353     0.000  331.347    0.000  331.347     0.000  141.350    0.000  141.350
 35.20   267.835  282.532    0.000  282.532     0.000  317.426    0.000  317.426     0.000   50.769    0.000   50.769
 35.30   273.691  287.792    0.000  287.792     0.000  308.862    0.000  308.862     0.000   70.675    0.000   70.675
 35.40   242.971  297.301    0.000  297.301     0.000  332.772    0.000  332.772     0.000   70.876    0.000   70.876
 35.50   306.702  267.025    0.000  267.025     0.000  327.715    0.000  327.715     0.000  110.687    0.000  110.687
 35.60   316.956  274.915    0.000  274.915     0.000  358.324    0.000  358.324     0.000  171.410    0.000  171.410
 35.70   314.612  248.659    0.000  248.659     0.000  405.837    0.000  405.837     0.000  222.581    0.000  222.581
 35.80   282.527  286.363    0.000  286.363     0.000  417.637    0.000  417.637     0.000  101.338    0.000  101.338
 35.90   238.561  306.717    0.000  306.717     0.000  381.973    0.000  381.973     0.000  131.296    0.000  131.296
 36.00   286.624  285.038    0.000  285.038     0.000  355.730    0.000  355.730     0.000  121.042    0.000  121.042
 36.10   268.200  302.509    0.000  302.509     0.000  353.740    0.000  353.740     0.000  161.658    0.000  161.658
 36.20   326.853  282.385    0.000  282.385     0.000  403.848    0.000  403.848     0.000  151.303    0.000  151.303
 36.30   297.614  275.201    0.000  275.201     0.000  348.769    0.000  348.769     0.000  121.646    0.000  121.646
 36.40   295.706  279.681    0.000  279.681     0.000  367.274    0.000  367.274     0.000  130.794    0.000  130.794
 36.50   310.430  279.143    0.000  279.143     0.000  414.051    0.000  414.051     0.000  131.196    0.000  131.196
 36.60   267.610  288.118    0.000  288.118     0.000  369.823    0.000  369.823     0.000  151.504    0.000  151.504
 36.70   287.179  290.822    0.000  290.822     0.000  322.352    0.000  322.352     0.000  131.799    0.000  131.799
 36.80   316.655  295.318    0.000  295.318     0.000  395.159    0.000  395.159     0.000  141.350    0.000  141.350
 36.90   289.569  269.336    0.000  269.336     0.000  331.304    0.000  331.304     0.000   30.261    0.000   30.261
 37.00   322.302  268.867    0.000  268.867     0.000  347.688    0.000  347.688     0.000  121.646    0.000  121.646
 37.10   299.128  273.973    0.000  273.973     0.000  402.423    0.000  402.423     0.000  212.025    0.000  212.025
 37.20   300.290  286.300    0.000  286.300     0.000  424.167    0.000  424.167     0.000  212.829    0.000  212.829
 37.30   326.401  265.546    0.000  265.546     0.000  383.271    0.000  383.271     0.000  121.042    0.000  121.042
 37.40   312.056  263.248    0.000  263.248     0.000  389.107    0.000  389.107     0.000  222.380    0.000  222.380
 37.50   358.870  253.909    0.000  253.909     0.000  368.701    0.000  368.701     0.000  202.675    0.000  202.675
 37.60   301.638  271.901    0.000  271.901     0.000  420.710    0.000  420.710     0.000  262.694    0.000  262.694
 37.70   301.221  277.241    0.000  277.241     0.000  387.679    0.000  387.679     0.000  161.457    0.000  161.457
 37.80   266.138  296.676    0.000  296.676     0.000  335.237    0.000  335.237     0.000  100.936    0.000  100.936
 37.90   265.949  308.402    0.000  308.402     0.000  378.384    0.000  378.384     0.000  151.504    0.000  151.504
 38.00   285.632  298.325    0.000  298.325     0.000  371.467    0.000  371.467     0.000  172.013    0.000  172.013
 38.10   298.614  282.004    0.000  282.004     0.000  396.411    0.000  396.411     0.000  172.415    0.000  172.415
 38.20   302.389  274.362    0.000  274.362     0.000  326.891    0.000  326.891     0.000  111.492    0.000  111.492
 38.30   280.781  286.648    0.000  286.648     0.000  349.546    0.000  349.546     0.000  100.533    0.000  100.533
 38.40   300.983  276.253    0.000  276.253     0.000  366.837    0.000  366.837     0.000  222.179    0.000  222.179
 38.50   276.837  284.132    0.000  284.132     0.000  381.281    0.000  381.281     0.000  141.551    0.000  141.551
 38.60   284.983  288.250    0.000  288.250     0.000  376.179    0.000  376.179     0.000  151.504    0.000  151.504
 38.70   325.751  264.034    0.000  264.034     0.000  409.297    0.000  409.297     0.000  111.089    0.000  111.089
 38.80   357.629  254.806    0.000  254.806     0.000  402.897    0.000  402.897     0.000  121.243    0.000  121.243
 38.90   327.608  264.334    0.000  264.334     0.000  390.359    0.000  390.359     0.000  101.137    0.000  101.137
 39.00   290.900  287.350    0.000  287.350     0.000  365.194    0.000  365.194     0.000  141.953    0.000  141.953
 39.10   263.099  315.264    0.000  315.264     0.000  379.250    0.000  379.250     0.000  101.137    0.000  101.137
 39.20   282.083  287.980    0.000  287.980     0.000  377.693    0.000  377.693     0.000  181.765    0.000  181.765
 39.30   276.865  315.193    0.000  315.193     0.000  373.411    0.000  373.411     0.000  172.214    0.000  172.214
 39.40   287.125  285.691    0.000  285.691     0.000  347.344    0.000  347.344     0.000  151.303    0.000  151.303
 39.50   364.006  244.669    0.000  244.669     0.000  370.040    0.000  370.040     0.000   29.858    0.000   29.858
 39.60   293.743  260.273    0.000  260.273     0.000  317.208    0.000  317.208     0.000   60.521    0.000   60.521
 39.70   333.531  246.097    0.000  246.097     0.000  360.745    0.000  360.745     0.000   80.427    0.000   80.427
 39.80   306.122  270.124    0.000  270.124     0.000  341.246    0.000  341.246     0.000   19.906    0.000   19.906
 39.90   324.507  265.801    0.000  265.801     0.000  366.020    0.000  366.020     0.000   10.154    0.000   10.154
 40.00   380.922  225.298    0.000  225.298     0.000  361.826    0.000  361.826     0.000    0.000    0.000    0.000
 40.10   368.277  218.392    0.000  218.392     0.000  378.771    0.000  378.771     0.000   70.675    0.000   70.675
 40.20   361.142  191.633    0.000  191.633     0.000  371.032    0.000  371.032     0.000  151.906    0.000  151.906
 40.30   368.680  199.695    0.000  199.695     0.000  360.052    0.000  360.052     0.000  100.735    0.000  100.735
 40.40   368.064  188.239    0.000  188.239     0.000  365.023    0.000  365.023     0.000   70.675    0.000   70.675
 40.50   336.624  212.802    0.000  212.802     0.000  349.676    0.000  349.676     0.000   20.107    0.000   20.107
 40.60   379.280  220.354    0.000  220.354     0.000  371.724    0.000  371.724     0.000   50.166    0.000   50.166
 40.70   334.517  218.981    0.000  218.981     0.000  342.627    0.000  342.627     0.000   50.568    0.000   50.568
 40.80   317.189  224.751    0.000  224.751     0.000  341.761    0.000  341.761     0.000   50.468    0.000   50.468
 40.90   407.593  169.403    0.000  169.403     0.000  356.373    0.000  356.373     0.000  141.651    0.000  141.651
 41.00   352.482  200.600    0.000  200.600     0.000  331.085    0.000  331.085     0.000   60.521    0.000   60.521
 41.10   320.023  222.573    0.000  222.573     0.000  338.606    0.000  338.606     0.000  110.989    0.000  110.989
 41.20   314.796  226.545    0.000  226.545     0.000  327.453    0.000  327.453     0.000   70.675    0.000   70.675
 41.30   344.471  199.008    0.000  199.008     0.000  354.303    0.000  354.303     0.000  100.533    0.000  100.533
 41.40   366.984  197.049    0.000  197.049     0.000  372.890    0.000  372.890     0.000  121.243    0.000  121.243
 41.50   343.807  212.895    0.000  212.895     0.000  337.786    0.000  337.786     0.000   60.722    0.000   60.722
 41.60   377.379  187.655    0.000  187.655     0.000  313.574    0.000  313.574     0.000  101.338    0.000  101.338
 41.70   402.450  194.037    0.000  194.037     0.000  370.298    0.000  370.298     0.000  131.598    0.000  131.598
 41.80   358.515  184.677    0.000  184.677     0.000  331.257    0.000  331.257     0.000  131.598    0.000  131.598
 41.90   358.974  198.922    0.000  198.922     0.000  385.560    0.000  385.560     0.000  182.368    0.000  182.368
 42.00   368.724  234.324    0.000  234.324     0.000  364.374    0.000  364.374     0.000   70.876    0.000   70.876
 42.10   406.351  171.504    0.000  171.504     0.000  329.962    0.000  329.962     0.000  121.444    0.000  121.444
 42.20   401.115  200.012    0.000  200.012     0.000  321.920    0.000  321.920     0.000   70.675    0.000   70.675
 42.30   368.247  195.549    0.000  195.549     0.000  305.575    0.000  305.575     0.000   91.184    0.000   91.184
 42.40   361.631  209.650    0.000  209.650     0.000  336.835    0.000  336.835     0.000   81.231    0.000   81.231
 42.50   381.337  188.717    0.000  188.717     0.000  365.498    0.000  365.498     0.000  131.799    0.000  131.799
 42.60   386.286  195.683    0.000  195.683     0.000  356.203    0.000  356.203     0.000  181.966    0.000  181.966
 42.70   383.471  205.109    0.000  205.109     0.000  372.287    0.000  372.287     0.000  152.107    0.000  152.107
 42.80   349.427  199.395    0.000  199.395     0.000  384.480    0.000  384.480     0.000  182.167    0.000  182.167
 42.90   369.257  203.560    0.000  203.560     0.000  390.791    0.000  390.791     0.000  212.628    0.000  212.628
 43.00   388.280  188.205    0.000  188.205     0.000  359.577    0.000  359.577     0.000  131.799    0.000  131.799
 43.10   356.110  209.117    0.000  209.117     0.000  377.821    0.000  377.821     0.000  132.000    0.000  132.000
 43.20   370.020  185.745    0.000  185.745     0.000  365.412    0.000  365.412     0.000  121.444    0.000  121.444
 43.30   346.216  209.440    0.000  209.440     0.000  371.983    0.000  371.983     0.000  121.444    0.000  121.444
 43.40   352.728  213.042    0.000  213.042     0.000  396.453    0.000  396.453     0.000  111.492    0.000  111.492
 43.50   382.102  170.163    0.000  170.163     0.000  331.130    0.000  331.130     0.000  101.338    0.000  101.338
 43.60   367.041  196.261    0.000  196.261     0.000  348.767    0.000  348.767     0.000  121.243    0.000  121.243
 43.70   324.999  228.941    0.000  228.941     0.000  340.942    0.000  340.942     0.000   91.184    0.000   91.184
 43.80   322.236  237.807    0.000  237.807     0.000  389.452    0.000  389.452     0.000  161.356    0.000  161.356
 43.90   320.589  217.392    0.000  217.392     0.000  388.585    0.000  388.585     0.000  111.291    0.000  111.291
 44.00   313.424  232.433    0.000  232.433     0.000  343.104    0.000  343.104     0.000   70.876    0.000   70.876
 44.10   341.101  236.408    0.000  236.408     0.000  395.504    0.000  395.504     0.000  151.705    0.000  151.705
 44.20   334.429  257.908    0.000  257.908     0.000  369.258    0.000  369.258     0.000  111.492    0.000  111.492
 44.30   327.343  255.247    0.000  255.247     0.000  394.207    0.000  394.207     0.000  111.089    0.000  111.089
 44.40   281.821  264.808    0.000  264.808     0.000  357.157    0.000  357.157     0.000  101.137    0.000  101.137
 44.50   324.574  252.588    0.000  252.588     0.000  378.466    0.000  378.466     0.000  121.545    0.000  121.545
 44.60   333.287  239.113    0.000  239.113     0.000  356.806    0.000  356.806     0.000  162.060    0.000  162.060
 44.70   395.698  193.731    0.000  193.731     0.000  404.711    0.000  404.711     0.000  192.321    0.000  192.321
 44.80   398.637  172.329    0.000  172.329     0.000  356.073    0.000  356.073     0.000  101.338    0.000  101.338
 44.90   401.461  173.909    0.000  173.909     0.000  370.815    0.000  370.815     0.000  152.107    0.000  152.107
 45.00   360.621  177.565    0.000  177.565     0.000  356.422    0.000  356.422     0.000   60.722    0.000   60.722
 45.10   395.880  166.134    0.000  166.134     0.000  370.647    0.000  370.647     0.000  120.841    0.000  120.841
 45.20   357.517  184.061    0.000  184.061     0.000  361.177    0.000  361.177     0.000   91.184    0.000   91.184
 45.30   376.586  178.909    0.000  178.909     0.000  356.806    0.000  356.806     0.000  131.598    0.000  131.598
 45.40   412.166  187.301    0.000  187.301     0.000  416.689    0.000  416.689     0.000  152.107    0.000  152.107
 45.50   394.285  187.454    0.000  187.454     0.000  399.177    0.000  399.177     0.000  132.000    0.000  132.000
 45.60   413.978  181.256    0.000  181.256     0.000  383.527    0.000  383.527     0.000  121.444    0.000  121.444
 45.70   413.633  134.224    0.000  134.224     0.000  324.036    0.000  324.036     0.000   91.385    0.000   91.385
 45.80   377.619  170.415    0.000  170.415     0.000  368.872    0.000  368.872     0.000  101.338    0.000  101.338
 45.90   388.003  175.805    0.000  175.805     0.000  389.365    0.000  389.365     0.000  121.042    0.000  121.042
 46.00   397.600  179.366    0.000  179.366     0.000  386.252    0.000  386.252     0.000  171.912    0.000  171.912
 46.10   387.037  176.935    0.000  176.935     0.000  354.778    0.000  354.778     0.000  101.137    0.000  101.137
 46.20   381.013  173.150    0.000  173.150     0.000  411.628    0.000  411.628     0.000  101.539    0.000  101.539
 46.30   383.870  157.764    0.000  157.764     0.000  320.753    0.000  320.753     0.000   70.876    0.000   70.876
 46.40   403.613  147.816    0.000  147.816     0.000  348.335    0.000  348.335     0.000  111.291    0.000  111.291
 46.50   368.961  180.429    0.000  180.429     0.000  363.599    0.000  363.599     0.000  121.444    0.000  121.444
 46.60   412.947  156.010    0.000  156.010     0.000  360.264    0.000  360.264     0.000   91.184    0.000   91.184
 46.70   370.993  194.854    0.000  194.854     0.000  371.333    0.000  371.333     0.000   91.385    0.000   91.385
 46.80   404.502  163.458    0.000  163.458     0.000  352.702    0.000  352.702     0.000   91.184    0.000   91.184
 46.90   348.664  207.897    0.000  207.897     0.000  349.332    0.000  349.332     0.000    9.953    0.000    9.953
 47.00   330.368  202.591    0.000  202.591     0.000  373.586    0.000  373.586     0.000   40.012    0.000   40.012
 47.10   374.226  208.066    0.000  208.066     0.000  353.395    0.000  353.395     0.000   91.184    0.000   91.184
 47.20   416.933  189.503    0.000  189.503     0.000  413.966    0.000  413.966     0.000   40.012    0.000   40.012
 47.30   384.479  183.590    0.000  183.590     0.000  383.572    0.000  383.572     0.000  141.651    0.000  141.651
 47.40   391.500  147.979    0.000  147.979     0.000  365.890    0.000  365.890     0.000  111.492    0.000  111.492
 47.50   384.430  182.569    0.000  182.569     0.000  354.606    0.000  354.606     0.000  121.444    0.000  121.444
 47.60   408.129  158.762    0.000  158.762     0.000  374.622    0.000  374.622     0.000  100.734    0.000  100.734
 47.70   306.602  193.847    0.000  193.847     0.000  372.807    0.000  372.807     0.000  141.752    0.000  141.752
 47.80   342.927  172.663    0.000  172.663     0.000  380.800    0.000  380.800     0.000  151.503    0.000  151.503
 47.90   372.424  183.570    0.000  183.570     0.000  378.988    0.000  378.988     0.000  181.965    0.000  181.965
 48.00   381.216  178.062    0.000  178.062     0.000  349.287    0.000  349.287     0.000  161.658    0.000  161.658
 48.10   359.351  168.490    0.000  168.490     0.000  307.307    0.000  307.307     0.000  130.794    0.000  130.794
 48.20   341.716  178.030    0.000  178.030     0.000  359.793    0.000  359.793     0.000  171.410    0.000  171.410
 48.30   391.085  162.510    0.000  162.510     0.000  369.131    0.000  369.131     0.000  181.362    0.000  181.362
 48.40   361.990  196.859    0.000  196.859     0.000  386.728    0.000  386.728     0.000  221.375    0.000  221.375
 48.50   392.031  196.495    0.000  196.495     0.000  418.680    0.000  418.680     0.000  151.303    0.000  151.303
 48.60   340.798  201.500    0.000  201.500     0.000  368.096    0.000  368.096     0.000  101.137    0.000  101.137
 48.70   349.991  208.187    0.000  208.187     0.000  383.832    0.000  383.832     0.000  111.089    0.000  111.089
 48.80   362.707  203.383    0.000  203.383     0.000  393.128    0.000  393.128     0.000  171.812    0.000  171.812
 48.90   331.385  199.103    0.000  199.103     0.000  349.635    0.000  349.635     0.000  151.102    0.000  151.102
 49.00   306.925  243.780    0.000  243.780     0.000  375.790    0.000  375.790     0.000   81.030    0.000   81.030
 49.10   307.707  244.161    0.000  244.161     0.000  337.182    0.000  337.182     0.000  151.102    0.000  151.102
 49.20   319.620  216.035    0.000  216.035     0.000  331.217    0.000  331.217     0.000  120.841    0.000  120.841
 49.30   338.316  243.210    0.000  243.210     0.000  384.437    0.000  384.437     0.000  161.859    0.000  161.859
 49.40   354.934  223.222    0.000  223.222     0.000  359.617    0.000  359.617     0.000  131.900    0.000  131.900
 49.50   366.936  225.301    0.000  225.301     0.000  380.806    0.000  380.806     0.000  121.746    0.000  121.746
 49.60   351.767  199.930    0.000  199.930     0.000  322.396    0.000  322.396     0.000   81.030    0.000   81.030
 49.70   396.152  215.149    0.000  215.149     0.000  394.509    0.000  394.509     0.000  101.539    0.000  101.539
 49.80   330.071  220.829    0.000  220.829     0.000  362.517    0.000  362.517     0.000  110.687    0.000  110.687
 49.90   356.812  220.377    0.000  220.377     0.000  362.603    0.000  362.603     0.000  121.243    0.000  121.243
 50.00   313.377  224.763    0.000  224.763     0.000  390.879    0.000  390.879     0.000  151.102    0.000  151.102
 50.10   377.239  227.051    0.000  227.051     0.000  407.136    0.000  407.136     0.000  190.712    0.000  190.712
 50.20   354.604  200.907    0.000  200.907     0.000  362.086    0.000  362.086     0.000  130.593    0.000  130.593
 50.30   360.116  195.573    0.000  195.573     0.000  358.801    0.000  358.801     0.000   40.012    0.000   40.012
 50.40   387.284  194.070    0.000  194.070     0.000  348.727    0.000  348.727     0.000   70.675    0.000   70.675
 50.50   346.994  237.338    0.000  237.338     0.000  387.378    0.000  387.378     0.000   29.858    0.000   29.858
 50.60   385.068  211.019    0.000  211.019     0.000  341.375    0.000  341.375     0.000   91.184    0.000   91.184
 50.70   387.122  204.511    0.000  204.511     0.000  373.541    0.000  373.541     0.000   80.628    0.000   80.628
 50.80   380.101  208.866    0.000  208.866     0.000  366.019    0.000  366.019     0.000   70.675    0.000   70.675
 50.90   342.086  204.226    0.000  204.226     0.000  324.557    0.000  324.557     0.000   90.581    0.000   90.581
 51.00   355.597  210.858    0.000  210.858     0.000  375.745    0.000  375.745     0.000   80.829    0.000   80.829
 51.10   380.102  173.198    0.000  173.198     0.000  336.876    0.000  336.876     0.000   71.077    0.000   71.077
 51.20   373.662  179.294    0.000  179.294     0.000  368.567    0.000  368.567     0.000   91.184    0.000   91.184
 51.30   339.467  227.890    0.000  227.890     0.000  349.764    0.000  349.764     0.000   50.367    0.000   50.367
 51.40   307.495  206.863    0.000  206.863     0.000  311.285    0.000  311.285     0.000   30.261    0.000   30.261
 51.50   298.800  237.439    0.000  237.439     0.000  339.688    0.000  339.688     0.000   71.077    0.000   71.077
 51.60   330.553  200.413    0.000  200.413     0.000  328.447    0.000  328.447     0.000   81.030    0.000   81.030
 51.70   360.425  211.216    0.000  211.216     0.000  362.907    0.000  362.907     0.000   30.261    0.000   30.261
 51.80   375.905  192.136    0.000  192.136     0.000  332.599    0.000  332.599     0.000   50.769    0.000   50.769
 51.90   346.884  187.977    0.000  187.977     0.000  324.601    0.000  324.601     0.000    0.000    0.000    0.000
 52.00   379.141  180.455    0.000  180.455     0.000  327.020    0.000  327.020     0.000   60.923    0.000   60.923
 52.10   350.298  213.706    0.000  213.706     0.000  389.711    0.000  389.711     0.000   80.829    0.000   80.829
 52.20   316.647  197.413    0.000  197.413     0.000  341.159    0.000  341.159     0.000   50.769    0.000   50.769
 52.30   327.234  197.784    0.000  197.784     0.000  326.201    0.000  326.201     0.000    0.000    0.000    0.000
 52.40   364.456  160.791    0.000  160.791     0.000  343.967    0.000  343.967     0.000   60.923    0.000   60.923
 52.50   350.963  193.680    0.000  193.680     0.000  338.477    0.000  338.477     0.000   50.769    0.000   50.769
 52.60   357.273  179.301    0.000  179.301     0.000  356.332    0.000  356.332     0.000   71.077    0.000   71.077
 52.70   375.487  180.201    0.000  180.201     0.000  340.770    0.000  340.770     0.000   91.385    0.000   91.385
 52.80   355.061  181.160    0.000  181.160     0.000  313.227    0.000  313.227     0.000   50.769    0.000   50.769
 52.90   322.286  214.731    0.000  214.731     0.000  369.737    0.000  369.737     0.000   70.072    0.000   70.072
 53.00   316.166  269.514    0.000  269.514     0.000  353.479    0.000  353.479     0.000   91.184    0.000   91.184
 53.10   337.384  232.192    0.000  232.192     0.000  307.437    0.000  307.437     0.000  101.137    0.000  101.137
 53.20   331.797  209.997    0.000  209.997     0.000  298.702    0.000  298.702     0.000   91.184    0.000   91.184
 53.30   310.234  220.331    0.000  220.331     0.000  315.783    0.000  315.783     0.000   30.261    0.000   30.261
 53.40   280.442  232.227    0.000  232.227     0.000  328.579    0.000  328.579     0.000   71.077    0.000   71.077
 53.50   342.069  217.738    0.000  217.738     0.000  358.885    0.000  358.885     0.000  101.137    0.000  101.137
 53.60   332.058  212.004    0.000  212.004     0.000  330.782    0.000  330.782     0.000   60.521    0.000   60.521
 53.70   337.938  205.593    0.000  205.593     0.000  355.340    0.000  355.340     0.000   80.829    0.000   80.829
 53.80   387.873  178.913    0.000  178.913     0.000  368.352    0.000  368.352     0.000   91.385    0.000   91.385
 53.90   395.926  144.741    0.000  144.741     0.000  353.741    0.000  353.741     0.000   60.521    0.000   60.521
 54.00   377.941  146.884    0.000  146.884     0.000  359.535    0.000  359.535     0.000   80.829    0.000   80.829
 54.10   396.541  164.024    0.000  164.024     0.000  327.844    0.000  327.844     0.000   80.829    0.000   80.829
 54.20   398.471  160.230    0.000  160.230     0.000  360.226    0.000  360.226     0.000   60.722    0.000   60.722
 54.30   421.077  143.417    0.000  143.417     0.000  366.626    0.000  366.626     0.000    9.953    0.000    9.953
 54.40   415.910  156.915    0.000  156.915     0.000  340.901    0.000  340.901     0.000    0.000    0.000    0.000
 54.50   382.439  189.835    0.000  189.835     0.000  337.527    0.000  337.527     0.000    9.953    0.000    9.953
 54.60   347.085  210.820    0.000  210.820     0.000  344.144    0.000  344.144     0.000   50.568    0.000   50.568
 54.70   375.601  198.003    0.000  198.003     0.000  366.885    0.000  366.885     0.000   69.670    0.000   69.670
 54.80   382.725  190.281    0.000  190.281     0.000  373.496    0.000  373.496     0.000   50.568    0.000   50.568
 54.90   357.691  208.899    0.000  208.899     0.000  367.185    0.000  367.185     0.000   30.261    0.000   30.261
 55.00   356.764  204.519    0.000  204.519     0.000  346.910    0.000  346.910     0.000   40.213    0.000   40.213
 55.10   387.075  192.467    0.000  192.467     0.000  366.755    0.000  366.755     0.000   50.367    0.000   50.367
 55.20   360.262  199.672    0.000  199.672     0.000  339.170    0.000  339.170     0.000   60.320    0.000   60.320
 55.30   362.397  211.957    0.000  211.957     0.000  390.274    0.000  390.274     0.000   90.179    0.000   90.179
 55.40   352.409  201.851    0.000  201.851     0.000  361.392    0.000  361.392     0.000   81.231    0.000   81.231
 55.50   370.167  161.823    0.000  161.823     0.000  312.319    0.000  312.319     0.000   30.462    0.000   30.462
 55.60   334.442  208.762    0.000  208.762     0.000  317.032    0.000  317.032     0.000  111.693    0.000  111.693
 55.70   342.179  185.988    0.000  185.988     0.000  340.338    0.000  340.338     0.000   81.231    0.000   81.231
 55.80   340.357  198.714    0.000  198.714     0.000  351.145    0.000  351.145     0.000   80.628    0.000   80.628
 55.90   376.086  205.593    0.000  205.593     0.000  357.846    0.000  357.846     0.000   70.876    0.000   70.876
 56.00   341.096  200.263    0.000  200.263     0.000  369.781    0.000  369.781     0.000  101.137    0.000  101.137
 56.10   386.460  157.913    0.000  157.913     0.000  403.934    0.000  403.934     0.000  141.551    0.000  141.551
 56.20   382.510  185.528    0.000  185.528     0.000  368.093    0.000  368.093     0.000  111.089    0.000  111.089
 56.30   331.673  214.200    0.000  214.200     0.000  366.018    0.000  366.018     0.000  111.693    0.000  111.693
 56.40   371.002  215.945    0.000  215.945     0.000  358.150    0.000  358.150     0.000   91.184    0.000   91.184
 56.50   361.995  228.566    0.000  228.566     0.000  372.806    0.000  372.806     0.000  111.089    0.000  111.089
 56.60   328.371  248.308    0.000  248.308     0.000  346.694    0.000  346.694     0.000   50.367    0.000   50.367
 56.70   321.547  235.708    0.000  235.708     0.000  382.447    0.000  382.447     0.000   80.829    0.000   80.829
 56.80   293.149  272.971    0.000  272.971     0.000  423.090    0.000  423.090     0.000   70.876    0.000   70.876
 56.90   302.701  226.821    0.000  226.821     0.000  380.418    0.000  380.418     0.000   60.923    0.000   60.923
 57.00   318.424  244.677    0.000  244.677     0.000  378.340    0.000  378.340     0.000  101.338    0.000  101.338
 57.10   347.317  182.529    0.000  182.529     0.000  381.238    0.000  381.238     0.000  101.539    0.000  101.539
 57.20   388.726  183.348    0.000  183.348     0.000  372.764    0.000  372.764     0.000   60.722    0.000   60.722
 57.30   406.830  151.979    0.000  151.979     0.000  367.749    0.000  367.749     0.000   40.213    0.000   40.213
 57.40   356.750  205.844    0.000  205.844     0.000  375.920    0.000  375.920     0.000   40.414    0.000   40.414
 57.50   326.102  231.834    0.000  231.834     0.000  396.324    0.000  396.324     0.000   91.385    0.000   91.385
 57.60   356.991  191.013    0.000  191.013     0.000  341.983    0.000  341.983     0.000   30.060    0.000   30.060
 57.70   336.120  204.989    0.000  204.989     0.000  348.378    0.000  348.378     0.000   19.906    0.000   19.906
 57.80   348.224  209.646    0.000  209.646     0.000  356.422    0.000  356.422     0.000   70.876    0.000   70.876
 57.90   327.061  223.725    0.000  223.725     0.000  356.767    0.000  356.767     0.000   70.675    0.000   70.675
 58.00   306.374  237.872    0.000  237.872     0.000  345.353    0.000  345.353     0.000   60.923    0.000   60.923
 58.10   341.360  245.449    0.000  245.449     0.000  348.164    0.000  348.164     0.000   19.906    0.000   19.906
 58.20   336.597  221.189    0.000  221.189     0.000  372.289    0.000  372.289     0.000   40.213    0.000   40.213
 58.30   326.096  236.969    0.000  236.969     0.000  353.049    0.000  353.049     0.000   19.906    0.000   19.906
 58.40   360.431  219.790    0.000  219.790     0.000  386.945    0.000  386.945     0.000    9.953    0.000    9.953
 58.50   317.275  238.588    0.000  238.588     0.000  354.908    0.000  354.908     0.000    9.953    0.000    9.953
 58.60   288.045  266.418    0.000  266.418     0.000  329.919    0.000  329.919     0.000    0.000    0.000    0.000
 58.70   294.853  275.944    0.000  275.944     0.000  367.922    0.000  367.922     0.000    9.953    0.000    9.953
 58.80   288.654  293.267    0.000  293.267     0.000  334.848    0.000  334.848     0.000   10.154    0.000   10.154
 58.90   277.428  276.514    0.000  276.514     0.000  338.479    0.000  338.479     0.000    0.000    0.000    0.000
 59.00   309.703  249.564    0.000  249.564     0.000  357.287    0.000  357.287     0.000   19.906    0.000   19.906
 59.10   298.794  236.943    0.000  236.943     0.000  347.558    0.000  347.558     0.000    9.953    0.000    9.953
 59.20   336.420  190.595    0.000  190.595     0.000  362.127    0.000  362.127     0.000   20.308    0.000   20.308
 59.30   368.806  205.716    0.000  205.716     0.000  386.297    0.000  386.297     0.000   19.906    0.000   19.906
 59.40   322.612  221.654    0.000  221.654     0.000  350.367    0.000  350.367     0.000    9.953    0.000    9.953
 59.50   330.062  216.200    0.000  216.200     0.000  374.276    0.000  374.276     0.000  101.539    0.000  101.539
 59.60   332.343  207.645    0.000  207.645     0.000  372.590    0.000  372.590     0.000  111.492    0.000  111.492
 59.70   352.738  220.247    0.000  220.247     0.000  354.432    0.000  354.432     0.000  101.539    0.000  101.539
 59.80   318.841  214.518    0.000  214.518     0.000  313.271    0.000  313.271     0.000   81.130    0.000   81.130
 59.90   347.977  226.611    0.000  226.611     0.000  405.707    0.000  405.707     0.000   81.231    0.000   81.231
 60.00   300.151  218.371    0.000  218.371     0.000  344.790    0.000  344.790     0.000   91.184    0.000   91.184
 60.10   296.999  234.818    0.000  234.818     0.000  322.481    0.000  322.481     0.000  101.338    0.000  101.338
 60.20   332.934  212.803    0.000  212.803     0.000  350.583    0.000  350.583     0.000   60.923    0.000   60.923
 60.30   303.164  198.576    0.000  198.576     0.000  316.731    0.000  316.731     0.000   50.769    0.000   50.769
 60.40   300.245  185.377    0.000  185.377     0.000  317.510    0.000  317.510     0.000   80.628    0.000   80.628
 60.50   358.057  188.016    0.000  188.016     0.000  332.036    0.000  332.036     0.000   70.876    0.000   70.876
 60.60   261.088  228.123    0.000  228.123     0.000  316.729    0.000  316.729     0.000   40.616    0.000   40.616
 60.70   311.625  206.243    0.000  206.243     0.000  338.692    0.000  338.692     0.000   60.923    0.000   60.923
 60.80   300.335  203.388    0.000  203.388     0.000  363.290    0.000  363.290     0.000   40.213    0.000   40.213
 60.90   299.778  224.384    0.000  224.384     0.000  344.530    0.000  344.530     0.000   81.030    0.000   81.030
 61.00   320.617  218.583    0.000  218.583     0.000  359.273    0.000  359.273     0.000   20.107    0.000   20.107
 61.10   302.363  222.756    0.000  222.756     0.000  356.638    0.000  356.638     0.000   30.261    0.000   30.261
 61.20   322.897  184.938    0.000  184.938     0.000  345.956    0.000  345.956     0.000   40.113    0.000   40.113
 61.30   289.697  196.385    0.000  196.385     0.000  309.640    0.000  309.640     0.000   10.154    0.000   10.154
 61.40   270.021  222.206    0.000  222.206     0.000  317.769    0.000  317.769     0.000    9.953    0.000    9.953
 61.50   297.078  184.742    0.000  184.742     0.000  358.408    0.000  358.408     0.000   60.119    0.000   60.119
 61.60   295.760  206.460    0.000  206.460     0.000  329.787    0.000  329.787     0.000   60.722    0.000   60.722
 61.70   296.987  235.490    0.000  235.490     0.000  370.989    0.000  370.989     0.000   70.876    0.000   70.876
 61.80   339.980  201.581    0.000  201.581     0.000  332.727    0.000  332.727     0.000   71.077    0.000   71.077
 61.90   270.932  228.160    0.000  228.160     0.000  371.897    0.000  371.897     0.000   20.107    0.000   20.107
 62.00   283.297  215.875    0.000  215.875     0.000  331.473    0.000  331.473     0.000   30.462    0.000   30.462
 62.10   310.958  221.500    0.000  221.500     0.000  376.394    0.000  376.394     0.000   81.030    0.000   81.030
 62.20   304.062  205.566    0.000  205.566     0.000  376.348    0.000  376.348     0.000   20.308    0.000   20.308
 62.30   323.080  211.942    0.000  211.942     0.000  367.922    0.000  367.922     0.000   39.811    0.000   39.811
 62.40   341.430  218.031    0.000  218.031     0.000  391.916    0.000  391.916     0.000   40.414    0.000   40.414
 62.50   308.604  241.908    0.000  241.908     0.000  349.849    0.000  349.849     0.000   10.154    0.000   10.154
 62.60   335.115  206.940    0.000  206.940     0.000  404.322    0.000  404.322     0.000   70.976    0.000   70.976
 62.70   353.638  227.530    0.000  227.530     0.000  386.640    0.000  386.640     0.000   81.030    0.000   81.030
 62.80   338.480  225.075    0.000  225.075     0.000  354.778    0.000  354.778     0.000    9.953    0.000    9.953
 62.90   315.908  242.819    0.000  242.819     0.000  384.002    0.000  384.002     0.000   30.462    0.000   30.462
 63.00   294.039  231.713    0.000  231.713     0.000  329.572    0.000  329.572     0.000    0.000    0.000    0.000
 63.10   309.049  251.358    0.000  251.358     0.000  326.720    0.000  326.720     0.000    0.000    0.000    0.000
 63.20   308.796  224.472    0.000  224.472     0.000  339.301    0.000  339.301     0.000    9.953    0.000    9.953
 63.30   298.211  240.100    0.000  240.100     0.000  367.446    0.000  367.446     0.000   20.107    0.000   20.107
 63.40   343.209  218.583    0.000  218.583     0.000  400.954    0.000  400.954     0.000    9.953    0.000    9.953
 63.50   276.448  251.994    0.000  251.994     0.000  344.185    0.000  344.185     0.000    0.000    0.000    0.000
 63.60   268.151  268.651    0.000  268.651     0.000  385.213    0.000  385.213     0.000   30.060    0.000   30.060
 63.70   270.642  274.426    0.000  274.426     0.000  346.215    0.000  346.215     0.000   40.616    0.000   40.616
 63.80   277.323  264.999    0.000  264.999     0.000  358.449    0.000  358.449     0.000   50.769    0.000   50.769
 63.90   284.239  286.028    0.000  286.028     0.000  354.692    0.000  354.692     0.000   30.462    0.000   30.462
 64.00   266.475  268.835    0.000  268.835     0.000  373.541    0.000  373.541     0.000    9.953    0.000    9.953
 64.10   264.625  278.798    0.000  278.798     0.000  400.347    0.000  400.347     0.000   20.308    0.000   20.308
 64.20   274.393  261.800    0.000  261.800     0.000  339.388    0.000  339.388     0.000    9.953    0.000    9.953
 64.30   271.626  278.997    0.000  278.997     0.000  379.379    0.000  379.379     0.000    0.000    0.000    0.000
 64.40   320.417  246.471    0.000  246.471     0.000  351.362    0.000  351.362     0.000   19.906    0.000   19.906
 64.50   304.508  258.325    0.000  258.325     0.000  307.827    0.000  307.827     0.000   19.906    0.000   19.906
 64.60   304.310  261.252    0.000  261.252     0.000  372.242    0.000  372.242     0.000   20.107    0.000   20.107
 64.70   324.955  226.560    0.000  226.560     0.000  372.288    0.000  372.288     0.000   40.213    0.000   40.213
 64.80   327.334  216.442    0.000  216.442     0.000  377.476    0.000  377.476     0.000   29.858    0.000   29.858
 64.90   372.720  208.658    0.000  208.658     0.000  397.881    0.000  397.881     0.000   19.906    0.000   19.906
 65.00   300.703  257.325    0.000  257.325     0.000  385.259    0.000  385.259     0.000   19.906    0.000   19.906
 65.10   315.261  238.284    0.000  238.284     0.000  385.604    0.000  385.604     0.000    9.953    0.000    9.953
 65.20   299.843  278.191    0.000  278.191     0.000  374.232    0.000  374.232     0.000   30.261    0.000   30.261
 65.30   366.818  238.367    0.000  238.367     0.000  386.339    0.000  386.339     0.000   40.616    0.000   40.616
 65.40   325.093  216.269    0.000  216.269     0.000  357.889    0.000  357.889     0.000    9.953    0.000    9.953
 65.50   309.671  256.480    0.000  256.480     0.000  426.328    0.000  426.328     0.000   49.965    0.000   49.965
 65.60   304.924  256.468    0.000  256.468     0.000  382.104    0.000  382.104     0.000   59.918    0.000   59.918
 65.70   285.468  284.015    0.000  284.015     0.000  393.603    0.000  393.603     0.000   60.119    0.000   60.119
 65.80   312.353  263.589    0.000  263.589     0.000  439.345    0.000  439.345     0.000   40.012    0.000   40.012
 65.90   267.287  269.923    0.000  269.923     0.000  339.341    0.000  339.341     0.000    9.953    0.000    9.953
 66.00   300.433  248.019    0.000  248.019     0.000  381.022    0.000  381.022     0.000   20.107    0.000   20.107
 66.10   300.959  256.663    0.000  256.663     0.000  331.518    0.000  331.518     0.000    0.000    0.000    0.000
 66.20   287.422  247.962    0.000  247.962     0.000  350.627    0.000  350.627     0.000    0.000    0.000    0.000
 66.30   284.170  273.783    0.000  273.783     0.000  343.017    0.000  343.017     0.000   20.308    0.000   20.308
 66.40   297.262  263.524    0.000  263.524     0.000  367.532    0.000  367.532     0.000   81.231    0.000   81.231
 66.50   304.459  258.909    0.000  258.909     0.000  356.941    0.000  356.941     0.000   20.308    0.000   20.308
 66.60   269.495  263.684    0.000  263.684     0.000  352.791    0.000  352.791     0.000   30.261    0.000   30.261
 66.70   282.405  275.541    0.000  275.541     0.000  410.638    0.000  410.638     0.000  120.841    0.000  120.841
 66.80   296.125  276.448    0.000  276.448     0.000  341.029    0.000  341.029     0.000   30.261    0.000   30.261
 66.90   290.587  270.293    0.000  270.293     0.000  329.097    0.000  329.097     0.000   81.231    0.000   81.231
 67.00   283.303  260.584    0.000  260.584     0.000  345.437    0.000  345.437     0.000   71.077    0.000   71.077
 67.10   310.539  268.921    0.000  268.921     0.000  385.257    0.000  385.257     0.000   70.876    0.000   70.876
 67.20   281.678  274.806    0.000  274.806     0.000  369.995    0.000  369.995     0.000   40.616    0.000   40.616
 67.30   287.915  281.787    0.000  281.787     0.000  343.539    0.000  343.539     0.000   60.923    0.000   60.923
 67.40   307.968  256.451    0.000  256.451     0.000  358.194    0.000  358.194     0.000  111.693    0.000  111.693
 67.50   304.028  250.081    0.000  250.081     0.000  361.652    0.000  361.652     0.000   20.207    0.000   20.207
 67.60   294.649  263.699    0.000  263.699     0.000  346.089    0.000  346.089     0.000   30.462    0.000   30.462
 67.70   270.046  270.796    0.000  270.796     0.000  377.001    0.000  377.001     0.000   60.923    0.000   60.923
 67.80   296.463  249.808    0.000  249.808     0.000  356.722    0.000  356.722     0.000   50.769    0.000   50.769
 67.90   273.471  253.897    0.000  253.897     0.000  350.195    0.000  350.195     0.000  111.492    0.000  111.492
 68.00   324.185  257.132    0.000  257.132     0.000  353.914    0.000  353.914     0.000   71.077    0.000   71.077
 68.10   336.059  199.782    0.000  199.782     0.000  311.585    0.000  311.585     0.000  101.438    0.000  101.438
 68.20   329.201  212.923    0.000  212.923     0.000  351.233    0.000  351.233     0.000  101.539    0.000  101.539
 68.30   331.392  224.181    0.000  224.181     0.000  356.633    0.000  356.633     0.000   40.616    0.000   40.616
 68.40   335.762  269.394    0.000  269.394     0.000  419.673    0.000  419.673     0.000  101.036    0.000  101.036
 68.50   289.079  275.327    0.000  275.327     0.000  377.170    0.000  377.170     0.000   30.462    0.000   30.462
 68.60   290.201  284.256    0.000  284.256     0.000  359.837    0.000  359.837     0.000   80.829    0.000   80.829
 68.70   288.779  295.910    0.000  295.910     0.000  392.693    0.000  392.693     0.000   30.462    0.000   30.462
 68.80   280.606  286.355    0.000  286.355     0.000  396.456    0.000  396.456     0.000  101.338    0.000  101.338
 68.90   321.452  257.639    0.000  257.639     0.000  377.131    0.000  377.131     0.000  101.137    0.000  101.137
 69.00   280.077  306.709    0.000  306.709     0.000  364.806    0.000  364.806     0.000   60.923    0.000   60.923
 69.10   266.841  290.393    0.000  290.393     0.000  390.879    0.000  390.879     0.000  131.699    0.000  131.699
 69.20   287.883  310.400    0.000  310.400     0.000  368.268    0.000  368.268     0.000  121.243    0.000  121.243
 69.30   257.010  285.901    0.000  285.901     0.000  349.160    0.000  349.160     0.000   91.385    0.000   91.385
 69.40   304.463  265.247    0.000  265.247     0.000  333.119    0.000  333.119     0.000   90.983    0.000   90.983
 69.50   248.646  293.382    0.000  293.382     0.000  334.761    0.000  334.761     0.000   81.030    0.000   81.030
 69.60   267.256  306.099    0.000  306.099     0.000  389.366    0.000  389.366     0.000  111.089    0.000  111.089
 69.70   285.930  292.357    0.000  292.357     0.000  399.137    0.000  399.137     0.000   80.829    0.000   80.829
 69.80   306.031  265.346    0.000  265.346     0.000  357.978    0.000  357.978     0.000  111.291    0.000  111.291
 69.90   322.729  250.730    0.000  250.730     0.000  361.479    0.000  361.479     0.000  101.539    0.000  101.539
 70.00   328.701  245.580    0.000  245.580     0.000  355.772    0.000  355.772     0.000   30.462    0.000   30.462
 70.10   375.101  222.729    0.000  222.729     0.000  364.896    0.000  364.896     0.000   50.769    0.000   50.769
 70.20   330.812  258.305    0.000  258.305     0.000  342.025    0.000  342.025     0.000   50.769    0.000   50.769
 70.30   297.070  263.909    0.000  263.909     0.000  337.917    0.000  337.917     0.000   60.923    0.000   60.923
 70.40   311.753  277.593    0.000  277.593     0.000  387.940    0.000  387.940     0.000  101.338    0.000  101.338
 70.50   381.847  253.698    0.000  253.698     0.000  375.531    0.000  375.531     0.000  101.338    0.000  101.338
 70.60   416.689  184.445    0.000  184.445     0.000  378.083    0.000  378.083     0.000   80.628    0.000   80.628
 70.70   400.447  171.254    0.000  171.254     0.000  357.632    0.000  357.632     0.000   81.231    0.000   81.231
 70.80   441.082  129.206    0.000  129.206     0.000  348.853    0.000  348.853     0.000   81.231    0.000   81.231
 70.90   416.476  141.855    0.000  141.855     0.000  341.765    0.000  341.765     0.000   60.923    0.000   60.923
 71.00   411.670  170.193    0.000  170.193     0.000  365.198    0.000  365.198     0.000   81.231    0.000   81.231
 71.10   388.401  191.633    0.000  191.633     0.000  367.836    0.000  367.836     0.000   71.077    0.000   71.077
 71.20   367.232  198.335    0.000  198.335     0.000  365.933    0.000  365.933     0.000   40.616    0.000   40.616
 71.30   395.644  184.497    0.000  184.497     0.000  349.677    0.000  349.677     0.000   30.261    0.000   30.261
 71.40   388.643  157.689    0.000  157.689     0.000  349.243    0.000  349.243     0.000   40.616    0.000   40.616
 71.50   385.039  146.927    0.000  146.927     0.000  340.165    0.000  340.165     0.000   10.154    0.000   10.154
 71.60   390.374  147.591    0.000  147.591     0.000  346.173    0.000  346.173     0.000    0.000    0.000    0.000
 71.70   391.439  185.897    0.000  185.897     0.000  365.286    0.000  365.286     0.000   50.367    0.000   50.367
 71.80   446.080  143.788    0.000  143.788     0.000  376.567    0.000  376.567     0.000   30.462    0.000   30.462
 71.90   448.554  142.308    0.000  142.308     0.000  408.217    0.000  408.217     0.000   40.113    0.000   40.113
 72.00   418.216  149.143    0.000  149.143     0.000  351.017    0.000  351.017     0.000   60.923    0.000   60.923
 72.10   421.692  164.150    0.000  164.150     0.000  376.914    0.000  376.914     0.000  121.646    0.000  121.646
 72.20   376.949  193.236    0.000  193.236     0.000  358.670    0.000  358.670     0.000  101.338    0.000  101.338
 72.30   401.330  166.614    0.000  166.614     0.000  324.470    0.000  324.470     0.000   80.829    0.000   80.829
 72.40   412.846  165.814    0.000  165.814     0.000  386.599    0.000  386.599     0.000   19.906    0.000   19.906
 72.50   435.020  140.876    0.000  140.876     0.000  363.637    0.000  363.637     0.000   30.060    0.000   30.060
 72.60   447.666  135.475    0.000  135.475     0.000  300.607    0.000  300.607     0.000   19.906    0.000   19.906
 72.70   398.127  154.315    0.000  154.315     0.000  332.166    0.000  332.166     0.000   60.320    0.000   60.320
 72.80   417.106  174.824    0.000  174.824     0.000  390.059    0.000  390.059     0.000  141.350    0.000  141.350
 72.90   401.510  185.405    0.000  185.405     0.000  370.949    0.000  370.949     0.000   70.675    0.000   70.675
 73.00   395.082  163.208    0.000  163.208     0.000  366.191    0.000  366.191     0.000  210.818    0.000  210.818
 73.10   392.645  171.027    0.000  171.027     0.000  362.426    0.000  362.426     0.000  100.834    0.000  100.834
 73.20   406.644  162.718    0.000  162.718     0.000  360.180    0.000  360.180     0.000  151.504    0.000  151.504
 73.30   372.850  198.425    0.000  198.425     0.000  372.028    0.000  372.028     0.000  121.444    0.000  121.444
 73.40   391.481  182.070    0.000  182.070     0.000  336.794    0.000  336.794     0.000   70.876    0.000   70.876
 73.50   419.985  165.426    0.000  165.426     0.000  358.238    0.000  358.238     0.000   70.675    0.000   70.675
 73.60   365.480  185.808    0.000  185.808     0.000  336.923    0.000  336.923     0.000   30.462    0.000   30.462
 73.70   425.055  156.725    0.000  156.725     0.000  314.698    0.000  314.698     0.000   50.568    0.000   50.568
 73.80   458.246  154.601    0.000  154.601     0.000  343.884    0.000  343.884     0.000   60.722    0.000   60.722
 73.90   469.078  114.724    0.000  114.724     0.000  314.872    0.000  314.872     0.000   70.675    0.000   70.675
 74.00   425.765  151.535    0.000  151.535     0.000  344.056    0.000  344.056     0.000   81.030    0.000   81.030
 74.10   422.548  166.920    0.000  166.920     0.000  367.404    0.000  367.404     0.000   39.811    0.000   39.811
 74.20   383.075  176.330    0.000  176.330     0.000  374.060    0.000  374.060     0.000   69.971    0.000   69.971
 74.30   411.038  167.579    0.000  167.579     0.000  355.210    0.000  355.210     0.000  101.338    0.000  101.338
 74.40   420.319  135.520    0.000  135.520     0.000  352.271    0.000  352.271     0.000   30.261    0.000   30.261
 74.50   472.621   91.622    0.000   91.622     0.000  325.897    0.000  325.897     0.000  101.237    0.000  101.237
 74.60   457.822  157.860    0.000  157.860     0.000  361.178    0.000  361.178     0.000   40.414    0.000   40.414
 74.70   422.193  113.022    0.000  113.022     0.000  338.782    0.000  338.782     0.000   90.581    0.000   90.581
 74.80   421.360  128.955    0.000  128.955     0.000  371.295    0.000  371.295     0.000   60.521    0.000   60.521
 74.90   451.861  113.706    0.000  113.706     0.000  344.747    0.000  344.747     0.000   50.669    0.000   50.669
 75.00   453.169   97.390    0.000   97.390     0.000  360.442    0.000  360.442     0.000   70.675    0.000   70.675
 75.10   452.149  104.775    0.000  104.775     0.000  341.592    0.000  341.592     0.000   60.722    0.000   60.722
 75.20   446.898  106.696    0.000  106.696     0.000  336.145    0.000  336.145     0.000   90.380    0.000   90.380
 75.30   451.734  113.514    0.000  113.514     0.000  361.437    0.000  361.437     0.000   40.414    0.000   40.414
 75.40   422.377  122.925    0.000  122.925     0.000  349.246    0.000  349.246     0.000   69.871    0.000   69.871
 75.50   439.671  159.112    0.000  159.112     0.000  381.107    0.000  381.107     0.000  100.031    0.000  100.031
 75.60   418.775  147.062    0.000  147.062     0.000  362.042    0.000  362.042     0.000   90.882    0.000   90.882
 75.70   463.645   94.532    0.000   94.532     0.000  347.467    0.000  347.467     0.000   60.722    0.000   60.722
 75.80   486.776  108.089    0.000  108.089     0.000  354.736    0.000  354.736     0.000   81.030    0.000   81.030
 75.90   435.899  113.092    0.000  113.092     0.000  374.234    0.000  374.234     0.000  130.894    0.000  130.894
 76.00   458.182  117.390    0.000  117.390     0.000  350.194    0.000  350.194     0.000   90.882    0.000   90.882
 76.10   439.360  151.706    0.000  151.706     0.000  379.077    0.000  379.077     0.000   70.474    0.000   70.474
 76.20   397.491  116.240    0.000  116.240     0.000  361.433    0.000  361.433     0.000  130.794    0.000  130.794
 76.30   473.240  145.654    0.000  145.654     0.000  390.662    0.000  390.662     0.000  131.196    0.000  131.196
 76.40   459.929  157.953    0.000  157.953     0.000  392.432    0.000  392.432     0.000  100.735    0.000  100.735
 76.50   408.312  135.415    0.000  135.415     0.000  372.590    0.000  372.590     0.000   70.675    0.000   70.675
 76.60   388.116  139.752    0.000  139.752     0.000  381.453    0.000  381.453     0.000  120.740    0.000  120.740
 76.70   387.838  174.591    0.000  174.591     0.000  353.439    0.000  353.439     0.000  101.137    0.000  101.137
 76.80   401.375  159.154    0.000  159.154     0.000  338.217    0.000  338.217     0.000  131.799    0.000  131.799
 76.90   387.295  145.825    0.000  145.825     0.000  370.385    0.000  370.385     0.000  111.492    0.000  111.492
 77.00   400.852  154.873    0.000  154.873     0.000  352.659    0.000  352.659     0.000   80.628    0.000   80.628
 77.10   383.365  155.156    0.000  155.156     0.000  334.934    0.000  334.934     0.000   90.581    0.000   90.581
 77.20   416.280  139.205    0.000  139.205     0.000  344.662    0.000  344.662     0.000   40.414    0.000   40.414
 77.30   431.837  142.429    0.000  142.429     0.000  397.451    0.000  397.451     0.000  110.687    0.000  110.687
 77.40   417.882  125.870    0.000  125.870     0.000  362.474    0.000  362.474     0.000  100.533    0.000  100.533
 77.50   388.735  171.297    0.000  171.297     0.000  378.903    0.000  378.903     0.000  111.492    0.000  111.492
 77.60   406.294  169.682    0.000  169.682     0.000  345.656    0.000  345.656     0.000  120.238    0.000  120.238
 77.70   389.403  149.843    0.000  149.843     0.000  338.955    0.000  338.955     0.000   70.675    0.000   70.675
 77.80   399.441  156.186    0.000  156.186     0.000  372.760    0.000  372.760     0.000  121.143    0.000  121.143
 77.90   432.635  151.269    0.000  151.269     0.000  364.415    0.000  364.415     0.000  141.048    0.000  141.048
 78.00   398.489  151.815    0.000  151.815     0.000  369.824    0.000  369.824     0.000   70.072    0.000   70.072
 78.10   368.940  153.487    0.000  153.487     0.000  364.723    0.000  364.723     0.000   89.776    0.000   89.776
 78.20   377.556  194.387    0.000  194.387     0.000  347.212    0.000  347.212     0.000   10.154    0.000   10.154
 78.30   414.139  148.598    0.000  148.598     0.000  384.263    0.000  384.263     0.000   90.480    0.000   90.480
 78.40   425.238  161.359    0.000  161.359     0.000  354.391    0.000  354.391     0.000   59.717    0.000   59.717
 78.50   409.135  157.074    0.000  157.074     0.000  331.949    0.000  331.949     0.000   70.474    0.000   70.474
 78.60   370.365  180.403    0.000  180.403     0.000  401.730    0.000  401.730     0.000  110.586    0.000  110.586
 78.70   350.131  187.646    0.000  187.646     0.000  333.724    0.000  333.724     0.000    9.953    0.000    9.953
 78.80   359.819  190.545    0.000  190.545     0.000  345.048    0.000  345.048     0.000    0.000    0.000    0.000
 78.90   390.232  152.738    0.000  152.738     0.000  343.494    0.000  343.494     0.000   60.219    0.000   60.219
 79.00   376.882  184.726    0.000  184.726     0.000  366.538    0.000  366.538     0.000  120.338    0.000  120.338
 79.10   364.502  204.257    0.000  204.257     0.000  350.885    0.000  350.885     0.000   50.568    0.000   50.568
 79.20   393.911  190.787    0.000  190.787     0.000  352.008    0.000  352.008     0.000   70.272    0.000   70.272
 79.30   387.601  183.927    0.000  183.927     0.000  351.667    0.000  351.667     0.000   49.764    0.000   49.764
 79.40   344.552  199.416    0.000  199.416     0.000  320.666    0.000  320.666     0.000   70.474    0.000   70.474
 79.50   360.540  189.929    0.000  189.929     0.000  359.534    0.000  359.534     0.000   70.273    0.000   70.273
 79.60   305.832  170.268    0.000  170.268     0.000  281.623    0.000  281.623     0.000   50.568    0.000   50.568
 79.70   320.436  192.889    0.000  192.889     0.000  318.374    0.000  318.374     0.000   60.722    0.000   60.722
 79.80   373.297  182.451    0.000  182.451     0.000  324.040    0.000  324.040     0.000   50.769    0.000   50.769
 79.90   345.018  157.439    0.000  157.439     0.000  328.620    0.000  328.620     0.000   60.722    0.000   60.722
 80.00   381.623  154.981    0.000  154.981     0.000  282.015    0.000  282.015     0.000   71.077    0.000   71.077
 80.10   353.704  143.338    0.000  143.338     0.000  282.014    0.000  282.014     0.000   91.385    0.000   91.385
 80.20   393.089  158.492    0.000  158.492     0.000  347.210    0.000  347.210     0.000   60.119    0.000   60.119
 80.30   322.283  180.835    0.000  180.835     0.000  300.346    0.000  300.346     0.000    0.000    0.000    0.000
 80.40   329.061  166.770    0.000  166.770     0.000  311.366    0.000  311.366     0.000    0.000    0.000    0.000
 80.50   350.198  178.510    0.000  178.510     0.000  313.312    0.000  313.312     0.000   40.515    0.000   40.515
 80.60   329.447  193.541    0.000  193.541     0.000  331.302    0.000  331.302     0.000   30.261    0.000   30.261
 80.70   378.902  193.253    0.000  193.253     0.000  326.590    0.000  326.590     0.000    0.000    0.000    0.000
 80.80   364.473  200.024    0.000  200.024     0.000  316.819    0.000  316.819     0.000    0.000    0.000    0.000
 80.90   386.412  178.523    0.000  178.523     0.000  334.630    0.000  334.630     0.000   49.764    0.000   49.764
 81.00   371.962  181.427    0.000  181.427     0.000  323.865    0.000  323.865     0.000   30.060    0.000   30.060
 81.10   337.178  195.926    0.000  195.926     0.000  303.935    0.000  303.935     0.000    0.000    0.000    0.000
 81.20   304.158  205.084    0.000  205.084     0.000  315.302    0.000  315.302     0.000    0.000    0.000    0.000
 81.30   363.625  152.024    0.000  152.024     0.000  285.169    0.000  285.169     0.000   40.314    0.000   40.314
 81.40   362.893  191.320    0.000  191.320     0.000  310.073    0.000  310.073     0.000    0.000    0.000    0.000
 81.50   345.052  183.192    0.000  183.192     0.000  290.618    0.000  290.618     0.000    0.000    0.000    0.000
 81.60   319.253  231.555    0.000  231.555     0.000  332.813    0.000  332.813     0.000   10.154    0.000   10.154
 81.70   344.546  192.638    0.000  192.638     0.000  310.679    0.000  310.679     0.000    9.953    0.000    9.953
 81.80   373.302  184.540    0.000  184.540     0.000  328.362    0.000  328.362     0.000   30.462    0.000   30.462
 81.90   307.750  198.489    0.000  198.489     0.000  313.445    0.000  313.445     0.000    9.953    0.000    9.953
 82.00   316.714  196.274    0.000  196.274     0.000  296.844    0.000  296.844     0.000   20.308    0.000   20.308
 82.10   296.716  214.406    0.000  214.406     0.000  310.895    0.000  310.895     0.000    0.000    0.000    0.000
 82.20   321.330  207.747    0.000  207.747     0.000  274.793    0.000  274.793     0.000   80.829    0.000   80.829
 82.30   317.233  219.114    0.000  219.114     0.000  311.977    0.000  311.977     0.000   59.717    0.000   59.717
 82.40   337.418  202.890    0.000  202.890     0.000  336.533    0.000  336.533     0.000   30.261    0.000   30.261
 82.50   344.924  203.376    0.000  203.376     0.000  319.672    0.000  319.672     0.000   70.876    0.000   70.876
 82.60   308.810  202.676    0.000  202.676     0.000  278.816    0.000  278.816     0.000   30.261    0.000   30.261
 82.70   297.589  235.473    0.000  235.473     0.000  322.049    0.000  322.049     0.000   70.373    0.000   70.373
 82.80   340.780  225.325    0.000  225.325     0.000  317.423    0.000  317.423     0.000   59.918    0.000   59.918
 82.90   284.714  213.276    0.000  213.276     0.000  292.564    0.000  292.564     0.000   19.906    0.000   19.906
 83.00   296.482  239.149    0.000  239.149     0.000  317.813    0.000  317.813     0.000    0.000    0.000    0.000
 83.10   321.705  228.737    0.000  228.737     0.000  302.507    0.000  302.507     0.000   81.231    0.000   81.231
 83.20   356.956  218.642    0.000  218.642     0.000  332.729    0.000  332.729     0.000   60.521    0.000   60.521
 83.30   350.731  235.718    0.000  235.718     0.000  341.981    0.000  341.981     0.000   50.367    0.000   50.367
 83.40   322.628  196.183    0.000  196.183     0.000  342.370    0.000  342.370     0.000  110.084    0.000  110.084
 83.50   364.149  193.556    0.000  193.556     0.000  302.984    0.000  302.984     0.000   19.906    0.000   19.906
 83.60   328.995  207.078    0.000  207.078     0.000  324.947    0.000  324.947     0.000    0.000    0.000    0.000
 83.70   393.958  191.160    0.000  191.160     0.000  346.305    0.000  346.305     0.000   19.906    0.000   19.906
 83.80   430.727  194.207    0.000  194.207     0.000  327.325    0.000  327.325     0.000   39.811    0.000   39.811
 83.90   401.494  194.570    0.000  194.570     0.000  377.131    0.000  377.131     0.000   40.616    0.000   40.616
 84.00   392.680  178.401    0.000  178.401     0.000  321.228    0.000  321.228     0.000    0.000    0.000    0.000
 84.10   372.282  176.674    0.000  176.674     0.000  342.025    0.000  342.025     0.000   30.060    0.000   30.060
 84.20   416.541  171.753    0.000  171.753     0.000  367.231    0.000  367.231     0.000   70.876    0.000   70.876
 84.30   443.936  181.727    0.000  181.727     0.000  372.202    0.000  372.202     0.000   40.414    0.000   40.414
 84.40   433.014  157.165    0.000  157.165     0.000  315.652    0.000  315.652     0.000   40.616    0.000   40.616
 84.50   403.105  159.302    0.000  159.302     0.000  358.928    0.000  358.928     0.000   60.420    0.000   60.420
 84.60   447.715  162.564    0.000  162.564     0.000  338.478    0.000  338.478     0.000   10.053    0.000   10.053
 84.70   478.989  157.836    0.000  157.836     0.000  427.238    0.000  427.238     0.000   50.769    0.000   50.769
 84.80   444.008  169.760    0.000  169.760     0.000  375.141    0.000  375.141     0.000   81.030    0.000   81.030
 84.90   446.660  169.409    0.000  169.409     0.000  425.813    0.000  425.813     0.000   81.030    0.000   81.030
 85.00   428.528  166.550    0.000  166.550     0.000  322.527    0.000  322.527     0.000   90.782    0.000   90.782
 85.10   416.167  165.259    0.000  165.259     0.000  346.435    0.000  346.435     0.000  110.285    0.000  110.285
 85.20   415.659  164.044    0.000  164.044     0.000  401.213    0.000  401.213     0.000   30.261    0.000   30.261
 85.30   382.000  218.883    0.000  218.883     0.000  382.839    0.000  382.839     0.000   90.380    0.000   90.380
 85.40   365.924  200.319    0.000  200.319     0.000  379.033    0.000  379.033     0.000   70.574    0.000   70.574
 85.50   375.310  192.238    0.000  192.238     0.000  358.451    0.000  358.451     0.000   90.983    0.000   90.983
 85.60   373.837  211.934    0.000  211.934     0.000  361.091    0.000  361.091     0.000    0.000    0.000    0.000
 85.70   413.435  204.770    0.000  204.770     0.000  350.024    0.000  350.024     0.000   20.308    0.000   20.308
 85.80   429.348  183.981    0.000  183.981     0.000  392.567    0.000  392.567     0.000  109.481    0.000  109.481
 85.90   390.341  183.291    0.000  183.291     0.000  345.008    0.000  345.008     0.000   49.764    0.000   49.764
 86.00   411.235  202.804    0.000  202.804     0.000  387.766    0.000  387.766     0.000   40.414    0.000   40.414
 86.10   443.653  173.733    0.000  173.733     0.000  412.842    0.000  412.842     0.000   40.414    0.000   40.414
 86.20   443.262  202.089    0.000  202.089     0.000  360.787    0.000  360.787     0.000   60.420    0.000   60.420
 86.30   444.802  191.551    0.000  191.551     0.000  339.691    0.000  339.691     0.000   20.107    0.000   20.107
 86.40   420.796  168.074    0.000  168.074     0.000  350.153    0.000  350.153     0.000    9.953    0.000    9.953
 86.50   404.878  152.867    0.000  152.867     0.000  334.977    0.000  334.977     0.000    9.953    0.000    9.953
 86.60   422.980  157.567    0.000  157.567     0.000  342.845    0.000  342.845     0.000   10.154    0.000   10.154
 86.70   378.307  177.417    0.000  177.417     0.000  330.696    0.000  330.696     0.000   30.462    0.000   30.462
 86.80   413.223  145.525    0.000  145.525     0.000  340.641    0.000  340.641     0.000   10.154    0.000   10.154
 86.90   415.862  151.994    0.000  151.994     0.000  315.782    0.000  315.782     0.000    0.000    0.000    0.000
 87.00   378.599  177.672    0.000  177.672     0.000  373.500    0.000  373.500     0.000   80.226    0.000   80.226
 87.10   415.962  190.467    0.000  190.467     0.000  377.174    0.000  377.174     0.000   40.012    0.000   40.012
 87.20   385.920  199.699    0.000  199.699     0.000  364.938    0.000  364.938     0.000    0.000    0.000    0.000
 87.30   419.039  159.972    0.000  159.972     0.000  315.434    0.000  315.434     0.000    0.000    0.000    0.000
 87.40   430.750  155.317    0.000  155.317     0.000  342.540    0.000  342.540     0.000    0.000    0.000    0.000
 87.50   413.794  182.385    0.000  182.385     0.000  369.216    0.000  369.216     0.000   30.462    0.000   30.462
 87.60   386.611  193.781    0.000  193.781     0.000  346.131    0.000  346.131     0.000   50.166    0.000   50.166
 87.70   407.704  180.181    0.000  180.181     0.000  340.897    0.000  340.897     0.000    0.000    0.000    0.000
 87.80   390.186  147.956    0.000  147.956     0.000  334.545    0.000  334.545     0.000   10.154    0.000   10.154
 87.90   399.076  197.144    0.000  197.144     0.000  352.788    0.000  352.788     0.000    9.953    0.000    9.953
 88.00   385.629  178.194    0.000  178.194     0.000  345.738    0.000  345.738     0.000    0.000    0.000    0.000
 88.10   357.025  224.810    0.000  224.810     0.000  299.050    0.000  299.050     0.000    0.000    0.000    0.000
 88.20   347.073  211.829    0.000  211.829     0.000  325.981    0.000  325.981     0.000    0.000    0.000    0.000
 88.30   356.460  241.224    0.000  241.224     0.000  353.568    0.000  353.568     0.000   40.616    0.000   40.616
 88.40   405.515  179.117    0.000  179.117     0.000  325.769    0.000  325.769     0.000   50.568    0.000   50.568
 88.50   326.646  241.320    0.000  241.320     0.000  288.198    0.000  288.198     0.000   40.414    0.000   40.414
 88.60   285.028  277.089    0.000  277.089     0.000  304.886    0.000  304.886     0.000   40.414    0.000   40.414
 88.70   270.926  311.119    0.000  311.119     0.000  344.054    0.000  344.054     0.000   40.213    0.000   40.213
 88.80   340.373  218.568    0.000  218.568     0.000  316.862    0.000  316.862     0.000   50.166    0.000   50.166
 88.90   349.158  238.265    0.000  238.265     0.000  315.176    0.000  315.176     0.000   20.107    0.000   20.107
 89.00   346.833  239.391    0.000  239.391     0.000  291.829    0.000  291.829     0.000   30.261    0.000   30.261
 89.10   386.413  232.500    0.000  232.500     0.000  343.277    0.000  343.277     0.000   40.414    0.000   40.414
 89.20   348.239  236.393    0.000  236.393     0.000  336.185    0.000  336.185     0.000   40.012    0.000   40.012
 89.30   307.489  255.891    0.000  255.891     0.000  303.936    0.000  303.936     0.000    0.000    0.000    0.000
 89.40   298.907  268.994    0.000  268.994     0.000  357.889    0.000  357.889     0.000   10.154    0.000   10.154
 89.50   306.850  242.557    0.000  242.557     0.000  308.732    0.000  308.732     0.000    0.000    0.000    0.000
 89.60   281.527  274.648    0.000  274.648     0.000  263.555    0.000  263.555     0.000    0.000    0.000    0.000
 89.70   304.558  309.179    0.000  309.179     0.000  315.219    0.000  315.219     0.000    0.000    0.000    0.000
 89.80   270.346  293.909    0.000  293.909     0.000  326.934    0.000  326.934     0.000   20.308    0.000   20.308
 89.90   312.038  251.779    0.000  251.779     0.000  318.677    0.000  318.677     0.000   30.261    0.000   30.261
 90.00   363.250  217.810    0.000  217.810     0.000  358.711    0.000  358.711     0.000   70.876    0.000   70.876
 90.10   423.839  195.817    0.000  195.817     0.000  336.836    0.000  336.836     0.000   50.769    0.000   50.769
 90.20   387.591  180.869    0.000  180.869     0.000  345.482    0.000  345.482     0.000   60.119    0.000   60.119
 90.30   391.262  214.733    0.000  214.733     0.000  362.257    0.000  362.257     0.000   70.373    0.000   70.373
 90.40   371.836  201.300    0.000  201.300     0.000  340.683    0.000  340.683     0.000   30.462    0.000   30.462
 90.50   329.297  225.317    0.000  225.317     0.000  311.458    0.000  311.458     0.000    0.000    0.000    0.000
 90.60   370.983  210.480    0.000  210.480     0.000  340.253    0.000  340.253     0.000   80.025    0.000   80.025
 90.70   345.435  206.961    0.000  206.961     0.000  322.699    0.000  322.699     0.000   19.906    0.000   19.906
 90.80   351.682  212.321    0.000  212.321     0.000  304.280    0.000  304.280     0.000   40.616    0.000   40.616
 90.90   361.406  210.532    0.000  210.532     0.000  322.440    0.000  322.440     0.000   70.474    0.000   70.474
 91.00   385.683  194.724    0.000  194.724     0.000  307.827    0.000  307.827     0.000    0.000    0.000    0.000
 91.10   354.951  211.084    0.000  211.084     0.000  311.975    0.000  311.975     0.000    0.000    0.000    0.000
 91.20   358.497  210.741    0.000  210.741     0.000  332.210    0.000  332.210     0.000    9.953    0.000    9.953
 91.30   341.225  217.460    0.000  217.460     0.000  332.252    0.000  332.252     0.000   10.154    0.000   10.154
 91.40   372.306  228.376    0.000  228.376     0.000  312.583    0.000  312.583     0.000    9.953    0.000    9.953
 91.50   380.092  200.326    0.000  200.326     0.000  313.403    0.000  313.403     0.000    0.000    0.000    0.000
 91.60   389.573  199.326    0.000  199.326     0.000  339.647    0.000  339.647     0.000    0.000    0.000    0.000
 91.70   378.227  192.808    0.000  192.808     0.000  328.320    0.000  328.320     0.000    0.000    0.000    0.000
 91.80   343.879  218.508    0.000  218.508     0.000  336.966    0.000  336.966     0.000   19.906    0.000   19.906
 91.90   357.300  199.635    0.000  199.635     0.000  320.364    0.000  320.364     0.000    0.000    0.000    0.000
 92.00   349.123  202.714    0.000  202.714     0.000  326.288    0.000  326.288     0.000    0.000    0.000    0.000
 92.10   365.697  213.345    0.000  213.345     0.000  312.020    0.000  312.020     0.000    0.000    0.000    0.000
 92.20   395.306  208.788    0.000  208.788     0.000  313.620    0.000  313.620     0.000    0.000    0.000    0.000
 92.30   382.925  189.149    0.000  189.149     0.000  298.487    0.000  298.487     0.000    0.000    0.000    0.000
 92.40   381.282  211.084    0.000  211.084     0.000  326.157    0.000  326.157     0.000    0.000    0.000    0.000
 92.50   389.528  180.304    0.000  180.304     0.000  319.888    0.000  319.888     0.000   19.906    0.000   19.906
 92.60   363.619  207.079    0.000  207.079     0.000  334.627    0.000  334.627     0.000    9.953    0.000    9.953
 92.70   420.411  164.758    0.000  164.758     0.000  325.812    0.000  325.812     0.000    9.953    0.000    9.953
 92.80   364.658  217.927    0.000  217.927     0.000  342.324    0.000  342.324     0.000   29.858    0.000   29.858
 92.90   342.811  211.435    0.000  211.435     0.000  324.471    0.000  324.471     0.000   19.906    0.000   19.906
 93.00   348.870  226.905    0.000  226.905     0.000  363.599    0.000  363.599     0.000   20.308    0.000   20.308
 93.10   411.397  201.087    0.000  201.087     0.000  365.328    0.000  365.328     0.000   10.154    0.000   10.154
 93.20   384.288  220.541    0.000  220.541     0.000  357.588    0.000  357.588     0.000    0.000    0.000    0.000
 93.30   373.135  202.306    0.000  202.306     0.000  324.426    0.000  324.426     0.000   39.811    0.000   39.811
 93.40   402.194  201.170    0.000  201.170     0.000  342.672    0.000  342.672     0.000    9.953    0.000    9.953
 93.50   383.026  184.612    0.000  184.612     0.000  305.578    0.000  305.578     0.000    9.953    0.000    9.953
 93.60   392.234  197.934    0.000  197.934     0.000  366.019    0.000  366.019     0.000   39.811    0.000   39.811
 93.70   374.731  189.986    0.000  189.986     0.000  317.035    0.000  317.035     0.000   30.261    0.000   30.261
 93.80   372.011  194.696    0.000  194.696     0.000  350.801    0.000  350.801     0.000   59.918    0.000   59.918
 93.90   394.822  185.730    0.000  185.730     0.000  354.823    0.000  354.823     0.000   70.675    0.000   70.675
 94.00   394.071  187.669    0.000  187.669     0.000  343.623    0.000  343.623     0.000   30.060    0.000   30.060
 94.10   422.428  210.500    0.000  210.500     0.000  346.089    0.000  346.089     0.000   29.858    0.000   29.858
 94.20   417.531  196.373    0.000  196.373     0.000  307.567    0.000  307.567     0.000    0.000    0.000    0.000
 94.30   368.998  210.130    0.000  210.130     0.000  330.954    0.000  330.954     0.000   49.764    0.000   49.764
 94.40   377.359  186.977    0.000  186.977     0.000  322.915    0.000  322.915     0.000    0.000    0.000    0.000
 94.50   362.563  211.640    0.000  211.640     0.000  277.342    0.000  277.342     0.000    0.000    0.000    0.000
 94.60   378.284  195.232    0.000  195.232     0.000  339.428    0.000  339.428     0.000    0.000    0.000    0.000
 94.70   417.111  202.568    0.000  202.568     0.000  296.930    0.000  296.930     0.000    0.000    0.000    0.000
 94.80   389.471  218.565    0.000  218.565     0.000  320.191    0.000  320.191     0.000   19.906    0.000   19.906
 94.90   322.348  251.497    0.000  251.497     0.000  353.090    0.000  353.090     0.000    0.000    0.000    0.000
 95.00   372.463  236.342    0.000  236.342     0.000  334.890    0.000  334.890     0.000    9.953    0.000    9.953
 95.10   343.266  201.630    0.000  201.630     0.000  315.219    0.000  315.219     0.000    0.000    0.000    0.000
 95.20   356.268  214.728    0.000  214.728     0.000  304.712    0.000  304.712     0.000   19.906    0.000   19.906
 95.30   406.679  198.591    0.000  198.591     0.000  320.105    0.000  320.105     0.000   20.107    0.000   20.107
 95.40   353.153  190.530    0.000  190.530     0.000  379.465    0.000  379.465     0.000    0.000    0.000    0.000
 95.50   338.033  237.163    0.000  237.163     0.000  347.730    0.000  347.730     0.000    0.000    0.000    0.000
 95.60   394.057  205.673    0.000  205.673     0.000  301.556    0.000  301.556     0.000    9.953    0.000    9.953
 95.70   368.934  204.376    0.000  204.376     0.000  320.839    0.000  320.839     0.000   10.154    0.000   10.154
 95.80   342.627  212.738    0.000  212.738     0.000  332.122    0.000  332.122     0.000   30.060    0.000   30.060
 95.90   345.801  207.871    0.000  207.871     0.000  327.495    0.000  327.495     0.000    0.000    0.000    0.000
 96.00   309.483  267.658    0.000  267.658     0.000  275.659    0.000  275.659     0.000    9.953    0.000    9.953
 96.10   347.640  212.273    0.000  212.273     0.000  270.427    0.000  270.427     0.000    0.000    0.000    0.000
 96.20   336.419  233.272    0.000  233.272     0.000  304.712    0.000  304.712     0.000    0.000    0.000    0.000
 96.30   362.287  235.115    0.000  235.115     0.000  295.373    0.000  295.373     0.000    0.000    0.000    0.000
 96.40   387.942  208.957    0.000  208.957     0.000  337.957    0.000  337.957     0.000   40.414    0.000   40.414
 96.50   361.965  196.832    0.000  196.832     0.000  328.015    0.000  328.015     0.000   30.261    0.000   30.261
 96.60   388.314  189.316    0.000  189.316     0.000  375.099    0.000  375.099     0.000   80.025    0.000   80.025
 96.70   365.550  194.257    0.000  194.257     0.000  374.147    0.000  374.147     0.000   39.811    0.000   39.811
 96.80   399.153  206.821    0.000  206.821     0.000  366.107    0.000  366.107     0.000   49.965    0.000   49.965
 96.90   388.932  207.739    0.000  207.739     0.000  319.757    0.000  319.757     0.000   49.764    0.000   49.764
 97.00   380.039  204.707    0.000  204.707     0.000  348.207    0.000  348.207     0.000   60.119    0.000   60.119
 97.10   376.154  215.443    0.000  215.443     0.000  368.395    0.000  368.395     0.000  111.089    0.000  111.089
 97.20   354.226  248.593    0.000  248.593     0.000  345.872    0.000  345.872     0.000   20.107    0.000   20.107
 97.30   367.831  220.556    0.000  220.556     0.000  352.919    0.000  352.919     0.000   59.717    0.000   59.717
 97.40   304.802  248.728    0.000  248.728     0.000  361.348    0.000  361.348     0.000   40.213    0.000   40.213
 97.50   313.780  260.881    0.000  260.881     0.000  291.482    0.000  291.482     0.000   49.764    0.000   49.764
 97.60   303.993  263.785    0.000  263.785     0.000  336.577    0.000  336.577     0.000   10.154    0.000   10.154
 97.70   343.923  253.250    0.000  253.250     0.000  350.454    0.000  350.454     0.000   59.918    0.000   59.918
 97.80   368.393  241.243    0.000  241.243     0.000  341.160    0.000  341.160     0.000    9.953    0.000    9.953
 97.90   361.149  227.387    0.000  227.387     0.000  388.196    0.000  388.196     0.000   70.273    0.000   70.273
 98.00   377.829  221.833    0.000  221.833     0.000  328.363    0.000  328.363     0.000    9.953    0.000    9.953
 98.10   370.185  227.037    0.000  227.037     0.000  351.494    0.000  351.494     0.000   39.811    0.000   39.811
 98.20   386.798  206.008    0.000  206.008     0.000  360.313    0.000  360.313     0.000   30.060    0.000   30.060
 98.30   357.114  215.394    0.000  215.394     0.000  325.681    0.000  325.681     0.000   40.213    0.000   40.213
 98.40   428.596  179.986    0.000  179.986     0.000  356.895    0.000  356.895     0.000  110.285    0.000  110.285
 98.50   334.206  242.689    0.000  242.689     0.000  322.480    0.000  322.480     0.000   19.906    0.000   19.906
 98.60   353.935  208.663    0.000  208.663     0.000  360.699    0.000  360.699     0.000   60.320    0.000   60.320
 98.70   378.476  166.510    0.000  166.510     0.000  355.946    0.000  355.946     0.000   50.166    0.000   50.166
 98.80   400.139  151.365    0.000  151.365     0.000  340.682    0.000  340.682     0.000    9.953    0.000    9.953
 98.90   374.844  151.661    0.000  151.661     0.000  317.986    0.000  317.986     0.000   49.764    0.000   49.764
 99.00   467.523  145.133    0.000  145.133     0.000  358.537    0.000  358.537     0.000  160.451    0.000  160.451
 99.10   440.185  152.802    0.000  152.802     0.000  325.206    0.000  325.206     0.000   69.871    0.000   69.871
 99.20   385.082  144.543    0.000  144.543     0.000  293.385    0.000  293.385     0.000    0.000    0.000    0.000
 99.30   407.864  159.150    0.000  159.150     0.000  343.838    0.000  343.838     0.000   69.871    0.000   69.871
 99.40   378.136  163.732    0.000  163.732     0.000  316.213    0.000  316.213     0.000   39.811    0.000   39.811
 99.50   379.313  162.368    0.000  162.368     0.000  353.174    0.000  353.174     0.000    0.000    0.000    0.000
 99.60   395.951  155.743    0.000  155.743     0.000  326.546    0.000  326.546     0.000   59.918    0.000   59.918
 99.70   391.288  145.046    0.000  145.046     0.000  316.256    0.000  316.256     0.000   40.012    0.000   40.012
 99.80   356.204  161.267    0.000  161.267     0.000  342.412    0.000  342.412     0.000   10.154    0.000   10.154
 99.90   424.700  164.691    0.000  164.691     0.000  345.785    0.000  345.785     0.000    9.953    0.000    9.953
100.00   386.278  157.430    0.000  157.430     0.000  346.954    0.000  346.954     0.000   20.308    0.000   20.308
100.10   354.719  176.637    0.000  176.637     0.000  324.686    0.000  324.686     0.000  100.936    0.000  100.936
100.20   390.616  175.830    0.000  175.830     0.000  371.595    0.000  371.595     0.000  101.237    0.000  101.237
100.30   335.627  160.461    0.000  160.461     0.000  317.510    0.000  317.510     0.000   60.119    0.000   60.119
100.40   340.626  196.305    0.000  196.305     0.000  366.278    0.000  366.278     0.000  150.700    0.000  150.700
100.50   285.083  210.862    0.000  210.862     0.000  333.465    0.000  333.465     0.000   99.528    0.000   99.528
100.60   334.553  185.736    0.000  185.736     0.000  345.135    0.000  345.135     0.000  121.646    0.000  121.646
100.70   416.060  188.140    0.000  188.140     0.000  369.650    0.000  369.650     0.000  151.705    0.000  151.705
100.80   336.475  204.959    0.000  204.959     0.000  370.600    0.000  370.600     0.000  172.214    0.000  172.214
100.90   324.064  234.318    0.000  234.318     0.000  328.620    0.000  328.620     0.000   91.184    0.000   91.184
101.00   342.932  207.530    0.000  207.530     0.000  310.765    0.000  310.765     0.000   80.829    0.000   80.829
101.10   375.647  237.968    0.000  237.968     0.000  352.659    0.000  352.659     0.000   80.628    0.000   80.628
101.20   403.070  205.884    0.000  205.884     0.000  348.638    0.000  348.638     0.000  111.089    0.000  111.089
101.30   351.944  234.705    0.000  234.705     0.000  412.712    0.000  412.712     0.000  130.995    0.000  130.995
101.40   338.565  231.975    0.000  231.975     0.000  389.365    0.000  389.365     0.000   91.083    0.000   91.083
101.50   302.026  211.050    0.000  211.050     0.000  324.859    0.000  324.859     0.000   50.166    0.000   50.166
101.60   357.408  212.430    0.000  212.430     0.000  314.050    0.000  314.050     0.000   70.675    0.000   70.675
101.70   334.295  217.457    0.000  217.457     0.000  338.910    0.000  338.910     0.000   50.769    0.000   50.769
101.80   336.007  215.360    0.000  215.360     0.000  377.044    0.000  377.044     0.000   90.581    0.000   90.581
101.90   345.365  215.659    0.000  215.659     0.000  351.623    0.000  351.623     0.000   70.675    0.000   70.675
102.00   289.327  233.801    0.000  233.801     0.000  316.906    0.000  316.906     0.000   19.906    0.000   19.906
102.10   346.215  209.299    0.000  209.299     0.000  329.008    0.000  329.008     0.000   50.568    0.000   50.568
102.20   366.174  201.069    0.000  201.069     0.000  321.444    0.000  321.444     0.000   70.876    0.000   70.876
102.30   357.365  195.358    0.000  195.358     0.000  312.192    0.000  312.192     0.000   50.568    0.000   50.568
102.40   370.556  205.055    0.000  205.055     0.000  303.417    0.000  303.417     0.000   10.154    0.000   10.154
102.50   371.660  184.850    0.000  184.850     0.000  290.269    0.000  290.269     0.000   91.184    0.000   91.184
102.60   337.794  184.050    0.000  184.050     0.000  277.819    0.000  277.819     0.000   40.414    0.000   40.414
102.70   310.765  190.371    0.000  190.371     0.000  258.580    0.000  258.580     0.000    0.000    0.000    0.000
102.80   318.137  184.776    0.000  184.776     0.000  255.079    0.000  255.079     0.000   10.154    0.000   10.154
102.90   285.529  234.983    0.000  234.983     0.000  294.938    0.000  294.938     0.000    0.000    0.000    0.000
103.00   277.708  213.611    0.000  213.611     0.000  264.029    0.000  264.029     0.000    0.000    0.000    0.000
103.10   312.712  244.584    0.000  244.584     0.000  288.586    0.000  288.586     0.000   20.308    0.000   20.308
103.20   380.547  165.446    0.000  165.446     0.000  281.580    0.000  281.580     0.000   40.616    0.000   40.616
103.30   366.828  200.018    0.000  200.018     0.000  307.437    0.000  307.437     0.000   40.616    0.000   40.616
103.40   338.022  194.572    0.000  194.572     0.000  292.909    0.000  292.909     0.000    0.000    0.000    0.000
103.50   330.952  207.698    0.000  207.698     0.000  325.896    0.000  325.896     0.000   10.154    0.000   10.154
103.60   352.559  206.797    0.000  206.797     0.000  341.028    0.000  341.028     0.000   20.308    0.000   20.308
103.70   330.164  210.311    0.000  210.311     0.000  310.290    0.000  310.290     0.000    0.000    0.000    0.000
103.80   337.732  185.890    0.000  185.890     0.000  288.413    0.000  288.413     0.000    0.000    0.000    0.000
103.90   314.127  179.222    0.000  179.222     0.000  273.886    0.000  273.886     0.000   19.906    0.000   19.906
104.00   323.839  176.103    0.000  176.103     0.000  259.400    0.000  259.400     0.000    0.000    0.000    0.000
104.10   303.058  197.560    0.000  197.560     0.000  291.611    0.000  291.611     0.000   19.906    0.000   19.906
104.20   321.786  191.356    0.000  191.356     0.000  264.980    0.000  264.980     0.000    0.000    0.000    0.000
104.30   314.454  200.293    0.000  200.293     0.000  287.589    0.000  287.589     0.000    0.000    0.000    0.000
104.40   356.486  200.408    0.000  200.408     0.000  334.153    0.000  334.153     0.000   19.906    0.000   19.906
104.50   367.212  221.375    0.000  221.375     0.000  347.685    0.000  347.685     0.000   30.261    0.000   30.261
104.60   386.978  226.756    0.000  226.756     0.000  343.624    0.000  343.624     0.000   40.213    0.000   40.213
104.70   386.523  208.053    0.000  208.053     0.000  276.610    0.000  276.610     0.000   19.906    0.000   19.906
104.80   349.492  225.775    0.000  225.775     0.000  308.216    0.000  308.216     0.000    9.953    0.000    9.953
104.90   392.364  179.377    0.000  179.377     0.000  328.275    0.000  328.275     0.000    9.953    0.000    9.953
105.00   415.672  183.864    0.000  183.864     0.000  318.722    0.000  318.722     0.000    0.000    0.000    0.000
105.10   362.898  168.133    0.000  168.133     0.000  305.965    0.000  305.965     0.000    0.000    0.000    0.000
105.20   333.403  183.983    0.000  183.983     0.000  332.988    0.000  332.988     0.000   20.107    0.000   20.107
105.30   337.475  181.933    0.000  181.933     0.000  310.852    0.000  310.852     0.000   30.060    0.000   30.060
105.40   355.998  174.331    0.000  174.331     0.000  328.879    0.000  328.879     0.000    0.000    0.000    0.000
105.50   411.569  152.971    0.000  152.971     0.000  331.647    0.000  331.647     0.000   30.060    0.000   30.060
105.60   414.008  158.194    0.000  158.194     0.000  356.853    0.000  356.853     0.000   19.906    0.000   19.906
105.70   332.227  195.194    0.000  195.194     0.000  319.365    0.000  319.365     0.000    0.000    0.000    0.000
105.80   346.003  164.135    0.000  164.135     0.000  302.547    0.000  302.547     0.000   81.231    0.000   81.231
105.90   362.741  154.567    0.000  154.567     0.000  352.313    0.000  352.313     0.000   30.261    0.000   30.261
106.00   383.379  167.493    0.000  167.493     0.000  307.477    0.000  307.477     0.000   10.154    0.000   10.154
106.10   394.345  163.988    0.000  163.988     0.000  335.065    0.000  335.065     0.000   10.154    0.000   10.154
106.20   366.102  156.267    0.000  156.267     0.000  290.360    0.000  290.360     0.000    9.953    0.000    9.953
106.30   404.397  184.759    0.000  184.759     0.000  351.579    0.000  351.579     0.000   80.025    0.000   80.025
106.40   397.123  150.782    0.000  150.782     0.000  334.630    0.000  334.630     0.000   19.906    0.000   19.906
106.50   386.096  164.443    0.000  164.443     0.000  294.982    0.000  294.982     0.000   10.154    0.000   10.154
106.60   343.916  180.596    0.000  180.596     0.000  315.392    0.000  315.392     0.000    9.953    0.000    9.953
106.70   364.847  185.367    0.000  185.367     0.000  310.940    0.000  310.940     0.000   40.213    0.000   40.213
106.80   382.527  172.740    0.000  172.740     0.000  306.184    0.000  306.184     0.000   20.107    0.000   20.107
106.90   357.613  203.293    0.000  203.293     0.000  311.848    0.000  311.848     0.000   10.154    0.000   10.154
107.00   391.040  155.071    0.000  155.071     0.000  307.086    0.000  307.086     0.000   30.060    0.000   30.060
107.10   386.990  188.249    0.000  188.249     0.000  340.076    0.000  340.076     0.000    9.953    0.000    9.953
107.20   362.286  181.370    0.000  181.370     0.000  318.373    0.000  318.373     0.000   20.107    0.000   20.107
107.30   370.296  193.775    0.000  193.775     0.000  337.872    0.000  337.872     0.000    0.000    0.000    0.000
107.40   343.946  232.372    0.000  232.372     0.000  407.004    0.000  407.004     0.000   19.906    0.000   19.906
107.50   363.678  220.896    0.000  220.896     0.000  369.001    0.000  369.001     0.000   20.308    0.000   20.308
107.60   368.795  226.683    0.000  226.683     0.000  379.288    0.000  379.288     0.000   20.207    0.000   20.207
107.70   379.732  240.389    0.000  240.389     0.000  391.135    0.000  391.135     0.000    0.000    0.000    0.000
107.80   358.145  215.152    0.000  215.152     0.000  367.791    0.000  367.791     0.000   40.213    0.000   40.213
107.90   341.441  222.709    0.000  222.709     0.000  338.867    0.000  338.867     0.000   19.906    0.000   19.906
108.00   329.567  221.025    0.000  221.025     0.000  371.335    0.000  371.335     0.000   30.261    0.000   30.261
108.10   318.489  213.017    0.000  213.017     0.000  364.546    0.000  364.546     0.000   20.308    0.000   20.308
108.20   313.562  206.776    0.000  206.776     0.000  320.187    0.000  320.187     0.000   30.060    0.000   30.060
108.30   306.416  235.727    0.000  235.727     0.000  334.371    0.000  334.371     0.000   20.107    0.000   20.107
108.40   355.938  238.557    0.000  238.557     0.000  340.813    0.000  340.813     0.000    0.000    0.000    0.000
108.50   362.113  211.629    0.000  211.629     0.000  345.784    0.000  345.784     0.000   30.462    0.000   30.462
108.60   358.951  201.905    0.000  201.905     0.000  355.167    0.000  355.167     0.000    9.953    0.000    9.953
108.70   384.156  222.805    0.000  222.805     0.000  378.081    0.000  378.081     0.000   30.060    0.000   30.060
108.80   384.110  253.861    0.000  253.861     0.000  364.462    0.000  364.462     0.000   20.107    0.000   20.107
108.90   358.264  266.160    0.000  266.160     0.000  397.879    0.000  397.879     0.000   69.871    0.000   69.871
109.00   355.418  243.360    0.000  243.360     0.000  343.665    0.000  343.665     0.000   40.213    0.000   40.213
109.10   343.828  233.195    0.000  233.195     0.000  337.443    0.000  337.443     0.000   70.072    0.000   70.072
109.20   350.359  215.884    0.000  215.884     0.000  372.157    0.000  372.157     0.000   40.213    0.000   40.213
109.30   350.575  221.175    0.000  221.175     0.000  355.469    0.000  355.469     0.000   69.871    0.000   69.871
109.40   348.675  209.860    0.000  209.860     0.000  337.268    0.000  337.268     0.000   10.154    0.000   10.154
109.50   336.605  208.959    0.000  208.959     0.000  337.437    0.000  337.437     0.000   20.107    0.000   20.107
109.60   384.226  233.430    0.000  233.430     0.000  356.163    0.000  356.163     0.000   20.107    0.000   20.107
109.70   360.667  218.259    0.000  218.259     0.000  389.107    0.000  389.107     0.000   60.320    0.000   60.320
109.80   384.735  206.614    0.000  206.614     0.000  370.947    0.000  370.947     0.000  100.936    0.000  100.936
109.90   397.699  201.709    0.000  201.709     0.000  340.727    0.000  340.727     0.000   29.858    0.000   29.858
110.00   392.318  230.058    0.000  230.058     0.000  386.251    0.000  386.251     0.000   60.621    0.000   60.621
110.10   375.635  200.582    0.000  200.582     0.000  332.945    0.000  332.945     0.000   50.769    0.000   50.769
110.20   369.651  222.268    0.000  222.268     0.000  336.966    0.000  336.966     0.000   20.308    0.000   20.308
110.30   366.002  217.217    0.000  217.217     0.000  389.150    0.000  389.150     0.000   19.906    0.000   19.906
110.40   368.488  203.514    0.000  203.514     0.000  356.897    0.000  356.897     0.000    9.953    0.000    9.953
110.50   407.126  214.366    0.000  214.366     0.000  384.912    0.000  384.912     0.000   50.166    0.000   50.166
110.60   363.500  223.534    0.000  223.534     0.000  357.371    0.000  357.371     0.000   50.266    0.000   50.266
110.70   393.570  219.245    0.000  219.245     0.000  407.133    0.000  407.133     0.000    0.000    0.000    0.000
110.80   340.182  213.460    0.000  213.460     0.000  323.435    0.000  323.435     0.000   19.906    0.000   19.906
110.90   371.610  219.730    0.000  219.730     0.000  360.919    0.000  360.919     0.000   19.906    0.000   19.906
111.00   341.857  204.099    0.000  204.099     0.000  331.298    0.000  331.298     0.000    0.000    0.000    0.000
111.10   328.438  205.010    0.000  205.010     0.000  307.783    0.000  307.783     0.000    0.000    0.000    0.000
111.20   347.632  218.238    0.000  218.238     0.000  335.537    0.000  335.537     0.000    0.000    0.000    0.000
111.30   363.508  197.242    0.000  197.242     0.000  364.893    0.000  364.893     0.000    0.000    0.000    0.000
111.40   349.203  207.031    0.000  207.031     0.000  375.271    0.000  375.271     0.000    9.953    0.000    9.953
111.50   334.749  204.530    0.000  204.530     0.000  329.314    0.000  329.314     0.000    0.000    0.000    0.000
111.60   352.469  225.417    0.000  225.417     0.000  362.604    0.000  362.604     0.000    0.000    0.000    0.000
111.70   361.778  220.323    0.000  220.323     0.000  354.130    0.000  354.130     0.000    9.953    0.000    9.953
111.80   333.844  217.097    0.000  217.097     0.000  342.068    0.000  342.068     0.000    0.000    0.000    0.000
111.90   349.944  200.030    0.000  200.030     0.000  277.044    0.000  277.044     0.000    0.000    0.000    0.000
112.00   349.556  232.132    0.000  232.132     0.000  353.610    0.000  353.610     0.000    0.000    0.000    0.000
112.10   328.214  215.957    0.000  215.957     0.000  331.214    0.000  331.214     0.000    0.000    0.000    0.000
112.20   287.138  208.496    0.000  208.496     0.000  294.249    0.000  294.249     0.000    0.000    0.000    0.000
112.30   304.470  196.320    0.000  196.320     0.000  295.543    0.000  295.543     0.000    0.000    0.000    0.000
112.40   292.972  222.700    0.000  222.700     0.000  293.644    0.000  293.644     0.000    0.000    0.000    0.000
112.50   312.419  219.908    0.000  219.908     0.000  323.087    0.000  323.087     0.000    9.953    0.000    9.953
112.60   303.390  204.081    0.000  204.081     0.000  311.670    0.000  311.670     0.000    9.953    0.000    9.953
112.70   343.456  221.305    0.000  221.305     0.000  314.655    0.000  314.655     0.000   19.906    0.000   19.906
112.80   323.497  193.212    0.000  193.212     0.000  298.833    0.000  298.833     0.000    0.000    0.000    0.000
112.90   295.515  213.917    0.000  213.917     0.000  330.564    0.000  330.564     0.000   10.154    0.000   10.154
113.00   373.914  216.587    0.000  216.587     0.000  363.208    0.000  363.208     0.000   29.858    0.000   29.858
113.10   334.024  195.210    0.000  195.210     0.000  327.581    0.000  327.581     0.000    9.953    0.000    9.953
113.20   321.151  192.116    0.000  192.116     0.000  335.019    0.000  335.019     0.000   19.906    0.000   19.906
113.30   340.932  204.703    0.000  204.703     0.000  312.582    0.000  312.582     0.000    9.953    0.000    9.953
113.40   332.137  207.145    0.000  207.145     0.000  366.405    0.000  366.405     0.000    0.000    0.000    0.000
113.50   325.738  199.684    0.000  199.684     0.000  313.918    0.000  313.918     0.000   20.308    0.000   20.308
113.60   350.242  199.197    0.000  199.197     0.000  319.543    0.000  319.543     0.000    0.000    0.000    0.000
113.70   332.882  199.067    0.000  199.067     0.000  349.372    0.000  349.372     0.000    0.000    0.000    0.000
113.80   354.429  182.907    0.000  182.907     0.000  333.938    0.000  333.938     0.000    0.000    0.000    0.000
113.90   302.240  242.407    0.000  242.407     0.000  352.054    0.000  352.054     0.000    9.953    0.000    9.953
114.00   353.866  218.186    0.000  218.186     0.000  335.886    0.000  335.886     0.000    9.953    0.000    9.953
114.10   350.054  206.361    0.000  206.361     0.000  349.461    0.000  349.461     0.000   19.906    0.000   19.906
114.20   344.736  207.089    0.000  207.089     0.000  332.124    0.000  332.124     0.000    0.000    0.000    0.000
114.30   358.306  214.083    0.000  214.083     0.000  336.663    0.000  336.663     0.000    9.953    0.000    9.953
114.40   291.340  216.394    0.000  216.394     0.000  349.504    0.000  349.504     0.000    0.000    0.000    0.000
114.50   372.436  200.556    0.000  200.556     0.000  362.949    0.000  362.949     0.000    9.953    0.000    9.953
114.60   326.205  199.773    0.000  199.773     0.000  359.447    0.000  359.447     0.000    9.953    0.000    9.953
114.70   361.208  209.818    0.000  209.818     0.000  344.010    0.000  344.010     0.000   30.261    0.000   30.261
114.80   305.740  214.425    0.000  214.425     0.000  341.371    0.000  341.371     0.000    0.000    0.000    0.000
114.90   322.083  188.440    0.000  188.440     0.000  310.026    0.000  310.026     0.000   10.154    0.000   10.154
115.00   331.498  199.719    0.000  199.719     0.000  297.234    0.000  297.234     0.000    0.000    0.000    0.000
115.10   320.723  221.411    0.000  221.411     0.000  321.745    0.000  321.745     0.000   19.906    0.000   19.906
115.20   292.040  179.096    0.000  179.096     0.000  249.286    0.000  249.286     0.000    0.000    0.000    0.000
115.30   329.207  169.768    0.000  169.768     0.000  261.218    0.000  261.218     0.000    0.000    0.000    0.000
115.40   314.247  146.320    0.000  146.320     1.902  297.190    0.000  297.190     0.000   10.154    0.000   10.154
115.50   343.870  154.275    0.000  154.275     1.902  302.853    0.000  302.853     0.000    0.000    0.000    0.000
115.60   364.499  130.220    0.000  130.220     0.000  295.542    0.000  295.542     0.000   10.154    0.000   10.154
115.70   349.677  139.425    0.000  139.425     0.000  298.093    0.000  298.093     0.000    0.000    0.000    0.000
115.80   382.291  148.609    0.000  148.609     0.000  318.155    0.000  318.155     0.000    0.000    0.000    0.000
115.90   335.823  158.510    0.000  158.510     0.000  291.092    0.000  291.092     0.000    0.000    0.000    0.000
116.00   373.511  154.108    0.000  154.108     0.000  310.506    0.000  310.506     0.000    0.000    0.000    0.000
116.10   400.963  167.930    0.000  167.930     0.000  353.825    0.000  353.825     0.000    0.000    0.000    0.000
116.20   370.343  162.591    0.000  162.591     0.000  291.699    0.000  291.699     0.000    0.000    0.000    0.000
116.30   356.649  167.618    0.000  167.618     0.000  329.912    0.000  329.912     0.000   10.154    0.000   10.154
116.40   368.782  158.407    0.000  158.407     0.000  306.874    0.000  306.874     0.000   49.764    0.000   49.764
116.50   366.016  164.083    0.000  164.083     0.000  311.368    0.000  311.368     0.000    9.953    0.000    9.953
116.60   362.145  119.843    0.000  119.843     0.000  274.793    0.000  274.793     0.000    9.953    0.000    9.953
116.70   377.844  107.763    0.000  107.763     0.000  290.701    0.000  290.701     0.000   39.811    0.000   39.811
116.80   390.245  110.796    0.000  110.796     0.000  296.973    0.000  296.973     0.000   49.965    0.000   49.965
116.90   419.345  125.665    0.000  125.665     0.000  284.480    0.000  284.480     0.000    9.953    0.000    9.953
117.00   400.893  149.808    0.000  149.808     0.000  345.956    0.000  345.956     0.000   40.414    0.000   40.414
117.10   429.644  133.486    0.000  133.486     0.000  324.557    0.000  324.557     0.000    0.000    0.000    0.000
117.20   397.074  155.567    0.000  155.567     0.000  345.052    0.000  345.052     0.000    0.000    0.000    0.000
117.30   387.076  173.303    0.000  173.303     0.000  348.767    0.000  348.767     0.000   19.906    0.000   19.906
117.40   362.460  145.625    0.000  145.625     0.000  240.120    0.000  240.120     0.000   30.060    0.000   30.060
117.50   376.210  140.805    0.000  140.805     0.000  291.870    0.000  291.870     0.000   60.119    0.000   60.119
117.60   394.681  177.589    0.000  177.589     0.000  293.039    0.000  293.039     0.000   10.154    0.000   10.154
117.70   349.173  162.483    0.000  162.483     0.000  298.658    0.000  298.658     0.000   50.769    0.000   50.769
117.80   399.247  150.407    0.000  150.407     0.000  340.121    0.000  340.121     0.000   20.107    0.000   20.107
117.90   415.535  136.731    0.000  136.731     0.000  327.581    0.000  327.581     0.000   80.829    0.000   80.829
118.00   412.682  151.879    0.000  151.879     0.000  326.416    0.000  326.416     0.000  100.936    0.000  100.936
118.10   416.431  143.908    0.000  143.908     0.000  311.672    0.000  311.672     0.000   40.213    0.000   40.213
118.20   396.998  153.227    0.000  153.227     0.000  327.153    0.000  327.153     0.000    0.000    0.000    0.000
118.30   365.001  139.528    0.000  139.528     0.000  300.909    0.000  300.909     0.000    0.000    0.000    0.000
118.40   415.288  144.034    0.000  144.034     0.000  288.933    0.000  288.933     0.000    0.000    0.000    0.000
118.50   439.016  139.360    0.000  139.360     0.000  293.474    0.000  293.474     0.000    0.000    0.000    0.000
118.60   458.462  126.458    0.000  126.458     0.000  326.332    0.000  326.332     0.000    0.000    0.000    0.000
118.70   457.387  137.486    0.000  137.486     0.000  298.230    0.000  298.230     0.000    9.953    0.000    9.953
118.80   468.564   97.660    0.000   97.660     0.000  257.849    0.000  257.849     0.000    0.000    0.000    0.000
118.90   471.849  115.232    0.000  115.232     0.000  325.640    0.000  325.640     0.000   40.012    0.000   40.012
119.00   500.527   88.373    0.000   88.373     1.902  320.279    0.000  320.279     0.000    0.000    0.000    0.000
119.10   470.370  110.667    0.000  110.667     0.000  352.013    0.000  352.013     0.000   39.811    0.000   39.811
119.20   415.251  122.449    0.000  122.449     0.000  380.721    0.000  380.721     0.000    0.000    0.000    0.000
119.30   472.482  110.879    0.000  110.879     0.000  319.242    0.000  319.242     0.000    0.000    0.000    0.000
119.40   437.839  122.799    0.000  122.799     0.000  329.272    0.000  329.272     0.000   20.107    0.000   20.107
119.50   434.347  118.742    0.000  118.742     0.000  321.922    0.000  321.922     0.000    0.000    0.000    0.000
119.60   447.050  122.648    0.000  122.648     0.000  312.238    0.000  312.238     0.000    0.000    0.000    0.000
119.70   460.770  114.811    0.000  114.811     0.000  309.298    0.000  309.298     0.000    0.000    0.000    0.000
119.80   471.653  129.423    0.000  129.423     0.000  303.158    0.000  303.158     0.000    0.000    0.000    0.000
119.90   453.403  124.903    0.000  124.903     0.000  308.866    0.000  308.866     0.000    0.000    0.000    0.000
120.00   490.315  117.883    0.000  117.883     0.000  333.077    0.000  333.077     0.000    0.000    0.000    0.000
120.10   406.743  147.608    0.000  147.608     0.000  350.543    0.000  350.543     0.000    0.000    0.000    0.000
120.20   440.421  107.327    0.000  107.327     0.000  298.143    0.000  298.143     0.000    0.000    0.000    0.000
120.30   489.881   95.617    0.000   95.617    13.143  308.866    0.000  308.866     0.000    0.000    0.000    0.000
120.40   463.185  141.643    0.000  141.643     0.000  362.390    0.000  362.390     0.000    0.000    0.000    0.000
120.50   450.286  138.290    0.000  138.290     0.000  354.694    0.000  354.694     0.000    0.000    0.000    0.000
120.60   426.084  118.279    0.000  118.279     0.000  299.440    0.000  299.440     0.000    0.000    0.000    0.000
120.70   434.311  165.765    0.000  165.765     0.000  388.935    0.000  388.935     0.000    0.000    0.000    0.000
120.80   506.957  152.646    0.000  152.646     0.000  353.915    0.000  353.915     0.000    0.000    0.000    0.000
120.90   566.542   82.000    0.000   82.000    14.700  344.836    0.000  344.836     0.000    0.000    0.000    0.000
121.00   530.891   85.523    0.000   85.523     0.000  312.670    0.000  312.670     0.000    0.000    0.000    0.000
121.10   577.105   78.350    0.000   78.350     0.000  338.782    0.000  338.782     0.000   10.154    0.000   10.154
121.20   516.204  111.876    0.000  111.876     3.632  290.966    0.000  290.966     0.000    0.000    0.000    0.000
121.30   482.743   94.375    0.000   94.375     7.263  306.916    0.000  306.916     0.000   30.462    0.000   30.462
121.40   550.141   88.315    0.000   88.315     0.000  312.497    0.000  312.497     0.000    0.000    0.000    0.000
121.50   488.762  123.998    0.000  123.998     0.000  240.815    0.000  240.815     0.000    0.000    0.000    0.000
121.60   474.680  133.342    0.000  133.342     0.000  284.049    0.000  284.049     0.000    0.000    0.000    0.000
121.70   498.400  124.223    0.000  124.223     0.000  327.975    0.000  327.975     0.000    0.000    0.000    0.000
121.80   480.935  105.690    0.000  105.690     0.000  261.956    0.000  261.956     0.000    0.000    0.000    0.000
121.90   514.539  101.223    0.000  101.223     0.000  233.205    0.000  233.205     0.000    0.000    0.000    0.000
122.00   497.470  104.108    0.000  104.108     0.000  284.308    0.000  284.308     0.000    0.000    0.000    0.000
122.10   495.584   85.830    0.000   85.830     0.000  237.312    0.000  237.312     0.000    0.000    0.000    0.000
122.20   588.289   84.324    0.000   84.324     0.000  348.986    0.000  348.986     0.000    0.000    0.000    0.000
122.30   524.601  106.281    0.000  106.281     0.000  365.848    0.000  365.848     0.000   10.154    0.000   10.154
122.40   522.311  110.492    0.000  110.492     0.000  406.401    0.000  406.401     0.000   50.769    0.000   50.769
122.50   551.464   83.028    0.000   83.028     0.000  310.161    0.000  310.161     0.000   20.308    0.000   20.308
122.60   573.231   81.900    0.000   81.900     0.000  315.131    0.000  315.131     0.000   10.154    0.000   10.154
122.70   549.547  115.340    0.000  115.340     1.816  312.583    0.000  312.583     0.000   10.154    0.000   10.154
122.80   506.703   90.749    0.000   90.749     0.000  335.409    0.000  335.409     0.000    0.000    0.000    0.000
122.90   562.726  112.324    0.000  112.324     0.000  305.965    0.000  305.965     0.000    0.000    0.000    0.000
123.00   497.395  117.146    0.000  117.146    12.797  352.445    0.000  352.445     0.000   10.154    0.000   10.154
123.10   583.026   85.030    0.000   85.030     0.000  310.508    0.000  310.508     0.000    0.000    0.000    0.000
123.20   525.598  123.671    0.000  123.671     0.000  339.301    0.000  339.301     0.000    0.000    0.000    0.000
123.30   546.780   96.389    0.000   96.389     0.000  325.986    0.000  325.986     0.000   19.906    0.000   19.906
123.40   537.705   90.753    0.000   90.753     0.000  350.197    0.000  350.197     0.000    9.953    0.000    9.953
123.50   508.216  109.410    0.000  109.410     0.000  380.461    0.000  380.461     0.000   19.906    0.000   19.906
123.60   578.023   93.499    0.000   93.499     0.000  340.426    0.000  340.426     0.000   39.811    0.000   39.811
123.70   564.849   90.117    0.000   90.117     0.000  393.518    0.000  393.518     0.000   29.858    0.000   29.858
123.80   563.727   57.028    0.000   57.028     0.000  330.655    0.000  330.655     0.000    0.000    0.000    0.000
123.90   470.017   73.378    0.000   73.378     0.000  301.946    0.000  301.946     0.000    0.000    0.000    0.000
124.00   470.316  131.167    0.000  131.167     0.000  321.099    0.000  321.099     0.000    0.000    0.000    0.000
124.10   537.952   80.015    0.000   80.015     0.000  318.632    0.000  318.632     0.000    0.000    0.000    0.000
124.20   518.362   43.996    0.000   43.996     0.000  287.981    0.000  287.981     0.000    0.000    0.000    0.000
124.30   521.914   57.144    0.000   57.144     0.000  281.021    0.000  281.021     0.000    0.000    0.000    0.000
124.40   538.322   67.601    0.000   67.601     0.000  282.233    0.000  282.233     0.000    0.000    0.000    0.000
124.50   502.130   74.351    0.000   74.351     0.000  306.788    0.000  306.788     0.000    0.000    0.000    0.000
124.60   491.496   75.508    0.000   75.508     0.000  334.113    0.000  334.113     0.000    0.000    0.000    0.000
124.70   522.227   78.324    0.000   78.324     0.000  326.761    0.000  326.761     0.000    0.000    0.000    0.000
124.80   492.435   98.040    0.000   98.040     0.000  336.317    0.000  336.317     0.000    0.000    0.000    0.000
124.90   489.602   79.666    0.000   79.666     0.000  338.608    0.000  338.608     0.000    0.000    0.000    0.000
125.00   479.483   87.843    0.000   87.843     0.000  301.256    0.000  301.256     0.000    0.000    0.000    0.000
125.10   502.415  101.562    0.000  101.562     0.000  328.188    0.000  328.188     0.000    0.000    0.000    0.000
125.20   455.276   73.574    0.000   73.574     0.000  262.990    0.000  262.990     0.000    0.000    0.000    0.000
125.30   454.541   76.888    0.000   76.888     0.000  243.707    0.000  243.707     0.000    0.000    0.000    0.000
125.40   480.057   77.128    0.000   77.128     0.000  322.654    0.000  322.654     0.000    0.000    0.000    0.000
125.50   464.726   74.492    0.000   74.492     0.000  310.854    0.000  310.854     0.000    0.000    0.000    0.000
125.60   478.751   81.383    0.000   81.383     0.000  291.786    0.000  291.786     0.000    0.000    0.000    0.000
125.70   500.068   76.931    0.000   76.931     0.000  324.989    0.000  324.989     0.000    0.000    0.000    0.000
125.80   543.788   69.335    0.000   69.335     0.000  272.244    0.000  272.244     0.000    0.000    0.000    0.000
125.90   476.225   83.949    0.000   83.949     0.000  270.905    0.000  270.905     0.000    0.000    0.000    0.000
126.00   460.188   66.190    0.000   66.190     3.805  238.520    0.000  238.520     0.000    0.000    0.000    0.000
126.10   459.591   93.841    0.000   93.841     1.902  271.251    0.000  271.251     0.000    0.000    0.000    0.000
126.20   441.532  137.190    0.000  137.190     0.000  383.743    0.000  383.743     0.000    0.000    0.000    0.000
126.30   468.746  128.705    0.000  128.705     0.000  358.365    0.000  358.365     0.000    0.000    0.000    0.000
126.40   405.058  137.470    0.000  137.470     0.000  337.485    0.000  337.485     0.000    9.953    0.000    9.953
126.50   415.898  132.636    0.000  132.636     0.000  344.054    0.000  344.054     0.000    0.000    0.000    0.000
126.60   412.547  125.801    0.000  125.801     0.000  328.013    0.000  328.013     0.000   20.308    0.000   20.308
126.70   381.814  142.118    0.000  142.118     0.000  321.140    0.000  321.140     0.000   20.308    0.000   20.308
126.80   479.498   70.701    0.000   70.701     0.000  336.877    0.000  336.877     0.000   20.107    0.000   20.107
126.90   371.812  110.881    0.000  110.881     0.000  281.450    0.000  281.450     0.000   30.261    0.000   30.261
127.00   413.364  110.945    0.000  110.945     0.000  290.056    0.000  290.056     0.000    0.000    0.000    0.000
127.10   402.267   87.899    0.000   87.899     0.000  273.497    0.000  273.497     0.000   10.154    0.000   10.154
127.20   386.739  148.890    0.000  148.890     0.000  304.063    0.000  304.063     0.000   40.616    0.000   40.616
127.30   420.340  115.448    0.000  115.448     0.000  294.894    0.000  294.894     0.000    0.000    0.000    0.000
127.40   380.794  114.512    0.000  114.512     0.000  273.280    0.000  273.280     0.000   20.308    0.000   20.308
127.50   391.823  141.393    0.000  141.393     0.000  328.923    0.000  328.923     0.000   49.965    0.000   49.965
127.60   373.077  156.149    0.000  156.149     0.000  341.070    0.000  341.070     0.000    0.000    0.000    0.000
127.70   370.674  182.979    0.000  182.979     0.000  329.700    0.000  329.700     0.000   10.053    0.000   10.053
127.80   397.222  131.943    0.000  131.943     0.000  324.467    0.000  324.467     0.000    0.000    0.000    0.000
127.90   368.361  167.679    0.000  167.679     0.000  325.247    0.000  325.247     0.000    0.000    0.000    0.000
128.00   385.417  184.447    0.000  184.447     0.000  385.903    0.000  385.903     0.000   10.053    0.000   10.053
128.10   350.534  161.196    0.000  161.196     0.000  337.352    0.000  337.352     0.000   20.107    0.000   20.107
128.20   377.085  166.586    0.000  166.586     0.000  330.651    0.000  330.651     0.000   10.053    0.000   10.053
128.30   406.577  165.341    0.000  165.341     0.000  331.819    0.000  331.819     0.000    0.000    0.000    0.000
128.40   374.663  168.545    0.000  168.545     0.000  334.672    0.000  334.672     0.000    0.000    0.000    0.000
128.50   399.317  157.666    0.000  157.666     0.000  339.126    0.000  339.126     0.000    0.000    0.000    0.000
128.60   353.542  173.787    0.000  173.787     0.000  318.981    0.000  318.981     0.000    0.000    0.000    0.000
128.70   372.120  174.022    0.000  174.022     0.000  316.428    0.000  316.428     0.000    0.000    0.000    0.000
128.80   368.345  187.985    0.000  187.985     0.000  315.435    0.000  315.435     0.000    0.000    0.000    0.000
128.90   399.604  188.225    0.000  188.225     0.000  313.272    0.000  313.272     0.000    0.000    0.000    0.000
129.00   411.938  184.477    0.000  184.477     0.000  336.361    0.000  336.361     0.000    0.000    0.000    0.000
129.10   426.551  173.836    0.000  173.836     0.000  324.685    0.000  324.685     0.000    0.000    0.000    0.000
129.20   428.008  163.730    0.000  163.730     0.000  270.646    0.000  270.646     0.000    0.000    0.000    0.000
129.30   419.775  185.815    0.000  185.815     0.000  380.025    0.000  380.025     0.000    0.000    0.000    0.000
129.40   375.922  196.796    0.000  196.796     0.000  282.834    0.000  282.834     0.000    9.953    0.000    9.953
129.50   413.399  145.264    0.000  145.264     0.000  373.842    0.000  373.842     0.000    0.000    0.000    0.000
129.60   413.136  129.482    0.000  129.482     0.000  358.020    0.000  358.020     0.000   19.906    0.000   19.906
129.70   408.623  143.526    0.000  143.526     0.000  349.329    0.000  349.329     0.000    0.000    0.000    0.000
129.80   387.539  154.835    0.000  154.835     0.000  338.998    0.000  338.998     0.000    0.000    0.000    0.000
129.90   389.411  135.483    0.000  135.483     0.000  350.539    0.000  350.539     0.000    0.000    0.000    0.000
130.00   389.682  180.038    0.000  180.038     0.000  357.804    0.000  357.804     0.000    0.000    0.000    0.000
130.10   400.561  190.666    0.000  190.666     0.000  403.676    0.000  403.676     0.000    0.000    0.000    0.000
130.20   413.425  191.347    0.000  191.347     0.000  356.159    0.000  356.159     0.000    9.953    0.000    9.953
130.30   395.522  242.108    0.000  242.108     0.000  397.019    0.000  397.019     0.000   30.261    0.000   30.261
130.40   346.777  222.461    0.000  222.461     0.000  359.359    0.000  359.359     0.000   10.154    0.000   10.154
130.50   339.975  183.238    0.000  183.238     0.000  322.481    0.000  322.481     0.000   80.628    0.000   80.628
130.60   365.049  171.518    0.000  171.518     0.000  355.556    0.000  355.556     0.000   30.462    0.000   30.462
130.70   361.751  181.017    0.000  181.017     0.000  342.413    0.000  342.413     0.000    9.953    0.000    9.953
130.80   374.381  194.118    0.000  194.118     0.000  395.849    0.000  395.849     0.000   40.012    0.000   40.012
130.90   396.351  212.068    0.000  212.068     0.000  410.334    0.000  410.334     0.000   80.829    0.000   80.829
131.00   350.976  239.035    0.000  239.035     0.000  378.903    0.000  378.903     0.000   60.521    0.000   60.521
131.10   341.703  240.543    0.000  240.543     0.000  396.067    0.000  396.067     0.000   50.367    0.000   50.367
131.20   362.401  206.676    0.000  206.676     0.000  357.155    0.000  357.155     0.000   50.568    0.000   50.568
131.30   345.857  237.169    0.000  237.169     0.000  346.389    0.000  346.389     0.000   40.414    0.000   40.414
131.40   334.139  232.216    0.000  232.216     0.000  357.590    0.000  357.590     0.000    9.953    0.000    9.953
131.50   334.914  236.705    0.000  236.705     0.000  360.010    0.000  360.010     0.000    9.953    0.000    9.953
131.60   290.071  242.371    0.000  242.371     0.000  313.964    0.000  313.964     0.000   10.154    0.000   10.154
131.70   324.276  239.008    0.000  239.008     0.000  390.403    0.000  390.403     0.000   70.775    0.000   70.775
131.80   379.911  236.660    0.000  236.660     0.000  406.745    0.000  406.745     0.000   60.320    0.000   60.320
131.90   338.850  227.923    0.000  227.923     0.000  359.319    0.000  359.319     0.000   29.858    0.000   29.858
132.00   350.028  240.066    0.000  240.066     0.000  364.161    0.000  364.161     0.000   39.811    0.000   39.811
132.10   346.323  234.523    0.000  234.523     0.000  333.335    0.000  333.335     0.000   30.261    0.000   30.261
132.20   339.061  211.047    0.000  211.047     0.000  311.631    0.000  311.631     0.000   39.811    0.000   39.811
132.30   372.403  245.467    0.000  245.467     0.000  391.961    0.000  391.961     0.000   19.906    0.000   19.906
132.40   354.576  236.489    0.000  236.489     0.000  390.877    0.000  390.877     0.000   60.722    0.000   60.722
132.50   304.142  223.793    0.000  223.793     0.000  356.118    0.000  356.118     0.000   20.308    0.000   20.308
132.60   317.179  240.579    0.000  240.579     0.000  376.438    0.000  376.438     0.000   60.722    0.000   60.722
132.70   352.520  227.319    0.000  227.319     0.000  356.205    0.000  356.205     0.000   50.367    0.000   50.367
132.80   350.758  221.885    0.000  221.885     0.000  350.325    0.000  350.325     0.000   30.261    0.000   30.261
132.90   330.560  217.970    0.000  217.970     0.000  347.860    0.000  347.860     0.000   70.876    0.000   70.876
133.00   318.251  210.420    0.000  210.420     0.000  335.755    0.000  335.755     0.000   81.231    0.000   81.231
133.10   334.555  223.777    0.000  223.777     0.000  363.815    0.000  363.815     0.000   30.462    0.000   30.462
133.20   332.473  213.495    0.000  213.495     0.000  362.214    0.000  362.214     0.000   40.616    0.000   40.616
133.30   322.906  252.547    0.000  252.547     0.000  308.475    0.000  308.475     0.000    9.953    0.000    9.953
133.40   356.388  240.529    0.000  240.529     0.000  349.288    0.000  349.288     0.000   50.367    0.000   50.367
133.50   343.682  238.181    0.000  238.181     0.000  378.428    0.000  378.428     0.000   60.722    0.000   60.722
133.60   357.940  238.371    0.000  238.371     0.000  416.430    0.000  416.430     0.000   50.367    0.000   50.367
133.70   322.403  225.667    0.000  225.667     0.000  348.119    0.000  348.119     0.000   30.060    0.000   30.060
133.80   360.282  234.268    0.000  234.268     0.000  394.685    0.000  394.685     0.000   60.521    0.000   60.521
133.90   358.174  223.305    0.000  223.305     0.000  381.326    0.000  381.326     0.000   50.367    0.000   50.367
134.00   360.435  241.751    0.000  241.751     0.000  380.287    0.000  380.287     0.000  100.835    0.000  100.835
134.10   319.225  251.136    0.000  251.136     0.000  378.080    0.000  378.080     0.000   50.367    0.000   50.367
134.20   347.681  242.616    0.000  242.616     0.000  391.053    0.000  391.053     0.000   70.675    0.000   70.675
134.30   330.941  232.962    0.000  232.962     0.000  381.066    0.000  381.066     0.000   50.367    0.000   50.367
134.40   342.588  270.454    0.000  270.454     0.000  369.132    0.000  369.132     0.000   40.213    0.000   40.213
134.50   308.937  273.446    0.000  273.446     0.000  363.987    0.000  363.987     0.000   30.261    0.000   30.261
134.60   330.841  252.476    0.000  252.476     0.000  341.678    0.000  341.678     0.000   30.261    0.000   30.261
134.70   321.519  255.899    0.000  255.899     0.000  346.737    0.000  346.737     0.000   30.060    0.000   30.060
134.80   316.372  241.406    0.000  241.406     0.000  349.719    0.000  349.719     0.000   60.521    0.000   60.521
134.90   310.880  248.735    0.000  248.735     0.000  389.364    0.000  389.364     0.000   60.722    0.000   60.722
135.00   324.277  250.155    0.000  250.155     0.000  345.483    0.000  345.483     0.000   40.616    0.000   40.616
135.10   303.056  243.513    0.000  243.513     0.000  367.403    0.000  367.403     0.000   60.320    0.000   60.320
135.20   341.663  252.528    0.000  252.528     0.000  365.113    0.000  365.113     0.000   19.906    0.000   19.906
135.30   333.637  238.332    0.000  238.332     0.000  345.915    0.000  345.915     0.000   40.012    0.000   40.012
135.40   317.698  225.602    0.000  225.602     0.000  350.151    0.000  350.151     0.000   50.568    0.000   50.568
135.50   338.543  257.871    0.000  257.871     0.000  386.858    0.000  386.858     0.000   70.574    0.000   70.574
135.60   368.800  224.192    0.000  224.192     0.000  372.895    0.000  372.895     0.000   50.468    0.000   50.468
135.70   362.227  216.570    0.000  216.570     0.000  349.159    0.000  349.159     0.000   40.414    0.000   40.414
135.80   388.755  243.733    0.000  243.733     0.000  384.783    0.000  384.783     0.000   40.414    0.000   40.414
135.90   347.520  225.696    0.000  225.696     0.000  365.539    0.000  365.539     0.000   50.769    0.000   50.769
136.00   309.185  235.000    0.000  235.000     0.000  389.108    0.000  389.108     0.000   70.474    0.000   70.474
136.10   287.204  212.973    0.000  212.973     0.000  355.297    0.000  355.297     0.000   10.154    0.000   10.154
136.20   315.230  232.324    0.000  232.324     0.000  379.466    0.000  379.466     0.000   50.166    0.000   50.166
136.30   316.232  231.835    0.000  231.835     0.000  333.334    0.000  333.334     0.000   40.414    0.000   40.414
136.40   335.523  247.083    0.000  247.083     0.000  357.025    0.000  357.025     0.000   40.414    0.000   40.414
136.50   339.887  246.065    0.000  246.065     0.000  403.115    0.000  403.115     0.000   70.675    0.000   70.675
136.60   351.070  230.695    0.000  230.695     0.000  395.029    0.000  395.029     0.000   90.983    0.000   90.983
136.70   344.698  237.111    0.000  237.111     0.000  347.947    0.000  347.947     0.000   30.462    0.000   30.462
136.80   348.115  198.883    0.000  198.883     0.000  358.195    0.000  358.195     0.000   60.521    0.000   60.521
136.90   380.648  169.802    0.000  169.802     0.000  324.253    0.000  324.253     0.000   60.521    0.000   60.521
137.00   336.681  227.983    0.000  227.983     0.000  396.716    0.000  396.716     0.000   80.829    0.000   80.829
137.10   351.208  207.394    0.000  207.394     0.000  352.013    0.000  352.013     0.000   60.320    0.000   60.320
137.20   333.460  245.458    0.000  245.458     0.000  408.606    0.000  408.606     0.000   80.326    0.000   80.326
137.30   378.382  192.186    0.000  192.186     0.000  333.980    0.000  333.980     0.000   40.414    0.000   40.414
137.40   372.920  172.240    0.000  172.240     0.000  336.143    0.000  336.143     0.000    9.953    0.000    9.953
137.50   399.898  169.433    0.000  169.433     0.000  341.030    0.000  341.030     0.000   40.213    0.000   40.213
137.60   407.677  169.430    0.000  169.430     0.000  407.348    0.000  407.348     0.000   40.616    0.000   40.616
137.70   419.768  143.773    0.000  143.773     0.000  372.327    0.000  372.327     0.000   60.923    0.000   60.923
137.80   380.954  193.239    0.000  193.239     0.000  374.277    0.000  374.277     0.000   40.213    0.000   40.213
137.90   383.831  175.194    0.000  175.194     0.000  371.509    0.000  371.509     0.000    9.953    0.000    9.953
138.00   445.634  184.045    0.000  184.045     0.000  415.739    0.000  415.739     0.000   91.184    0.000   91.184
138.10   436.390  156.397    0.000  156.397     0.000  363.425    0.000  363.425     0.000   40.616    0.000   40.616
138.20   480.898  190.815    0.000  190.815     0.000  430.482    0.000  430.482     0.000  101.338    0.000  101.338
138.30   439.644  172.274    0.000  172.274     0.000  442.545    0.000  442.545     0.000   30.261    0.000   30.261
138.40   454.949  165.555    0.000  165.555     0.000  399.179    0.000  399.179     0.000   70.675    0.000   70.675
138.50   462.576  157.070    0.000  157.070     0.000  381.324    0.000  381.324     0.000   81.231    0.000   81.231
138.60   451.873  126.248    0.000  126.248     0.000  371.509    0.000  371.509     0.000   70.775    0.000   70.775
138.70   451.751  152.157    0.000  152.157     0.000  362.475    0.000  362.475     0.000   60.722    0.000   60.722
138.80   439.960  178.198    0.000  178.198     0.000  367.878    0.000  367.878     0.000   30.462    0.000   30.462
138.90   435.248  164.020    0.000  164.020     0.000  362.042    0.000  362.042     0.000   60.722    0.000   60.722
139.00   422.107  156.121    0.000  156.121     0.000  400.041    0.000  400.041     0.000   81.130    0.000   81.130
139.10   431.599  158.405    0.000  158.405     0.000  355.124    0.000  355.124     0.000   20.107    0.000   20.107
139.20   458.066  166.964    0.000  166.964     0.000  438.045    0.000  438.045     0.000   70.373    0.000   70.373
139.30   425.539  168.822    0.000  168.822     0.000  349.675    0.000  349.675     0.000   60.521    0.000   60.521
139.40   433.790  167.990    0.000  167.990     0.000  378.255    0.000  378.255     0.000   29.858    0.000   29.858
139.50   472.960  157.962    0.000  157.962     0.000  390.015    0.000  390.015     0.000   19.906    0.000   19.906
139.60   391.628  167.652    0.000  167.652     0.000  363.379    0.000  363.379     0.000   30.261    0.000   30.261
139.70   414.893  193.624    0.000  193.624     0.000  396.284    0.000  396.284     0.000   70.876    0.000   70.876
139.80   380.616  158.875    0.000  158.875     0.000  385.991    0.000  385.991     0.000   40.616    0.000   40.616
139.90   376.760  155.394    0.000  155.394     0.000  374.534    0.000  374.534     0.000  141.752    0.000  141.752
140.00   394.569  155.280    0.000  155.280     0.000  383.051    0.000  383.051     0.000   90.782    0.000   90.782
140.10   387.881  154.805    0.000  154.805     0.000  352.526    0.000  352.526     0.000   91.184    0.000   91.184
140.20   414.253  151.470    0.000  151.470     0.000  347.816    0.000  347.816     0.000   50.568    0.000   50.568
140.30   431.462  164.707    0.000  164.707     0.000  381.930    0.000  381.930     0.000  120.841    0.000  120.841
140.40   405.614  161.525    0.000  161.525     0.000  377.042    0.000  377.042     0.000   40.616    0.000   40.616
140.50   420.640  140.073    0.000  140.073     0.000  354.734    0.000  354.734     0.000   50.367    0.000   50.367
140.60   402.204  154.234    0.000  154.234     0.000  340.466    0.000  340.466     0.000   30.462    0.000   30.462
140.70   370.401  172.630    0.000  172.630     0.000  319.066    0.000  319.066     0.000   30.361    0.000   30.361
140.80   384.181  183.829    0.000  183.829     0.000  372.027    0.000  372.027     0.000   81.030    0.000   81.030
140.90   398.227  160.579    0.000  160.579     0.000  382.403    0.000  382.403     0.000  101.137    0.000  101.137
141.00   389.256  160.698    0.000  160.698     0.000  380.630    0.000  380.630     0.000   91.184    0.000   91.184
141.10   404.565  156.520    0.000  156.520     0.000  357.068    0.000  357.068     0.000  131.799    0.000  131.799
141.20   396.209  171.092    0.000  171.092     0.000  390.228    0.000  390.228     0.000   71.077    0.000   71.077
141.30   366.097  208.202    0.000  208.202     0.000  407.523    0.000  407.523     0.000   70.876    0.000   70.876
141.40   384.786  186.945    0.000  186.945     0.000  361.264    0.000  361.264     0.000  101.338    0.000  101.338
141.50   384.313  165.749    0.000  165.749     0.000  342.932    0.000  342.932     0.000   30.261    0.000   30.261
141.60   429.041  168.674    0.000  168.674     0.000  357.417    0.000  357.417     0.000   81.030    0.000   81.030
141.70   436.342  171.204    0.000  171.204     0.000  418.939    0.000  418.939     0.000  110.888    0.000  110.888
141.80   470.680  157.664    0.000  157.664     0.000  388.847    0.000  388.847     0.000   91.184    0.000   91.184
141.90   460.813  161.272    0.000  161.272     0.000  398.402    0.000  398.402     0.000   50.568    0.000   50.568
142.00   424.963  164.993    0.000  164.993     0.000  435.064    0.000  435.064     0.000  111.291    0.000  111.291
142.10   404.648  161.257    0.000  161.257     0.000  359.362    0.000  359.362     0.000   91.184    0.000   91.184
142.20   411.323  178.039    0.000  178.039     0.000  376.699    0.000  376.699     0.000   80.628    0.000   80.628
142.30   447.562  142.304    0.000  142.304     0.000  397.406    0.000  397.406     0.000   80.828    0.000   80.828
142.40   451.639  156.633    0.000  156.633     0.000  393.384    0.000  393.384     0.000   91.385    0.000   91.385
142.50   439.700  166.553    0.000  166.553     0.000  428.018    0.000  428.018     0.000  171.410    0.000  171.410
142.60   407.478  173.194    0.000  173.194     0.000  419.198    0.000  419.198     0.000   60.521    0.000   60.521
142.70   473.739  147.292    0.000  147.292     0.000  435.281    0.000  435.281     0.000   40.414    0.000   40.414
142.80   445.288  133.935    0.000  133.935     0.000  407.827    0.000  407.827     0.000   60.923    0.000   60.923
142.90   456.729  170.700    0.000  170.700     0.000  434.630    0.000  434.630     0.000  110.687    0.000  110.687
143.00   417.616  175.915    0.000  175.915     0.000  408.951    0.000  408.951     0.000   40.616    0.000   40.616
143.10   411.309  159.169    0.000  159.169     0.000  416.085    0.000  416.085     0.000   20.107    0.000   20.107
143.20   412.852  159.931    0.000  159.931     0.000  361.003    0.000  361.003     0.000    0.000    0.000    0.000
143.30   417.822  177.648    0.000  177.648     0.000  437.226    0.000  437.226     0.000   60.822    0.000   60.822
143.40   394.126  191.055    0.000  191.055     0.000  376.738    0.000  376.738     0.000   10.154    0.000   10.154
143.50   389.529  155.817    0.000  155.817     0.000  361.867    0.000  361.867     0.000   10.154    0.000   10.154
143.60   405.978  171.374    0.000  171.374     0.000  389.493    0.000  389.493     0.000   60.722    0.000   60.722
143.70   434.409  193.571    0.000  193.571     0.000  389.666    0.000  389.666     0.000    0.000    0.000    0.000
143.80   425.551  165.121    0.000  165.121     0.000  403.804    0.000  403.804     0.000   50.769    0.000   50.769
143.90   358.492  238.141    0.000  238.141     0.000  441.936    0.000  441.936     0.000   50.166    0.000   50.166
144.00   384.967  207.571    0.000  207.571     0.000  411.805    0.000  411.805     0.000   39.811    0.000   39.811
144.10   371.106  209.288    0.000  209.288     0.000  368.957    0.000  368.957     0.000   10.154    0.000   10.154
144.20   381.169  207.555    0.000  207.555     1.902  419.413    0.000  419.413     0.000   40.213    0.000   40.213
144.30   400.675  188.820    0.000  188.820     0.000  392.738    0.000  392.738     0.000   70.273    0.000   70.273
144.40   423.616  202.816    0.000  202.816     0.000  412.406    0.000  412.406     0.000   70.675    0.000   70.675
144.50   373.104  227.218    0.000  227.218     0.000  385.990    0.000  385.990     0.000   40.213    0.000   40.213
144.60   384.569  224.718    0.000  224.718     0.000  363.336    0.000  363.336     0.000   50.568    0.000   50.568
144.70   354.497  201.680    0.000  201.680     1.816  361.653    0.000  361.653     0.000   40.012    0.000   40.012
144.80   402.797  205.107    0.000  205.107     0.000  372.202    0.000  372.202     0.000   40.414    0.000   40.414
144.90   392.346  237.314    0.000  237.314     0.000  405.404    0.000  405.404     0.000   81.030    0.000   81.030
145.00   377.148  245.056    0.000  245.056     0.000  374.579    0.000  374.579     0.000   50.669    0.000   50.669
145.10   392.140  220.029    0.000  220.029     0.000  385.691    0.000  385.691     0.000   40.314    0.000   40.314
145.20   420.338  198.762    0.000  198.762     0.000  364.157    0.000  364.157     0.000   30.261    0.000   30.261
145.30   424.926  197.426    0.000  197.426     0.000  405.882    0.000  405.882     0.000   50.367    0.000   50.367
145.40   382.505  193.128    0.000  193.128     0.000  350.454    0.000  350.454     0.000   30.261    0.000   30.261
145.50   355.128  216.958    0.000  216.958     0.000  363.163    0.000  363.163     0.000   30.261    0.000   30.261
145.60   384.723  177.680    0.000  177.680     0.000  383.225    0.000  383.225     0.000   40.414    0.000   40.414
145.70   394.815  209.632    0.000  209.632     0.000  365.064    0.000  365.064     0.000   60.923    0.000   60.923
145.80   389.790  200.949    0.000  200.949     0.000  346.130    0.000  346.130     0.000   10.154    0.000   10.154
145.90   394.925  199.327    0.000  199.327     0.000  369.518    0.000  369.518     0.000   50.769    0.000   50.769
146.00   408.284  201.863    0.000  201.863     0.000  366.970    0.000  366.970     0.000   70.675    0.000   70.675
146.10   378.425  186.490    0.000  186.490     0.000  376.781    0.000  376.781     0.000   30.261    0.000   30.261
146.20   393.085  211.672    0.000  211.672     0.000  387.376    0.000  387.376     0.000   40.414    0.000   40.414
146.30   364.398  207.053    0.000  207.053     0.000  362.690    0.000  362.690     0.000   40.213    0.000   40.213
146.40   361.158  205.525    0.000  205.525     0.000  374.449    0.000  374.449     0.000   30.060    0.000   30.060
146.50   389.449  198.199    0.000  198.199     0.000  356.722    0.000  356.722     0.000   70.675    0.000   70.675
146.60   398.265  177.606    0.000  177.606     0.000  338.002    0.000  338.002     0.000   50.266    0.000   50.266
146.70   394.954  184.682    0.000  184.682     0.000  353.912    0.000  353.912     0.000   20.308    0.000   20.308
146.80   387.932  203.627    0.000  203.627     0.000  359.663    0.000  359.663     0.000   40.213    0.000   40.213
146.90   401.408  189.124    0.000  189.124     0.000  322.176    0.000  322.176     0.000    9.953    0.000    9.953
147.00   381.748  191.458    0.000  191.458     0.000  343.017    0.000  343.017     0.000   40.213    0.000   40.213
147.10   354.087  192.504    0.000  192.504     0.000  346.173    0.000  346.173     0.000   40.213    0.000   40.213
147.20   410.481  173.356    0.000  173.356     0.000  366.361    0.000  366.361     0.000   91.385    0.000   91.385
147.30   414.303  189.736    0.000  189.736     0.000  366.318    0.000  366.318     0.000   40.616    0.000   40.616
147.40   391.282  241.955    0.000  241.955     0.000  393.905    0.000  393.905     0.000   50.769    0.000   50.769
147.50   371.491  189.508    0.000  189.508     0.000  331.905    0.000  331.905     0.000   30.462    0.000   30.462
147.60   348.479  209.221    0.000  209.221     0.000  368.311    0.000  368.311     0.000   10.154    0.000   10.154
147.70   360.930  205.956    0.000  205.956     0.000  362.428    0.000  362.428     0.000   40.616    0.000   40.616
147.80   421.547  174.787    0.000  174.787     0.000  347.990    0.000  347.990     0.000   40.515    0.000   40.515
147.90   409.954  191.705    0.000  191.705     0.000  366.193    0.000  366.193     0.000   60.320    0.000   60.320
148.00   399.293  214.872    0.000  214.872     0.000  351.361    0.000  351.361     0.000   40.213    0.000   40.213
148.10   374.718  209.868    0.000  209.868     0.000  392.131    0.000  392.131     0.000   30.261    0.000   30.261
148.20   342.138  217.506    0.000  217.506     0.000  376.567    0.000  376.567     0.000   30.462    0.000   30.462
148.30   395.819  194.877    0.000  194.877     0.000  374.103    0.000  374.103     0.000   70.474    0.000   70.474
148.40   377.447  206.329    0.000  206.329     0.000  340.033    0.000  340.033     0.000   30.462    0.000   30.462
148.50   387.153  178.198    0.000  178.198     0.000  343.754    0.000  343.754     0.000   30.261    0.000   30.261
148.60   393.530  227.182    0.000  227.182     0.000  391.225    0.000  391.225     0.000   91.083    0.000   91.083
148.70   385.596  209.429    0.000  209.429     3.805  365.025    0.000  365.025     0.000  101.539    0.000  101.539
148.80   395.052  215.689    0.000  215.689     0.000  365.931    0.000  365.931     0.000   70.876    0.000   70.876
148.90   389.267  208.600    0.000  208.600     0.000  324.904    0.000  324.904     0.000   30.462    0.000   30.462
149.00   368.578  208.259    0.000  208.259     0.000  378.897    0.000  378.897     0.000   60.923    0.000   60.923
149.10   410.167  206.482    0.000  206.482     0.000  402.723    0.000  402.723     0.000   50.769    0.000   50.769
149.20   375.826  201.071    0.000  201.071     0.000  334.843    0.000  334.843     0.000   30.462    0.000   30.462
149.30   398.253  198.516    0.000  198.516     0.000  393.301    0.000  393.301     0.000   40.616    0.000   40.616
149.40   394.401  198.906    0.000  198.906     0.000  384.910    0.000  384.910     0.000   40.616    0.000   40.616
149.50   413.742  199.778    0.000  199.778     0.000  381.105    0.000  381.105     0.000   50.367    0.000   50.367
149.60   383.866  189.779    0.000  189.779     0.000  340.685    0.000  340.685     0.000   10.154    0.000   10.154
149.70   373.901  175.591    0.000  175.591     0.000  299.046    0.000  299.046     0.000   30.060    0.000   30.060
149.80   371.025  189.475    0.000  189.475     0.000  338.132    0.000  338.132     0.000   20.107    0.000   20.107
149.90   390.531  222.442    0.000  222.442     1.902  375.532    0.000  375.532     0.000   50.769    0.000   50.769
150.00   365.315  204.330    0.000  204.330     1.902  346.215    0.000  346.215     0.000   20.308    0.000   20.308
150.10   368.262  243.688    0.000  243.688     1.902  350.757    0.000  350.757     0.000   20.107    0.000   20.107
150.20   333.089  250.608    0.000  250.608     0.000  388.848    0.000  388.848     0.000   40.213    0.000   40.213
150.30   381.121  193.235    0.000  193.235     9.166  342.802    0.000  342.802     0.000   40.414    0.000   40.414
150.40   397.452  225.780    0.000  225.780     0.000  410.725    0.000  410.725     0.000   20.308    0.000   20.308
150.50   344.748  225.127    0.000  225.127     1.902  401.515    0.000  401.515     0.000   50.367    0.000   50.367
150.60   379.671  242.967    0.000  242.967     0.000  333.204    0.000  333.204     0.000   19.906    0.000   19.906
150.70   368.445  227.100    0.000  227.100     0.000  363.856    0.000  363.856     0.000   80.829    0.000   80.829
150.80   380.721  184.589    0.000  184.589     0.000  359.232    0.000  359.232     0.000   30.261    0.000   30.261
150.90   364.914  200.903    0.000  200.903     0.000  385.992    0.000  385.992     0.000   71.077    0.000   71.077
151.00   404.939  200.748    0.000  200.748     3.805  361.133    0.000  361.133     0.000   80.628    0.000   80.628
151.10   421.238  209.349    0.000  209.349     1.902  367.923    0.000  367.923     0.000   50.166    0.000   50.166
151.20   371.397  225.920    0.000  225.920     0.000  354.129    0.000  354.129     0.000   40.213    0.000   40.213
151.30   407.746  198.220    0.000  198.220     1.902  393.687    0.000  393.687     0.000   80.628    0.000   80.628
151.40   426.182  200.819    0.000  200.819     1.902  381.667    0.000  381.667     0.000   80.628    0.000   80.628
151.50   415.609  201.700    0.000  201.700     0.000  360.009    0.000  360.009     0.000  101.137    0.000  101.137
151.60   394.963  224.611    0.000  224.611     5.448  399.177    0.000  399.177     0.000   60.923    0.000   60.923
151.70   396.457  221.173    0.000  221.173     0.000  342.975    0.000  342.975     0.000   30.261    0.000   30.261
151.80   393.136  223.451    0.000  223.451     3.632  352.487    0.000  352.487     0.000   60.119    0.000   60.119
151.90   367.518  243.944    0.000  243.944     3.805  362.473    0.000  362.473     0.000   90.983    0.000   90.983
152.00   406.425  191.352    0.000  191.352     0.000  365.499    0.000  365.499     0.000   50.468    0.000   50.468
152.10   385.295  210.561    0.000  210.561     3.632  362.042    0.000  362.042     0.000   40.414    0.000   40.414
152.20   348.042  229.991    0.000  229.991     0.000  367.011    0.000  367.011     0.000   70.675    0.000   70.675
152.30   400.474  198.615    0.000  198.615     0.000  344.490    0.000  344.490     0.000   19.906    0.000   19.906
152.40   375.568  212.379    0.000  212.379     3.805  381.065    0.000  381.065     0.000   50.065    0.000   50.065
152.50   355.650  227.469    0.000  227.469     1.902  384.305    0.000  384.305     0.000   30.060    0.000   30.060
152.60   383.304  207.821    0.000  207.821     1.902  365.931    0.000  365.931     0.000   60.722    0.000   60.722
152.70   358.787  224.447    0.000  224.447     1.902  344.055    0.000  344.055     0.000   40.414    0.000   40.414
152.80   395.150  203.356    0.000  203.356     1.816  390.185    0.000  390.185     0.000   60.923    0.000   60.923
152.90   392.476  212.479    0.000  212.479     5.707  388.411    0.000  388.411     0.000   91.385    0.000   91.385
153.00   388.685  231.400    0.000  231.400     1.902  367.100    0.000  367.100     0.000   50.166    0.000   50.166
153.10   363.191  238.953    0.000  238.953     3.718  318.159    0.000  318.159     0.000    0.000    0.000    0.000
153.20   362.022  228.518    0.000  228.518     0.000  310.810    0.000  310.810     0.000   40.414    0.000   40.414
153.30   371.910  241.773    0.000  241.773     1.902  313.058    0.000  313.058     0.000    9.953    0.000    9.953
153.40   358.304  237.421    0.000  237.421     0.000  324.687    0.000  324.687     0.000   20.308    0.000   20.308
153.50   378.138  238.309    0.000  238.309     0.000  350.196    0.000  350.196     0.000   30.261    0.000   30.261
153.60   387.734  211.925    0.000  211.925     0.000  331.820    0.000  331.820     0.000   50.367    0.000   50.367
153.70   380.161  246.870    0.000  246.870     0.000  376.826    0.000  376.826     0.000   40.213    0.000   40.213
153.80   365.432  261.717    0.000  261.717     0.000  373.844    0.000  373.844     0.000   20.308    0.000   20.308
153.90   383.229  215.673    0.000  215.673    18.331  334.459    0.000  334.459     0.000    9.953    0.000    9.953
154.00   404.531  214.672    0.000  214.672     0.000  342.023    0.000  342.023     0.000   40.213    0.000   40.213
154.10   383.268  225.430    0.000  225.430     3.805  387.762    0.000  387.762     0.000   29.858    0.000   29.858
154.20   378.841  219.159    0.000  219.159     3.805  361.047    0.000  361.047     0.000   40.012    0.000   40.012
154.30   408.849  238.879    0.000  238.879     0.000  386.509    0.000  386.509     0.000   60.521    0.000   60.521
154.40   381.019  212.607    0.000  212.607     0.000  337.745    0.000  337.745     0.000   50.166    0.000   50.166
154.50   376.374  245.574    0.000  245.574     0.000  372.546    0.000  372.546     0.000   50.769    0.000   50.769
154.60   336.269  232.150    0.000  232.150     0.000  328.448    0.000  328.448     0.000   30.261    0.000   30.261
154.70   394.071  246.687    0.000  246.687     0.000  372.545    0.000  372.545     0.000   70.273    0.000   70.273
154.80   373.999  245.028    0.000  245.028     0.000  376.958    0.000  376.958     0.000   20.107    0.000   20.107
154.90   365.826  240.615    0.000  240.615     0.000  389.190    0.000  389.190     0.000   80.829    0.000   80.829
155.00   380.694  242.813    0.000  242.813     0.000  390.358    0.000  390.358     0.000   40.213    0.000   40.213
155.10   367.953  242.555    0.000  242.555     1.902  371.033    0.000  371.033     0.000   30.060    0.000   30.060
155.20   369.351  219.639    0.000  219.639     0.000  371.855    0.000  371.855     0.000   70.474    0.000   70.474
155.30   370.583  237.363    0.000  237.363     5.534  376.482    0.000  376.482     0.000   50.669    0.000   50.669
155.40   367.189  223.990    0.000  223.990     9.079  354.516    0.000  354.516     0.000   30.060    0.000   30.060
155.50   390.206  204.977    0.000  204.977     0.000  349.110    0.000  349.110     0.000   20.107    0.000   20.107
155.60   374.753  231.205    0.000  231.205     1.902  361.999    0.000  361.999     0.000   30.060    0.000   30.060
155.70   362.362  228.580    0.000  228.580     1.902  407.523    0.000  407.523     0.000   50.367    0.000   50.367
155.80   400.985  230.047    0.000  230.047     9.425  380.674    0.000  380.674     0.000   60.521    0.000   60.521
155.90   391.324  231.848    0.000  231.848     0.000  391.827    0.000  391.827     0.000  121.143    0.000  121.143
156.00   374.693  222.815    0.000  222.815    10.895  397.924    0.000  397.924     0.000   91.284    0.000   91.284
156.10   360.267  228.910    0.000  228.910     3.805  387.896    0.000  387.896     0.000   60.521    0.000   60.521
156.20   337.950  232.888    0.000  232.888    11.068  389.539    0.000  389.539     0.000   29.858    0.000   29.858
156.30   370.083  194.298    0.000  194.298     9.339  350.930    0.000  350.930     0.000   20.308    0.000   20.308
156.40   379.907  213.567    0.000  213.567     0.000  330.782    0.000  330.782     0.000   40.213    0.000   40.213
156.50   389.677  249.778    0.000  249.778     1.902  367.832    0.000  367.832     0.000   50.568    0.000   50.568
156.60   361.034  236.783    0.000  236.783     0.000  395.459    0.000  395.459     0.000   70.876    0.000   70.876
156.70   394.296  230.334    0.000  230.334     0.000  360.486    0.000  360.486     0.000   90.179    0.000   90.179
156.80   379.323  237.720    0.000  237.720     0.000  394.424    0.000  394.424     0.000   70.273    0.000   70.273
156.90   339.250  203.565    0.000  203.565     0.000  345.046    0.000  345.046     0.000   90.782    0.000   90.782
157.00   417.711  227.359    0.000  227.359     9.339  381.366    0.000  381.366     0.000   60.219    0.000   60.219
157.10   406.064  207.689    0.000  207.689     0.000  378.083    0.000  378.083     0.000   30.060    0.000   30.060
157.20   341.459  211.475    0.000  211.475     0.000  382.661    0.000  382.661     0.000   71.077    0.000   71.077
157.30   394.882  217.059    0.000  217.059     0.000  393.344    0.000  393.344     0.000   50.367    0.000   50.367
157.40   423.865  195.792    0.000  195.792     0.000  394.637    0.000  394.637     0.000   60.521    0.000   60.521
157.50   396.506  189.223    0.000  189.223     0.000  332.598    0.000  332.598     0.000   30.261    0.000   30.261
157.60   415.014  217.437    0.000  217.437     0.000  388.240    0.000  388.240     0.000   60.722    0.000   60.722
157.70   389.175  211.071    0.000  211.071     0.000  363.897    0.000  363.897     0.000   60.521    0.000   60.521
157.80   388.451  215.612    0.000  215.612     0.000  386.340    0.000  386.340     0.000   70.273    0.000   70.273
157.90   396.249  216.912    0.000  216.912     0.000  398.052    0.000  398.052     0.000  120.942    0.000  120.942
158.00   422.376  206.995    0.000  206.995     1.902  334.285    0.000  334.285     0.000   60.320    0.000   60.320
158.10   413.815  200.815    0.000  200.815     1.902  356.207    0.000  356.207     0.000  100.533    0.000  100.533
158.20   388.962  192.157    0.000  192.157     7.609  345.611    0.000  345.611     0.000   91.184    0.000   91.184
158.30   412.933  192.868    0.000  192.868    13.230  357.935    0.000  357.935     0.000   50.367    0.000   50.367
158.40   370.630  193.453    0.000  193.453     1.902  364.203    0.000  364.203     0.000   50.166    0.000   50.166
158.50   389.963  181.930    0.000  181.930     7.609  389.452    0.000  389.452     0.000  121.042    0.000  121.042
158.60   384.329  201.988    0.000  201.988     7.609  392.260    0.000  392.260     0.000  110.084    0.000  110.084
158.70   382.140  187.237    0.000  187.237     3.805  368.133    0.000  368.133     0.000  120.539    0.000  120.539
158.80   377.477  201.502    0.000  201.502     1.902  391.482    0.000  391.482     0.000   90.581    0.000   90.581
158.90   400.198  217.450    0.000  217.450     0.000  398.615    0.000  398.615     0.000   90.581    0.000   90.581
159.00   399.344  211.127    0.000  211.127     0.000  396.195    0.000  396.195     0.000   60.320    0.000   60.320
159.10   377.689  225.978    0.000  225.978     0.000  354.777    0.000  354.777     0.000  100.936    0.000  100.936
159.20   401.660  209.913    0.000  209.913     1.902  401.339    0.000  401.339     0.000  101.137    0.000  101.137
159.30   404.379  210.562    0.000  210.562     1.902  405.403    0.000  405.403     0.000   70.474    0.000   70.474
159.40   387.231  210.338    0.000  210.338     0.000  392.133    0.000  392.133     0.000   80.829    0.000   80.829
159.50   363.612  217.775    0.000  217.775     3.805  397.189    0.000  397.189     0.000   70.675    0.000   70.675
159.60   395.025  214.821    0.000  214.821     1.902  352.011    0.000  352.011     0.000   40.012    0.000   40.012
159.70   392.723  213.690    0.000  213.690     0.000  340.250    0.000  340.250     0.000   50.166    0.000   50.166
159.80   424.278  226.316    0.000  226.316     3.805  370.083    0.000  370.083     0.000   60.521    0.000   60.521
159.90   444.571  210.138    0.000  210.138     5.620  380.845    0.000  380.845     0.000   81.030    0.000   81.030
160.00   377.664  219.771    0.000  219.771     0.000  392.693    0.000  392.693     0.000   71.077    0.000   71.077
160.10   390.016  214.304    0.000  214.304     3.805  379.635    0.000  379.635     0.000   90.782    0.000   90.782
160.20   387.882  206.983    0.000  206.983     0.000  381.887    0.000  381.887     0.000   50.166    0.000   50.166
160.30   383.808  219.983    0.000  219.983     0.000  376.609    0.000  376.609     0.000   80.427    0.000   80.427
160.40   353.803  219.681    0.000  219.681     0.000  347.169    0.000  347.169     0.000   50.166    0.000   50.166
160.50   370.267  213.654    0.000  213.654     0.000  359.057    0.000  359.057     0.000   70.876    0.000   70.876
160.60   372.758  225.527    0.000  225.527     0.000  387.073    0.000  387.073     0.000   90.983    0.000   90.983
160.70   389.269  200.897    0.000  200.897     0.000  410.723    0.000  410.723     0.000   90.983    0.000   90.983
160.80   357.018  222.708    0.000  222.708     0.000  406.960    0.000  406.960     0.000   80.829    0.000   80.829
160.90   382.598  215.853    0.000  215.853     0.000  373.283    0.000  373.283     0.000   60.521    0.000   60.521
161.00   351.581  199.480    0.000  199.480     0.000  371.723    0.000  371.723     0.000   50.769    0.000   50.769
161.10   325.814  195.074    0.000  195.074     1.902  346.605    0.000  346.605     0.000   50.568    0.000   50.568
161.20   322.969  205.923    0.000  205.923     3.805  319.497    0.000  319.497     0.000   50.568    0.000   50.568
161.30   307.107  203.695    0.000  203.695     0.000  311.025    0.000  311.025     0.000   50.166    0.000   50.166
161.40   322.245  199.820    0.000  199.820     0.000  317.940    0.000  317.940     0.000   60.722    0.000   60.722
161.50   355.301  183.169    0.000  183.169     0.000  330.782    0.000  330.782     0.000   50.367    0.000   50.367
161.60   364.800  201.964    0.000  201.964     0.000  329.267    0.000  329.267     0.000   10.053    0.000   10.053
161.70   328.694  195.601    0.000  195.601     0.000  340.638    0.000  340.638     0.000   50.568    0.000   50.568
161.80   337.219  196.133    0.000  196.133     0.000  359.057    0.000  359.057     0.000   50.568    0.000   50.568
161.90   381.318  193.261    0.000  193.261     0.000  316.687    0.000  316.687     0.000   30.060    0.000   30.060
162.00   352.979  206.150    0.000  206.150     1.902  321.313    0.000  321.313     0.000   50.166    0.000   50.166
162.10   364.572  208.538    0.000  208.538     3.805  318.415    0.000  318.415     0.000   20.308    0.000   20.308
162.20   359.639  209.251    0.000  209.251     1.816  363.769    0.000  363.769     0.000   50.568    0.000   50.568
162.30   355.229  203.321    0.000  203.321     0.000  354.000    0.000  354.000     0.000   20.107    0.000   20.107
162.40   391.750  213.391    0.000  213.391     3.805  365.284    0.000  365.284     0.000   80.628    0.000   80.628
162.50   409.795  211.850    0.000  211.850     1.816  353.264    0.000  353.264     0.000   91.184    0.000   91.184
162.60   394.735  207.080    0.000  207.080     0.000  382.229    0.000  382.229     0.000  101.338    0.000  101.338
162.70   392.233  201.432    0.000  201.432     0.000  392.609    0.000  392.609     0.000  111.693    0.000  111.693
162.80   412.012  184.782    0.000  184.782     0.000  368.481    0.000  368.481     0.000   81.130    0.000   81.130
162.90   419.031  195.821    0.000  195.821     3.632  383.698    0.000  383.698     0.000  100.433    0.000  100.433
163.00   395.957  210.028    0.000  210.028     0.000  403.244    0.000  403.244     0.000  100.936    0.000  100.936
163.10   386.176  177.767    0.000  177.767     0.000  374.058    0.000  374.058     0.000  101.338    0.000  101.338
163.20   376.131  204.297    0.000  204.297     1.902  351.448    0.000  351.448     0.000   80.829    0.000   80.829
163.30   380.677  225.698    0.000  225.698     0.000  372.159    0.000  372.159     0.000   60.521    0.000   60.521
163.40   347.923  187.341    0.000  187.341     0.000  356.898    0.000  356.898     0.000   50.367    0.000   50.367
163.50   371.132  201.262    0.000  201.262     1.902  349.503    0.000  349.503     0.000  121.243    0.000  121.243
163.60   395.041  222.460    0.000  222.460     0.000  338.262    0.000  338.262     0.000  100.936    0.000  100.936
163.70   359.100  219.307    0.000  219.307     1.902  371.940    0.000  371.940     0.000   90.983    0.000   90.983
163.80   368.313  200.337    0.000  200.337     0.000  304.626    0.000  304.626     0.000   70.876    0.000   70.876
163.90   371.424  216.303    0.000  216.303     0.000  368.655    0.000  368.655     0.000   40.414    0.000   40.414
164.00   349.433  217.148    0.000  217.148     0.000  347.254    0.000  347.254     0.000   80.628    0.000   80.628
164.10   348.388  180.178    0.000  180.178     0.000  324.211    0.000  324.211     0.000   70.675    0.000   70.675
164.20   379.525  186.339    0.000  186.339     1.816  344.964    0.000  344.964     0.000   60.722    0.000   60.722
164.30   405.274  203.332    0.000  203.332     0.000  368.700    0.000  368.700     0.000   40.012    0.000   40.012
164.40   408.579  227.905    0.000  227.905     0.000  386.165    0.000  386.165     0.000    9.953    0.000    9.953
164.50   384.384  217.594    0.000  217.594     7.609  420.581    0.000  420.581     0.000   60.320    0.000   60.320
164.60   384.780  203.686    0.000  203.686     9.339  394.207    0.000  394.207     0.000   70.876    0.000   70.876
164.70   356.498  213.971    0.000  213.971     3.718  367.834    0.000  367.834     0.000   70.675    0.000   70.675
164.80   366.941  225.175    0.000  225.175     0.000  375.271    0.000  375.271     0.000   60.521    0.000   60.521
164.90   343.687  223.706    0.000  223.706     0.000  378.644    0.000  378.644     0.000   79.623    0.000   79.623
165.00   352.948  217.095    0.000  217.095     1.902  382.492    0.000  382.492     0.000   30.060    0.000   30.060
165.10   408.194  195.967    0.000  195.967     1.902  420.581    0.000  420.581     0.000   50.367    0.000   50.367
165.20   353.528  179.494    0.000  179.494     0.000  354.389    0.000  354.389     0.000   19.906    0.000   19.906
165.30   371.015  217.141    0.000  217.141     0.000  400.520    0.000  400.520     0.000   50.367    0.000   50.367
165.40   328.030  223.031    0.000  223.031     0.000  397.189    0.000  397.189     0.000   50.568    0.000   50.568
165.50   338.870  210.530    0.000  210.530     0.000  386.120    0.000  386.120     0.000   50.367    0.000   50.367
165.60   359.484  204.047    0.000  204.047     9.511  349.850    0.000  349.850     0.000   50.367    0.000   50.367
165.70   355.315  168.210    0.000  168.210     0.000  305.620    0.000  305.620     0.000   60.320    0.000   60.320
165.80   370.664  178.822    0.000  178.822     0.000  346.477    0.000  346.477     0.000   90.581    0.000   90.581
165.90   368.218  195.041    0.000  195.041     9.511  369.604    0.000  369.604     0.000   70.474    0.000   70.474
166.00   355.709  190.620    0.000  190.620     1.902  329.439    0.000  329.439     0.000   60.420    0.000   60.420
166.10   368.374  191.415    0.000  191.415     0.000  348.160    0.000  348.160     0.000   80.829    0.000   80.829
166.20   327.615  209.308    0.000  209.308     0.000  347.037    0.000  347.037     0.000   70.675    0.000   70.675
166.30   351.684  191.738    0.000  191.738     0.000  298.702    0.000  298.702     0.000   60.923    0.000   60.923
166.40   339.590  196.771    0.000  196.771     0.000  322.869    0.000  322.869     0.000   40.414    0.000   40.414
166.50   342.015  194.457    0.000  194.457     0.000  327.971    0.000  327.971     0.000  101.137    0.000  101.137
166.60   361.868  198.078    0.000  198.078     0.000  320.882    0.000  320.882     0.000  111.089    0.000  111.089
166.70   372.862  216.067    0.000  216.067     0.000  317.253    0.000  317.253     0.000   40.213    0.000   40.213
166.80   392.926  185.383    0.000  185.383     0.000  318.805    0.000  318.805     0.000   70.675    0.000   70.675
166.90   394.783  188.108    0.000  188.108     0.000  311.848    0.000  311.848     0.000   60.420    0.000   60.420
167.00   389.698  182.636    0.000  182.636     0.000  378.383    0.000  378.383     0.000   70.574    0.000   70.574
167.10   367.786  201.173    0.000  201.173     0.000  350.714    0.000  350.714     0.000   30.060    0.000   30.060
167.20   393.251  174.355    0.000  174.355     0.000  350.326    0.000  350.326     0.000   50.568    0.000   50.568
167.30   383.009  191.339    0.000  191.339     3.805  394.425    0.000  394.425     0.000   50.166    0.000   50.166
167.40   411.190  185.090    0.000  185.090     1.902  349.243    0.000  349.243     0.000   70.474    0.000   70.474
167.50   415.869  185.271    0.000  185.271     1.902  367.661    0.000  367.661     0.000   30.462    0.000   30.462
167.60   438.870  184.185    0.000  184.185     0.000  359.793    0.000  359.793     0.000   30.462    0.000   30.462
167.70   429.225  195.551    0.000  195.551     0.000  411.805    0.000  411.805     0.000   90.983    0.000   90.983
167.80   389.195  185.713    0.000  185.713     0.000  385.646    0.000  385.646     0.000   20.107    0.000   20.107
167.90   402.263  190.422    0.000  190.422     0.000  373.023    0.000  373.023     0.000  110.687    0.000  110.687
168.00   397.347  187.056    0.000  187.056     0.000  334.675    0.000  334.675     0.000   40.213    0.000   40.213
168.10   400.403  186.482    0.000  186.482     0.000  364.938    0.000  364.938     0.000   70.675    0.000   70.675
168.20   399.626  193.617    0.000  193.617     1.902  366.968    0.000  366.968     0.000  101.539    0.000  101.539
168.30   369.013  198.406    0.000  198.406     3.632  359.319    0.000  359.319     0.000   50.065    0.000   50.065
168.40   371.839  198.194    0.000  198.194     0.000  376.655    0.000  376.655     0.000   50.568    0.000   50.568
168.50   376.962  223.252    0.000  223.252     0.000  374.102    0.000  374.102     0.000   60.320    0.000   60.320
168.60   386.106  189.539    0.000  189.539     1.902  365.760    0.000  365.760     0.000   60.521    0.000   60.521
168.70   372.791  222.728    0.000  222.728     9.511  403.330    0.000  403.330     0.000   50.367    0.000   50.367
168.80   351.655  202.978    0.000  202.978     0.000  345.007    0.000  345.007     0.000   50.166    0.000   50.166
168.90   385.911  194.174    0.000  194.174     0.000  361.006    0.000  361.006     0.000   40.213    0.000   40.213
169.00   386.598  196.426    0.000  196.426     0.000  404.670    0.000  404.670     0.000   60.923    0.000   60.923
169.10   394.420  200.600    0.000  200.600     5.620  420.236    0.000  420.236     0.000  100.332    0.000  100.332
169.20   371.364  202.961    0.000  202.961     0.000  358.713    0.000  358.713     0.000   70.675    0.000   70.675
169.30   374.114  203.124    0.000  203.124     0.000  386.124    0.000  386.124     0.000   50.367    0.000   50.367
169.40   389.297  203.073    0.000  203.073     3.805  407.954    0.000  407.954     0.000  100.936    0.000  100.936
169.50   400.889  185.668    0.000  185.668     5.620  359.619    0.000  359.619     0.000   81.030    0.000   81.030
169.60   380.827  213.926    0.000  213.926     1.902  358.368    0.000  358.368     0.000   60.722    0.000   60.722
169.70   358.239  204.680    0.000  204.680     1.902  412.366    0.000  412.366     0.000   50.065    0.000   50.065
169.80   374.712  191.969    0.000  191.969     0.000  357.719    0.000  357.719     0.000  111.089    0.000  111.089
169.90   402.549  195.917    0.000  195.917     0.000  365.414    0.000  365.414     0.000   90.380    0.000   90.380
170.00   373.702  207.058    0.000  207.058     0.000  346.218    0.000  346.218     0.000   50.568    0.000   50.568
170.10   415.034  184.702    0.000  184.702     9.079  363.251    0.000  363.251     0.000   50.468    0.000   50.468
170.20   374.073  186.176    0.000  186.176     1.902  369.303    0.000  369.303     0.000   80.929    0.000   80.929
170.30   376.496  192.175    0.000  192.175     0.000  361.827    0.000  361.827     0.000   70.675    0.000   70.675
170.40   415.280  181.649    0.000  181.649     1.902  368.009    0.000  368.009     0.000   90.983    0.000   90.983
170.50   395.306  212.365    0.000  212.365     0.000  378.472    0.000  378.472     0.000   70.474    0.000   70.474
170.60   393.783  181.260    0.000  181.260     0.000  348.725    0.000  348.725     0.000   70.876    0.000   70.876
170.70   385.335  215.134    0.000  215.134     0.000  385.604    0.000  385.604     0.000  110.486    0.000  110.486
170.80   392.752  196.776    0.000  196.776     0.000  369.129    0.000  369.129     0.000   80.829    0.000   80.829
170.90   424.641  171.996    0.000  171.996     3.805  403.587    0.000  403.587     0.000  161.457    0.000  161.457
171.00   419.188  201.443    0.000  201.443     0.000  407.824    0.000  407.824     0.000  151.403    0.000  151.403
171.10   363.734  216.097    0.000  216.097     0.000  399.783    0.000  399.783     0.000  181.563    0.000  181.563
171.20   395.866  195.494    0.000  195.494     0.000  397.452    0.000  397.452     0.000   70.273    0.000   70.273
171.30   382.687  224.311    0.000  224.311     0.000  414.698    0.000  414.698     0.000  131.196    0.000  131.196
171.40   365.808  193.587    0.000  193.587     1.902  359.185    0.000  359.185     0.000  110.888    0.000  110.888
171.50   333.677  199.750    0.000  199.750     0.000  380.371    0.000  380.371     0.000  110.486    0.000  110.486
171.60   375.588  218.103    0.000  218.103     0.000  387.029    0.000  387.029     0.000  110.888    0.000  110.888
171.70   382.317  203.355    0.000  203.355     3.805  412.449    0.000  412.449     0.000  152.107    0.000  152.107
171.80   410.221  198.059    0.000  198.059     0.000  386.641    0.000  386.641     0.000  151.001    0.000  151.001
171.90   400.958  186.163    0.000  186.163     3.805  371.464    0.000  371.464     0.000   50.669    0.000   50.669
172.00   369.362  155.881    0.000  155.881     1.902  358.624    0.000  358.624     0.000   80.829    0.000   80.829
172.10   372.655  221.118    0.000  221.118     1.902  371.208    0.000  371.208     0.000   80.829    0.000   80.829
172.20   413.323  227.711    0.000  227.711     0.000  413.664    0.000  413.664     0.000  100.533    0.000  100.533
172.30   384.172  211.423    0.000  211.423     0.000  419.630    0.000  419.630     0.000  120.439    0.000  120.439
172.40   370.175  206.249    0.000  206.249     3.805  377.820    0.000  377.820     0.000  100.433    0.000  100.433
172.50   367.485  204.450    0.000  204.450     3.805  357.978    0.000  357.978     0.000  111.089    0.000  111.089
172.60   366.991  205.122    0.000  205.122     0.000  384.349    0.000  384.349     0.000   90.581    0.000   90.581
172.70   413.577  187.402    0.000  187.402     0.000  366.150    0.000  366.150     0.000   90.782    0.000   90.782
172.80   394.411  174.228    0.000  174.228     0.000  417.815    0.000  417.815     0.000  121.042    0.000  121.042
172.90   389.561  188.259    0.000  188.259     0.000  363.683    0.000  363.683     0.000   60.320    0.000   60.320
173.00   350.579  218.653    0.000  218.653     0.000  348.035    0.000  348.035     0.000   50.568    0.000   50.568
173.10   361.083  208.541    0.000  208.541     0.000  384.953    0.000  384.953     0.000  101.539    0.000  101.539
173.20   418.237  208.113    0.000  208.113     0.000  387.811    0.000  387.811     0.000   60.119    0.000   60.119
173.30   408.517  203.923    0.000  203.923     0.000  394.854    0.000  394.854     0.000  111.492    0.000  111.492
173.40   410.269  197.667    0.000  197.667     0.000  351.576    0.000  351.576     0.000   81.030    0.000   81.030
173.50   402.940  208.166    0.000  208.166     0.000  343.841    0.000  343.841     0.000   60.722    0.000   60.722
173.60   405.060  195.191    0.000  195.191     0.000  389.324    0.000  389.324     0.000   91.184    0.000   91.184
173.70   411.033  185.796    0.000  185.796     0.000  369.260    0.000  369.260     0.000   60.722    0.000   60.722
173.80   384.845  183.646    0.000  183.646     0.000  362.126    0.000  362.126     0.000  101.338    0.000  101.338
173.90   378.394  169.955    0.000  169.955     0.000  339.473    0.000  339.473     0.000   20.107    0.000   20.107
174.00   387.288  179.683    0.000  179.683     0.000  348.336    0.000  348.336     0.000   70.876    0.000   70.876
174.10   353.446  205.007    0.000  205.007     0.000  380.244    0.000  380.244     0.000   50.166    0.000   50.166
174.20   428.579  181.939    0.000  181.939     0.000  347.861    0.000  347.861     0.000   60.923    0.000   60.923
174.30   435.888  158.701    0.000  158.701     0.000  374.365    0.000  374.365     0.000   30.462    0.000   30.462
174.40   386.776  199.511    0.000  199.511     0.000  385.172    0.000  385.172     0.000   40.616    0.000   40.616
174.50   412.177  204.992    0.000  204.992     0.000  367.144    0.000  367.144     0.000   40.616    0.000   40.616
174.60   424.024  168.551    0.000  168.551     0.000  326.589    0.000  326.589     0.000   40.414    0.000   40.414
174.70   375.767  222.628    0.000  222.628     0.000  359.621    0.000  359.621     0.000   40.414    0.000   40.414
174.80   344.204  210.880    0.000  210.880     0.000  325.637    0.000  325.637     0.000   50.769    0.000   50.769
174.90   397.474  218.213    0.000  218.213     0.000  360.615    0.000  360.615     0.000   49.965    0.000   49.965
175.00   368.294  220.297    0.000  220.297     0.000  377.866    0.000  377.866     0.000   50.769    0.000   50.769
175.10   372.772  206.091    0.000  206.091     0.000  391.569    0.000  391.569     0.000   40.616    0.000   40.616
175.20   376.861  198.087    0.000  198.087     0.000  358.281    0.000  358.281     0.000   20.308    0.000   20.308
175.30   382.703  183.006    0.000  183.006     0.000  363.943    0.000  363.943     0.000   30.361    0.000   30.361
175.40   375.209  199.960    0.000  199.960     0.000  352.573    0.000  352.573     0.000   60.320    0.000   60.320
175.50   385.408  193.888    0.000  193.888     0.000  361.220    0.000  361.220     0.000   50.166    0.000   50.166
175.60   403.241  214.984    0.000  214.984     0.000  373.890    0.000  373.890     0.000   10.154    0.000   10.154
175.70   411.129  201.129    0.000  201.129     0.000  378.384    0.000  378.384     0.000   30.462    0.000   30.462
175.80   416.471  207.012    0.000  207.012     0.000  370.170    0.000  370.170     0.000   90.782    0.000   90.782
175.90   411.775  188.941    0.000  188.941     0.000  367.144    0.000  367.144     0.000   30.361    0.000   30.361
176.00   406.066  176.973    0.000  176.973     1.902  340.857    0.000  340.857     0.000   40.314    0.000   40.314
176.10   408.190  201.534    0.000  201.534     0.000  375.139    0.000  375.139     0.000   60.722    0.000   60.722
176.20   415.638  200.372    0.000  200.372     0.000  401.730    0.000  401.730     0.000   80.427    0.000   80.427
176.30   401.287  201.365    0.000  201.365     1.902  399.740    0.000  399.740     0.000   91.284    0.000   91.284
176.40   382.184  206.250    0.000  206.250     0.000  371.468    0.000  371.468     0.000   60.521    0.000   60.521
176.50   390.742  232.319    0.000  232.319     0.000  372.936    0.000  372.936     0.000   60.722    0.000   60.722
176.60   383.299  211.815    0.000  211.815     0.000  382.016    0.000  382.016     0.000  150.499    0.000  150.499
176.70   384.974  207.273    0.000  207.273     0.000  378.511    0.000  378.511     0.000   60.621    0.000   60.621
176.80   389.828  209.696    0.000  209.696     0.000  362.083    0.000  362.083     0.000   80.728    0.000   80.728
176.90   367.834  197.743    0.000  197.743     0.000  379.808    0.000  379.808     0.000   40.414    0.000   40.414
177.00   416.114  207.197    0.000  207.197     1.902  375.658    0.000  375.658     0.000   10.154    0.000   10.154
177.10   360.580  189.362    0.000  189.362     0.000  355.685    0.000  355.685     0.000   50.769    0.000   50.769
177.20   337.766  197.341    0.000  197.341     0.000  342.240    0.000  342.240     0.000    9.953    0.000    9.953
177.30   346.642  198.380    0.000  198.380     0.000  356.161    0.000  356.161     0.000    9.953    0.000    9.953
177.40   341.937  188.013    0.000  188.013     0.000  341.764    0.000  341.764     0.000    9.953    0.000    9.953
177.50   349.931  179.018    0.000  179.018     0.000  317.423    0.000  317.423     0.000   40.414    0.000   40.414
177.60   332.130  190.184    0.000  190.184     0.000  287.894    0.000  287.894     0.000    0.000    0.000    0.000
177.70   358.396  189.744    0.000  189.744     0.000  362.644    0.000  362.644     0.000   10.154    0.000   10.154
177.80   353.544  196.283    0.000  196.283     0.000  344.574    0.000  344.574     0.000    0.000    0.000    0.000
177.90   364.794  204.136    0.000  204.136     0.000  377.303    0.000  377.303     0.000   30.462    0.000   30.462
178.00   401.836  191.515    0.000  191.515     0.000  352.788    0.000  352.788     0.000   10.154    0.000   10.154
178.10   428.861  170.571    0.000  170.571     0.000  430.438    0.000  430.438     0.000  130.593    0.000  130.593
178.20   423.781  199.817    0.000  199.817     0.000  381.452    0.000  381.452     0.000   70.775    0.000   70.775
178.30   371.635  203.176    0.000  203.176     0.000  378.254    0.000  378.254     0.000   91.184    0.000   91.184
178.40   389.600  205.676    0.000  205.676     0.000  365.631    0.000  365.631     0.000   49.764    0.000   49.764
178.50   434.485  197.511    0.000  197.511     0.000  409.294    0.000  409.294     0.000   80.628    0.000   80.628
178.60   375.365  216.143    0.000  216.143     0.000  385.821    0.000  385.821     0.000  111.291    0.000  111.291
178.70   385.565  201.352    0.000  201.352     0.000  388.716    0.000  388.716     0.000   50.769    0.000   50.769
178.80   376.112  211.321    0.000  211.321     0.000  300.995    0.000  300.995     0.000   30.060    0.000   30.060
178.90   378.645  191.851    0.000  191.851     0.000  334.804    0.000  334.804     0.000   30.462    0.000   30.462
179.00   401.898  215.159    0.000  215.159     0.000  378.469    0.000  378.469     0.000   30.462    0.000   30.462
179.10   376.958  204.866    0.000  204.866     0.000  349.072    0.000  349.072     0.000   40.616    0.000   40.616
179.20   324.671  197.418    0.000  197.418     0.000  331.906    0.000  331.906     0.000   30.462    0.000   30.462
179.30   424.023  193.798    0.000  193.798     0.000  357.544    0.000  357.544     0.000   81.231    0.000   81.231
179.40   374.705  193.145    0.000  193.145     0.000  360.571    0.000  360.571     0.000   99.930    0.000   99.930
179.50   387.319  207.059    0.000  207.059     0.000  407.091    0.000  407.091     0.000  121.243    0.000  121.243
179.60   396.011  204.451    0.000  204.451     0.000  368.830    0.000  368.830     0.000   60.521    0.000   60.521
179.70   428.566  182.917    0.000  182.917     0.000  378.038    0.000  378.038     0.000   70.373    0.000   70.373
179.80   401.676  170.891    0.000  170.891     0.000  394.597    0.000  394.597     0.000   60.320    0.000   60.320
179.90   386.427  190.631    0.000  190.631     0.000  399.526    0.000  399.526     0.000   99.729    0.000   99.729
180.00   383.786  193.730    0.000  193.730     0.000  379.768    0.000  379.768     0.000   50.166    0.000   50.166
180.10   396.163  200.895    0.000  200.895     0.000  381.930    0.000  381.930     0.000   30.462    0.000   30.462
180.20   376.951  199.236    0.000  199.236     0.000  396.974    0.000  396.974     0.000   70.574    0.000   70.574
180.30   424.714  192.960    0.000  192.960     0.000  403.933    0.000  403.933     0.000   71.077    0.000   71.077
180.40   361.725  197.320    0.000  197.320     0.000  371.161    0.000  371.161     0.000   50.568    0.000   50.568
180.50   416.386  172.878    0.000  172.878     0.000  386.856    0.000  386.856     0.000   70.675    0.000   70.675
180.60   385.981  210.477    0.000  210.477     0.000  380.633    0.000  380.633     0.000   50.166    0.000   50.166
180.70   409.523  201.654    0.000  201.654     0.000  387.417    0.000  387.417     0.000   40.414    0.000   40.414
180.80   393.448  195.664    0.000  195.664     0.000  383.228    0.000  383.228     0.000   50.568    0.000   50.568
180.90   406.572  207.811    0.000  207.811     0.000  390.793    0.000  390.793     0.000   50.367    0.000   50.367
181.00   397.260  189.823    0.000  189.823     0.000  357.934    0.000  357.934     0.000   50.568    0.000   50.568
181.10   386.035  209.369    0.000  209.369     0.000  377.217    0.000  377.217     0.000   50.367    0.000   50.367
181.20   435.264  182.262    0.000  182.262     0.000  370.473    0.000  370.473     0.000   70.574    0.000   70.574
181.30   405.693  191.694    0.000  191.694     5.707  360.140    0.000  360.140     0.000   40.414    0.000   40.414
181.40   367.199  202.739    0.000  202.739     0.000  344.747    0.000  344.747     0.000   40.616    0.000   40.616
181.50   370.456  207.409    0.000  207.409     1.902  362.085    0.000  362.085     0.000   60.219    0.000   60.219
181.60   366.077  198.221    0.000  198.221     0.000  337.139    0.000  337.139     0.000   50.568    0.000   50.568
181.70   403.176  175.403    0.000  175.403     0.000  332.600    0.000  332.600     0.000   30.462    0.000   30.462
181.80   405.128  200.385    0.000  200.385     7.609  379.076    0.000  379.076     0.000  101.237    0.000  101.237
181.90   414.252  198.018    0.000  198.018     3.805  384.912    0.000  384.912     0.000   70.273    0.000   70.273
182.00   368.981  210.899    0.000  210.899     0.000  375.141    0.000  375.141     0.000   50.468    0.000   50.468
182.10   386.312  189.057    0.000  189.057     1.902  329.010    0.000  329.010     0.000   40.616    0.000   40.616
182.20   365.731  191.339    0.000  191.339     0.000  383.355    0.000  383.355     0.000   30.462    0.000   30.462
182.30   352.872  181.440    0.000  181.440     5.707  291.397    0.000  291.397     0.000   20.107    0.000   20.107
182.40   371.924  177.093    0.000  177.093     1.902  319.843    0.000  319.843     0.000    9.953    0.000    9.953
182.50   356.677  195.008    0.000  195.008     0.000  310.939    0.000  310.939     0.000   20.107    0.000   20.107
182.60   365.397  198.087    0.000  198.087     0.000  328.963    0.000  328.963     0.000   40.515    0.000   40.515
182.70   407.821  170.677    0.000  170.677     1.816  350.845    0.000  350.845     0.000   40.314    0.000   40.314
182.80   397.988  178.264    0.000  178.264     1.902  313.923    0.000  313.923     0.000   10.154    0.000   10.154
182.90   391.237  192.483    0.000  192.483     0.000  340.986    0.000  340.986     0.000   20.107    0.000   20.107
183.00   379.328  172.924    0.000  172.924     0.000  335.238    0.000  335.238     0.000   40.414    0.000   40.414
183.10   420.408  183.994    0.000  183.994     0.000  346.780    0.000  346.780     0.000   49.965    0.000   49.965
183.20   373.573  217.695    0.000  217.695     0.000  350.498    0.000  350.498     0.000   30.261    0.000   30.261
183.30   391.244  197.401    0.000  197.401     0.000  389.364    0.000  389.364     0.000   60.923    0.000   60.923
183.40   415.354  204.531    0.000  204.531     0.000  387.161    0.000  387.161     0.000   60.521    0.000   60.521
183.50   386.845  198.907    0.000  198.907     0.000  365.542    0.000  365.542     0.000   30.462    0.000   30.462
183.60   377.157  204.829    0.000  204.829     3.805  353.524    0.000  353.524     0.000   30.261    0.000   30.261
183.70   405.524  176.606    0.000  176.606     0.000  350.755    0.000  350.755     0.000   30.462    0.000   30.462
183.80   388.503  206.634    0.000  206.634     0.000  342.457    0.000  342.457     0.000   30.261    0.000   30.261
183.90   382.166  198.106    0.000  198.106     5.707  296.973    0.000  296.973     0.000    9.953    0.000    9.953
184.00   392.508  184.614    0.000  184.614     0.000  326.460    0.000  326.460     0.000   30.462    0.000   30.462
184.10   400.542  188.889    0.000  188.889     0.000  346.435    0.000  346.435     0.000   30.261    0.000   30.261
184.20   384.584  200.729    0.000  200.729     0.000  327.454    0.000  327.454     0.000   30.261    0.000   30.261
184.30   401.647  177.006    0.000  177.006    10.895  345.654    0.000  345.654     0.000   30.261    0.000   30.261
184.40   387.088  190.847    0.000  190.847     0.000  344.659    0.000  344.659     0.000   60.521    0.000   60.521
184.50   332.020  185.344    0.000  185.344     0.000  328.273    0.000  328.273     0.000   40.314    0.000   40.314
184.60   328.681  182.064    0.000  182.064     1.902  321.658    0.000  321.658     0.000   50.568    0.000   50.568
184.70   322.308  209.322    0.000  209.322     0.000  312.538    0.000  312.538     0.000   40.414    0.000   40.414
184.80   333.754  166.128    0.000  166.128     3.805  319.108    0.000  319.108     0.000   40.616    0.000   40.616
184.90   349.231  184.436    0.000  184.436     0.000  340.420    0.000  340.420     0.000   20.308    0.000   20.308
185.00   373.441  184.294    0.000  184.294     0.000  335.668    0.000  335.668     0.000   30.261    0.000   30.261
185.10   340.005  204.428    0.000  204.428     0.000  335.880    0.000  335.880     0.000   70.775    0.000   70.775
185.20   366.530  199.573    0.000  199.573     0.000  319.802    0.000  319.802     0.000   10.154    0.000   10.154
185.30   388.168  193.086    0.000  193.086     1.902  313.143    0.000  313.143     0.000   40.414    0.000   40.414
185.40   376.070  197.879    0.000  197.879     0.000  338.826    0.000  338.826     0.000   30.060    0.000   30.060
185.50   378.568  188.065    0.000  188.065     0.000  360.526    0.000  360.526     0.000   50.568    0.000   50.568
185.60   367.319  197.130    0.000  197.130     0.000  383.097    0.000  383.097     0.000   20.308    0.000   20.308
185.70   417.839  191.830    0.000  191.830     0.000  384.264    0.000  384.264     0.000   60.722    0.000   60.722
185.80   432.652  204.573    0.000  204.573     0.000  379.810    0.000  379.810     0.000   50.769    0.000   50.769
185.90   396.138  189.432    0.000  189.432     0.000  388.023    0.000  388.023     0.000   60.923    0.000   60.923
186.00   397.157  175.764    0.000  175.764     0.000  297.924    0.000  297.924     0.000   30.261    0.000   30.261
186.10   400.094  191.944    0.000  191.944     0.000  355.900    0.000  355.900     0.000   71.077    0.000   71.077
186.20   373.347  193.128    0.000  193.128     0.000  352.573    0.000  352.573     0.000   60.722    0.000   60.722
186.30   379.467  184.093    0.000  184.093     0.000  364.287    0.000  364.287     0.000   60.923    0.000   60.923
186.40   383.291  176.204    0.000  176.204     0.000  347.428    0.000  347.428     0.000   20.107    0.000   20.107
186.50   386.929  199.616    0.000  199.616     0.000  342.802    0.000  342.802     0.000    9.953    0.000    9.953
186.60   403.705  194.328    0.000  194.328     0.000  329.529    0.000  329.529     0.000    9.953    0.000    9.953
186.70   397.548  182.293    0.000  182.293     0.000  382.450    0.000  382.450     0.000   50.568    0.000   50.568
186.80   381.509  200.185    0.000  200.185     0.000  372.590    0.000  372.590     0.000   81.030    0.000   81.030
186.90   340.476  201.528    0.000  201.528     0.000  382.360    0.000  382.360     0.000   71.077    0.000   71.077
187.00   402.747  178.870    0.000  178.870     0.000  382.664    0.000  382.664     0.000   70.675    0.000   70.675
187.10   364.905  213.029    0.000  213.029     0.000  371.336    0.000  371.336     0.000   60.521    0.000   60.521
187.20   336.083  191.961    0.000  191.961     0.000  341.723    0.000  341.723     0.000   30.060    0.000   30.060
187.30   385.385  183.732    0.000  183.732     0.000  340.898    0.000  340.898     0.000   19.906    0.000   19.906
187.40   385.960  196.050    0.000  196.050     0.000  354.385    0.000  354.385     0.000   40.314    0.000   40.314
187.50   403.557  195.452    0.000  195.452     0.000  360.008    0.000  360.008     0.000   40.213    0.000   40.213
187.60   440.975  119.498    0.000  119.498     0.000  371.207    0.000  371.207     0.000   70.474    0.000   70.474
187.70   451.678  102.957    0.000  102.957     0.000  336.795    0.000  336.795     0.000   59.717    0.000   59.717
187.80   450.294  115.641    0.000  115.641     0.000  317.426    0.000  317.426     0.000   50.367    0.000   50.367
187.90   446.010   95.457    0.000   95.457     0.000  316.820    0.000  316.820     0.000   40.012    0.000   40.012
188.00   464.004  101.099    0.000  101.099     0.000  359.449    0.000  359.449     0.000   20.107    0.000   20.107
188.10   484.957   97.267    0.000   97.267     0.000  325.554    0.000  325.554     0.000   49.764    0.000   49.764
188.20   409.782   98.124    0.000   98.124     0.000  323.652    0.000  323.652     0.000   89.776    0.000   89.776
188.30   413.803   95.332    0.000   95.332     0.000  291.822    0.000  291.822     0.000   50.266    0.000   50.266
188.40   410.099  101.982    0.000  101.982     0.000  326.452    0.000  326.452     0.000   10.053    0.000   10.053
188.50   431.861   92.033    0.000   92.033     0.000  295.886    0.000  295.886     0.000   10.053    0.000   10.053
188.60   439.426  104.310    0.000  104.310     0.000  314.779    0.000  314.779     0.000   40.113    0.000   40.113
188.70   410.663  101.682    0.000  101.682     0.000  309.680    0.000  309.680     0.000   40.515    0.000   40.515
188.80   441.712  100.909    0.000  100.909     0.000  310.801    0.000  310.801     0.000   70.373    0.000   70.373
188.90   470.013  110.354    0.000  110.354     0.000  337.438    0.000  337.438     0.000   80.426    0.000   80.426
189.00   483.452  107.696    0.000  107.696     0.000  327.708    0.000  327.708     0.000   89.976    0.000   89.976
189.10   447.122   92.850    0.000   92.850     0.000  306.998    0.000  306.998     0.000   40.414    0.000   40.414
189.20   455.410   95.754    0.000   95.754     0.000  359.658    0.000  359.658     0.000  101.137    0.000  101.137
189.30   430.806   86.950    0.000   86.950     0.000  363.762    0.000  363.762     0.000  100.735    0.000  100.735
189.40   471.068  101.282    0.000  101.282     0.000  321.223    0.000  321.223     0.000   50.367    0.000   50.367
189.50   444.778   84.743    0.000   84.743     0.000  311.709    0.000  311.709     0.000   60.018    0.000   60.018
189.60   496.891  102.320    0.000  102.320     0.000  352.135    0.000  352.135     0.000  141.450    0.000  141.450
189.70   460.822   81.439    0.000   81.439     0.000  345.951    0.000  345.951     0.000  120.740    0.000  120.740
189.80   495.756   97.854    0.000   97.854     0.000  361.088    0.000  361.088     0.000   50.669    0.000   50.669
189.90   437.112   88.990    0.000   88.990     1.902  356.935    0.000  356.935     0.000   40.314    0.000   40.314
190.00   490.922  143.347    0.000  143.347     0.000  374.365    0.000  374.365     0.000  129.588    0.000  129.588
190.10   444.789  103.677    0.000  103.677     0.000  327.889    0.000  327.889     0.000   40.213    0.000   40.213
190.20   430.470  125.772    0.000  125.772     0.000  342.329    0.000  342.329     0.000   40.213    0.000   40.213
190.30   454.665  104.123    0.000  104.123     0.000  345.701    0.000  345.701     0.000  100.533    0.000  100.533
190.40   463.095  103.403    0.000  103.403     0.000  355.126    0.000  355.126     0.000   59.717    0.000   59.717
190.50   422.624  114.547    0.000  114.547     0.000  352.574    0.000  352.574     0.000   59.918    0.000   59.918
190.60   473.009   87.226    0.000   87.226     0.000  356.378    0.000  356.378     0.000   69.670    0.000   69.670
190.70   403.811   84.607    0.000   84.607     0.000  260.268    0.000  260.268     0.000    9.953    0.000    9.953
190.80   445.114  102.227    0.000  102.227     0.000  331.908    0.000  331.908     0.000   49.764    0.000   49.764
190.90   425.184  104.520    0.000  104.520     0.000  295.979    0.000  295.979     0.000   49.764    0.000   49.764
191.00   378.797  136.538    0.000  136.538     0.000  331.692    0.000  331.692     0.000    9.953    0.000    9.953
191.10   395.407  111.324    0.000  111.324     0.000  299.785    0.000  299.785     0.000   79.824    0.000   79.824
191.20   445.275  124.874    0.000  124.874     0.000  386.774    0.000  386.774     0.000   79.824    0.000   79.824
191.30   427.419   88.851    0.000   88.851     0.000  314.614    0.000  314.614     0.000   19.906    0.000   19.906
191.40   441.873  125.264    0.000  125.264     0.000  344.835    0.000  344.835     0.000   69.670    0.000   69.670
191.50   459.757   94.080    0.000   94.080     0.000  360.314    0.000  360.314     0.000  170.002    0.000  170.002
191.60   445.073  100.604    0.000  100.604     0.000  394.981    0.000  394.981     0.000   79.623    0.000   79.623
191.70   462.012   63.135    0.000   63.135     0.000  316.343    0.000  316.343     0.000   79.623    0.000   79.623
191.80   436.125   93.082    0.000   93.082     0.000  311.502    0.000  311.502     0.000   10.154    0.000   10.154
191.90   431.038  116.776    0.000  116.776     0.000  360.352    0.000  360.352     0.000   49.764    0.000   49.764
192.00   440.059  100.842    0.000  100.842     0.000  301.769    0.000  301.769     0.000   50.669    0.000   50.669
192.10   439.930  102.307    0.000  102.307     0.000  313.653    0.000  313.653     0.000   40.213    0.000   40.213
192.20   444.012   82.509    0.000   82.509     0.000  329.436    0.000  329.436     0.000   10.053    0.000   10.053
192.30   384.846  125.432    0.000  125.432     0.000  316.857    0.000  316.857     0.000    9.953    0.000    9.953
192.40   433.389  108.274    0.000  108.274     0.000  355.204    0.000  355.204     0.000  150.900    0.000  150.900
192.50   437.807   93.740    0.000   93.740     0.000  314.781    0.000  314.781     0.000   50.769    0.000   50.769
192.60   436.365   81.411    0.000   81.411     0.000  311.539    0.000  311.539     0.000   80.326    0.000   80.326
192.70   418.406   97.884    0.000   97.884     0.000  318.110    0.000  318.110     0.000    0.000    0.000    0.000
192.80   409.383   77.976    0.000   77.976     0.000  277.775    0.000  277.775     0.000   30.462    0.000   30.462
192.90   392.663  116.742    0.000  116.742     0.000  318.541    0.000  318.541     0.000   70.373    0.000   70.373
193.00   432.228   91.437    0.000   91.437     0.000  307.345    0.000  307.345     0.000   80.527    0.000   80.527
193.10   451.874   90.490    0.000   90.490     0.000  345.267    0.000  345.267     0.000   90.581    0.000   90.581
193.20   503.515   57.516    0.000   57.516     0.000  321.531    0.000  321.531     0.000   70.876    0.000   70.876
193.30   466.817   89.967    0.000   89.967     0.000  380.807    0.000  380.807     0.000  150.298    0.000  150.298
193.40   490.392   92.163    0.000   92.163     0.000  377.730    0.000  377.730     0.000   60.822    0.000   60.822
193.50   444.450   88.047    0.000   88.047     0.000  339.724    0.000  339.724     0.000   90.882    0.000   90.882
193.60   445.436  110.445    0.000  110.445     0.000  327.663    0.000  327.663     0.000   90.278    0.000   90.278
193.70   427.945   84.096    0.000   84.096     0.000  305.486    0.000  305.486     0.000   50.467    0.000   50.467
193.80   413.908   88.635    0.000   88.635     0.000  268.563    0.000  268.563     0.000   70.273    0.000   70.273
193.90   487.045   90.288    0.000   90.288     0.000  379.632    0.000  379.632     0.000   80.929    0.000   80.929
194.00   470.705   97.352    0.000   97.352     0.000  291.390    0.000  291.390     0.000   40.314    0.000   40.314
194.10   475.838   79.281    0.000   79.281     0.000  311.671    0.000  311.671     0.000  120.740    0.000  120.740
194.20   500.211   74.971    0.000   74.971     0.000  352.524    0.000  352.524     0.000  130.894    0.000  130.894
194.30   467.687   75.828    0.000   75.828     0.000  309.507    0.000  309.507     0.000  100.332    0.000  100.332
194.40   483.156   95.494    0.000   95.494     0.000  325.806    0.000  325.806     0.000  111.492    0.000  111.492
194.50   502.740   89.332    0.000   89.332     0.000  373.707    0.000  373.707     0.000  130.492    0.000  130.492
194.60   504.858   69.724    0.000   69.724     0.000  331.082    0.000  331.082     0.000  130.793    0.000  130.793
194.70   441.061   76.662    0.000   76.662     0.000  317.504    0.000  317.504     0.000   29.959    0.000   29.959
194.80   469.768   83.381    0.000   83.381     0.000  362.340    0.000  362.340     0.000  100.735    0.000  100.735
194.90   451.158   95.927    0.000   95.927     0.000  355.678    0.000  355.678     0.000   70.373    0.000   70.373
195.00   486.743  100.653    0.000  100.653     0.000  328.444    0.000  328.444     0.000  119.434    0.000  119.434
195.10   456.105   94.824    0.000   94.824     0.000  324.380    0.000  324.380     0.000  101.035    0.000  101.035
195.20   471.543   79.114    0.000   79.114     0.000  334.201    0.000  334.201     0.000  130.794    0.000  130.794
195.30   463.241  110.001    0.000  110.001     0.000  325.634    0.000  325.634     0.000  120.841    0.000  120.841
195.40   509.752   77.594    0.000   77.594     3.805  354.037    0.000  354.037     0.000  121.042    0.000  121.042
195.50   470.066   81.338    0.000   81.338     0.000  334.063    0.000  334.063     0.000   50.568    0.000   50.568
195.60   459.578   83.472    0.000   83.472     0.000  343.531    0.000  343.531     0.000   90.680    0.000   90.680
195.70   473.924   72.315    0.000   72.315    11.414  338.258    0.000  338.258     0.000  150.800    0.000  150.800
195.80   505.235   66.149    0.000   66.149     0.000  358.580    0.000  358.580     0.000   70.273    0.000   70.273
195.90   507.618   63.551    0.000   63.551    15.175  341.411    0.000  341.411     0.000  120.942    0.000  120.942
196.00   505.165   66.316    0.000   66.316    15.088  313.829    0.000  313.829     0.000   50.065    0.000   50.065
196.10   479.591   70.660    0.000   70.660     7.609  332.897    0.000  332.897     0.000  111.189    0.000  111.189
196.20   501.348   69.604    0.000   69.604     7.436  353.216    0.000  353.216     0.000  110.887    0.000  110.887
196.30   467.996   82.119    0.000   82.119    14.786  322.994    0.000  322.994     0.000  120.941    0.000  120.941
196.40   466.068   83.509    0.000   83.509     5.707  360.003    0.000  360.003     0.000  131.195    0.000  131.195
196.50   495.477   82.089    0.000   82.089     0.000  302.375    0.000  302.375     0.000   90.882    0.000   90.882
196.60   482.960  104.419    0.000  104.419    20.493  359.225    0.000  359.225     0.000  151.503    0.000  151.503
196.70   476.649   82.734    0.000   82.734    20.925  347.291    0.000  347.291     0.000  110.787    0.000  110.787
196.80   495.315   56.128    0.000   56.128     9.468  339.941    0.000  339.941     0.000   60.520    0.000   60.520
196.90   429.638   81.884    0.000   81.884     5.707  327.450    0.000  327.450     0.000  130.794    0.000  130.794
197.00   488.464   83.923    0.000   83.923     5.663  352.525    0.000  352.525     0.000  150.197    0.000  150.197
197.10   480.879   81.258    0.000   81.258     0.000  376.865    0.000  376.865     0.000  221.575    0.000  221.575
197.20   477.372   69.621    0.000   69.621     0.000  332.806    0.000  332.806     0.000   90.480    0.000   90.480
197.30   454.265  104.052    0.000  104.052     0.000  349.844    0.000  349.844     0.000  151.100    0.000  151.100
197.40   438.360  149.527    0.000  149.527     0.000  367.966    0.000  367.966     0.000  159.848    0.000  159.848
197.50   422.202  125.964    0.000  125.964     0.000  360.400    0.000  360.400     0.000  119.434    0.000  119.434
197.60   427.384  120.268    0.000  120.268     0.000  347.386    0.000  347.386     0.000   99.930    0.000   99.930
197.70   457.993  123.120    0.000  123.120     0.000  349.024    0.000  349.024     0.000   91.184    0.000   91.184
197.80   450.879  130.315    0.000  130.315     0.000  381.407    0.000  381.407     0.000  150.899    0.000  150.899
197.90   457.292  144.820    0.000  144.820     0.000  355.378    0.000  355.378     0.000  120.841    0.000  120.841
198.00   439.841  130.454    0.000  130.454     0.000  310.069    0.000  310.069     0.000   80.326    0.000   80.326
198.10   419.835  145.744    0.000  145.744     0.000  364.455    0.000  364.455     0.000  140.746    0.000  140.746
198.20   395.430  136.164    0.000  136.164     0.000  321.699    0.000  321.699     0.000   69.971    0.000   69.971
198.30   443.949  146.386    0.000  146.386     0.000  355.464    0.000  355.464     0.000  130.190    0.000  130.190
198.40   440.718  139.732    0.000  139.732     0.000  357.629    0.000  357.629     0.000   90.179    0.000   90.179
198.50   420.220  148.613    0.000  148.613     0.000  376.910    0.000  376.910     0.000  130.189    0.000  130.189
198.60   436.284  165.712    0.000  165.712     0.000  370.467    0.000  370.467     0.000  129.989    0.000  129.989
198.70   401.888  145.497    0.000  145.497     0.000  321.528    0.000  321.528     0.000  120.136    0.000  120.136
198.80   417.287  144.593    0.000  144.593     0.000  360.435    0.000  360.435     0.000  140.846    0.000  140.846
198.90   422.728  132.378    0.000  132.378     0.000  337.998    0.000  337.998     0.000  100.432    0.000  100.432
199.00   396.316  161.833    0.000  161.833     0.000  340.981    0.000  340.981     0.000   90.680    0.000   90.680
199.10   394.011  189.588    0.000  189.588     0.000  337.825    0.000  337.825     0.000  130.492    0.000  130.492
199.20   423.876  157.776    0.000  157.776     0.000  356.675    0.000  356.675     0.000  110.888    0.000  110.888
199.30   390.453  161.880    0.000  161.880     0.000  397.057    0.000  397.057     0.000  140.746    0.000  140.746
199.40   416.486  143.786    0.000  143.786     0.000  387.326    0.000  387.326     0.000   90.479    0.000   90.479
199.50   392.641  149.004    0.000  149.004     0.000  329.743    0.000  329.743     0.000  130.794    0.000  130.794
199.60   474.065  126.751    0.000  126.751     0.000  371.894    0.000  371.894     0.000  141.047    0.000  141.047
199.70   436.678  134.489    0.000  134.489     0.000  397.789    0.000  397.789     0.000  130.492    0.000  130.492
199.80   432.332  136.799    0.000  136.799     0.000  381.318    0.000  381.318     0.000  130.693    0.000  130.693
199.90   418.851  121.075    0.000  121.075     0.000  381.490    0.000  381.490     0.000   90.882    0.000   90.882
200.00   422.115  156.869    0.000  156.869     0.000  390.400    0.000  390.400     0.000  191.315    0.000  191.315
200.10   374.461  128.103    0.000  128.103     0.000  318.587    0.000  318.587     0.000  151.001    0.000  151.001
200.20   426.206  123.630    0.000  123.630     0.000  324.205    0.000  324.205     0.000  169.298    0.000  169.298
200.30   358.380  145.191    0.000  145.191     0.000  343.184    0.000  343.184     0.000  119.835    0.000  119.835
200.40   418.378  147.136    0.000  147.136     0.000  312.710    0.000  312.710     0.000   70.071    0.000   70.071
200.50   419.825  154.270    0.000  154.270     0.000  370.814    0.000  370.814     0.000  121.444    0.000  121.444
200.60   418.482  113.670    0.000  113.670     0.000  298.484    0.000  298.484     0.000   70.876    0.000   70.876
200.70   395.330  139.273    0.000  139.273     0.000  314.954    0.000  314.954     0.000  120.941    0.000  120.941
200.80   382.133  131.371    0.000  131.371     0.000  284.819    0.000  284.819     0.000   50.266    0.000   50.266
200.90   434.453  117.047    0.000  117.047     0.000  335.498    0.000  335.498     0.000   19.906    0.000   19.906
201.00   371.818  134.639    0.000  134.639     0.000  285.599    0.000  285.599     0.000    0.000    0.000    0.000
201.10   409.637  161.666    0.000  161.666     0.000  402.067    0.000  402.067     0.000  110.886    0.000  110.886
201.20   423.802  134.396    0.000  134.396     0.000  340.290    0.000  340.290     0.000   90.982    0.000   90.982
201.30   388.137  124.116    0.000  124.116     0.000  319.538    0.000  319.538     0.000   70.373    0.000   70.373
201.40   425.992  145.313    0.000  145.313     0.000  375.395    0.000  375.395     0.000  100.835    0.000  100.835
201.50   416.070  133.495    0.000  133.495     0.000  363.767    0.000  363.767     0.000   70.473    0.000   70.473
201.60   420.712  120.345    0.000  120.345     0.000  351.788    0.000  351.788     0.000  100.331    0.000  100.331
201.70   440.531  105.145    0.000  105.145     0.000  344.352    0.000  344.352     0.000   40.213    0.000   40.213
201.80   367.266  127.478    0.000  127.478     0.000  327.665    0.000  327.665     0.000  100.735    0.000  100.735
201.90   399.201  115.550    0.000  115.550     0.000  312.838    0.000  312.838     0.000   70.373    0.000   70.373
202.00   411.893  121.476    0.000  121.476     0.000  345.610    0.000  345.610     0.000  131.196    0.000  131.196
202.10   362.381  128.472    0.000  128.472     0.000  303.199    0.000  303.199     0.000   60.119    0.000   60.119
202.20   416.490  133.062    0.000  133.062     0.000  348.247    0.000  348.247     0.000  101.337    0.000  101.337
202.30   388.794  116.756    0.000  116.756     0.000  313.960    0.000  313.960     0.000   60.923    0.000   60.923
202.40   413.738  131.931    0.000  131.931     0.000  309.514    0.000  309.514     0.000   59.717    0.000   59.717
202.50   396.001  134.056    0.000  134.056     0.000  314.832    0.000  314.832     0.000   60.722    0.000   60.722
202.60   374.828  114.597    0.000  114.597     0.000  286.937    0.000  286.937     0.000   30.260    0.000   30.260
202.70   381.221  107.264    0.000  107.264     0.000  287.374    0.000  287.374     0.000   30.462    0.000   30.462
202.80   385.950  114.249    0.000  114.249     0.000  250.799    0.000  250.799     0.000   20.308    0.000   20.308
202.90   389.025  136.838    0.000  136.838     0.000  297.703    0.000  297.703     0.000   69.971    0.000   69.971
203.00   393.171  125.485    0.000  125.485     0.000  305.009    0.000  305.009     0.000   80.427    0.000   80.427
203.10   393.466  116.330    0.000  116.330     0.000  268.907    0.000  268.907     0.000   60.320    0.000   60.320
203.20   431.268  122.517    0.000  122.517     0.000  304.969    0.000  304.969     0.000   80.225    0.000   80.225
203.30   458.132  132.851    0.000  132.851     0.000  315.731    0.000  315.731     0.000   40.314    0.000   40.314
203.40   402.392  136.033    0.000  136.033     0.000  340.245    0.000  340.245     0.000  141.149    0.000  141.149
203.50   416.152  143.748    0.000  143.748     0.000  357.720    0.000  357.720     0.000  109.682    0.000  109.682
203.60   404.488  136.804    0.000  136.804     0.000  322.700    0.000  322.700     0.000   60.521    0.000   60.521
203.70   377.565  114.766    0.000  114.766     0.000  285.947    0.000  285.947     0.000   19.906    0.000   19.906
203.80   438.548  114.522    0.000  114.522     0.000  335.584    0.000  335.584     0.000    9.953    0.000    9.953
203.90   446.044  111.530    0.000  111.530     0.000  348.814    0.000  348.814     0.000   60.521    0.000   60.521
204.00   469.435  108.250    0.000  108.250     0.000  322.182    0.000  322.182     0.000   79.824    0.000   79.824
204.10   378.513  109.742    0.000  109.742     0.000  286.944    0.000  286.944     0.000   40.414    0.000   40.414
204.20   483.932  122.348    0.000  122.348     0.000  361.697    0.000  361.697     0.000   69.871    0.000   69.871
204.30   411.020  100.976    0.000  100.976     0.000  302.379    0.000  302.379     0.000   49.965    0.000   49.965
204.40   433.271  107.553    0.000  107.553     0.000  338.956    0.000  338.956     0.000   49.764    0.000   49.764
204.50   440.016  137.822    0.000  137.822     0.000  361.352    0.000  361.352     0.000   59.918    0.000   59.918
204.60   440.105  138.072    0.000  138.072     0.000  351.840    0.000  351.840     0.000   79.623    0.000   79.623
204.70   479.899  129.558    0.000  129.558     0.000  366.367    0.000  366.367     0.000  159.446    0.000  159.446
204.80   455.291  123.970    0.000  123.970     0.000  362.562    0.000  362.562     0.000   99.528    0.000   99.528
204.90   451.823  144.620    0.000  144.620     0.000  352.186    0.000  352.186     0.000   89.575    0.000   89.575
205.00   394.851  191.339    0.000  191.339     0.000  321.965    0.000  321.965     0.000   59.717    0.000   59.717
205.10   408.240  145.915    0.000  145.915     0.000  321.663    0.000  321.663     0.000   89.776    0.000   89.776
205.20   334.352  220.498    0.000  220.498     0.000  320.495    0.000  320.495     0.000   69.670    0.000   69.670
205.30   389.365  139.201    0.000  139.201     0.000  346.220    0.000  346.220     0.000   69.670    0.000   69.670
205.40   385.281  154.351    0.000  154.351     0.000  319.361    0.000  319.361     0.000   60.420    0.000   60.420
205.50   387.753  152.045    0.000  152.045     0.000  306.653    0.000  306.653     0.000   70.473    0.000   70.473
205.60   395.785  193.358    0.000  193.358     0.000  321.610    0.000  321.610     0.000  100.632    0.000  100.632
205.70   361.035  166.555    0.000  166.555     0.000  321.221    0.000  321.221     0.000   80.425    0.000   80.425
205.80   390.640  144.301    0.000  144.301     0.000  318.543    0.000  318.543     0.000   30.059    0.000   30.059
205.90   364.700  151.946    0.000  151.946     0.000  279.805    0.000  279.805     0.000   40.212    0.000   40.212
206.00   435.716  167.654    0.000  167.654     0.000  337.740    0.000  337.740     0.000  100.532    0.000  100.532
206.10   355.684  176.718    0.000  176.718     0.000  283.180    0.000  283.180     0.000   50.367    0.000   50.367
206.20   378.939  165.911    0.000  165.911     0.000  300.775    0.000  300.775     0.000   80.024    0.000   80.024
206.30   401.877  210.934    0.000  210.934     0.000  348.937    0.000  348.937     0.000   80.526    0.000   80.526
206.40   335.866  187.759    0.000  187.759     0.000  326.193    0.000  326.193     0.000   90.478    0.000   90.478
206.50   379.573  179.739    0.000  179.739     0.000  331.295    0.000  331.295     0.000   50.265    0.000   50.265
206.60   404.519  137.930    0.000  137.930     0.000  310.156    0.000  310.156     0.000  110.586    0.000  110.586
206.70   375.808  180.965    0.000  180.965     0.000  345.694    0.000  345.694     0.000  100.733    0.000  100.733
206.80   341.902  184.761    0.000  184.761     0.000  320.488    0.000  320.488     0.000   70.674    0.000   70.674
206.90   405.768  147.825    0.000  147.825     0.000  310.588    0.000  310.588     0.000  100.735    0.000  100.735
207.00   398.128  133.393    0.000  133.393     0.000  277.600    0.000  277.600     0.000   80.326    0.000   80.326
207.10   390.881  119.710    0.000  119.710     0.000  305.571    0.000  305.571     0.000  110.687    0.000  110.687
207.20   375.199  141.523    0.000  141.523     0.000  314.782    0.000  314.782     0.000  120.640    0.000  120.640
207.30   361.925  167.796    0.000  167.796     0.000  277.256    0.000  277.256     0.000   49.965    0.000   49.965
207.40   324.825  153.272    0.000  153.272     0.000  267.571    0.000  267.571     0.000   40.213    0.000   40.213
207.50   344.467  187.661    0.000  187.661     0.000  303.454    0.000  303.454     0.000   40.213    0.000   40.213
207.60   372.484  175.212    0.000  175.212     0.000  309.644    0.000  309.644     0.000   49.764    0.000   49.764
207.70   349.550  200.037    0.000  200.037     0.000  332.854    0.000  332.854     0.000   70.474    0.000   70.474
207.80   363.658  178.699    0.000  178.699     0.000  336.795    0.000  336.795     0.000  110.285    0.000  110.285
207.90   385.007  143.842    0.000  143.842     1.902  314.606    0.000  314.606     0.000  100.533    0.000  100.533
208.00   373.397  113.525    0.000  113.525     1.902  313.571    0.000  313.571     0.000   90.581    0.000   90.581
208.10   409.583  120.876    0.000  120.876     0.000  306.306    0.000  306.306     0.000  100.735    0.000  100.735
208.20   372.525  111.789    0.000  111.789     3.805  316.597    0.000  316.597     0.000   80.829    0.000   80.829
208.30   411.922  129.166    0.000  129.166     1.902  288.968    0.000  288.968     0.000    0.000    0.000    0.000
208.40   393.573  138.027    0.000  138.027     1.902  299.777    0.000  299.777     0.000   49.764    0.000   49.764
208.50   336.397  140.210    0.000  140.210     0.000  262.253    0.000  262.253     0.000   90.782    0.000   90.782
208.60   374.596  172.214    0.000  172.214     0.000  309.988    0.000  309.988     0.000   89.776    0.000   89.776
208.70   422.264  162.842    0.000  162.842     0.000  363.168    0.000  363.168     0.000   59.717    0.000   59.717
208.80   409.928  181.524    0.000  181.524     0.000  325.381    0.000  325.381     0.000   59.717    0.000   59.717
208.90   388.721  157.766    0.000  157.766     0.000  291.571    0.000  291.571     0.000   49.764    0.000   49.764
209.00   360.430  189.502    0.000  189.502     0.000  342.674    0.000  342.674     0.000   89.776    0.000   89.776
209.10   379.981  138.212    0.000  138.212     0.000  294.425    0.000  294.425     0.000   39.811    0.000   39.811
209.20   413.462  140.081    0.000  140.081     0.000  317.426    0.000  317.426     0.000   19.906    0.000   19.906
209.30   352.709  188.574    0.000  188.574     0.000  305.407    0.000  305.407     0.000   79.623    0.000   79.623
209.40   414.079  132.033    0.000  132.033     0.000  323.781    0.000  323.781     0.000   19.906    0.000   19.906
209.50   434.147  148.818    0.000  148.818     0.000  288.020    0.000  288.020     0.000   29.858    0.000   29.858
209.60   383.219  151.902    0.000  151.902     0.000  273.708    0.000  273.708     0.000    0.000    0.000    0.000
209.70   385.952  137.662    0.000  137.662     0.000  278.984    0.000  278.984     0.000   20.107    0.000   20.107
209.80   400.720  150.830    0.000  150.830     1.902  301.558    0.000  301.558     0.000   39.811    0.000   39.811
209.90   368.658  108.156    0.000  108.156     0.000  252.957    0.000  252.957     0.000    9.953    0.000    9.953
210.00   369.396  148.496    0.000  148.496     0.000  285.037    0.000  285.037     0.000   40.414    0.000   40.414
210.10   347.550  124.004    0.000  124.004     0.000  251.184    0.000  251.184     0.000    0.000    0.000    0.000
210.20   337.950  162.335    0.000  162.335     0.000  271.944    0.000  271.944     0.000   29.858    0.000   29.858
210.30   365.588  169.187    0.000  169.187     0.000  315.783    0.000  315.783     0.000   69.670    0.000   69.670
210.40   398.317  131.279    0.000  131.279     0.000  308.822    0.000  308.822     0.000   60.119    0.000   60.119
210.50   392.089  159.264    0.000  159.264     0.000  329.791    0.000  329.791     0.000   20.308    0.000   20.308
210.60   417.180  151.448    0.000  151.448     0.000  311.114    0.000  311.114     0.000   20.308    0.000   20.308
210.70   372.683  144.199    0.000  144.199     0.000  300.737    0.000  300.737     0.000   49.764    0.000   49.764
210.80   405.402  150.179    0.000  150.179     0.000  329.359    0.000  329.359     0.000   89.575    0.000   89.575
210.90   380.275  185.253    0.000  185.253     0.000  346.127    0.000  346.127     0.000   40.213    0.000   40.213
211.00   363.836  140.298    0.000  140.298     0.000  303.973    0.000  303.973     0.000   30.261    0.000   30.261
211.10   356.129  149.585    0.000  149.585     0.000  307.650    0.000  307.650     0.000   50.166    0.000   50.166
211.20   345.197  159.992    0.000  159.992     0.000  300.211    0.000  300.211     0.000   40.616    0.000   40.616
211.30   351.356  148.709    0.000  148.709     0.000  301.551    0.000  301.551     0.000   50.468    0.000   50.468
211.40   354.261  128.462    0.000  128.462     0.000  286.375    0.000  286.375     0.000   20.308    0.000   20.308
211.50   416.427  158.997    0.000  158.997     0.000  330.260    0.000  330.260     0.000   90.581    0.000   90.581
211.60   351.173  159.282    0.000  159.282     0.000  316.251    0.000  316.251     0.000   60.320    0.000   60.320
211.70   387.830  161.064    0.000  161.064     0.000  321.310    0.000  321.310     0.000   80.427    0.000   80.427
211.80   363.435  159.725    0.000  159.725     0.000  314.004    0.000  314.004     0.000   60.320    0.000   60.320
211.90   353.803  137.762    0.000  137.762     0.000  287.024    0.000  287.024     0.000   80.427    0.000   80.427
212.00   387.881  148.356    0.000  148.356     0.000  274.270    0.000  274.270     0.000    9.953    0.000    9.953
212.10   361.452  154.929    0.000  154.929     0.000  328.355    0.000  328.355     0.000   90.479    0.000   90.479
212.20   428.692  138.016    0.000  138.016     0.000  327.456    0.000  327.456     0.000   70.273    0.000   70.273
212.30   427.493  145.763    0.000  145.763     0.000  350.370    0.000  350.370     0.000  119.434    0.000  119.434
212.40   406.642  153.376    0.000  153.376     0.000  325.510    0.000  325.510     0.000  140.345    0.000  140.345
212.50   419.048  150.321    0.000  150.321     0.000  325.640    0.000  325.640     0.000   79.623    0.000   79.623
212.60   406.541  144.972    0.000  144.972     0.000  311.200    0.000  311.200     0.000   69.670    0.000   69.670
212.70   413.058  134.209    0.000  134.209     0.000  317.468    0.000  317.468     0.000   89.575    0.000   89.575
212.80   373.439  148.321    0.000  148.321     0.000  328.752    0.000  328.752     0.000   59.717    0.000   59.717
212.90   402.484  157.002    0.000  157.002     0.000  350.759    0.000  350.759     0.000   30.060    0.000   30.060
213.00   398.996  138.211    0.000  138.211     0.000  358.368    0.000  358.368     0.000   70.072    0.000   70.072
213.10   395.267  141.126    0.000  141.126     0.000  351.927    0.000  351.927     0.000  109.682    0.000  109.682
213.20   387.785  158.934    0.000  158.934     0.000  330.524    0.000  330.524     0.000   59.717    0.000   59.717
213.30   400.016  155.159    0.000  155.159     0.000  345.787    0.000  345.787     0.000   40.012    0.000   40.012
213.40   406.748  133.119    0.000  133.119     0.000  335.540    0.000  335.540     0.000   40.012    0.000   40.012
213.50   389.850  162.449    0.000  162.449     0.000  312.757    0.000  312.757     0.000   89.575    0.000   89.575
213.60   363.947  175.169    0.000  175.169     0.000  325.208    0.000  325.208     0.000   39.811    0.000   39.811
213.70   395.553  151.097    0.000  151.097     0.000  337.054    0.000  337.054     0.000   49.764    0.000   49.764
213.80   437.511  136.513    0.000  136.513     0.000  360.747    0.000  360.747     0.000   40.012    0.000   40.012
213.90   394.520  122.758    0.000  122.758     0.000  321.057    0.000  321.057     0.000    9.953    0.000    9.953
214.00   403.965  124.196    0.000  124.196     0.000  347.905    0.000  347.905     0.000   39.811    0.000   39.811
214.10   404.360  130.127    0.000  130.127     0.000  389.454    0.000  389.454     0.000  120.037    0.000  120.037
214.20   424.507  123.067    0.000  123.067     0.000  352.100    0.000  352.100     0.000   50.367    0.000   50.367
214.30   426.548  138.265    0.000  138.265     0.000  333.336    0.000  333.336     0.000   20.107    0.000   20.107
214.40   421.341  143.588    0.000  143.588     0.000  384.351    0.000  384.351     0.000   99.930    0.000   99.930
214.50   440.748  157.834    0.000  157.834     0.000  396.804    0.000  396.804     0.000  120.439    0.000  120.439
214.60   442.262  136.259    0.000  136.259     0.000  363.946    0.000  363.946     0.000   70.474    0.000   70.474
214.70   400.983  147.542    0.000  147.542     0.000  321.186    0.000  321.186     0.000   59.717    0.000   59.717
214.80   378.111  173.820    0.000  173.820     0.000  343.193    0.000  343.193     0.000   89.776    0.000   89.776
214.90   381.582  167.993    0.000  167.993     0.000  356.683    0.000  356.683     0.000  119.434    0.000  119.434
215.00   400.091  168.003    0.000  168.003     0.000  306.876    0.000  306.876     0.000   49.764    0.000   49.764
215.10   404.855  146.921    0.000  146.921     0.000  361.222    0.000  361.222     0.000   79.824    0.000   79.824
215.20   441.779  139.518    0.000  139.518    12.797  344.836    0.000  344.836     0.000   60.320    0.000   60.320
215.30   411.832  140.595    0.000  140.595     0.000  344.836    0.000  344.836     0.000   90.179    0.000   90.179
215.40   422.084  128.338    0.000  128.338     0.000  354.866    0.000  354.866     0.000   70.072    0.000   70.072
215.50   408.595  139.608    0.000  139.608     0.000  346.566    0.000  346.566     0.000   80.226    0.000   80.226
215.60   412.956  137.345    0.000  137.345     0.000  353.829    0.000  353.829     0.000   79.824    0.000   79.824
215.70   465.606  133.524    0.000  133.524     0.000  373.976    0.000  373.976     0.000  129.588    0.000  129.588
215.80   450.771  116.189    0.000  116.189     0.000  368.399    0.000  368.399     0.000   90.179    0.000   90.179
215.90   472.747  122.008    0.000  122.008     0.000  360.097    0.000  360.097     0.000   99.528    0.000   99.528
216.00   456.408  112.536    0.000  112.536     0.000  321.533    0.000  321.533     0.000   40.012    0.000   40.012
216.10   435.366  121.390    0.000  121.390     0.000  359.147    0.000  359.147     0.000   39.811    0.000   39.811
216.20   433.071  124.928    0.000  124.928     0.000  370.864    0.000  370.864     0.000   69.670    0.000   69.670
216.30   442.965  113.365    0.000  113.365     0.000  365.762    0.000  365.762     0.000   60.119    0.000   60.119
216.40   448.068  145.547    0.000  145.547     0.000  367.232    0.000  367.232     0.000   70.273    0.000   70.273
216.50   442.513  116.263    0.000  116.263     0.000  331.088    0.000  331.088     0.000  109.481    0.000  109.481
216.60   435.514  137.989    0.000  137.989     0.000  377.564    0.000  377.564     0.000  129.387    0.000  129.387
216.70   412.247  107.056    0.000  107.056     0.000  351.365    0.000  351.365     0.000  109.481    0.000  109.481
216.80   421.848  121.995    0.000  121.995     0.000  352.834    0.000  352.834     0.000   99.729    0.000   99.729
216.90   415.018  137.508    0.000  137.508     0.000  357.374    0.000  357.374     0.000  120.640    0.000  120.640
217.00   435.341  105.197    0.000  105.197     0.000  320.625    0.000  320.625     0.000   90.581    0.000   90.581
217.10   398.126  119.546    0.000  119.546     0.000  334.720    0.000  334.720     0.000   89.575    0.000   89.575
217.20   424.979  113.119    0.000  113.119     0.000  315.783    0.000  315.783     0.000   29.858    0.000   29.858
217.30   427.188  146.840    0.000  146.840     0.000  319.544    0.000  319.544     0.000    9.953    0.000    9.953
217.40   414.721  110.718    0.000  110.718     0.000  290.014    0.000  290.014     0.000   29.858    0.000   29.858
217.50   410.078  126.973    0.000  126.973     0.000  354.175    0.000  354.175     0.000   89.776    0.000   89.776
217.60   400.707  145.055    0.000  145.055     0.000  367.837    0.000  367.837     0.000   59.717    0.000   59.717
217.70   431.459  120.276    0.000  120.276     0.000  344.612    0.000  344.612     0.000   70.473    0.000   70.473
217.80   454.188  109.198    0.000  109.198     0.000  342.584    0.000  342.584     0.000   50.065    0.000   50.065
217.90   459.386  104.852    0.000  104.852     0.000  374.226    0.000  374.226     0.000  120.538    0.000  120.538
218.00   445.653  112.124    0.000  112.124     0.000  342.365    0.000  342.365     0.000   40.113    0.000   40.113
218.10   432.946  113.274    0.000  113.274     0.000  382.616    0.000  382.616     0.000   90.782    0.000   90.782
218.20   477.483  117.854    0.000  117.854     0.000  394.979    0.000  394.979     0.000  110.787    0.000  110.787
218.30   474.541  104.933    0.000  104.933     0.000  347.381    0.000  347.381     0.000  120.640    0.000  120.640
218.40   458.242  141.201    0.000  141.201     0.000  378.462    0.000  378.462     0.000   70.473    0.000   70.473
218.50   466.813  141.228    0.000  141.228     0.000  341.716    0.000  341.716     0.000   60.218    0.000   60.218
218.60   455.055  152.528    0.000  152.528     0.000  387.157    0.000  387.157     0.000  130.794    0.000  130.794
218.70   438.074  153.421    0.000  153.421     0.000  344.308    0.000  344.308     0.000   80.325    0.000   80.325
218.80   428.335  150.987    0.000  150.987     0.000  338.559    0.000  338.559     0.000  120.338    0.000  120.338
218.90   448.196  142.736    0.000  142.736     0.000  361.176    0.000  361.176     0.000  110.084    0.000  110.084
219.00   446.078  157.505    0.000  157.505     0.000  356.077    0.000  356.077     0.000   81.030    0.000   81.030
219.10   408.066  143.868    0.000  143.868     0.000  384.439    0.000  384.439     0.000  130.392    0.000  130.392
219.20   385.572  147.286    0.000  147.286     0.000  338.351    0.000  338.351     0.000  119.836    0.000  119.836
219.30   398.094  149.828    0.000  149.828     0.000  374.581    0.000  374.581     0.000  120.640    0.000  120.640
219.40   441.336  156.161    0.000  156.161     0.000  354.867    0.000  354.867     0.000   89.575    0.000   89.575
219.50   395.607  133.069    0.000  133.069     0.000  341.031    0.000  341.031     0.000  120.238    0.000  120.238
219.60   424.885  145.872    0.000  145.872     0.000  342.761    0.000  342.761     0.000   79.623    0.000   79.623
219.70   420.280  148.791    0.000  148.791     0.000  391.875    0.000  391.875     0.000   69.670    0.000   69.670
219.80   383.656  190.463    0.000  190.463     0.000  401.646    0.000  401.646     0.000  119.836    0.000  119.836
219.90   427.873  142.264    0.000  142.264     0.000  339.518    0.000  339.518     0.000   79.623    0.000   79.623
220.00   448.504  124.731    0.000  124.731     0.000  335.844    0.000  335.844     0.000  129.588    0.000  129.588
220.10   421.254  133.627    0.000  133.627     0.000  370.690    0.000  370.690     0.000   59.717    0.000   59.717
220.20   435.324  134.645    0.000  134.645     0.000  414.572    0.000  414.572     0.000  139.339    0.000  139.339
220.30   435.490  145.357    0.000  145.357     0.000  372.506    0.000  372.506     0.000  129.387    0.000  129.387
220.40   418.982  155.170    0.000  155.170     0.000  392.176    0.000  392.176     0.000  119.434    0.000  119.434
220.50   476.136  126.824    0.000  126.824     0.000  384.524    0.000  384.524     0.000  129.387    0.000  129.387
220.60   444.314  142.329    0.000  142.329     0.000  367.273    0.000  367.273     0.000   60.420    0.000   60.420
220.70   438.569  153.229    0.000  153.229     0.000  387.852    0.000  387.852     0.000   70.876    0.000   70.876
220.80   380.702  195.042    0.000  195.042     0.000  428.493    0.000  428.493     0.000  121.042    0.000  121.042
220.90   478.521  157.403    0.000  157.403     0.000  404.670    0.000  404.670     0.000  100.936    0.000  100.936
221.00   453.175  162.260    0.000  162.260     0.000  450.930    0.000  450.930     0.000  130.794    0.000  130.794
221.10   445.763  176.564    0.000  176.564     0.000  413.187    0.000  413.187     0.000   81.231    0.000   81.231
221.20   464.289  176.128    0.000  176.128     0.000  404.282    0.000  404.282     0.000   90.581    0.000   90.581
221.30   385.810  171.116    0.000  171.116     0.000  355.123    0.000  355.123     0.000  100.533    0.000  100.533
221.40   427.981  155.962    0.000  155.962     0.000  412.755    0.000  412.755     0.000  191.114    0.000  191.114
221.50   420.849  195.059    0.000  195.059     0.000  416.949    0.000  416.949     0.000  120.439    0.000  120.439
221.60   419.972  185.383    0.000  185.383     0.000  420.493    0.000  420.493     0.000  172.214    0.000  172.214
221.70   399.225  210.675    0.000  210.675     0.000  429.053    0.000  429.053     0.000  130.995    0.000  130.995
221.80   380.845  233.224    0.000  233.224     0.000  415.479    0.000  415.479     0.000  271.139    0.000  271.139
221.90   392.763  190.093    0.000  190.093     0.000  395.157    0.000  395.157     0.000  171.308    0.000  171.308
222.00   367.738  220.759    0.000  220.759     0.000  408.866    0.000  408.866     0.000  161.658    0.000  161.658
222.10   376.230  229.153    0.000  229.153     0.000  418.722    0.000  418.722     0.000  191.516    0.000  191.516
222.20   440.501  198.226    0.000  198.226     0.000  411.630    0.000  411.630     0.000   90.983    0.000   90.983
222.30   393.733  155.346    0.000  155.346     0.000  365.973    0.000  365.973     0.000   81.030    0.000   81.030
222.40   370.961  186.146    0.000  186.146     0.000  412.884    0.000  412.884     0.000  100.634    0.000  100.634
222.50   394.751  190.967    0.000  190.967     0.000  420.579    0.000  420.579     0.000  172.214    0.000  172.214
222.60   385.681  174.970    0.000  174.970     0.000  368.568    0.000  368.568     0.000   60.923    0.000   60.923
222.70   357.564  189.017    0.000  189.017     0.000  368.828    0.000  368.828     0.000   60.923    0.000   60.923
222.80   422.152  175.384    0.000  175.384     0.000  427.583    0.000  427.583     0.000  162.060    0.000  162.060
222.90   397.479  188.967    0.000  188.967     0.000  411.373    0.000  411.373     0.000  130.995    0.000  130.995
223.00   343.435  185.047    0.000  185.047     0.000  340.985    0.000  340.985     0.000   80.829    0.000   80.829
223.10   345.125  206.110    0.000  206.110     0.000  391.999    0.000  391.999     0.000  111.190    0.000  111.190
223.20   360.011  192.921    0.000  192.921     0.000  381.409    0.000  381.409     0.000   60.621    0.000   60.621
223.30   373.536  193.802    0.000  193.802     0.000  420.409    0.000  420.409     0.000  121.646    0.000  121.646
223.40   341.904  220.039    0.000  220.039     0.000  423.216    0.000  423.216     0.000  172.415    0.000  172.415
223.50   395.011  210.478    0.000  210.478     0.000  410.851    0.000  410.851     0.000   90.983    0.000   90.983
223.60   350.500  199.561    0.000  199.561     0.000  403.154    0.000  403.154     0.000  101.338    0.000  101.338
223.70   369.262  212.841    0.000  212.841     0.000  438.566    0.000  438.566     0.000  141.551    0.000  141.551
223.80   366.831  212.229    0.000  212.229     0.000  402.725    0.000  402.725     0.000  101.338    0.000  101.338
223.90   385.474  191.899    0.000  191.899     0.000  406.656    0.000  406.656     0.000  201.871    0.000  201.871
224.00   407.574  216.837    0.000  216.837     0.000  431.992    0.000  431.992     0.000  171.309    0.000  171.309
224.10   369.177  229.083    0.000  229.083     0.000  423.343    0.000  423.343     0.000  131.196    0.000  131.196
224.20   373.590  228.348    0.000  228.348     0.000  437.832    0.000  437.832     0.000  150.901    0.000  150.901
224.30   386.862  210.460    0.000  210.460     0.000  443.451    0.000  443.451     0.000  160.854    0.000  160.854
224.40   454.742  188.751    0.000  188.751     0.000  470.558    0.000  470.558     0.000  221.374    0.000  221.374
224.50   440.671  205.266    0.000  205.266     0.000  416.733    0.000  416.733     0.000   70.072    0.000   70.072
224.60   422.103  190.681    0.000  190.681     0.000  451.450    0.000  451.450     0.000  120.238    0.000  120.238
224.70   388.855  224.496    0.000  224.496     0.000  404.065    0.000  404.065     0.000  120.439    0.000  120.439
224.80   381.808  236.091    0.000  236.091     0.000  440.729    0.000  440.729     0.000  150.700    0.000  150.700
224.90   430.587  227.840    0.000  227.840     0.000  425.165    0.000  425.165     0.000  119.635    0.000  119.635
225.00   371.640  229.735    0.000  229.735     0.000  447.949    0.000  447.949     0.000  221.375    0.000  221.375
225.10   382.846  243.278    0.000  243.278     0.000  453.870    0.000  453.870     0.000  160.854    0.000  160.854
225.20   384.025  211.174    0.000  211.174     0.000  456.336    0.000  456.336     0.000  201.670    0.000  201.670
225.30   398.115  223.466    0.000  223.466     0.000  404.152    0.000  404.152     0.000  171.410    0.000  171.410
225.40   409.719  238.768    0.000  238.768     0.000  515.220    0.000  515.220     0.000  181.362    0.000  181.362
225.50   399.928  251.820    0.000  251.820     0.000  490.577    0.000  490.577     0.000  201.268    0.000  201.268
225.60   379.148  232.849    0.000  232.849     0.000  448.725    0.000  448.725     0.000  212.025    0.000  212.025
225.70   373.273  223.473    0.000  223.473     0.000  449.548    0.000  449.548     0.000  221.576    0.000  221.576
225.80   386.595  214.525    0.000  214.525     0.000  434.976    0.000  434.976     0.000  141.149    0.000  141.149
225.90   372.147  241.197    0.000  241.197     0.000  487.119    0.000  487.119     0.000  260.583    0.000  260.583
226.00   385.073  227.297    0.000  227.297     0.000  407.393    0.000  407.393     0.000  171.812    0.000  171.812
226.10   365.294  238.022    0.000  238.022     0.000  415.437    0.000  415.437     0.000  191.114    0.000  191.114
226.20   382.570  219.847    0.000  219.847     0.000  403.848    0.000  403.848     0.000  110.285    0.000  110.285
226.30   412.166  226.668    0.000  226.668     0.000  469.133    0.000  469.133     0.000  140.546    0.000  140.546
226.40   378.834  250.096    0.000  250.096     0.000  454.260    0.000  454.260     0.000  171.108    0.000  171.108
226.50   368.335  224.253    0.000  224.253     0.000  450.801    0.000  450.801     0.000  191.114    0.000  191.114
226.60   402.388  218.013    0.000  218.013     0.000  462.041    0.000  462.041     0.000  141.350    0.000  141.350
226.70   385.212  227.859    0.000  227.859     0.000  394.076    0.000  394.076     0.000  111.291    0.000  111.291
226.80   357.255  239.886    0.000  239.886     0.000  434.760    0.000  434.760     0.000  141.551    0.000  141.551
226.90   373.114  248.222    0.000  248.222     0.000  387.247    0.000  387.247     0.000  181.966    0.000  181.966
227.00   361.314  247.705    0.000  247.705     0.000  449.849    0.000  449.849     0.000  191.214    0.000  191.214
227.10   363.913  249.291    0.000  249.291     0.000  413.535    0.000  413.535     0.000   80.226    0.000   80.226
227.20   357.610  249.315    0.000  249.315     0.000  457.676    0.000  457.676     0.000  160.653    0.000  160.653
227.30   322.308  283.051    0.000  283.051     0.000  458.839    0.000  458.839     0.000  171.610    0.000  171.610
227.40   332.215  252.136    0.000  252.136     0.000  443.061    0.000  443.061     0.000  232.433    0.000  232.433
227.50   364.523  266.353    0.000  266.353     0.000  479.725    0.000  479.725     0.000  150.901    0.000  150.901
227.60   347.926  266.083    0.000  266.083     0.000  460.962    0.000  460.962     0.000  100.332    0.000  100.332
227.70   286.766  260.024    0.000  260.024     0.000  426.504    0.000  426.504     0.000  130.995    0.000  130.995
227.80   387.088  254.697    0.000  254.697     0.000  458.194    0.000  458.194     0.000  191.114    0.000  191.114
227.90   330.046  270.383    0.000  270.383     0.000  467.318    0.000  467.318     0.000  199.861    0.000  199.861
228.00   370.323  267.857    0.000  267.857     0.000  500.694    0.000  500.694     0.000  251.635    0.000  251.635
228.10   381.202  242.157    0.000  242.157     0.000  442.067    0.000  442.067     0.000  171.107    0.000  171.107
228.20   364.610  252.551    0.000  252.551     0.000  478.688    0.000  478.688     0.000  150.901    0.000  150.901
228.30   391.267  248.552    0.000  248.552     0.000  519.415    0.000  519.415     0.000  260.280    0.000  260.280
228.40   383.835  236.389    0.000  236.389     0.000  481.194    0.000  481.194     0.000  220.671    0.000  220.671
228.50   376.034  256.499    0.000  256.499     0.000  479.120    0.000  479.120     0.000  170.404    0.000  170.404
228.60   328.978  240.406    0.000  240.406     0.000  424.688    0.000  424.688     0.000   90.581    0.000   90.581
228.70   364.008  250.052    0.000  250.052     0.000  447.212    0.000  447.212     0.000  170.806    0.000  170.806
228.80   345.725  250.131    0.000  250.131     0.000  447.083    0.000  447.083     0.000  171.007    0.000  171.007
228.90   355.117  240.996    0.000  240.996     0.000  425.031    0.000  425.031     0.000  151.504    0.000  151.504
229.00   357.364  250.818    0.000  250.818     0.000  438.349    0.000  438.349     0.000  120.841    0.000  120.841
229.10   381.236  253.419    0.000  253.419     0.000  484.610    0.000  484.610     0.000  171.209    0.000  171.209
229.20   375.421  257.147    0.000  257.147     0.000  455.513    0.000  455.513     0.000  150.599    0.000  150.599
229.30   403.108  253.128    0.000  253.128     0.000  496.975    0.000  496.975     0.000  191.315    0.000  191.315
229.40   384.020  259.604    0.000  259.604     0.000  456.899    0.000  456.899     0.000  190.913    0.000  190.913
229.50   349.145  241.619    0.000  241.619     0.000  448.639    0.000  448.639     0.000  140.345    0.000  140.345
229.60   338.179  258.431    0.000  258.431     0.000  448.984    0.000  448.984     0.000  100.936    0.000  100.936
229.70   364.570  258.156    0.000  258.156     0.000  479.510    0.000  479.510     0.000  129.990    0.000  129.990
229.80   394.423  239.076    0.000  239.076     0.000  480.547    0.000  480.547     0.000  221.978    0.000  221.978
229.90   423.632  245.650    0.000  245.650     0.000  458.670    0.000  458.670     0.000  212.025    0.000  212.025
230.00   373.191  224.717    0.000  224.717     0.000  446.564    0.000  446.564     0.000  100.735    0.000  100.735
230.10   385.773  228.709    0.000  228.709     0.000  466.018    0.000  466.018     0.000  131.196    0.000  131.196
230.20   427.491  226.127    0.000  226.127     0.000  416.863    0.000  416.863     0.000  161.055    0.000  161.055
230.30   404.358  229.439    0.000  229.439     0.000  468.181    0.000  468.181     0.000  111.291    0.000  111.291
230.40   399.228  231.742    0.000  231.742     0.000  483.573    0.000  483.573     0.000  182.167    0.000  182.167
230.50   403.606  215.433    0.000  215.433     0.000  445.872    0.000  445.872     0.000   80.829    0.000   80.829
230.60   385.574  188.404    0.000  188.404     0.000  419.758    0.000  419.758     0.000   70.675    0.000   70.675
230.70   434.951  192.759    0.000  192.759     0.000  425.250    0.000  425.250     0.000   50.568    0.000   50.568
230.80   414.747  218.691    0.000  218.691     0.000  434.631    0.000  434.631     0.000   50.367    0.000   50.367
230.90   394.424  232.815    0.000  232.815     0.000  441.721    0.000  441.721     0.000   50.568    0.000   50.568
231.00   363.902  227.823    0.000  227.823     0.000  392.306    0.000  392.306     0.000   70.474    0.000   70.474
231.10   414.490  235.747    0.000  235.747     0.000  428.146    0.000  428.146     0.000  100.533    0.000  100.533
231.20   387.814  241.918    0.000  241.918     0.000  423.955    0.000  423.955     0.000   59.918    0.000   59.918
231.30   411.499  203.485    0.000  203.485     0.000  438.047    0.000  438.047     0.000  111.291    0.000  111.291
231.40   385.194  206.045    0.000  206.045     0.000  419.758    0.000  419.758     0.000   30.060    0.000   30.060
231.50   357.922  211.287    0.000  211.287     0.000  386.254    0.000  386.254     0.000   59.918    0.000   59.918
231.60   425.329  197.578    0.000  197.578     0.000  414.700    0.000  414.700     0.000  100.633    0.000  100.633
231.70   412.042  198.943    0.000  198.943     0.000  414.138    0.000  414.138     0.000  121.444    0.000  121.444
231.80   415.196  202.114    0.000  202.114     0.000  402.810    0.000  402.810     0.000   80.829    0.000   80.829
231.90   402.580  211.007    0.000  211.007     0.000  415.783    0.000  415.783     0.000  100.533    0.000  100.533
232.00   430.757  189.920    0.000  189.920     0.000  386.728    0.000  386.728     0.000   70.675    0.000   70.675
232.10   387.417  218.954    0.000  218.954     0.000  426.893    0.000  426.893     0.000   60.320    0.000   60.320
232.20   405.265  197.462    0.000  197.462     0.000  354.731    0.000  354.731     0.000   40.012    0.000   40.012
232.30   401.061  183.558    0.000  183.558     0.000  404.802    0.000  404.802     0.000   50.166    0.000   50.166
232.40   403.716  198.942    0.000  198.942     0.000  405.708    0.000  405.708     0.000   30.261    0.000   30.261
232.50   372.248  221.717    0.000  221.717     0.000  407.091    0.000  407.091     0.000   50.166    0.000   50.166
232.60   391.649  202.867    0.000  202.867     0.000  354.863    0.000  354.863     0.000   50.568    0.000   50.568
232.70   391.897  203.843    0.000  203.843     0.000  336.576    0.000  336.576     0.000   30.261    0.000   30.261
232.80   361.666  221.591    0.000  221.591     0.000  344.273    0.000  344.273     0.000   40.012    0.000   40.012
232.90   369.547  209.870    0.000  209.870     0.000  384.523    0.000  384.523     0.000   50.568    0.000   50.568
233.00   397.330  208.005    0.000  208.005     0.000  407.005    0.000  407.005     0.000   70.072    0.000   70.072
233.10   371.596  247.748    0.000  247.748     0.000  400.432    0.000  400.432     0.000   40.213    0.000   40.213
233.20   359.265  211.830    0.000  211.830     0.000  397.926    0.000  397.926     0.000   60.521    0.000   60.521
233.30   351.782  215.585    0.000  215.585     0.000  403.199    0.000  403.199     0.000   40.012    0.000   40.012
233.40   397.799  202.602    0.000  202.602     0.000  358.799    0.000  358.799     0.000   50.166    0.000   50.166
233.50   417.423  209.169    0.000  209.169     0.000  409.686    0.000  409.686     0.000  131.196    0.000  131.196
233.60   360.577  238.144    0.000  238.144     0.000  426.936    0.000  426.936     0.000   90.279    0.000   90.279
233.70   378.362  206.822    0.000  206.822     0.000  433.077    0.000  433.077     0.000  109.682    0.000  109.682
233.80   394.981  210.811    0.000  210.811     0.000  425.811    0.000  425.811     0.000  100.735    0.000  100.735
233.90   450.895  142.743    0.000  142.743     0.000  404.844    0.000  404.844     0.000   60.923    0.000   60.923
234.00   441.297  171.361    0.000  171.361     0.000  394.034    0.000  394.034     0.000   60.722    0.000   60.722
234.10   418.120  149.609    0.000  149.609     0.000  361.870    0.000  361.870     0.000   60.521    0.000   60.521
234.20   441.414  150.071    0.000  150.071     0.000  361.698    0.000  361.698     0.000   30.060    0.000   30.060
234.30   403.928  173.278    0.000  173.278     0.000  409.469    0.000  409.469     0.000   91.184    0.000   91.184
234.40   443.785  125.686    0.000  125.686     0.000  389.451    0.000  389.451     0.000   80.628    0.000   80.628
234.50   459.574  124.453    0.000  124.453     0.000  396.371    0.000  396.371     0.000   81.030    0.000   81.030
234.60   450.632  117.926    0.000  117.926     0.000  392.651    0.000  392.651     0.000   60.320    0.000   60.320
234.70   466.004  110.654    0.000  110.654     0.000  386.595    0.000  386.595     0.000   70.474    0.000   70.474
234.80   427.868  134.166    0.000  134.166     0.000  402.117    0.000  402.117     0.000   50.669    0.000   50.669
234.90   448.204  104.614    0.000  104.614     0.000  420.275    0.000  420.275     0.000   80.628    0.000   80.628
235.00   435.136  163.051    0.000  163.051     0.000  418.679    0.000  418.679     0.000   99.930    0.000   99.930
235.10   427.616  153.037    0.000  153.037     0.000  372.415    0.000  372.415     0.000   40.515    0.000   40.515
235.20   416.427  158.625    0.000  158.625     0.000  406.008    0.000  406.008     0.000  120.539    0.000  120.539
235.30   446.654  137.399    0.000  137.399     0.000  387.118    0.000  387.118     0.000   70.474    0.000   70.474
235.40   446.217  116.597    0.000  116.597     0.000  375.398    0.000  375.398     0.000   60.722    0.000   60.722
235.50   447.828  114.974    0.000  114.974     0.000  395.416    0.000  395.416     0.000   50.568    0.000   50.568
235.60   434.634  165.298    0.000  165.298     0.000  415.133    0.000  415.133     0.000   91.184    0.000   91.184
235.70   450.951  140.454    0.000  140.454     0.000  425.640    0.000  425.640     0.000  141.149    0.000  141.149
235.80   402.789  171.128    0.000  171.128     0.000  434.414    0.000  434.414     0.000   80.829    0.000   80.829
235.90   433.097  166.462    0.000  166.462     0.000  405.013    0.000  405.013     0.000   60.722    0.000   60.722
236.00   404.605  195.243    0.000  195.243     0.000  423.781    0.000  423.781     0.000  120.439    0.000  120.439
236.10   381.092  188.910    0.000  188.910     0.000  382.751    0.000  382.751     0.000   60.320    0.000   60.320
236.20   400.180  193.310    0.000  193.310     0.000  395.634    0.000  395.634     0.000   70.775    0.000   70.775
236.30   400.579  177.704    0.000  177.704     0.000  411.372    0.000  411.372     0.000  100.031    0.000  100.031
236.40   374.151  176.079    0.000  176.079     0.000  387.591    0.000  387.591     0.000   80.829    0.000   80.829
236.50   432.879  162.269    0.000  162.269     0.000  419.888    0.000  419.888     0.000  101.338    0.000  101.338
236.60   412.973  154.115    0.000  154.115     0.000  417.726    0.000  417.726     0.000  110.788    0.000  110.788
236.70   425.595  174.701    0.000  174.701     0.000  371.034    0.000  371.034     0.000   60.722    0.000   60.722
236.80   442.549  156.946    0.000  156.946     0.000  366.711    0.000  366.711     0.000   70.675    0.000   70.675
236.90   401.883  194.599    0.000  194.599     0.000  398.055    0.000  398.055     0.000   20.308    0.000   20.308
237.00   428.987  131.507    0.000  131.507     0.000  391.659    0.000  391.659     0.000   60.320    0.000   60.320
237.10   390.045  191.155    0.000  191.155     0.000  392.868    0.000  392.868     0.000   90.782    0.000   90.782
237.20   418.893  139.700    0.000  139.700     0.000  394.511    0.000  394.511     0.000   50.266    0.000   50.266
237.30   418.079  170.218    0.000  170.218     0.000  378.948    0.000  378.948     0.000   40.213    0.000   40.213
237.40   381.847  195.661    0.000  195.661     0.000  355.945    0.000  355.945     0.000   50.769    0.000   50.769
237.50   376.580  215.475    0.000  215.475     0.000  376.526    0.000  376.526     0.000   40.012    0.000   40.012
237.60   370.143  199.654    0.000  199.654     0.000  383.832    0.000  383.832     0.000   20.308    0.000   20.308
237.70   345.123  187.829    0.000  187.829     0.000  370.515    0.000  370.515     0.000   40.213    0.000   40.213
237.80   363.222  211.361    0.000  211.361     0.000  375.572    0.000  375.572     0.000   30.261    0.000   30.261
237.90   331.007  200.871    0.000  200.871     0.000  314.831    0.000  314.831     0.000    0.000    0.000    0.000
238.00   341.843  195.193    0.000  195.193     0.000  333.983    0.000  333.983     0.000    0.000    0.000    0.000
238.10   338.928  187.773    0.000  187.773     0.000  304.799    0.000  304.799     0.000    0.000    0.000    0.000
238.20   313.644  205.277    0.000  205.277     0.000  325.769    0.000  325.769     0.000    0.000    0.000    0.000
238.30   365.137  187.677    0.000  187.677     0.000  335.454    0.000  335.454     0.000   10.154    0.000   10.154
238.40   325.995  204.917    0.000  204.917     0.000  357.718    0.000  357.718     0.000   10.154    0.000   10.154
238.50   318.335  240.192    0.000  240.192     0.000  333.379    0.000  333.379     0.000    0.000    0.000    0.000
238.60   333.758  223.068    0.000  223.068     0.000  347.212    0.000  347.212     0.000   20.207    0.000   20.207
238.70   321.976  204.199    0.000  204.199     0.000  350.540    0.000  350.540     0.000   10.154    0.000   10.154
238.80   378.350  211.316    0.000  211.316     0.000  347.429    0.000  347.429     0.000   30.261    0.000   30.261
238.90   368.443  232.307    0.000  232.307     0.000  408.865    0.000  408.865     0.000   91.184    0.000   91.184
239.00   341.975  223.675    0.000  223.675     0.000  386.381    0.000  386.381     0.000   50.669    0.000   50.669
239.10   393.000  204.602    0.000  204.602     0.000  397.711    0.000  397.711     0.000  111.089    0.000  111.089
239.20   368.037  193.788    0.000  193.788     0.000  387.202    0.000  387.202     0.000   90.983    0.000   90.983
239.30   393.278  198.030    0.000  198.030     0.000  430.523    0.000  430.523     0.000   90.782    0.000   90.782
239.40   374.958  160.499    0.000  160.499     0.000  369.692    0.000  369.692     0.000   60.923    0.000   60.923
239.50   328.564  207.922    0.000  207.922     0.000  360.225    0.000  360.225     0.000   40.515    0.000   40.515
239.60   332.125  183.516    0.000  183.516     0.000  344.141    0.000  344.141     0.000   60.621    0.000   60.621
239.70   322.225  206.894    0.000  206.894     0.000  339.126    0.000  339.126     0.000   81.030    0.000   81.030
239.80   355.733  191.535    0.000  191.535     0.000  407.649    0.000  407.649     0.000  200.763    0.000  200.763
239.90   318.088  209.090    0.000  209.090     0.000  397.576    0.000  397.576     0.000  191.715    0.000  191.715
240.00   320.036  199.635    0.000  199.635     0.000  347.166    0.000  347.166     0.000  131.094    0.000  131.094
240.10   369.267  167.045    0.000  167.045     0.000  392.522    0.000  392.522     0.000  121.243    0.000  121.243
240.20   333.937  181.458    0.000  181.458     0.000  366.318    0.000  366.318     0.000   50.568    0.000   50.568
240.30   421.810  166.812    0.000  166.812     0.000  361.132    0.000  361.132     0.000   50.166    0.000   50.166
240.40   410.273  190.356    0.000  190.356     0.000  382.837    0.000  382.837     0.000  130.191    0.000  130.191
240.50   343.124  199.775    0.000  199.775     0.000  380.459    0.000  380.459     0.000   60.722    0.000   60.722
240.60   358.756  173.253    0.000  173.253     0.000  408.603    0.000  408.603     0.000  121.646    0.000  121.646
240.70   357.443  192.981    0.000  192.981     0.000  380.242    0.000  380.242     0.000  152.308    0.000  152.308
240.80   368.539  191.962    0.000  191.962     0.000  382.146    0.000  382.146     0.000  161.457    0.000  161.457
240.90   349.494  216.010    0.000  216.010     0.000  420.537    0.000  420.537     0.000  212.125    0.000  212.125
241.00   344.975  192.257    0.000  192.257     0.000  379.032    0.000  379.032     0.000  191.214    0.000  191.214
241.10   340.439  218.405    0.000  218.405     0.000  376.828    0.000  376.828     0.000  141.752    0.000  141.752
241.20   354.368  202.183    0.000  202.183     0.000  400.778    0.000  400.778     0.000  232.734    0.000  232.734
241.30   349.574  202.017    0.000  202.017     0.000  387.766    0.000  387.766     0.000  161.658    0.000  161.658
241.40   356.624  191.760    0.000  191.760     0.000  412.234    0.000  412.234     0.000  200.966    0.000  200.966
241.50   386.601  193.753    0.000  193.753     0.000  406.961    0.000  406.961     0.000  170.907    0.000  170.907
241.60   368.276  210.129    0.000  210.129     0.000  384.264    0.000  384.264     0.000  180.357    0.000  180.357
241.70   344.319  197.715    0.000  197.715     0.000  352.529    0.000  352.529     0.000  141.249    0.000  141.249
241.80   358.609  225.207    0.000  225.207     0.000  370.732    0.000  370.732     0.000  140.345    0.000  140.345
241.90   351.901  292.352    0.000  292.352     0.000  415.479    0.000  415.479     0.000  162.462    0.000  162.462
242.00   339.169  270.062    0.000  270.062     0.000  386.081    0.000  386.081     0.000  111.291    0.000  111.291
242.10   327.713  249.823    0.000  249.823     0.000  393.820    0.000  393.820     0.000  131.397    0.000  131.397
242.20   309.846  253.887    0.000  253.887     0.000  362.389    0.000  362.389     0.000   81.030    0.000   81.030
242.30   413.186  213.385    0.000  213.385     0.000  342.761    0.000  342.761     0.000  171.611    0.000  171.611
242.40   317.877  250.771    0.000  250.771     0.000  386.815    0.000  386.815     0.000  110.687    0.000  110.687
242.50   342.449  229.602    0.000  229.602     0.000  410.466    0.000  410.466     0.000  141.752    0.000  141.752
242.60   312.883  238.549    0.000  238.549     0.000  365.415    0.000  365.415     0.000  181.161    0.000  181.161
242.70   319.538  237.727    0.000  237.727     0.000  348.295    0.000  348.295     0.000  141.350    0.000  141.350
242.80   330.976  242.099    0.000  242.099     0.000  388.544    0.000  388.544     0.000  111.693    0.000  111.693
242.90   325.638  226.635    0.000  226.635     0.000  368.008    0.000  368.008     0.000   69.871    0.000   69.871
243.00   360.078  223.874    0.000  223.874     0.000  369.954    0.000  369.954     0.000   71.077    0.000   71.077
243.10   339.417  211.056    0.000  211.056     0.000  351.969    0.000  351.969     0.000   50.166    0.000   50.166
243.20   348.547  207.635    0.000  207.635     0.000  385.995    0.000  385.995     0.000  170.605    0.000  170.605
243.30   349.263  223.555    0.000  223.555     0.000  457.503    0.000  457.503     0.000  150.901    0.000  150.901
243.40   350.290  207.981    0.000  207.981     0.000  447.560    0.000  447.560     0.000  161.859    0.000  161.859
243.50   415.521  184.962    0.000  184.962     0.000  413.967    0.000  413.967     0.000  121.646    0.000  121.646
243.60   370.941  190.355    0.000  190.355     0.000  358.064    0.000  358.064     0.000  101.137    0.000  101.137
243.70   384.912  188.973    0.000  188.973     0.000  396.543    0.000  396.543     0.000  182.770    0.000  182.770
243.80   352.659  195.027    0.000  195.027     0.000  398.227    0.000  398.227     0.000  211.723    0.000  211.723
243.90   362.599  176.069    0.000  176.069     0.000  377.130    0.000  377.130     0.000  231.730    0.000  231.730
244.00   366.048  199.966    0.000  199.966     0.000  390.533    0.000  390.533     0.000   91.385    0.000   91.385
244.10   355.718  179.883    0.000  179.883     0.000  378.383    0.000  378.383     0.000  130.995    0.000  130.995
244.20   370.278  191.111    0.000  191.111     0.000  359.708    0.000  359.708     0.000  121.243    0.000  121.243
244.30   360.087  212.423    0.000  212.423     0.000  392.910    0.000  392.910     0.000  200.263    0.000  200.263
244.40   358.712  188.664    0.000  188.664     0.000  355.252    0.000  355.252     0.000  141.350    0.000  141.350
244.50   345.525  222.656    0.000  222.656     0.000  397.493    0.000  397.493     0.000  141.048    0.000  141.048
244.60   348.176  210.060    0.000  210.060     0.000  380.675    0.000  380.675     0.000  141.149    0.000  141.149
244.70   340.582  192.207    0.000  192.207     0.000  327.107    0.000  327.107     0.000  130.995    0.000  130.995
244.80   312.036  211.904    0.000  211.904     0.000  324.772    0.000  324.772     0.000   91.385    0.000   91.385
244.90   315.338  215.037    0.000  215.037     0.000  360.398    0.000  360.398     0.000  101.539    0.000  101.539
245.00   285.521  188.170    0.000  188.170     0.000  304.928    0.000  304.928     0.000   70.675    0.000   70.675
245.10   319.088  229.914    0.000  229.914     0.000  340.338    0.000  340.338     0.000  150.499    0.000  150.499
245.20   320.104  212.848    0.000  212.848     0.000  354.129    0.000  354.129     0.000  130.593    0.000  130.593
245.30   322.566  187.144    0.000  187.144     0.000  329.053    0.000  329.053     0.000  140.646    0.000  140.646
245.40   287.942  204.869    0.000  204.869     0.000  338.305    0.000  338.305     0.000  131.598    0.000  131.598
245.50   310.774  202.443    0.000  202.443     0.000  363.901    0.000  363.901     0.000  130.593    0.000  130.593
245.60   305.075  237.089    0.000  237.089     0.000  362.040    0.000  362.040     0.000   99.930    0.000   99.930
245.70   314.262  213.452    0.000  213.452     0.000  324.904    0.000  324.904     0.000  110.888    0.000  110.888
245.80   293.354  193.163    0.000  193.163     0.000  322.180    0.000  322.180     0.000   50.568    0.000   50.568
245.90   302.133  196.302    0.000  196.302     0.000  323.777    0.000  323.777     0.000   60.923    0.000   60.923
246.00   332.943  192.470    0.000  192.470     0.000  320.709    0.000  320.709     0.000   19.906    0.000   19.906
246.10   340.814  205.873    0.000  205.873     0.000  359.098    0.000  359.098     0.000  100.532    0.000  100.532
246.20   314.765  203.829    0.000  203.829     0.000  350.801    0.000  350.801     0.000  171.410    0.000  171.410
246.30   325.672  202.187    0.000  202.187     0.000  318.461    0.000  318.461     0.000  151.504    0.000  151.504
246.40   309.330  231.389    0.000  231.389     0.000  358.799    0.000  358.799     0.000  151.102    0.000  151.102
246.50   345.947  214.489    0.000  214.489     0.000  331.648    0.000  331.648     0.000  101.539    0.000  101.539
246.60   359.281  226.618    0.000  226.618     0.000  366.149    0.000  366.149     0.000  181.161    0.000  181.161
246.70   324.121  199.543    0.000  199.543     0.000  325.292    0.000  325.292     0.000   91.184    0.000   91.184
246.80   320.846  211.474    0.000  211.474     0.000  340.987    0.000  340.987     0.000   71.077    0.000   71.077
246.90   303.691  241.293    0.000  241.293     0.000  338.002    0.000  338.002     0.000   30.060    0.000   30.060
247.00   309.932  240.437    0.000  240.437     0.000  376.611    0.000  376.611     0.000  139.742    0.000  139.742
247.10   299.140  218.344    0.000  218.344     0.000  367.747    0.000  367.747     0.000   70.775    0.000   70.775
247.20   314.144  213.506    0.000  213.506     0.000  370.556    0.000  370.556     0.000  190.812    0.000  190.812
247.30   274.053  245.425    0.000  245.425     0.000  336.963    0.000  336.963     0.000  111.089    0.000  111.089
247.40   289.926  246.218    0.000  246.218     0.000  350.106    0.000  350.106     0.000  101.539    0.000  101.539
247.50   307.941  226.608    0.000  226.608     0.000  362.299    0.000  362.299     0.000  200.664    0.000  200.664
247.60   331.183  240.864    0.000  240.864     0.000  416.775    0.000  416.775     0.000  170.907    0.000  170.907
247.70   359.779  228.172    0.000  228.172     0.000  394.813    0.000  394.813     0.000  171.108    0.000  171.108
247.80   307.910  256.189    0.000  256.189     0.000  425.507    0.000  425.507     0.000  190.510    0.000  190.510
247.90   300.117  231.685    0.000  231.685     0.000  342.629    0.000  342.629     0.000   80.728    0.000   80.728
248.00   344.519  238.086    0.000  238.086     0.000  434.717    0.000  434.717     0.000  150.096    0.000  150.096
248.10   281.913  223.547    0.000  223.547     0.000  352.745    0.000  352.745     0.000   60.822    0.000   60.822
248.20   299.776  210.130    0.000  210.130     0.000  347.168    0.000  347.168     0.000   40.515    0.000   40.515
248.30   308.855  224.942    0.000  224.942     0.000  398.872    0.000  398.872     0.000  111.189    0.000  111.189
248.40   310.749  228.139    0.000  228.139     0.000  397.924    0.000  397.924     0.000   70.876    0.000   70.876
248.50   314.835  218.071    0.000  218.071     0.000  400.259    0.000  400.259     0.000  111.089    0.000  111.089
248.60   295.478  205.210    0.000  205.210     0.000  391.570    0.000  391.570     0.000  160.653    0.000  160.653
248.70   316.985  196.011    0.000  196.011     0.000  365.543    0.000  365.543     0.000  111.492    0.000  111.492
248.80   294.227  220.062    0.000  220.062     0.000  368.439    0.000  368.439     0.000  111.190    0.000  111.190
248.90   333.624  189.291    0.000  189.291     0.000  358.927    0.000  358.927     0.000  140.345    0.000  140.345
249.00   288.857  199.472    0.000  199.472     0.000  347.900    0.000  347.900     0.000   20.308    0.000   20.308
249.10   299.357  210.988    0.000  210.988     0.000  374.145    0.000  374.145     0.000  121.646    0.000  121.646
249.20   292.805  226.331    0.000  226.331     0.000  352.875    0.000  352.875     0.000   50.769    0.000   50.769
249.30   266.144  214.111    0.000  214.111     0.000  342.196    0.000  342.196     0.000  101.539    0.000  101.539
249.40   296.381  200.116    0.000  200.116     0.000  360.224    0.000  360.224     0.000  121.042    0.000  121.042
249.50   293.262  207.741    0.000  207.741     0.000  348.725    0.000  348.725     0.000   50.769    0.000   50.769
249.60   281.586  189.754    0.000  189.754     0.000  294.812    0.000  294.812     0.000   81.231    0.000   81.231
249.70   252.973  226.992    0.000  226.992     0.000  338.046    0.000  338.046     0.000  111.291    0.000  111.291
249.80   309.745  188.653    0.000  188.653     0.000  315.392    0.000  315.392     0.000  110.888    0.000  110.888
249.90   248.810  221.724    0.000  221.724     0.000  324.902    0.000  324.902     0.000   50.568    0.000   50.568
250.00   280.743  219.130    0.000  219.130     0.000  332.988    0.000  332.988     0.000   30.462    0.000   30.462
250.10   288.407  230.264    0.000  230.264     0.000  367.791    0.000  367.791     0.000   91.385    0.000   91.385
250.20   271.290  227.394    0.000  227.394     0.000  360.312    0.000  360.312     0.000   60.923    0.000   60.923
250.30   288.371  226.998    0.000  226.998     0.000  318.201    0.000  318.201     0.000   70.876    0.000   70.876
250.40   304.370  232.354    0.000  232.354     0.000  375.357    0.000  375.357     0.000  151.604    0.000  151.604
250.50   324.356  214.478    0.000  214.478     0.000  370.731    0.000  370.731     0.000  131.296    0.000  131.296
250.60   302.414  226.495    0.000  226.495     0.000  361.739    0.000  361.739     0.000  151.504    0.000  151.504
250.70   306.614  231.373    0.000  231.373     0.000  392.824    0.000  392.824     0.000  171.711    0.000  171.711
250.80   280.021  227.955    0.000  227.955     0.000  376.006    0.000  376.006     0.000  151.906    0.000  151.906
250.90   281.584  220.951    0.000  220.951     0.000  369.001    0.000  369.001     0.000   69.670    0.000   69.670
251.00   306.448  241.836    0.000  241.836     0.000  360.611    0.000  360.611     0.000  180.557    0.000  180.557
251.10   297.388  223.939    0.000  223.939     0.000  370.861    0.000  370.861     0.000  150.700    0.000  150.700
251.20   271.209  235.663    0.000  235.663     0.000  361.566    0.000  361.566     0.000  120.640    0.000  120.640
251.30   315.010  201.422    0.000  201.422     0.000  380.027    0.000  380.027     0.000  161.457    0.000  161.457
251.40   303.333  200.534    0.000  200.534     0.000  351.060    0.000  351.060     0.000  129.990    0.000  129.990
251.50   274.212  215.682    0.000  215.682     0.000  380.458    0.000  380.458     0.000   89.977    0.000   89.977
251.60   261.809  213.835    0.000  213.835     0.000  342.324    0.000  342.324     0.000   40.616    0.000   40.616
251.70   259.224  213.156    0.000  213.156     0.000  352.617    0.000  352.617     0.000   60.923    0.000   60.923
251.80   284.658  224.023    0.000  224.023     0.000  347.039    0.000  347.039     0.000  160.653    0.000  160.653
251.90   262.275  228.859    0.000  228.859     0.000  382.059    0.000  382.059     0.000  172.616    0.000  172.616
252.00   284.363  230.139    0.000  230.139     0.000  390.318    0.000  390.318     0.000  121.847    0.000  121.847
252.10   295.393  226.416    0.000  226.416     0.000  361.391    0.000  361.391     0.000   91.184    0.000   91.184
252.20   276.597  218.880    0.000  218.880     0.000  376.568    0.000  376.568     0.000  111.089    0.000  111.089
252.30   275.498  212.407    0.000  212.407     0.000  337.570    0.000  337.570     0.000  130.995    0.000  130.995
252.40   261.983  221.808    0.000  221.808     0.000  351.536    0.000  351.536     0.000   60.923    0.000   60.923
252.50   286.611  207.688    0.000  207.688     0.000  329.355    0.000  329.355     0.000  151.504    0.000  151.504
252.60   268.385  223.478    0.000  223.478     0.000  334.674    0.000  334.674     0.000  161.959    0.000  161.959
252.70   256.616  228.599    0.000  228.599     0.000  304.885    0.000  304.885     0.000   71.077    0.000   71.077
252.80   233.729  235.703    0.000  235.703     0.000  323.475    0.000  323.475     0.000   70.675    0.000   70.675
252.90   270.920  208.418    0.000  208.418     0.000  329.442    0.000  329.442     0.000   91.385    0.000   91.385
253.00   270.171  223.543    0.000  223.543     0.000  323.087    0.000  323.087     0.000   81.231    0.000   81.231
253.10   250.571  214.487    0.000  214.487     0.000  285.129    0.000  285.129     0.000   60.320    0.000   60.320
253.20   279.061  219.556    0.000  219.556     0.000  341.505    0.000  341.505     0.000   80.628    0.000   80.628
253.30   292.110  226.556    0.000  226.556     0.000  405.448    0.000  405.448     0.000  111.592    0.000  111.592
253.40   287.820  232.064    0.000  232.064     0.000  327.884    0.000  327.884     0.000  140.947    0.000  140.947
253.50   276.614  218.460    0.000  218.460     0.000  308.733    0.000  308.733     0.000   81.231    0.000   81.231
253.60   261.243  234.881    0.000  234.881     0.000  380.196    0.000  380.196     0.000  111.693    0.000  111.693
253.70   235.831  227.844    0.000  227.844     0.000  295.375    0.000  295.375     0.000   50.769    0.000   50.769
253.80   244.771  234.762    0.000  234.762     0.000  324.253    0.000  324.253     0.000  130.995    0.000  130.995
253.90   240.719  216.841    0.000  216.841     0.000  319.886    0.000  319.886     0.000   30.361    0.000   30.361
254.00   224.068  217.714    0.000  217.714     0.000  323.475    0.000  323.475     0.000  161.557    0.000  161.557
254.10   243.576  209.733    0.000  209.733     0.000  268.266    0.000  268.266     0.000   81.030    0.000   81.030
254.20   240.608  209.481    0.000  209.481     0.000  285.906    0.000  285.906     0.000   90.983    0.000   90.983
254.30   272.851  178.012    0.000  178.012     0.000  290.617    0.000  290.617     0.000   50.769    0.000   50.769
254.40   252.269  221.953    0.000  221.953     0.000  323.000    0.000  323.000     0.000   40.616    0.000   40.616
254.50   256.908  206.500    0.000  206.500     0.000  312.709    0.000  312.709     0.000   80.929    0.000   80.929
254.60   322.019  207.875    0.000  207.875     0.000  377.216    0.000  377.216     0.000   60.320    0.000   60.320
254.70   295.990  228.156    0.000  228.156     0.000  391.830    0.000  391.830     0.000  121.243    0.000  121.243
254.80   317.382  194.403    0.000  194.403     0.000  358.192    0.000  358.192     0.000  111.491    0.000  111.491
254.90   288.461  202.311    0.000  202.311     0.000  306.658    0.000  306.658     0.000  121.746    0.000  121.746
255.00   286.616  205.267    0.000  205.267     0.000  360.009    0.000  360.009     0.000  111.693    0.000  111.693
255.10   247.685  233.193    0.000  233.193     0.000  307.177    0.000  307.177     0.000   80.829    0.000   80.829
255.20   246.289  208.440    0.000  208.440     0.000  296.755    0.000  296.755     0.000   60.923    0.000   60.923
255.30   274.563  210.383    0.000  210.383     0.000  328.534    0.000  328.534     0.000   99.930    0.000   99.930
255.40   337.296  201.345    0.000  201.345     0.000  339.689    0.000  339.689     0.000  111.693    0.000  111.693
255.50   315.935  230.795    0.000  230.795     0.000  384.307    0.000  384.307     0.000  101.338    0.000  101.338
255.60   305.611  239.089    0.000  239.089     0.000  369.434    0.000  369.434     0.000  111.390    0.000  111.390
255.70   246.892  246.521    0.000  246.521     0.000  348.766    0.000  348.766     0.000  101.237    0.000  101.237
255.80   259.171  229.175    0.000  229.175     0.000  330.567    0.000  330.567     0.000   90.983    0.000   90.983
255.90   258.490  216.934    0.000  216.934     0.000  324.424    0.000  324.424     0.000   60.420    0.000   60.420
256.00   257.401  212.129    0.000  212.129     0.000  302.205    0.000  302.205     0.000   91.385    0.000   91.385
256.10   258.499  236.134    0.000  236.134     0.000  324.774    0.000  324.774     0.000   91.385    0.000   91.385
256.20   256.572  217.350    0.000  217.350     0.000  323.130    0.000  323.130     0.000  101.539    0.000  101.539
256.30   272.259  218.633    0.000  218.633     0.000  336.663    0.000  336.663     0.000   91.385    0.000   91.385
256.40   263.843  212.599    0.000  212.599     0.000  359.315    0.000  359.315     0.000  182.065    0.000  182.065
256.50   325.406  212.792    0.000  212.792     0.000  372.546    0.000  372.546     0.000  101.338    0.000  101.338
256.60   256.585  211.712    0.000  211.712     0.000  311.196    0.000  311.196     0.000  131.397    0.000  131.397
256.70   264.938  255.034    0.000  255.034     0.000  389.970    0.000  389.970     0.000  202.675    0.000  202.675
256.80   268.627  246.926    0.000  246.926     0.000  396.673    0.000  396.673     0.000  161.859    0.000  161.859
256.90   251.825  225.286    0.000  225.286     0.000  347.816    0.000  347.816     0.000   60.722    0.000   60.722
257.00   235.539  254.799    0.000  254.799     0.000  347.687    0.000  347.687     0.000   50.769    0.000   50.769
257.10   301.153  227.590    0.000  227.590     0.000  337.657    0.000  337.657     0.000   81.231    0.000   81.231
257.20   281.598  218.207    0.000  218.207     0.000  338.261    0.000  338.261     0.000   50.568    0.000   50.568
257.30   325.356  222.713    0.000  222.713     0.000  316.387    0.000  316.387     0.000  140.747    0.000  140.747
257.40   299.903  207.778    0.000  207.778     0.000  339.860    0.000  339.860     0.000   81.029    0.000   81.029
257.50   280.920  219.310    0.000  219.310     0.000  354.950    0.000  354.950     0.000  141.852    0.000  141.852
257.60   280.395  197.014    0.000  197.014     0.000  292.781    0.000  292.781     0.000  121.646    0.000  121.646
257.70   283.917  201.746    0.000  201.746     0.000  322.654    0.000  322.654     0.000  121.646    0.000  121.646
257.80   254.608  231.815    0.000  231.815     0.000  321.746    0.000  321.746     0.000   70.976    0.000   70.976
257.90   280.900  194.608    0.000  194.608     0.000  312.752    0.000  312.752     0.000   50.769    0.000   50.769
258.00   253.894  232.939    0.000  232.939     0.000  346.043    0.000  346.043     0.000  141.249    0.000  141.249
258.10   303.427  237.874    0.000  237.874     0.000  381.365    0.000  381.365     0.000  131.598    0.000  131.598
258.20   284.536  232.238    0.000  232.238     0.000  352.487    0.000  352.487     0.000  111.291    0.000  111.291
258.30   295.121  210.160    0.000  210.160     0.000  385.518    0.000  385.518     0.000  111.693    0.000  111.693
258.40   301.344  199.749    0.000  199.749     0.000  348.898    0.000  348.898     0.000   91.385    0.000   91.385
258.50   323.577  184.514    0.000  184.514     0.000  392.306    0.000  392.306     0.000  101.137    0.000  101.137
258.60   276.283  212.288    0.000  212.288     0.000  354.000    0.000  354.000     0.000   71.077    0.000   71.077
258.70   283.108  188.060    0.000  188.060     0.000  294.077    0.000  294.077     0.000  101.338    0.000  101.338
258.80   287.487  194.424    0.000  194.424     0.000  342.499    0.000  342.499     0.000  132.000    0.000  132.000
258.90   305.395  181.344    0.000  181.344     0.000  335.107    0.000  335.107     0.000   90.983    0.000   90.983
259.00   300.411  201.364    0.000  201.364     0.000  352.614    0.000  352.614     0.000   60.822    0.000   60.822
259.10   309.919  182.705    0.000  182.705     0.000  387.634    0.000  387.634     0.000  132.000    0.000  132.000
259.20   282.626  212.093    0.000  212.093     0.000  385.301    0.000  385.301     0.000  160.954    0.000  160.954
259.30   325.203  191.101    0.000  191.101     0.000  393.040    0.000  393.040     0.000  202.173    0.000  202.173
259.40   284.769  188.439    0.000  188.439     0.000  381.195    0.000  381.195     0.000  121.646    0.000  121.646
259.50   285.201  195.699    0.000  195.699     0.000  407.523    0.000  407.523     0.000  131.196    0.000  131.196
259.60   296.322  194.147    0.000  194.147     0.000  406.961    0.000  406.961     0.000  121.646    0.000  121.646
259.70   303.461  203.128    0.000  203.128     0.000  391.960    0.000  391.960     0.000  120.439    0.000  120.439
259.80   319.413  201.808    0.000  201.808     0.000  347.080    0.000  347.080     0.000  111.693    0.000  111.693
259.90   303.949  196.579    0.000  196.579     0.000  349.630    0.000  349.630     0.000  161.155    0.000  161.155
260.00   299.310  194.583    0.000  194.583     0.000  408.214    0.000  408.214     0.000  121.042    0.000  121.042
260.10   316.770  181.660    0.000  181.660     0.000  363.985    0.000  363.985     0.000   70.474    0.000   70.474
260.20   282.943  224.922    0.000  224.922     0.000  374.232    0.000  374.232     0.000   80.829    0.000   80.829
260.30   307.800  221.912    0.000  221.912     0.000  379.854    0.000  379.854     0.000  151.906    0.000  151.906
260.40   292.374  215.867    0.000  215.867     0.000  349.245    0.000  349.245     0.000   81.231    0.000   81.231
260.50   266.743  210.703    0.000  210.703     0.000  353.783    0.000  353.783     0.000   81.231    0.000   81.231
260.60   259.739  227.742    0.000  227.742     0.000  347.341    0.000  347.341     0.000   50.367    0.000   50.367
260.70   246.341  221.497    0.000  221.497     0.000  328.232    0.000  328.232     0.000   50.769    0.000   50.769
260.80   249.858  215.345    0.000  215.345     0.000  327.887    0.000  327.887     0.000   71.077    0.000   71.077
260.90   275.993  214.623    0.000  214.623     0.000  348.769    0.000  348.769     0.000   50.769    0.000   50.769
261.00   247.600  209.587    0.000  209.587     0.000  305.706    0.000  305.706     0.000    0.000    0.000    0.000
261.10   233.956  236.476    0.000  236.476     0.000  312.149    0.000  312.149     0.000   50.568    0.000   50.568
261.20   277.456  230.054    0.000  230.054     0.000  363.295    0.000  363.295     0.000   80.226    0.000   80.226
261.30   249.982  224.208    0.000  224.208     0.000  373.283    0.000  373.283     0.000   89.776    0.000   89.776
261.40   273.622  221.590    0.000  221.590     0.000  346.174    0.000  346.174     0.000   50.568    0.000   50.568
261.50   263.274  207.254    0.000  207.254     0.000  361.997    0.000  361.997     0.000  100.131    0.000  100.131
261.60   244.846  235.443    0.000  235.443     0.000  320.924    0.000  320.924     0.000   80.427    0.000   80.427
261.70   244.137  240.014    0.000  240.014     0.000  338.435    0.000  338.435     0.000   70.273    0.000   70.273
261.80   253.090  246.868    0.000  246.868     0.000  310.245    0.000  310.245     0.000   10.154    0.000   10.154
261.90   233.714  241.853    0.000  241.853     0.000  327.150    0.000  327.150     0.000   10.154    0.000   10.154
262.00   279.860  183.961    0.000  183.961     0.000  306.527    0.000  306.527     0.000   60.521    0.000   60.521
262.10   308.805  216.473    0.000  216.473     0.000  327.972    0.000  327.972     0.000   99.930    0.000   99.930
262.20   267.504  197.012    0.000  197.012     0.000  328.405    0.000  328.405     0.000   70.072    0.000   70.072
262.30   271.916  215.453    0.000  215.453     0.000  352.485    0.000  352.485     0.000   60.119    0.000   60.119
262.40   291.457  213.059    0.000  213.059     0.000  330.697    0.000  330.697     0.000   90.179    0.000   90.179
262.50   270.424  231.026    0.000  231.026     0.000  337.829    0.000  337.829     0.000   40.616    0.000   40.616
262.60   244.078  220.536    0.000  220.536     0.000  353.006    0.000  353.006     0.000   40.616    0.000   40.616
262.70   297.122  223.041    0.000  223.041     0.000  405.751    0.000  405.751     0.000  129.588    0.000  129.588
262.80   297.913  239.541    0.000  239.541     0.000  372.720    0.000  372.720     0.000   90.179    0.000   90.179
262.90   305.008  215.120    0.000  215.120     0.000  352.919    0.000  352.919     0.000   90.179    0.000   90.179
263.00   272.549  213.512    0.000  213.512     0.000  329.011    0.000  329.011     0.000   40.616    0.000   40.616
263.10   291.443  229.442    0.000  229.442     0.000  400.477    0.000  400.477     0.000  121.847    0.000  121.847
263.20   296.033  222.379    0.000  222.379     0.000  316.386    0.000  316.386     0.000   70.273    0.000   70.273
263.30   337.184  225.987    0.000  225.987     0.000  374.667    0.000  374.667     0.000  110.084    0.000  110.084
263.40   275.636  238.147    0.000  238.147     0.000  388.672    0.000  388.672     0.000   80.226    0.000   80.226
263.50   266.955  224.715    0.000  224.715     0.000  299.091    0.000  299.091     0.000   80.427    0.000   80.427
263.60   282.943  221.235    0.000  221.235     0.000  344.531    0.000  344.531     0.000   80.025    0.000   80.025
263.70   274.801  217.438    0.000  217.438     0.000  360.527    0.000  360.527     0.000  130.995    0.000  130.995
263.80   288.202  230.995    0.000  230.995     0.000  344.661    0.000  344.661     0.000  119.434    0.000  119.434
263.90   306.032  255.510    0.000  255.510     0.000  400.476    0.000  400.476     0.000  100.332    0.000  100.332
264.00   281.692  253.492    0.000  253.492     0.000  388.760    0.000  388.760     0.000  130.191    0.000  130.191
264.10   282.486  211.933    0.000  211.933     0.000  344.228    0.000  344.228     0.000  130.794    0.000  130.794
264.20   263.043  221.037    0.000  221.037     0.000  332.686    0.000  332.686     0.000   59.918    0.000   59.918
264.30   274.595  219.103    0.000  219.103     0.000  338.349    0.000  338.349     0.000   49.764    0.000   49.764
264.40   270.597  227.901    0.000  227.901     0.000  374.147    0.000  374.147     0.000   80.226    0.000   80.226
264.50   252.903  213.158    0.000  213.158     0.000  320.537    0.000  320.537     0.000   40.012    0.000   40.012
264.60   264.379  209.463    0.000  209.463     0.000  344.444    0.000  344.444     0.000   30.462    0.000   30.462
264.70   295.020  209.000    0.000  209.000     0.000  317.899    0.000  317.899     0.000   80.628    0.000   80.628
264.80   255.466  202.248    0.000  202.248     0.000  309.383    0.000  309.383     0.000   30.462    0.000   30.462
264.90   286.310  223.623    0.000  223.623     0.000  323.779    0.000  323.779     0.000   80.829    0.000   80.829
265.00   284.993  211.791    0.000  211.791     0.000  346.043    0.000  346.043     0.000  152.308    0.000  152.308
265.10   302.716  211.117    0.000  211.117     0.000  320.363    0.000  320.363     0.000   10.154    0.000   10.154
265.20   292.364  201.584    0.000  201.584     0.000  358.969    0.000  358.969     0.000   60.722    0.000   60.722
265.30   306.285  232.890    0.000  232.890     0.000  376.439    0.000  376.439     0.000   60.320    0.000   60.320
265.40   254.584  199.146    0.000  199.146     0.000  329.096    0.000  329.096     0.000   10.154    0.000   10.154
265.50   274.151  192.385    0.000  192.385     0.000  278.036    0.000  278.036     0.000   20.308    0.000   20.308
265.60   288.424  206.447    0.000  206.447     0.000  332.121    0.000  332.121     0.000   91.385    0.000   91.385
265.70   244.346  218.922    0.000  218.922     0.000  350.930    0.000  350.930     0.000   30.462    0.000   30.462
265.80   282.916  245.517    0.000  245.517     0.000  338.045    0.000  338.045     0.000   30.462    0.000   30.462
265.90   262.855  227.329    0.000  227.329     0.000  348.378    0.000  348.378     0.000   30.060    0.000   30.060
266.00   273.857  238.574    0.000  238.574     0.000  362.645    0.000  362.645     0.000   39.811    0.000   39.811
266.10   239.680  222.761    0.000  222.761     0.000  294.292    0.000  294.292     0.000    0.000    0.000    0.000
266.20   255.442  226.641    0.000  226.641     0.000  346.648    0.000  346.648     0.000   20.308    0.000   20.308
266.30   257.658  207.688    0.000  207.688     0.000  302.160    0.000  302.160     0.000   10.154    0.000   10.154
266.40   262.836  211.617    0.000  211.617     0.000  320.146    0.000  320.146     0.000   20.308    0.000   20.308
266.50   280.510  215.560    0.000  215.560     0.000  297.277    0.000  297.277     0.000   40.616    0.000   40.616
266.60   257.831  197.429    0.000  197.429     0.000  332.423    0.000  332.423     0.000    0.000    0.000    0.000
266.70   263.746  221.399    0.000  221.399     0.000  347.470    0.000  347.470     0.000   40.414    0.000   40.414
266.80   293.461  195.134    0.000  195.134     0.000  362.775    0.000  362.775     0.000   40.616    0.000   40.616
266.90   287.731  211.174    0.000  211.174     0.000  350.409    0.000  350.409     0.000    9.953    0.000    9.953
267.00   305.267  200.613    0.000  200.613     0.000  333.982    0.000  333.982     0.000    0.000    0.000    0.000
267.10   285.819  241.468    0.000  241.468     0.000  348.899    0.000  348.899     0.000   29.858    0.000   29.858
267.20   256.584  207.080    0.000  207.080     0.000  329.700    0.000  329.700     0.000    0.000    0.000    0.000
267.30   274.736  196.954    0.000  196.954     0.000  342.672    0.000  342.672     0.000   30.060    0.000   30.060
267.40   253.588  219.715    0.000  219.715     0.000  327.104    0.000  327.104     0.000   10.154    0.000   10.154
267.50   290.628  218.091    0.000  218.091     0.000  357.890    0.000  357.890     0.000   99.930    0.000   99.930
267.60   285.415  238.581    0.000  238.581     0.000  350.065    0.000  350.065     0.000   90.983    0.000   90.983
267.70   290.768  227.789    0.000  227.789     0.000  318.894    0.000  318.894     0.000   50.769    0.000   50.769
267.80   281.873  211.231    0.000  211.231     0.000  331.865    0.000  331.865     0.000   40.012    0.000   40.012
267.90   266.118  231.496    0.000  231.496     0.000  346.174    0.000  346.174     0.000   30.462    0.000   30.462
268.00   297.177  207.904    0.000  207.904     0.000  334.716    0.000  334.716     0.000   30.361    0.000   30.361
268.10   304.696  197.998    0.000  197.998     0.000  327.627    0.000  327.627     0.000   60.722    0.000   60.722
268.20   284.165  212.844    0.000  212.844     0.000  331.731    0.000  331.731     0.000    0.000    0.000    0.000
268.30   287.838  216.053    0.000  216.053     0.000  349.156    0.000  349.156     0.000   10.154    0.000   10.154
268.40   297.866  212.196    0.000  212.196     0.000  342.844    0.000  342.844     0.000   60.621    0.000   60.621
268.50   277.615  238.511    0.000  238.511     0.000  385.255    0.000  385.255     0.000   40.515    0.000   40.515
268.60   262.476  216.055    0.000  216.055     0.000  350.150    0.000  350.150     0.000   81.029    0.000   81.029
268.70   330.617  167.754    0.000  167.754     0.000  319.497    0.000  319.497     0.000  100.835    0.000  100.835
268.80   325.678  175.742    0.000  175.742     0.000  336.965    0.000  336.965     0.000   60.923    0.000   60.923
268.90   346.664  189.230    0.000  189.230     0.000  335.927    0.000  335.927     0.000   90.782    0.000   90.782
269.00   299.729  195.403    0.000  195.403     0.000  311.067    0.000  311.067     0.000   10.154    0.000   10.154
269.10   325.025  179.735    0.000  179.735     0.000  339.042    0.000  339.042     0.000   90.782    0.000   90.782
269.20   307.442  177.070    0.000  177.070     0.000  313.444    0.000  313.444     0.000   70.976    0.000   70.976
269.30   307.214  203.766    0.000  203.766     0.000  290.100    0.000  290.100     0.000  100.332    0.000  100.332
269.40   303.497  230.627    0.000  230.627     0.000  328.707    0.000  328.707     0.000   60.822    0.000   60.822
269.50   256.812  251.992    0.000  251.992     0.000  305.964    0.000  305.964     0.000   30.462    0.000   30.462
269.60   292.123  237.566    0.000  237.566     0.000  345.612    0.000  345.612     0.000   90.581    0.000   90.581
269.70   273.371  231.066    0.000  231.066     0.000  304.666    0.000  304.666     0.000   50.769    0.000   50.769
269.80   298.124  242.556    0.000  242.556     0.000  331.170    0.000  331.170     0.000   50.769    0.000   50.769
269.90   273.746  210.857    0.000  210.857     0.000  305.750    0.000  305.750     0.000   50.367    0.000   50.367
270.00   241.961  237.156    0.000  237.156     0.000  311.629    0.000  311.629     0.000   10.154    0.000   10.154
270.10   252.837  237.520    0.000  237.520     0.000  298.701    0.000  298.701     0.000   10.154    0.000   10.154
270.20   294.231  204.939    0.000  204.939     0.000  296.022    0.000  296.022     0.000    0.000    0.000    0.000
270.30   259.636  239.799    0.000  239.799     0.000  301.469    0.000  301.469     0.000   50.468    0.000   50.468
270.40   277.177  232.654    0.000  232.654     0.000  301.469    0.000  301.469     0.000   10.053    0.000   10.053
270.50   282.857  228.265    0.000  228.265     0.000  313.447    0.000  313.447     0.000   60.320    0.000   60.320
270.60   278.905  241.740    0.000  241.740     0.000  337.312    0.000  337.312     0.000   30.462    0.000   30.462
270.70   280.373  218.893    0.000  218.893     0.000  306.527    0.000  306.527     0.000   10.154    0.000   10.154
270.80   277.439  207.761    0.000  207.761     0.000  316.213    0.000  316.213     0.000   40.012    0.000   40.012
270.90   300.113  212.581    0.000  212.581     0.000  311.804    0.000  311.804     0.000   30.261    0.000   30.261
271.00   314.140  220.613    0.000  220.613     0.000  356.465    0.000  356.465     0.000   49.965    0.000   49.965
271.10   293.378  226.070    0.000  226.070     0.000  315.435    0.000  315.435     0.000   39.811    0.000   39.811
271.20   306.218  248.461    0.000  248.461     0.000  333.162    0.000  333.162     0.000    9.953    0.000    9.953
271.30   268.469  203.361    0.000  203.361     0.000  304.798    0.000  304.798     0.000   40.616    0.000   40.616
271.40   287.054  239.652    0.000  239.652     0.000  331.216    0.000  331.216     0.000   60.521    0.000   60.521
271.50   293.972  227.465    0.000  227.465     0.000  363.858    0.000  363.858     0.000  100.735    0.000  100.735
271.60   288.305  215.906    0.000  215.906     0.000  348.205    0.000  348.205     0.000   50.568    0.000   50.568
271.70   292.836  216.365    0.000  216.365     0.000  327.715    0.000  327.715     0.000   20.107    0.000   20.107
271.80   278.187  210.621    0.000  210.621     0.000  306.918    0.000  306.918     0.000   10.154    0.000   10.154
271.90   265.325  231.171    0.000  231.171     0.000  324.471    0.000  324.471     0.000   30.462    0.000   30.462
272.00   257.606  250.333    0.000  250.333     0.000  292.392    0.000  292.392     0.000   40.616    0.000   40.616
272.10   281.898  240.368    0.000  240.368     0.000  315.217    0.000  315.217     0.000   30.462    0.000   30.462
272.20   263.608  233.041    0.000  233.041     0.000  290.922    0.000  290.922     0.000   50.367    0.000   50.367
272.30   284.322  243.728    0.000  243.728     0.000  325.812    0.000  325.812     0.000   20.308    0.000   20.308
272.40   283.471  226.188    0.000  226.188     0.000  336.748    0.000  336.748     0.000   20.308    0.000   20.308
272.50   287.279  240.010    0.000  240.010     0.000  344.185    0.000  344.185     0.000   60.923    0.000   60.923
272.60   280.756  232.080    0.000  232.080     0.000  289.580    0.000  289.580     0.000    0.000    0.000    0.000
272.70   258.093  223.829    0.000  223.829     0.000  344.918    0.000  344.918     0.000   60.923    0.000   60.923
272.80   273.707  243.869    0.000  243.869     0.000  338.347    0.000  338.347     0.000   40.616    0.000   40.616
272.90   270.720  235.696    0.000  235.696     0.000  331.646    0.000  331.646     0.000   10.154    0.000   10.154
273.00   282.222  223.244    0.000  223.244     0.000  330.952    0.000  330.952     0.000   60.722    0.000   60.722
273.10   270.776  231.145    0.000  231.145     0.000  338.306    0.000  338.306     0.000   40.414    0.000   40.414
273.20   288.935  231.070    0.000  231.070     0.000  328.016    0.000  328.016     0.000   30.462    0.000   30.462
273.30   281.005  234.150    0.000  234.150     0.000  330.004    0.000  330.004     0.000   20.107    0.000   20.107
273.40   276.585  235.599    0.000  235.599     0.000  338.045    0.000  338.045     0.000   10.154    0.000   10.154
273.50   262.744  251.714    0.000  251.714     0.000  299.826    0.000  299.826     0.000   10.053    0.000   10.053
273.60   294.678  237.132    0.000  237.132     0.000  358.669    0.000  358.669     0.000   50.769    0.000   50.769
273.70   319.170  225.996    0.000  225.996     0.000  324.297    0.000  324.297     0.000   60.822    0.000   60.822
273.80   271.749  255.072    0.000  255.072     0.000  364.245    0.000  364.245     0.000   70.876    0.000   70.876
273.90   267.747  248.603    0.000  248.603     0.000  310.332    0.000  310.332     0.000  100.433    0.000  100.433
274.00   262.028  244.693    0.000  244.693     0.000  342.498    0.000  342.498     0.000   50.769    0.000   50.769
274.10   275.035  231.227    0.000  231.227     0.000  332.685    0.000  332.685     0.000   60.923    0.000   60.923
274.20   251.428  253.089    0.000  253.089     0.000  315.909    0.000  315.909     0.000   60.521    0.000   60.521
274.30   279.602  234.406    0.000  234.406     0.000  341.979    0.000  341.979     0.000   40.616    0.000   40.616
274.40   291.794  259.001    0.000  259.001     0.000  342.198    0.000  342.198     0.000   81.030    0.000   81.030
274.50   307.353  213.964    0.000  213.964     0.000  358.451    0.000  358.451     0.000  131.397    0.000  131.397
274.60   260.296  247.192    0.000  247.192     0.000  330.609    0.000  330.609     0.000   40.414    0.000   40.414
274.70   275.060  205.891    0.000  205.891     0.000  309.037    0.000  309.037     0.000   60.521    0.000   60.521
274.80   297.836  241.488    0.000  241.488     0.000  371.942    0.000  371.942     0.000   70.675    0.000   70.675
274.90   269.681  215.391    0.000  215.391     0.000  329.268    0.000  329.268     0.000   60.822    0.000   60.822
275.00   283.231  227.905    0.000  227.905     0.000  363.769    0.000  363.769     0.000   60.722    0.000   60.722
275.10   273.893  218.263    0.000  218.263     0.000  325.290    0.000  325.290     0.000   30.462    0.000   30.462
275.20   281.489  223.170    0.000  223.170     0.000  314.569    0.000  314.569     0.000   49.764    0.000   49.764
275.30   259.280  221.900    0.000  221.900     0.000  347.341    0.000  347.341     0.000   80.125    0.000   80.125
275.40   264.890  237.362    0.000  237.362     0.000  354.086    0.000  354.086     0.000   50.769    0.000   50.769
275.50   313.549  214.487    0.000  214.487     0.000  377.605    0.000  377.605     0.000   50.166    0.000   50.166
275.60   320.768  204.384    0.000  204.384     0.000  346.259    0.000  346.259     0.000  111.693    0.000  111.693
275.70   312.839  212.543    0.000  212.543     0.000  367.834    0.000  367.834     0.000   60.923    0.000   60.923
275.80   289.700  203.225    0.000  203.225     0.000  331.430    0.000  331.430     0.000   80.628    0.000   80.628
275.90   321.219  179.485    0.000  179.485     0.000  358.193    0.000  358.193     0.000   70.273    0.000   70.273
276.00   299.688  201.096    0.000  201.096     0.000  388.111    0.000  388.111     0.000  121.042    0.000  121.042
276.10   285.991  231.463    0.000  231.463     0.000  409.340    0.000  409.340     0.000   30.261    0.000   30.261
276.20   275.651  201.224    0.000  201.224     0.000  375.355    0.000  375.355     0.000   60.521    0.000   60.521
276.30   318.570  195.008    0.000  195.008     0.000  390.401    0.000  390.401     0.000  100.936    0.000  100.936
276.40   329.677  199.250    0.000  199.250     0.000  405.707    0.000  405.707     0.000  152.107    0.000  152.107
276.50   305.916  183.592    0.000  183.592     0.000  351.057    0.000  351.057     0.000   91.385    0.000   91.385
276.60   283.848  208.222    0.000  208.222     0.000  356.765    0.000  356.765     0.000   81.030    0.000   81.030
276.70   298.683  192.458    0.000  192.458     0.000  349.761    0.000  349.761     0.000  121.847    0.000  121.847
276.80   305.102  179.873    0.000  179.873     0.000  345.999    0.000  345.999     0.000   81.231    0.000   81.231
276.90   290.318  183.004    0.000  183.004     0.000  310.766    0.000  310.766     0.000   50.568    0.000   50.568
277.00   308.049  190.192    0.000  190.192     0.000  342.541    0.000  342.541     0.000  110.888    0.000  110.888
277.10   320.057  172.572    0.000  172.572     0.000  343.667    0.000  343.667     0.000   90.782    0.000   90.782
277.20   344.879  193.307    0.000  193.307     0.000  361.044    0.000  361.044     0.000   81.231    0.000   81.231
277.30   300.879  189.641    0.000  189.641     0.000  313.836    0.000  313.836     0.000   50.769    0.000   50.769
277.40   299.493  191.050    0.000  191.050     0.000  340.725    0.000  340.725     0.000   81.231    0.000   81.231
277.50   321.112  184.123    0.000  184.123     0.000  339.080    0.000  339.080     0.000   30.160    0.000   30.160
277.60   290.747  184.933    0.000  184.933     0.000  337.828    0.000  337.828     0.000   30.462    0.000   30.462
277.70   295.983  186.948    0.000  186.948     0.000  305.187    0.000  305.187     0.000   60.923    0.000   60.923
277.80   300.500  192.610    0.000  192.610     0.000  304.495    0.000  304.495     0.000   50.568    0.000   50.568
277.90   339.119  196.309    0.000  196.309     0.000  354.689    0.000  354.689     0.000  161.557    0.000  161.557
278.00   324.872  199.109    0.000  199.109     0.000  354.690    0.000  354.690     0.000  172.214    0.000  172.214
278.10   298.935  203.543    0.000  203.543     0.000  352.745    0.000  352.745     0.000  162.462    0.000  162.462
278.20   323.517  196.122    0.000  196.122     0.000  329.875    0.000  329.875     0.000   70.876    0.000   70.876
278.30   308.334  212.967    0.000  212.967     0.000  343.277    0.000  343.277     0.000   30.462    0.000   30.462
278.40   346.157  205.483    0.000  205.483     0.000  339.039    0.000  339.039     0.000   50.669    0.000   50.669
278.50   316.586  180.143    0.000  180.143     0.000  321.357    0.000  321.357     0.000   30.462    0.000   30.462
278.60   298.094  207.375    0.000  207.375     0.000  291.395    0.000  291.395     0.000   40.012    0.000   40.012
278.70   300.765  186.551    0.000  186.551     0.000  319.195    0.000  319.195     0.000   50.568    0.000   50.568
278.80   319.778  196.870    0.000  196.870     0.000  345.699    0.000  345.699     0.000   80.628    0.000   80.628
278.90   362.598  173.377    0.000  173.377     0.000  343.276    0.000  343.276     0.000   81.231    0.000   81.231
279.00   352.478  166.520    0.000  166.520     0.000  355.210    0.000  355.210     0.000  101.237    0.000  101.237
279.10   327.980  201.666    0.000  201.666     0.000  344.185    0.000  344.185     0.000   90.782    0.000   90.782
279.20   314.062  205.507    0.000  205.507     0.000  315.478    0.000  315.478     0.000   80.628    0.000   80.628
279.30   328.727  208.018    0.000  208.018     0.000  336.444    0.000  336.444     0.000   80.829    0.000   80.829
279.40   288.243  194.741    0.000  194.741     0.000  288.760    0.000  288.760     0.000   50.367    0.000   50.367
279.50   290.882  201.336    0.000  201.336     0.000  285.430    0.000  285.430     0.000   60.521    0.000   60.521
279.60   272.549  215.609    0.000  215.609     0.000  300.734    0.000  300.734     0.000   81.030    0.000   81.030
279.70   304.755  196.550    0.000  196.550     0.000  327.236    0.000  327.236     0.000   20.308    0.000   20.308
279.80   317.948  208.136    0.000  208.136     0.000  321.013    0.000  321.013     0.000    9.953    0.000    9.953
279.90   304.376  228.725    0.000  228.725     0.000  357.675    0.000  357.675     0.000   30.261    0.000   30.261
280.00   298.635  219.020    0.000  219.020     0.000  355.512    0.000  355.512     0.000   60.722    0.000   60.722
280.10   299.908  212.613    0.000  212.613     0.000  313.747    0.000  313.747     0.000   60.621    0.000   60.621
280.20   323.795  224.172    0.000  224.172     0.000  333.896    0.000  333.896     0.000   19.906    0.000   19.906
280.30   324.629  204.427    0.000  204.427     0.000  337.745    0.000  337.745     0.000   40.213    0.000   40.213
280.40   284.739  215.915    0.000  215.915     0.000  325.204    0.000  325.204     0.000   50.568    0.000   50.568
280.50   308.364  211.662    0.000  211.662     0.000  311.455    0.000  311.455     0.000   40.616    0.000   40.616
280.60   346.776  212.164    0.000  212.164     0.000  383.140    0.000  383.140     0.000   60.923    0.000   60.923
280.70   304.819  172.487    0.000  172.487     0.000  290.618    0.000  290.618     0.000   10.154    0.000   10.154
280.80   290.979  184.487    0.000  184.487     0.000  302.897    0.000  302.897     0.000   20.308    0.000   20.308
280.90   323.160  218.293    0.000  218.293     0.000  321.790    0.000  321.790     0.000   10.154    0.000   10.154
281.00   273.276  226.574    0.000  226.574     0.000  353.307    0.000  353.307     0.000   50.769    0.000   50.769
281.10   267.951  222.527    0.000  222.527     0.000  346.216    0.000  346.216     0.000   40.213    0.000   40.213
281.20   313.670  239.780    0.000  239.780     0.000  356.851    0.000  356.851     0.000   80.628    0.000   80.628
281.30   320.924  228.457    0.000  228.457     0.000  345.824    0.000  345.824     0.000   50.468    0.000   50.468
281.40   303.792  225.211    0.000  225.211     0.000  315.003    0.000  315.003     0.000   70.273    0.000   70.273
281.50   317.554  208.593    0.000  208.593     0.000  305.144    0.000  305.144     0.000   40.414    0.000   40.414
281.60   330.960  194.617    0.000  194.617     0.000  339.517    0.000  339.517     0.000   90.581    0.000   90.581
281.70   290.710  209.760    0.000  209.760     0.000  342.931    0.000  342.931     0.000   80.829    0.000   80.829
281.80   311.472  196.573    0.000  196.573     0.000  323.650    0.000  323.650     0.000  121.444    0.000  121.444
281.90   362.525  212.743    0.000  212.743     0.000  321.791    0.000  321.791     0.000    0.000    0.000    0.000
282.00   295.519  212.453    0.000  212.453     0.000  303.372    0.000  303.372     0.000   70.876    0.000   70.876
282.10   304.469  182.099    0.000  182.099     0.000  311.585    0.000  311.585     0.000   60.722    0.000   60.722
282.20   279.095  197.672    0.000  197.672     0.000  282.143    0.000  282.143     0.000   20.308    0.000   20.308
282.30   271.827  190.684    0.000  190.684     0.000  294.033    0.000  294.033     0.000   30.261    0.000   30.261
282.40   329.844  183.985    0.000  183.985     0.000  305.058    0.000  305.058     0.000   20.308    0.000   20.308
282.50   315.760  214.354    0.000  214.354     0.000  337.438    0.000  337.438     0.000   10.154    0.000   10.154
282.60   304.229  217.396    0.000  217.396     0.000  345.092    0.000  345.092     0.000  111.492    0.000  111.492
282.70   345.868  210.239    0.000  210.239     0.000  382.879    0.000  382.879     0.000   40.616    0.000   40.616
282.80   313.287  189.725    0.000  189.725     0.000  366.147    0.000  366.147     0.000   70.876    0.000   70.876
282.90   301.879  186.313    0.000  186.313     0.000  324.903    0.000  324.903     0.000   40.414    0.000   40.414
283.00   322.257  197.631    0.000  197.631     0.000  323.088    0.000  323.088     0.000  100.735    0.000  100.735
283.10   325.490  184.756    0.000  184.756     0.000  313.835    0.000  313.835     0.000   70.876    0.000   70.876
283.20   262.216  212.914    0.000  212.914     0.000  316.860    0.000  316.860     0.000   91.385    0.000   91.385
283.30   300.634  209.618    0.000  209.618     0.000  337.787    0.000  337.787     0.000  151.504    0.000  151.504
283.40   285.595  195.044    0.000  195.044     0.000  301.168    0.000  301.168     0.000   60.722    0.000   60.722
283.50   302.286  179.913    0.000  179.913     0.000  268.871    0.000  268.871     0.000   19.906    0.000   19.906
283.60   328.783  194.683    0.000  194.683     0.000  327.670    0.000  327.670     0.000  150.700    0.000  150.700
283.70   335.264  184.033    0.000  184.033     0.000  331.865    0.000  331.865     0.000   90.782    0.000   90.782
283.80   316.593  206.526    0.000  206.526     0.000  312.451    0.000  312.451     0.000   70.474    0.000   70.474
283.90   322.707  174.701    0.000  174.701     0.000  308.949    0.000  308.949     0.000   50.568    0.000   50.568
284.00   328.862  188.528    0.000  188.528     0.000  332.079    0.000  332.079     0.000   71.077    0.000   71.077
284.10   323.816  187.136    0.000  187.136     0.000  298.615    0.000  298.615     0.000   60.119    0.000   60.119
284.20   294.454  188.158    0.000  188.158     0.000  299.264    0.000  299.264     0.000   50.468    0.000   50.468
284.30   299.044  189.184    0.000  189.184     0.000  338.044    0.000  338.044     0.000   60.923    0.000   60.923
284.40   362.856  175.678    0.000  175.678     0.000  327.022    0.000  327.022     0.000   40.012    0.000   40.012
284.50   315.412  196.552    0.000  196.552     0.000  300.604    0.000  300.604     0.000   60.822    0.000   60.822
284.60   299.986  212.181    0.000  212.181     0.000  363.164    0.000  363.164     0.000  111.089    0.000  111.089
284.70   298.124  179.252    0.000  179.252     0.000  352.051    0.000  352.051     0.000  101.438    0.000  101.438
284.80   310.312  180.505    0.000  180.505     0.000  331.903    0.000  331.903     0.000  111.693    0.000  111.693
284.90   265.151  214.579    0.000  214.579     0.000  327.365    0.000  327.365     0.000   71.077    0.000   71.077
285.00   299.596  188.438    0.000  188.438     0.000  305.271    0.000  305.271     0.000   70.976    0.000   70.976
285.10   285.694  202.660    0.000  202.660     0.000  330.090    0.000  330.090     0.000  101.539    0.000  101.539
285.20   274.763  182.926    0.000  182.926     0.000  279.764    0.000  279.764     0.000   30.462    0.000   30.462
285.30   300.047  184.130    0.000  184.130     0.000  302.335    0.000  302.335     0.000   81.030    0.000   81.030
285.40   335.996  195.247    0.000  195.247     0.000  361.391    0.000  361.391     0.000   30.261    0.000   30.261
285.50   269.302  209.808    0.000  209.808     0.000  346.518    0.000  346.518     0.000   71.077    0.000   71.077
285.60   275.282  201.836    0.000  201.836     0.000  317.509    0.000  317.509     0.000   60.722    0.000   60.722
285.70   259.218  208.951    0.000  208.951     0.000  296.108    0.000  296.108     0.000   70.675    0.000   70.675
285.80   300.292  232.104    0.000  232.104     0.000  363.339    0.000  363.339     0.000   60.923    0.000   60.923
285.90   297.805  225.536    0.000  225.536     0.000  315.736    0.000  315.736     0.000   50.468    0.000   50.468
286.00   261.653  217.422    0.000  217.422     0.000  302.594    0.000  302.594     0.000   19.906    0.000   19.906
286.10   273.465  217.547    0.000  217.547     0.000  309.208    0.000  309.208     0.000   50.367    0.000   50.367
286.20   272.618  230.135    0.000  230.135     0.000  336.444    0.000  336.444     0.000  100.936    0.000  100.936
286.30   314.727  184.651    0.000  184.651     0.000  350.972    0.000  350.972     0.000   81.030    0.000   81.030
286.40   316.460  185.569    0.000  185.569     0.000  341.201    0.000  341.201     0.000   50.769    0.000   50.769
286.50   272.049  189.509    0.000  189.509     0.000  344.963    0.000  344.963     0.000   50.769    0.000   50.769
286.60   274.890  202.392    0.000  202.392     0.000  318.804    0.000  318.804     0.000   70.675    0.000   70.675
286.70   271.497  199.782    0.000  199.782     0.000  360.094    0.000  360.094     0.000  131.799    0.000  131.799
286.80   277.329  198.638    0.000  198.638     0.000  354.862    0.000  354.862     0.000   60.923    0.000   60.923
286.90   265.650  200.502    0.000  200.502     0.000  330.132    0.000  330.132     0.000   60.923    0.000   60.923
287.00   282.720  182.987    0.000  182.987     0.000  327.883    0.000  327.883     0.000   91.385    0.000   91.385
287.10   286.190  182.261    0.000  182.261     0.000  363.726    0.000  363.726     0.000  100.735    0.000  100.735
287.20   293.803  191.684    0.000  191.684     0.000  395.242    0.000  395.242     0.000  202.675    0.000  202.675
287.30   274.507  213.333    0.000  213.333     0.000  357.931    0.000  357.931     0.000  100.936    0.000  100.936
287.40   279.551  213.427    0.000  213.427     0.000  364.071    0.000  364.071     0.000   91.385    0.000   91.385
287.50   297.975  187.503    0.000  187.503     0.000  347.728    0.000  347.728     0.000   40.515    0.000   40.515
287.60   257.340  241.527    0.000  241.527     0.000  357.501    0.000  357.501     0.000   71.077    0.000   71.077
287.70   313.629  188.820    0.000  188.820     0.000  368.311    0.000  368.311     0.000   60.722    0.000   60.722
287.80   280.939  231.222    0.000  231.222     0.000  363.641    0.000  363.641     0.000   40.616    0.000   40.616
287.90   324.659  223.267    0.000  223.267     0.000  396.716    0.000  396.716     0.000  101.338    0.000  101.338
288.00   277.150  195.308    0.000  195.308     0.000  315.953    0.000  315.953     0.000   60.320    0.000   60.320
288.10   268.425  217.363    0.000  217.363     0.000  318.676    0.000  318.676     0.000   59.918    0.000   59.918
288.20   272.244  198.964    0.000  198.964     0.000  308.086    0.000  308.086     0.000  110.486    0.000  110.486
288.30   296.159  218.673    0.000  218.673     0.000  379.160    0.000  379.160     0.000  181.362    0.000  181.362
288.40   294.751  177.229    0.000  177.229     0.000  343.405    0.000  343.405     0.000  100.936    0.000  100.936
288.50   259.619  215.839    0.000  215.839     0.000  355.339    0.000  355.339     0.000   40.616    0.000   40.616
288.60   271.208  223.692    0.000  223.692     0.000  368.740    0.000  368.740     0.000  110.888    0.000  110.888
288.70   288.267  207.476    0.000  207.476     0.000  342.239    0.000  342.239     0.000   90.983    0.000   90.983
288.80   277.295  203.822    0.000  203.822     0.000  307.780    0.000  307.780     0.000   60.722    0.000   60.722
288.90   268.826  236.298    0.000  236.298     0.000  374.448    0.000  374.448     0.000   71.077    0.000   71.077
289.00   300.733  186.493    0.000  186.493     0.000  339.428    0.000  339.428     0.000   81.231    0.000   81.231
289.10   304.243  207.831    0.000  207.831     0.000  331.342    0.000  331.342     0.000   30.261    0.000   30.261
289.20   307.094  214.379    0.000  214.379     0.000  345.049    0.000  345.049     0.000   50.769    0.000   50.769
289.30   285.939  161.373    0.000  161.373     0.000  275.746    0.000  275.746     0.000    9.953    0.000    9.953
289.40   283.771  165.530    0.000  165.530     0.000  302.420    0.000  302.420     0.000   50.166    0.000   50.166
289.50   320.317  162.189    0.000  162.189     0.000  311.671    0.000  311.671     0.000   90.581    0.000   90.581
289.60   321.070  153.930    0.000  153.930     0.000  331.560    0.000  331.560     0.000   60.420    0.000   60.420
289.70   309.058  178.565    0.000  178.565     0.000  297.405    0.000  297.405     0.000   81.231    0.000   81.231
289.80   307.763  189.289    0.000  189.289     0.000  368.567    0.000  368.567     0.000   80.829    0.000   80.829
289.90   340.885  173.948    0.000  173.948     0.000  366.838    0.000  366.838     0.000   60.923    0.000   60.923
290.00   314.538  159.263    0.000  159.263     0.000  338.304    0.000  338.304     0.000   81.030    0.000   81.030
290.10   297.158  162.357    0.000  162.357     0.000  331.428    0.000  331.428     0.000   60.521    0.000   60.521
290.20   343.688  143.917    0.000  143.917     0.000  339.687    0.000  339.687     0.000  100.936    0.000  100.936
290.30   345.747  146.960    0.000  146.960     0.000  325.896    0.000  325.896     0.000  140.747    0.000  140.747
290.40   301.442  165.257    0.000  165.257     0.000  334.283    0.000  334.283     0.000   81.030    0.000   81.030
290.50   288.277  167.567    0.000  167.567     0.000  316.039    0.000  316.039     0.000  130.794    0.000  130.794
290.60   287.766  160.511    0.000  160.511     0.000  318.028    0.000  318.028     0.000   50.367    0.000   50.367
290.70   331.597  162.651    0.000  162.651     0.000  329.916    0.000  329.916     0.000   50.166    0.000   50.166
290.80   340.612  152.104    0.000  152.104     0.000  345.050    0.000  345.050     0.000   90.581    0.000   90.581
290.90   297.040  173.379    0.000  173.379     0.000  332.339    0.000  332.339     0.000   70.474    0.000   70.474
291.00   297.281  178.899    0.000  178.899     0.000  346.172    0.000  346.172     0.000   50.769    0.000   50.769
291.10   343.151  146.582    0.000  146.582     0.000  368.222    0.000  368.222     0.000  131.196    0.000  131.196
291.20   329.820  140.637    0.000  140.637     0.000  308.256    0.000  308.256     0.000  141.752    0.000  141.752
291.30   317.589  162.470    0.000  162.470     0.000  353.177    0.000  353.177     0.000   60.320    0.000   60.320
291.40   292.212  175.951    0.000  175.951     0.000  297.276    0.000  297.276     0.000   70.876    0.000   70.876
291.50   305.213  148.971    0.000  148.971     0.000  300.173    0.000  300.173     0.000   30.261    0.000   30.261
291.60   286.460  169.588    0.000  169.588     0.000  324.512    0.000  324.512     0.000   70.474    0.000   70.474
291.70   256.676  211.980    0.000  211.980     0.000  352.527    0.000  352.527     0.000   91.184    0.000   91.184
291.80   315.884  183.968    0.000  183.968     0.000  368.654    0.000  368.654     0.000   70.876    0.000   70.876
291.90   280.011  176.862    0.000  176.862     0.000  330.650    0.000  330.650     0.000   81.231    0.000   81.231
292.00   250.634  185.808    0.000  185.808     0.000  301.511    0.000  301.511     0.000   81.030    0.000   81.030
292.10   271.688  166.183    0.000  166.183     0.000  317.464    0.000  317.464     0.000   50.568    0.000   50.568
292.20   267.594  186.517    0.000  186.517     0.000  321.875    0.000  321.875     0.000   80.829    0.000   80.829
292.30   270.436  173.111    0.000  173.111     0.000  293.944    0.000  293.944     0.000   50.769    0.000   50.769
292.40   321.569  188.777    0.000  188.777     0.000  308.214    0.000  308.214     0.000   10.154    0.000   10.154
292.50   358.394  134.349    0.000  134.349     0.000  293.125    0.000  293.125     0.000    0.000    0.000    0.000
292.60   336.263  185.868    0.000  185.868     0.000  355.338    0.000  355.338     0.000   30.462    0.000   30.462
292.70   294.050  200.214    0.000  200.214     0.000  376.782    0.000  376.782     0.000   30.462    0.000   30.462
292.80   281.449  180.310    0.000  180.310     0.000  321.442    0.000  321.442     0.000   60.521    0.000   60.521
292.90   314.220  224.527    0.000  224.527     0.000  380.069    0.000  380.069     0.000   60.420    0.000   60.420
293.00   299.020  221.137    0.000  221.137     0.000  345.527    0.000  345.527     0.000   80.728    0.000   80.728
293.10   328.679  205.115    0.000  205.115     0.000  381.237    0.000  381.237     0.000   90.782    0.000   90.782
293.20   327.754  217.058    0.000  217.058     0.000  345.134    0.000  345.134     0.000   70.273    0.000   70.273
293.30   280.009  201.918    0.000  201.918     0.000  350.279    0.000  350.279     0.000   40.414    0.000   40.414
293.40   323.070  205.864    0.000  205.864     0.000  362.214    0.000  362.214     0.000   40.414    0.000   40.414
293.50   306.979  222.351    0.000  222.351     0.000  360.053    0.000  360.053     0.000   20.308    0.000   20.308
293.60   313.740  213.499    0.000  213.499     0.000  374.665    0.000  374.665     0.000   70.373    0.000   70.373
293.70   292.630  191.474    0.000  191.474     0.000  319.802    0.000  319.802     0.000    9.953    0.000    9.953
293.80   299.801  227.580    0.000  227.580     0.000  320.235    0.000  320.235     0.000   30.060    0.000   30.060
293.90   314.467  219.527    0.000  219.527     0.000  322.437    0.000  322.437     0.000   50.367    0.000   50.367
294.00   282.733  229.980    0.000  229.980     0.000  330.653    0.000  330.653     0.000   50.568    0.000   50.568
294.10   267.143  218.512    0.000  218.512     0.000  294.900    0.000  294.900     0.000   30.261    0.000   30.261
294.20   281.877  218.110    0.000  218.110     0.000  312.579    0.000  312.579     0.000   50.166    0.000   50.166
294.30   288.757  221.554    0.000  221.554     0.000  326.069    0.000  326.069     0.000   40.213    0.000   40.213
294.40   297.434  215.536    0.000  215.536     0.000  315.176    0.000  315.176     0.000   40.213    0.000   40.213
294.50   298.084  199.508    0.000  199.508     0.000  332.555    0.000  332.555     0.000   60.521    0.000   60.521
294.60   318.974  208.683    0.000  208.683     0.000  311.371    0.000  311.371     0.000   90.782    0.000   90.782
294.70   323.949  205.357    0.000  205.357     0.000  344.446    0.000  344.446     0.000   80.025    0.000   80.025
294.80   306.474  209.369    0.000  209.369     0.000  320.316    0.000  320.316     0.000   30.462    0.000   30.462
294.90   303.216  234.979    0.000  234.979     0.000  377.950    0.000  377.950     0.000   70.876    0.000   70.876
295.00   318.384  221.383    0.000  221.383     0.000  391.915    0.000  391.915     0.000   81.030    0.000   81.030
295.10   272.235  209.066    0.000  209.066     0.000  345.268    0.000  345.268     0.000  100.735    0.000  100.735
295.20   287.931  217.789    0.000  217.789     0.000  382.921    0.000  382.921     0.000   60.722    0.000   60.722
295.30   306.385  198.210    0.000  198.210     0.000  352.960    0.000  352.960     0.000   70.876    0.000   70.876
295.40   258.162  237.207    0.000  237.207     0.000  333.116    0.000  333.116     0.000   20.308    0.000   20.308
295.50   306.131  170.721    0.000  170.721     0.000  323.345    0.000  323.345     0.000   40.414    0.000   40.414
295.60   319.981  167.058    0.000  167.058     0.000  330.781    0.000  330.781     0.000   20.308    0.000   20.308
295.70   303.699  190.067    0.000  190.067     0.000  331.948    0.000  331.948     0.000   40.414    0.000   40.414
295.80   309.611  187.212    0.000  187.212     0.000  344.571    0.000  344.571     0.000   40.213    0.000   40.213
295.90   298.943  199.433    0.000  199.433     0.000  368.437    0.000  368.437     0.000   60.722    0.000   60.722
296.00   282.060  202.913    0.000  202.913     0.000  374.361    0.000  374.361     0.000  111.291    0.000  111.291
296.10   281.239  201.562    0.000  201.562     0.000  293.946    0.000  293.946     0.000   10.154    0.000   10.154
296.20   286.818  204.428    0.000  204.428     0.000  348.724    0.000  348.724     0.000   40.414    0.000   40.414
296.30   300.791  188.077    0.000  188.077     0.000  359.704    0.000  359.704     0.000   30.462    0.000   30.462
296.40   296.347  197.711    0.000  197.711     0.000  357.588    0.000  357.588     0.000  101.539    0.000  101.539
296.50   270.028  182.103    0.000  182.103     0.000  342.496    0.000  342.496     0.000   80.829    0.000   80.829
296.60   313.694  162.313    0.000  162.313     0.000  349.458    0.000  349.458     0.000  151.906    0.000  151.906
296.70   294.857  145.144    0.000  145.144     0.000  313.314    0.000  313.314     0.000   70.474    0.000   70.474
296.80   326.192  152.193    0.000  152.193     0.000  342.714    0.000  342.714     0.000   80.025    0.000   80.025
296.90   307.664  159.291    0.000  159.291     0.000  342.410    0.000  342.410     0.000  100.533    0.000  100.533
297.00   323.400  132.474    0.000  132.474     0.000  310.807    0.000  310.807     0.000   40.414    0.000   40.414
297.10   350.113  146.273    0.000  146.273     0.000  342.109    0.000  342.109     0.000   40.213    0.000   40.213
297.20   346.175  132.247    0.000  132.247     0.000  342.668    0.000  342.668     0.000  110.687    0.000  110.687
297.30   303.781  134.700    0.000  134.700     0.000  369.648    0.000  369.648     0.000   60.722    0.000   60.722
297.40   338.950  162.895    0.000  162.895     0.000  395.718    0.000  395.718     0.000   70.675    0.000   70.675
297.50   307.536  179.326    0.000  179.326     0.000  390.657    0.000  390.657     0.000  100.332    0.000  100.332
297.60   304.570  161.330    0.000  161.330     0.000  388.928    0.000  388.928     0.000  120.539    0.000  120.539
297.70   287.351  183.387    0.000  183.387     0.000  376.520    0.000  376.520     0.000   81.030    0.000   81.030
297.80   297.177  177.494    0.000  177.494     0.000  352.875    0.000  352.875     0.000   80.628    0.000   80.628
297.90   311.030  163.430    0.000  163.430     0.000  379.850    0.000  379.850     0.000   70.273    0.000   70.273
298.00   299.069  154.908    0.000  154.908     0.000  325.680    0.000  325.680     0.000   71.077    0.000   71.077
298.10   267.702  172.374    0.000  172.374     0.000  336.745    0.000  336.745     0.000   90.983    0.000   90.983
298.20   291.582  178.202    0.000  178.202     0.000  366.191    0.000  366.191     0.000  100.332    0.000  100.332
298.30   291.548  182.983    0.000  182.983     0.000  362.860    0.000  362.860     0.000  101.338    0.000  101.338
298.40   303.062  168.763    0.000  168.763     0.000  331.430    0.000  331.430     0.000   40.616    0.000   40.616
298.50   285.597  165.938    0.000  165.938     0.000  316.124    0.000  316.124     0.000   60.923    0.000   60.923
298.60   264.997  179.835    0.000  179.835     0.000  325.550    0.000  325.550     0.000  111.089    0.000  111.089
298.70   324.881  157.316    0.000  157.316     0.000  328.445    0.000  328.445     0.000   60.923    0.000   60.923
298.80   290.157  191.547    0.000  191.547     0.000  358.797    0.000  358.797     0.000  111.693    0.000  111.693
298.90   297.364  170.086    0.000  170.086     0.000  344.572    0.000  344.572     0.000   81.231    0.000   81.231
299.00   294.681  181.177    0.000  181.177     0.000  304.581    0.000  304.581     0.000   50.769    0.000   50.769
299.10   283.848  211.208    0.000  211.208     0.000  342.974    0.000  342.974     0.000  111.291    0.000  111.291
299.20   303.528  158.766    0.000  158.766     0.000  320.235    0.000  320.235     0.000  121.646    0.000  121.646
299.30   291.596  177.804    0.000  177.804     0.000  346.823    0.000  346.823     0.000   90.782    0.000   90.782
299.40   295.844  158.161    0.000  158.161     0.000  315.694    0.000  315.694     0.000  110.486    0.000  110.486
299.50   332.291  142.475    0.000  142.475     0.000  353.350    0.000  353.350     0.000  100.634    0.000  100.634
299.60   336.255  141.149    0.000  141.149     0.000  320.147    0.000  320.147     0.000  101.539    0.000  101.539
299.70   362.443  133.785    0.000  133.785     0.000  344.013    0.000  344.013     0.000   81.231    0.000   81.231
299.80   316.549  137.802    0.000  137.802     0.000  326.802    0.000  326.802     0.000   50.769    0.000   50.769
299.90   306.686  153.046    0.000  153.046     0.000  325.983    0.000  325.983     0.000   91.385    0.000   91.385
300.00   321.292  159.415    0.000  159.415     0.000  342.196    0.000  342.196     0.000   50.769    0.000   50.769
300.10   340.470  171.773    0.000  171.773     0.000  378.469    0.000  378.469     0.000   40.616    0.000   40.616
300.20   296.423  174.323    0.000  174.323     0.000  356.205    0.000  356.205     0.000   80.226    0.000   80.226
300.30   319.814  183.474    0.000  183.474     0.000  296.066    0.000  296.066     0.000   40.616    0.000   40.616
300.40   305.413  166.093    0.000  166.093     0.000  314.310    0.000  314.310     0.000   50.367    0.000   50.367
300.50   312.546  185.568    0.000  185.568     0.000  334.934    0.000  334.934     0.000   40.616    0.000   40.616
300.60   348.425  190.505    0.000  190.505     0.000  375.314    0.000  375.314     0.000   70.474    0.000   70.474
300.70   340.559  195.712    0.000  195.712     0.000  315.004    0.000  315.004     0.000   10.154    0.000   10.154
300.80   354.614  168.861    0.000  168.861     0.000  325.552    0.000  325.552     0.000   30.462    0.000   30.462
300.90   324.204  173.532    0.000  173.532     0.000  332.943    0.000  332.943     0.000   20.308    0.000   20.308
301.00   331.251  161.367    0.000  161.367     0.000  316.646    0.000  316.646     0.000   10.154    0.000   10.154
301.10   317.927  155.312    0.000  155.312     0.000  285.257    0.000  285.257     0.000   40.012    0.000   40.012
301.20   315.911  170.179    0.000  170.179     0.000  359.576    0.000  359.576     0.000   50.769    0.000   50.769
301.30   332.967  182.523    0.000  182.523     0.000  317.683    0.000  317.683     0.000   40.414    0.000   40.414
301.40   359.855  160.754    0.000  160.754     0.000  366.452    0.000  366.452     0.000   81.231    0.000   81.231
301.50   309.716  166.100    0.000  166.100     0.000  300.130    0.000  300.130     0.000   91.385    0.000   91.385
301.60   376.915  163.070    0.000  163.070     0.000  360.485    0.000  360.485     0.000  101.137    0.000  101.137
301.70   367.236  148.636    0.000  148.636     0.000  344.099    0.000  344.099     0.000   60.923    0.000   60.923
301.80   331.396  171.847    0.000  171.847     0.000  318.114    0.000  318.114     0.000   60.923    0.000   60.923
301.90   338.960  161.367    0.000  161.367     0.000  357.458    0.000  357.458     0.000   50.769    0.000   50.769
302.00   309.786  153.081    0.000  153.081     0.000  325.898    0.000  325.898     0.000   50.769    0.000   50.769
302.10   365.973  132.669    0.000  132.669     0.000  338.307    0.000  338.307     0.000   81.030    0.000   81.030
302.20   355.763  152.142    0.000  152.142     0.000  362.429    0.000  362.429     0.000   20.107    0.000   20.107
302.30   350.703  136.485    0.000  136.485     0.000  338.953    0.000  338.953     0.000   10.154    0.000   10.154
302.40   396.244  143.957    0.000  143.957     0.000  389.107    0.000  389.107     0.000   90.380    0.000   90.380
302.50   407.665  138.109    0.000  138.109     0.000  386.772    0.000  386.772     0.000  100.533    0.000  100.533
302.60   339.185  173.742    0.000  173.742     0.000  355.296    0.000  355.296     0.000   60.722    0.000   60.722
302.70   290.882  195.281    0.000  195.281     0.000  351.493    0.000  351.493     0.000  140.345    0.000  140.345
302.80   302.881  192.661    0.000  192.661     0.000  374.015    0.000  374.015     0.000  150.901    0.000  150.901
302.90   307.627  234.601    0.000  234.601     0.000  401.428    0.000  401.428     0.000   90.380    0.000   90.380
303.00   295.315  212.879    0.000  212.879     0.000  366.623    0.000  366.623     0.000   40.616    0.000   40.616
303.10   297.025  237.493    0.000  237.493     0.000  370.340    0.000  370.340     0.000   50.568    0.000   50.568
303.20   312.005  219.345    0.000  219.345     0.000  407.825    0.000  407.825     0.000   70.876    0.000   70.876
303.30   304.373  240.679    0.000  240.679     0.000  411.283    0.000  411.283     0.000   50.367    0.000   50.367
303.40   299.469  231.525    0.000  231.525     0.000  414.915    0.000  414.915     0.000  100.936    0.000  100.936
303.50   304.475  218.252    0.000  218.252     0.000  407.002    0.000  407.002     0.000  141.450    0.000  141.450
303.60   313.751  195.685    0.000  195.685     0.000  382.144    0.000  382.144     0.000  121.646    0.000  121.646
303.70   305.102  180.901    0.000  180.901     0.000  407.867    0.000  407.867     0.000  130.794    0.000  130.794
303.80   274.371  211.146    0.000  211.146     0.000  398.572    0.000  398.572     0.000  111.089    0.000  111.089
303.90   325.385  189.811    0.000  189.811     0.000  412.712    0.000  412.712     0.000   90.380    0.000   90.380
304.00   304.955  226.630    0.000  226.630     0.000  423.172    0.000  423.172     0.000   90.782    0.000   90.782
304.10   330.391  184.785    0.000  184.785     0.000  399.221    0.000  399.221     0.000  140.948    0.000  140.948
304.20   311.955  217.502    0.000  217.502     0.000  426.244    0.000  426.244     0.000   80.025    0.000   80.025
304.30   312.789  224.623    0.000  224.623     0.000  458.495    0.000  458.495     0.000  110.687    0.000  110.687
304.40   285.186  212.999    0.000  212.999     0.000  460.092    0.000  460.092     0.000   49.965    0.000   49.965
304.50   303.638  218.966    0.000  218.966     0.000  451.448    0.000  451.448     0.000   60.320    0.000   60.320
304.60   299.926  221.048    0.000  221.048     0.000  444.272    0.000  444.272     0.000  100.332    0.000  100.332
304.70   299.769  203.654    0.000  203.654     0.000  421.311    0.000  421.311     0.000   89.977    0.000   89.977
304.80   296.964  200.347    0.000  200.347     0.000  382.317    0.000  382.317     0.000   80.829    0.000   80.829
304.90   304.910  191.297    0.000  191.297     0.000  345.827    0.000  345.827     0.000  111.492    0.000  111.492
305.00   272.849  194.715    0.000  194.715     0.000  353.695    0.000  353.695     0.000   81.231    0.000   81.231
305.10   311.144  195.710    0.000  195.710     0.000  340.597    0.000  340.597     0.000   30.462    0.000   30.462
305.20   310.308  236.160    0.000  236.160     0.000  445.916    0.000  445.916     0.000  110.687    0.000  110.687
305.30   308.629  222.337    0.000  222.337     0.000  369.218    0.000  369.218     0.000  111.089    0.000  111.089
305.40   328.084  230.179    0.000  230.179     0.000  384.005    0.000  384.005     0.000  110.888    0.000  110.888
305.50   302.256  214.027    0.000  214.027     0.000  402.597    0.000  402.597     0.000   60.320    0.000   60.320
305.60   303.985  176.582    0.000  176.582     0.000  333.593    0.000  333.593     0.000   30.261    0.000   30.261
305.70   315.780  186.485    0.000  186.485     0.000  331.692    0.000  331.692     0.000   50.769    0.000   50.769
305.80   312.957  205.038    0.000  205.038     0.000  334.154    0.000  334.154     0.000   50.769    0.000   50.769
305.90   294.041  213.440    0.000  213.440     0.000  364.116    0.000  364.116     0.000  110.888    0.000  110.888
306.00   295.287  215.584    0.000  215.584     0.000  310.419    0.000  310.419     0.000   10.154    0.000   10.154
306.10   289.744  179.199    0.000  179.199     0.000  348.940    0.000  348.940     0.000   70.876    0.000   70.876
306.20   318.147  183.453    0.000  183.453     0.000  308.647    0.000  308.647     0.000   60.923    0.000   60.923
306.30   314.464  183.485    0.000  183.485     0.000  331.691    0.000  331.691     0.000  161.055    0.000  161.055
306.40   327.472  180.218    0.000  180.218     0.000  333.854    0.000  333.854     0.000  131.799    0.000  131.799
306.50   348.683  154.172    0.000  154.172     0.000  293.342    0.000  293.342     0.000  101.137    0.000  101.137
306.60   313.087  201.001    0.000  201.001     0.000  328.449    0.000  328.449     0.000  101.338    0.000  101.338
306.70   300.304  185.023    0.000  185.023     0.000  335.841    0.000  335.841     0.000   90.983    0.000   90.983
306.80   337.222  179.442    0.000  179.442     0.000  364.419    0.000  364.419     0.000   60.320    0.000   60.320
306.90   333.554  211.205    0.000  211.205     0.000  380.417    0.000  380.417     0.000  120.439    0.000  120.439
307.00   315.718  206.736    0.000  206.736     0.000  400.347    0.000  400.347     0.000  130.995    0.000  130.995
307.10   332.214  142.122    0.000  142.122     0.000  298.918    0.000  298.918     0.000   30.462    0.000   30.462
307.20   349.392  190.158    0.000  190.158     0.000  337.571    0.000  337.571     0.000   30.261    0.000   30.261
307.30   290.056  178.405    0.000  178.405     0.000  352.484    0.000  352.484     0.000   81.030    0.000   81.030
307.40   281.833  180.701    0.000  180.701     0.000  324.469    0.000  324.469     0.000   90.983    0.000   90.983
307.50   356.200  203.104    0.000  203.104     0.000  381.886    0.000  381.886     0.000   80.427    0.000   80.427
307.60   292.651  181.489    0.000  181.489     0.000  309.857    0.000  309.857     0.000   20.308    0.000   20.308
307.70   270.804  191.767    0.000  191.767     0.000  312.798    0.000  312.798     0.000   50.769    0.000   50.769
307.80   278.017  192.514    0.000  192.514     0.000  307.609    0.000  307.609     0.000   40.616    0.000   40.616
307.90   272.619  193.363    0.000  193.363     0.000  323.389    0.000  323.389     0.000   71.077    0.000   71.077
308.00   275.803  200.436    0.000  200.436     0.000  277.087    0.000  277.087     0.000   60.722    0.000   60.722
308.10   286.113  187.291    0.000  187.291     0.000  312.928    0.000  312.928     0.000   20.308    0.000   20.308
308.20   292.133  189.127    0.000  189.127     0.000  323.303    0.000  323.303     0.000   81.231    0.000   81.231
308.30   320.904  193.908    0.000  193.908     0.000  316.386    0.000  316.386     0.000  111.693    0.000  111.693
308.40   319.593  176.971    0.000  176.971     0.000  323.519    0.000  323.519     0.000   40.616    0.000   40.616
308.50   312.206  175.336    0.000  175.336     0.000  307.694    0.000  307.694     0.000   40.616    0.000   40.616
308.60   272.608  193.650    0.000  193.650     0.000  329.269    0.000  329.269     0.000   71.077    0.000   71.077
308.70   276.831  172.149    0.000  172.149     0.000  333.333    0.000  333.333     0.000   81.231    0.000   81.231
308.80   276.749  170.950    0.000  170.950     0.000  283.484    0.000  283.484     0.000   40.414    0.000   40.414
308.90   275.314  168.262    0.000  168.262     0.000  248.811    0.000  248.811     0.000   20.308    0.000   20.308
309.00   254.009  178.167    0.000  178.167     0.000  274.879    0.000  274.879     0.000   50.568    0.000   50.568
309.10   291.794  176.034    0.000  176.034     0.000  279.377    0.000  279.377     0.000   71.077    0.000   71.077
309.20   302.356  184.234    0.000  184.234     0.000  322.830    0.000  322.830     0.000   80.829    0.000   80.829
309.30   327.732  164.918    0.000  164.918     0.000  324.384    0.000  324.384     0.000  120.439    0.000  120.439
309.40   332.043  203.165    0.000  203.165     0.000  323.996    0.000  323.996     0.000  110.486    0.000  110.486
309.50   299.335  183.572    0.000  183.572     0.000  320.493    0.000  320.493     0.000  100.131    0.000  100.131
309.60   308.026  202.974    0.000  202.974     0.000  341.635    0.000  341.635     0.000   71.077    0.000   71.077
309.70   313.337  196.602    0.000  196.602     0.000  327.325    0.000  327.325     0.000  101.338    0.000  101.338
309.80   313.052  188.497    0.000  188.497     0.000  296.670    0.000  296.670     0.000   40.616    0.000   40.616
309.90   312.914  205.829    0.000  205.829     0.000  352.010    0.000  352.010     0.000   90.983    0.000   90.983
310.00   309.239  207.616    0.000  207.616     0.000  333.422    0.000  333.422     0.000   91.385    0.000   91.385
310.10   290.672  196.113    0.000  196.113     0.000  316.816    0.000  316.816     0.000   20.308    0.000   20.308
310.20   367.552  212.443    0.000  212.443     0.000  342.803    0.000  342.803     0.000  141.350    0.000  141.350
310.30   315.547  202.506    0.000  202.506     0.000  333.721    0.000  333.721     0.000   81.231    0.000   81.231
310.40   303.675  214.594    0.000  214.594     0.000  328.577    0.000  328.577     0.000   60.722    0.000   60.722
310.50   330.726  198.579    0.000  198.579     0.000  303.114    0.000  303.114     0.000   10.154    0.000   10.154
310.60   357.869  187.944    0.000  187.944     0.000  315.047    0.000  315.047     0.000   39.811    0.000   39.811
310.70   330.110  166.425    0.000  166.425     0.000  297.924    0.000  297.924     0.000   30.462    0.000   30.462
310.80   350.685  144.319    0.000  144.319     0.000  328.015    0.000  328.015     0.000  101.539    0.000  101.539
310.90   314.929  181.640    0.000  181.640     0.000  302.721    0.000  302.721     0.000   40.414    0.000   40.414
311.00   316.324  178.532    0.000  178.532     0.000  314.006    0.000  314.006     0.000   70.876    0.000   70.876
311.10   312.259  194.239    0.000  194.239     0.000  319.973    0.000  319.973     0.000    9.953    0.000    9.953
311.20   307.244  196.202    0.000  196.202     0.000  262.472    0.000  262.472     0.000   40.616    0.000   40.616
311.30   338.346  201.985    0.000  201.985     0.000  341.721    0.000  341.721     0.000  111.291    0.000  111.291
311.40   282.915  220.208    0.000  220.208     0.000  321.485    0.000  321.485     0.000   30.261    0.000   30.261
311.50   298.510  223.007    0.000  223.007     0.000  322.912    0.000  322.912     0.000   50.769    0.000   50.769
311.60   280.568  188.490    0.000  188.490     0.000  328.404    0.000  328.404     0.000   40.213    0.000   40.213
311.70   291.705  219.952    0.000  219.952     0.000  343.235    0.000  343.235     0.000  120.841    0.000  120.841
311.80   318.670  195.202    0.000  195.202     0.000  313.447    0.000  313.447     0.000   60.923    0.000   60.923
311.90   312.199  208.792    0.000  208.792     0.000  355.903    0.000  355.903     0.000  101.539    0.000  101.539
312.00   336.071  189.088    0.000  189.088     0.000  332.038    0.000  332.038     0.000  121.444    0.000  121.444
312.10   288.453  223.832    0.000  223.832     0.000  324.512    0.000  324.512     0.000   10.154    0.000   10.154
312.20   296.077  209.613    0.000  209.613     0.000  347.731    0.000  347.731     0.000   80.427    0.000   80.427
312.30   305.118  222.048    0.000  222.048     0.000  360.701    0.000  360.701     0.000  121.042    0.000  121.042
312.40   340.046  194.718    0.000  194.718     0.000  302.595    0.000  302.595     0.000   20.308    0.000   20.308
312.50   301.676  210.646    0.000  210.646     0.000  272.115    0.000  272.115     0.000   10.154    0.000   10.154
312.60   369.072  166.099    0.000  166.099     0.000  329.568    0.000  329.568     0.000   30.462    0.000   30.462
312.70   296.066  192.379    0.000  192.379     0.000  272.112    0.000  272.112     0.000   10.154    0.000   10.154
312.80   296.439  181.598    0.000  181.598     0.000  291.872    0.000  291.872     0.000   50.769    0.000   50.769
312.90   340.234  181.586    0.000  181.586     0.000  319.108    0.000  319.108     0.000   10.154    0.000   10.154
313.00   323.522  226.499    0.000  226.499     0.000  381.671    0.000  381.671     0.000   30.462    0.000   30.462
313.10   360.560  178.224    0.000  178.224     0.000  387.852    0.000  387.852     0.000   50.166    0.000   50.166
313.20   342.671  175.841    0.000  175.841     0.000  349.417    0.000  349.417     0.000   30.462    0.000   30.462
313.30   336.834  218.928    0.000  218.928     0.000  391.008    0.000  391.008     0.000   60.521    0.000   60.521
313.40   369.293  186.098    0.000  186.098     0.000  401.731    0.000  401.731     0.000  141.350    0.000  141.350
313.50   333.525  194.353    0.000  194.353     0.000  392.393    0.000  392.393     0.000   89.776    0.000   89.776
313.60   383.117  183.025    0.000  183.025     0.000  415.611    0.000  415.611     0.000   70.072    0.000   70.072
313.70   348.594  194.229    0.000  194.229     0.000  394.944    0.000  394.944     0.000   50.367    0.000   50.367
313.80   279.354  245.143    0.000  245.143     0.000  387.552    0.000  387.552     0.000   81.030    0.000   81.030
313.90   283.995  219.919    0.000  219.919     0.000  386.684    0.000  386.684     0.000   91.385    0.000   91.385
314.00   329.148  185.097    0.000  185.097     0.000  365.760    0.000  365.760     0.000  111.693    0.000  111.693
314.10   290.790  215.276    0.000  215.276     0.000  356.594    0.000  356.594     0.000   50.367    0.000   50.367
314.20   278.409  205.866    0.000  205.866     0.000  307.135    0.000  307.135     0.000   20.308    0.000   20.308
314.30   275.501  183.465    0.000  183.465     0.000  305.143    0.000  305.143     0.000   10.154    0.000   10.154
314.40   292.339  176.071    0.000  176.071     0.000  328.835    0.000  328.835     0.000   71.077    0.000   71.077
314.50   322.956  185.152    0.000  185.152     0.000  319.973    0.000  319.973     0.000   81.231    0.000   81.231
314.60   329.238  172.243    0.000  172.243     0.000  320.923    0.000  320.923     0.000   50.769    0.000   50.769
314.70   286.266  184.187    0.000  184.187     0.000  336.618    0.000  336.618     0.000   50.769    0.000   50.769
314.80   275.631  168.547    0.000  168.547     0.000  291.656    0.000  291.656     0.000   30.261    0.000   30.261
314.90   332.154  171.121    0.000  171.121     0.000  334.670    0.000  334.670     0.000   60.822    0.000   60.822
315.00   305.402  161.077    0.000  161.077     0.000  293.211    0.000  293.211     0.000   71.077    0.000   71.077
315.10   339.612  162.210    0.000  162.210     0.000  322.829    0.000  322.829     0.000   81.231    0.000   81.231
315.20   311.495  161.004    0.000  161.004     0.000  311.627    0.000  311.627     0.000   81.030    0.000   81.030
315.30   335.845  182.535    0.000  182.535     0.000  319.498    0.000  319.498     0.000   20.107    0.000   20.107
315.40   319.033  168.979    0.000  168.979     0.000  307.694    0.000  307.694     0.000   30.462    0.000   30.462
315.50   346.657  177.835    0.000  177.835     0.000  380.199    0.000  380.199     0.000  101.137    0.000  101.137
315.60   343.198  168.136    0.000  168.136     0.000  334.759    0.000  334.759     0.000   40.616    0.000   40.616
315.70   335.532  180.552    0.000  180.552     0.000  369.001    0.000  369.001     0.000   60.923    0.000   60.923
315.80   353.546  180.290    0.000  180.290     0.000  357.370    0.000  357.370     0.000   20.207    0.000   20.207
315.90   319.951  214.202    0.000  214.202     0.000  356.634    0.000  356.634     0.000   60.621    0.000   60.621
316.00   268.089  231.265    0.000  231.265     0.000  295.677    0.000  295.677     0.000   10.154    0.000   10.154
316.10   303.513  212.816    0.000  212.816     0.000  370.647    0.000  370.647     0.000   70.675    0.000   70.675
316.20   291.046  220.975    0.000  220.975     0.000  361.607    0.000  361.607     0.000   71.077    0.000   71.077
316.30   331.909  186.755    0.000  186.755     0.000  327.324    0.000  327.324     0.000   30.462    0.000   30.462
316.40   302.202  214.693    0.000  214.693     0.000  340.942    0.000  340.942     0.000   90.179    0.000   90.179
316.50   330.190  231.360    0.000  231.360     0.000  331.734    0.000  331.734     0.000   89.776    0.000   89.776
316.60   296.657  180.438    0.000  180.438     0.000  300.864    0.000  300.864     0.000   40.213    0.000   40.213
316.70   293.523  207.893    0.000  207.893     0.000  313.490    0.000  313.490     0.000    9.953    0.000    9.953
316.80   293.791  147.031    0.000  147.031     0.000  286.899    0.000  286.899     0.000   50.166    0.000   50.166
316.90   298.628  144.770    0.000  144.770     0.000  257.760    0.000  257.760     0.000    0.000    0.000    0.000
317.00   313.999  145.466    0.000  145.466     0.000  268.352    0.000  268.352     0.000   60.119    0.000   60.119
317.10   286.789  190.011    0.000  190.011     0.000  293.991    0.000  293.991     0.000   70.072    0.000   70.072
317.20   257.286  187.765    0.000  187.765     0.000  308.948    0.000  308.948     0.000   20.107    0.000   20.107
317.30   295.949  219.415    0.000  219.415     0.000  336.750    0.000  336.750     0.000   30.261    0.000   30.261
317.40   264.966  178.316    0.000  178.316     0.000  274.187    0.000  274.187     0.000   40.012    0.000   40.012
317.50   274.483  207.658    0.000  207.658     0.000  245.397    0.000  245.397     0.000    0.000    0.000    0.000
317.60   299.221  220.339    0.000  220.339     0.000  358.364    0.000  358.364     0.000   50.769    0.000   50.769
317.70   266.595  226.669    0.000  226.669     0.000  302.163    0.000  302.163     0.000   50.568    0.000   50.568
317.80   279.789  173.665    0.000  173.665     0.000  275.312    0.000  275.312     0.000   30.261    0.000   30.261
317.90   268.045  213.142    0.000  213.142     0.000  279.635    0.000  279.635     0.000   40.616    0.000   40.616
318.00   277.828  188.747    0.000  188.747     0.000  319.283    0.000  319.283     0.000   80.226    0.000   80.226
318.10   284.445  205.736    0.000  205.736     0.000  293.256    0.000  293.256     0.000   60.923    0.000   60.923
318.20   281.331  164.718    0.000  164.718     0.000  282.877    0.000  282.877     0.000    0.000    0.000    0.000
318.30   308.890  227.819    0.000  227.819     0.000  410.420    0.000  410.420     0.000   90.380    0.000   90.380
318.40   297.978  214.000    0.000  214.000     0.000  405.752    0.000  405.752     0.000   80.226    0.000   80.226
318.50   323.497  165.164    0.000  165.164     0.000  363.469    0.000  363.469     0.000  120.841    0.000  120.841
318.60   325.564  152.424    0.000  152.424     0.000  355.815    0.000  355.815     0.000   50.367    0.000   50.367
318.70   334.714  156.641    0.000  156.641     0.000  326.071    0.000  326.071     0.000   30.261    0.000   30.261
318.80   304.116  171.954    0.000  171.954     0.000  291.656    0.000  291.656     0.000    0.000    0.000    0.000
318.90   310.223  190.736    0.000  190.736     0.000  328.405    0.000  328.405     0.000   50.166    0.000   50.166
319.00   283.286  172.389    0.000  172.389     0.000  255.339    0.000  255.339     0.000   10.154    0.000   10.154
319.10   317.614  151.745    0.000  151.745     0.000  278.729    0.000  278.729     0.000   10.154    0.000   10.154
319.20   332.468  181.188    0.000  181.188     0.000  338.521    0.000  338.521     0.000   40.213    0.000   40.213
319.30   337.228  155.642    0.000  155.642     0.000  372.071    0.000  372.071     0.000   80.628    0.000   80.628
319.40   322.372  184.097    0.000  184.097     0.000  329.357    0.000  329.357     0.000   59.918    0.000   59.918
319.50   352.833  179.967    0.000  179.967     0.000  350.842    0.000  350.842     0.000   80.025    0.000   80.025
319.60   326.964  176.451    0.000  176.451     0.000  296.845    0.000  296.845     0.000   49.965    0.000   49.965
319.70   334.515  153.499    0.000  153.499     0.000  300.950    0.000  300.950     0.000   20.308    0.000   20.308
319.80   322.523  140.798    0.000  140.798     0.000  275.313    0.000  275.313     0.000   30.060    0.000   30.060
319.90   326.160  168.129    0.000  168.129     0.000  334.413    0.000  334.413     0.000   30.462    0.000   30.462
320.00   342.858  181.017    0.000  181.017     0.000  360.485    0.000  360.485     0.000   50.769    0.000   50.769
320.10   335.271  175.485    0.000  175.485     0.000  362.475    0.000  362.475     0.000   80.226    0.000   80.226
320.20   336.837  180.164    0.000  180.164     0.000  349.591    0.000  349.591     0.000   70.876    0.000   70.876
320.30   290.548  192.586    0.000  192.586     0.000  316.343    0.000  316.343     0.000   40.616    0.000   40.616
320.40   338.607  198.742    0.000  198.742     0.000  355.944    0.000  355.944     0.000   60.923    0.000   60.923
320.50   302.840  213.673    0.000  213.673     0.000  333.075    0.000  333.075     0.000   50.568    0.000   50.568
320.60   252.127  253.435    0.000  253.435     0.000  361.956    0.000  361.956     0.000   69.871    0.000   69.871
320.70   289.174  242.803    0.000  242.803     0.000  363.987    0.000  363.987     0.000   20.308    0.000   20.308
320.80   290.797  253.203    0.000  253.203     0.000  346.522    0.000  346.522     0.000   19.906    0.000   19.906
320.90   309.105  235.143    0.000  235.143     0.000  345.095    0.000  345.095     0.000   50.568    0.000   50.568
321.00   264.933  233.260    0.000  233.260     0.000  336.837    0.000  336.837     0.000   30.462    0.000   30.462
321.10   291.324  267.819    0.000  267.819     0.000  359.405    0.000  359.405     0.000   20.107    0.000   20.107
321.20   345.054  187.890    0.000  187.890     0.000  323.608    0.000  323.608     0.000   10.154    0.000   10.154
321.30   342.269  188.905    0.000  188.905     0.000  356.465    0.000  356.465     0.000   20.308    0.000   20.308
321.40   333.660  183.527    0.000  183.527     0.000  347.644    0.000  347.644     0.000   10.154    0.000   10.154
321.50   323.994  199.831    0.000  199.831     0.000  358.239    0.000  358.239     0.000   30.462    0.000   30.462
321.60   312.141  200.036    0.000  200.036     0.000  329.226    0.000  329.226     0.000   71.077    0.000   71.077
321.70   368.538  188.799    0.000  188.799     0.000  392.388    0.000  392.388     0.000   50.669    0.000   50.669
321.80   288.514  196.268    0.000  196.268     0.000  342.282    0.000  342.282     0.000   40.616    0.000   40.616
321.90   344.330  200.645    0.000  200.645     0.000  368.179    0.000  368.179     0.000  121.847    0.000  121.847
322.00   313.896  202.434    0.000  202.434     0.000  333.289    0.000  333.289     0.000   60.722    0.000   60.722
322.10   309.747  208.774    0.000  208.774     0.000  344.573    0.000  344.573     0.000  101.539    0.000  101.539
322.20   300.249  194.538    0.000  194.538     0.000  338.434    0.000  338.434     0.000   60.923    0.000   60.923
322.30   311.586  211.525    0.000  211.525     0.000  365.629    0.000  365.629     0.000   71.077    0.000   71.077
322.40   333.962  201.952    0.000  201.952     0.000  349.413    0.000  349.413     0.000  121.042    0.000  121.042
322.50   338.475  164.180    0.000  164.180     0.000  314.354    0.000  314.354     0.000   60.923    0.000   60.923
322.60   336.188  167.757    0.000  167.757     0.000  340.508    0.000  340.508     0.000   60.923    0.000   60.923
322.70   333.143  185.808    0.000  185.808     0.000  324.643    0.000  324.643     0.000   60.822    0.000   60.822
322.80   350.917  191.205    0.000  191.205     0.000  346.215    0.000  346.215     0.000  120.942    0.000  120.942
322.90   309.753  206.411    0.000  206.411     0.000  378.078    0.000  378.078     0.000   81.030    0.000   81.030
323.00   336.106  207.901    0.000  207.901     0.000  378.427    0.000  378.427     0.000   50.568    0.000   50.568
323.10   366.368  222.629    0.000  222.629     0.000  360.702    0.000  360.702     0.000  121.646    0.000  121.646
323.20   313.032  224.822    0.000  224.822     0.000  371.207    0.000  371.207     0.000  111.291    0.000  111.291
323.30   329.721  203.966    0.000  203.966     0.000  314.658    0.000  314.658     0.000   40.213    0.000   40.213
323.40   311.482  199.995    0.000  199.995     0.000  323.693    0.000  323.693     0.000   70.876    0.000   70.876
323.50   336.414  204.675    0.000  204.675     0.000  351.061    0.000  351.061     0.000   50.769    0.000   50.769
323.60   348.866  202.865    0.000  202.865     0.000  387.031    0.000  387.031     0.000   91.385    0.000   91.385
323.70   315.876  196.629    0.000  196.629     0.000  303.677    0.000  303.677     0.000   30.261    0.000   30.261
323.80   345.888  194.684    0.000  194.684     0.000  363.556    0.000  363.556     0.000   70.675    0.000   70.675
323.90   348.603  201.153    0.000  201.153     0.000  348.554    0.000  348.554     0.000   70.474    0.000   70.474
324.00   366.072  185.228    0.000  185.228     0.000  332.168    0.000  332.168     0.000    0.000    0.000    0.000
324.10   328.765  198.194    0.000  198.194     0.000  299.008    0.000  299.008     0.000   50.769    0.000   50.769
324.20   321.275  213.649    0.000  213.649     0.000  332.212    0.000  332.212     0.000   30.261    0.000   30.261
324.30   351.400  194.908    0.000  194.908     0.000  372.160    0.000  372.160     0.000  120.439    0.000  120.439
324.40   311.183  178.043    0.000  178.043     0.000  272.718    0.000  272.718     0.000    9.953    0.000    9.953
324.50   317.506  186.993    0.000  186.993     0.000  327.670    0.000  327.670     0.000   20.308    0.000   20.308
324.60   310.335  172.125    0.000  172.125     0.000  292.173    0.000  292.173     0.000   40.616    0.000   40.616
324.70   313.154  190.580    0.000  190.580     0.000  338.478    0.000  338.478     0.000   60.320    0.000   60.320
324.80   333.013  183.466    0.000  183.466     0.000  349.027    0.000  349.027     0.000   50.568    0.000   50.568
324.90   318.812  186.517    0.000  186.517     0.000  327.929    0.000  327.929     0.000   50.769    0.000   50.769
325.00   305.707  183.806    0.000  183.806     0.000  314.783    0.000  314.783     0.000   30.060    0.000   30.060
325.10   323.516  175.832    0.000  175.832     0.000  306.959    0.000  306.959     0.000   30.462    0.000   30.462
325.20   327.655  212.740    0.000  212.740     0.000  347.124    0.000  347.124     0.000   59.918    0.000   59.918
325.30   335.447  207.724    0.000  207.724     0.000  319.150    0.000  319.150     0.000    0.000    0.000    0.000
325.40   296.162  202.072    0.000  202.072     0.000  292.993    0.000  292.993     0.000   20.308    0.000   20.308
325.50   288.664  186.706    0.000  186.706     0.000  304.840    0.000  304.840     0.000   10.154    0.000   10.154
325.60   323.118  200.138    0.000  200.138     0.000  356.766    0.000  356.766     0.000   49.965    0.000   49.965
325.70   338.647  155.673    0.000  155.673     0.000  336.186    0.000  336.186     0.000   59.918    0.000   59.918
325.80   327.429  169.343    0.000  169.343     0.000  356.765    0.000  356.765     0.000   60.722    0.000   60.722
325.90   350.090  162.920    0.000  162.920     0.000  299.265    0.000  299.265     0.000   30.462    0.000   30.462
326.00   316.563  187.722    0.000  187.722     0.000  357.285    0.000  357.285     0.000   19.906    0.000   19.906
326.10   313.245  183.515    0.000  183.515     0.000  332.556    0.000  332.556     0.000   60.722    0.000   60.722
326.20   356.603  198.227    0.000  198.227     0.000  392.996    0.000  392.996     0.000   81.030    0.000   81.030
326.30   322.227  182.375    0.000  182.375     0.000  330.480    0.000  330.480     0.000   70.876    0.000   70.876
326.40   350.322  139.884    0.000  139.884     0.000  280.932    0.000  280.932     0.000   50.769    0.000   50.769
326.50   325.810  172.038    0.000  172.038     0.000  353.652    0.000  353.652     0.000  101.539    0.000  101.539
326.60   337.153  173.506    0.000  173.506     0.000  346.693    0.000  346.693     0.000   71.077    0.000   71.077
326.70   318.875  176.784    0.000  176.784     0.000  313.489    0.000  313.489     0.000   50.769    0.000   50.769
326.80   306.476  176.086    0.000  176.086     0.000  316.558    0.000  316.558     0.000   40.616    0.000   40.616
326.90   334.800  181.606    0.000  181.606     0.000  342.195    0.000  342.195     0.000   40.515    0.000   40.515
327.00   357.789  199.045    0.000  199.045     0.000  347.947    0.000  347.947     0.000   29.959    0.000   29.959
327.10   324.942  181.429    0.000  181.429     0.000  295.200    0.000  295.200     0.000   20.308    0.000   20.308
327.20   288.997  197.489    0.000  197.489     0.000  304.579    0.000  304.579     0.000  101.338    0.000  101.338
327.30   317.022  172.860    0.000  172.860     0.000  297.535    0.000  297.535     0.000   40.414    0.000   40.414
327.40   291.057  192.329    0.000  192.329     0.000  342.110    0.000  342.110     0.000   50.769    0.000   50.769
327.50   309.052  208.857    0.000  208.857     0.000  321.833    0.000  321.833     0.000   70.273    0.000   70.273
327.60   317.973  203.080    0.000  203.080     0.000  334.328    0.000  334.328     0.000   49.764    0.000   49.764
327.70   340.621  223.655    0.000  223.655     0.000  370.904    0.000  370.904     0.000   30.060    0.000   30.060
327.80   304.926  194.134    0.000  194.134     0.000  322.177    0.000  322.177     0.000   30.462    0.000   30.462
327.90   312.080  208.297    0.000  208.297     0.000  345.915    0.000  345.915     0.000   10.154    0.000   10.154
328.00   297.752  202.099    0.000  202.099     0.000  370.860    0.000  370.860     0.000   30.261    0.000   30.261
328.10   294.323  227.603    0.000  227.603     0.000  384.607    0.000  384.607     0.000   30.462    0.000   30.462
328.20   294.456  219.043    0.000  219.043     0.000  373.363    0.000  373.363     0.000  101.036    0.000  101.036
328.30   292.169  222.752    0.000  222.752     0.000  372.502    0.000  372.502     0.000   50.769    0.000   50.769
328.40   289.906  232.300    0.000  232.300     0.000  370.038    0.000  370.038     0.000   70.675    0.000   70.675
328.50   290.781  205.477    0.000  205.477     0.000  329.398    0.000  329.398     0.000  110.888    0.000  110.888
328.60   300.237  205.972    0.000  205.972     0.000  327.020    0.000  327.020     0.000   40.616    0.000   40.616
328.70   300.411  215.636    0.000  215.636     0.000  325.768    0.000  325.768     0.000    9.953    0.000    9.953
328.80   312.253  212.691    0.000  212.691     0.000  360.138    0.000  360.138     0.000   49.965    0.000   49.965
328.90   292.714  215.496    0.000  215.496     0.000  347.817    0.000  347.817     0.000   50.367    0.000   50.367
329.00   296.426  229.832    0.000  229.832     0.000  360.095    0.000  360.095     0.000   50.769    0.000   50.769
329.10   315.871  217.233    0.000  217.233     0.000  359.143    0.000  359.143     0.000   80.829    0.000   80.829
329.20   301.915  213.653    0.000  213.653     0.000  359.661    0.000  359.661     0.000   60.521    0.000   60.521
329.30   340.964  203.874    0.000  203.874     0.000  399.609    0.000  399.609     0.000   80.627    0.000   80.627
329.40   297.059  189.568    0.000  189.568     0.000  378.295    0.000  378.295     0.000  111.391    0.000  111.391
329.50   320.675  210.358    0.000  210.358     0.000  399.481    0.000  399.481     0.000   40.012    0.000   40.012
329.60   324.071  205.246    0.000  205.246     0.000  386.771    0.000  386.771     0.000   20.308    0.000   20.308
329.70   321.924  198.411    0.000  198.411     0.000  375.009    0.000  375.009     0.000   29.959    0.000   29.959
329.80   325.355  216.825    0.000  216.825     0.000  374.447    0.000  374.447     0.000   30.462    0.000   30.462
329.90   306.491  209.508    0.000  209.508     0.000  407.043    0.000  407.043     0.000   40.515    0.000   40.515
330.00   322.993  196.019    0.000  196.019     0.000  349.718    0.000  349.718     0.000   20.308    0.000   20.308
330.10   324.976  197.351    0.000  197.351     0.000  377.778    0.000  377.778     0.000   40.414    0.000   40.414
330.20   351.301  217.457    0.000  217.457     0.000  387.637    0.000  387.637     0.000   89.575    0.000   89.575
330.30   320.456  175.944    0.000  175.944     0.000  370.730    0.000  370.730     0.000   49.965    0.000   49.965
330.40   319.135  191.575    0.000  191.575     0.000  375.875    0.000  375.875     0.000   50.468    0.000   50.468
330.50   308.009  220.245    0.000  220.245     0.000  381.711    0.000  381.711     0.000   89.877    0.000   89.877
330.60   294.624  196.602    0.000  196.602     0.000  359.748    0.000  359.748     0.000  101.438    0.000  101.438
330.70   316.185  192.860    0.000  192.860     0.000  372.460    0.000  372.460     0.000   60.521    0.000   60.521
330.80   321.800  197.443    0.000  197.443     0.000  357.024    0.000  357.024     0.000  121.545    0.000  121.545
330.90   326.892  228.850    0.000  228.850     0.000  421.098    0.000  421.098     0.000  111.492    0.000  111.492
331.00   319.834  200.315    0.000  200.315     0.000  379.160    0.000  379.160     0.000   80.628    0.000   80.628
331.10   300.440  189.674    0.000  189.674     0.000  336.833    0.000  336.833     0.000   70.976    0.000   70.976
331.20   279.822  190.878    0.000  190.878     0.000  312.579    0.000  312.579     0.000   40.213    0.000   40.213
331.30   298.762  183.427    0.000  183.427     0.000  278.297    0.000  278.297     0.000   60.320    0.000   60.320
331.40   299.364  189.166    0.000  189.166     0.000  337.871    0.000  337.871     0.000  129.688    0.000  129.688
331.50   288.913  196.415    0.000  196.415     0.000  324.426    0.000  324.426     0.000   30.261    0.000   30.261
331.60   325.032  186.444    0.000  186.444     0.000  330.048    0.000  330.048     0.000  101.137    0.000  101.137
331.70   317.818  191.396    0.000  191.396     0.000  303.934    0.000  303.934     0.000   59.918    0.000   59.918
331.80   331.912  192.531    0.000  192.531     0.000  336.706    0.000  336.706     0.000   90.581    0.000   90.581
331.90   337.991  181.907    0.000  181.907     0.000  334.024    0.000  334.024     0.000   40.616    0.000   40.616
332.00   340.017  202.845    0.000  202.845     0.000  382.361    0.000  382.361     0.000   80.025    0.000   80.025
332.10   331.403  190.499    0.000  190.499     0.000  322.050    0.000  322.050     0.000   60.320    0.000   60.320
332.20   298.949  209.366    0.000  209.366     0.000  347.298    0.000  347.298     0.000   30.261    0.000   30.261
332.30   320.392  188.116    0.000  188.116     0.000  328.968    0.000  328.968     0.000   90.380    0.000   90.380
332.40   327.695  172.551    0.000  172.551     0.000  315.219    0.000  315.219     0.000  131.799    0.000  131.799
332.50   302.337  180.128    0.000  180.128     0.000  317.769    0.000  317.769     0.000   60.521    0.000   60.521
332.60   340.079  211.204    0.000  211.204     0.000  355.079    0.000  355.079     0.000  131.799    0.000  131.799
332.70   312.277  190.643    0.000  190.643     0.000  333.983    0.000  333.983     0.000  162.462    0.000  162.462
332.80   339.166  181.723    0.000  181.723     0.000  361.522    0.000  361.522     0.000  132.000    0.000  132.000
332.90   338.476  182.047    0.000  182.047     0.000  332.771    0.000  332.771     0.000  141.953    0.000  141.953
333.00   323.841  186.664    0.000  186.664     0.000  339.040    0.000  339.040     0.000   50.568    0.000   50.568
333.10   337.375  182.036    0.000  182.036     0.000  336.273    0.000  336.273     0.000   70.474    0.000   70.474
333.20   310.244  190.909    0.000  190.909     0.000  350.843    0.000  350.843     0.000  100.936    0.000  100.936
333.30   317.926  192.406    0.000  192.406     0.000  322.394    0.000  322.394     0.000   80.628    0.000   80.628
333.40   344.882  202.752    0.000  202.752     0.000  342.284    0.000  342.284     0.000   30.060    0.000   30.060
333.50   323.030  167.600    0.000  167.600     0.000  307.522    0.000  307.522     0.000   90.983    0.000   90.983
333.60   339.808  173.702    0.000  173.702     0.000  325.853    0.000  325.853     0.000   80.829    0.000   80.829
333.70   322.309  190.177    0.000  190.177     0.000  336.402    0.000  336.402     0.000  101.539    0.000  101.539
333.80   369.011  184.724    0.000  184.724     0.000  335.281    0.000  335.281     0.000   80.829    0.000   80.829
333.90   320.446  180.974    0.000  180.974     0.000  349.286    0.000  349.286     0.000  111.492    0.000  111.492
334.00   313.841  179.736    0.000  179.736     0.000  321.920    0.000  321.920     0.000   50.568    0.000   50.568
334.10   344.798  176.560    0.000  176.560     0.000  304.970    0.000  304.970     0.000   70.474    0.000   70.474
334.20   335.461  180.638    0.000  180.638     0.000  339.775    0.000  339.775     0.000  130.995    0.000  130.995
334.30   339.604  196.382    0.000  196.382     0.000  344.661    0.000  344.661     0.000  182.267    0.000  182.267
334.40   343.369  181.775    0.000  181.775     0.000  325.032    0.000  325.032     0.000   90.179    0.000   90.179
334.50   347.189  187.046    0.000  187.046     0.000  343.883    0.000  343.883     0.000  131.598    0.000  131.598
334.60   332.480  185.657    0.000  185.657     0.000  323.650    0.000  323.650     0.000   30.261    0.000   30.261
334.70   328.216  188.431    0.000  188.431     0.000  353.914    0.000  353.914     0.000   71.077    0.000   71.077
334.80   327.833  194.051    0.000  194.051     0.000  343.753    0.000  343.753     0.000  111.492    0.000  111.492
334.90   321.932  183.626    0.000  183.626     0.000  324.729    0.000  324.729     0.000  131.598    0.000  131.598
335.00   348.007  169.774    0.000  169.774     0.000  334.673    0.000  334.673     0.000  101.338    0.000  101.338
335.10   360.239  175.055    0.000  175.055     0.000  361.522    0.000  361.522     0.000  101.338    0.000  101.338
335.20   321.528  168.051    0.000  168.051     0.000  296.151    0.000  296.151     0.000   60.923    0.000   60.923
335.30   312.753  171.449    0.000  171.449     0.000  326.242    0.000  326.242     0.000   80.929    0.000   80.929
335.40   342.231  167.207    0.000  167.207     0.000  345.309    0.000  345.309     0.000   70.876    0.000   70.876
335.50   313.093  179.987    0.000  179.987     0.000  351.059    0.000  351.059     0.000  100.533    0.000  100.533
335.60   359.228  159.075    0.000  159.075     0.000  337.830    0.000  337.830     0.000   81.231    0.000   81.231
335.70   315.741  177.872    0.000  177.872     0.000  310.245    0.000  310.245     0.000   60.521    0.000   60.521
335.80   370.590  188.861    0.000  188.861     0.000  364.374    0.000  364.374     0.000   81.231    0.000   81.231
335.90   335.621  169.557    0.000  169.557     0.000  323.995    0.000  323.995     0.000  142.154    0.000  142.154
336.00   321.019  162.456    0.000  162.456     0.000  300.647    0.000  300.647     0.000   50.769    0.000   50.769
336.10   387.662  193.082    0.000  193.082     0.000  379.076    0.000  379.076     0.000  121.646    0.000  121.646
336.20   386.158  178.959    0.000  178.959     0.000  350.799    0.000  350.799     0.000  111.693    0.000  111.693
336.30   372.417  190.109    0.000  190.109     0.000  340.078    0.000  340.078     0.000  131.799    0.000  131.799
336.40   349.724  182.339    0.000  182.339     0.000  338.003    0.000  338.003     0.000   80.829    0.000   80.829
336.50   386.028  193.728    0.000  193.728     0.000  413.661    0.000  413.661     0.000  142.154    0.000  142.154
336.60   359.212  202.828    0.000  202.828     0.000  372.157    0.000  372.157     0.000  121.847    0.000  121.847
336.70   392.669  180.492    0.000  180.492     0.000  350.885    0.000  350.885     0.000  111.089    0.000  111.089
336.80   390.259  181.738    0.000  181.738     0.000  356.939    0.000  356.939     0.000   40.616    0.000   40.616
336.90   351.978  180.614    0.000  180.614     0.000  340.552    0.000  340.552     0.000   30.462    0.000   30.462
337.00   373.830  177.796    0.000  177.796     0.000  361.088    0.000  361.088     0.000   71.077    0.000   71.077
337.10   358.407  174.626    0.000  174.626     0.000  350.195    0.000  350.195     0.000   81.130    0.000   81.130
337.20   366.243  177.563    0.000  177.563     0.000  352.052    0.000  352.052     0.000   40.616    0.000   40.616
337.30   369.387  178.931    0.000  178.931     0.000  348.854    0.000  348.854     0.000   70.876    0.000   70.876
337.40   372.164  178.958    0.000  178.958     0.000  335.191    0.000  335.191     0.000   60.722    0.000   60.722
337.50   352.003  183.334    0.000  183.334     0.000  345.698    0.000  345.698     0.000   90.983    0.000   90.983
337.60   322.200  202.530    0.000  202.530     0.000  378.426    0.000  378.426     0.000  111.089    0.000  111.089
337.70   357.496  190.937    0.000  190.937     0.000  353.221    0.000  353.221     0.000   90.179    0.000   90.179
337.80   331.244  205.475    0.000  205.475     0.000  352.702    0.000  352.702     0.000  130.894    0.000  130.894
337.90   327.857  214.569    0.000  214.569     0.000  346.604    0.000  346.604     0.000   71.077    0.000   71.077
338.00   353.258  205.754    0.000  205.754     0.000  368.440    0.000  368.440     0.000  101.539    0.000  101.539
338.10   336.184  214.605    0.000  214.605     0.000  355.513    0.000  355.513     0.000   90.380    0.000   90.380
338.20   322.047  230.540    0.000  230.540     0.000  352.270    0.000  352.270     0.000   81.231    0.000   81.231
338.30   342.551  227.710    0.000  227.710     0.000  362.169    0.000  362.169     0.000  131.397    0.000  131.397
338.40   334.554  258.589    0.000  258.589     0.000  355.686    0.000  355.686     0.000   60.521    0.000   60.521
338.50   344.000  221.147    0.000  221.147     0.000  387.635    0.000  387.635     0.000  101.338    0.000  101.338
338.60   344.650  227.405    0.000  227.405     0.000  370.212    0.000  370.212     0.000   50.769    0.000   50.769
338.70   347.653  217.475    0.000  217.475     0.000  382.964    0.000  382.964     0.000   81.231    0.000   81.231
[truncated: 2,354,349 more chars]
