# Supplementary material for: N-Glycans modulate tilting of HIV-1 envelope glycoprotein
Source: Nat Commun. 2026 Apr 15;17:5206. doi: 10.1038/s41467-026-71874-2 (PMC13254402; doi:10.1038/s41467-026-71874-2)
Supplement: Supplementary file 8 — Source Data [file 41467_2026_71874_MOESM8_ESM.zip › source_data/2_Supplementary_Figures/6_FigS11/raw_data/CD4/3_WT_CD4.C.0.txt]

#ASA ANALYSIS
#SIM_TIME  ASA1.4 TotOccl1.4 ShldMem1.4 ShldGly1.4   ASA7.2 TotOccl7.2 ShldMem7.2 ShldGly7.2   ASA18.6 TotOccl18.6 ShldMem18.6 ShldGly18.6

  0.00   430.247  104.961    0.000  104.961     0.000  462.029    0.000  462.029     0.000  324.119    0.000  324.119
  0.10   485.378  103.725    0.000  103.725     0.000  513.268    0.000  513.268     0.000  640.297    0.000  640.297
  0.20   445.464  110.575    0.000  110.575     0.000  512.358    0.000  512.358     0.000  414.399    0.000  414.399
  0.30   400.064  137.915    0.000  137.915     0.000  434.929    0.000  434.929     0.000  501.863    0.000  501.863
  0.40   412.710  145.764    0.000  145.764     0.000  487.975    0.000  487.975     0.000  660.503    0.000  660.503
  0.50   363.617  161.182    0.000  161.182     0.000  459.183    0.000  459.183     0.000  482.963    0.000  482.963
  0.60   380.302  129.934    0.000  129.934     0.000  435.621    0.000  435.621     0.000  432.494    0.000  432.494
  0.70   403.288  148.316    0.000  148.316     0.000  476.478    0.000  476.478     0.000  661.912    0.000  661.912
  0.80   350.065  165.795    0.000  165.795     0.000  434.454    0.000  434.454     0.000  641.502    0.000  641.502
  0.90   365.754  160.001    0.000  160.001     0.000  451.834    0.000  451.834     0.000  670.858    0.000  670.858
  1.00   360.434  156.730    0.000  156.730     0.000  460.266    0.000  460.266     0.000  602.999    0.000  602.999
  1.10   386.243  163.176    0.000  163.176     0.000  488.499    0.000  488.499     0.000  600.788    0.000  600.788
  1.20   363.172  165.785    0.000  165.785     0.000  427.578    0.000  427.578     0.000  293.155    0.000  293.155
  1.30   393.422  119.119    0.000  119.119     0.000  440.377    0.000  440.377     0.000  269.329    0.000  269.329
  1.40   397.141  108.578    0.000  108.578     0.000  467.530    0.000  467.530     0.000  390.573    0.000  390.573
  1.50   449.750  101.646    0.000  101.646     0.000  463.248    0.000  463.248     0.000  490.402    0.000  490.402
  1.60   358.115  139.492    0.000  139.492     0.000  405.227    0.000  405.227     0.000  573.843    0.000  573.843
  1.70   408.034  110.123    0.000  110.123     3.632  532.899    0.000  532.899     0.000  613.756    0.000  613.756
  1.80   415.474  104.691    0.000  104.691     0.000  482.142    0.000  482.142     0.000  601.591    0.000  601.591
  1.90   399.364  101.735    0.000  101.735     0.000  465.841    0.000  465.841     0.000  592.141    0.000  592.141
  2.00   430.321   68.492    0.000   68.492     0.000  396.322    0.000  396.322     0.000  281.393    0.000  281.393
  2.10   427.084  103.016    0.000  103.016     0.000  540.418    0.000  540.418     0.000  219.364    0.000  219.364
  2.20   465.413   63.112    0.000   63.112     0.000  472.758    0.000  472.758     0.000  249.021    0.000  249.021
  2.30   498.380   32.268    0.000   32.268     0.000  465.842    0.000  465.842     0.000  210.014    0.000  210.014
  2.40   462.039   35.384    0.000   35.384     0.000  402.720    0.000  402.720     0.000  249.926    0.000  249.926
  2.50   428.950  108.465    0.000  108.465     0.000  492.259    0.000  492.259     0.000  280.488    0.000  280.488
  2.60   472.429   24.519    0.000   24.519     0.000  474.314    0.000  474.314     0.000  170.605    0.000  170.605
  2.70   522.663   34.126    0.000   34.126     0.000  530.473    0.000  530.473     0.000  239.672    0.000  239.672
  2.80   411.570   89.431    0.000   89.431     0.000  450.364    0.000  450.364     0.000  298.585    0.000  298.585
  2.90   436.092   95.589    0.000   95.589     0.000  469.732    0.000  469.732     0.000  238.868    0.000  238.868
  3.00   489.940   41.801    0.000   41.801     0.000  456.371    0.000  456.371     0.000  199.056    0.000  199.056
  3.10   531.983    9.229    0.000    9.229     0.000  413.397    0.000  413.397     0.000  169.801    0.000  169.801
  3.20   483.339   31.970    0.000   31.970     0.000  427.146    0.000  427.146     0.000  249.424    0.000  249.424
  3.30   454.802   32.531    0.000   32.531     0.000  417.289    0.000  417.289     0.000  449.987    0.000  449.987
  3.40   509.479   23.449    0.000   23.449     0.000  463.209    0.000  463.209     0.000  448.078    0.000  448.078
  3.50   509.298   25.898    0.000   25.898     0.000  448.977    0.000  448.977     0.000  261.487    0.000  261.487
  3.60   452.277   68.668    0.000   68.668     0.000  426.628    0.000  426.628     0.000  160.854    0.000  160.854
  3.70   589.309    3.481    0.000    3.481     0.000  612.797    0.000  612.797     0.000  288.632    0.000  288.632
  3.80   523.909    0.000    0.000    0.000     0.000  526.846    0.000  526.846     0.000  358.905    0.000  358.905
  3.90   563.229    0.000    0.000    0.000     0.000  461.040    0.000  461.040     0.000  201.871    0.000  201.871
  4.00   538.921   26.928    0.000   26.928     1.816  438.255    0.000  438.255     0.000  152.006    0.000  152.006
  4.10   521.296   29.179    0.000   29.179    16.343  476.734    0.000  476.734     0.000  231.730    0.000  231.730
  4.20   463.932   60.251    0.000   60.251     0.000  461.868    0.000  461.868     0.000  369.863    0.000  369.863
  4.30   480.876   55.914    0.000   55.914     0.000  451.057    0.000  451.057     0.000  238.868    0.000  238.868
  4.40   478.256   57.977    0.000   57.977     1.816  447.945    0.000  447.945     0.000  238.868    0.000  238.868
  4.50   527.978   36.686    0.000   36.686     0.000  444.049    0.000  444.049     0.000  139.742    0.000  139.742
  4.60   472.460   48.385    0.000   48.385     0.000  419.494    0.000  419.494     0.000  150.499    0.000  150.499
  4.70   408.195  100.804    0.000  100.804     0.000  473.796    0.000  473.796     0.000  288.632    0.000  288.632
  4.80   458.268   96.277    0.000   96.277     0.000  474.964    0.000  474.964     0.000  378.609    0.000  378.609
  4.90   423.677   91.909    0.000   91.909     0.000  369.170    0.000  369.170     0.000  180.960    0.000  180.960
  5.00   402.734   94.029    0.000   94.029     0.000  398.827    0.000  398.827     0.000   99.528    0.000   99.528
  5.10   390.416   89.281    0.000   89.281     0.000  368.046    0.000  368.046     0.000  121.847    0.000  121.847
  5.20   398.905   93.167    0.000   93.167     0.000  370.946    0.000  370.946     0.000  111.089    0.000  111.089
  5.30   423.443   88.126    0.000   88.126     0.000  347.077    0.000  347.077     0.000  131.397    0.000  131.397
  5.40   377.495   82.889    0.000   82.889     0.000  337.737    0.000  337.737     0.000   20.308    0.000   20.308
  5.50   358.635   94.249    0.000   94.249     0.000  305.622    0.000  305.622     0.000   50.769    0.000   50.769
  5.60   420.714   83.145    0.000   83.145     0.000  359.535    0.000  359.535     0.000  101.539    0.000  101.539
  5.70   434.676   80.707    0.000   80.707     1.816  411.626    0.000  411.626     0.000  161.457    0.000  161.457
  5.80   384.988  103.337    0.000  103.337     0.000  360.437    0.000  360.437     0.000  131.799    0.000  131.799
  5.90   394.114   96.538    0.000   96.538     0.000  354.772    0.000  354.772     0.000  111.492    0.000  111.492
  6.00   418.678   88.195    0.000   88.195     0.000  382.011    0.000  382.011     0.000   30.261    0.000   30.261
  6.10   408.952  106.013    0.000  106.013     0.000  375.524    0.000  375.524     0.000   10.154    0.000   10.154
  6.20   403.560  115.584    0.000  115.584     0.000  408.035    0.000  408.035     0.000   20.308    0.000   20.308
  6.30   368.150  140.331    0.000  140.331     0.000  382.006    0.000  382.006     0.000   20.308    0.000   20.308
  6.40   409.001  105.569    0.000  105.569     0.000  404.967    0.000  404.967     0.000  152.308    0.000  152.308
  6.50   411.485   94.582    0.000   94.582     0.000  402.413    0.000  402.413     0.000   50.769    0.000   50.769
  6.60   412.441  107.396    0.000  107.396     0.000  393.641    0.000  393.641     0.000  482.861    0.000  482.861
  6.70   413.755  105.067    0.000  105.067     0.000  389.790    0.000  389.790     0.000  218.962    0.000  218.962
  6.80   429.337   96.600    0.000   96.600     0.000  388.409    0.000  388.409     0.000  129.588    0.000  129.588
  6.90   395.944  100.130    0.000  100.130     0.000  395.107    0.000  395.107     0.000  149.493    0.000  149.493
  7.00   379.772   97.768    0.000   97.768     0.000  364.973    0.000  364.973     0.000   79.824    0.000   79.824
  7.10   402.422  103.150    0.000  103.150     0.000  404.145    0.000  404.145     0.000  129.387    0.000  129.387
  7.20   446.143  102.167    0.000  102.167     0.000  408.689    0.000  408.689     0.000  179.151    0.000  179.151
  7.30   460.753   72.411    0.000   72.411     0.000  357.582    0.000  357.582     0.000   19.906    0.000   19.906
  7.40   469.194   86.725    0.000   86.725     0.000  385.813    0.000  385.813     0.000  189.707    0.000  189.707
  7.50   454.833   56.723    0.000   56.723     0.000  334.843    0.000  334.843     0.000  129.588    0.000  129.588
  7.60   491.964   65.794    0.000   65.794     0.000  407.559    0.000  407.559     0.000   79.824    0.000   79.824
  7.70   427.700   79.388    0.000   79.388     0.000  345.003    0.000  345.003     0.000  100.735    0.000  100.735
  7.80   482.379   56.244    0.000   56.244     0.000  406.867    0.000  406.867     0.000  169.198    0.000  169.198
  7.90   482.601   47.163    0.000   47.163     0.000  412.532    0.000  412.532     0.000   79.623    0.000   79.623
  8.00   484.354   76.569    0.000   76.569     0.000  398.176    0.000  398.176     0.000  110.084    0.000  110.084
  8.10   448.354   63.476    0.000   63.476     0.000  348.502    0.000  348.502     0.000   50.769    0.000   50.769
  8.20   444.332   52.482    0.000   52.482     0.000  348.374    0.000  348.374     0.000   20.107    0.000   20.107
  8.30   451.356   89.914    0.000   89.914     0.000  381.665    0.000  381.665     0.000   49.764    0.000   49.764
  8.40   484.195   63.847    0.000   63.847     0.000  434.581    0.000  434.581     0.000  139.339    0.000  139.339
  8.50   474.884   89.926    0.000   89.926     0.000  415.168    0.000  415.168     0.000   79.623    0.000   79.623
  8.60   457.043   69.047    0.000   69.047     0.000  399.387    0.000  399.387     0.000   99.729    0.000   99.729
  8.70   483.351   80.307    0.000   80.307     0.000  416.079    0.000  416.079     0.000  139.943    0.000  139.943
  8.80   455.994   86.451    0.000   86.451     0.000  389.575    0.000  389.575     0.000  129.387    0.000  129.387
  8.90   454.479   87.500    0.000   87.500     0.000  404.319    0.000  404.319     0.000  179.151    0.000  179.151
  9.00   493.830   96.081    0.000   96.081     0.000  400.820    0.000  400.820     0.000  129.387    0.000  129.387
  9.10   440.486  112.796    0.000  112.796     0.000  457.885    0.000  457.885     0.000  119.534    0.000  119.534
  9.20   441.550   84.327    0.000   84.327     0.000  358.754    0.000  358.754     0.000   89.575    0.000   89.575
  9.30   458.655   92.494    0.000   92.494     0.000  374.224    0.000  374.224     0.000   69.670    0.000   69.670
  9.40   511.812   47.538    0.000   47.538     0.000  355.336    0.000  355.336     0.000  109.481    0.000  109.481
  9.50   449.234   94.823    0.000   94.823     0.000  351.408    0.000  351.408     0.000   29.858    0.000   29.858
  9.60   503.777   72.576    0.000   72.576     0.000  407.777    0.000  407.777     0.000  109.481    0.000  109.481
  9.70   422.769   86.757    0.000   86.757     0.000  363.767    0.000  363.767     0.000    9.953    0.000    9.953
  9.80   472.737   92.438    0.000   92.438     9.079  418.759    0.000  418.759     0.000   49.764    0.000   49.764
  9.90   511.424   15.658    0.000   15.658     3.632  423.688    0.000  423.688     0.000   79.824    0.000   79.824
 10.00   446.453   52.171    0.000   52.171     0.000  404.319    0.000  404.319     0.000  109.481    0.000  109.481
 10.10   477.796   78.102    0.000   78.102     0.000  418.979    0.000  418.979     0.000  129.387    0.000  129.387
 10.20   466.479   68.296    0.000   68.296     0.000  425.287    0.000  425.287     0.000   99.729    0.000   99.729
 10.30   520.255   21.812    0.000   21.812     0.000  409.290    0.000  409.290     0.000  400.625    0.000  400.625
 10.40   461.345   30.871    0.000   30.871     0.000  361.816    0.000  361.816     0.000   69.670    0.000   69.670
 10.50   518.388   24.831    0.000   24.831     0.000  410.201    0.000  410.201     0.000  149.292    0.000  149.292
 10.60   456.707   33.438    0.000   33.438     1.902  430.307    0.000  430.307     0.000  159.245    0.000  159.245
 10.70   479.380   12.809    0.000   12.809     0.000  397.147    0.000  397.147     0.000   79.623    0.000   79.623
 10.80   593.641    0.000    0.000    0.000     0.000  435.626    0.000  435.626     0.000   89.575    0.000   89.575
 10.90   515.987   12.191    0.000   12.191     5.490  399.743    0.000  399.743     0.000  119.836    0.000  119.836
 11.00   528.278    0.000    0.000    0.000    14.527  382.965    0.000  382.965     0.000  229.518    0.000  229.518
 11.10   494.410    0.000    0.000    0.000     0.000  384.132    0.000  384.132     0.000  229.719    0.000  229.719
 11.20   543.494   10.077    0.000   10.077     0.000  437.484    0.000  437.484     0.000  220.369    0.000  220.369
 11.30   469.145   42.718    0.000   42.718     0.000  435.582    0.000  435.582     0.000  319.898    0.000  319.898
 11.40   428.659   74.324    0.000   74.324     0.000  363.555    0.000  363.555     0.000  109.481    0.000  109.481
 11.50   537.760   15.024    0.000   15.024    66.235  336.879    0.000  336.879     0.000  271.541    0.000  271.541
 11.60   532.649   12.492    0.000   12.492     9.079  448.378    0.000  448.378     0.000  388.763    0.000  388.763
 11.70   493.184   55.165    0.000   55.165    16.343  431.001    0.000  431.001     0.000  298.585    0.000  298.585
 11.80   517.743   26.200    0.000   26.200    10.895  431.042    0.000  431.042     0.000  329.448    0.000  329.448
 11.90   555.484    9.161    0.000    9.161    16.343  408.995    0.000  408.995     0.000  269.530    0.000  269.530
 12.00   543.584    0.000    0.000    0.000    32.772  322.482    0.000  322.482     0.000  190.913    0.000  190.913
 12.10   515.854   12.825    0.000   12.825     1.816  332.212    0.000  332.212     0.000  298.585    0.000  298.585
 12.20   563.414    2.748    0.000    2.748     0.000  383.009    0.000  383.009     0.000  231.328    0.000  231.328
 12.30   530.076    0.000    0.000    0.000     0.000  350.800    0.000  350.800     0.000   80.025    0.000   80.025
 12.40   537.671    0.000    0.000    0.000     0.000  408.214    0.000  408.214     0.000   99.528    0.000   99.528
 12.50   518.938    0.366    0.000    0.366     0.000  388.716    0.000  388.716     0.000   60.119    0.000   60.119
 12.60   536.968   11.556    0.000   11.556     0.000  429.531    0.000  429.531     0.000  130.593    0.000  130.593
 12.70   528.126   12.598    0.000   12.598     0.000  459.923    0.000  459.923     0.000  171.007    0.000  171.007
 12.80   500.958    6.764    0.000    6.764     1.816  416.426    0.000  416.426     0.000   91.385    0.000   91.385
 12.90   481.515    0.211    0.000    0.211     0.000  349.545    0.000  349.545     0.000    0.000    0.000    0.000
 13.00   530.088   11.633    0.000   11.633     0.000  391.484    0.000  391.484     0.000    9.953    0.000    9.953
 13.10   513.808    8.018    0.000    8.018     0.000  368.612    0.000  368.612     0.000  129.588    0.000  129.588
 13.20   487.069    0.000    0.000    0.000     0.000  349.113    0.000  349.113     0.000   49.764    0.000   49.764
 13.30   533.218    0.000    0.000    0.000     0.000  400.693    0.000  400.693     0.000  209.612    0.000  209.612
 13.40   500.358    0.000    0.000    0.000     0.000  369.433    0.000  369.433     0.000   59.717    0.000   59.717
 13.50   474.430    6.990    0.000    6.990     0.000  355.038    0.000  355.038     0.000  179.151    0.000  179.151
 13.60   490.550    0.000    0.000    0.000     0.000  373.799    0.000  373.799     0.000   49.965    0.000   49.965
 13.70   484.188    0.000    0.000    0.000     0.000  342.283    0.000  342.283     0.000   19.906    0.000   19.906
 13.80   497.628    6.975    0.000    6.975     0.000  429.914    0.000  429.914     0.000  110.888    0.000  110.888
 13.90   517.206    0.000    0.000    0.000     0.000  368.786    0.000  368.786     0.000  109.481    0.000  109.481
 14.00   504.955    1.099    0.000    1.099     0.000  402.379    0.000  402.379     0.000   69.670    0.000   69.670
 14.10   504.699    0.000    0.000    0.000     0.000  315.219    0.000  315.219     0.000   59.717    0.000   59.717
 14.20   497.164    0.000    0.000    0.000     0.000  324.687    0.000  324.687     0.000   39.811    0.000   39.811
 14.30   578.319    0.000    0.000    0.000     0.000  378.903    0.000  378.903     0.000   49.764    0.000   49.764
 14.40   485.331   62.779    0.000   62.779     0.000  390.273    0.000  390.273     0.000  100.332    0.000  100.332
 14.50   483.206   33.823    0.000   33.823     0.000  409.728    0.000  409.728     0.000   80.628    0.000   80.628
 14.60   439.381   61.019    0.000   61.019     0.000  425.896    0.000  425.896     0.000  101.338    0.000  101.338
 14.70   432.118   41.163    0.000   41.163     0.000  362.126    0.000  362.126     0.000    0.000    0.000    0.000
 14.80   516.584    0.000    0.000    0.000     0.000  356.293    0.000  356.293     0.000  358.301    0.000  358.301
 14.90   522.309    0.000    0.000    0.000     1.902  372.373    0.000  372.373     0.000    0.000    0.000    0.000
 15.00   522.523    9.161    0.000    9.161     5.707  365.457    0.000  365.457     0.000   59.717    0.000   59.717
 15.10   513.164   15.390    0.000   15.390     0.000  368.528    0.000  368.528     0.000   59.717    0.000   59.717
 15.20   474.477   52.988    0.000   52.988     5.707  392.867    0.000  392.867     0.000  412.087    0.000  412.087
 15.30   456.530   61.446    0.000   61.446     0.000  417.553    0.000  417.553     0.000  329.448    0.000  329.448
 15.40   425.869   57.654    0.000   57.654     0.000  364.158    0.000  364.158     0.000  361.116    0.000  361.116
 15.50   459.936   54.442    0.000   54.442     7.436  357.632    0.000  357.632     0.000   59.717    0.000   59.717
 15.60   392.408  126.555    0.000  126.555     5.707  346.088    0.000  346.088     0.000  100.332    0.000  100.332
 15.70   329.958  174.239    0.000  174.239     0.000  362.473    0.000  362.473     0.000  110.084    0.000  110.084
 15.80   341.539  189.220    0.000  189.220     0.000  337.268    0.000  337.268     0.000   99.930    0.000   99.930
 15.90   335.676  197.074    0.000  197.074     0.000  382.923    0.000  382.923     0.000   80.226    0.000   80.226
 16.00   339.620  167.315    0.000  167.315     0.000  334.243    0.000  334.243     0.000   59.717    0.000   59.717
 16.10   353.369  157.813    0.000  157.813     0.000  369.650    0.000  369.650     0.000  321.707    0.000  321.707
 16.20   287.987  210.208    0.000  210.208     0.000  362.734    0.000  362.734     0.000   40.213    0.000   40.213
 16.30   305.625  217.521    0.000  217.521     0.000  373.151    0.000  373.151     0.000  299.791    0.000  299.791
 16.40   323.549  195.752    0.000  195.752     0.000  371.814    0.000  371.814     0.000  109.481    0.000  109.481
 16.50   304.731  226.138    0.000  226.138     0.000  395.202    0.000  395.202     0.000  140.546    0.000  140.546
 16.60   337.772  205.715    0.000  205.715     0.000  346.476    0.000  346.476     0.000    0.000    0.000    0.000
 16.70   323.503  201.923    0.000  201.923     0.000  371.682    0.000  371.682     0.000   69.670    0.000   69.670
 16.80   311.523  195.885    0.000  195.885     0.000  383.528    0.000  383.528     0.000  160.049    0.000  160.049
 16.90   305.053  240.854    0.000  240.854     0.000  368.700    0.000  368.700     0.000  119.836    0.000  119.836
 17.00   343.901  188.896    0.000  188.896     0.000  358.323    0.000  358.323     0.000   89.575    0.000   89.575
 17.10   310.041  177.773    0.000  177.773     0.000  374.233    0.000  374.233     0.000   99.930    0.000   99.930
 17.20   323.105  211.330    0.000  211.330     0.000  368.915    0.000  368.915     0.000  100.131    0.000  100.131
 17.30   319.353  184.076    0.000  184.076     1.902  326.806    0.000  326.806     0.000   39.811    0.000   39.811
 17.40   302.346  183.469    0.000  183.469     0.000  366.020    0.000  366.020     0.000   49.764    0.000   49.764
 17.50   349.546  178.063    0.000  178.063     0.000  378.946    0.000  378.946     0.000   29.858    0.000   29.858
 17.60   312.894  191.655    0.000  191.655     0.000  385.906    0.000  385.906     0.000   60.320    0.000   60.320
 17.70   341.952  182.636    0.000  182.636     0.000  365.977    0.000  365.977     0.000   29.858    0.000   29.858
 17.80   336.964  191.572    0.000  191.572    22.482  381.453    0.000  381.453     0.000   79.623    0.000   79.623
 17.90   340.997  189.798    0.000  189.798     5.448  336.318    0.000  336.318     0.000   89.575    0.000   89.575
 18.00   327.513  185.147    0.000  185.147     0.000  355.168    0.000  355.168     0.000   19.906    0.000   19.906
 18.10   315.181  176.737    0.000  176.737     0.000  333.291    0.000  333.291     0.000   49.764    0.000   49.764
 18.20   290.213  204.092    0.000  204.092     0.000  340.426    0.000  340.426     0.000   29.858    0.000   29.858
 18.30   301.817  201.441    0.000  201.441     7.263  365.628    0.000  365.628     0.000   39.811    0.000   39.811
 18.40   294.280  188.738    0.000  188.738    10.895  318.420    0.000  318.420     0.000   59.717    0.000   59.717
 18.50   319.984  203.323    0.000  203.323     5.534  361.221    0.000  361.221     0.000   49.764    0.000   49.764
 18.60   301.062  191.542    0.000  191.542     0.000  344.661    0.000  344.661     0.000   59.717    0.000   59.717
 18.70   309.304  189.078    0.000  189.078     0.000  354.432    0.000  354.432     0.000   29.858    0.000   29.858
 18.80   309.841  170.559    0.000  170.559     1.816  359.447    0.000  359.447     0.000   39.811    0.000   39.811
 18.90   303.959  196.019    0.000  196.019     1.816  356.162    0.000  356.162     0.000   49.764    0.000   49.764
 19.00   336.673  176.089    0.000  176.089     5.448  360.355    0.000  360.355     0.000   49.764    0.000   49.764
 19.10   305.623  188.869    0.000  188.869     1.816  320.753    0.000  320.753     0.000   69.670    0.000   69.670
 19.20   348.498  169.128    0.000  169.128     0.000  380.675    0.000  380.675     0.000  120.037    0.000  120.037
 19.30   343.372  189.584    0.000  189.584     0.000  396.587    0.000  396.587     0.000   90.581    0.000   90.581
 19.40   338.466  211.123    0.000  211.123     0.000  374.968    0.000  374.968     0.000  160.049    0.000  160.049
 19.50   366.557  151.483    0.000  151.483     0.000  357.024    0.000  357.024     0.000  120.037    0.000  120.037
 19.60   357.910  159.006    0.000  159.006     0.000  354.776    0.000  354.776     0.000  100.131    0.000  100.131
 19.70   336.186  193.084    0.000  193.084     0.000  423.475    0.000  423.475     0.000   90.782    0.000   90.782
 19.80   387.380  112.686    0.000  112.686     0.000  344.790    0.000  344.790     0.000   70.072    0.000   70.072
 19.90   374.884  149.428    0.000  149.428     0.000  351.966    0.000  351.966     0.000   19.906    0.000   19.906
 20.00   341.270  172.784    0.000  172.784     0.000  372.071    0.000  372.071     0.000   79.623    0.000   79.623
 20.10   367.814  147.505    0.000  147.505     1.816  363.556    0.000  363.556     0.000   80.226    0.000   80.226
 20.20   348.924  138.944    0.000  138.944     0.000  383.787    0.000  383.787     0.000   80.025    0.000   80.025
 20.30   340.851  143.943    0.000  143.943     0.000  366.840    0.000  366.840     0.000   49.764    0.000   49.764
 20.40   371.460  128.930    0.000  128.930     0.000  388.714    0.000  388.714     0.000    9.953    0.000    9.953
 20.50   370.282  146.139    0.000  146.139     3.632  408.473    0.000  408.473     0.000  119.635    0.000  119.635
 20.60   334.173  147.181    0.000  147.181     0.000  399.739    0.000  399.739     0.000   99.930    0.000   99.930
 20.70   369.110  146.028    0.000  146.028     0.000  442.456    0.000  442.456     0.000  130.593    0.000  130.593
 20.80   351.722  148.281    0.000  148.281     0.000  419.410    0.000  419.410     0.000  149.694    0.000  149.694
 20.90   347.422  131.870    0.000  131.870     0.000  355.817    0.000  355.817     0.000  181.563    0.000  181.563
 21.00   364.222  166.048    0.000  166.048     0.000  435.710    0.000  435.710     0.000  330.253    0.000  330.253
 21.10   406.756  129.280    0.000  129.280     0.000  396.759    0.000  396.759     0.000  120.439    0.000  120.439
 21.20   370.180  133.266    0.000  133.266     0.000  365.196    0.000  365.196     0.000   89.575    0.000   89.575
 21.30   339.050  163.375    0.000  163.375     0.000  360.615    0.000  360.615     0.000    0.000    0.000    0.000
 21.40   381.973  164.282    0.000  164.282     0.000  450.324    0.000  450.324     0.000   20.107    0.000   20.107
 21.50   383.427  149.639    0.000  149.639     0.000  392.476    0.000  392.476     0.000    9.953    0.000    9.953
 21.60   387.152  163.721    0.000  163.721     0.000  391.571    0.000  391.571     0.000   19.906    0.000   19.906
 21.70   359.807  155.132    0.000  155.132     0.000  364.289    0.000  364.289     0.000   39.811    0.000   39.811
 21.80   350.717  162.970    0.000  162.970     0.000  350.410    0.000  350.410     0.000   89.575    0.000   89.575
 21.90   374.889  142.592    0.000  142.592     0.000  389.625    0.000  389.625     0.000   99.528    0.000   99.528
 22.00   395.343  142.945    0.000  142.945     0.000  398.833    0.000  398.833     0.000   49.764    0.000   49.764
 22.10   378.385  166.049    0.000  166.049     0.000  498.573    0.000  498.573     0.000  373.482    0.000  373.482
 22.20   411.610  135.281    0.000  135.281     0.000  405.580    0.000  405.580     0.000   70.072    0.000   70.072
 22.30   355.026  185.297    0.000  185.297     0.000  392.608    0.000  392.608     0.000  230.925    0.000  230.925
 22.40   345.130  175.358    0.000  175.358     0.000  414.699    0.000  414.699     0.000  129.990    0.000  129.990
 22.50   372.027  139.894    0.000  139.894     0.000  390.316    0.000  390.316     0.000  120.037    0.000  120.037
 22.60   353.358  178.033    0.000  178.033     0.000  443.279    0.000  443.279     0.000  149.292    0.000  149.292
 22.70   362.620  173.310    0.000  173.310     0.000  385.385    0.000  385.385     0.000  119.434    0.000  119.434
 22.80   354.828  163.253    0.000  163.253     0.000  351.232    0.000  351.232     0.000    9.953    0.000    9.953
 22.90   302.621  214.417    0.000  214.417     0.000  390.964    0.000  390.964     0.000   60.320    0.000   60.320
 23.00   350.409  167.536    0.000  167.536     0.000  382.837    0.000  382.837     0.000    0.000    0.000    0.000
 23.10   351.359  177.891    0.000  177.891     0.000  415.177    0.000  415.177     0.000    0.000    0.000    0.000
 23.20   393.620  153.269    0.000  153.269     0.000  388.632    0.000  388.632     0.000    9.953    0.000    9.953
 23.30   377.231  171.214    0.000  171.214     0.000  420.366    0.000  420.366     0.000   79.623    0.000   79.623
 23.40   389.820  141.377    0.000  141.377     0.000  348.294    0.000  348.294     0.000   99.528    0.000   99.528
 23.50   391.662  183.978    0.000  183.978     0.000  405.362    0.000  405.362     0.000  220.973    0.000  220.973
 23.60   436.429  111.706    0.000  111.706     0.000  416.735    0.000  416.735     0.000  179.151    0.000  179.151
 23.70   417.083  120.499    0.000  120.499     0.000  463.557    0.000  463.557     0.000  291.246    0.000  291.246
 23.80   416.205  111.051    0.000  111.051     0.000  461.955    0.000  461.955     0.000  278.679    0.000  278.679
 23.90   342.658  179.646    0.000  179.646     0.000  429.572    0.000  429.572     0.000  308.537    0.000  308.537
 24.00   357.200  180.160    0.000  180.160     0.000  466.102    0.000  466.102     0.000  161.055    0.000  161.055
 24.10   361.159  158.139    0.000  158.139     0.000  396.154    0.000  396.154     0.000  159.245    0.000  159.245
 24.20   420.253  126.157    0.000  126.157     0.000  394.426    0.000  394.426     0.000  238.868    0.000  238.868
 24.30   344.598  144.456    0.000  144.456     0.000  369.564    0.000  369.564     0.000  109.481    0.000  109.481
 24.40   403.282  140.160    0.000  140.160     0.000  392.350    0.000  392.350     0.000  189.707    0.000  189.707
 24.50   361.181  144.410    0.000  144.410     0.000  377.694    0.000  377.694     0.000  169.198    0.000  169.198
 24.60   396.464  136.634    0.000  136.634     0.000  425.597    0.000  425.597     0.000  290.039    0.000  290.039
 24.70   342.542  164.208    0.000  164.208     9.339  393.213    0.000  393.213     0.000  219.364    0.000  219.364
 24.80   371.195  181.988    0.000  181.988     0.000  389.624    0.000  389.624     0.000  139.541    0.000  139.541
 24.90   351.940  190.804    0.000  190.804     0.000  381.842    0.000  381.842     0.000  280.690    0.000  280.690
 25.00   338.211  176.899    0.000  176.899     0.000  383.443    0.000  383.443     0.000  179.151    0.000  179.151
 25.10   349.256  169.517    0.000  169.517     0.000  415.521    0.000  415.521     0.000  261.789    0.000  261.789
 25.20   376.471  150.798    0.000  150.798     0.000  358.280    0.000  358.280     0.000  180.357    0.000  180.357
 25.30   395.522  174.862    0.000  174.862     0.000  456.117    0.000  456.117     0.000  339.200    0.000  339.200
 25.40   365.167  177.229    0.000  177.229     0.000  448.420    0.000  448.420     0.000  370.265    0.000  370.265
 25.50   384.711  174.103    0.000  174.103     0.000  430.262    0.000  430.262     0.000  259.175    0.000  259.175
 25.60   343.594  185.757    0.000  185.757     0.000  416.040    0.000  416.040     0.000  179.553    0.000  179.553
 25.70   374.365  240.136    0.000  240.136     0.000  492.611    0.000  492.611     0.000  607.323    0.000  607.323
 25.80   430.247  104.961    0.000  104.961     0.000  462.029    0.000  462.029     0.000  324.119    0.000  324.119
 25.90   520.429  102.706    0.000  102.706     0.000  528.701    0.000  528.701     0.000  508.398    0.000  508.398
 26.00   507.882  120.276    0.000  120.276     0.000  521.784    0.000  521.784     0.000  490.704    0.000  490.704
 26.10   478.035   81.831    0.000   81.831     3.805  412.616    0.000  412.616     0.000  411.283    0.000  411.283
 26.20   480.436   89.478    0.000   89.478     0.000  425.415    0.000  425.415     0.000  340.205    0.000  340.205
 26.30   464.419   91.663    0.000   91.663     0.000  452.439    0.000  452.439     0.000  420.632    0.000  420.632
 26.40   493.698   86.652    0.000   86.652     0.000  445.951    0.000  445.951     0.000  320.400    0.000  320.400
 26.50   542.652  111.370    0.000  111.370     0.000  495.669    0.000  495.669     0.000  329.448    0.000  329.448
 26.60   463.749  104.574    0.000  104.574     7.609  521.692    0.000  521.692     0.000  440.739    0.000  440.739
 26.70   439.431  151.646    0.000  151.646     0.000  469.256    0.000  469.256     0.000  280.086    0.000  280.086
 26.80   457.829  133.384    0.000  133.384     0.000  396.965    0.000  396.965     0.000  279.081    0.000  279.081
 26.90   410.156  150.276    0.000  150.276     0.000  425.116    0.000  425.116     0.000  269.128    0.000  269.128
 27.00   410.822  137.533    0.000  137.533     0.000  420.402    0.000  420.402     0.000  259.376    0.000  259.376
 27.10   451.157  145.264    0.000  145.264     0.000  509.770    0.000  509.770     0.000  422.241    0.000  422.241
 27.20   449.828  151.854    0.000  151.854     0.000  493.429    0.000  493.429     0.000  420.833    0.000  420.833
 27.30   448.517  151.340    0.000  151.340     0.000  505.019    0.000  505.019     0.000  338.597    0.000  338.597
 27.40   486.849  125.237    0.000  125.237     0.000  474.971    0.000  474.971     0.000  429.379    0.000  429.379
 27.50   501.104  131.789    0.000  131.789     1.902  506.142    0.000  506.142     0.000  469.793    0.000  469.793
 27.60   537.136  136.687    0.000  136.687     0.000  507.397    0.000  507.397     0.000  501.059    0.000  501.059
 27.70   532.034  131.225    0.000  131.225     0.000  520.534    0.000  520.534     0.000  279.282    0.000  279.282
 27.80   525.271  126.293    0.000  126.293     0.000  530.129    0.000  530.129     0.000  460.846    0.000  460.846
 27.90   535.039  112.281    0.000  112.281     0.000  491.739    0.000  491.739     0.000  329.046    0.000  329.046
 28.00   469.125  142.831    0.000  142.831     0.000  499.217    0.000  499.217     0.000  379.816    0.000  379.816
 28.10   466.251  113.654    0.000  113.654     0.000  415.040    0.000  415.040     0.000  321.707    0.000  321.707
 28.20   454.190  103.022    0.000  103.022     0.000  445.218    0.000  445.218     0.000  401.430    0.000  401.430
 28.30   470.427  114.807    0.000  114.807     0.000  551.362    0.000  551.362     0.000  389.165    0.000  389.165
 28.40   453.629  126.478    0.000  126.478     0.000  442.625    0.000  442.625     0.000  462.051    0.000  462.051
 28.50   455.731   85.384    0.000   85.384     0.000  431.856    0.000  431.856     0.000  330.454    0.000  330.454
 28.60   445.439  112.865    0.000  112.865     0.000  437.519    0.000  437.519     0.000  349.856    0.000  349.856
 28.70   465.054  151.657    0.000  151.657     0.000  543.402    0.000  543.402     0.000  501.158    0.000  501.158
 28.80   370.346  162.044    0.000  162.044     0.000  427.494    0.000  427.494     0.000  382.228    0.000  382.228
 28.90   512.532  140.605    0.000  140.605     0.000  511.196    0.000  511.196     0.000  491.910    0.000  491.910
 29.00   447.665  176.330    0.000  176.330     0.000  566.272    0.000  566.272     0.000  541.171    0.000  541.171
 29.10   439.422  151.645    0.000  151.645     0.000  579.459    0.000  579.459     0.000  509.604    0.000  509.604
 29.20   443.722  145.305    0.000  145.305     0.000  498.352    0.000  498.352     0.000  490.101    0.000  490.101
 29.30   496.144   98.063    0.000   98.063     0.000  468.609    0.000  468.609     0.000  440.337    0.000  440.337
 29.40   522.771   79.730    0.000   79.730     0.000  476.345    0.000  476.345     0.000  420.531    0.000  420.531
 29.50   541.307  130.738    0.000  130.738     0.000  567.049    0.000  567.049     0.000  522.069    0.000  522.069
 29.60   508.503  148.140    0.000  148.140     0.000  610.071    0.000  610.071     0.000  611.042    0.000  611.042
 29.70   520.011  119.350    0.000  119.350     0.000  532.811    0.000  532.811     0.000  590.733    0.000  590.733
 29.80   500.393  152.586    0.000  152.586     0.000  551.666    0.000  551.666     0.000  510.710    0.000  510.710
 29.90   495.720  128.296    0.000  128.296     0.000  512.747    0.000  512.747     0.000  384.537    0.000  384.537
 30.00   525.550  140.176    0.000  140.176     0.000  542.885    0.000  542.885     0.000  591.537    0.000  591.537
 30.10   529.920  158.024    0.000  158.024     0.000  490.181    0.000  490.181     0.000  462.253    0.000  462.253
 30.20   512.538  168.313    0.000  168.313     0.000  592.128    0.000  592.128     0.000  462.052    0.000  462.052
 30.30   516.362  134.801    0.000  134.801     0.000  552.005    0.000  552.005     0.000  532.124    0.000  532.124
 30.40   506.471  125.427    0.000  125.427     0.000  515.647    0.000  515.647     0.000  532.727    0.000  532.727
 30.50   507.115  161.308    0.000  161.308     0.000  585.171    0.000  585.171     0.000  551.426    0.000  551.426
 30.60   488.300  154.737    0.000  154.737     0.000  528.963    0.000  528.963     0.000  489.699    0.000  489.699
 30.70   467.612  159.170    0.000  159.170     0.000  499.173    0.000  499.173     0.000  489.900    0.000  489.900
 30.80   498.619  130.324    0.000  130.324     0.000  481.019    0.000  481.019     0.000  420.029    0.000  420.029
 30.90   481.062  147.499    0.000  147.499     0.000  496.192    0.000  496.192     0.000  479.142    0.000  479.142
 31.00   439.028  160.642    0.000  160.642     0.000  490.437    0.000  490.437     0.000  541.875    0.000  541.875
 31.10   456.283  148.721    0.000  148.721     0.000  467.657    0.000  467.657     0.000  440.739    0.000  440.739
 31.20   424.932  168.406    0.000  168.406     0.000  495.450    0.000  495.450     0.000  481.153    0.000  481.153
 31.30   408.917  188.521    0.000  188.521     0.000  482.054    0.000  482.054     0.000  482.159    0.000  482.159
 31.40   431.275  164.207    0.000  164.207     0.000  546.039    0.000  546.039     0.000  430.384    0.000  430.384
 31.50   411.765  162.645    0.000  162.645     0.000  481.317    0.000  481.317     0.000  442.548    0.000  442.548
 31.60   447.921  166.967    0.000  166.967     0.000  501.855    0.000  501.855     0.000  481.655    0.000  481.655
 31.70   433.490  129.452    0.000  129.452     0.000  546.561    0.000  546.561     0.000  510.207    0.000  510.207
 31.80   454.027  125.466    0.000  125.466     0.000  486.981    0.000  486.981     0.000  409.875    0.000  409.875
 31.90   419.315  152.454    0.000  152.454     0.000  435.101    0.000  435.101     0.000  328.443    0.000  328.443
 32.00   467.189  122.971    0.000  122.971     0.000  493.988    0.000  493.988     0.000  373.080    0.000  373.080
 32.10   452.718  130.078    0.000  130.078     0.000  526.108    0.000  526.108     0.000  399.217    0.000  399.217
 32.20   473.329  108.574    0.000  108.574     0.000  469.386    0.000  469.386     0.000  399.922    0.000  399.922
 32.30   457.433  104.089    0.000  104.089     0.000  480.621    0.000  480.621     0.000  449.887    0.000  449.887
 32.40   408.453  145.639    0.000  145.639     0.000  435.144    0.000  435.144     0.000  219.867    0.000  219.867
 32.50   350.162  205.871    0.000  205.871     0.000  475.741    0.000  475.741     0.000  392.985    0.000  392.985
 32.60   355.954  184.593    0.000  184.593     0.000  442.190    0.000  442.190     0.000  311.150    0.000  311.150
 32.70   397.149  163.593    0.000  163.593     0.000  456.545    0.000  456.545     0.000  422.039    0.000  422.039
 32.80   449.090  123.534    0.000  123.534     0.000  424.942    0.000  424.942     0.000  321.102    0.000  321.102
 32.90   434.670  149.265    0.000  149.265     0.000  425.330    0.000  425.330     0.000  341.510    0.000  341.510
 33.00   432.243  151.287    0.000  151.287     0.000  435.015    0.000  435.015     0.000  281.091    0.000  281.091
 33.10   367.971  189.520    0.000  189.520     0.000  455.422    0.000  455.422     0.000  320.500    0.000  320.500
 33.20   387.870  181.502    0.000  181.502     0.000  435.576    0.000  435.576     0.000  271.641    0.000  271.641
 33.30   478.076  178.828    0.000  178.828     0.000  498.567    0.000  498.567     0.000  342.216    0.000  342.216
 33.40   399.001  169.670    0.000  169.670     0.000  489.443    0.000  489.443     0.000  349.755    0.000  349.755
 33.50   370.420  207.267    0.000  207.267     0.000  438.041    0.000  438.041     0.000  372.074    0.000  372.074
 33.60   345.321  235.751    0.000  235.751     0.000  421.740    0.000  421.740     0.000  290.842    0.000  290.842
 33.70   387.148  221.674    0.000  221.674     0.000  425.200    0.000  425.200     0.000  341.210    0.000  341.210
 33.80   355.311  215.165    0.000  215.165     0.000  457.196    0.000  457.196     0.000  388.964    0.000  388.964
 33.90   391.354  198.636    0.000  198.636     0.000  407.387    0.000  407.387     0.000  349.052    0.000  349.052
 34.00   392.299  147.121    0.000  147.121     0.000  469.514    0.000  469.514     0.000  359.910    0.000  359.910
 34.10   407.774  186.675    0.000  186.675     0.000  461.387    0.000  461.387     0.000  412.087    0.000  412.087
 34.20   387.144  191.136    0.000  191.136     0.000  462.381    0.000  462.381     0.000  369.862    0.000  369.862
 34.30   442.722  152.772    0.000  152.772     0.000  441.412    0.000  441.412     0.000  320.299    0.000  320.299
 34.40   411.951  185.661    0.000  185.661     0.000  465.063    0.000  465.063     0.000  350.359    0.000  350.359
 34.50   394.974  186.210    0.000  186.210     0.000  449.543    0.000  449.543     0.000  370.766    0.000  370.766
 34.60   390.489  208.306    0.000  208.306     0.000  422.392    0.000  422.392     0.000  349.151    0.000  349.151
 34.70   423.887  186.846    0.000  186.846     0.000  487.328    0.000  487.328     0.000  289.536    0.000  289.536
 34.80   444.784  145.093    0.000  145.093     0.000  432.250    0.000  432.250     0.000  310.547    0.000  310.547
 34.90   475.751  143.170    0.000  143.170     0.000  450.409    0.000  450.409     0.000  310.749    0.000  310.749
 35.00   440.965  143.705    0.000  143.705     0.000  442.625    0.000  442.625     0.000  340.707    0.000  340.707
 35.10   426.016  193.514    0.000  193.514     0.000  478.854    0.000  478.854     0.000  311.955    0.000  311.955
 35.20   472.112   99.937    0.000   99.937     0.000  490.312    0.000  490.312     0.000  291.043    0.000  291.043
 35.30   490.306  102.969    0.000  102.969     0.000  456.156    0.000  456.156     0.000  438.826    0.000  438.826
 35.40   489.735  123.529    0.000  123.529     0.000  465.584    0.000  465.584     0.000  459.840    0.000  459.840
 35.50   429.517  122.807    0.000  122.807     0.000  425.024    0.000  425.024     0.000  300.595    0.000  300.595
 35.60   444.241  160.431    0.000  160.431     0.000  430.173    0.000  430.173     0.000  349.957    0.000  349.957
 35.70   456.694  170.917    0.000  170.917     0.000  485.078    0.000  485.078     0.000  429.379    0.000  429.379
 35.80   497.205  118.562    0.000  118.562     0.000  408.645    0.000  408.645     0.000  419.324    0.000  419.324
 35.90   451.173  140.824    0.000  140.824     0.000  450.880    0.000  450.880     0.000  270.032    0.000  270.032
 36.00   517.796  136.461    0.000  136.461     0.000  542.499    0.000  542.499     0.000  501.662    0.000  501.662
 36.10   510.163  107.307    0.000  107.307     0.000  465.928    0.000  465.928     0.000  492.311    0.000  492.311
 36.20   486.495  133.491    0.000  133.491     0.000  450.707    0.000  450.707     0.000  342.617    0.000  342.617
 36.30   447.159  153.521    0.000  153.521     0.000  472.108    0.000  472.108     0.000  362.320    0.000  362.320
 36.40   412.017  157.076    0.000  157.076     0.000  416.468    0.000  416.468     0.000  289.837    0.000  289.837
 36.50   435.794  138.820    0.000  138.820     0.000  426.674    0.000  426.674     0.000  440.436    0.000  440.436
 36.60   471.788  157.333    0.000  157.333     9.079  446.775    0.000  446.775     0.000  460.341    0.000  460.341
 36.70   464.667  172.038    0.000  172.038     9.079  462.857    0.000  462.857     0.000  430.583    0.000  430.583
 36.80   445.459  127.377    0.000  127.377     7.350  449.111    0.000  449.111     0.000  330.553    0.000  330.553
 36.90   459.783  164.080    0.000  164.080     3.805  480.922    0.000  480.922     0.000  351.062    0.000  351.062
 37.00   482.850   87.944    0.000   87.944     1.902  449.934    0.000  449.934     0.000  441.543    0.000  441.543
 37.10   478.386  140.452    0.000  140.452     0.000  494.248    0.000  494.248     0.000  521.969    0.000  521.969
 37.20   474.065  113.859    0.000  113.859     0.000  444.739    0.000  444.739     0.000  410.375    0.000  410.375
 37.30   458.136  111.994    0.000  111.994     0.000  432.031    0.000  432.031     0.000  370.164    0.000  370.164
 37.40   435.298  140.835    0.000  140.835     0.000  418.672    0.000  418.672     0.000  330.754    0.000  330.754
 37.50   435.621  120.003    0.000  120.003     0.000  374.874    0.000  374.874     0.000  350.760    0.000  350.760
 37.60   435.559  129.865    0.000  129.865     0.000  385.124    0.000  385.124     0.000  381.424    0.000  381.424
 37.70   516.154   87.169    0.000   87.169     0.000  416.987    0.000  416.987     0.000  420.932    0.000  420.932
 37.80   431.006  143.752    0.000  143.752     0.000  455.636    0.000  455.636     0.000  380.921    0.000  380.921
 37.90   452.432  119.414    0.000  119.414     0.000  436.827    0.000  436.827     0.000  361.015    0.000  361.015
 38.00   465.575  116.851    0.000  116.851     0.000  416.511    0.000  416.511     0.000  402.737    0.000  402.737
 38.10   438.812  134.736    0.000  134.736     0.000  369.730    0.000  369.730     0.000  350.761    0.000  350.761
 38.20   470.518   87.041    0.000   87.041     0.000  390.743    0.000  390.743     0.000  310.447    0.000  310.447
 38.30   474.109  106.435    0.000  106.435     1.816  383.179    0.000  383.179     0.000  329.548    0.000  329.548
 38.40   473.362   92.805    0.000   92.805     0.000  367.741    0.000  367.741     0.000  401.932    0.000  401.932
 38.50   413.695  126.539    0.000  126.539     0.000  382.873    0.000  382.873     0.000  320.400    0.000  320.400
 38.60   480.055  111.566    0.000  111.566     0.000  411.109    0.000  411.109     0.000  359.608    0.000  359.608
 38.70   442.266   85.212    0.000   85.212     0.000  423.559    0.000  423.559     0.000  489.597    0.000  489.597
 38.80   422.462  118.342    0.000  118.342     0.000  426.497    0.000  426.497     0.000  371.470    0.000  371.470
 38.90   432.353   90.652    0.000   90.652     0.000  317.722    0.000  317.722     0.000  299.389    0.000  299.389
 39.00   387.636  131.242    0.000  131.242     0.000  373.708    0.000  373.708     0.000  340.607    0.000  340.607
 39.10   443.169  102.818    0.000  102.818     0.000  431.338    0.000  431.338     0.000  330.252    0.000  330.252
 39.20   470.380   78.977    0.000   78.977     0.000  407.605    0.000  407.605     0.000  311.050    0.000  311.050
 39.30   459.830   87.486    0.000   87.486     0.000  402.632    0.000  402.632     0.000  319.898    0.000  319.898
 39.40   443.903  106.825    0.000  106.825     0.000  413.830    0.000  413.830     0.000  330.755    0.000  330.755
 39.50   441.233  110.027    0.000  110.027     0.000  461.345    0.000  461.345     0.000  290.240    0.000  290.240
 39.60   440.858  124.924    0.000  124.924     0.000  414.309    0.000  414.309     0.000  269.832    0.000  269.832
 39.70   459.076   84.215    0.000   84.215     0.000  423.862    0.000  423.862     0.000  371.471    0.000  371.471
 39.80   476.963   66.873    0.000   66.873     0.000  470.162    0.000  470.162     0.000  270.536    0.000  270.536
 39.90   470.088  118.283    0.000  118.283     0.000  421.698    0.000  421.698     0.000  400.323    0.000  400.323
 40.00   434.694  117.297    0.000  117.297     0.000  445.866    0.000  445.866     0.000  361.921    0.000  361.921
 40.10   407.484  139.336    0.000  139.336     0.000  434.452    0.000  434.452     0.000  280.789    0.000  280.789
 40.20   415.192  161.690    0.000  161.690     0.000  449.109    0.000  449.109     0.000  331.558    0.000  331.558
 40.30   439.424  134.060    0.000  134.060     0.000  417.980    0.000  417.980     0.000  320.400    0.000  320.400
 40.40   392.856  134.912    0.000  134.912     0.000  381.231    0.000  381.231     0.000  280.488    0.000  280.488
 40.50   434.696  130.379    0.000  130.379     0.000  411.149    0.000  411.149     0.000  330.152    0.000  330.152
 40.60   421.753  123.256    0.000  123.256     0.000  371.506    0.000  371.506     0.000  259.677    0.000  259.677
 40.70   481.636   91.754    0.000   91.754     0.000  406.610    0.000  406.610     0.000  299.590    0.000  299.590
 40.80   441.457  133.526    0.000  133.526     0.000  437.479    0.000  437.479     0.000  330.655    0.000  330.655
 40.90   462.255  118.715    0.000  118.715     1.816  495.282    0.000  495.282     0.000  410.678    0.000  410.678
 41.00   446.766  142.333    0.000  142.333     0.000  418.718    0.000  418.718     0.000  400.625    0.000  400.625
 41.10   407.521  159.294    0.000  159.294     0.000  486.116    0.000  486.116     0.000  350.560    0.000  350.560
 41.20   428.604  179.707    0.000  179.707     0.000  501.205    0.000  501.205     0.000  430.483    0.000  430.483
 41.30   453.356  162.099    0.000  162.099     0.000  503.538    0.000  503.538     0.000  360.111    0.000  360.111
 41.40   461.570  158.393    0.000  158.393     0.000  584.516    0.000  584.516     0.000  390.069    0.000  390.069
 41.50   392.575  158.698    0.000  158.698     0.000  529.965    0.000  529.965     0.000  353.174    0.000  353.174
 41.60   368.463  181.893    0.000  181.893     0.000  476.182    0.000  476.182     0.000  350.359    0.000  350.359
 41.70   423.937  180.731    0.000  180.731     0.000  516.475    0.000  516.475     0.000  269.128    0.000  269.128
 41.80   437.320  186.196    0.000  186.196     0.000  536.710    0.000  536.710     0.000  441.342    0.000  441.342
 41.90   469.975  186.605    0.000  186.605     0.000  495.282    0.000  495.282     0.000  390.069    0.000  390.069
 42.00   460.763  176.185    0.000  176.185     0.000  525.764    0.000  525.764     0.000  380.618    0.000  380.618
 42.10   388.604  186.668    0.000  186.668     0.000  528.486    0.000  528.486     0.000  442.345    0.000  442.345
 42.20   394.563  194.713    0.000  194.713     0.000  458.145    0.000  458.145     0.000  371.470    0.000  371.470
 42.30   390.868  180.552    0.000  180.552     0.000  499.172    0.000  499.172     0.000  436.415    0.000  436.415
 42.40   357.315  188.941    0.000  188.941     0.000  464.976    0.000  464.976     0.000  334.374    0.000  334.374
 42.50   440.565  176.652    0.000  176.652     0.000  484.732    0.000  484.732     0.000  324.521    0.000  324.521
 42.60   394.870  177.345    0.000  177.345     0.000  432.075    0.000  432.075     0.000  273.852    0.000  273.852
 42.70   348.513  179.968    0.000  179.968     0.000  426.455    0.000  426.455     0.000  242.587    0.000  242.587
 42.80   371.379  199.539    0.000  199.539     0.000  487.460    0.000  487.460     0.000  304.516    0.000  304.516
 42.90   339.156  213.249    0.000  213.249     0.000  439.209    0.000  439.209     0.000  213.131    0.000  213.131
 43.00   368.554  189.341    0.000  189.341     0.000  436.011    0.000  436.011     0.000  355.285    0.000  355.285
 43.10   377.040  178.351    0.000  178.351     0.000  469.213    0.000  469.213     0.000  251.132    0.000  251.132
 43.20   361.041  184.727    0.000  184.727     0.000  443.490    0.000  443.490     0.000  253.545    0.000  253.545
 43.30   410.826  186.098    0.000  186.098     0.000  434.841    0.000  434.841     0.000  324.320    0.000  324.320
 43.40   396.220  156.646    0.000  156.646     0.000  482.270    0.000  482.270     0.000  413.192    0.000  413.192
 43.50   415.974  136.177    0.000  136.177     0.000  442.496    0.000  442.496     0.000  310.648    0.000  310.648
 43.60   397.877  154.793    0.000  154.793     0.000  449.629    0.000  449.629     0.000  361.518    0.000  361.518
 43.70   428.863  110.303    0.000  110.303     0.000  406.696    0.000  406.696     0.000  279.885    0.000  279.885
 43.80   419.740  138.857    0.000  138.857     0.000  410.975    0.000  410.975     0.000  289.938    0.000  289.938
 43.90   415.705  121.624    0.000  121.624     0.000  491.092    0.000  491.092     0.000  403.239    0.000  403.239
 44.00   413.666  146.611    0.000  146.611     0.000  464.587    0.000  464.587     0.000  370.264    0.000  370.264
 44.10   437.401  122.329    0.000  122.329     1.816  428.312    0.000  428.312     0.000  350.760    0.000  350.760
 44.20   456.919   99.963    0.000   99.963     0.000  418.889    0.000  418.889     0.000  341.109    0.000  341.109
 44.30   462.260  101.995    0.000  101.995    11.414  412.228    0.000  412.228     0.000  362.723    0.000  362.723
 44.40   455.804  114.674    0.000  114.674     0.000  429.955    0.000  429.955     0.000  330.050    0.000  330.050
 44.50   527.566   87.204    0.000   87.204     0.000  501.898    0.000  501.898     0.000  410.076    0.000  410.076
 44.60   496.119   89.081    0.000   89.081     0.000  473.882    0.000  473.882     0.000  440.940    0.000  440.940
 44.70   519.824  115.100    0.000  115.100     0.000  510.846    0.000  510.846     0.000  430.986    0.000  430.986
 44.80   490.743  132.696    0.000  132.696     0.000  485.773    0.000  485.773     0.000  422.240    0.000  422.240
 44.90   507.395   89.765    0.000   89.765     0.000  438.991    0.000  438.991     0.000  354.882    0.000  354.882
 45.00   476.534   84.237    0.000   84.237     0.000  413.785    0.000  413.785     0.000  314.266    0.000  314.266
 45.10   526.997  103.287    0.000  103.287     3.718  509.246    0.000  509.246     0.000  369.862    0.000  369.862
 45.20   491.209   89.808    0.000   89.808     0.000  529.050    0.000  529.050     0.000  340.103    0.000  340.103
 45.30   504.396   90.779    0.000   90.779     0.000  530.178    0.000  530.178     0.000  382.128    0.000  382.128
 45.40   440.762  115.277    0.000  115.277     0.000  516.422    0.000  516.422     0.000  351.564    0.000  351.564
 45.50   465.641  100.183    0.000  100.183     0.000  547.294    0.000  547.294     0.000  391.073    0.000  391.073
 45.60   463.863  137.125    0.000  137.125     0.000  558.578    0.000  558.578     0.000  503.671    0.000  503.671
 45.70   497.908   91.350    0.000   91.350     0.000  476.384    0.000  476.384     0.000  374.586    0.000  374.586
 45.80   498.351   73.708    0.000   73.708     0.000  476.691    0.000  476.691     0.000  441.341    0.000  441.341
 45.90   487.433   91.832    0.000   91.832     3.805  437.909    0.000  437.909     0.000  422.037    0.000  422.037
 46.00   460.372   94.256    0.000   94.256     0.000  423.686    0.000  423.686     0.000  313.159    0.000  313.159
 46.10   498.125   82.969    0.000   82.969     0.000  453.868    0.000  453.868     0.000  461.146    0.000  461.146
 46.20   461.874   98.516    0.000   98.516     0.000  453.175    0.000  453.175     0.000  393.889    0.000  393.889
 46.30   469.962  110.466    0.000  110.466     0.000  476.429    0.000  476.429     0.000  412.889    0.000  412.889
 46.40   453.503  142.721    0.000  142.721     0.000  461.427    0.000  461.427     0.000  464.160    0.000  464.160
 46.50   451.665  117.284    0.000  117.284     0.000  445.694    0.000  445.694     0.000  462.955    0.000  462.955
 46.60   473.547  134.634    0.000  134.634     0.000  484.863    0.000  484.863     0.000  592.141    0.000  592.141
 46.70   470.552  124.726    0.000  124.726     0.000  454.684    0.000  454.684     0.000  469.690    0.000  469.690
 46.80   535.357   65.697    0.000   65.697     0.000  448.324    0.000  448.324     0.000  490.000    0.000  490.000
 46.90   588.311   64.781    0.000   64.781     0.000  490.613    0.000  490.613     0.000  360.513    0.000  360.513
 47.00   500.114  125.717    0.000  125.717     0.000  468.699    0.000  468.699     0.000  439.833    0.000  439.833
 47.10   542.906   96.930    0.000   96.930     0.000  502.721    0.000  502.721     0.000  520.159    0.000  520.159
 47.20   522.881   88.758    0.000   88.758     0.000  490.011    0.000  490.011     0.000  379.313    0.000  379.313
 47.30   479.021  101.562    0.000  101.562     0.000  460.131    0.000  460.131     0.000  369.058    0.000  369.058
 47.40   455.931  122.693    0.000  122.693     0.000  494.676    0.000  494.676     0.000  409.272    0.000  409.272
 47.50   512.047   78.969    0.000   78.969     0.000  453.429    0.000  453.429     0.000  439.632    0.000  439.632
 47.60   556.515   67.341    0.000   67.341     5.448  526.629    0.000  526.629     0.000  559.166    0.000  559.166
 47.70   517.628   70.254    0.000   70.254     5.448  431.862    0.000  431.862     0.000  520.260    0.000  520.260
 47.80   504.973   61.947    0.000   61.947     0.000  415.301    0.000  415.301     0.000  389.265    0.000  389.265
 47.90   420.003  130.971    0.000  130.971     0.000  460.825    0.000  460.825     0.000  358.301    0.000  358.301
 48.00   449.904  137.898    0.000  137.898     0.000  468.349    0.000  468.349     0.000  509.502    0.000  509.502
 48.10   470.704  144.200    0.000  144.200     0.000  492.391    0.000  492.391     0.000  438.929    0.000  438.929
 48.20   480.329  150.864    0.000  150.864     0.000  484.004    0.000  484.004     0.000  418.119    0.000  418.119
 48.30   465.003  126.108    0.000  126.108     0.000  467.269    0.000  467.269     0.000  369.862    0.000  369.862
 48.40   440.878  131.992    0.000  131.992     0.000  452.696    0.000  452.696     0.000  309.944    0.000  309.944
 48.50   431.855  141.234    0.000  141.234     0.000  424.548    0.000  424.548     0.000  272.848    0.000  272.848
 48.60   433.502  142.537    0.000  142.537     0.000  425.074    0.000  425.074     0.000  448.982    0.000  448.982
 48.70   434.204  154.121    0.000  154.121     0.000  423.772    0.000  423.772     0.000  350.560    0.000  350.560
 48.80   542.141   99.680    0.000   99.680     0.000  438.042    0.000  438.042     0.000  360.111    0.000  360.111
 48.90   490.887  158.838    0.000  158.838     0.000  435.838    0.000  435.838     0.000  361.618    0.000  361.618
 49.00   471.434  123.290    0.000  123.290     0.000  441.068    0.000  441.068     0.000  450.690    0.000  450.690
 49.10   472.572  130.147    0.000  130.147     0.000  415.562    0.000  415.562     0.000  359.306    0.000  359.306
 49.20   566.346   51.016    0.000   51.016     0.000  399.178    0.000  399.178     0.000  330.553    0.000  330.553
 49.30   512.190   56.088    0.000   56.088     0.000  370.814    0.000  370.814     0.000  279.885    0.000  279.885
 49.40   492.467   53.898    0.000   53.898     0.000  419.277    0.000  419.277     0.000  410.277    0.000  410.277
 49.50   525.861   58.388    0.000   58.388     0.000  415.691    0.000  415.691     0.000  379.714    0.000  379.714
 49.60   487.576   85.017    0.000   85.017     0.000  426.369    0.000  426.369     0.000  450.691    0.000  450.691
 49.70   443.207  137.124    0.000  137.124     0.000  408.512    0.000  408.512     0.000  369.963    0.000  369.963
 49.80   439.053  128.072    0.000  128.072     0.000  392.602    0.000  392.602     0.000  319.796    0.000  319.796
 49.90   459.451  101.642    0.000  101.642     0.000  401.767    0.000  401.767     0.000  330.654    0.000  330.654
 50.00   463.734  100.846    0.000  100.846     0.000  466.318    0.000  466.318     0.000  410.779    0.000  410.779
 50.10   433.350  131.298    0.000  131.298     0.000  457.841    0.000  457.841     0.000  441.240    0.000  441.240
 50.20   442.837  146.353    0.000  146.353     0.000  417.161    0.000  417.161     0.000  410.075    0.000  410.075
 50.30   438.732  131.529    0.000  131.529     0.000  457.889    0.000  457.889     0.000  359.508    0.000  359.508
 50.40   458.596  144.067    0.000  144.067     0.000  592.173    0.000  592.173     0.000  428.573    0.000  428.573
 50.50   504.358   55.817    0.000   55.817     3.805  493.812    0.000  493.812     0.000  349.354    0.000  349.354
 50.60   536.705   21.559    0.000   21.559     0.000  484.386    0.000  484.386     0.000  408.870    0.000  408.870
 50.70   539.777   28.005    0.000   28.005     9.079  493.296    0.000  493.296     0.000  438.929    0.000  438.929
 50.80   501.647   50.093    0.000   50.093    16.948  465.540    0.000  465.540     0.000  380.419    0.000  380.419
 50.90   449.351   82.096    0.000   82.096     0.000  440.377    0.000  440.377     0.000  389.969    0.000  389.969
 51.00   479.179   73.216    0.000   73.216     1.816  436.052    0.000  436.052     0.000  370.868    0.000  370.868
 51.10   517.654   49.566    0.000   49.566    20.925  412.662    0.000  412.662     0.000  350.158    0.000  350.158
 51.20   529.371   42.812    0.000   42.812    15.045  421.439    0.000  421.439     0.000  360.714    0.000  360.714
 51.30   537.010   27.564    0.000   27.564     0.000  413.569    0.000  413.569     0.000  250.429    0.000  250.429
 51.40   475.251   95.173    0.000   95.173     7.263  464.672    0.000  464.672     0.000  360.915    0.000  360.915
 51.50   439.117   89.697    0.000   89.697     0.000  405.225    0.000  405.225     0.000  250.026    0.000  250.026
 51.60   462.244  100.549    0.000  100.549     0.000  425.287    0.000  425.287     0.000  290.541    0.000  290.541
 51.70   445.861   90.695    0.000   90.695     7.350  357.153    0.000  357.153     0.000  348.952    0.000  348.952
 51.80   465.927   96.769    0.000   96.769     0.000  414.176    0.000  414.176     0.000  369.561    0.000  369.561
 51.90   475.679  116.456    0.000  116.456     0.000  443.666    0.000  443.666     0.000  398.314    0.000  398.314
 52.00   430.941  124.451    0.000  124.451     0.000  425.505    0.000  425.505     0.000  419.324    0.000  419.324
 52.10   473.579  100.897    0.000  100.897     0.000  477.517    0.000  477.517     0.000  469.390    0.000  469.390
 52.20   505.312   79.134    0.000   79.134     0.000  512.658    0.000  512.658     0.000  348.952    0.000  348.952
 52.30   551.374   31.632    0.000   31.632     0.000  431.730    0.000  431.730     0.000  422.040    0.000  422.040
 52.40   513.215   55.739    0.000   55.739     1.902  388.021    0.000  388.021     0.000  350.158    0.000  350.158
 52.50   585.311   17.728    0.000   17.728     5.620  465.150    0.000  465.150     0.000  322.307    0.000  322.307
 52.60   569.958   19.602    0.000   19.602     0.000  440.900    0.000  440.900     0.000  248.820    0.000  248.820
 52.70   565.637   28.721    0.000   28.721     5.448  472.724    0.000  472.724     0.000  298.585    0.000  298.585
 52.80   559.357   23.914    0.000   23.914     0.000  448.462    0.000  448.462     0.000  491.005    0.000  491.005
 52.90   598.576   17.148    0.000   17.148     0.000  416.988    0.000  416.988     0.000  439.733    0.000  439.733
 53.00   600.600   39.778    0.000   39.778     0.000  429.267    0.000  429.267     0.000  438.527    0.000  438.527
 53.10   558.552   21.052    0.000   21.052     7.350  434.670    0.000  434.670     0.000  449.083    0.000  449.083
 53.20   563.852   28.297    0.000   28.297     0.000  479.979    0.000  479.979     0.000  378.609    0.000  378.609
 53.30   578.407   26.097    0.000   26.097     0.000  432.332    0.000  432.332     0.000  419.224    0.000  419.224
 53.40   584.346   25.238    0.000   25.238     3.805  437.222    0.000  437.222     0.000  459.538    0.000  459.538
 53.50   593.443   20.841    0.000   20.841     1.816  480.674    0.000  480.674     0.000  499.450    0.000  499.450
 53.60   558.985   23.715    0.000   23.715     0.000  409.381    0.000  409.381     0.000  379.112    0.000  379.112
 53.70   538.241   22.574    0.000   22.574     5.620  383.221    0.000  383.221     0.000  340.205    0.000  340.205
 53.80   512.499   19.657    0.000   19.657     5.707  423.000    0.000  423.000     0.000  199.257    0.000  199.257
 53.90   519.973   27.874    0.000   27.874     1.902  397.747    0.000  397.747     0.000  339.300    0.000  339.300
 54.00   569.632   18.600    0.000   18.600     0.000  423.386    0.000  423.386     0.000  449.686    0.000  449.686
 54.10   534.166   37.698    0.000   37.698     0.000  463.248    0.000  463.248     0.000  468.486    0.000  468.486
 54.20   495.571   35.838    0.000   35.838     0.000  348.892    0.000  348.892     0.000  419.023    0.000  419.023
 54.30   536.141   27.014    0.000   27.014     0.000  431.384    0.000  431.384     0.000  359.206    0.000  359.206
 54.40   554.175   16.839    0.000   16.839     0.000  398.915    0.000  398.915     0.000  379.112    0.000  379.112
 54.50   526.660   22.434    0.000   22.434     7.350  444.354    0.000  444.354     0.000  329.750    0.000  329.750
 54.60   526.703   30.549    0.000   30.549     0.000  428.917    0.000  428.917     0.000  459.638    0.000  459.638
 54.70   575.440   16.895    0.000   16.895     7.436  467.356    0.000  467.356     0.000  429.781    0.000  429.781
 54.80   507.809   47.967    0.000   47.967    14.873  492.650    0.000  492.650     0.000  427.971    0.000  427.971
 54.90   566.785   15.430    0.000   15.430    22.395  408.772    0.000  408.772     0.000  399.520    0.000  399.520
 55.00   529.821   31.717    0.000   31.717     0.000  394.463    0.000  394.463     0.000  359.407    0.000  359.407
 55.10   533.455   14.373    0.000   14.373    41.287  372.412    0.000  372.412     0.000  243.090    0.000  243.090
 55.20   551.017   21.503    0.000   21.503    33.031  406.051    0.000  406.051     0.000  329.046    0.000  329.046
 55.30   563.971   10.131    0.000   10.131    14.613  373.581    0.000  373.581     0.000  378.911    0.000  378.911
 55.40   515.445   82.217    0.000   82.217    16.688  412.490    0.000  412.490     0.000  328.443    0.000  328.443
 55.50   522.604   29.769    0.000   29.769    29.659  406.742    0.000  406.742     0.000  349.756    0.000  349.756
 55.60   526.527   15.007    0.000   15.007    33.723  387.155    0.000  387.155     0.000  269.430    0.000  269.430
 55.70   556.363   27.420    0.000   27.420     9.079  407.130    0.000  407.130     0.000  359.608    0.000  359.608
 55.80   523.725   14.810    0.000   14.810    18.677  392.514    0.000  392.514     0.000  340.004    0.000  340.004
 55.90   512.208   37.852    0.000   37.852    15.218  375.437    0.000  375.437     0.000  280.589    0.000  280.589
 56.00   521.097   42.503    0.000   42.503    30.264  428.312    0.000  428.312     0.000  349.052    0.000  349.052
 56.10   518.589   32.920    0.000   32.920     7.609  408.856    0.000  408.856     0.000  270.335    0.000  270.335
 56.20   558.581   23.206    0.000   23.206     1.902  425.072    0.000  425.072     0.000  279.382    0.000  279.382
 56.30   556.425   34.750    0.000   34.750     7.436  431.124    0.000  431.124     0.000  360.211    0.000  360.211
 56.40   527.430   12.893    0.000   12.893     0.000  409.247    0.000  409.247     0.000  269.932    0.000  269.932
 56.50   545.879   15.218    0.000   15.218     0.000  411.669    0.000  411.669     0.000  299.992    0.000  299.992
 56.60   535.082   20.363    0.000   20.363    14.873  441.329    0.000  441.329     0.000  435.209    0.000  435.209
 56.70   552.780   16.698    0.000   16.698    48.768  329.785    0.000  329.785     0.000  212.828    0.000  212.828
 56.80   489.762   20.925    0.000   20.925    15.175  365.621    0.000  365.621     0.000  262.392    0.000  262.392
 56.90   528.881   28.040    0.000   28.040     0.000  389.233    0.000  389.233     0.000  219.163    0.000  219.163
 57.00   543.013   18.600    0.000   18.600     5.534  401.551    0.000  401.551     0.000  278.980    0.000  278.980
 57.10   517.276   23.110    0.000   23.110     0.000  418.068    0.000  418.068     0.000  269.731    0.000  269.731
 57.20   535.443   21.602    0.000   21.602    15.002  392.170    0.000  392.170     0.000  270.133    0.000  270.133
 57.30   551.269   18.812    0.000   18.812     9.339  424.638    0.000  424.638     0.000  229.015    0.000  229.015
 57.40   561.670   25.463    0.000   25.463     0.000  424.942    0.000  424.942     0.000  280.287    0.000  280.287
 57.50   537.395   53.210    0.000   53.210     0.000  390.007    0.000  390.007     0.000  310.950    0.000  310.950
 57.60   535.677   29.848    0.000   29.848     3.805  406.870    0.000  406.870     0.000  230.925    0.000  230.925
 57.70   548.733   11.414    0.000   11.414     0.000  387.761    0.000  387.761     0.000  279.684    0.000  279.684
 57.80   538.026   11.625    0.000   11.625     0.000  417.939    0.000  417.939     0.000  340.004    0.000  340.004
 57.90   533.936   14.584    0.000   14.584     0.000  397.833    0.000  397.833     0.000  309.543    0.000  309.543
 58.00   512.481   24.844    0.000   24.844     0.000  354.989    0.000  354.989     0.000  213.231    0.000  213.231
 58.10   558.633   14.204    0.000   14.204     0.000  351.918    0.000  351.918     0.000  223.285    0.000  223.285
 58.20   536.618   14.373    0.000   14.373     0.000  399.820    0.000  399.820     0.000  182.770    0.000  182.770
 58.30   533.528   12.471    0.000   12.471     0.000  373.752    0.000  373.752     0.000  190.913    0.000  190.913
 58.40   567.359   13.922    0.000   13.922     0.000  419.538    0.000  419.538     0.000  192.924    0.000  192.924
 58.50   551.506   23.083    0.000   23.083     0.000  422.520    0.000  422.520     0.000  274.054    0.000  274.054
 58.60   550.255   12.274    0.000   12.274     1.902  445.567    0.000  445.567     0.000  300.394    0.000  300.394
 58.70   552.639   16.698    0.000   16.698     0.000  439.986    0.000  439.986     0.000  280.891    0.000  280.891
 58.80   510.460   13.456    0.000   13.456     0.000  465.883    0.000  465.883     0.000  268.726    0.000  268.726
 58.90   493.853   64.336    0.000   64.336     0.000  444.788    0.000  444.788     0.000  268.726    0.000  268.726
 59.00   530.484   31.057    0.000   31.057     0.000  402.677    0.000  402.677     0.000  259.577    0.000  259.577
 59.10   510.230   62.425    0.000   62.425     0.000  482.748    0.000  482.748     0.000  378.508    0.000  378.508
 59.20   506.560   54.704    0.000   54.704     0.000  409.078    0.000  409.078     0.000  378.307    0.000  378.307
 59.30   528.937   58.718    0.000   58.718     0.000  442.671    0.000  442.671     0.000  318.691    0.000  318.691
 59.40   516.669   64.550    0.000   64.550     0.000  421.483    0.000  421.483     0.000  268.927    0.000  268.927
 59.50   555.818   13.739    0.000   13.739     0.000  446.125    0.000  446.125     0.000  289.637    0.000  289.637
 59.60   503.014   57.211    0.000   57.211     0.000  394.289    0.000  394.289     0.000  269.329    0.000  269.329
 59.70   500.308   55.142    0.000   55.142     0.000  406.480    0.000  406.480     0.000  189.908    0.000  189.908
 59.80   512.154   58.969    0.000   58.969     0.000  448.809    0.000  448.809     0.000  239.169    0.000  239.169
 59.90   533.613   57.903    0.000   57.903     0.000  422.783    0.000  422.783     0.000  250.127    0.000  250.127
 60.00   496.995   49.981    0.000   49.981     0.000  428.618    0.000  428.618     0.000  199.157    0.000  199.157
 60.10   471.998   64.253    0.000   64.253     0.000  444.698    0.000  444.698     0.000  250.127    0.000  250.127
 60.20   510.472   34.542    0.000   34.542     0.000  416.078    0.000  416.078     0.000  199.257    0.000  199.257
 60.30   522.006   23.602    0.000   23.602     0.000  410.848    0.000  410.848     0.000  289.235    0.000  289.235
 60.40   526.874   28.283    0.000   28.283     0.000  436.529    0.000  436.529     0.000  179.151    0.000  179.151
 60.50   517.267   55.914    0.000   55.914     0.000  419.149    0.000  419.149     0.000  270.335    0.000  270.335
 60.60   540.166   11.329    0.000   11.329     0.000  425.763    0.000  425.763     0.000  238.868    0.000  238.868
 60.70   502.373   56.238    0.000   56.238     0.000  407.433    0.000  407.433     0.000  298.886    0.000  298.886
 60.80   474.372   66.561    0.000   66.561     0.000  384.346    0.000  384.346     0.000  219.163    0.000  219.163
 60.90   528.398   42.134    0.000   42.134     0.000  388.323    0.000  388.323     0.000  269.932    0.000  269.932
 61.00   449.607   85.590    0.000   85.590     0.000  388.151    0.000  388.151     0.000  328.644    0.000  328.644
 61.10   511.970   60.778    0.000   60.778     0.000  407.259    0.000  407.259     0.000  348.952    0.000  348.952
 61.20   432.175  118.532    0.000  118.532     0.000  417.031    0.000  417.031     0.000  328.543    0.000  328.543
 61.30   465.230   82.624    0.000   82.624     0.000  421.569    0.000  421.569     0.000  308.738    0.000  308.738
 61.40   467.819   78.156    0.000   78.156     0.000  471.938    0.000  471.938     0.000  368.556    0.000  368.556
 61.50   478.395   94.169    0.000   94.169     0.000  395.372    0.000  395.372     0.000  348.951    0.000  348.951
 61.60   484.707   81.925    0.000   81.925     0.000  422.736    0.000  422.736     0.000  348.550    0.000  348.550
 61.70   475.551  109.250    0.000  109.250     0.000  419.622    0.000  419.622     0.000  294.160    0.000  294.160
 61.80   485.494   82.967    0.000   82.967     0.000  414.394    0.000  414.394     0.000  364.534    0.000  364.534
 61.90   477.779  129.874    0.000  129.874     0.000  358.230    0.000  358.230     0.000  182.569    0.000  182.569
 62.00   410.753  143.785    0.000  143.785     0.000  380.584    0.000  380.584     0.000  288.833    0.000  288.833
 62.10   446.984  121.238    0.000  121.238     0.000  448.075    0.000  448.075     0.000  368.656    0.000  368.656
 62.20   467.800  105.386    0.000  105.386     0.000  426.585    0.000  426.585     0.000  427.971    0.000  427.971
 62.30   446.483  115.566    0.000  115.566     0.000  386.509    0.000  386.509     0.000  318.892    0.000  318.892
 62.40   452.798  103.201    0.000  103.201     0.000  414.133    0.000  414.133     0.000  252.641    0.000  252.641
 62.50   470.064   87.015    0.000   87.015     0.000  409.595    0.000  409.595     0.000  273.753    0.000  273.753
 62.60   460.480   97.301    0.000   97.301     0.000  388.883    0.000  388.883     0.000  273.351    0.000  273.351
 62.70   505.577   93.754    0.000   93.754     0.000  495.544    0.000  495.544     0.000  391.376    0.000  391.376
 62.80   517.844   79.058    0.000   79.058     0.000  433.982    0.000  433.982     0.000  348.449    0.000  348.449
 62.90   468.082   63.354    0.000   63.354     0.000  387.370    0.000  387.370     0.000  279.784    0.000  279.784
 63.00   515.262   98.009    0.000   98.009     0.000  438.693    0.000  438.693     0.000  298.987    0.000  298.987
 63.10   469.348  105.226    0.000  105.226     0.000  384.302    0.000  384.302     0.000  328.945    0.000  328.945
 63.20   421.202  126.068    0.000  126.068     0.000  376.431    0.000  376.431     0.000  288.833    0.000  288.833
 63.30   461.671  105.554    0.000  105.554     0.000  449.587    0.000  449.587     0.000  328.644    0.000  328.644
 63.40   411.610  157.965    0.000  157.965     0.000  435.581    0.000  435.581     0.000  320.300    0.000  320.300
 63.50   371.521  198.376    0.000  198.376     0.000  406.657    0.000  406.657     0.000  378.609    0.000  378.609
 63.60   385.583  200.068    0.000  200.068     0.000  457.453    0.000  457.453     0.000  298.685    0.000  298.685
 63.70   375.154  174.973    0.000  174.973     0.000  410.026    0.000  410.026     0.000  298.786    0.000  298.786
 63.80   394.380  170.813    0.000  170.813     0.000  384.606    0.000  384.606     0.000  280.187    0.000  280.187
 63.90   439.291  171.989    0.000  171.989     0.000  477.994    0.000  477.994     0.000  368.254    0.000  368.254
 64.00   415.070  163.354    0.000  163.354     0.000  500.820    0.000  500.820     0.000  422.039    0.000  422.039
 64.10   382.984  184.675    0.000  184.675     0.000  464.201    0.000  464.201     0.000  329.146    0.000  329.146
 64.20   396.001  193.478    0.000  193.478     0.000  429.741    0.000  429.741     0.000  328.945    0.000  328.945
 64.30   425.754  148.176    0.000  148.176     0.000  438.000    0.000  438.000     0.000  288.632    0.000  288.632
 64.40   447.801  163.979    0.000  163.979     0.000  514.484    0.000  514.484     0.000  360.915    0.000  360.915
 64.50   488.169  157.773    0.000  157.773     0.000  497.450    0.000  497.450     0.000  379.715    0.000  379.715
 64.60   455.587  142.875    0.000  142.875     0.000  440.034    0.000  440.034     0.000  310.145    0.000  310.145
 64.70   461.863  144.891    0.000  144.891     0.000  485.473    0.000  485.473     0.000  369.963    0.000  369.963
 64.80   438.922  148.248    0.000  148.248     0.000  416.510    0.000  416.510     0.000  289.637    0.000  289.637
 64.90   478.914  144.054    0.000  144.054     0.000  471.679    0.000  471.679     0.000  259.275    0.000  259.275
 65.00   386.676  177.931    0.000  177.931     0.000  401.987    0.000  401.987     0.000  329.046    0.000  329.046
 65.10   396.489  160.851    0.000  160.851     0.000  461.908    0.000  461.908     0.000  359.307    0.000  359.307
 65.20   443.286  159.844    0.000  159.844     0.000  459.836    0.000  459.836     0.000  380.017    0.000  380.017
 65.30   419.859  147.877    0.000  147.877     0.000  461.953    0.000  461.953     0.000  399.922    0.000  399.922
 65.40   465.189  117.887    0.000  117.887     0.000  506.657    0.000  506.657     0.000  360.111    0.000  360.111
 65.50   430.871   95.789    0.000   95.789     0.000  407.775    0.000  407.775     0.000  280.690    0.000  280.690
 65.60   470.676  120.824    0.000  120.824     0.000  383.783    0.000  383.783     0.000  259.879    0.000  259.879
 65.70   409.062  147.307    0.000  147.307     0.000  429.006    0.000  429.006     0.000  200.263    0.000  200.263
 65.80   450.940  129.929    0.000  129.929     0.000  446.562    0.000  446.562     0.000  219.263    0.000  219.263
 65.90   433.728  107.996    0.000  107.996     0.000  396.755    0.000  396.755     0.000  229.819    0.000  229.819
 66.00   422.945  123.097    0.000  123.097     0.000  405.097    0.000  405.097     0.000  249.424    0.000  249.424
 66.10   408.526  128.136    0.000  128.136     0.000  410.457    0.000  410.457     0.000  253.244    0.000  253.244
 66.20   514.328   71.301    0.000   71.301     0.000  398.654    0.000  398.654     0.000  182.770    0.000  182.770
 66.30   491.009   54.986    0.000   54.986     0.000  382.139    0.000  382.139     0.000  142.154    0.000  142.154
 66.40   531.359   62.584    0.000   62.584     0.000  375.444    0.000  375.444     0.000  239.069    0.000  239.069
 66.50   450.257   54.598    0.000   54.598     0.000  342.066    0.000  342.066     0.000  199.056    0.000  199.056
 66.60   454.890   70.837    0.000   70.837     0.000  379.808    0.000  379.808     0.000  159.245    0.000  159.245
 66.70   441.139   95.548    0.000   95.548     0.000  391.657    0.000  391.657     0.000  169.198    0.000  169.198
 66.80   449.856  102.213    0.000  102.213     0.000  424.470    0.000  424.470     0.000  258.773    0.000  258.773
 66.90   460.842   41.881    0.000   41.881     0.000  346.735    0.000  346.735     0.000   19.906    0.000   19.906
 67.00   474.497   80.030    0.000   80.030     0.000  350.540    0.000  350.540     0.000  209.009    0.000  209.009
 67.10   473.077   75.380    0.000   75.380     0.000  366.668    0.000  366.668     0.000  189.104    0.000  189.104
 67.20   469.198   68.531    0.000   68.531     0.000  377.432    0.000  377.432     0.000  238.868    0.000  238.868
 67.30   461.074   72.322    0.000   72.322     0.000  359.660    0.000  359.660     0.000  209.109    0.000  209.109
 67.40   520.403   59.650    0.000   59.650     0.000  415.429    0.000  415.429     0.000  243.693    0.000  243.693
 67.50   471.897   70.188    0.000   70.188     0.000  419.796    0.000  419.796     0.000  212.326    0.000  212.326
 67.60   517.810   63.139    0.000   63.139     0.000  393.210    0.000  393.210     0.000  228.915    0.000  228.915
 67.70   499.607   57.822    0.000   57.822     0.000  368.778    0.000  368.778     0.000  239.069    0.000  239.069
 67.80   504.890   62.116    0.000   62.116     0.000  380.326    0.000  380.326     0.000  299.188    0.000  299.188
 67.90   479.112   68.975    0.000   68.975     0.000  385.990    0.000  385.990     0.000  309.141    0.000  309.141
 68.00   523.283   48.634    0.000   48.634     0.000  369.776    0.000  369.776     0.000  219.163    0.000  219.163
 68.10   502.298   72.856    0.000   72.856     0.000  397.659    0.000  397.659     0.000  308.738    0.000  308.738
 68.20   497.955   67.817    0.000   67.817     0.000  407.608    0.000  407.608     0.000  329.549    0.000  329.549
 68.30   496.850   65.824    0.000   65.824     0.000  425.548    0.000  425.548     0.000  308.939    0.000  308.939
 68.40   486.698   59.041    0.000   59.041     0.000  397.834    0.000  397.834     0.000  228.915    0.000  228.915
 68.50   512.138   54.791    0.000   54.791     0.000  356.721    0.000  356.721     0.000  279.282    0.000  279.282
 68.60   478.066   73.121    0.000   73.121     0.000  426.972    0.000  426.972     0.000  368.655    0.000  368.655
 68.70   492.824   72.555    0.000   72.555     0.000  403.455    0.000  403.455     0.000  278.880    0.000  278.880
 68.80   525.790   57.785    0.000   57.785     0.000  412.274    0.000  412.274     0.000  289.536    0.000  289.536
 68.90   539.826   57.746    0.000   57.746     0.000  384.174    0.000  384.174     0.000  288.632    0.000  288.632
 69.00   537.359   63.757    0.000   63.757     0.000  376.824    0.000  376.824     0.000  359.407    0.000  359.407
 69.10   544.254   67.461    0.000   67.461     0.000  399.178    0.000  399.178     0.000  200.464    0.000  200.464
 69.20   498.563   72.378    0.000   72.378     0.000  348.765    0.000  348.765     0.000  299.188    0.000  299.188
 69.30   539.738   40.712    0.000   40.712     0.000  400.518    0.000  400.518     0.000  268.726    0.000  268.726
 69.40   516.759   47.293    0.000   47.293     0.000  334.628    0.000  334.628     0.000  269.329    0.000  269.329
 69.50   512.645   75.068    0.000   75.068     0.000  358.320    0.000  358.320     0.000  259.075    0.000  259.075
 69.60   512.968   60.568    0.000   60.568     0.000  366.748    0.000  366.748     0.000  259.577    0.000  259.577
 69.70   536.756   75.445    0.000   75.445     0.000  363.939    0.000  363.939     0.000  309.141    0.000  309.141
 69.80   510.121   73.789    0.000   73.789     0.000  390.443    0.000  390.443     0.000  408.669    0.000  408.669
 69.90   512.496   57.099    0.000   57.099     0.000  376.347    0.000  376.347     0.000  249.021    0.000  249.021
 70.00   549.371   35.555    0.000   35.555     0.000  412.534    0.000  412.534     0.000  328.443    0.000  328.443
 70.10   486.888   71.799    0.000   71.799     0.000  342.840    0.000  342.840     0.000  209.411    0.000  209.411
 70.20   513.091   62.384    0.000   62.384     0.000  389.881    0.000  389.881     0.000  319.697    0.000  319.697
 70.30   548.607   59.052    0.000   59.052     0.000  370.425    0.000  370.425     0.000  249.424    0.000  249.424
 70.40   508.193   65.758    0.000   65.758     0.000  383.912    0.000  383.912     0.000  239.672    0.000  239.672
 70.50   507.533   63.359    0.000   63.359     0.000  374.187    0.000  374.187     0.000  318.691    0.000  318.691
 70.60   474.702   64.565    0.000   64.565     0.000  336.484    0.000  336.484     0.000  249.021    0.000  249.021
 70.70   513.723   59.579    0.000   59.579     0.000  369.086    0.000  369.086     0.000  348.952    0.000  348.952
 70.80   529.108   75.974    0.000   75.974     0.000  408.642    0.000  408.642     0.000  253.445    0.000  253.445
 70.90   493.915   71.572    0.000   71.572     0.000  388.109    0.000  388.109     0.000  282.097    0.000  282.097
 71.00   492.568   62.973    0.000   62.973     0.000  378.943    0.000  378.943     0.000  149.292    0.000  149.292
 71.10   453.063  104.705    0.000  104.705     0.000  384.652    0.000  384.652     0.000  258.773    0.000  258.773
 71.20   472.888   79.688    0.000   79.688     0.000  345.955    0.000  345.955     0.000  149.292    0.000  149.292
 71.30   488.795   92.552    0.000   92.552     0.000  448.120    0.000  448.120     0.000  368.254    0.000  368.254
 71.40   461.586  124.755    0.000  124.755     0.000  439.817    0.000  439.817     0.000  328.443    0.000  328.443
 71.50   426.350  127.624    0.000  127.624     0.000  385.383    0.000  385.383     0.000  189.104    0.000  189.104
 71.60   446.486  129.031    0.000  129.031     0.000  388.625    0.000  388.625     0.000  180.054    0.000  180.054
 71.70   441.391  149.780    0.000  149.780     0.000  456.894    0.000  456.894     0.000  229.116    0.000  229.116
 71.80   453.771  136.817    0.000  136.817     0.000  401.210    0.000  401.210     0.000  159.245    0.000  159.245
 71.90   480.036   99.912    0.000   99.912     0.000  410.199    0.000  410.199     0.000  189.104    0.000  189.104
 72.00   454.365  134.988    0.000  134.988     0.000  426.542    0.000  426.542     0.000  199.056    0.000  199.056
 72.10   529.894   62.546    0.000   62.546     0.000  370.384    0.000  370.384     0.000  288.632    0.000  288.632
 72.20   511.726   59.567    0.000   59.567     0.000  379.851    0.000  379.851     0.000  258.773    0.000  258.773
 72.30   527.473   68.829    0.000   68.829     0.000  412.443    0.000  412.443     0.000  172.515    0.000  172.515
 72.40   454.639  107.450    0.000  107.450     0.000  376.996    0.000  376.996     0.000  299.489    0.000  299.489
 72.50   450.146  118.858    0.000  118.858     0.000  446.128    0.000  446.128     0.000  370.566    0.000  370.566
 72.60   447.747  127.288    0.000  127.288     0.000  410.243    0.000  410.243     0.000  199.660    0.000  199.660
 72.70   479.835  105.022    0.000  105.022     0.000  377.689    0.000  377.689     0.000  318.691    0.000  318.691
 72.80   423.446   94.664    0.000   94.664     0.000  383.570    0.000  383.570     0.000  209.210    0.000  209.210
 72.90   463.913   99.317    0.000   99.317     0.000  386.336    0.000  386.336     0.000  199.157    0.000  199.157
 73.00   531.076   62.591    0.000   62.591     0.000  386.420    0.000  386.420     0.000  159.245    0.000  159.245
 73.10   517.486   69.724    0.000   69.724     0.000  425.461    0.000  425.461     0.000  308.638    0.000  308.638
 73.20   495.288   76.908    0.000   76.908     0.000  400.429    0.000  400.429     0.000  269.731    0.000  269.731
 73.30   536.702   45.186    0.000   45.186     0.000  430.261    0.000  430.261     0.000  390.874    0.000  390.874
 73.40   526.676   94.197    0.000   94.197     0.000  369.606    0.000  369.606     0.000  300.394    0.000  300.394
 73.50   549.848   56.639    0.000   56.639     0.000  437.135    0.000  437.135     0.000  269.932    0.000  269.932
 73.60   487.224  112.293    0.000  112.293     0.000  381.143    0.000  381.143     0.000  260.281    0.000  260.281
 73.70   532.475   78.286    0.000   78.286     0.000  395.979    0.000  395.979     0.000  129.387    0.000  129.387
 73.80   498.452   89.860    0.000   89.860     0.000  386.075    0.000  386.075     0.000  179.452    0.000  179.452
 73.90   523.769   40.941    0.000   40.941     0.000  377.862    0.000  377.862     0.000  119.836    0.000  119.836
 74.00   487.909   66.381    0.000   66.381     0.000  428.702    0.000  428.702     0.000  120.238    0.000  120.238
 74.10   524.390   87.550    0.000   87.550     0.000  447.596    0.000  447.596     0.000  160.049    0.000  160.049
 74.20   485.562   61.022    0.000   61.022     0.000  398.613    0.000  398.613     0.000  209.411    0.000  209.411
 74.30   493.345  103.576    0.000  103.576     0.000  426.109    0.000  426.109     0.000  219.364    0.000  219.364
 74.40   478.466   63.980    0.000   63.980     0.000  389.405    0.000  389.405     0.000   90.279    0.000   90.279
 74.50   501.744   82.341    0.000   82.341     0.000  392.646    0.000  392.646     0.000  229.116    0.000  229.116
 74.60   502.330   82.117    0.000   82.117     0.000  379.290    0.000  379.290     0.000  258.974    0.000  258.974
 74.70   474.917  113.589    0.000  113.589     0.000  410.289    0.000  410.289     0.000  199.559    0.000  199.559
 74.80   456.197  121.988    0.000  121.988     0.000  416.601    0.000  416.601     0.000  229.518    0.000  229.518
 74.90   449.774  128.387    0.000  128.387     0.000  391.394    0.000  391.394     0.000  230.221    0.000  230.221
 75.00   449.269  137.221    0.000  137.221     0.000  440.766    0.000  440.766     0.000  229.618    0.000  229.618
 75.10   505.981   91.252    0.000   91.252     0.000  374.878    0.000  374.878     0.000  279.282    0.000  279.282
 75.20   508.434   70.116    0.000   70.116     0.000  444.352    0.000  444.352     0.000  248.820    0.000  248.820
 75.30   509.841   64.454    0.000   64.454     0.000  377.818    0.000  377.818     0.000  149.292    0.000  149.292
 75.40   534.056   71.815    0.000   71.815     0.000  426.497    0.000  426.497     0.000  229.015    0.000  229.015
 75.50   508.858   73.404    0.000   73.404     0.000  401.812    0.000  401.812     0.000  230.221    0.000  230.221
 75.60   495.030   55.383    0.000   55.383     0.000  400.991    0.000  400.991     0.000  259.075    0.000  259.075
 75.70   521.056   35.483    0.000   35.483     0.000  387.462    0.000  387.462     0.000  120.037    0.000  120.037
 75.80   520.786   61.662    0.000   61.662     0.000  372.631    0.000  372.631     0.000  189.707    0.000  189.707
 75.90   504.351   61.189    0.000   61.189     0.000  398.787    0.000  398.787     0.000  179.151    0.000  179.151
 76.00   477.275   71.336    0.000   71.336     0.000  390.225    0.000  390.225     0.000  278.880    0.000  278.880
 76.10   518.129   65.749    0.000   65.749     0.000  399.650    0.000  399.650     0.000  289.034    0.000  289.034
 76.20   487.571   81.001    0.000   81.001     0.000  364.889    0.000  364.889     0.000  132.000    0.000  132.000
 76.30   499.456   58.846    0.000   58.846     0.000  408.470    0.000  408.470     0.000  162.060    0.000  162.060
 76.40   533.154   50.195    0.000   50.195     0.000  426.628    0.000  426.628     0.000  203.078    0.000  203.078
 76.50   484.209   63.170    0.000   63.170     0.000  380.283    0.000  380.283     0.000  171.007    0.000  171.007
 76.60   457.929   90.161    0.000   90.161     0.000  385.945    0.000  385.945     0.000  219.766    0.000  219.766
 76.70   470.387   65.561    0.000   65.561     0.000  393.508    0.000  393.508     0.000  203.078    0.000  203.078
 76.80   485.007   60.520    0.000   60.520     0.000  339.903    0.000  339.903     0.000  121.847    0.000  121.847
 76.90   525.415   34.354    0.000   34.354     0.000  410.027    0.000  410.027     0.000  191.114    0.000  191.114
 77.00   480.249   50.406    0.000   50.406     0.000  388.797    0.000  388.797     0.000  132.000    0.000  132.000
 77.10   493.800   72.738    0.000   72.738     0.000  402.715    0.000  402.715     0.000  172.013    0.000  172.013
 77.20   475.408   68.923    0.000   68.923     0.000  384.085    0.000  384.085     0.000  319.797    0.000  319.797
 77.30   519.872   92.567    0.000   92.567     0.000  455.550    0.000  455.550     0.000  242.085    0.000  242.085
 77.40   438.626  119.092    0.000  119.092     0.000  412.445    0.000  412.445     0.000  233.036    0.000  233.036
 77.50   457.532  115.495    0.000  115.495     0.000  411.840    0.000  411.840     0.000  290.944    0.000  290.944
 77.60   483.820  111.359    0.000  111.359     0.000  421.613    0.000  421.613     0.000  262.693    0.000  262.693
 77.70   436.825  125.852    0.000  125.852     0.000  411.667    0.000  411.667     0.000  252.540    0.000  252.540
 77.80   446.839  114.389    0.000  114.389     0.000  439.685    0.000  439.685     0.000  240.476    0.000  240.476
 77.90   459.156  102.663    0.000  102.663     0.000  376.952    0.000  376.952     0.000  282.901    0.000  282.901
 78.00   469.456   67.380    0.000   67.380     0.000  397.793    0.000  397.793     0.000  308.939    0.000  308.939
 78.10   471.915   80.274    0.000   80.274     0.000  378.337    0.000  378.337     0.000  248.820    0.000  248.820
 78.20   483.673  103.881    0.000  103.881     0.000  439.902    0.000  439.902     0.000  258.773    0.000  258.773
 78.30   482.484   98.012    0.000   98.012     0.000  411.410    0.000  411.410     0.000  269.027    0.000  269.027
 78.40   441.026  117.338    0.000  117.338     0.000  404.841    0.000  404.841     0.000  249.424    0.000  249.424
 78.50   477.834  116.485    0.000  116.485     0.000  426.284    0.000  426.284     0.000  279.081    0.000  279.081
 78.60   468.331   70.004    0.000   70.004     0.000  397.403    0.000  397.403     0.000  288.833    0.000  288.833
 78.70   463.236  103.501    0.000  103.501     0.000  412.836    0.000  412.836     0.000  289.034    0.000  289.034
 78.80   471.336  101.933    0.000  101.933     0.000  375.827    0.000  375.827     0.000  259.175    0.000  259.175
 78.90   424.968  111.888    0.000  111.888     0.000  412.448    0.000  412.448     0.000  269.027    0.000  269.027
 79.00   425.474  115.431    0.000  115.431     0.000  430.909    0.000  430.909     0.000  258.874    0.000  258.874
 79.10   453.820   90.845    0.000   90.845     0.000  427.192    0.000  427.192     0.000  269.128    0.000  269.128
 79.20   437.805  103.596    0.000  103.596     0.000  387.284    0.000  387.284     0.000  219.062    0.000  219.062
 79.30   481.896   92.688    0.000   92.688     0.000  431.256    0.000  431.256     0.000  298.685    0.000  298.685
 79.40   465.531  107.154    0.000  107.154     0.000  442.886    0.000  442.886     0.000  318.791    0.000  318.791
 79.50   463.570  108.038    0.000  108.038     0.000  407.347    0.000  407.347     0.000  289.737    0.000  289.737
 79.60   502.839   83.889    0.000   83.889     0.000  416.426    0.000  416.426     0.000  308.939    0.000  308.939
 79.70   500.585   75.765    0.000   75.765     0.000  428.750    0.000  428.750     0.000  309.241    0.000  309.241
 79.80   531.675   94.415    0.000   94.415     0.000  442.798    0.000  442.798     0.000  328.443    0.000  328.443
 79.90   478.850   93.065    0.000   93.065     0.000  376.175    0.000  376.175     0.000  348.449    0.000  348.449
 80.00   466.900   91.662    0.000   91.662     0.000  408.690    0.000  408.690     0.000  328.744    0.000  328.744
 80.10   508.719   83.869    0.000   83.869     0.000  482.531    0.000  482.531     0.000  358.301    0.000  358.301
 80.20   489.902   87.105    0.000   87.105     0.000  409.247    0.000  409.247     0.000  249.826    0.000  249.826
 80.30   498.488   90.675    0.000   90.675     0.000  418.460    0.000  418.460     0.000  298.585    0.000  298.585
 80.40   500.748   78.146    0.000   78.146     0.000  394.463    0.000  394.463     0.000  338.797    0.000  338.797
 80.50   490.713   87.392    0.000   87.392     0.000  400.773    0.000  400.773     0.000  248.820    0.000  248.820
 80.60   467.681   95.785    0.000   95.785     0.000  443.578    0.000  443.578     0.000  298.785    0.000  298.785
 80.70   453.577  109.616    0.000  109.616     0.000  401.078    0.000  401.078     0.000  338.396    0.000  338.396
 80.80   455.464  109.925    0.000  109.925     0.000  431.037    0.000  431.037     0.000  229.819    0.000  229.819
 80.90   459.052  103.647    0.000  103.647     0.000  423.905    0.000  423.905     0.000  378.207    0.000  378.207
 81.00   453.944  135.130    0.000  135.130     0.000  415.042    0.000  415.042     0.000  298.685    0.000  298.685
 81.10   484.675   75.973    0.000   75.973     0.000  401.597    0.000  401.597     0.000  328.543    0.000  328.543
 81.20   465.597  115.056    0.000  115.056     0.000  430.389    0.000  430.389     0.000  309.442    0.000  309.442
 81.30   478.069   93.996    0.000   93.996     0.000  452.917    0.000  452.917     0.000  370.566    0.000  370.566
 81.40   479.435  103.029    0.000  103.029     0.000  429.614    0.000  429.614     0.000  309.442    0.000  309.442
 81.50   482.867   91.633    0.000   91.633     0.000  432.596    0.000  432.596     0.000  420.431    0.000  420.431
 81.60   511.255  102.410    0.000  102.410     0.000  441.499    0.000  441.499     0.000  328.644    0.000  328.644
 81.70   521.459   94.511    0.000   94.511     0.000  437.781    0.000  437.781     0.000  308.738    0.000  308.738
 81.80   495.923  122.455    0.000  122.455     0.000  485.946    0.000  485.946     0.000  329.348    0.000  329.348
 81.90   513.713  105.229    0.000  105.229     0.000  459.615    0.000  459.615     0.000  319.092    0.000  319.092
 82.00   501.243  100.564    0.000  100.564     0.000  463.032    0.000  463.032     0.000  319.495    0.000  319.495
 82.10   517.667  100.243    0.000  100.243     0.000  436.528    0.000  436.528     0.000  348.349    0.000  348.349
 82.20   495.853  109.614    0.000  109.614     0.000  444.829    0.000  444.829     0.000  329.247    0.000  329.247
 82.30   526.191   94.536    0.000   94.536     0.000  411.714    0.000  411.714     0.000  330.353    0.000  330.353
 82.40   522.385   94.645    0.000   94.645     0.000  457.629    0.000  457.629     0.000  249.323    0.000  249.323
 82.50   499.884  107.032    0.000  107.032     0.000  451.188    0.000  451.188     0.000  378.709    0.000  378.709
 82.60   505.581  107.893    0.000  107.893     0.000  511.152    0.000  511.152     0.000  409.472    0.000  409.472
 82.70   493.307  123.562    0.000  123.562     0.000  492.348    0.000  492.348     0.000  408.367    0.000  408.367
 82.80   530.894   82.710    0.000   82.710     0.000  442.236    0.000  442.236     0.000  318.691    0.000  318.691
 82.90   520.950  100.508    0.000  100.508     0.000  435.666    0.000  435.666     0.000  300.293    0.000  300.293
 83.00   468.316  115.333    0.000  115.333     0.000  502.592    0.000  502.592     0.000  269.128    0.000  269.128
 83.10   519.290  104.957    0.000  104.957     0.000  446.171    0.000  446.171     0.000  328.543    0.000  328.543
 83.20   491.652  148.557    0.000  148.557     0.000  482.012    0.000  482.012     0.000  388.361    0.000  388.361
 83.30   475.417  111.051    0.000  111.051     0.000  428.315    0.000  428.315     0.000  389.768    0.000  389.768
 83.40   461.817  123.886    0.000  123.886     0.000  424.208    0.000  424.208     0.000  480.751    0.000  480.751
 83.50   538.952  120.151    0.000  120.151     0.000  436.787    0.000  436.787     0.000  330.051    0.000  330.051
 83.60   517.898   93.252    0.000   93.252     0.000  449.889    0.000  449.889     0.000  350.057    0.000  350.057
 83.70   543.802   74.494    0.000   74.494     0.000  464.587    0.000  464.587     0.000  299.087    0.000  299.087
 83.80   522.830   89.018    0.000   89.018     0.000  431.991    0.000  431.991     0.000   91.385    0.000   91.385
 83.90   506.327   70.594    0.000   70.594     0.000  411.277    0.000  411.277     0.000   90.882    0.000   90.882
 84.00   522.488   72.485    0.000   72.485     0.000  416.941    0.000  416.941     0.000  221.475    0.000  221.475
 84.10   495.801  104.528    0.000  104.528     0.000  440.374    0.000  440.374     0.000  261.084    0.000  261.084
 84.20   484.341  110.704    0.000  110.704     0.000  421.957    0.000  421.957     0.000  240.576    0.000  240.576
 84.30   529.151   97.997    0.000   97.997     0.000  409.984    0.000  409.984     0.000  251.233    0.000  251.233
 84.40   491.440  102.144    0.000  102.144     0.000  444.873    0.000  444.873     0.000  222.782    0.000  222.782
 84.50   497.573   99.473    0.000   99.473     0.000  469.863    0.000  469.863     0.000  330.755    0.000  330.755
 84.60   473.463  101.439    0.000  101.439     0.000  403.063    0.000  403.063     0.000  230.824    0.000  230.824
 84.70   485.820  100.213    0.000  100.213     0.000  465.885    0.000  465.885     0.000  342.517    0.000  342.517
 84.80   468.272  116.898    0.000  116.898     0.000  434.452    0.000  434.452     0.000  293.055    0.000  293.055
 84.90   473.135  125.434    0.000  125.434     0.000  501.685    0.000  501.685     0.000  340.909    0.000  340.909
 85.00   499.831  115.549    0.000  115.549     0.000  418.758    0.000  418.758     0.000  202.876    0.000  202.876
 85.10   492.604  106.327    0.000  106.327     0.000  450.407    0.000  450.407     0.000  252.037    0.000  252.037
 85.20   495.742  101.041    0.000  101.041     0.000  466.447    0.000  466.447     0.000  202.575    0.000  202.575
 85.30   499.556   90.095    0.000   90.095     0.000  450.749    0.000  450.749     0.000  171.711    0.000  171.711
 85.40   474.578  119.477    0.000  119.477     0.000  437.867    0.000  437.867     0.000  233.438    0.000  233.438
 85.50   448.415  118.855    0.000  118.855     0.000  392.645    0.000  392.645     0.000  263.197    0.000  263.197
 85.60   444.878   97.296    0.000   97.296     0.000  424.075    0.000  424.075     0.000  172.414    0.000  172.414
 85.70   471.767  102.814    0.000  102.814     0.000  447.508    0.000  447.508     0.000  101.438    0.000  101.438
 85.80   456.398  122.684    0.000  122.684     0.000  421.657    0.000  421.657     0.000  111.592    0.000  111.592
 85.90   444.954  114.954    0.000  114.954     0.000  389.838    0.000  389.838     0.000  119.434    0.000  119.434
 86.00   449.669  105.162    0.000  105.162     0.000  403.759    0.000  403.759     0.000  129.688    0.000  129.688
 86.10   460.137  102.194    0.000  102.194     0.000  401.251    0.000  401.251     0.000  109.883    0.000  109.883
 86.20   455.891  107.596    0.000  107.596     0.000  383.914    0.000  383.914     0.000  149.594    0.000  149.594
 86.30   471.819   97.578    0.000   97.578     0.000  415.651    0.000  415.651     0.000  179.754    0.000  179.754
 86.40   500.246   92.919    0.000   92.919     0.000  443.101    0.000  443.101     0.000  179.955    0.000  179.955
 86.50   501.716   75.313    0.000   75.313     0.000  506.310    0.000  506.310     0.000  209.713    0.000  209.713
 86.60   501.390  104.497    0.000  104.497     0.000  447.598    0.000  447.598     0.000  189.104    0.000  189.104
 86.70   498.867   86.278    0.000   86.278     0.000  408.902    0.000  408.902     0.000  139.440    0.000  139.440
 86.80   491.989  107.145    0.000  107.145     0.000  434.411    0.000  434.411     0.000  110.386    0.000  110.386
 86.90   457.058  120.558    0.000  120.558     0.000  427.580    0.000  427.580     0.000  160.753    0.000  160.753
 87.00   456.932  120.367    0.000  120.367     0.000  395.069    0.000  395.069     0.000  149.393    0.000  149.393
 87.10   482.114  115.381    0.000  115.381     0.000  466.881    0.000  466.881     0.000  160.854    0.000  160.854
 87.20   454.645  114.745    0.000  114.745     0.000  427.447    0.000  427.447     0.000  211.020    0.000  211.020
 87.30   487.088  115.681    0.000  115.681     0.000  429.826    0.000  429.826     0.000  199.660    0.000  199.660
 87.40   505.744   57.300    0.000   57.300     0.000  348.679    0.000  348.679     0.000  110.084    0.000  110.084
 87.50   505.946  105.116    0.000  105.116     0.000  455.597    0.000  455.597     0.000  200.263    0.000  200.263
 87.60   482.495   96.802    0.000   96.802     0.000  430.219    0.000  430.219     0.000  200.866    0.000  200.866
 87.70   505.209   91.744    0.000   91.744     0.000  392.903    0.000  392.903     0.000  150.499    0.000  150.499
 87.80   465.391  104.935    0.000  104.935     0.000  481.709    0.000  481.709     0.000  162.361    0.000  162.361
 87.90   511.997   81.339    0.000   81.339     0.000  463.379    0.000  463.379     0.000  292.753    0.000  292.753
 88.00   476.970  118.361    0.000  118.361     1.816  472.975    0.000  472.975     0.000  232.232    0.000  232.232
 88.10   524.993   83.633    0.000   83.633     0.000  457.150    0.000  457.150     0.000  172.314    0.000  172.314
 88.20   497.571   93.925    0.000   93.925     0.000  467.484    0.000  467.484     0.000  192.421    0.000  192.421
 88.30   514.028   92.048    0.000   92.048     0.000  429.611    0.000  429.611     0.000  111.693    0.000  111.693
 88.40   476.350   99.337    0.000   99.337     0.000  427.102    0.000  427.102     0.000  101.237    0.000  101.237
 88.50   511.399   89.709    0.000   89.709     0.000  470.251    0.000  470.251     0.000  172.515    0.000  172.515
 88.60   471.016  109.273    0.000  109.273     0.000  482.661    0.000  482.661     0.000  211.824    0.000  211.824
 88.70   514.111   87.280    0.000   87.280     0.000  403.279    0.000  403.279     0.000  162.361    0.000  162.361
 88.80   488.078   80.214    0.000   80.214     0.000  389.923    0.000  389.923     0.000  141.752    0.000  141.752
 88.90   470.525  110.529    0.000  110.529     0.000  434.973    0.000  434.973     0.000   70.876    0.000   70.876
 89.00   495.879  124.928    0.000  124.928     0.000  526.328    0.000  526.328     0.000  130.995    0.000  130.995
 89.10   435.328  141.679    0.000  141.679     0.000  407.299    0.000  407.299     0.000   69.871    0.000   69.871
 89.20   450.628  161.402    0.000  161.402     0.000  494.550    0.000  494.550     0.000  229.216    0.000  229.216
 89.30   478.944  142.456    0.000  142.456     0.000  479.420    0.000  479.420     0.000  169.600    0.000  169.600
 89.40   449.010  163.824    0.000  163.824     0.000  432.378    0.000  432.378     0.000  209.210    0.000  209.210
 89.50   479.754  143.102    0.000  143.102     0.000  489.927    0.000  489.927     0.000  298.886    0.000  298.886
 89.60   481.566  139.034    0.000  139.034     5.534  457.239    0.000  457.239     0.000  298.986    0.000  298.986
 89.70   459.588  162.606    0.000  162.606     0.000  470.684    0.000  470.684     0.000  260.582    0.000  260.582
 89.80   462.195  170.808    0.000  170.808     0.000  542.451    0.000  542.451     0.000  241.782    0.000  241.782
 89.90   489.788  142.050    0.000  142.050     0.000  474.618    0.000  474.618     0.000  222.279    0.000  222.279
 90.00   493.758  128.961    0.000  128.961     0.000  472.022    0.000  472.022     0.000  329.850    0.000  329.850
 90.10   457.842  136.657    0.000  136.657     0.000  413.356    0.000  413.356     0.000  289.838    0.000  289.838
 90.20   416.406  196.836    0.000  196.836     0.000  429.047    0.000  429.047     0.000  201.971    0.000  201.971
 90.30   385.427  200.644    0.000  200.644     0.000  399.953    0.000  399.953     0.000  280.891    0.000  280.891
 90.40   409.903  181.317    0.000  181.317     0.000  441.198    0.000  441.198     0.000  181.463    0.000  181.463
 90.50   385.920  201.539    0.000  201.539     0.000  448.115    0.000  448.115     0.000  252.539    0.000  252.539
 90.60   391.911  194.807    0.000  194.807     0.000  392.171    0.000  392.171     0.000  271.239    0.000  271.239
 90.70   386.426  212.559    0.000  212.559     0.000  435.793    0.000  435.793     0.000  171.710    0.000  171.710
 90.80   361.014  235.454    0.000  235.454     0.000  463.287    0.000  463.287     0.000  211.419    0.000  211.419
 90.90   344.538  228.446    0.000  228.446     0.000  464.671    0.000  464.671     0.000  240.574    0.000  240.574
 91.00   366.345  205.492    0.000  205.492     0.000  456.157    0.000  456.157     0.000  182.066    0.000  182.066
 91.10   335.595  204.031    0.000  204.031     0.000  431.342    0.000  431.342     0.000  262.191    0.000  262.191
 91.20   398.001  195.560    0.000  195.560     0.000  455.896    0.000  455.896     0.000  271.840    0.000  271.840
 91.30   383.576  212.298    0.000  212.298     0.000  490.139    0.000  490.139     0.000  351.966    0.000  351.966
 91.40   374.762  203.863    0.000  203.863     0.000  447.942    0.000  447.942     0.000  221.575    0.000  221.575
 91.50   392.247  199.617    0.000  199.617     0.000  469.173    0.000  469.173     0.000  252.037    0.000  252.037
 91.60   392.966  212.529    0.000  212.529     0.000  462.465    0.000  462.465     0.000  252.840    0.000  252.840
 91.70   397.564  218.242    0.000  218.242     0.000  496.537    0.000  496.537     0.000  181.965    0.000  181.965
 91.80   430.924  174.871    0.000  174.871     0.000  506.611    0.000  506.611     0.000  239.872    0.000  239.872
 91.90   435.495  191.110    0.000  191.110     0.000  481.839    0.000  481.839     0.000  333.669    0.000  333.669
 92.00   420.915  191.956    0.000  191.956     0.000  527.795    0.000  527.795     0.000  251.433    0.000  251.433
 92.10   457.252  191.081    0.000  191.081     0.000  525.500    0.000  525.500     0.000  262.893    0.000  262.893
 92.20   419.779  170.107    0.000  170.107     0.000  480.757    0.000  480.757     0.000  172.616    0.000  172.616
 92.30   471.035  150.988    0.000  150.988     5.620  483.397    0.000  483.397     0.000  212.527    0.000  212.527
 92.40   449.462  184.682    0.000  184.682     0.000  516.552    0.000  516.552     0.000  252.840    0.000  252.840
 92.50   430.755  189.122    0.000  189.122     0.000  492.515    0.000  492.515     0.000  190.912    0.000  190.912
 92.60   442.648  168.488    0.000  168.488     0.000  519.192    0.000  519.192     0.000  141.350    0.000  141.350
 92.70   452.349  186.137    0.000  186.137     0.000  504.534    0.000  504.534     0.000  243.089    0.000  243.089
 92.80   482.405  171.838    0.000  171.838     0.000  531.599    0.000  531.599     0.000  331.456    0.000  331.456
 92.90   435.449  153.618    0.000  153.618     0.000  448.285    0.000  448.285     0.000  182.568    0.000  182.568
 93.00   436.230  172.372    0.000  172.372     0.000  468.953    0.000  468.953     0.000  141.953    0.000  141.953
 93.10   421.815  189.182    0.000  189.182     0.000  495.456    0.000  495.456     0.000  162.059    0.000  162.059
 93.20   405.345  205.667    0.000  205.667     0.000  471.766    0.000  471.766     0.000  111.592    0.000  111.592
 93.30   379.092  218.140    0.000  218.140     0.000  424.812    0.000  424.812     0.000  131.900    0.000  131.900
 93.40   443.904  163.239    0.000  163.239     0.000  459.616    0.000  459.616     0.000  222.983    0.000  222.983
 93.50   382.610  198.614    0.000  198.614     0.000  481.840    0.000  481.840     0.000   70.976    0.000   70.976
 93.60   402.703  200.883    0.000  200.883     0.000  463.332    0.000  463.332     0.000  130.291    0.000  130.291
 93.70   401.925  205.447    0.000  205.447     0.000  452.483    0.000  452.483     0.000   50.568    0.000   50.568
 93.80   413.014  189.234    0.000  189.234     0.000  457.972    0.000  457.972     0.000   30.462    0.000   30.462
 93.90   389.361  187.929    0.000  187.929     0.000  424.512    0.000  424.512     0.000   71.077    0.000   71.077
 94.00   419.122  173.514    0.000  173.514     0.000  429.571    0.000  429.571     0.000   50.769    0.000   50.769
 94.10   392.972  177.687    0.000  177.687     0.000  503.755    0.000  503.755     0.000  161.656    0.000  161.656
 94.20   416.869  165.696    0.000  165.696     0.000  425.504    0.000  425.504     0.000  111.592    0.000  111.592
 94.30   431.470  189.654    0.000  189.654     0.000  434.843    0.000  434.843     0.000  182.266    0.000  182.266
 94.40   395.290  183.684    0.000  183.684     0.000  417.071    0.000  417.071     0.000  101.539    0.000  101.539
 94.50   400.633  149.793    0.000  149.793     0.000  399.521    0.000  399.521     0.000  151.504    0.000  151.504
 94.60   404.552  209.196    0.000  209.196     0.000  480.023    0.000  480.023     0.000  302.403    0.000  302.403
 94.70   356.335  204.775    0.000  204.775     0.000  476.259    0.000  476.259     0.000  212.930    0.000  212.930
 94.80   408.394  188.488    0.000  188.488     0.000  495.239    0.000  495.239     0.000  181.965    0.000  181.965
 94.90   381.859  202.994    0.000  202.994     0.000  415.044    0.000  415.044     0.000  181.463    0.000  181.463
 95.00   380.266  216.878    0.000  216.878     0.000  444.785    0.000  444.785     0.000  241.179    0.000  241.179
 95.10   341.917  234.079    0.000  234.079     0.000  439.296    0.000  439.296     0.000  219.766    0.000  219.766
 95.20   398.828  204.501    0.000  204.501     0.000  461.171    0.000  461.171     0.000  260.581    0.000  260.581
 95.30   387.981  179.261    0.000  179.261     0.000  439.033    0.000  439.033     0.000  249.623    0.000  249.623
 95.40   436.541  149.048    0.000  149.048     0.000  418.889    0.000  418.889     0.000  334.474    0.000  334.474
 95.50   392.508  142.088    0.000  142.088     0.000  354.987    0.000  354.987     0.000  111.592    0.000  111.592
 95.60   434.365  134.051    0.000  134.051     0.000  409.292    0.000  409.292     0.000  152.107    0.000  152.107
 95.70   436.393  116.627    0.000  116.627     7.609  400.690    0.000  400.690     0.000  162.261    0.000  162.261
 95.80   438.381  140.133    0.000  140.133    12.711  420.534    0.000  420.534     0.000  162.361    0.000  162.361
 95.90   443.407  120.296    0.000  120.296    11.241  404.750    0.000  404.750     0.000  171.911    0.000  171.911
 96.00   412.294  145.441    0.000  145.441     0.000  428.358    0.000  428.358     0.000  202.776    0.000  202.776
 96.10   454.268  123.387    0.000  123.387     0.000  397.748    0.000  397.748     0.000  192.622    0.000  192.622
 96.20   457.264  125.852    0.000  125.852     3.805  439.642    0.000  439.642     0.000  152.308    0.000  152.308
 96.30   433.735  149.262    0.000  149.262     0.000  426.887    0.000  426.887     0.000  201.971    0.000  201.971
 96.40   437.220  122.744    0.000  122.744    12.970  418.283    0.000  418.283     0.000  192.823    0.000  192.823
 96.50   449.904  113.237    0.000  113.237     7.350  406.911    0.000  406.911     0.000  172.515    0.000  172.515
 96.60   424.003  117.683    0.000  117.683     0.000  422.219    0.000  422.219     0.000  130.492    0.000  130.492
 96.70   441.166  116.460    0.000  116.460     0.000  423.990    0.000  423.990     0.000  162.361    0.000  162.361
 96.80   445.098   97.431    0.000   97.431     5.448  365.970    0.000  365.970     0.000  101.438    0.000  101.438
 96.90   398.974  131.475    0.000  131.475     0.000  354.341    0.000  354.341     0.000  131.598    0.000  131.598
 97.00   408.393  148.278    0.000  148.278     0.000  420.748    0.000  420.748     0.000  202.374    0.000  202.374
 97.10   390.775  158.567    0.000  158.567     0.000  415.043    0.000  415.043     0.000  200.363    0.000  200.363
 97.20   398.344  148.536    0.000  148.536     0.000  360.610    0.000  360.610     0.000   91.184    0.000   91.184
 97.30   389.364  159.654    0.000  159.654     0.000  425.895    0.000  425.895     0.000  211.723    0.000  211.723
 97.40   449.335  133.114    0.000  133.114     5.448  435.186    0.000  435.186     0.000  192.722    0.000  192.722
 97.50   425.696  111.448    0.000  111.448     1.816  426.929    0.000  426.929     0.000  243.090    0.000  243.090
 97.60   419.396  129.266    0.000  129.266     3.632  392.083    0.000  392.083     0.000  131.196    0.000  131.196
 97.70   396.855  149.077    0.000  149.077     0.000  424.683    0.000  424.683     0.000  323.014    0.000  323.014
 97.80   394.289  136.451    0.000  136.451     0.000  391.479    0.000  391.479     0.000  212.729    0.000  212.729
 97.90   432.747  144.678    0.000  144.678     0.000  461.689    0.000  461.689     0.000  242.989    0.000  242.989
 98.00   416.057  152.865    0.000  152.865     0.000  401.508    0.000  401.508     0.000  313.865    0.000  313.865
 98.10   434.112  126.159    0.000  126.159     0.000  423.258    0.000  423.258     0.000  360.111    0.000  360.111
 98.20   435.459  139.502    0.000  139.502     0.000  444.313    0.000  444.313     0.000  410.478    0.000  410.478
 98.30   470.998  111.530    0.000  111.530     0.000  459.314    0.000  459.314     0.000  428.473    0.000  428.473
 98.40   472.420  106.898    0.000  106.898     0.000  463.335    0.000  463.335     0.000  390.471    0.000  390.471
 98.50   423.961  156.140    0.000  156.140     0.000  433.247    0.000  433.247     0.000  369.461    0.000  369.461
 98.60   431.426  138.163    0.000  138.163     1.816  482.011    0.000  482.011     0.000  349.052    0.000  349.052
 98.70   457.376  124.826    0.000  124.826     0.000  431.601    0.000  431.601     0.000  323.214    0.000  323.214
 98.80   459.749  122.027    0.000  122.027     0.000  409.770    0.000  409.770     0.000  222.882    0.000  222.882
 98.90   470.274   91.938    0.000   91.938     0.000  459.877    0.000  459.877     0.000  318.892    0.000  318.892
 99.00   449.490  117.011    0.000  117.011     0.000  427.882    0.000  427.882     0.000  298.685    0.000  298.685
 99.10   434.954  143.318    0.000  143.318     0.000  381.580    0.000  381.580     0.000  369.360    0.000  369.360
 99.20   458.652  128.632    0.000  128.632     0.000  429.741    0.000  429.741     0.000  369.561    0.000  369.561
 99.30   440.133  145.762    0.000  145.762     0.000  451.749    0.000  451.749     0.000  359.809    0.000  359.809
 99.40   450.514  127.254    0.000  127.254     5.707  364.934    0.000  364.934     0.000  309.241    0.000  309.241
 99.50   418.101  128.244    0.000  128.244     0.000  356.808    0.000  356.808     0.000  219.263    0.000  219.263
 99.60   447.023  129.687    0.000  129.687     0.000  419.884    0.000  419.884     0.000  320.702    0.000  320.702
 99.70   440.165  114.970    0.000  114.970     0.000  408.817    0.000  408.817     0.000  248.820    0.000  248.820
 99.80   435.794  132.270    0.000  132.270    12.711  454.255    0.000  454.255     0.000  228.915    0.000  228.915
 99.90   470.467  107.178    0.000  107.178     5.448  446.041    0.000  446.041     0.000  278.980    0.000  278.980
100.00   463.115  137.876    0.000  137.876     0.000  433.372    0.000  433.372     0.000  211.623    0.000  211.623
100.10   443.478  140.349    0.000  140.349     0.000  430.564    0.000  430.564     0.000  360.814    0.000  360.814
100.20   448.745  122.353    0.000  122.353     5.707  518.415    0.000  518.415     0.000  378.609    0.000  378.609
100.30   417.410  136.343    0.000  136.343     0.000  477.469    0.000  477.469     0.000  289.033    0.000  289.033
100.40   471.778  133.455    0.000  133.455     3.805  512.058    0.000  512.058     0.000  388.762    0.000  388.762
100.50   455.598  126.911    0.000  126.911     1.902  465.409    0.000  465.409     0.000  420.330    0.000  420.330
100.60   451.345  119.641    0.000  119.641     5.534  450.193    0.000  450.193     0.000  278.679    0.000  278.679
100.70   494.747   93.913    0.000   93.913     3.632  401.767    0.000  401.767     0.000  249.121    0.000  249.121
100.80   494.236  122.572    0.000  122.572     9.079  487.760    0.000  487.760     0.000  350.459    0.000  350.459
100.90   493.457   98.711    0.000   98.711     9.425  419.191    0.000  419.191     0.000  228.915    0.000  228.915
101.00   471.843  117.801    0.000  117.801     9.079  466.533    0.000  466.533     0.000  289.034    0.000  289.034
101.10   437.602  121.217    0.000  121.217     3.718  448.721    0.000  448.721     0.000  388.461    0.000  388.461
101.20   482.914  114.545    0.000  114.545    10.895  487.113    0.000  487.113     0.000  328.443    0.000  328.443
101.30   474.534   88.626    0.000   88.626     1.902  464.330    0.000  464.330     0.000  338.396    0.000  338.396
101.40   494.381  119.469    0.000  119.469     5.620  499.047    0.000  499.047     0.000  228.915    0.000  228.915
101.50   530.871   90.793    0.000   90.793    27.238  481.105    0.000  481.105     0.000  248.820    0.000  248.820
101.60   426.977  122.378    0.000  122.378     0.000  412.190    0.000  412.190     0.000  209.009    0.000  209.009
101.70   467.609   91.097    0.000   91.097     0.000  452.783    0.000  452.783     0.000  151.705    0.000  151.705
101.80   427.728  133.145    0.000  133.145     0.000  542.147    0.000  542.147     0.000  253.445    0.000  253.445
101.90   398.855  134.027    0.000  134.027     1.816  408.469    0.000  408.469     0.000  222.983    0.000  222.983
102.00   445.804  113.620    0.000  113.620     0.000  462.080    0.000  462.080     0.000  221.978    0.000  221.978
102.10   499.487   92.845    0.000   92.845     5.707  421.005    0.000  421.005     0.000  141.551    0.000  141.551
102.20   466.856  108.119    0.000  108.119     1.816  426.155    0.000  426.155     0.000  152.308    0.000  152.308
102.30   469.437  107.002    0.000  107.002    14.527  445.606    0.000  445.606     0.000  222.581    0.000  222.581
102.40   463.217  103.747    0.000  103.747     5.620  464.414    0.000  464.414     0.000  273.149    0.000  273.149
102.50   454.996  103.456    0.000  103.456    39.948  423.340    0.000  423.340     0.000  272.043    0.000  272.043
102.60   487.989  122.127    0.000  122.127     0.000  439.211    0.000  439.211     0.000  292.451    0.000  292.451
102.70   446.296  129.817    0.000  129.817     3.632  480.022    0.000  480.022     0.000  242.788    0.000  242.788
102.80   406.052  158.206    0.000  158.206     0.000  435.360    0.000  435.360     0.000  162.462    0.000  162.462
102.90   400.474  149.752    0.000  149.752     0.000  401.985    0.000  401.985     0.000  202.273    0.000  202.273
103.00   431.464  127.830    0.000  127.830     1.816  402.417    0.000  402.417     0.000  203.078    0.000  203.078
103.10   413.227  144.041    0.000  144.041     0.000  440.464    0.000  440.464     0.000  230.121    0.000  230.121
103.20   436.237  120.172    0.000  120.172     7.263  404.838    0.000  404.838     0.000  260.683    0.000  260.683
103.30   427.768  136.878    0.000  136.878     1.816  491.740    0.000  491.740     0.000  270.335    0.000  270.335
103.40   413.329  141.217    0.000  141.217     0.000  436.918    0.000  436.918     0.000  169.600    0.000  169.600
103.50   409.380  153.704    0.000  153.704     1.816  437.741    0.000  437.741     0.000  230.322    0.000  230.322
103.60   426.292  150.544    0.000  150.544     3.632  478.507    0.000  478.507     0.000  110.788    0.000  110.788
103.70   450.895  125.922    0.000  125.922     0.000  447.596    0.000  447.596     0.000  170.604    0.000  170.604
103.80   405.966  143.978    0.000  143.978     5.707  392.212    0.000  392.212     0.000  140.646    0.000  140.646
103.90   441.191  114.449    0.000  114.449     9.339  481.880    0.000  481.880     0.000  230.825    0.000  230.825
104.00   430.355  129.926    0.000  129.926     1.816  514.521    0.000  514.521     0.000  201.670    0.000  201.670
104.10   427.534  137.985    0.000  137.985     0.000  443.533    0.000  443.533     0.000  261.889    0.000  261.889
104.20   437.774  123.422    0.000  123.422     5.448  446.949    0.000  446.949     0.000  241.279    0.000  241.279
104.30   463.948  126.416    0.000  126.416     1.816  483.441    0.000  483.441     0.000  221.777    0.000  221.777
104.40   411.379  145.358    0.000  145.358     7.609  485.813    0.000  485.813     0.000  200.564    0.000  200.564
104.50   453.325  109.847    0.000  109.847    10.895  506.654    0.000  506.654     0.000  200.765    0.000  200.765
104.60   518.366   95.464    0.000   95.464     5.620  521.701    0.000  521.701     0.000  252.237    0.000  252.237
104.70   479.529  119.056    0.000  119.056    16.343  487.198    0.000  487.198     0.000  180.758    0.000  180.758
104.80   470.503   83.982    0.000   83.982    24.384  479.719    0.000  479.719     0.000  223.083    0.000  223.083
104.90   447.241  140.428    0.000  140.428     1.816  460.912    0.000  460.912     0.000  261.487    0.000  261.487
105.00   419.141  147.766    0.000  147.766    15.218  472.890    0.000  472.890     0.000  259.879    0.000  259.879
105.10   436.636  143.026    0.000  143.026     7.263  433.848    0.000  433.848     0.000  239.370    0.000  239.370
105.20   488.406  127.228    0.000  127.228     9.079  439.727    0.000  439.727     0.000  313.764    0.000  313.764
105.30   410.854  164.071    0.000  164.071     0.000  447.943    0.000  447.943     0.000  312.759    0.000  312.759
105.40   415.288  140.669    0.000  140.669     0.000  443.920    0.000  443.920     0.000  324.220    0.000  324.220
105.50   436.119  132.107    0.000  132.107     0.000  450.885    0.000  450.885     0.000  323.718    0.000  323.718
105.60   485.836  113.708    0.000  113.708     0.000  447.422    0.000  447.422     0.000  273.149    0.000  273.149
105.70   466.961  135.628    0.000  135.628     5.448  495.066    0.000  495.066     0.000  273.853    0.000  273.853
105.80   466.870  112.164    0.000  112.164     9.166  482.138    0.000  482.138     0.000  333.971    0.000  333.971
105.90   492.445   98.785    0.000   98.785     0.000  461.169    0.000  461.169     0.000  292.351    0.000  292.351
106.00   516.472   81.479    0.000   81.479    12.711  464.544    0.000  464.544     0.000  323.415    0.000  323.415
106.10   482.616  158.403    0.000  158.403     0.000  543.274    0.000  543.274     0.000  332.263    0.000  332.263
106.20   480.570  143.989    0.000  143.989    11.068  501.077    0.000  501.077     0.000  272.947    0.000  272.947
106.30   474.749   96.679    0.000   96.679     0.000  434.540    0.000  434.540     0.000  222.782    0.000  222.782
106.40   449.454  139.877    0.000  139.877     5.448  471.634    0.000  471.634     0.000  362.824    0.000  362.824
106.50   510.021  121.429    0.000  121.429    23.606  505.573    0.000  505.573     0.000  373.280    0.000  373.280
106.60   478.914  109.856    0.000  109.856     5.448  443.662    0.000  443.662     0.000  290.541    0.000  290.541
106.70   425.214  136.425    0.000  136.425     0.000  438.387    0.000  438.387     0.000  230.623    0.000  230.623
106.80   438.458  154.111    0.000  154.111     7.350  540.937    0.000  540.937     0.000  362.523    0.000  362.523
106.90   483.693  129.437    0.000  129.437     0.000  503.585    0.000  503.585     0.000  324.119    0.000  324.119
107.00   484.151  118.863    0.000  118.863     1.816  461.297    0.000  461.297     0.000  223.184    0.000  223.184
107.10   445.872  153.012    0.000  153.012     7.263  479.286    0.000  479.286     0.000  324.723    0.000  324.723
107.20   477.199  133.275    0.000  133.275     0.000  461.435    0.000  461.435     0.000  249.523    0.000  249.523
107.30   453.437  131.315    0.000  131.315     0.000  441.416    0.000  441.416     0.000  209.511    0.000  209.511
107.40   445.492  119.719    0.000  119.719     9.079  412.147    0.000  412.147     0.000  229.819    0.000  229.819
107.50   432.860  169.052    0.000  169.052     0.000  471.595    0.000  471.595     0.000  270.535    0.000  270.535
107.60   408.038  188.183    0.000  188.183     0.000  505.100    0.000  505.100     0.000  289.938    0.000  289.938
107.70   424.670  167.981    0.000  167.981     0.000  486.813    0.000  486.813     0.000  299.891    0.000  299.891
107.80   425.530  151.264    0.000  151.264     3.805  497.916    0.000  497.916     0.000  182.266    0.000  182.266
107.90   422.193  178.205    0.000  178.205     0.000  490.312    0.000  490.312     0.000  242.687    0.000  242.687
108.00   440.804  159.362    0.000  159.362     1.816  506.094    0.000  506.094     0.000  172.314    0.000  172.314
108.10   463.592  124.173    0.000  124.173     1.902  489.661    0.000  489.661     0.000  284.208    0.000  284.208
108.20   434.099  136.549    0.000  136.549    14.613  475.264    0.000  475.264     0.000  263.699    0.000  263.699
108.30   426.786  158.807    0.000  158.807    12.711  481.104    0.000  481.104     0.000  324.522    0.000  324.522
108.40   454.894  162.157    0.000  162.157     0.000  522.823    0.000  522.823     0.000  293.557    0.000  293.557
108.50   432.421  151.608    0.000  151.608     5.707  521.354    0.000  521.354     0.000  313.865    0.000  313.865
108.60   430.295  141.845    0.000  141.845    10.981  461.127    0.000  461.127     0.000  293.758    0.000  293.758
108.70   452.128  114.483    0.000  114.483     1.816  474.314    0.000  474.314     0.000  273.248    0.000  273.248
108.80   474.241  138.009    0.000  138.009     3.632  544.486    0.000  544.486     0.000  343.020    0.000  343.020
108.90   442.478  158.149    0.000  158.149     1.902  480.024    0.000  480.024     0.000  359.205    0.000  359.205
109.00   421.633  163.047    0.000  163.047     0.000  469.558    0.000  469.558     0.000  269.932    0.000  269.932
109.10   462.315  123.676    0.000  123.676     0.000  491.697    0.000  491.697     0.000  360.311    0.000  360.311
109.20   473.872  127.048    0.000  127.048     0.000  440.075    0.000  440.075     0.000  338.999    0.000  338.999
109.30   460.641  139.861    0.000  139.861     0.000  483.527    0.000  483.527     0.000  379.312    0.000  379.312
109.40   479.480  102.021    0.000  102.021     0.000  456.980    0.000  456.980     0.000  270.535    0.000  270.535
109.50   482.153  123.397    0.000  123.397     3.632  495.759    0.000  495.759     0.000  310.849    0.000  310.849
109.60   490.013   85.304    0.000   85.304     0.000  453.176    0.000  453.176     0.000  299.991    0.000  299.991
109.70   490.700  109.318    0.000  109.318     1.816  503.630    0.000  503.630     0.000  420.732    0.000  420.732
109.80   461.268  129.599    0.000  129.599     0.000  485.989    0.000  485.989     0.000  229.115    0.000  229.115
109.90   486.719  120.050    0.000  120.050     1.816  509.167    0.000  509.167     0.000  330.051    0.000  330.051
110.00   472.292  137.402    0.000  137.402     3.632  536.792    0.000  536.792     0.000  370.063    0.000  370.063
110.10   456.478  117.181    0.000  117.181     5.448  464.026    0.000  464.026     0.000  439.833    0.000  439.833
110.20   534.320   99.477    0.000   99.477    11.414  520.926    0.000  520.926     0.000  391.075    0.000  391.075
110.30   540.272   58.143    0.000   58.143    14.527  466.747    0.000  466.747     0.000  182.669    0.000  182.669
110.40   520.683   85.006    0.000   85.006     1.902  503.414    0.000  503.414     0.000  220.570    0.000  220.570
110.50   460.367  102.434    0.000  102.434    10.895  446.647    0.000  446.647     0.000  250.429    0.000  250.429
110.60   408.043  161.145    0.000  161.145     1.816  463.682    0.000  463.682     0.000  351.565    0.000  351.565
110.70   466.224  112.181    0.000  112.181     0.000  453.910    0.000  453.910     0.000  299.589    0.000  299.589
110.80   483.003   91.985    0.000   91.985     5.448  471.809    0.000  471.809     0.000  259.678    0.000  259.678
110.90   490.666  102.651    0.000  102.651     1.816  476.566    0.000  476.566     0.000  360.412    0.000  360.412
111.00   518.298  107.522    0.000  107.522     7.263  522.825    0.000  522.825     0.000  299.891    0.000  299.891
111.10   496.132  103.827    0.000  103.827     7.263  472.197    0.000  472.197     0.000  259.577    0.000  259.577
111.20   473.511  138.100    0.000  138.100     0.000  529.184    0.000  529.184     0.000  279.885    0.000  279.885
111.30   468.216  139.652    0.000  139.652     0.000  542.754    0.000  542.754     0.000  370.063    0.000  370.063
111.40   492.250  108.666    0.000  108.666     3.632  542.845    0.000  542.845     0.000  249.121    0.000  249.121
111.50   506.936  107.170    0.000  107.170     5.448  522.521    0.000  522.521     0.000  290.038    0.000  290.038
111.60   457.202  116.931    0.000  116.931    10.895  509.724    0.000  509.724     0.000  260.080    0.000  260.080
111.70   470.502  104.877    0.000  104.877    12.711  521.788    0.000  521.788     0.000  199.257    0.000  199.257
111.80   508.779   81.452    0.000   81.452    10.895  483.788    0.000  483.788     0.000  359.307    0.000  359.307
111.90   507.125  120.019    0.000  120.019    16.602  559.360    0.000  559.360     0.000  278.679    0.000  278.679
112.00   427.343  149.178    0.000  149.178    30.869  431.820    0.000  431.820     0.000  299.287    0.000  299.287
112.10   441.508  165.994    0.000  165.994     0.000  464.547    0.000  464.547     0.000  269.631    0.000  269.631
112.20   446.367  149.840    0.000  149.840     3.632  527.886    0.000  527.886     0.000  288.732    0.000  288.732
112.30   468.627  163.234    0.000  163.234     0.000  504.193    0.000  504.193     0.000  280.689    0.000  280.689
112.40   405.666  161.961    0.000  161.961     0.000  479.896    0.000  479.896     0.000  289.737    0.000  289.737
112.50   449.843  139.446    0.000  139.446     7.263  502.981    0.000  502.981     0.000  258.773    0.000  258.773
112.60   457.158  142.025    0.000  142.025     0.000  540.983    0.000  540.983     0.000  189.104    0.000  189.104
112.70   422.634  164.707    0.000  164.707     9.079  434.149    0.000  434.149     0.000  229.920    0.000  229.920
112.80   422.248  161.872    0.000  161.872     1.816  470.081    0.000  470.081     0.000  229.015    0.000  229.015
112.90   429.116  142.422    0.000  142.422     1.816  464.892    0.000  464.892     0.000  268.726    0.000  268.726
113.00   458.902  133.172    0.000  133.172     3.632  451.188    0.000  451.188     0.000  279.081    0.000  279.081
113.10   469.713  119.713    0.000  119.713     9.079  441.027    0.000  441.027     0.000  239.671    0.000  239.671
113.20   449.660  149.027    0.000  149.027     0.000  469.775    0.000  469.775     0.000  249.724    0.000  249.724
113.30   453.181  122.709    0.000  122.709     0.000  421.919    0.000  421.919     0.000  240.375    0.000  240.375
113.40   463.949  136.430    0.000  136.430     0.000  493.642    0.000  493.642     0.000  299.790    0.000  299.790
113.50   502.753  114.532    0.000  114.532     0.000  466.664    0.000  466.664     0.000  310.045    0.000  310.045
113.60   517.395  102.208    0.000  102.208     1.816  491.697    0.000  491.697     0.000  361.518    0.000  361.518
113.70   483.370  123.196    0.000  123.196     0.000  490.012    0.000  490.012     0.000  250.328    0.000  250.328
113.80   503.663  113.990    0.000  113.990     0.000  489.188    0.000  489.188     0.000  331.458    0.000  331.458
113.90   518.359  114.775    0.000  114.775     1.816  493.559    0.000  493.559     0.000  279.784    0.000  279.784
114.00   480.888  111.846    0.000  111.846     0.000  438.043    0.000  438.043     0.000  189.908    0.000  189.908
114.10   502.674  115.452    0.000  115.452     1.816  410.849    0.000  410.849     0.000  259.677    0.000  259.677
114.20   507.920  109.683    0.000  109.683     0.000  531.951    0.000  531.951     0.000  269.530    0.000  269.530
114.30   503.201  107.687    0.000  107.687     3.632  455.857    0.000  455.857     0.000  239.772    0.000  239.772
114.40   480.873  117.891    0.000  117.891     1.816  456.979    0.000  456.979     0.000  229.316    0.000  229.316
114.50   481.864  111.818    0.000  111.818     9.079  448.637    0.000  448.637     0.000  229.417    0.000  229.417
114.60   466.919  114.495    0.000  114.495     7.263  440.766    0.000  440.766     0.000  289.838    0.000  289.838
114.70   502.917   97.769    0.000   97.769    12.711  421.351    0.000  421.351     0.000  200.162    0.000  200.162
114.80   472.426  110.546    0.000  110.546    10.895  424.465    0.000  424.465     0.000  199.056    0.000  199.056
114.90   467.813  150.011    0.000  150.011    21.963  445.261    0.000  445.261     0.000  239.671    0.000  239.671
115.00   541.510   88.645    0.000   88.645    10.895  422.566    0.000  422.566     0.000  199.961    0.000  199.961
115.10   490.087   98.683    0.000   98.683    18.158  424.986    0.000  424.986     0.000  248.820    0.000  248.820
115.20   504.223   98.945    0.000   98.945    10.895  416.771    0.000  416.771     0.000  249.122    0.000  249.122
115.30   469.730  110.265    0.000  110.265    19.974  437.611    0.000  437.611     0.000  149.393    0.000  149.393
115.40   448.952  131.934    0.000  131.934     5.448  422.608    0.000  422.608     0.000  249.122    0.000  249.122
115.50   484.716  125.080    0.000  125.080     1.816  446.044    0.000  446.044     0.000  289.637    0.000  289.637
115.60   534.827  104.286    0.000  104.286     1.816  475.311    0.000  475.311     0.000  229.116    0.000  229.116
115.70   466.692  104.469    0.000  104.469     0.000  484.344    0.000  484.344     0.000  288.632    0.000  288.632
115.80   462.442  127.350    0.000  127.350     0.000  423.389    0.000  423.389     0.000  259.477    0.000  259.477
115.90   469.905  135.507    0.000  135.507     0.000  483.870    0.000  483.870     0.000  179.754    0.000  179.754
116.00   489.042  116.956    0.000  116.956     1.816  462.468    0.000  462.468     0.000  129.487    0.000  129.487
116.10   503.235  125.779    0.000  125.779     7.263  440.377    0.000  440.377     0.000  129.990    0.000  129.990
116.20   488.109  111.688    0.000  111.688     3.632  419.926    0.000  419.926     0.000  219.867    0.000  219.867
116.30   486.797  116.724    0.000  116.724     9.079  430.090    0.000  430.090     0.000  229.518    0.000  229.518
116.40   482.061  107.102    0.000  107.102    13.143  411.970    0.000  411.970     0.000  121.544    0.000  121.544
116.50   484.332  137.484    0.000  137.484     0.000  498.307    0.000  498.307     0.000  190.309    0.000  190.309
116.60   491.761  124.047    0.000  124.047     0.000  457.673    0.000  457.673     0.000  231.428    0.000  231.428
116.70   485.888  124.007    0.000  124.007     0.000  445.566    0.000  445.566     0.000  239.168    0.000  239.168
116.80   467.750  120.692    0.000  120.692     1.816  426.844    0.000  426.844     0.000  239.672    0.000  239.672
116.90   496.246  110.184    0.000  110.184     0.000  463.595    0.000  463.595     0.000  190.109    0.000  190.109
117.00   474.807  123.742    0.000  123.742     0.000  467.398    0.000  467.398     0.000  218.962    0.000  218.962
117.10   473.016  135.559    0.000  135.559     0.000  442.712    0.000  442.712     0.000  281.192    0.000  281.192
117.20   470.966  142.865    0.000  142.865     0.000  463.769    0.000  463.769     0.000  259.979    0.000  259.979
117.30   454.607  141.346    0.000  141.346     0.000  422.001    0.000  422.001     0.000  179.452    0.000  179.452
117.40   453.786  154.759    0.000  154.759     0.000  467.357    0.000  467.357     0.000  260.280    0.000  260.280
117.50   468.860  123.172    0.000  123.172     0.000  404.405    0.000  404.405     0.000  331.258    0.000  331.258
117.60   490.888  111.462    0.000  111.462     0.000  464.848    0.000  464.848     0.000  339.401    0.000  339.401
117.70   427.973  166.378    0.000  166.378     0.000  468.652    0.000  468.652     0.000  341.310    0.000  341.310
117.80   432.767  150.741    0.000  150.741     0.000  464.765    0.000  464.765     0.000  289.436    0.000  289.436
117.90   442.032  157.054    0.000  157.054     0.000  463.725    0.000  463.725     0.000  259.879    0.000  259.879
118.00   425.910  144.958    0.000  144.958     0.000  452.310    0.000  452.310     0.000  249.323    0.000  249.323
118.10   439.977  159.812    0.000  159.812     0.000  454.255    0.000  454.255     0.000  199.559    0.000  199.559
118.20   437.697  160.629    0.000  160.629     0.000  496.583    0.000  496.583     0.000  229.719    0.000  229.719
118.30   436.511  168.218    0.000  168.218     0.000  451.706    0.000  451.706     0.000  190.008    0.000  190.008
118.40   391.701  178.551    0.000  178.551     0.000  413.831    0.000  413.831     0.000  119.836    0.000  119.836
118.50   451.306  179.769    0.000  179.769     0.000  507.953    0.000  507.953     0.000  189.606    0.000  189.606
118.60   424.561  157.021    0.000  157.021     0.000  432.769    0.000  432.769     0.000  170.303    0.000  170.303
118.70   471.531  145.691    0.000  145.691     0.000  480.757    0.000  480.757     0.000  209.009    0.000  209.009
118.80   417.830  147.113    0.000  147.113     0.000  434.240    0.000  434.240     0.000  169.600    0.000  169.600
118.90   450.872  130.373    0.000  130.373     0.000  450.755    0.000  450.755     0.000  199.157    0.000  199.157
119.00   471.402  116.751    0.000  116.751     0.000  499.567    0.000  499.567     0.000  228.915    0.000  228.915
119.10   473.672  107.587    0.000  107.587     1.816  485.557    0.000  485.557     0.000  320.299    0.000  320.299
119.20   470.188  152.397    0.000  152.397     0.000  527.323    0.000  527.323     0.000  270.033    0.000  270.033
119.30   486.472  145.461    0.000  145.461     0.000  471.982    0.000  471.982     0.000  351.465    0.000  351.465
119.40   443.548  167.197    0.000  167.197     0.000  450.539    0.000  450.539     0.000  310.045    0.000  310.045
119.50   436.667  168.695    0.000  168.695     0.000  543.927    0.000  543.927     0.000  301.500    0.000  301.500
119.60   445.944  164.832    0.000  164.832     0.000  507.260    0.000  507.260     0.000  290.542    0.000  290.542
119.70   427.234  165.033    0.000  165.033     0.000  456.979    0.000  456.979     0.000  279.181    0.000  279.181
119.80   470.589  127.965    0.000  127.965     0.000  476.736    0.000  476.736     0.000  248.921    0.000  248.921
119.90   486.496  154.446    0.000  154.446     0.000  479.375    0.000  479.375     0.000  291.043    0.000  291.043
120.00   397.209  164.673    0.000  164.673     0.000  409.423    0.000  409.423     0.000  260.280    0.000  260.280
120.10   409.811  164.802    0.000  164.802     0.000  446.777    0.000  446.777     0.000  281.191    0.000  281.191
120.20   454.835  157.067    0.000  157.067     0.000  466.014    0.000  466.014     0.000  269.430    0.000  269.430
120.30   453.653  150.946    0.000  150.946     0.000  512.016    0.000  512.016     0.000  279.483    0.000  279.483
120.40   408.929  177.369    0.000  177.369     0.000  490.010    0.000  490.010     0.000  239.973    0.000  239.973
120.50   443.571  155.995    0.000  155.995     0.000  452.655    0.000  452.655     0.000  219.766    0.000  219.766
120.60   434.455  174.385    0.000  174.385     0.000  503.455    0.000  503.455     0.000  221.475    0.000  221.475
120.70   384.446  187.709    0.000  187.709     0.000  433.506    0.000  433.506     0.000  340.305    0.000  340.305
120.80   379.426  179.931    0.000  179.931     0.000  451.271    0.000  451.271     0.000  340.305    0.000  340.305
120.90   388.609  174.333    0.000  174.333     0.000  450.450    0.000  450.450     0.000  270.434    0.000  270.434
121.00   398.347  161.388    0.000  161.388     0.000  454.859    0.000  454.859     0.000  160.350    0.000  160.350
121.10   419.999  176.042    0.000  176.042     0.000  506.183    0.000  506.183     0.000  260.180    0.000  260.180
121.20   467.286  161.962    0.000  161.962     0.000  479.461    0.000  479.461     0.000  250.328    0.000  250.328
121.30   426.623  175.757    0.000  175.757     0.000  488.796    0.000  488.796     0.000  290.240    0.000  290.240
121.40   439.843  137.628    0.000  137.628     0.000  477.989    0.000  477.989     0.000  289.435    0.000  289.435
121.50   383.957  177.508    0.000  177.508     0.000  461.991    0.000  461.991     0.000  219.163    0.000  219.163
121.60   449.779  164.957    0.000  164.957     0.000  499.092    0.000  499.092     0.000  280.388    0.000  280.388
121.70   418.037  164.269    0.000  164.269     0.000  522.263    0.000  522.263     0.000  281.292    0.000  281.292
121.80   409.423  159.661    0.000  159.661     0.000  488.670    0.000  488.670     0.000  321.103    0.000  321.103
121.90   425.096  186.663    0.000  186.663     0.000  434.497    0.000  434.497     0.000  329.548    0.000  329.548
122.00   446.187  155.985    0.000  155.985     0.000  472.845    0.000  472.845     0.000  261.085    0.000  261.085
122.10   401.283  173.342    0.000  173.342     0.000  478.119    0.000  478.119     0.000  259.175    0.000  259.175
122.20   445.433  143.835    0.000  143.835     0.000  491.653    0.000  491.653     0.000  269.329    0.000  269.329
122.30   397.005  180.364    0.000  180.364     0.000  446.646    0.000  446.646     0.000  320.198    0.000  320.198
122.40   383.759  187.955    0.000  187.955     0.000  454.861    0.000  454.861     0.000  369.560    0.000  369.560
122.50   438.125  170.674    0.000  170.674     0.000  498.181    0.000  498.181     0.000  330.051    0.000  330.051
122.60   388.997  169.564    0.000  169.564     0.000  439.728    0.000  439.728     0.000  179.754    0.000  179.754
122.70   388.686  182.924    0.000  182.924     0.000  467.483    0.000  467.483     0.000  341.713    0.000  341.713
122.80   498.858  155.498    0.000  155.498     0.000  460.871    0.000  460.871     0.000  219.364    0.000  219.364
122.90   482.384  137.679    0.000  137.679     0.000  497.966    0.000  497.966     0.000  189.204    0.000  189.204
123.00   391.717  176.512    0.000  176.512     0.000  420.836    0.000  420.836     0.000  209.109    0.000  209.109
123.10   430.294  157.871    0.000  157.871     0.000  432.942    0.000  432.942     0.000  239.571    0.000  239.571
123.20   446.213  154.515    0.000  154.515     0.000  403.759    0.000  403.759     0.000  249.122    0.000  249.122
123.30   392.347  161.719    0.000  161.719     0.000  383.353    0.000  383.353     0.000  239.571    0.000  239.571
123.40   438.265  150.768    0.000  150.768     0.000  389.360    0.000  389.360     0.000  229.819    0.000  229.819
123.50   409.182  152.460    0.000  152.460     0.000  376.132    0.000  376.132     0.000  179.653    0.000  179.653
123.60   432.406  176.910    0.000  176.910     0.000  498.526    0.000  498.526     0.000  311.050    0.000  311.050
123.70   452.608  141.188    0.000  141.188     0.000  439.381    0.000  439.381     0.000  283.906    0.000  283.906
123.80   466.907  158.265    0.000  158.265     0.000  487.501    0.000  487.501     0.000  209.914    0.000  209.914
123.90   425.785  161.369    0.000  161.369     0.000  407.600    0.000  407.600     0.000  172.414    0.000  172.414
124.00   435.733  159.601    0.000  159.601     0.000  433.673    0.000  433.673     0.000  212.929    0.000  212.929
124.10   458.029  157.033    0.000  157.033     0.000  472.415    0.000  472.415     0.000  190.109    0.000  190.109
124.20   418.435  171.844    0.000  171.844     0.000  477.472    0.000  477.472     0.000  239.872    0.000  239.872
124.30   417.395  180.139    0.000  180.139     0.000  499.605    0.000  499.605     0.000  250.328    0.000  250.328
124.40   439.691  167.729    0.000  167.729     0.000  484.734    0.000  484.734     0.000  259.275    0.000  259.275
124.50   457.718  154.474    0.000  154.474     0.000  479.029    0.000  479.029     0.000  239.370    0.000  239.370
124.60   442.759  171.392    0.000  171.392     0.000  495.195    0.000  495.195     0.000  249.926    0.000  249.926
124.70   480.949  136.566    0.000  136.566     0.000  507.345    0.000  507.345     0.000  319.897    0.000  319.897
124.80   455.453  146.683    0.000  146.683     0.000  463.292    0.000  463.292     0.000  291.345    0.000  291.345
124.90   448.516  140.478    0.000  140.478     0.000  482.921    0.000  482.921     0.000  220.269    0.000  220.269
125.00   391.188  168.103    0.000  168.103     0.000  460.784    0.000  460.784     0.000  230.924    0.000  230.924
125.10   415.167  163.919    0.000  163.919     0.000  415.863    0.000  415.863     0.000  231.428    0.000  231.428
125.20   431.958  153.966    0.000  153.966     0.000  460.179    0.000  460.179     0.000  239.772    0.000  239.772
125.30   437.349  152.480    0.000  152.480     0.000  417.505    0.000  417.505     0.000  220.670    0.000  220.670
125.40   445.419  147.167    0.000  147.167     0.000  436.355    0.000  436.355     0.000  299.689    0.000  299.689
125.50   425.174  149.940    0.000  149.940     0.000  419.798    0.000  419.798     0.000  169.600    0.000  169.600
125.60   390.379  203.799    0.000  203.799     0.000  427.752    0.000  427.752     0.000  209.109    0.000  209.109
125.70   431.583  166.727    0.000  166.727     0.000  466.839    0.000  466.839     0.000  380.720    0.000  380.720
125.80   472.877  155.946    0.000  155.946     0.000  446.603    0.000  446.603     0.000  329.950    0.000  329.950
125.90   447.609  146.135    0.000  146.135     0.000  440.596    0.000  440.596     0.000  179.553    0.000  179.553
126.00   438.076  154.378    0.000  154.378     0.000  462.342    0.000  462.342     0.000  300.091    0.000  300.091
126.10   422.213  153.289    0.000  153.289     0.000  461.386    0.000  461.386     0.000  259.677    0.000  259.677
126.20   475.243  140.025    0.000  140.025     0.000  453.560    0.000  453.560     0.000  239.269    0.000  239.269
126.30   444.736  142.082    0.000  142.082     0.000  457.717    0.000  457.717     0.000  280.086    0.000  280.086
126.40   483.660   98.686    0.000   98.686     0.000  484.737    0.000  484.737     0.000  258.773    0.000  258.773
126.50   452.175  111.487    0.000  111.487     0.000  451.708    0.000  451.708     0.000  250.831    0.000  250.831
126.60   461.866  172.470    0.000  172.470     0.000  442.927    0.000  442.927     0.000  299.489    0.000  299.489
126.70   428.826  145.568    0.000  145.568     0.000  441.975    0.000  441.975     0.000  129.789    0.000  129.789
126.80   504.983  128.025    0.000  128.025     0.000  494.335    0.000  494.335     0.000  190.008    0.000  190.008
126.90   420.321  147.576    0.000  147.576     0.000  427.881    0.000  427.881     0.000  229.116    0.000  229.116
127.00   425.714  167.421    0.000  167.421     0.000  488.453    0.000  488.453     0.000  309.643    0.000  309.643
127.10   437.155  131.326    0.000  131.326     0.000  401.034    0.000  401.034     0.000  240.777    0.000  240.777
127.20   436.718  150.165    0.000  150.165     0.000  425.979    0.000  425.979     0.000  229.618    0.000  229.618
127.30   438.273  129.394    0.000  129.394     0.000  402.549    0.000  402.549     0.000  179.352    0.000  179.352
127.40   437.214  144.354    0.000  144.354     0.000  407.348    0.000  407.348     0.000  129.387    0.000  129.387
127.50   456.111  123.965    0.000  123.965     0.000  413.140    0.000  413.140     0.000  230.724    0.000  230.724
127.60   447.297  136.116    0.000  136.116     0.000  384.649    0.000  384.649     0.000  199.257    0.000  199.257
127.70   486.076  146.820    0.000  146.820     0.000  424.600    0.000  424.600     0.000  229.115    0.000  229.115
127.80   411.968  131.128    0.000  131.128     0.000  374.791    0.000  374.791     0.000  129.387    0.000  129.387
127.90   432.375  127.642    0.000  127.642     0.000  460.090    0.000  460.090     0.000   99.528    0.000   99.528
128.00   465.235  128.097    0.000  128.097     0.000  443.834    0.000  443.834     0.000  139.339    0.000  139.339
128.10   488.494  130.047    0.000  130.047     7.263  434.587    0.000  434.587     0.000  218.962    0.000  218.962
128.20   456.040  130.235    0.000  130.235     0.000  424.208    0.000  424.208     0.000  199.559    0.000  199.559
128.30   449.189  115.726    0.000  115.726     0.000  386.551    0.000  386.551     0.000  189.104    0.000  189.104
128.40   451.095  118.393    0.000  118.393     0.000  470.943    0.000  470.943     0.000  239.469    0.000  239.469
128.50   472.126  123.209    0.000  123.209     0.000  555.165    0.000  555.165     0.000  192.119    0.000  192.119
128.60   449.165  119.385    0.000  119.385     0.000  449.370    0.000  449.370     0.000  190.008    0.000  190.008
128.70   415.419  123.551    0.000  123.551     0.000  420.445    0.000  420.445     0.000  139.440    0.000  139.440
128.80   428.088  126.346    0.000  126.346     0.000  406.614    0.000  406.614     0.000  129.387    0.000  129.387
128.90   456.572  131.813    0.000  131.813     0.000  413.878    0.000  413.878     0.000  259.175    0.000  259.175
129.00   443.092  133.495    0.000  133.495     0.000  402.029    0.000  402.029     0.000  209.512    0.000  209.512
129.10   475.057  126.747    0.000  126.747     0.000  488.065    0.000  488.065     0.000  249.926    0.000  249.926
129.20   449.330  122.844    0.000  122.844     0.000  442.543    0.000  442.543     0.000  240.275    0.000  240.275
129.30   439.783  128.419    0.000  128.419     0.000  390.920    0.000  390.920     0.000  159.245    0.000  159.245
129.40   494.177   93.531    0.000   93.531     0.000  435.408    0.000  435.408     0.000  170.202    0.000  170.202
129.50   459.895  136.748    0.000  136.748     0.000  418.544    0.000  418.544     0.000  249.825    0.000  249.825
129.60   434.256  143.523    0.000  143.523     0.000  430.349    0.000  430.349     0.000  160.350    0.000  160.350
129.70   477.392  111.677    0.000  111.677     0.000  409.206    0.000  409.206     0.000  140.747    0.000  140.747
129.80   429.160  114.093    0.000  114.093     0.000  390.703    0.000  390.703     0.000  109.682    0.000  109.682
129.90   446.330  138.318    0.000  138.318     0.000  403.282    0.000  403.282     0.000  129.387    0.000  129.387
130.00   450.472  125.739    0.000  125.739     0.000  442.583    0.000  442.583     0.000  259.175    0.000  259.175
130.10   399.463  140.216    0.000  140.216     0.000  388.454    0.000  388.454     0.000  229.518    0.000  229.518
130.20   408.867  132.977    0.000  132.977     0.000  445.005    0.000  445.005     0.000  280.690    0.000  280.690
130.30   360.502  169.362    0.000  169.362     0.000  388.409    0.000  388.409     0.000  129.789    0.000  129.789
130.40   389.220  154.766    0.000  154.766     0.000  395.283    0.000  395.283     0.000  169.499    0.000  169.499
130.50   456.267  120.897    0.000  120.897     0.000  448.074    0.000  448.074     0.000  139.943    0.000  139.943
130.60   400.132  131.543    0.000  131.543     0.000  395.629    0.000  395.629     0.000   89.977    0.000   89.977
130.70   416.274  149.283    0.000  149.283     0.000  437.481    0.000  437.481     0.000  201.067    0.000  201.067
130.80   439.842  107.693    0.000  107.693     0.000  407.000    0.000  407.000     0.000  189.104    0.000  189.104
130.90   428.148   99.587    0.000   99.587     0.000  400.731    0.000  400.731     0.000  159.245    0.000  159.245
131.00   428.351  116.867    0.000  116.867     0.000  404.235    0.000  404.235     0.000  149.895    0.000  149.895
131.10   423.583  170.117    0.000  170.117     0.000  412.880    0.000  412.880     0.000  171.108    0.000  171.108
131.20   395.457  180.068    0.000  180.068     0.000  408.254    0.000  408.254     0.000   99.729    0.000   99.729
131.30   430.273  131.744    0.000  131.744     0.000  409.767    0.000  409.767     0.000   69.871    0.000   69.871
131.40   454.509  129.345    0.000  129.345     0.000  384.045    0.000  384.045     0.000  209.914    0.000  209.914
131.50   445.189  127.528    0.000  127.528     0.000  414.478    0.000  414.478     0.000  130.593    0.000  130.593
131.60   438.376  135.702    0.000  135.702     0.000  395.154    0.000  395.154     0.000  219.867    0.000  219.867
131.70   418.400  118.891    0.000  118.891     0.000  408.126    0.000  408.126     0.000  300.896    0.000  300.896
131.80   439.040  150.142    0.000  150.142     0.000  442.063    0.000  442.063     0.000  189.304    0.000  189.304
131.90   463.629  124.691    0.000  124.691     0.000  468.479    0.000  468.479     0.000  170.806    0.000  170.806
132.00   448.911  129.851    0.000  129.851     0.000  417.245    0.000  417.245     0.000  210.014    0.000  210.014
132.10   448.176  122.158    0.000  122.158     0.000  414.607    0.000  414.607     0.000  120.640    0.000  120.640
132.20   444.981  138.486    0.000  138.486     0.000  440.421    0.000  440.421     0.000   99.930    0.000   99.930
132.30   459.044  114.341    0.000  114.341     0.000  439.340    0.000  439.340     0.000  169.801    0.000  169.801
132.40   426.890  138.403    0.000  138.403     0.000  449.107    0.000  449.107     0.000  149.694    0.000  149.694
132.50   417.717  145.110    0.000  145.110     0.000  402.807    0.000  402.807     0.000  150.700    0.000  150.700
132.60   397.438  140.341    0.000  140.341     0.000  432.551    0.000  432.551     0.000  199.157    0.000  199.157
132.70   394.561  155.130    0.000  155.130     0.000  397.057    0.000  397.057     0.000   40.414    0.000   40.414
132.80   376.506  146.699    0.000  146.699     0.000  387.028    0.000  387.028     0.000   60.219    0.000   60.219
132.90   449.026   99.438    0.000   99.438     0.000  369.688    0.000  369.688     0.000   59.918    0.000   59.918
133.00   416.952  151.148    0.000  151.148     0.000  389.533    0.000  389.533     0.000  160.752    0.000  160.752
133.10   404.964  117.275    0.000  117.275     0.000  364.025    0.000  364.025     0.000  159.446    0.000  159.446
133.20   422.216  148.766    0.000  148.766     0.000  437.525    0.000  437.525     0.000  220.068    0.000  220.068
133.30   429.742  141.360    0.000  141.360     0.000  434.325    0.000  434.325     0.000  269.630    0.000  269.630
133.40   416.130  148.612    0.000  148.612     0.000  385.902    0.000  385.902     0.000  120.439    0.000  120.439
133.50   387.244  150.417    0.000  150.417     0.000  389.619    0.000  389.619     0.000  250.428    0.000  250.428
133.60   478.716  146.892    0.000  146.892     0.000  491.181    0.000  491.181     0.000  279.986    0.000  279.986
133.70   444.147  116.260    0.000  116.260     0.000  386.509    0.000  386.509     0.000  179.754    0.000  179.754
133.80   449.229  142.839    0.000  142.839     0.000  417.378    0.000  417.378     0.000  229.920    0.000  229.920
133.90   423.362  160.225    0.000  160.225     0.000  434.153    0.000  434.153     0.000  129.387    0.000  129.387
134.00   427.807  144.767    0.000  144.767     0.000  386.592    0.000  386.592     0.000  159.446    0.000  159.446
134.10   417.373  150.561    0.000  150.561     0.000  426.800    0.000  426.800     0.000  199.558    0.000  199.558
134.20   434.766  144.347    0.000  144.347     0.000  376.131    0.000  376.131     0.000  149.493    0.000  149.493
134.30   390.503  143.018    0.000  143.018     0.000  390.791    0.000  390.791     0.000  109.481    0.000  109.481
134.40   431.990  118.244    0.000  118.244     0.000  412.621    0.000  412.621     0.000   69.670    0.000   69.670
134.50   409.404  132.857    0.000  132.857     0.000  465.407    0.000  465.407     0.000  132.000    0.000  132.000
134.60   427.456  128.114    0.000  128.114     0.000  466.102    0.000  466.102     0.000  209.009    0.000  209.009
134.70   421.493  124.769    0.000  124.769     0.000  401.810    0.000  401.810     0.000  259.678    0.000  259.678
134.80   436.088  132.871    0.000  132.871     0.000  440.419    0.000  440.419     0.000  300.594    0.000  300.594
134.90   420.918  119.198    0.000  119.198     0.000  429.742    0.000  429.742     0.000  290.642    0.000  290.642
135.00   417.270  153.708    0.000  153.708     0.000  404.925    0.000  404.925     0.000  180.357    0.000  180.357
135.10   404.946  146.543    0.000  146.543     0.000  407.952    0.000  407.952     0.000  239.772    0.000  239.772
135.20   434.584  141.126    0.000  141.126     0.000  448.072    0.000  448.072     0.000  370.967    0.000  370.967
135.30   449.512  113.852    0.000  113.852     0.000  495.288    0.000  495.288     0.000  190.510    0.000  190.510
135.40   446.821  137.762    0.000  137.762     0.000  463.507    0.000  463.507     0.000  270.032    0.000  270.032
135.50   463.734  115.307    0.000  115.307     0.000  434.412    0.000  434.412     0.000  159.647    0.000  159.647
135.60   473.341  122.134    0.000  122.134     0.000  401.813    0.000  401.813     0.000  219.967    0.000  219.967
135.70   423.917  110.441    0.000  110.441     0.000  413.831    0.000  413.831     0.000  109.481    0.000  109.481
135.80   456.438  114.320    0.000  114.320     0.000  427.190    0.000  427.190     0.000  159.245    0.000  159.245
135.90   419.190  124.301    0.000  124.301     0.000  398.826    0.000  398.826     0.000  179.452    0.000  179.452
136.00   428.962  140.417    0.000  140.417     0.000  432.553    0.000  432.553     0.000  259.577    0.000  259.577
136.10   443.065  117.124    0.000  117.124     0.000  410.889    0.000  410.889     0.000  209.109    0.000  209.109
136.20   417.707  138.123    0.000  138.123     0.000  385.641    0.000  385.641     0.000  220.068    0.000  220.068
136.30   436.964  140.373    0.000  140.373     0.000  430.436    0.000  430.436     0.000  219.766    0.000  219.766
136.40   449.580  146.813    0.000  146.813     0.000  454.642    0.000  454.642     0.000  249.222    0.000  249.222
136.50   423.308  112.113    0.000  112.113     0.000  352.612    0.000  352.612     0.000  209.009    0.000  209.009
136.60   439.380  137.132    0.000  137.132     0.000  425.159    0.000  425.159     0.000  249.121    0.000  249.121
136.70   410.689  134.249    0.000  134.249     0.000  411.152    0.000  411.152     0.000  209.109    0.000  209.109
136.80   409.977  131.089    0.000  131.089     0.000  407.434    0.000  407.434     0.000  220.168    0.000  220.168
136.90   400.933  171.137    0.000  171.137     0.000  440.936    0.000  440.936     0.000  139.842    0.000  139.842
137.00   402.704  167.137    0.000  167.137     0.000  424.512    0.000  424.512     0.000  230.221    0.000  230.221
137.10   432.606  194.085    0.000  194.085     0.000  466.319    0.000  466.319     0.000  248.921    0.000  248.921
137.20   357.540  186.113    0.000  186.113     0.000  393.382    0.000  393.382     0.000  169.901    0.000  169.901
137.30   367.021  197.619    0.000  197.619     0.000  493.427    0.000  493.427     0.000  190.008    0.000  190.008
137.40   421.617  171.785    0.000  171.785     0.000  470.339    0.000  470.339     0.000  269.630    0.000  269.630
137.50   406.847  174.376    0.000  174.376     0.000  434.242    0.000  434.242     0.000  259.376    0.000  259.376
137.60   346.242  183.700    0.000  183.700     0.000  438.305    0.000  438.305     0.000  239.471    0.000  239.471
137.70   384.017  176.364    0.000  176.364     0.000  432.636    0.000  432.636     0.000  172.213    0.000  172.213
137.80   424.863  173.466    0.000  173.466     0.000  443.662    0.000  443.662     0.000  182.468    0.000  182.468
137.90   406.922  189.970    0.000  189.970     0.000  428.701    0.000  428.701     0.000  218.962    0.000  218.962
138.00   389.074  210.818    0.000  210.818     0.000  424.637    0.000  424.637     0.000  109.481    0.000  109.481
138.10   405.287  180.934    0.000  180.934     0.000  466.750    0.000  466.750     0.000  149.292    0.000  149.292
138.20   407.969  185.493    0.000  185.493     0.000  447.599    0.000  447.599     0.000  139.541    0.000  139.541
138.30   389.264  189.201    0.000  189.201     0.000  419.106    0.000  419.106     0.000   59.717    0.000   59.717
138.40   350.424  192.855    0.000  192.855     0.000  423.818    0.000  423.818     0.000  190.510    0.000  190.510
138.50   353.357  212.649    0.000  212.649     0.000  475.741    0.000  475.741     0.000  199.860    0.000  199.860
138.60   386.962  199.624    0.000  199.624     0.000  447.338    0.000  447.338     0.000  290.039    0.000  290.039
138.70   387.549  221.269    0.000  221.269     0.000  412.015    0.000  412.015     0.000  330.654    0.000  330.654
138.80   385.716  190.819    0.000  190.819     0.000  420.833    0.000  420.833     0.000  320.901    0.000  320.901
138.90   384.920  196.141    0.000  196.141     0.000  429.570    0.000  429.570     0.000  360.110    0.000  360.110
139.00   376.919  220.559    0.000  220.559     0.000  426.931    0.000  426.931     0.000  250.630    0.000  250.630
139.10   369.616  236.104    0.000  236.104     0.000  507.000    0.000  507.000     0.000  169.499    0.000  169.499
139.20   360.510  232.694    0.000  232.694     0.000  461.431    0.000  461.431     0.000  240.978    0.000  240.978
139.30   383.070  207.014    0.000  207.014     0.000  415.991    0.000  415.991     0.000  249.322    0.000  249.322
139.40   376.672  180.647    0.000  180.647     0.000  406.744    0.000  406.744     0.000  300.394    0.000  300.394
139.50   420.332  196.941    0.000  196.941     0.000  495.198    0.000  495.198     0.000  209.210    0.000  209.210
139.60   428.647  181.346    0.000  181.346     0.000  462.817    0.000  462.817     0.000  169.298    0.000  169.298
139.70   478.590  163.522    0.000  163.522     0.000  476.523    0.000  476.523     0.000  269.731    0.000  269.731
139.80   414.030  215.551    0.000  215.551     0.000  464.501    0.000  464.501     0.000  239.169    0.000  239.169
139.90   404.463  212.760    0.000  212.760     0.000  429.486    0.000  429.486     0.000  269.530    0.000  269.530
140.00   390.123  207.408    0.000  207.408     0.000  445.178    0.000  445.178     0.000  239.672    0.000  239.672
140.10   418.990  191.524    0.000  191.524     0.000  505.530    0.000  505.530     0.000  289.637    0.000  289.637
140.20   459.557  182.690    0.000  182.690     0.000  487.332    0.000  487.332     0.000  270.033    0.000  270.033
140.30   407.768  197.140    0.000  197.140     0.000  448.505    0.000  448.505     0.000  230.624    0.000  230.624
140.40   401.109  183.939    0.000  183.939     0.000  431.514    0.000  431.514     0.000  319.193    0.000  319.193
140.50   414.687  202.942    0.000  202.942     0.000  445.653    0.000  445.653     0.000  189.506    0.000  189.506
140.60   388.775  198.415    0.000  198.415     0.000  460.353    0.000  460.353     0.000  248.921    0.000  248.921
140.70   386.044  197.624    0.000  197.624     0.000  438.737    0.000  438.737     0.000  230.020    0.000  230.020
140.80   421.864  165.793    0.000  165.793     0.000  464.240    0.000  464.240     0.000  109.581    0.000  109.581
140.90   375.218  183.807    0.000  183.807     0.000  417.369    0.000  417.369     0.000  121.746    0.000  121.746
141.00   422.304  176.921    0.000  176.921     0.000  455.421    0.000  455.421     0.000  131.900    0.000  131.900
141.10   416.086  149.253    0.000  149.253     0.000  401.293    0.000  401.293     0.000  182.568    0.000  182.568
141.20   387.315  175.815    0.000  175.815     0.000  430.690    0.000  430.690     0.000  111.693    0.000  111.693
141.30   434.890  165.648    0.000  165.648     0.000  452.486    0.000  452.486     0.000  209.612    0.000  209.612
141.40   416.848  181.295    0.000  181.295     0.000  456.022    0.000  456.022     0.000   70.876    0.000   70.876
141.50   398.759  184.371    0.000  184.371     0.000  432.509    0.000  432.509     0.000  189.104    0.000  189.104
141.60   427.026  161.731    0.000  161.731     0.000  436.920    0.000  436.920     0.000  209.210    0.000  209.210
141.70   411.336  206.067    0.000  206.067     0.000  416.298    0.000  416.298     0.000  229.618    0.000  229.618
141.80   408.693  177.583    0.000  177.583     0.000  416.386    0.000  416.386     0.000  199.861    0.000  199.861
141.90   384.346  203.703    0.000  203.703     0.000  403.715    0.000  403.715     0.000  229.417    0.000  229.417
142.00   375.294  219.046    0.000  219.046     0.000  442.972    0.000  442.972     0.000  319.796    0.000  319.796
142.10   388.977  197.443    0.000  197.443     0.000  410.504    0.000  410.504     0.000  291.346    0.000  291.346
142.20   405.344  193.336    0.000  193.336     0.000  401.210    0.000  401.210     0.000  239.370    0.000  239.370
142.30   423.787  165.284    0.000  165.284     0.000  468.398    0.000  468.398     0.000  289.637    0.000  289.637
142.40   494.807  163.441    0.000  163.441     0.000  504.232    0.000  504.232     0.000  269.328    0.000  269.328
142.50   400.492  215.373    0.000  215.373     0.000  498.227    0.000  498.227     0.000  299.891    0.000  299.891
142.60   389.366  183.868    0.000  183.868     0.000  453.308    0.000  453.308     0.000  260.683    0.000  260.683
142.70   410.725  190.696    0.000  190.696     0.000  445.133    0.000  445.133     0.000  230.322    0.000  230.322
142.80   398.459  198.350    0.000  198.350     0.000  453.348    0.000  453.348     0.000  249.524    0.000  249.524
142.90   392.234  200.301    0.000  200.301     0.000  428.792    0.000  428.792     0.000  279.181    0.000  279.181
143.00   394.609  215.442    0.000  215.442     0.000  474.275    0.000  474.275     0.000  239.973    0.000  239.973
143.10   443.788  171.969    0.000  171.969     0.000  464.068    0.000  464.068     0.000  310.748    0.000  310.748
143.20   366.901  186.487    0.000  186.487     0.000  428.576    0.000  428.576     0.000  190.309    0.000  190.309
143.30   377.577  146.909    0.000  146.909     0.000  409.727    0.000  409.727     0.000  259.275    0.000  259.275
143.40   407.594  159.912    0.000  159.912     0.000  423.300    0.000  423.300     0.000  229.115    0.000  229.115
143.50   384.052  186.437    0.000  186.437     0.000  446.082    0.000  446.082     0.000  229.216    0.000  229.216
143.60   409.259  160.390    0.000  160.390     0.000  471.896    0.000  471.896     0.000  249.523    0.000  249.523
143.70   388.874  199.153    0.000  199.153     0.000  482.921    0.000  482.921     0.000  290.139    0.000  290.139
143.80   330.043  202.899    0.000  202.899     0.000  462.515    0.000  462.515     0.000  299.991    0.000  299.991
143.90   349.181  191.190    0.000  191.190     0.000  489.532    0.000  489.532     0.000  339.401    0.000  339.401
144.00   387.776  176.957    0.000  176.957     0.000  486.294    0.000  486.294     0.000  270.032    0.000  270.032
144.10   383.456  171.495    0.000  171.495     0.000  480.628    0.000  480.628     0.000  258.974    0.000  258.974
144.20   399.579  181.711    0.000  181.711     0.000  439.987    0.000  439.987     0.000  259.376    0.000  259.376
144.30   378.258  179.175    0.000  179.175     0.000  437.868    0.000  437.868     0.000  149.292    0.000  149.292
144.40   406.424  191.678    0.000  191.678     0.000  426.455    0.000  426.455     0.000  219.062    0.000  219.062
144.50   385.127  161.234    0.000  161.234     0.000  424.166    0.000  424.166     0.000  249.121    0.000  249.121
144.60   359.934  185.672    0.000  185.672     0.000  432.856    0.000  432.856     0.000  219.364    0.000  219.364
144.70   393.630  187.751    0.000  187.751     0.000  439.555    0.000  439.555     0.000  381.122    0.000  381.122
144.80   394.631  168.710    0.000  168.710     0.000  397.016    0.000  397.016     0.000  269.932    0.000  269.932
144.90   382.972  177.516    0.000  177.516     0.000  357.281    0.000  357.281     0.000  229.920    0.000  229.920
145.00   378.525  177.805    0.000  177.805     0.000  470.643    0.000  470.643     0.000  320.902    0.000  320.902
145.10   396.820  188.390    0.000  188.390     0.000  464.676    0.000  464.676     0.000  309.542    0.000  309.542
145.20   385.676  188.571    0.000  188.571     0.000  445.956    0.000  445.956     0.000  289.536    0.000  289.536
145.30   390.195  199.998    0.000  199.998     0.000  502.938    0.000  502.938     0.000  339.200    0.000  339.200
145.40   388.690  182.046    0.000  182.046     0.000  418.416    0.000  418.416     0.000  249.424    0.000  249.424
145.50   421.963  175.845    0.000  175.845     0.000  436.833    0.000  436.833     0.000  318.791    0.000  318.791
145.60   380.551  186.498    0.000  186.498     0.000  421.227    0.000  421.227     0.000  279.784    0.000  279.784
145.70   383.310  162.740    0.000  162.740     0.000  431.905    0.000  431.905     0.000  309.039    0.000  309.039
145.80   395.000  145.781    0.000  145.781     0.000  413.009    0.000  413.009     0.000  339.401    0.000  339.401
145.90   355.039  195.175    0.000  195.175     0.000  469.130    0.000  469.130     0.000  301.097    0.000  301.097
146.00   337.266  194.613    0.000  194.613     0.000  432.423    0.000  432.423     0.000  299.288    0.000  299.288
146.10   387.021  169.888    0.000  169.888     0.000  490.528    0.000  490.528     0.000  380.016    0.000  380.016
146.20   367.577  194.247    0.000  194.247     0.000  466.493    0.000  466.493     0.000  350.459    0.000  350.459
146.30   337.362  175.087    0.000  175.087     0.000  390.055    0.000  390.055     0.000  349.052    0.000  349.052
146.40   371.457  185.264    0.000  185.264     0.000  441.977    0.000  441.977     0.000  401.228    0.000  401.228
146.50   366.467  151.435    0.000  151.435     0.000  382.531    0.000  382.531     0.000  269.530    0.000  269.530
146.60   345.000  176.616    0.000  176.616     0.000  433.025    0.000  433.025     0.000  318.791    0.000  318.791
146.70   416.689  165.323    0.000  165.323     0.000  417.765    0.000  417.765     0.000  239.672    0.000  239.672
146.80   389.493  151.638    0.000  151.638     0.000  382.704    0.000  382.704     0.000  238.868    0.000  238.868
146.90   413.233  158.152    0.000  158.152     0.000  403.194    0.000  403.194     0.000  268.826    0.000  268.826
147.00   405.182  153.547    0.000  153.547     0.000  430.303    0.000  430.303     0.000  289.134    0.000  289.134
147.10   349.293  175.462    0.000  175.462     0.000  409.725    0.000  409.725     0.000  329.146    0.000  329.146
147.20   403.760  152.456    0.000  152.456     0.000  440.680    0.000  440.680     0.000  348.850    0.000  348.850
147.30   357.960  188.360    0.000  188.360     0.000  418.586    0.000  418.586     0.000  298.886    0.000  298.886
147.40   352.585  180.566    0.000  180.566     0.000  375.700    0.000  375.700     0.000  298.886    0.000  298.886
147.50   366.421  165.434    0.000  165.434     0.000  392.388    0.000  392.388     0.000  209.210    0.000  209.210
147.60   380.676  185.515    0.000  185.515     0.000  415.217    0.000  415.217     0.000  298.886    0.000  298.886
147.70   389.294  164.110    0.000  164.110     0.000  411.107    0.000  411.107     0.000  258.874    0.000  258.874
147.80   380.589  176.308    0.000  176.308     0.000  402.461    0.000  402.461     0.000  279.282    0.000  279.282
147.90   388.885  186.512    0.000  186.512     0.000  413.657    0.000  413.657     0.000  248.921    0.000  248.921
148.00   374.271  159.926    0.000  159.926     0.000  407.821    0.000  407.821     0.000  249.424    0.000  249.424
148.10   390.651  179.523    0.000  179.523     0.000  419.407    0.000  419.407     0.000  310.246    0.000  310.246
148.20   339.773  181.423    0.000  181.423     0.000  408.166    0.000  408.166     0.000  231.026    0.000  231.026
148.30   362.387  172.194    0.000  172.194     0.000  391.177    0.000  391.177     0.000  290.542    0.000  290.542
148.40   378.208  192.434    0.000  192.434     0.000  418.414    0.000  418.414     0.000  370.566    0.000  370.566
148.50   377.241  185.490    0.000  185.490     0.000  397.185    0.000  397.185     0.000  270.435    0.000  270.435
148.60   351.716  181.109    0.000  181.109     0.000  378.032    0.000  378.032     0.000  200.162    0.000  200.162
148.70   396.922  172.349    0.000  172.349     0.000  410.501    0.000  410.501     0.000  220.671    0.000  220.671
148.80   328.054  178.288    0.000  178.288     0.000  415.777    0.000  415.777     0.000  190.209    0.000  190.209
148.90   380.970  156.550    0.000  156.550     0.000  428.702    0.000  428.702     0.000  414.096    0.000  414.096
149.00   335.092  198.474    0.000  198.474     0.000  402.761    0.000  402.761     0.000  240.576    0.000  240.576
149.10   329.927  208.570    0.000  208.570     0.000  408.511    0.000  408.511     0.000  340.808    0.000  340.808
149.20   343.405  185.440    0.000  185.440     0.000  401.767    0.000  401.767     0.000  240.677    0.000  240.677
149.30   341.934  196.666    0.000  196.666     0.000  383.481    0.000  383.481     0.000  240.476    0.000  240.476
149.40   316.972  214.108    0.000  214.108     0.000  404.231    0.000  404.231     0.000  261.085    0.000  261.085
149.50   365.289  185.583    0.000  185.583     0.000  403.193    0.000  403.193     0.000  260.482    0.000  260.482
149.60   410.526  188.385    0.000  188.385     0.000  427.926    0.000  427.926     0.000  261.085    0.000  261.085
149.70   382.972  171.773    0.000  171.773     0.000  383.263    0.000  383.263     0.000  160.049    0.000  160.049
149.80   374.645  191.355    0.000  191.355     0.000  381.666    0.000  381.666     0.000  179.955    0.000  179.955
149.90   347.587  181.609    0.000  181.609     0.000  383.738    0.000  383.738     0.000  210.618    0.000  210.618
150.00   386.261  192.200    0.000  192.200     0.000  435.924    0.000  435.924     0.000  191.717    0.000  191.717
150.10   418.380  163.305    0.000  163.305     0.000  391.999    0.000  391.999     0.000  270.435    0.000  270.435
150.20   378.207  184.209    0.000  184.209     0.000  380.800    0.000  380.800     0.000  350.158    0.000  350.158
150.30   365.984  171.942    0.000  171.942     0.000  411.367    0.000  411.367     0.000  313.161    0.000  313.161
150.40   367.378  153.944    0.000  153.944     0.000  400.945    0.000  400.945     0.000  310.447    0.000  310.447
150.50   413.726  134.211    0.000  134.211     0.000  430.303    0.000  430.303     0.000  323.918    0.000  323.918
150.60   382.344  155.467    0.000  155.467     0.000  426.452    0.000  426.452     0.000  343.321    0.000  343.321
150.70   375.772  154.823    0.000  154.823     0.000  394.243    0.000  394.243     0.000  202.172    0.000  202.172
150.80   389.214  171.758    0.000  171.758     0.000  406.784    0.000  406.784     0.000  221.777    0.000  221.777
150.90   330.920  196.282    0.000  196.282     0.000  392.475    0.000  392.475     0.000  179.151    0.000  179.151
151.00   362.444  192.755    0.000  192.755     0.000  396.148    0.000  396.148     0.000  248.820    0.000  248.820
151.10   344.097  223.265    0.000  223.265     0.000  390.267    0.000  390.267     0.000  189.104    0.000  189.104
151.20   369.253  192.097    0.000  192.097     0.000  403.196    0.000  403.196     0.000  238.868    0.000  238.868
151.30   344.632  202.309    0.000  202.309     0.000  421.266    0.000  421.266     0.000  278.980    0.000  278.980
151.40   333.960  188.502    0.000  188.502     0.000  433.629    0.000  433.629     0.000  199.056    0.000  199.056
151.50   344.608  189.488    0.000  189.488     0.000  424.334    0.000  424.334     0.000  129.387    0.000  129.387
151.60   376.765  204.127    0.000  204.127     0.000  431.644    0.000  431.644     0.000  179.352    0.000  179.352
151.70   399.036  183.591    0.000  183.591     0.000  474.443    0.000  474.443     0.000  160.048    0.000  160.048
151.80   427.355  184.119    0.000  184.119     0.000  400.256    0.000  400.256     0.000  161.959    0.000  161.959
151.90   371.947  151.405    0.000  151.405     0.000  402.892    0.000  402.892     0.000  159.245    0.000  159.245
152.00   409.537  133.470    0.000  133.470     0.000  399.822    0.000  399.822     0.000   79.623    0.000   79.623
152.10   399.608  135.794    0.000  135.794     0.000  420.229    0.000  420.229     0.000  239.873    0.000  239.873
152.20   413.035  147.861    0.000  147.861     0.000  369.300    0.000  369.300     0.000  139.339    0.000  139.339
152.30   420.539  137.729    0.000  137.729     0.000  439.297    0.000  439.297     0.000  219.062    0.000  219.062
152.40   413.628  178.234    0.000  178.234     0.000  429.352    0.000  429.352     0.000  190.109    0.000  190.109
152.50   429.546  156.411    0.000  156.411     0.000  431.598    0.000  431.598     0.000  220.369    0.000  220.369
152.60   405.255  141.625    0.000  141.625     0.000  473.796    0.000  473.796     0.000  129.487    0.000  129.487
152.70   428.093  143.346    0.000  143.346     0.000  487.890    0.000  487.890     0.000   79.623    0.000   79.623
152.80   441.163  142.698    0.000  142.698     0.000  514.220    0.000  514.220     0.000  140.344    0.000  140.344
152.90   381.689  151.977    0.000  151.977     0.000  409.509    0.000  409.509     0.000  190.511    0.000  190.511
153.00   452.990  142.490    0.000  142.490     0.000  482.228    0.000  482.228     0.000  170.002    0.000  170.002
153.10   459.227  134.681    0.000  134.681     0.000  465.280    0.000  465.280     0.000  230.322    0.000  230.322
153.20   401.390  145.732    0.000  145.732     0.000  429.220    0.000  429.220     0.000  149.292    0.000  149.292
153.30   447.141  136.373    0.000  136.373     0.000  474.706    0.000  474.706     0.000  160.150    0.000  160.150
153.40   402.179  167.815    0.000  167.815     0.000  524.513    0.000  524.513     0.000  159.546    0.000  159.546
153.50   453.691  156.211    0.000  156.211     0.000  524.337    0.000  524.337     0.000   89.575    0.000   89.575
153.60   484.806  129.439    0.000  129.439     0.000  529.309    0.000  529.309     0.000   89.575    0.000   89.575
153.70   449.852  134.765    0.000  134.765     0.000  472.069    0.000  472.069     0.000   59.717    0.000   59.717
153.80   390.967  178.181    0.000  178.181     0.000  449.628    0.000  449.628     0.000  200.263    0.000  200.263
153.90   383.177  194.658    0.000  194.658     0.000  467.918    0.000  467.918     0.000  172.113    0.000  172.113
154.00   462.069  140.053    0.000  140.053     0.000  480.369    0.000  480.369     0.000  240.375    0.000  240.375
154.10   423.973  168.946    0.000  168.946     0.000  509.724    0.000  509.724     0.000  170.203    0.000  170.203
154.20   493.787  121.494    0.000  121.494     0.000  496.106    0.000  496.106     0.000  240.074    0.000  240.074
154.30   447.602  159.520    0.000  159.520     0.000  517.723    0.000  517.723     0.000  240.978    0.000  240.978
154.40   442.694  188.049    0.000  188.049     0.000  539.169    0.000  539.169     0.000  381.825    0.000  381.825
154.50   437.658  155.342    0.000  155.342     0.000  424.034    0.000  424.034     0.000  280.688    0.000  280.688
154.60   445.870  179.491    0.000  179.491     0.000  461.303    0.000  461.303     0.000  342.416    0.000  342.416
154.70   438.219  196.969    0.000  196.969     0.000  512.019    0.000  512.019     0.000  331.056    0.000  331.056
154.80   425.164  165.702    0.000  165.702     0.000  460.308    0.000  460.308     0.000  250.529    0.000  250.529
154.90   442.708  190.391    0.000  190.391     0.000  507.951    0.000  507.951     0.000  241.380    0.000  241.380
155.00   410.585  199.828    0.000  199.828     0.000  468.823    0.000  468.823     0.000  129.588    0.000  129.588
155.10   395.902  223.631    0.000  223.631     0.000  482.744    0.000  482.744     0.000  299.588    0.000  299.588
155.20   413.361  176.132    0.000  176.132     0.000  467.614    0.000  467.614     0.000  159.546    0.000  159.546
155.30   447.855  151.905    0.000  151.905     0.000  425.202    0.000  425.202     0.000  149.895    0.000  149.895
155.40   448.203  137.507    0.000  137.507     0.000  438.605    0.000  438.605     0.000  190.913    0.000  190.913
155.50   497.938  113.804    0.000  113.804     0.000  555.727    0.000  555.727     0.000  119.635    0.000  119.635
155.60   460.832  167.893    0.000  167.893     0.000  543.361    0.000  543.361     0.000  149.493    0.000  149.493
155.70   483.095  133.323    0.000  133.323     0.000  454.906    0.000  454.906     0.000   99.528    0.000   99.528
155.80   488.265  133.344    0.000  133.344     0.000  474.881    0.000  474.881     0.000   99.729    0.000   99.729
155.90   442.201  148.153    0.000  148.153     0.000  477.687    0.000  477.687     0.000  219.263    0.000  219.263
156.00   442.846  145.701    0.000  145.701     0.000  444.010    0.000  444.010     0.000  159.245    0.000  159.245
156.10   428.306  201.216    0.000  201.216     0.000  550.713    0.000  550.713     0.000  209.913    0.000  209.913
156.20   454.732  141.263    0.000  141.263     0.000  468.176    0.000  468.176     0.000  249.021    0.000  249.021
156.30   456.171  155.165    0.000  155.165     0.000  465.756    0.000  465.756     0.000  269.429    0.000  269.429
156.40   480.557  143.793    0.000  143.793     0.000  489.924    0.000  489.924     0.000  259.376    0.000  259.376
156.50   434.706  151.500    0.000  151.500     0.000  477.341    0.000  477.341     0.000  209.210    0.000  209.210
156.60   465.393  144.950    0.000  144.950     0.000  477.774    0.000  477.774     0.000  249.121    0.000  249.121
156.70   432.555  140.493    0.000  140.493     0.000  513.314    0.000  513.314     0.000  229.417    0.000  229.417
156.80   456.206  147.635    0.000  147.635     0.000  501.555    0.000  501.555     0.000  209.310    0.000  209.310
156.90   429.023  170.242    0.000  170.242     0.000  549.067    0.000  549.067     0.000  328.644    0.000  328.644
157.00   468.866  143.754    0.000  143.754     0.000  484.519    0.000  484.519     0.000  249.121    0.000  249.121
157.10   486.744  136.359    0.000  136.359     0.000  519.237    0.000  519.237     0.000  348.449    0.000  348.449
157.20   447.613  155.882    0.000  155.882     0.000  515.691    0.000  515.691     0.000  398.314    0.000  398.314
157.30   466.542  168.258    0.000  168.258     0.000  520.404    0.000  520.404     0.000  318.993    0.000  318.993
157.40   429.022  153.942    0.000  153.942     0.000  499.436    0.000  499.436     0.000  278.779    0.000  278.779
157.50   438.878  144.595    0.000  144.595     0.000  507.088    0.000  507.088     0.000  289.033    0.000  289.033
157.60   444.047  152.623    0.000  152.623     0.000  521.443    0.000  521.443     0.000  279.483    0.000  279.483
157.70   432.206  141.872    0.000  141.872     0.000  468.739    0.000  468.739     0.000  279.382    0.000  279.382
157.80   427.601  142.453    0.000  142.453     0.000  483.916    0.000  483.916     0.000  229.517    0.000  229.517
157.90   449.395  139.964    0.000  139.964     0.000  486.509    0.000  486.509     0.000  238.968    0.000  238.968
158.00   469.817  121.238    0.000  121.238     0.000  450.237    0.000  450.237     0.000  218.962    0.000  218.962
158.10   442.485  139.606    0.000  139.606     0.000  482.272    0.000  482.272     0.000  218.962    0.000  218.962
158.20   424.180  148.398    0.000  148.398     0.000  467.960    0.000  467.960     0.000  239.168    0.000  239.168
158.30   438.466  128.885    0.000  128.885     0.000  486.942    0.000  486.942     0.000  239.068    0.000  239.068
158.40   457.147  135.552    0.000  135.552     0.000  520.535    0.000  520.535     0.000  248.820    0.000  248.820
158.50   477.840  128.264    0.000  128.264     0.000  485.299    0.000  485.299     0.000  278.779    0.000  278.779
158.60   429.261  156.816    0.000  156.816     0.000  501.422    0.000  501.422     0.000  249.122    0.000  249.122
158.70   452.177  145.476    0.000  145.476     0.000  495.718    0.000  495.718     0.000  239.069    0.000  239.069
158.80   458.742  142.384    0.000  142.384     0.000  484.563    0.000  484.563     0.000  349.153    0.000  349.153
158.90   466.086  165.521    0.000  165.521     0.000  547.036    0.000  547.036     0.000  349.052    0.000  349.052
159.00   472.618  144.829    0.000  144.829     9.511  590.096    0.000  590.096     0.000  299.087    0.000  299.087
159.10   473.440  140.458    0.000  140.458     0.000  514.090    0.000  514.090     0.000  378.911    0.000  378.911
159.20   491.091  121.559    0.000  121.559     0.000  532.726    0.000  532.726     0.000  339.300    0.000  339.300
159.30   442.642  154.904    0.000  154.904     0.000  503.369    0.000  503.369     0.000  318.993    0.000  318.993
159.40   432.731  131.830    0.000  131.830     0.000  464.461    0.000  464.461     0.000  350.560    0.000  350.560
159.50   489.844  128.587    0.000  128.587     0.000  464.375    0.000  464.375     0.000  328.744    0.000  328.744
159.60   440.867  132.717    0.000  132.717     0.000  398.958    0.000  398.958     0.000  304.314    0.000  304.314
159.70   405.657  177.188    0.000  177.188     0.000  459.055    0.000  459.055     0.000  274.054    0.000  274.054
159.80   437.228  169.178    0.000  169.178     0.000  446.256    0.000  446.256     0.000  324.622    0.000  324.622
159.90   423.016  162.102    0.000  162.102     0.000  448.635    0.000  448.635     0.000  310.045    0.000  310.045
160.00   422.193  118.547    0.000  118.547     0.000  438.777    0.000  438.777     0.000  291.144    0.000  291.144
160.10   492.155  136.669    0.000  136.669     1.902  537.959    0.000  537.959     0.000  338.496    0.000  338.496
160.20   531.200  130.793    0.000  130.793     0.000  483.051    0.000  483.051     0.000  328.443    0.000  328.443
160.30   495.390  154.932    0.000  154.932     0.000  525.894    0.000  525.894     0.000  338.999    0.000  338.999
160.40   475.025  184.352    0.000  184.352     0.000  604.495    0.000  604.495     0.000  398.515    0.000  398.515
160.50   460.461  186.107    0.000  186.107     0.000  613.357    0.000  613.357     0.000  410.376    0.000  410.376
160.60   437.889  129.364    0.000  129.364     0.000  527.320    0.000  527.320     0.000  319.194    0.000  319.194
160.70   525.184  136.188    0.000  136.188     0.000  549.674    0.000  549.674     0.000  438.325    0.000  438.325
160.80   466.616  146.842    0.000  146.842     1.902  513.228    0.000  513.228     0.000  378.508    0.000  378.508
160.90   456.638  172.830    0.000  172.830     0.000  543.401    0.000  543.401     0.000  350.861    0.000  350.861
161.00   421.528  223.671    0.000  223.671     0.000  596.322    0.000  596.322     0.000  438.929    0.000  438.929
161.10   433.435  201.071    0.000  201.071     0.000  600.300    0.000  600.300     0.000  389.466    0.000  389.466
161.20   478.103  174.495    0.000  174.495     0.000  596.671    0.000  596.671     0.000  409.472    0.000  409.472
161.30   471.710  150.241    0.000  150.241     0.000  556.676    0.000  556.676     0.000  369.158    0.000  369.158
161.40   477.480  154.457    0.000  154.457     0.000  553.218    0.000  553.218     0.000  399.016    0.000  399.016
161.50   480.880  133.419    0.000  133.419     1.902  466.316    0.000  466.316     0.000  320.198    0.000  320.198
161.60   500.985  144.858    0.000  144.858     0.000  536.965    0.000  536.965     0.000  328.443    0.000  328.443
161.70   439.148  191.238    0.000  191.238     0.000  540.334    0.000  540.334     0.000  329.849    0.000  329.849
161.80   459.468  169.673    0.000  169.673     0.000  552.093    0.000  552.093     0.000  380.516    0.000  380.516
161.90   468.615  179.203    0.000  179.203     0.000  564.501    0.000  564.501     0.000  328.543    0.000  328.543
162.00   473.898  160.021    0.000  160.021     0.000  541.370    0.000  541.370     0.000  310.245    0.000  310.245
162.10   416.178  187.547    0.000  187.547     0.000  534.715    0.000  534.715     0.000  309.442    0.000  309.442
162.20   441.331  153.846    0.000  153.846     0.000  551.488    0.000  551.488     0.000  269.329    0.000  269.329
162.30   483.665  160.251    0.000  160.251     5.707  547.987    0.000  547.987     0.000  350.057    0.000  350.057
162.40   493.858  160.421    0.000  160.421     0.000  615.083    0.000  615.083     0.000  269.831    0.000  269.831
162.50   503.901  128.399    0.000  128.399     0.000  488.539    0.000  488.539     0.000  301.197    0.000  301.197
162.60   479.015  145.071    0.000  145.071     0.000  518.328    0.000  518.328     0.000  222.983    0.000  222.983
162.70   445.479  168.476    0.000  168.476     9.511  499.345    0.000  499.345     0.000  233.137    0.000  233.137
162.80   496.411  144.246    0.000  144.246     5.707  533.717    0.000  533.717     0.000  293.658    0.000  293.658
162.90   484.817  173.988    0.000  173.988     5.707  583.482    0.000  583.482     0.000  293.859    0.000  293.859
163.00   503.623  137.447    0.000  137.447     0.000  550.320    0.000  550.320     0.000  334.474    0.000  334.474
163.10   474.294  172.195    0.000  172.195     3.805  587.113    0.000  587.113     0.000  299.086    0.000  299.086
163.20   429.942  201.801    0.000  201.801     0.000  604.753    0.000  604.753     0.000  318.791    0.000  318.791
163.30   420.095  217.310    0.000  217.310     0.000  600.215    0.000  600.215     0.000  319.093    0.000  319.093
163.40   388.204  187.488    0.000  187.488     0.000  584.304    0.000  584.304     0.000  348.349    0.000  348.349
163.50   431.222  229.460    0.000  229.460     0.000  685.601    0.000  685.601     0.000  288.832    0.000  288.832
163.60   430.889  180.393    0.000  180.393     0.000  525.896    0.000  525.896     0.000  340.406    0.000  340.406
163.70   450.410  166.975    0.000  166.975     3.805  547.425    0.000  547.425     0.000  351.665    0.000  351.665
163.80   430.303  180.540    0.000  180.540     0.000  498.438    0.000  498.438     0.000  339.299    0.000  339.299
163.90   442.314  165.315    0.000  165.315     0.000  540.380    0.000  540.380     0.000  319.697    0.000  319.697
164.00   431.827  167.399    0.000  167.399     0.000  528.923    0.000  528.923     0.000  368.656    0.000  368.656
164.10   438.192  170.000    0.000  170.000    13.316  495.550    0.000  495.550     0.000  260.985    0.000  260.985
164.20   456.512  162.427    0.000  162.427     7.609  492.910    0.000  492.910     0.000  299.389    0.000  299.389
164.30   459.784  171.894    0.000  171.894     0.000  482.702    0.000  482.702     0.000  319.294    0.000  319.294
164.40   436.115  172.788    0.000  172.788     0.000  456.154    0.000  456.154     0.000  281.290    0.000  281.290
164.50   445.492  165.704    0.000  165.704     1.902  492.212    0.000  492.212     0.000  289.335    0.000  289.335
164.60   400.773  164.940    0.000  164.940     0.000  460.957    0.000  460.957     0.000  308.537    0.000  308.537
164.70   376.250  221.680    0.000  221.680     0.000  488.935    0.000  488.935     0.000  229.317    0.000  229.317
164.80   405.760  185.405    0.000  185.405     0.000  482.839    0.000  482.839     0.000  298.786    0.000  298.786
164.90   406.252  202.062    0.000  202.062     0.000  507.222    0.000  507.222     0.000  318.691    0.000  318.691
165.00   375.121  214.206    0.000  214.206     0.000  449.633    0.000  449.633     0.000  368.254    0.000  368.254
165.10   413.584  207.505    0.000  207.505     0.000  482.446    0.000  482.446     0.000  348.650    0.000  348.650
165.20   386.253  227.121    0.000  227.121     0.000  466.151    0.000  466.151     0.000  418.219    0.000  418.219
165.30   355.592  189.141    0.000  189.141     0.000  458.713    0.000  458.713     0.000  278.880    0.000  278.880
165.40   365.922  190.880    0.000  190.880     0.000  400.561    0.000  400.561     0.000  239.270    0.000  239.270
165.50   352.853  195.119    0.000  195.119     0.000  420.060    0.000  420.060     0.000  219.163    0.000  219.163
165.60   366.658  199.223    0.000  199.223     0.000  456.680    0.000  456.680     0.000  298.987    0.000  298.987
165.70   399.492  196.826    0.000  196.826     0.000  460.526    0.000  460.526     0.000  360.111    0.000  360.111
165.80   412.205  202.086    0.000  202.086     0.000  463.640    0.000  463.640     0.000  298.585    0.000  298.585
165.90   396.276  189.477    0.000  189.477     0.000  517.381    0.000  517.381     0.000  328.443    0.000  328.443
166.00   410.023  215.041    0.000  215.041     0.000  487.633    0.000  487.633     0.000  314.468    0.000  314.468
166.10   396.133  193.878    0.000  193.878     0.000  488.760    0.000  488.760     0.000  329.649    0.000  329.649
166.20   448.973  183.156    0.000  183.156     0.000  487.634    0.000  487.634     0.000  272.948    0.000  272.948
166.30   405.921  198.789    0.000  198.789     0.000  489.971    0.000  489.971     0.000  260.180    0.000  260.180
166.40   356.691  200.816    0.000  200.816     0.000  449.460    0.000  449.460     0.000  209.512    0.000  209.512
166.50   373.002  214.881    0.000  214.881     0.000  519.369    0.000  519.369     0.000  239.270    0.000  239.270
166.60   370.133  236.336    0.000  236.336     0.000  483.178    0.000  483.178     0.000  323.316    0.000  323.316
166.70   387.601  196.535    0.000  196.535     0.000  471.726    0.000  471.726     0.000  260.683    0.000  260.683
166.80   372.503  208.507    0.000  208.507     0.000  473.930    0.000  473.930     0.000   99.528    0.000   99.528
166.90   373.386  201.460    0.000  201.460     0.000  492.952    0.000  492.952     0.000  201.067    0.000  201.067
167.00   405.004  214.118    0.000  214.118     0.000  498.096    0.000  498.096     0.000  189.908    0.000  189.908
167.10   419.264  222.828    0.000  222.828     0.000  478.815    0.000  478.815     0.000  260.382    0.000  260.382
167.20   417.562  226.347    0.000  226.347     0.000  473.669    0.000  473.669     0.000  260.080    0.000  260.080
167.30   383.585  208.607    0.000  208.607     0.000  456.203    0.000  456.203     0.000  159.948    0.000  159.948
167.40   377.283  224.568    0.000  224.568     0.000  474.012    0.000  474.012     0.000  229.719    0.000  229.719
167.50   385.078  205.216    0.000  205.216     0.000  454.820    0.000  454.820     0.000  219.364    0.000  219.364
167.60   408.065  199.589    0.000  199.589     0.000  452.356    0.000  452.356     0.000  220.772    0.000  220.772
167.70   427.427  210.405    0.000  210.405     0.000  509.341    0.000  509.341     0.000  279.081    0.000  279.081
167.80   447.275  214.271    0.000  214.271     0.000  560.052    0.000  560.052     0.000  252.037    0.000  252.037
167.90   388.695  205.271    0.000  205.271     0.000  455.687    0.000  455.687     0.000  210.014    0.000  210.014
168.00   396.745  207.027    0.000  207.027     0.000  521.874    0.000  521.874     0.000  191.114    0.000  191.114
168.10   400.053  205.019    0.000  205.019     0.000  405.492    0.000  405.492     0.000  229.116    0.000  229.116
168.20   424.555  216.812    0.000  216.812     0.000  523.607    0.000  523.607     0.000  339.401    0.000  339.401
168.30   397.937  209.982    0.000  209.982     0.000  505.229    0.000  505.229     0.000  180.658    0.000  180.658
168.40   419.092  212.610    0.000  212.610     0.000  547.040    0.000  547.040     0.000  291.447    0.000  291.447
168.50   412.449  234.532    0.000  234.532     0.000  577.088    0.000  577.088     0.000  281.293    0.000  281.293
168.60   400.078  228.821    0.000  228.821     0.000  484.913    0.000  484.913     0.000  180.156    0.000  180.156
168.70   406.129  228.963    0.000  228.963     0.000  530.136    0.000  530.136     0.000  240.677    0.000  240.677
168.80   368.811  237.861    0.000  237.861     0.000  542.975    0.000  542.975     0.000  172.013    0.000  172.013
168.90   404.785  232.623    0.000  232.623     0.000  467.619    0.000  467.619     0.000  139.541    0.000  139.541
169.00   392.802  227.338    0.000  227.338     0.000  565.112    0.000  565.112     0.000  159.647    0.000  159.647
169.10   376.145  232.043    0.000  232.043     0.000  549.115    0.000  549.115     0.000  220.369    0.000  220.369
169.20   353.779  228.844    0.000  228.844     0.000  456.032    0.000  456.032     0.000   79.723    0.000   79.723
169.30   360.619  259.160    0.000  259.160     0.000  513.059    0.000  513.059     0.000  171.611    0.000  171.611
169.40   365.669  224.305    0.000  224.305     0.000  488.069    0.000  488.069     0.000  139.742    0.000  139.742
169.50   386.005  214.794    0.000  214.794     0.000  571.552    0.000  571.552     0.000  230.724    0.000  230.724
169.60   360.499  211.617    0.000  211.617     0.000  503.758    0.000  503.758     0.000  130.794    0.000  130.794
169.70   373.515  208.885    0.000  208.885     0.000  477.647    0.000  477.647     0.000  180.156    0.000  180.156
169.80   370.069  211.023    0.000  211.023     0.000  467.442    0.000  467.442     0.000  199.056    0.000  199.056
169.90   384.319  208.316    0.000  208.316     0.000  529.784    0.000  529.784     0.000  121.847    0.000  121.847
170.00   417.542  196.885    0.000  196.885     0.000  480.156    0.000  480.156     0.000  149.694    0.000  149.694
170.10   377.303  198.221    0.000  198.221     0.000  440.380    0.000  440.380     0.000  229.317    0.000  229.317
170.20   438.992  211.787    0.000  211.787     0.000  522.866    0.000  522.866     0.000  180.357    0.000  180.357
170.30   385.953  187.091    0.000  187.091     0.000  489.138    0.000  489.138     0.000  161.656    0.000  161.656
170.40   380.344  205.296    0.000  205.296     0.000  469.693    0.000  469.693     0.000  258.773    0.000  258.773
170.50   399.075  207.454    0.000  207.454     0.000  461.999    0.000  461.999     0.000  228.915    0.000  228.915
170.60   356.612  226.891    0.000  226.891     0.000  460.745    0.000  460.745     0.000  159.245    0.000  159.245
170.70   373.396  221.247    0.000  221.247     0.000  427.800    0.000  427.800     0.000  129.789    0.000  129.789
170.80   406.434  211.741    0.000  211.741     0.000  536.751    0.000  536.751     0.000  209.813    0.000  209.813
170.90   398.778  217.496    0.000  217.496     0.000  502.681    0.000  502.681     0.000  160.451    0.000  160.451
171.00   350.583  228.123    0.000  228.123     0.000  464.289    0.000  464.289     0.000   40.414    0.000   40.414
171.10   390.416  230.078    0.000  230.078     0.000  448.634    0.000  448.634     0.000  210.014    0.000  210.014
171.20   358.946  221.380    0.000  221.380     0.000  397.233    0.000  397.233     0.000  130.392    0.000  130.392
171.30   380.043  206.891    0.000  206.891     0.000  501.594    0.000  501.594     0.000  121.443    0.000  121.443
171.40   383.459  221.122    0.000  221.122     0.000  467.309    0.000  467.309     0.000   70.573    0.000   70.573
171.50   384.051  222.397    0.000  222.397     0.000  430.088    0.000  430.088     0.000   50.568    0.000   50.568
171.60   350.230  239.715    0.000  239.715     0.000  512.231    0.000  512.231     0.000   50.568    0.000   50.568
171.70   354.324  198.846    0.000  198.846     0.000  455.556    0.000  455.556     0.000  210.618    0.000  210.618
171.80   395.601  212.164    0.000  212.164     0.000  508.389    0.000  508.389     0.000  170.907    0.000  170.907
171.90   332.943  225.140    0.000  225.140     0.000  440.728    0.000  440.728     0.000  130.794    0.000  130.794
172.00   368.177  203.991    0.000  203.991     0.000  502.293    0.000  502.293     0.000  150.700    0.000  150.700
172.10   409.959  210.291    0.000  210.291     0.000  523.522    0.000  523.522     0.000  240.275    0.000  240.275
172.20   407.716  205.825    0.000  205.825     0.000  518.281    0.000  518.281     0.000  141.350    0.000  141.350
172.30   406.800  189.545    0.000  189.545     0.000  476.782    0.000  476.782     0.000  159.747    0.000  159.747
172.40   426.795  160.068    0.000  160.068     0.000  497.271    0.000  497.271     0.000  131.698    0.000  131.698
172.50   403.697  173.512    0.000  173.512     0.000  496.146    0.000  496.146     0.000   50.568    0.000   50.568
172.60   482.042  138.473    0.000  138.473     0.000  429.614    0.000  429.614     0.000  342.819    0.000  342.819
172.70   455.874  139.718    0.000  139.718     0.000  393.039    0.000  393.039     0.000  171.007    0.000  171.007
172.80   454.138  129.393    0.000  129.393     0.000  418.458    0.000  418.458     0.000  131.598    0.000  131.598
172.90   445.919  120.182    0.000  120.182     3.805  426.934    0.000  426.934     0.000  130.191    0.000  130.191
173.00   456.811  147.453    0.000  147.453     7.609  455.073    0.000  455.073     0.000   70.876    0.000   70.876
173.10   426.736  178.264    0.000  178.264     0.000  505.401    0.000  505.401     0.000   80.929    0.000   80.929
173.20   406.404  141.389    0.000  141.389     0.000  428.922    0.000  428.922     0.000  100.131    0.000  100.131
173.30   431.904  179.253    0.000  179.253     0.000  514.951    0.000  514.951     0.000  161.155    0.000  161.155
173.40   429.748  163.187    0.000  163.187     0.000  473.154    0.000  473.154     0.000  149.292    0.000  149.292
173.50   458.530  186.814    0.000  186.814     0.000  547.172    0.000  547.172     0.000  260.181    0.000  260.181
173.60   414.566  197.330    0.000  197.330     0.000  487.810    0.000  487.810     0.000  199.257    0.000  199.257
173.70   424.737  192.721    0.000  192.721     0.000  471.078    0.000  471.078     0.000  169.399    0.000  169.399
173.80   412.724  179.531    0.000  179.531     0.000  480.157    0.000  480.157     0.000  159.245    0.000  159.245
173.90   423.395  156.313    0.000  156.313     0.000  417.814    0.000  417.814     0.000  141.350    0.000  141.350
174.00   425.923  165.914    0.000  165.914     0.000  443.193    0.000  443.193     0.000   80.226    0.000   80.226
174.10   439.131  175.891    0.000  175.891     0.000  433.377    0.000  433.377     0.000  120.338    0.000  120.338
174.20   403.054  202.549    0.000  202.549     0.000  597.620    0.000  597.620     0.000  181.966    0.000  181.966
174.30   409.481  193.859    0.000  193.859     0.000  544.660    0.000  544.660     0.000  160.451    0.000  160.451
174.40   471.763  187.031    0.000  187.031     0.000  485.604    0.000  485.604     0.000  170.605    0.000  170.605
174.50   413.817  193.311    0.000  193.311     0.000  486.208    0.000  486.208     0.000  150.700    0.000  150.700
174.60   448.561  176.104    0.000  176.104     0.000  484.004    0.000  484.004     0.000  100.031    0.000  100.031
174.70   392.978  186.607    0.000  186.607     0.000  486.945    0.000  486.945     0.000  169.700    0.000  169.700
174.80   434.590  194.624    0.000  194.624     0.000  493.466    0.000  493.466     0.000  160.854    0.000  160.854
174.90   392.165  207.433    0.000  207.433     0.000  488.061    0.000  488.061     0.000  131.295    0.000  131.295
175.00   461.178  124.870    0.000  124.870     0.000  405.399    0.000  405.399     0.000  101.539    0.000  101.539
175.10   388.452  143.947    0.000  143.947     0.000  425.069    0.000  425.069     0.000   20.308    0.000   20.308
175.20   448.060  113.076    0.000  113.076     0.000  372.886    0.000  372.886     0.000   70.976    0.000   70.976
175.30   457.128  132.208    0.000  132.208     3.805  495.368    0.000  495.368     0.000  120.941    0.000  120.941
175.40   460.475  144.802    0.000  144.802     0.000  408.948    0.000  408.948     0.000   90.179    0.000   90.179
175.50   448.845  153.513    0.000  153.513     0.000  446.606    0.000  446.606     0.000   69.871    0.000   69.871
175.60   473.765  113.043    0.000  113.043    19.974  423.869    0.000  423.869     0.000  269.530    0.000  269.530
175.70   430.287  159.998    0.000  159.998     0.000  431.131    0.000  431.131     0.000  199.257    0.000  199.257
175.80   420.826  123.602    0.000  123.602     0.000  407.004    0.000  407.004     0.000  160.451    0.000  160.451
175.90   455.538  156.187    0.000  156.187     0.000  437.090    0.000  437.090     0.000  169.600    0.000  169.600
176.00   487.383   77.182    0.000   77.182    15.218  420.316    0.000  420.316     0.000  223.083    0.000  223.083
176.10   475.857   92.369    0.000   92.369     3.805  433.155    0.000  433.155     0.000  312.558    0.000  312.558
176.20   472.886   98.344    0.000   98.344     0.000  417.935    0.000  417.935     0.000  281.795    0.000  281.795
176.30   430.237  138.766    0.000  138.766     0.000  423.255    0.000  423.255     0.000  190.511    0.000  190.511
176.40   469.549  116.530    0.000  116.530     9.166  407.085    0.000  407.085     0.000  149.493    0.000  149.493
176.50   446.749   89.660    0.000   89.660     0.000  377.515    0.000  377.515     0.000  222.782    0.000  222.782
176.60   443.707  126.488    0.000  126.488     0.000  397.835    0.000  397.835     0.000  232.735    0.000  232.735
176.70   403.135  118.562    0.000  118.562     0.000  387.067    0.000  387.067     0.000  202.877    0.000  202.877
176.80   453.100   95.668    0.000   95.668     0.000  430.386    0.000  430.386     0.000  202.273    0.000  202.273
176.90   463.162  114.052    0.000  114.052     0.000  424.380    0.000  424.380     0.000  181.462    0.000  181.462
177.00   399.284  134.923    0.000  134.923     0.000  407.910    0.000  407.910     0.000  139.339    0.000  139.339
177.10   470.985  108.542    0.000  108.542     0.000  456.893    0.000  456.893     0.000  201.871    0.000  201.871
177.20   449.363  109.197    0.000  109.197     0.000  407.042    0.000  407.042     0.000  273.450    0.000  273.450
177.30   492.102  107.864    0.000  107.864     1.816  417.156    0.000  417.156     0.000  172.113    0.000  172.113
177.40   448.582  112.152    0.000  112.152     1.816  384.127    0.000  384.127     0.000  202.574    0.000  202.574
177.50   455.002  122.222    0.000  122.222     3.632  439.250    0.000  439.250     0.000  180.859    0.000  180.859
177.60   431.369  116.517    0.000  116.517     1.816  394.157    0.000  394.157     0.000  202.876    0.000  202.876
177.70   466.549   73.275    0.000   73.275     0.000  376.562    0.000  376.562     0.000  172.616    0.000  172.616
177.80   449.335  114.274    0.000  114.274     0.000  427.147    0.000  427.147     0.000  243.391    0.000  243.391
177.90   471.826  117.975    0.000  117.975     0.000  421.610    0.000  421.610     0.000  250.529    0.000  250.529
178.00   438.905  122.238    0.000  122.238     0.000  387.241    0.000  387.241     0.000  140.948    0.000  140.948
178.10   408.132  135.058    0.000  135.058     0.000  394.981    0.000  394.981     0.000  199.861    0.000  199.861
178.20   442.065  102.591    0.000  102.591     0.000  350.881    0.000  350.881     0.000  162.462    0.000  162.462
178.30   448.401  117.309    0.000  117.309     0.000  413.312    0.000  413.312     0.000  233.137    0.000  233.137
178.40   433.347  132.214    0.000  132.214     0.000  416.594    0.000  416.594     0.000  241.984    0.000  241.984
178.50   451.971  105.762    0.000  105.762     0.000  374.314    0.000  374.314     0.000  192.823    0.000  192.823
178.60   398.688  107.236    0.000  107.236     0.000  358.404    0.000  358.404     0.000   99.930    0.000   99.930
178.70   416.290  100.801    0.000  100.801     0.000  397.529    0.000  397.529     0.000  232.734    0.000  232.734
178.80   445.638  104.768    0.000  104.768     0.000  408.469    0.000  408.469     0.000  202.675    0.000  202.675
178.90   438.992   92.276    0.000   92.276     0.000  346.471    0.000  346.471     0.000   90.782    0.000   90.782
179.00   402.373  130.363    0.000  130.363     0.000  330.992    0.000  330.992     0.000  172.515    0.000  172.515
179.10   392.578  131.510    0.000  131.510     0.000  373.877    0.000  373.877     0.000  212.729    0.000  212.729
179.20   414.237  134.930    0.000  134.930     0.000  380.544    0.000  380.544     0.000  230.523    0.000  230.523
179.30   409.117  119.378    0.000  119.378     0.000  385.295    0.000  385.295     0.000  141.752    0.000  141.752
179.40   414.203  107.845    0.000  107.845     0.000  407.213    0.000  407.213     0.000  212.326    0.000  212.326
179.50   401.017  106.688    0.000  106.688     0.000  356.845    0.000  356.845     0.000  172.616    0.000  172.616
179.60   448.164   80.716    0.000   80.716     0.000  355.551    0.000  355.551     0.000  228.915    0.000  228.915
179.70   376.544  132.245    0.000  132.245     0.000  400.042    0.000  400.042     0.000  298.987    0.000  298.987
179.80   411.814  121.408    0.000  121.408     0.000  420.967    0.000  420.967     0.000  309.945    0.000  309.945
179.90   416.757  115.913    0.000  115.913     0.000  398.138    0.000  398.138     0.000  299.791    0.000  299.791
180.00   410.413  111.257    0.000  111.257     0.000  366.447    0.000  366.447     0.000  259.577    0.000  259.577
180.10   383.868  125.694    0.000  125.694     0.000  402.634    0.000  402.634     0.000  189.104    0.000  189.104
180.20   393.397  122.361    0.000  122.361     0.000  358.621    0.000  358.621     0.000  149.292    0.000  149.292
180.30   433.185  105.372    0.000  105.372     0.000  360.181    0.000  360.181     0.000  239.069    0.000  239.069
180.40   445.153  108.649    0.000  108.649     0.000  397.187    0.000  397.187     0.000  199.056    0.000  199.056
180.50   447.925  112.519    0.000  112.519     0.000  404.366    0.000  404.366     0.000  238.868    0.000  238.868
180.60   436.898  119.028    0.000  119.028     0.000  415.475    0.000  415.475     0.000  189.104    0.000  189.104
180.70   440.870  104.284    0.000  104.284     0.000  393.252    0.000  393.252     0.000  248.820    0.000  248.820
180.80   468.754  114.793    0.000  114.793     0.000  407.176    0.000  407.176     0.000  229.116    0.000  229.116
180.90   417.461  111.143    0.000  111.143     0.000  341.503    0.000  341.503     0.000  169.399    0.000  169.399
181.00   414.027  136.750    0.000  136.750     0.000  388.021    0.000  388.021     0.000  209.210    0.000  209.210
181.10   400.804  128.996    0.000  128.996     0.000  357.672    0.000  357.672     0.000  199.458    0.000  199.458
181.20   411.392   97.206    0.000   97.206     0.000  364.109    0.000  364.109     0.000  209.210    0.000  209.210
181.30   441.034  114.407    0.000  114.407     0.000  435.276    0.000  435.276     0.000  298.987    0.000  298.987
181.40   449.513  112.876    0.000  112.876     0.000  418.979    0.000  418.979     0.000  389.366    0.000  389.366
181.50   421.866  129.088    0.000  129.088     0.000  378.078    0.000  378.078     0.000  299.389    0.000  299.389
181.60   399.294  141.942    0.000  141.942     0.000  422.349    0.000  422.349     0.000  380.419    0.000  380.419
181.70   461.223  109.524    0.000  109.524     0.000  377.172    0.000  377.172     0.000  308.939    0.000  308.939
181.80   388.408  123.451    0.000  123.451     0.000  392.389    0.000  392.389     0.000  290.240    0.000  290.240
181.90   467.288   66.481    0.000   66.481     0.000  366.837    0.000  366.837     0.000  289.034    0.000  289.034
182.00   469.323   83.740    0.000   83.740     0.000  405.789    0.000  405.789     0.000  209.612    0.000  209.612
182.10   451.630   86.409    0.000   86.409     0.000  413.615    0.000  413.615     0.000  338.396    0.000  338.396
182.20   443.321   67.179    0.000   67.179     0.000  389.016    0.000  389.016     0.000  169.198    0.000  169.198
182.30   456.108  101.728    0.000  101.728     0.000  439.125    0.000  439.125     0.000  298.585    0.000  298.585
182.40   450.175   62.185    0.000   62.185     0.000  388.884    0.000  388.884     0.000  249.122    0.000  249.122
182.50   464.230   75.386    0.000   75.386     0.000  405.142    0.000  405.142     0.000  219.867    0.000  219.867
182.60   494.150   52.849    0.000   52.849     0.000  393.900    0.000  393.900     0.000  288.732    0.000  288.732
182.70   450.286   99.803    0.000   99.803     1.816  436.313    0.000  436.313     0.000  318.590    0.000  318.590
182.80   460.562  114.426    0.000  114.426     0.000  404.405    0.000  404.405     0.000  239.169    0.000  239.169
182.90   447.947  111.149    0.000  111.149     0.000  433.460    0.000  433.460     0.000  309.140    0.000  309.140
183.00   437.142  121.899    0.000  121.899     0.000  461.218    0.000  461.218     0.000  299.087    0.000  299.087
183.10   423.919  118.939    0.000  118.939     0.000  415.259    0.000  415.259     0.000  268.826    0.000  268.826
183.20   438.467  110.707    0.000  110.707     0.000  398.830    0.000  398.830     0.000  290.139    0.000  290.139
183.30   462.572  104.028    0.000  104.028     0.000  430.478    0.000  430.478     0.000  308.839    0.000  308.839
183.40   425.417   97.879    0.000   97.879     0.000  463.596    0.000  463.596     0.000  289.134    0.000  289.134
183.50   424.280  115.567    0.000  115.567     0.000  353.091    0.000  353.091     0.000  189.305    0.000  189.305
183.60   430.819  111.652    0.000  111.652     0.000  396.361    0.000  396.361     0.000  233.036    0.000  233.036
183.70   417.943  133.841    0.000  133.841     0.000  391.261    0.000  391.261     0.000  162.361    0.000  162.361
183.80   423.036  132.991    0.000  132.991     0.000  389.793    0.000  389.793     0.000  263.900    0.000  263.900
183.90   419.574  124.245    0.000  124.245     0.000  399.824    0.000  399.824     0.000  309.241    0.000  309.241
184.00   440.258  108.504    0.000  108.504     0.000  446.735    0.000  446.735     0.000  318.993    0.000  318.993
184.10   436.906  107.545    0.000  107.545     0.000  408.081    0.000  408.081     0.000  298.786    0.000  298.786
184.20   430.479  111.996    0.000  111.996     0.000  399.736    0.000  399.736     0.000  289.838    0.000  289.838
184.30   445.516  105.840    0.000  105.840     0.000  396.367    0.000  396.367     0.000  288.632    0.000  288.632
184.40   427.316  113.780    0.000  113.780     0.000  385.600    0.000  385.600     0.000  249.021    0.000  249.021
184.50   432.572  112.866    0.000  112.866     0.000  424.901    0.000  424.901     0.000  229.216    0.000  229.216
184.60   449.036  114.703    0.000  114.703     0.000  431.171    0.000  431.171     0.000  268.726    0.000  268.726
184.70   432.080  107.828    0.000  107.828     0.000  384.476    0.000  384.476     0.000  218.962    0.000  218.962
184.80   403.261  112.266    0.000  112.266     0.000  379.720    0.000  379.720     0.000  129.588    0.000  129.588
184.90   458.688   86.928    0.000   86.928     1.816  401.811    0.000  401.811     0.000  288.732    0.000  288.732
185.00   420.980  114.860    0.000  114.860     0.000  384.520    0.000  384.520     0.000  218.962    0.000  218.962
185.10   406.225  119.719    0.000  119.719     0.000  417.896    0.000  417.896     0.000  299.187    0.000  299.187
185.20   447.067  118.530    0.000  118.530     0.000  408.990    0.000  408.990     0.000  351.465    0.000  351.465
185.30   435.577  112.061    0.000  112.061     0.000  417.032    0.000  417.032     0.000  319.596    0.000  319.596
185.40   439.513   97.713    0.000   97.713     0.000  431.253    0.000  431.253     0.000  240.074    0.000  240.074
185.50   457.703   82.309    0.000   82.309     0.000  398.181    0.000  398.181     0.000  308.738    0.000  308.738
185.60   455.577   79.457    0.000   79.457     0.000  396.536    0.000  396.536     0.000  258.773    0.000  258.773
185.70   420.240  114.055    0.000  114.055     0.000  424.298    0.000  424.298     0.000  268.726    0.000  268.726
185.80   451.552  114.757    0.000  114.757     0.000  423.386    0.000  423.386     0.000  278.679    0.000  278.679
185.90   460.647   85.577    0.000   85.577     0.000  408.903    0.000  408.903     0.000  300.092    0.000  300.092
186.00   411.044  112.479    0.000  112.479     0.000  389.015    0.000  389.015     0.000  140.546    0.000  140.546
186.10   422.299   82.943    0.000   82.943     0.000  391.611    0.000  391.611     0.000  210.216    0.000  210.216
186.20   434.012  102.261    0.000  102.261     0.000  377.514    0.000  377.514     0.000  150.097    0.000  150.097
186.30   479.679   94.729    0.000   94.729     0.000  409.812    0.000  409.812     0.000  269.731    0.000  269.731
186.40   421.662  111.415    0.000  111.415     0.000  396.841    0.000  396.841     0.000  169.600    0.000  169.600
186.50   447.235  124.538    0.000  124.538     0.000  431.126    0.000  431.126     0.000  159.446    0.000  159.446
186.60   465.831  101.446    0.000  101.446     0.000  403.368    0.000  403.368     0.000  189.104    0.000  189.104
186.70   450.624   99.984    0.000   99.984     0.000  372.977    0.000  372.977     0.000  129.387    0.000  129.387
186.80   429.136   90.426    0.000   90.426     0.000  335.795    0.000  335.795     0.000  119.434    0.000  119.434
186.90   405.847  148.529    0.000  148.529     0.000  424.077    0.000  424.077     0.000  209.009    0.000  209.009
187.00   411.854  121.533    0.000  121.533     0.000  393.942    0.000  393.942     0.000  229.115    0.000  229.115
187.10   437.010  126.731    0.000  126.731     0.000  385.386    0.000  385.386     0.000  169.198    0.000  169.198
187.20   438.647  102.607    0.000  102.607     0.000  357.971    0.000  357.971     0.000  121.847    0.000  121.847
187.30   408.872  110.788    0.000  110.788     0.000  410.154    0.000  410.154     0.000  159.546    0.000  159.546
187.40   430.884  132.221    0.000  132.221     0.000  381.230    0.000  381.230     0.000  179.151    0.000  179.151
187.50   439.868  118.213    0.000  118.213     0.000  414.092    0.000  414.092     0.000  248.820    0.000  248.820
187.60   430.524  118.158    0.000  118.158     0.000  385.729    0.000  385.729     0.000  149.292    0.000  149.292
187.70   417.140  118.057    0.000  118.057     0.000  414.222    0.000  414.222     0.000  209.210    0.000  209.210
187.80   443.598   90.205    0.000   90.205     0.000  369.086    0.000  369.086     0.000  219.163    0.000  219.163
187.90   479.604   74.490    0.000   74.490     0.000  379.159    0.000  379.159     0.000  219.163    0.000  219.163
188.00   484.370   94.657    0.000   94.657     0.000  409.551    0.000  409.551     0.000  269.430    0.000  269.430
188.10   443.565  125.615    0.000  125.615     0.000  412.362    0.000  412.362     0.000  240.074    0.000  240.074
188.20   437.442  127.068    0.000  127.068     0.000  442.152    0.000  442.152     0.000  320.098    0.000  320.098
188.30   459.106  126.331    0.000  126.331     0.000  462.298    0.000  462.298     0.000  298.585    0.000  298.585
188.40   447.271  104.297    0.000  104.297     0.000  421.872    0.000  421.872     0.000  278.679    0.000  278.679
188.50   431.588  122.367    0.000  122.367     0.000  462.339    0.000  462.339     0.000  319.092    0.000  319.092
188.60   430.921  114.755    0.000  114.755     0.000  417.854    0.000  417.854     0.000  229.920    0.000  229.920
188.70   437.413  125.777    0.000  125.777     0.000  413.616    0.000  413.616     0.000  170.102    0.000  170.102
188.80   413.457  152.095    0.000  152.095     0.000  424.767    0.000  424.767     0.000  288.732    0.000  288.732
188.90   422.458  111.180    0.000  111.180     0.000  423.342    0.000  423.342     0.000  250.228    0.000  250.228
189.00   403.334  131.248    0.000  131.248     0.000  379.418    0.000  379.418     0.000  119.434    0.000  119.434
189.10   415.128  134.408    0.000  134.408     0.000  404.190    0.000  404.190     0.000  129.387    0.000  129.387
189.20   398.358  136.740    0.000  136.740     0.000  405.792    0.000  405.792     0.000  229.518    0.000  229.518
189.30   365.883  191.919    0.000  191.919     0.000  428.445    0.000  428.445     0.000  218.962    0.000  218.962
189.40   434.406  133.642    0.000  133.642     0.000  385.643    0.000  385.643     0.000  248.921    0.000  248.921
189.50   406.313  146.870    0.000  146.870     0.000  420.274    0.000  420.274     0.000  269.530    0.000  269.530
189.60   419.372  129.532    0.000  129.532     1.816  399.908    0.000  399.908     0.000  270.635    0.000  270.635
189.70   466.074  119.081    0.000  119.081     0.000  411.713    0.000  411.713     0.000  238.868    0.000  238.868
189.80   420.982  106.729    0.000  106.729     1.902  387.502    0.000  387.502     0.000  299.188    0.000  299.188
189.90   435.305  111.103    0.000  111.103     1.902  420.663    0.000  420.663     0.000  220.570    0.000  220.570
190.00   423.277   90.384    0.000   90.384     0.000  356.028    0.000  356.028     0.000  149.694    0.000  149.694
190.10   463.446  116.282    0.000  116.282     3.805  373.022    0.000  373.022     0.000  270.133    0.000  270.133
190.20   387.929  140.659    0.000  140.659     0.000  385.295    0.000  385.295     0.000  220.168    0.000  220.168
190.30   400.750  144.871    0.000  144.871     0.000  402.938    0.000  402.938     0.000  229.417    0.000  229.417
190.40   378.925  150.206    0.000  150.206     0.000  416.943    0.000  416.943     0.000  238.868    0.000  238.868
190.50   402.444  133.382    0.000  133.382     0.000  362.858    0.000  362.858     0.000  218.962    0.000  218.962
190.60   390.207  139.163    0.000  139.163     0.000  375.959    0.000  375.959     0.000  239.169    0.000  239.169
190.70   441.187  102.759    0.000  102.759     1.902  385.645    0.000  385.645     0.000  269.631    0.000  269.631
190.80   424.319  110.529    0.000  110.529     0.000  350.318    0.000  350.318     0.000   91.083    0.000   91.083
190.90   425.244  124.128    0.000  124.128     0.000  415.519    0.000  415.519     0.000  219.766    0.000  219.766
191.00   471.433   99.906    0.000   99.906     5.448  385.988    0.000  385.988     0.000  259.979    0.000  259.979
191.10   463.514   85.928    0.000   85.928     0.000  388.973    0.000  388.973     0.000  199.358    0.000  199.358
191.20   414.219   95.985    0.000   95.985     0.000  377.689    0.000  377.689     0.000  161.758    0.000  161.758
191.30   436.415  112.406    0.000  112.406     0.000  378.073    0.000  378.073     0.000  142.154    0.000  142.154
191.40   418.353  119.036    0.000  119.036     0.000  369.299    0.000  369.299     0.000  191.315    0.000  191.315
191.50   449.137   95.396    0.000   95.396     0.000  385.125    0.000  385.125     0.000  191.717    0.000  191.717
191.60   420.941  125.214    0.000  125.214     0.000  395.328    0.000  395.328     0.000  211.623    0.000  211.623
191.70   379.893  152.179    0.000  152.179     0.000  381.361    0.000  381.361     0.000  172.616    0.000  172.616
191.80   446.408  109.996    0.000  109.996     0.000  359.138    0.000  359.138     0.000   70.976    0.000   70.976
191.90   426.018  125.036    0.000  125.036     0.000  394.373    0.000  394.373     0.000  171.409    0.000  171.409
192.00   436.507  141.811    0.000  141.811     0.000  418.591    0.000  418.591     0.000  169.198    0.000  169.198
192.10   390.803  162.498    0.000  162.498     0.000  425.547    0.000  425.547     0.000  209.009    0.000  209.009
192.20   446.997  123.033    0.000  123.033     0.000  359.918    0.000  359.918     0.000  179.151    0.000  179.151
192.30   426.608  128.245    0.000  128.245     0.000  361.303    0.000  361.303     0.000  189.304    0.000  189.304
192.40   451.374  119.493    0.000  119.493     0.000  400.817    0.000  400.817     0.000  200.061    0.000  200.061
192.50   437.329  143.535    0.000  143.535     0.000  392.730    0.000  392.730     0.000  299.489    0.000  299.489
192.60   457.086  130.776    0.000  130.776     0.000  425.936    0.000  425.936     0.000  229.015    0.000  229.015
192.70   478.073  116.398    0.000  116.398     0.000  411.931    0.000  411.931     0.000  278.679    0.000  278.679
192.80   459.528  111.163    0.000  111.163     0.000  429.613    0.000  429.613     0.000  318.691    0.000  318.691
192.90   463.240   90.885    0.000   90.885     0.000  422.911    0.000  422.911     0.000  219.062    0.000  219.062
193.00   449.439   95.949    0.000   95.949     0.000  352.870    0.000  352.870     0.000  229.417    0.000  229.417
193.10   449.846  111.854    0.000  111.854     0.000  432.335    0.000  432.335     0.000  289.134    0.000  289.134
193.20   474.900   78.350    0.000   78.350     0.000  356.894    0.000  356.894     0.000  269.228    0.000  269.228
193.30   468.826  103.761    0.000  103.761     0.000  394.205    0.000  394.205     0.000  218.962    0.000  218.962
193.40   444.115  106.340    0.000  106.340     3.805  404.104    0.000  404.104     0.000  279.583    0.000  279.583
193.50   393.930  141.226    0.000  141.226     0.000  390.833    0.000  390.833     0.000  249.826    0.000  249.826
193.60   449.083   76.577    0.000   76.577     0.000  373.754    0.000  373.754     0.000  209.612    0.000  209.612
193.70   461.794  108.887    0.000  108.887     0.000  396.151    0.000  396.151     0.000  209.009    0.000  209.009
193.80   432.680  120.905    0.000  120.905     0.000  374.275    0.000  374.275     0.000  179.352    0.000  179.352
193.90   459.084  105.760    0.000  105.760     0.000  379.850    0.000  379.850     0.000  169.499    0.000  169.499
194.00   421.699  109.710    0.000  109.710     0.000  369.215    0.000  369.215     0.000  189.204    0.000  189.204
194.10   443.561  100.880    0.000  100.880     0.000  374.792    0.000  374.792     0.000  169.499    0.000  169.499
194.20   426.548   95.075    0.000   95.075     0.000  355.940    0.000  355.940     0.000  139.842    0.000  139.842
194.30   440.428  107.671    0.000  107.671     0.000  401.552    0.000  401.552     0.000  209.009    0.000  209.009
194.40   441.638  148.599    0.000  148.599     0.000  408.813    0.000  408.813     0.000  249.222    0.000  249.222
194.50   446.200  105.592    0.000  105.592     0.000  315.474    0.000  315.474     0.000  140.043    0.000  140.043
194.60   438.234  116.280    0.000  116.280     0.000  351.832    0.000  351.832     0.000  218.962    0.000  218.962
194.70   421.406  136.983    0.000  136.983     0.000  377.518    0.000  377.518     0.000  189.104    0.000  189.104
194.80   457.655  125.098    0.000  125.098     0.000  379.157    0.000  379.157     0.000  129.688    0.000  129.688
194.90   417.297  144.920    0.000  144.920     0.000  381.840    0.000  381.840     0.000  219.163    0.000  219.163
195.00   429.369  135.525    0.000  135.525     0.000  379.717    0.000  379.717     0.000  239.068    0.000  239.068
195.10   443.428  159.227    0.000  159.227     0.000  389.748    0.000  389.748     0.000  149.393    0.000  149.393
195.20   458.106  125.201    0.000  125.201     0.000  429.738    0.000  429.738     0.000  269.529    0.000  269.529
195.30   425.403  151.347    0.000  151.347     0.000  419.881    0.000  419.881     0.000  192.019    0.000  192.019
195.40   452.238  135.323    0.000  135.323     0.000  370.854    0.000  370.854     0.000   90.882    0.000   90.882
195.50   351.521  176.758    0.000  176.758     0.000  406.697    0.000  406.697     0.000   90.983    0.000   90.983
195.60   389.068  149.848    0.000  149.848     0.000  367.050    0.000  367.050     0.000   60.822    0.000   60.822
195.70   401.810  131.002    0.000  131.002     0.000  356.416    0.000  356.416     0.000  111.089    0.000  111.089
195.80   444.147  109.861    0.000  109.861     0.000  360.908    0.000  360.908     0.000  142.154    0.000  142.154
195.90   387.421  125.576    0.000  125.576     0.000  359.789    0.000  359.789     0.000  121.143    0.000  121.143
196.00   438.923   98.651    0.000   98.651     0.000  369.300    0.000  369.300     0.000  129.487    0.000  129.487
196.10   422.664  130.797    0.000  130.797     0.000  431.255    0.000  431.255     0.000  109.481    0.000  109.481
196.20   394.593  132.341    0.000  132.341     0.000  352.437    0.000  352.437     0.000  139.842    0.000  139.842
196.30   421.658  130.343    0.000  130.343     0.000  388.540    0.000  388.540     0.000  179.352    0.000  179.352
196.40   392.134  128.307    0.000  128.307     0.000  390.312    0.000  390.312     0.000   40.414    0.000   40.414
196.50   428.972  143.910    0.000  143.910     0.000  362.123    0.000  362.123     0.000  110.888    0.000  110.888
196.60   408.847  164.349    0.000  164.349     0.000  404.014    0.000  404.014     0.000  191.114    0.000  191.114
196.70   417.808  151.729    0.000  151.729     0.000  377.342    0.000  377.342     0.000  211.020    0.000  211.020
196.80   385.719  172.049    0.000  172.049     0.000  410.803    0.000  410.803     0.000  130.794    0.000  130.794
196.90   414.118  140.942    0.000  140.942     0.000  417.852    0.000  417.852     0.000  170.002    0.000  170.002
197.00   481.349   75.604    0.000   75.604     0.000  395.372    0.000  395.372     0.000  110.486    0.000  110.486
197.10   434.890  121.850    0.000  121.850     0.000  374.445    0.000  374.445     0.000  179.553    0.000  179.553
197.20   449.334   91.160    0.000   91.160     0.000  324.768    0.000  324.768     0.000  132.000    0.000  132.000
197.30   469.771  102.990    0.000  102.990     0.000  370.509    0.000  370.509     0.000  131.397    0.000  131.397
197.40   419.372  121.621    0.000  121.621     0.000  325.720    0.000  325.720     0.000  121.847    0.000  121.847
197.50   423.063  110.251    0.000  110.251     0.000  335.013    0.000  335.013     0.000   60.521    0.000   60.521
197.60   399.124  104.599    0.000  104.599     0.000  326.152    0.000  326.152     0.000   70.474    0.000   70.474
197.70   379.005  135.227    0.000  135.227     0.000  375.613    0.000  375.613     0.000   50.166    0.000   50.166
197.80   364.630  167.175    0.000  167.175     0.000  408.252    0.000  408.252     0.000   60.722    0.000   60.722
197.90   388.264  143.212    0.000  143.212     0.000  332.422    0.000  332.422     0.000   69.670    0.000   69.670
198.00   389.722  140.730    0.000  140.730     0.000  346.342    0.000  346.342     0.000   91.184    0.000   91.184
198.10   391.985  128.868    0.000  128.868     0.000  349.110    0.000  349.110     0.000   81.030    0.000   81.030
198.20   377.282  130.231    0.000  130.231     0.000  359.658    0.000  359.658     0.000  111.693    0.000  111.693
198.30   388.735  137.695    0.000  137.695     0.000  394.420    0.000  394.420     0.000  130.191    0.000  130.191
198.40   395.575  130.658    0.000  130.658     0.000  376.004    0.000  376.004     0.000   79.824    0.000   79.824
198.50   418.532  106.189    0.000  106.189     0.000  363.330    0.000  363.330     0.000  139.339    0.000  139.339
198.60   382.570  147.097    0.000  147.097     0.000  373.319    0.000  373.319     0.000   99.729    0.000   99.729
198.70   439.576  107.074    0.000  107.074     0.000  362.643    0.000  362.643     0.000  199.056    0.000  199.056
198.80   360.797  152.463    0.000  152.463     0.000  362.126    0.000  362.126     0.000  218.962    0.000  218.962
198.90   420.040  117.185    0.000  117.185     0.000  343.706    0.000  343.706     0.000  159.446    0.000  159.446
199.00   444.842  121.392    0.000  121.392     0.000  406.307    0.000  406.307     0.000  139.339    0.000  139.339
199.10   417.851   96.004    0.000   96.004     0.000  383.525    0.000  383.525     0.000  199.056    0.000  199.056
199.20   433.882   91.749    0.000   91.749     0.000  386.205    0.000  386.205     0.000   99.930    0.000   99.930
199.30   425.906  122.074    0.000  122.074     0.000  348.898    0.000  348.898     0.000  159.446    0.000  159.446
199.40   395.844  133.510    0.000  133.510     0.000  327.492    0.000  327.492     0.000  120.037    0.000  120.037
199.50   388.363  120.126    0.000  120.126     0.000  337.826    0.000  337.826     0.000  179.151    0.000  179.151
199.60   418.505  110.480    0.000  110.480     0.000  320.963    0.000  320.963     0.000  101.539    0.000  101.539
199.70   442.799  111.060    0.000  111.060     0.000  345.345    0.000  345.345     0.000  142.154    0.000  142.154
199.80   414.202  112.285    0.000  112.285     0.000  348.028    0.000  348.028     0.000   50.769    0.000   50.769
199.90   426.624  128.771    0.000  128.771     0.000  371.158    0.000  371.158     0.000  161.055    0.000  161.055
200.00   434.558  110.568    0.000  110.568     0.000  370.076    0.000  370.076     0.000  201.268    0.000  201.268
200.10   479.841   85.707    0.000   85.707     0.000  375.391    0.000  375.391     0.000  151.704    0.000  151.704
200.20   436.904  121.518    0.000  121.518     0.000  348.938    0.000  348.938     0.000  223.385    0.000  223.385
200.30   413.460  129.435    0.000  129.435     0.000  384.560    0.000  384.560     0.000  232.132    0.000  232.132
200.40   386.187  140.953    0.000  140.953     0.000  348.893    0.000  348.893     0.000  141.551    0.000  141.551
200.50   393.736  139.016    0.000  139.016     0.000  367.873    0.000  367.873     0.000  150.097    0.000  150.097
200.60   398.809  105.163    0.000  105.163     0.000  333.588    0.000  333.588     0.000  151.102    0.000  151.102
200.70   434.190  122.446    0.000  122.446     0.000  357.888    0.000  357.888     0.000  179.955    0.000  179.955
200.80   422.530  124.324    0.000  124.324     0.000  395.802    0.000  395.802     0.000  248.820    0.000  248.820
200.90   458.290  105.380    0.000  105.380     0.000  376.649    0.000  376.649     0.000  239.069    0.000  239.069
201.00   417.640  151.900    0.000  151.900     0.000  436.746    0.000  436.746     0.000  228.915    0.000  228.915
201.10   418.280  141.668    0.000  141.668     0.000  392.952    0.000  392.952     0.000  219.163    0.000  219.163
201.20   474.480   98.187    0.000   98.187     0.000  397.663    0.000  397.663     0.000  209.009    0.000  209.009
201.30   407.661  133.790    0.000  133.790     0.000  383.392    0.000  383.392     0.000  239.370    0.000  239.370
201.40   415.281  138.722    0.000  138.722     0.000  388.498    0.000  388.498     0.000  209.210    0.000  209.210
201.50   437.447  101.876    0.000  101.876     0.000  398.828    0.000  398.828     0.000  318.590    0.000  318.590
201.60   440.848  122.389    0.000  122.389     0.000  374.230    0.000  374.230     0.000  238.868    0.000  238.868
201.70   431.117  117.100    0.000  117.100     0.000  413.832    0.000  413.832     0.000  250.027    0.000  250.027
201.80   424.495  108.191    0.000  108.191     0.000  335.232    0.000  335.232     0.000  229.719    0.000  229.719
201.90   389.711  119.919    0.000  119.919     0.000  390.353    0.000  390.353     0.000  159.647    0.000  159.647
202.00   402.001  131.056    0.000  131.056     0.000  366.491    0.000  366.491     0.000  140.646    0.000  140.646
202.10   382.553  125.871    0.000  125.871     0.000  381.533    0.000  381.533     0.000  119.635    0.000  119.635
202.20   425.608  114.252    0.000  114.252     0.000  436.489    0.000  436.489     0.000  218.962    0.000  218.962
202.30   442.184   95.227    0.000   95.227     0.000  405.182    0.000  405.182     0.000  199.257    0.000  199.257
202.40   407.275  151.255    0.000  151.255     0.000  427.407    0.000  427.407     0.000  160.049    0.000  160.049
202.50   409.904  106.785    0.000  106.785     0.000  356.286    0.000  356.286     0.000  209.612    0.000  209.612
202.60   433.874  116.721    0.000  116.721     0.000  369.386    0.000  369.386     0.000  129.387    0.000  129.387
202.70   399.555  134.168    0.000  134.168     0.000  375.354    0.000  375.354     0.000  180.357    0.000  180.357
202.80   366.044  181.725    0.000  181.725     0.000  424.338    0.000  424.338     0.000  240.677    0.000  240.677
202.90   387.429  169.111    0.000  169.111     0.000  417.462    0.000  417.462     0.000  229.417    0.000  229.417
203.00   399.831  139.019    0.000  139.019     0.000  399.134    0.000  399.134     0.000  229.518    0.000  229.518
203.10   378.313  142.119    0.000  142.119     0.000  392.518    0.000  392.518     0.000  149.292    0.000  149.292
203.20   372.329  144.248    0.000  144.248     0.000  357.022    0.000  357.022     0.000  119.836    0.000  119.836
203.30   389.811  142.546    0.000  142.546     0.000  426.325    0.000  426.325     0.000  209.813    0.000  209.813
203.40   392.916  104.459    0.000  104.459     0.000  351.058    0.000  351.058     0.000  189.707    0.000  189.707
203.50   419.473   97.307    0.000   97.307     0.000  358.017    0.000  358.017     0.000  199.257    0.000  199.257
203.60   415.288  139.941    0.000  139.941     0.000  428.745    0.000  428.745     0.000  239.571    0.000  239.571
203.70   434.891  112.037    0.000  112.037     0.000  437.565    0.000  437.565     0.000  209.009    0.000  209.009
203.80   433.042  112.146    0.000  112.146     0.000  381.839    0.000  381.839     0.000  189.104    0.000  189.104
203.90   424.724  121.647    0.000  121.647     0.000  407.520    0.000  407.520     0.000  199.257    0.000  199.257
204.00   494.719   81.689    0.000   81.689     0.000  373.841    0.000  373.841     0.000  189.506    0.000  189.506
204.10   461.552   71.279    0.000   71.279     1.816  436.440    0.000  436.440     0.000  219.967    0.000  219.967
204.20   475.528   72.149    0.000   72.149     0.000  375.655    0.000  375.655     0.000  179.151    0.000  179.151
204.30   423.309   99.639    0.000   99.639     0.000  374.530    0.000  374.530     0.000  169.198    0.000  169.198
204.40   451.626  106.898    0.000  106.898     0.000  367.270    0.000  367.270     0.000  358.502    0.000  358.502
204.50   433.297  112.329    0.000  112.329     0.000  398.268    0.000  398.268     0.000  229.317    0.000  229.317
204.60   469.803   78.567    0.000   78.567     0.000  365.754    0.000  365.754     0.000  248.820    0.000  248.820
204.70   442.371  102.038    0.000  102.038     0.000  404.880    0.000  404.880     0.000  288.632    0.000  288.632
204.80   461.491   86.961    0.000   86.961     0.000  368.396    0.000  368.396     0.000  139.339    0.000  139.339
204.90   421.123  113.339    0.000  113.339     0.000  408.816    0.000  408.816     0.000  219.364    0.000  219.364
205.00   435.348  113.696    0.000  113.696     0.000  415.777    0.000  415.777     0.000  169.198    0.000  169.198
205.10   436.476  150.380    0.000  150.380     0.000  421.310    0.000  421.310     0.000  200.363    0.000  200.363
205.20   450.248  142.788    0.000  142.788     0.000  425.719    0.000  425.719     0.000  199.659    0.000  199.659
205.30   472.506   97.775    0.000   97.775     0.000  335.925    0.000  335.925     0.000   69.670    0.000   69.670
205.40   456.538  118.589    0.000  118.589     0.000  403.800    0.000  403.800     0.000  109.481    0.000  109.481
205.50   478.752  102.882    0.000  102.882     0.000  375.180    0.000  375.180     0.000  159.446    0.000  159.446
205.60   467.928  118.415    0.000  118.415     0.000  363.250    0.000  363.250     0.000  169.600    0.000  169.600
205.70   461.387  112.898    0.000  112.898     0.000  387.415    0.000  387.415     0.000  199.660    0.000  199.660
205.80   441.349  135.395    0.000  135.395     0.000  375.742    0.000  375.742     0.000  200.463    0.000  200.463
205.90   402.051  132.484    0.000  132.484     0.000  379.891    0.000  379.891     0.000  159.546    0.000  159.546
206.00   413.939  128.250    0.000  128.250     0.000  396.148    0.000  396.148     0.000  129.990    0.000  129.990
206.10   391.945  134.481    0.000  134.481     0.000  373.753    0.000  373.753     0.000  140.144    0.000  140.144
206.20   420.889  132.978    0.000  132.978     0.000  397.229    0.000  397.229     0.000  189.807    0.000  189.807
206.30   478.948  109.560    0.000  109.560     0.000  425.248    0.000  425.248     0.000  179.553    0.000  179.553
206.40   487.462   74.914    0.000   74.914     0.000  352.657    0.000  352.657     0.000  169.399    0.000  169.399
206.50   437.801  100.449    0.000  100.449     0.000  335.146    0.000  335.146     0.000   79.623    0.000   79.623
206.60   439.836  102.016    0.000  102.016     0.000  380.239    0.000  380.239     0.000  159.245    0.000  159.245
206.70   457.183  123.986    0.000  123.986     0.000  412.834    0.000  412.834     0.000  190.410    0.000  190.410
206.80   461.120  103.207    0.000  103.207     0.000  358.057    0.000  358.057     0.000  169.801    0.000  169.801
206.90   476.295  107.759    0.000  107.759     0.000  400.080    0.000  400.080     0.000  130.894    0.000  130.894
207.00   463.848  117.703    0.000  117.703     0.000  385.987    0.000  385.987     0.000  190.510    0.000  190.510
207.10   493.423   75.205    0.000   75.205     0.000  337.350    0.000  337.350     0.000  152.308    0.000  152.308
207.20   502.166   62.916    0.000   62.916     0.000  353.129    0.000  353.129     0.000  139.741    0.000  139.741
207.30   490.539  114.050    0.000  114.050     0.000  359.312    0.000  359.312     0.000  110.084    0.000  110.084
207.40   452.839   99.114    0.000   99.114     0.000  383.867    0.000  383.867     0.000  160.351    0.000  160.351
207.50   465.725  109.250    0.000  109.250     0.000  367.437    0.000  367.437     0.000  111.693    0.000  111.693
207.60   468.398  109.100    0.000  109.100     0.000  383.002    0.000  383.002     0.000  161.256    0.000  161.256
207.70   473.875  103.950    0.000  103.950     1.902  376.862    0.000  376.862     0.000  181.764    0.000  181.764
207.80   486.782   85.052    0.000   85.052     0.000  363.936    0.000  363.936     0.000  141.752    0.000  141.752
207.90   449.025  129.747    0.000  129.747     0.000  355.507    0.000  355.507     0.000  121.243    0.000  121.243
208.00   476.718  125.043    0.000  125.043     0.000  378.204    0.000  378.204     0.000   91.184    0.000   91.184
208.10   491.549   77.515    0.000   77.515     0.000  378.678    0.000  378.678     0.000   91.385    0.000   91.385
208.20   452.960   78.756    0.000   78.756     0.000  375.523    0.000  375.523     0.000   60.923    0.000   60.923
208.30   477.574   90.817    0.000   90.817     0.000  375.436    0.000  375.436     0.000  192.924    0.000  192.924
208.40   484.050   92.813    0.000   92.813     0.000  400.252    0.000  400.252     0.000  161.657    0.000  161.657
208.50   461.787  118.933    0.000  118.933     0.000  366.792    0.000  366.792     0.000  169.801    0.000  169.801
208.60   414.076  119.436    0.000  119.436     0.000  362.899    0.000  362.899     0.000  140.847    0.000  140.847
208.70   397.004  150.503    0.000  150.503     0.000  355.898    0.000  355.898     0.000   91.184    0.000   91.184
208.80   421.031  140.414    0.000  140.414     0.000  381.102    0.000  381.102     0.000  141.953    0.000  141.953
208.90   397.746  148.884    0.000  148.884     0.000  377.427    0.000  377.427     0.000  120.238    0.000  120.238
209.00   479.946  101.117    0.000  101.117     0.000  390.700    0.000  390.700     0.000  100.131    0.000  100.131
209.10   444.412  117.777    0.000  117.777     0.000  350.148    0.000  350.148     0.000  140.546    0.000  140.546
209.20   441.303  123.290    0.000  123.290     0.000  326.239    0.000  326.239     0.000  149.493    0.000  149.493
209.30   491.623  104.394    0.000  104.394     0.000  318.371    0.000  318.371     0.000  120.439    0.000  120.439
209.40   511.572   96.152    0.000   96.152     0.000  351.265    0.000  351.265     0.000   70.876    0.000   70.876
209.50   445.417   97.927    0.000   97.927     0.000  365.582    0.000  365.582     0.000  211.522    0.000  211.522
209.60   498.196  121.047    0.000  121.047     0.000  371.415    0.000  371.415     0.000  179.955    0.000  179.955
209.70   489.057   98.884    0.000   98.884     0.000  360.220    0.000  360.220     0.000  201.871    0.000  201.871
209.80   477.355  107.883    0.000  107.883     0.000  341.845    0.000  341.845     0.000  120.037    0.000  120.037
209.90   452.285  110.137    0.000  110.137     0.000  391.521    0.000  391.521     0.000  141.852    0.000  141.852
210.00   481.759   82.421    0.000   82.421     0.000  388.971    0.000  388.971     0.000  243.592    0.000  243.592
210.10   453.374  146.362    0.000  146.362     0.000  371.590    0.000  371.590     0.000  111.693    0.000  111.693
210.20   438.397  131.047    0.000  131.047     0.000  381.578    0.000  381.578     0.000  180.558    0.000  180.558
210.30   422.675  151.811    0.000  151.811     0.000  381.103    0.000  381.103     0.000  179.553    0.000  179.553
210.40   409.620  127.356    0.000  127.356     0.000  387.456    0.000  387.456     0.000  162.260    0.000  162.260
210.50   383.644  156.316    0.000  156.316     0.000  360.223    0.000  360.223     0.000  240.677    0.000  240.677
210.60   444.805  165.591    0.000  165.591     0.000  404.582    0.000  404.582     0.000  249.021    0.000  249.021
210.70   459.156  131.724    0.000  131.724     0.000  346.691    0.000  346.691     0.000  229.116    0.000  229.116
210.80   441.152  154.479    0.000  154.479     0.000  354.949    0.000  354.949     0.000  219.766    0.000  219.766
210.90   484.308  132.950    0.000  132.950     0.000  390.614    0.000  390.614     0.000  229.116    0.000  229.116
211.00   398.127  163.774    0.000  163.774     0.000  369.215    0.000  369.215     0.000  200.062    0.000  200.062
211.10   411.760  140.180    0.000  140.180     0.000  410.802    0.000  410.802     0.000  311.250    0.000  311.250
211.20   456.289  118.802    0.000  118.802     0.000  364.848    0.000  364.848     0.000  279.483    0.000  279.483
211.30   451.369  127.999    0.000  127.999     0.000  409.246    0.000  409.246     0.000  239.872    0.000  239.872
211.40   440.684  112.787    0.000  112.787     0.000  345.566    0.000  345.566     0.000  289.536    0.000  289.536
211.50   417.356  139.375    0.000  139.375     0.000  406.828    0.000  406.828     0.000  249.826    0.000  249.826
211.60   453.724  146.784    0.000  146.784     0.000  375.003    0.000  375.003     0.000  380.317    0.000  380.317
211.70   408.418  162.850    0.000  162.850     0.000  424.077    0.000  424.077     0.000  329.950    0.000  329.950
211.80   447.719  149.529    0.000  149.529     0.000  397.146    0.000  397.146     0.000  268.927    0.000  268.927
211.90   431.403  144.670    0.000  144.670     0.000  369.949    0.000  369.949     0.000  230.121    0.000  230.121
212.00   404.418  153.364    0.000  153.364     0.000  410.976    0.000  410.976     0.000  269.329    0.000  269.329
212.10   417.001  143.202    0.000  143.202     0.000  330.086    0.000  330.086     0.000  199.861    0.000  199.861
212.20   433.023  157.958    0.000  157.958     0.000  382.487    0.000  382.487     0.000  160.049    0.000  160.049
212.30   456.642  162.819    0.000  162.819     0.000  384.043    0.000  384.043     0.000  140.144    0.000  140.144
212.40   452.851  148.368    0.000  148.368     0.000  392.861    0.000  392.861     0.000  160.451    0.000  160.451
212.50   437.480  160.479    0.000  160.479     0.000  380.370    0.000  380.370     0.000  229.719    0.000  229.719
212.60   432.174  161.475    0.000  161.475     0.000  345.997    0.000  345.997     0.000   99.930    0.000   99.930
212.70   426.394  157.166    0.000  157.166     0.000  384.476    0.000  384.476     0.000  229.518    0.000  229.518
212.80   464.702  142.642    0.000  142.642     0.000  368.913    0.000  368.913     0.000  239.069    0.000  239.069
212.90   444.999  149.411    0.000  149.411     0.000  412.660    0.000  412.660     0.000  219.564    0.000  219.564
213.00   446.288  136.925    0.000  136.925     0.000  365.107    0.000  365.107     0.000  268.726    0.000  268.726
213.10   460.411  145.479    0.000  145.479     0.000  406.052    0.000  406.052     0.000  269.128    0.000  269.128
213.20   442.345  161.245    0.000  161.245     0.000  395.848    0.000  395.848     0.000  218.962    0.000  218.962
213.30   496.324  143.911    0.000  143.911     0.000  379.458    0.000  379.458     0.000  162.160    0.000  162.160
213.40   462.238  144.669    0.000  144.669     0.000  375.223    0.000  375.223     0.000  189.305    0.000  189.305
213.50   435.958  158.743    0.000  158.743     0.000  381.362    0.000  381.362     0.000  129.789    0.000  129.789
213.60   403.673  147.716    0.000  147.716     0.000  381.317    0.000  381.317     0.000  150.499    0.000  150.499
213.70   444.295  149.310    0.000  149.310     0.000  385.124    0.000  385.124     0.000  139.339    0.000  139.339
213.80   446.806  146.482    0.000  146.482     0.000  398.958    0.000  398.958     0.000  209.009    0.000  209.009
213.90   399.693  145.215    0.000  145.215     0.000  382.314    0.000  382.314     0.000  180.256    0.000  180.256
214.00   415.997  149.407    0.000  149.407     0.000  361.085    0.000  361.085     0.000  189.908    0.000  189.908
214.10   462.461  131.557    0.000  131.557     0.000  411.369    0.000  411.369     0.000  189.707    0.000  189.707
214.20   451.332  134.574    0.000  134.574     0.000  349.713    0.000  349.713     0.000  129.588    0.000  129.588
214.30   448.121  140.847    0.000  140.847     0.000  400.430    0.000  400.430     0.000  199.458    0.000  199.458
214.40   414.850  159.366    0.000  159.366     0.000  391.524    0.000  391.524     0.000  269.631    0.000  269.631
214.50   403.981  168.580    0.000  168.580     0.000  407.863    0.000  407.863     0.000  259.476    0.000  259.476
214.60   450.249  166.004    0.000  166.004     0.000  439.252    0.000  439.252     0.000  219.062    0.000  219.062
214.70   430.613  138.858    0.000  138.858     0.000  398.486    0.000  398.486     0.000  219.565    0.000  219.565
214.80   400.094  166.234    0.000  166.234     0.000  355.680    0.000  355.680     0.000  160.351    0.000  160.351
214.90   419.528  188.872    0.000  188.872     0.000  397.318    0.000  397.318     0.000  150.499    0.000  150.499
215.00   435.686  164.136    0.000  164.136     0.000  426.675    0.000  426.675     0.000  239.471    0.000  239.471
215.10   414.006  147.169    0.000  147.169     0.000  330.606    0.000  330.606     0.000  110.285    0.000  110.285
215.20   412.570  146.293    0.000  146.293     0.000  335.014    0.000  335.014     0.000  179.754    0.000  179.754
215.30   476.496  125.722    0.000  125.722     0.000  385.209    0.000  385.209     0.000  159.245    0.000  159.245
215.40   422.149  168.246    0.000  168.246     0.000  323.603    0.000  323.603     0.000  139.943    0.000  139.943
215.50   435.433  146.252    0.000  146.252     0.000  356.416    0.000  356.416     0.000   99.528    0.000   99.528
215.60   457.239  160.226    0.000  160.226     0.000  331.341    0.000  331.341     0.000  179.553    0.000  179.553
215.70   448.580  120.359    0.000  120.359     0.000  360.008    0.000  360.008     0.000  169.198    0.000  169.198
215.80   425.999  143.988    0.000  143.988     0.000  367.829    0.000  367.829     0.000  149.493    0.000  149.493
215.90   436.875  129.434    0.000  129.434     0.000  347.423    0.000  347.423     0.000  129.990    0.000  129.990
216.00   428.813  148.934    0.000  148.934     0.000  348.246    0.000  348.246     0.000  229.920    0.000  229.920
216.10   382.030  158.659    0.000  158.659     0.000  301.122    0.000  301.122     0.000  169.399    0.000  169.399
216.20   387.694  162.957    0.000  162.957     0.000  328.358    0.000  328.358     0.000  300.193    0.000  300.193
216.30   401.632  152.250    0.000  152.250     0.000  358.447    0.000  358.447     0.000   89.575    0.000   89.575
216.40   456.561  138.316    0.000  138.316     0.000  343.836    0.000  343.836     0.000  139.541    0.000  139.541
216.50   390.987  151.268    0.000  151.268     0.000  354.774    0.000  354.774     0.000  179.754    0.000  179.754
216.60   417.809  143.572    0.000  143.572     0.000  374.920    0.000  374.920     0.000   99.930    0.000   99.930
216.70   436.872  128.026    0.000  128.026     0.000  352.481    0.000  352.481     0.000   79.623    0.000   79.623
216.80   441.497  134.861    0.000  134.861     0.000  346.691    0.000  346.691     0.000  110.084    0.000  110.084
216.90   422.222  135.208    0.000  135.208     0.000  357.195    0.000  357.195     0.000  129.990    0.000  129.990
217.00   424.106  154.230    0.000  154.230     0.000  385.989    0.000  385.989     0.000  169.399    0.000  169.399
217.10   433.926  155.446    0.000  155.446     0.000  359.097    0.000  359.097     0.000  149.795    0.000  149.795
217.20   458.448  139.668    0.000  139.668     0.000  362.169    0.000  362.169     0.000  159.245    0.000  159.245
217.30   401.054  183.762    0.000  183.762     0.000  406.871    0.000  406.871     0.000  159.446    0.000  159.446
217.40   423.046  143.892    0.000  143.892     0.000  369.429    0.000  369.429     0.000  190.109    0.000  190.109
217.50   447.060  146.413    0.000  146.413     0.000  364.546    0.000  364.546     0.000  189.707    0.000  189.707
217.60   465.819  141.742    0.000  141.742     0.000  377.988    0.000  377.988     0.000  149.694    0.000  149.694
217.70   465.033  159.972    0.000  159.972     0.000  406.870    0.000  406.870     0.000  210.114    0.000  210.114
217.80   449.971  139.866    0.000  139.866     0.000  387.110    0.000  387.110     0.000  149.895    0.000  149.895
217.90   457.827  134.119    0.000  134.119     0.000  391.828    0.000  391.828     0.000  179.352    0.000  179.352
218.00   421.481  156.221    0.000  156.221     0.000  351.227    0.000  351.227     0.000  170.002    0.000  170.002
218.10   407.609  157.310    0.000  157.310     0.000  357.283    0.000  357.283     0.000  179.151    0.000  179.151
218.20   432.964  149.652    0.000  149.652     0.000  359.228    0.000  359.228     0.000  159.446    0.000  159.446
218.30   442.372  155.300    0.000  155.300     0.000  380.969    0.000  380.969     0.000  179.954    0.000  179.954
218.40   421.788  151.919    0.000  151.919     0.000  339.080    0.000  339.080     0.000  140.144    0.000  140.144
218.50   433.055  151.110    0.000  151.110     0.000  371.723    0.000  371.723     0.000  139.339    0.000  139.339
218.60   438.471  149.234    0.000  149.234     0.000  368.611    0.000  368.611     0.000  270.737    0.000  270.737
218.70   443.546  138.064    0.000  138.064     0.000  342.449    0.000  342.449     0.000  200.665    0.000  200.665
218.80   448.946  149.988    0.000  149.988     0.000  388.197    0.000  388.197     0.000  149.694    0.000  149.694
218.90   424.825  159.448    0.000  159.448     0.000  408.122    0.000  408.122     0.000  209.611    0.000  209.611
219.00   446.670  145.467    0.000  145.467     0.000  381.968    0.000  381.968     0.000  200.463    0.000  200.463
219.10   393.787  180.358    0.000  180.358     0.000  436.657    0.000  436.657     0.000  308.938    0.000  308.938
219.20   423.263  168.081    0.000  168.081     0.000  382.872    0.000  382.872     0.000  200.363    0.000  200.363
219.30   444.362  148.177    0.000  148.177     0.000  401.768    0.000  401.768     0.000  238.968    0.000  238.968
219.40   448.365  181.289    0.000  181.289     0.000  489.968    0.000  489.968     0.000  290.240    0.000  290.240
219.50   423.363  193.669    0.000  193.669     0.000  433.501    0.000  433.501     0.000  239.570    0.000  239.570
219.60   433.001  172.512    0.000  172.512     0.000  449.801    0.000  449.801     0.000  239.570    0.000  239.570
219.70   382.196  185.379    0.000  185.379     0.000  413.659    0.000  413.659     0.000  211.623    0.000  211.623
219.80   436.227  165.301    0.000  165.301     0.000  399.522    0.000  399.522     0.000  160.250    0.000  160.250
219.90   419.608  177.478    0.000  177.478     0.000  408.945    0.000  408.945     0.000  240.174    0.000  240.174
220.00   419.779  161.512    0.000  161.512     0.000  391.567    0.000  391.567     0.000  229.920    0.000  229.920
220.10   403.720  167.948    0.000  167.948     0.000  407.388    0.000  407.388     0.000  200.263    0.000  200.263
220.20   423.170  157.235    0.000  157.235     0.000  367.743    0.000  367.743     0.000  170.002    0.000  170.002
220.30   391.298  168.355    0.000  168.355     0.000  406.652    0.000  406.652     0.000  239.973    0.000  239.973
220.40   398.358  163.011    0.000  163.011     0.000  388.842    0.000  388.842     0.000  160.049    0.000  160.049
220.50   432.377  170.357    0.000  170.357     0.000  406.481    0.000  406.481     0.000  240.476    0.000  240.476
220.60   461.465  164.363    0.000  164.363     0.000  381.147    0.000  381.147     0.000  229.116    0.000  229.116
220.70   449.706  186.966    0.000  186.966     0.000  409.377    0.000  409.377     0.000  240.676    0.000  240.676
220.80   406.807  159.930    0.000  159.930     0.000  371.675    0.000  371.675     0.000  231.930    0.000  231.930
220.90   376.650  166.368    0.000  166.368     0.000  379.029    0.000  379.029     0.000  251.635    0.000  251.635
221.00   400.672  171.502    0.000  171.502     0.000  390.353    0.000  390.353     0.000  220.269    0.000  220.269
221.10   443.992  152.352    0.000  152.352     0.000  360.564    0.000  360.564     0.000  251.937    0.000  251.937
221.20   406.440  175.745    0.000  175.745     0.000  395.799    0.000  395.799     0.000  230.723    0.000  230.723
221.30   437.229  164.134    0.000  164.134     0.000  389.098    0.000  389.098     0.000  220.770    0.000  220.770
221.40   410.292  166.237    0.000  166.237     0.000  383.002    0.000  383.002     0.000  221.073    0.000  221.073
221.50   432.570  160.273    0.000  160.273     0.000  401.291    0.000  401.291     0.000  200.463    0.000  200.463
221.60   454.830  159.648    0.000  159.648     0.000  348.976    0.000  348.976     0.000  191.616    0.000  191.616
221.70   458.135  135.437    0.000  135.437     0.000  391.780    0.000  391.780     0.000  179.853    0.000  179.853
221.80   446.020  121.398    0.000  121.398     0.000  352.221    0.000  352.221     0.000  219.565    0.000  219.565
221.90   425.476  139.904    0.000  139.904     0.000  379.504    0.000  379.504     0.000  278.880    0.000  278.880
222.00   432.827  121.248    0.000  121.248     0.000  346.907    0.000  346.907     0.000  139.339    0.000  139.339
222.10   414.603  151.456    0.000  151.456     0.000  370.254    0.000  370.254     0.000  271.340    0.000  271.340
222.20   421.198  137.642    0.000  137.642     0.000  362.600    0.000  362.600     0.000  229.317    0.000  229.317
222.30   433.642  175.192    0.000  175.192     0.000  419.233    0.000  419.233     0.000  259.074    0.000  259.074
222.40   463.328  147.070    0.000  147.070     0.000  422.955    0.000  422.955     0.000  288.632    0.000  288.632
222.50   410.021  136.081    0.000  136.081     0.000  334.629    0.000  334.629     0.000  159.446    0.000  159.446
222.60   428.064  165.791    0.000  165.791     0.000  422.607    0.000  422.607     0.000  299.187    0.000  299.187
222.70   421.883  124.805    0.000  124.805     0.000  344.222    0.000  344.222     0.000  190.913    0.000  190.913
222.80   434.833  131.985    0.000  131.985     0.000  381.015    0.000  381.015     0.000  190.511    0.000  190.511
222.90   439.025  137.043    0.000  137.043     0.000  380.153    0.000  380.153     0.000  280.287    0.000  280.287
223.00   445.413  141.970    0.000  141.970     0.000  384.130    0.000  384.130     0.000  230.523    0.000  230.523
223.10   421.261  157.178    0.000  157.178     0.000  431.040    0.000  431.040     0.000  309.744    0.000  309.744
223.20   464.867  110.353    0.000  110.353     0.000  382.704    0.000  382.704     0.000  169.399    0.000  169.399
223.30   419.887  139.212    0.000  139.212     0.000  391.347    0.000  391.347     0.000  199.961    0.000  199.961
223.40   436.953  124.573    0.000  124.573     0.000  337.779    0.000  337.779     0.000  101.338    0.000  101.338
223.50   436.793  113.329    0.000  113.329     0.000  320.658    0.000  320.658     0.000  101.539    0.000  101.539
223.60   486.689   92.336    0.000   92.336     0.000  380.322    0.000  380.322     0.000  212.829    0.000  212.829
223.70   469.277   80.097    0.000   80.097     0.000  376.776    0.000  376.776     0.000  202.374    0.000  202.374
223.80   489.561   88.764    0.000   88.764     0.000  376.257    0.000  376.257     0.000  141.751    0.000  141.751
223.90   481.651   80.389    0.000   80.389     0.000  343.182    0.000  343.182     0.000  182.367    0.000  182.367
224.00   496.047   88.072    0.000   88.072     0.000  398.655    0.000  398.655     0.000  139.943    0.000  139.943
224.10   499.413   71.925    0.000   71.925     0.000  387.414    0.000  387.414     0.000  121.645    0.000  121.645
224.20   459.120   73.386    0.000   73.386     0.000  329.176    0.000  329.176     0.000  152.308    0.000  152.308
224.30   478.286   81.248    0.000   81.248     0.000  382.267    0.000  382.267     0.000  248.820    0.000  248.820
224.40   458.964  113.957    0.000  113.957     0.000  367.528    0.000  367.528     0.000  179.151    0.000  179.151
224.50   427.074  132.887    0.000  132.887     0.000  397.879    0.000  397.879     0.000  259.175    0.000  259.175
224.60   484.553  103.955    0.000  103.955     0.000  423.864    0.000  423.864     0.000  309.141    0.000  309.141
224.70   479.177   84.954    0.000   84.954     0.000  359.098    0.000  359.098     0.000  180.156    0.000  180.156
224.80   459.596  107.090    0.000  107.090     0.000  394.724    0.000  394.724     0.000  228.915    0.000  228.915
224.90   440.233  108.490    0.000  108.490     0.000  372.370    0.000  372.370     0.000  238.868    0.000  238.868
225.00   425.482  141.721    0.000  141.721     0.000  353.433    0.000  353.433     0.000  279.885    0.000  279.885
225.10   462.013  135.947    0.000  135.947     0.000  420.923    0.000  420.923     0.000  299.389    0.000  299.389
225.20   429.379  142.050    0.000  142.050     0.000  395.152    0.000  395.152     0.000  238.868    0.000  238.868
225.30   408.923  157.438    0.000  157.438     0.000  402.940    0.000  402.940     0.000  289.034    0.000  289.034
225.40   452.781  127.371    0.000  127.371     0.000  386.290    0.000  386.290     0.000  340.205    0.000  340.205
225.50   452.148  135.297    0.000  135.297     0.000  371.636    0.000  371.636     0.000  249.424    0.000  249.424
225.60   472.146  120.414    0.000  120.414     0.000  377.429    0.000  377.429     0.000  229.518    0.000  229.518
225.70   435.459  138.643    0.000  138.643     0.000  378.723    0.000  378.723     0.000  152.107    0.000  152.107
225.80   443.609  117.479    0.000  117.479     0.000  348.806    0.000  348.806     0.000  202.474    0.000  202.474
225.90   443.934  126.756    0.000  126.756     0.000  401.206    0.000  401.206     0.000  211.623    0.000  211.623
226.00   392.587  137.672    0.000  137.672     0.000  381.016    0.000  381.016     0.000  161.859    0.000  161.859
226.10   435.201  117.354    0.000  117.354     0.000  342.710    0.000  342.710     0.000  142.154    0.000  142.154
226.20   440.120  131.190    0.000  131.190     0.000  375.957    0.000  375.957     0.000  281.896    0.000  281.896
226.30   438.534  135.746    0.000  135.746     0.000  343.661    0.000  343.661     0.000  152.107    0.000  152.107
226.40   431.129  134.090    0.000  134.090     0.000  371.417    0.000  371.417     0.000  212.628    0.000  212.628
226.50   436.166  146.257    0.000  146.257     0.000  364.715    0.000  364.715     0.000  192.421    0.000  192.421
226.60   429.246  122.086    0.000  122.086     0.000  361.867    0.000  361.867     0.000  209.210    0.000  209.210
226.70   479.944  111.227    0.000  111.227     0.000  308.687    0.000  308.687     0.000  199.056    0.000  199.056
226.80   432.666  129.735    0.000  129.735     0.000  397.965    0.000  397.965     0.000  250.027    0.000  250.027
226.90   433.493  146.674    0.000  146.674     0.000  426.843    0.000  426.843     0.000  273.351    0.000  273.351
227.00   421.473  121.973    0.000  121.973     0.000  351.014    0.000  351.014     0.000  149.292    0.000  149.292
227.10   471.865  120.931    0.000  120.931     0.000  376.909    0.000  376.909     0.000  229.518    0.000  229.518
227.20   444.544  124.006    0.000  124.006     0.000  376.952    0.000  376.952     0.000  210.014    0.000  210.014
227.30   468.094  114.071    0.000  114.071     0.000  345.825    0.000  345.825     0.000  179.151    0.000  179.151
227.40   453.728  121.387    0.000  121.387     0.000  356.550    0.000  356.550     0.000  259.376    0.000  259.376
227.50   421.430  132.981    0.000  132.981     0.000  385.684    0.000  385.684     0.000  139.339    0.000  139.339
227.60   438.130  137.606    0.000  137.606     0.000  410.288    0.000  410.288     0.000  348.349    0.000  348.349
227.70   503.711   87.005    0.000   87.005     0.000  425.851    0.000  425.851     0.000  520.361    0.000  520.361
227.80   556.020   46.728    0.000   46.728     0.000  394.335    0.000  394.335     0.000  470.999    0.000  470.999
227.90   526.181   42.928    0.000   42.928     0.000  412.018    0.000  412.018     0.000  400.324    0.000  400.324
228.00   533.557   58.872    0.000   58.872     0.000  436.485    0.000  436.485     0.000  438.125    0.000  438.125
228.10   516.293   55.904    0.000   55.904     0.000  449.326    0.000  449.326     0.000  439.331    0.000  439.331
228.20   534.423   61.633    0.000   61.633     0.000  427.409    0.000  427.409     0.000  388.361    0.000  388.361
228.30   501.233   83.908    0.000   83.908     0.000  402.635    0.000  402.635     0.000  329.247    0.000  329.247
228.40   534.776   67.912    0.000   67.912     0.000  467.873    0.000  467.873     0.000  439.532    0.000  439.532
228.50   551.910   37.382    0.000   37.382     0.000  423.556    0.000  423.556     0.000  309.039    0.000  309.039
228.60   515.177   64.144    0.000   64.144     0.000  389.359    0.000  389.359     0.000  368.856    0.000  368.856
228.70   493.417   81.697    0.000   81.697     0.000  448.637    0.000  448.637     0.000  369.461    0.000  369.461
228.80   500.666   68.937    0.000   68.937     0.000  402.285    0.000  402.285     0.000  258.874    0.000  258.874
228.90   512.315   75.004    0.000   75.004     0.000  445.351    0.000  445.351     0.000  318.691    0.000  318.691
229.00   499.118   93.040    0.000   93.040     0.000  469.688    0.000  469.688     0.000  348.750    0.000  348.750
229.10   521.103   71.917    0.000   71.917     0.000  435.361    0.000  435.361     0.000  318.891    0.000  318.891
229.20   513.706   62.299    0.000   62.299     0.000  450.279    0.000  450.279     0.000  360.311    0.000  360.311
229.30   492.370   67.283    0.000   67.283     0.000  424.810    0.000  424.810     0.000  329.247    0.000  329.247
229.40   526.842   52.557    0.000   52.557     0.000  440.420    0.000  440.420     0.000  280.286    0.000  280.286
229.50   513.170   58.710    0.000   58.710     0.000  456.289    0.000  456.289     0.000  349.756    0.000  349.756
229.60   517.225   45.640    0.000   45.640     0.000  423.295    0.000  423.295     0.000  272.948    0.000  272.948
229.70   499.946   50.854    0.000   50.854     0.000  360.350    0.000  360.350     0.000  252.238    0.000  252.238
229.80   493.412   57.059    0.000   57.059     0.000  393.937    0.000  393.937     0.000  280.990    0.000  280.990
229.90   487.554   59.139    0.000   59.139     0.000  392.600    0.000  392.600     0.000  284.006    0.000  284.006
230.00   493.859   52.713    0.000   52.713     0.000  402.885    0.000  402.885     0.000  262.391    0.000  262.391
230.10   491.230   58.199    0.000   58.199     0.000  389.275    0.000  389.275     0.000  192.723    0.000  192.723
230.20   500.547   83.750    0.000   83.750     0.000  439.380    0.000  439.380     0.000  231.126    0.000  231.126
230.30   458.981   75.106    0.000   75.106     0.000  389.617    0.000  389.617     0.000  283.203    0.000  283.203
230.40   455.744   84.609    0.000   84.609     0.000  392.775    0.000  392.775     0.000  222.882    0.000  222.882
230.50   461.461  101.599    0.000  101.599     0.000  395.929    0.000  395.929     0.000  262.995    0.000  262.995
230.60   500.513   72.739    0.000   72.739     0.000  400.860    0.000  400.860     0.000  162.361    0.000  162.361
230.70   464.172   84.950    0.000   84.950     0.000  418.715    0.000  418.715     0.000  232.131    0.000  232.131
230.80   525.222   36.612    0.000   36.612     0.000  336.313    0.000  336.313     0.000  111.291    0.000  111.291
230.90   462.671   78.599    0.000   78.599     0.000  346.343    0.000  346.343     0.000  242.788    0.000  242.788
231.00   507.719   66.686    0.000   66.686     0.000  376.605    0.000  376.605     0.000  211.923    0.000  211.923
231.10   514.003   60.781    0.000   60.781     0.000  380.280    0.000  380.280     0.000  253.243    0.000  253.243
231.20   487.288   54.427    0.000   54.427     0.000  401.854    0.000  401.854     0.000   80.828    0.000   80.828
231.30   504.147   63.354    0.000   63.354     0.000  358.750    0.000  358.750     0.000  121.645    0.000  121.645
231.40   500.494   57.915    0.000   57.915     0.000  361.515    0.000  361.515     0.000   70.876    0.000   70.876
231.50   493.706   68.597    0.000   68.597     0.000  393.204    0.000  393.204     0.000  131.397    0.000  131.397
231.60   472.063   83.688    0.000   83.688     0.000  367.223    0.000  367.223     0.000   70.072    0.000   70.072
231.70   512.496   52.697    0.000   52.697     0.000  356.761    0.000  356.761     0.000  141.953    0.000  141.953
231.80   472.042   87.580    0.000   87.580     0.000  337.046    0.000  337.046     0.000  172.415    0.000  172.415
231.90   467.377   77.254    0.000   77.254     0.000  352.870    0.000  352.870     0.000  162.462    0.000  162.462
232.00   468.786   73.511    0.000   73.511     0.000  386.764    0.000  386.764     0.000  121.847    0.000  121.847
232.10   471.691  102.299    0.000  102.299     0.000  388.801    0.000  388.801     0.000  219.163    0.000  219.163
232.20   485.760   88.441    0.000   88.441     0.000  358.489    0.000  358.489     0.000  238.868    0.000  238.868
232.30   444.360   99.744    0.000   99.744     0.000  393.252    0.000  393.252     0.000  249.826    0.000  249.826
232.40   490.270   94.818    0.000   94.818     0.000  423.556    0.000  423.556     0.000  308.537    0.000  308.537
232.50   515.123   83.569    0.000   83.569     0.000  382.919    0.000  382.919     0.000  248.820    0.000  248.820
232.60   505.778   71.653    0.000   71.653     0.000  409.379    0.000  409.379     0.000  199.458    0.000  199.458
232.70   495.778   61.029    0.000   61.029     0.000  404.276    0.000  404.276     0.000  240.074    0.000  240.074
232.80   495.654   66.820    0.000   66.820     0.000  402.246    0.000  402.246     0.000  319.093    0.000  319.093
232.90   493.462   91.669    0.000   91.669     0.000  388.064    0.000  388.064     0.000  338.396    0.000  338.396
233.00   506.651   61.580    0.000   61.580     0.000  405.185    0.000  405.185     0.000  299.188    0.000  299.188
233.10   527.379   43.701    0.000   43.701     0.000  406.094    0.000  406.094     0.000  418.420    0.000  418.420
233.20   526.543   59.487    0.000   59.487     0.000  389.405    0.000  389.405     0.000  379.715    0.000  379.715
233.30   501.470   61.082    0.000   61.082     0.000  440.938    0.000  440.938     0.000  398.716    0.000  398.716
233.40   507.502   84.444    0.000   84.444     0.000  430.434    0.000  430.434     0.000  348.550    0.000  348.550
233.50   517.619   62.498    0.000   62.498     0.000  427.409    0.000  427.409     0.000  369.662    0.000  369.662
233.60   517.695   60.475    0.000   60.475     0.000  396.409    0.000  396.409     0.000  398.113    0.000  398.113
233.70   535.221   50.799    0.000   50.799    20.320  421.350    0.000  421.350     0.000  428.875    0.000  428.875
233.80   578.511   26.752    0.000   26.752    22.437  352.870    0.000  352.870     0.000  374.587    0.000  374.587
233.90   539.943   55.250    0.000   55.250     0.000  424.593    0.000  424.593     0.000  313.865    0.000  313.865
234.00   494.002   81.235    0.000   81.235     0.000  417.073    0.000  417.073     0.000  292.251    0.000  292.251
234.10   501.685   88.170    0.000   88.170     0.000  404.878    0.000  404.878     0.000  243.693    0.000  243.693
234.20   475.443   76.235    0.000   76.235     0.000  378.460    0.000  378.460     0.000  223.385    0.000  223.385
234.30   462.815   86.742    0.000   86.742     0.000  337.477    0.000  337.477     0.000  152.308    0.000  152.308
234.40   491.837   73.662    0.000   73.662     0.000  312.230    0.000  312.230     0.000  192.924    0.000  192.924
234.50   511.840   80.643    0.000   80.643     0.000  349.540    0.000  349.540     0.000  263.599    0.000  263.599
234.60   538.700   63.092    0.000   63.092     3.805  371.502    0.000  371.502     0.000  203.078    0.000  203.078
234.70   518.351   60.205    0.000   60.205     7.436  334.797    0.000  334.797     0.000  263.295    0.000  263.295
234.80   497.750   90.904    0.000   90.904     0.000  395.546    0.000  395.546     0.000  201.268    0.000  201.268
234.90   513.537   47.364    0.000   47.364     0.000  373.275    0.000  373.275     0.000  202.977    0.000  202.977
235.00   484.973   51.751    0.000   51.751     0.000  366.359    0.000  366.359     0.000  219.967    0.000  219.967
235.10   515.605   84.992    0.000   84.992     0.000  415.001    0.000  415.001     0.000  409.272    0.000  409.272
235.20   532.571   67.711    0.000   67.711     0.000  435.836    0.000  435.836     0.000  368.355    0.000  368.355
235.30   474.248   71.644    0.000   71.644     0.000  361.905    0.000  361.905     0.000  378.207    0.000  378.207
235.40   497.771   57.870    0.000   57.870     0.000  380.926    0.000  380.926     0.000  350.861    0.000  350.861
235.50   539.932   35.081    0.000   35.081     0.000  388.626    0.000  388.626     0.000  408.267    0.000  408.267
235.60   537.329   33.451    0.000   33.451     0.000  369.862    0.000  369.862     0.000  341.010    0.000  341.010
235.70   501.147   72.594    0.000   72.594     0.000  429.783    0.000  429.783     0.000  439.934    0.000  439.934
235.80   483.306   91.870    0.000   91.870     0.000  380.627    0.000  380.627     0.000  330.152    0.000  330.152
235.90   500.089   58.481    0.000   58.481     0.000  386.245    0.000  386.245     0.000  310.950    0.000  310.950
236.00   532.393   45.835    0.000   45.835     0.000  368.349    0.000  368.349     0.000  359.508    0.000  359.508
236.10   468.737   75.207    0.000   75.207     0.000  380.409    0.000  380.409     0.000  303.611    0.000  303.611
236.20   539.101   48.404    0.000   48.404     0.000  382.225    0.000  382.225     0.000  192.924    0.000  192.924
236.30   503.002   55.443    0.000   55.443     0.000  354.080    0.000  354.080     0.000  172.616    0.000  172.616
236.40   460.700   82.789    0.000   82.789     0.000  368.043    0.000  368.043     0.000  190.912    0.000  190.912
236.50   493.704   68.342    0.000   68.342     0.000  317.503    0.000  317.503     0.000  132.000    0.000  132.000
236.60   522.231   63.774    0.000   63.774     0.000  338.948    0.000  338.948     0.000  200.866    0.000  200.866
236.70   532.922   89.715    0.000   89.715     0.000  329.823    0.000  329.823     0.000  213.231    0.000  213.231
236.80   541.550   56.435    0.000   56.435     0.000  328.401    0.000  328.401     0.000  182.770    0.000  182.770
236.90   539.302   84.210    0.000   84.210     0.000  378.766    0.000  378.766     0.000  233.539    0.000  233.539
237.00   502.284  100.006    0.000  100.006     0.000  362.425    0.000  362.425     0.000  253.244    0.000  253.244
237.10   515.616   91.328    0.000   91.328     0.000  398.175    0.000  398.175     0.000  212.828    0.000  212.828
237.20   503.752   80.026    0.000   80.026     0.000  378.767    0.000  378.767     0.000  260.884    0.000  260.884
237.30   506.585   74.055    0.000   74.055     0.000  384.949    0.000  384.949     0.000  232.232    0.000  232.232
237.40   499.713   70.070    0.000   70.070     0.000  386.416    0.000  386.416     0.000  171.912    0.000  171.912
237.50   541.151   66.036    0.000   66.036     0.000  399.301    0.000  399.301     0.000  192.219    0.000  192.219
237.60   505.340   62.985    0.000   62.985     0.000  299.043    0.000  299.043     0.000   40.616    0.000   40.616
237.70   563.405   36.049    0.000   36.049     0.000  324.895    0.000  324.895     0.000  121.847    0.000  121.847
237.80   486.460   67.500    0.000   67.500     0.000  305.010    0.000  305.010     0.000  129.487    0.000  129.487
237.90   541.205   43.076    0.000   43.076     0.000  363.420    0.000  363.420     0.000  121.847    0.000  121.847
238.00   537.425   31.455    0.000   31.455     1.816  319.970    0.000  319.970     0.000   49.864    0.000   49.864
238.10   537.132   32.357    0.000   32.357    16.688  311.456    0.000  311.456     0.000   79.623    0.000   79.623
238.20   517.874   28.015    0.000   28.015     9.339  300.430    0.000  300.430     0.000  169.198    0.000  169.198
238.30   509.689   58.023    0.000   58.023     9.166  365.802    0.000  365.802     0.000  179.151    0.000  179.151
238.40   482.034   72.025    0.000   72.025    12.970  408.642    0.000  408.642     0.000  291.044    0.000  291.044
238.50   512.049   75.035    0.000   75.035     0.000  408.994    0.000  408.994     0.000  222.179    0.000  222.179
238.60   559.810   43.927    0.000   43.927     5.448  381.970    0.000  381.970     0.000  192.823    0.000  192.823
238.70   499.482   67.019    0.000   67.019     1.902  427.024    0.000  427.024     0.000  231.931    0.000  231.931
238.80   501.322   76.639    0.000   76.639     0.000  434.331    0.000  434.331     0.000  230.322    0.000  230.322
238.90   518.127   87.526    0.000   87.526     0.000  409.211    0.000  409.211     0.000  272.345    0.000  272.345
239.00   452.470   87.721    0.000   87.721     0.000  343.624    0.000  343.624     0.000   80.628    0.000   80.628
239.10   482.723   80.503    0.000   80.503     0.000  437.011    0.000  437.011     0.000  250.429    0.000  250.429
239.20   491.824   84.225    0.000   84.225     0.000  378.732    0.000  378.732     0.000  160.854    0.000  160.854
239.30   476.823   78.686    0.000   78.686     0.000  374.011    0.000  374.011     0.000  141.852    0.000  141.852
239.40   469.397   66.468    0.000   66.468     1.902  353.742    0.000  353.742     0.000  290.642    0.000  290.642
239.50   491.240   72.544    0.000   72.544     0.000  382.191    0.000  382.191     0.000  209.813    0.000  209.813
239.60   466.937   90.411    0.000   90.411     0.000  321.057    0.000  321.057     0.000  150.700    0.000  150.700
239.70   481.139   76.395    0.000   76.395     0.000  382.104    0.000  382.104     0.000  200.665    0.000  200.665
239.80   461.931   91.033    0.000   91.033     0.000  376.397    0.000  376.397     0.000  210.417    0.000  210.417
239.90   484.117   93.019    0.000   93.019     0.000  403.289    0.000  403.289     0.000  229.719    0.000  229.719
240.00   459.915  103.220    0.000  103.220     0.000  357.893    0.000  357.893     0.000  170.203    0.000  170.203
240.10   520.931   46.986    0.000   46.986     0.000  366.188    0.000  366.188     0.000  192.924    0.000  192.924
240.20   494.607   49.494    0.000   49.494     0.000  375.525    0.000  375.525     0.000  162.462    0.000  162.462
240.30   537.849   37.161    0.000   37.161     0.000  369.515    0.000  369.515     0.000  202.877    0.000  202.877
240.40   512.028   50.343    0.000   50.343     0.000  359.139    0.000  359.139     0.000  202.877    0.000  202.877
240.50   486.184   49.677    0.000   49.677     0.000  337.219    0.000  337.219     0.000   40.616    0.000   40.616
240.60   501.161   52.307    0.000   52.307     0.000  354.038    0.000  354.038     0.000   50.769    0.000   50.769
240.70   528.451   54.494    0.000   54.494     0.000  386.687    0.000  386.687     0.000   90.179    0.000   90.179
240.80   465.991   52.988    0.000   52.988     0.000  354.556    0.000  354.556     0.000  120.640    0.000  120.640
240.90   492.285   38.275    0.000   38.275     0.000  347.810    0.000  347.810     0.000  180.960    0.000  180.960
241.00   538.328    9.934    0.000    9.934     0.000  334.715    0.000  334.715     0.000  180.960    0.000  180.960
241.10   532.106   50.406    0.000   50.406     0.000  372.543    0.000  372.543     0.000  251.635    0.000  251.635
241.20   510.039   58.047    0.000   58.047     0.000  373.025    0.000  373.025     0.000  270.938    0.000  270.938
241.30   537.614   47.336    0.000   47.336     0.000  425.252    0.000  425.252     0.000  290.441    0.000  290.441
241.40   481.887   57.023    0.000   57.023     0.000  381.706    0.000  381.706     0.000  151.202    0.000  151.202
241.50   525.764   45.150    0.000   45.150     0.000  380.276    0.000  380.276     0.000  151.503    0.000  151.503
241.60   509.717   43.742    0.000   43.742     0.000  364.108    0.000  364.108     0.000  200.966    0.000  200.966
241.70   495.253   49.985    0.000   49.985     0.000  360.432    0.000  360.432     0.000  201.670    0.000  201.670
241.80   552.596   41.699    0.000   41.699     0.000  392.340    0.000  392.340     0.000  170.605    0.000  170.605
241.90   559.979   31.144    0.000   31.144     0.000  375.133    0.000  375.133     0.000  141.350    0.000  141.350
242.00   537.958   25.507    0.000   25.507     0.000  387.372    0.000  387.372     0.000  210.316    0.000  210.316
242.10   520.754   53.187    0.000   53.187     0.000  371.723    0.000  371.723     0.000  291.044    0.000  291.044
242.20   516.738   11.118    0.000   11.118     0.000  313.397    0.000  313.397     0.000   90.782    0.000   90.782
242.30   517.665   45.646    0.000   45.646     0.000  341.066    0.000  341.066     0.000  219.766    0.000  219.766
242.40   502.658   31.271    0.000   31.271     0.000  362.942    0.000  362.942     0.000  211.020    0.000  211.020
242.50   516.759   49.593    0.000   49.593     0.000  377.945    0.000  377.945     0.000  241.481    0.000  241.481
242.60   497.689   58.825    0.000   58.825     0.000  402.678    0.000  402.678     0.000  200.665    0.000  200.665
242.70   497.434   50.310    0.000   50.310     0.000  397.150    0.000  397.150     0.000  232.132    0.000  232.132
242.80   539.665   45.718    0.000   45.718     0.000  385.387    0.000  385.387     0.000  209.612    0.000  209.612
242.90   527.690   34.851    0.000   34.851     0.000  388.977    0.000  388.977     0.000  169.399    0.000  169.399
243.00   558.944   32.751    0.000   32.751     0.000  408.648    0.000  408.648     0.000  169.399    0.000  169.399
243.10   541.163   33.287    0.000   33.287     0.000  360.745    0.000  360.745     0.000  229.116    0.000  229.116
243.20   537.357   36.345    0.000   36.345     0.000  374.363    0.000  374.363     0.000  308.939    0.000  308.939
243.30   523.341   72.014    0.000   72.014     0.000  369.909    0.000  369.909     0.000  179.151    0.000  179.151
243.40   518.016   65.449    0.000   65.449     0.000  387.292    0.000  387.292     0.000  170.203    0.000  170.203
243.50   544.995   39.629    0.000   39.629     0.000  363.123    0.000  363.123     0.000  150.298    0.000  150.298
243.60   526.107   52.116    0.000   52.116     0.000  397.667    0.000  397.667     0.000  109.883    0.000  109.883
243.70   470.911   65.223    0.000   65.223     0.000  322.483    0.000  322.483     0.000  239.471    0.000  239.471
243.80   501.564   44.800    0.000   44.800     0.000  348.812    0.000  348.812     0.000  199.861    0.000  199.861
243.90   553.934   25.564    0.000   25.564     0.000  416.861    0.000  416.861     0.000  200.665    0.000  200.665
244.00   545.346   34.611    0.000   34.611     0.000  365.283    0.000  365.283     0.000  120.841    0.000  120.841
244.10   551.364   30.187    0.000   30.187     0.000  361.308    0.000  361.308     0.000  219.364    0.000  219.364
244.20   544.550   28.777    0.000   28.777     0.000  354.821    0.000  354.821     0.000  160.451    0.000  160.451
244.30   539.288   29.989    0.000   29.989     0.000  330.911    0.000  330.911     0.000  110.084    0.000  110.084
244.40   531.360   24.731    0.000   24.731    18.331  306.704    0.000  306.704     0.000   10.154    0.000   10.154
244.50   521.070   28.903    0.000   28.903     0.000  361.480    0.000  361.480     0.000   79.824    0.000   79.824
244.60   549.011   30.933    0.000   30.933     1.816  360.702    0.000  360.702     0.000  129.588    0.000  129.588
244.70   538.152   37.766    0.000   37.766     0.000  332.081    0.000  332.081     0.000  169.600    0.000  169.600
244.80   581.744   30.863    0.000   30.863     0.000  369.609    0.000  369.609     0.000  159.848    0.000  159.848
244.90   507.452   26.493    0.000   26.493     0.000  339.950    0.000  339.950     0.000  159.245    0.000  159.245
245.00   516.949   35.161    0.000   35.161     1.816  338.480    0.000  338.480     0.000   29.858    0.000   29.858
245.10   546.965   32.062    0.000   32.062     0.000  352.228    0.000  352.228     0.000  149.292    0.000  149.292
245.20   524.687   42.348    0.000   42.348     1.902  354.996    0.000  354.996     0.000  160.451    0.000  160.451
245.30   508.757   21.026    0.000   21.026     5.707  325.074    0.000  325.074     0.000  149.694    0.000  149.694
245.40   505.589   37.318    0.000   37.318     3.805  339.042    0.000  339.042     0.000  160.653    0.000  160.653
245.50   528.846   24.268    0.000   24.268     3.718  360.829    0.000  360.829     0.000  129.990    0.000  129.990
245.60   542.946   32.766    0.000   32.766     0.000  339.647    0.000  339.647     0.000  228.915    0.000  228.915
245.70   522.664   41.335    0.000   41.335    12.884  356.293    0.000  356.293     0.000  199.257    0.000  199.257
245.80   529.299   28.734    0.000   28.734    20.839  343.668    0.000  343.668     0.000  179.151    0.000  179.151
245.90   522.347   26.142    0.000   26.142     3.632  331.995    0.000  331.995     0.000  209.009    0.000  209.009
246.00   492.307   33.836    0.000   33.836     1.859  271.207    0.000  271.207     0.000  149.292    0.000  149.292
246.10   538.479   22.124    0.000   22.124    16.602  313.101    0.000  313.101     0.000  179.151    0.000  179.151
246.20   518.381   28.001    0.000   28.001    13.012  323.305    0.000  323.305     0.000  109.682    0.000  109.682
246.30   511.886   30.820    0.000   30.820    12.884  327.282    0.000  327.282     0.000  171.611    0.000  171.611
246.40   496.426   37.331    0.000   37.331    19.974  301.731    0.000  301.731     0.000  140.747    0.000  140.747
246.50   556.877   26.029    0.000   26.029    12.884  367.533    0.000  367.533     0.000  160.854    0.000  160.854
246.60   550.812   23.295    0.000   23.295    15.218  349.245    0.000  349.245     0.000  160.854    0.000  160.854
246.70   514.271   26.409    0.000   26.409     5.707  315.652    0.000  315.652     0.000  100.131    0.000  100.131
246.80   502.711   59.157    0.000   59.157     0.000  356.767    0.000  356.767     0.000  100.533    0.000  100.533
246.90   484.614   62.084    0.000   62.084     0.000  318.635    0.000  318.635     0.000   91.184    0.000   91.184
247.00   508.146   54.409    0.000   54.409     0.000  336.792    0.000  336.792     0.000  149.895    0.000  149.895
247.10   523.615   50.831    0.000   50.831     0.000  329.704    0.000  329.704     0.000  171.611    0.000  171.611
247.20   484.794   56.863    0.000   56.863     0.000  348.076    0.000  348.076     0.000  159.848    0.000  159.848
247.30   510.906   52.042    0.000   52.042     0.000  387.334    0.000  387.334     0.000  278.880    0.000  278.880
247.40   483.755   51.690    0.000   51.690     0.000  298.142    0.000  298.142     0.000  110.687    0.000  110.687
247.50   478.812   55.622    0.000   55.622     0.000  346.392    0.000  346.392     0.000  179.553    0.000  179.553
247.60   484.552   40.867    0.000   40.867     0.000  324.167    0.000  324.167     0.000   91.385    0.000   91.385
247.70   478.092   45.924    0.000   45.924     0.000  287.377    0.000  287.377     0.000  159.245    0.000  159.245
247.80   505.824   42.699    0.000   42.699     0.000  340.511    0.000  340.511     0.000  140.546    0.000  140.546
247.90   485.106   53.958    0.000   53.958     0.000  372.159    0.000  372.159     0.000  199.257    0.000  199.257
248.00   488.969   49.618    0.000   49.618     0.000  364.460    0.000  364.460     0.000  199.660    0.000  199.660
248.10   501.566   41.951    0.000   41.951     0.000  393.604    0.000  393.604     0.000  129.387    0.000  129.387
248.20   506.279   26.931    0.000   26.931     0.000  303.068    0.000  303.068     0.000   99.930    0.000   99.930
248.30   498.507   40.770    0.000   40.770     0.000  374.967    0.000  374.967     0.000  239.069    0.000  239.069
248.40   482.010   49.393    0.000   49.393     0.000  289.236    0.000  289.236     0.000   40.414    0.000   40.414
248.50   526.307   50.378    0.000   50.378     0.000  381.149    0.000  381.149     0.000  230.121    0.000  230.121
248.60   481.211   61.528    0.000   61.528     0.000  351.234    0.000  351.234     0.000  179.352    0.000  179.352
248.70   489.821   21.505    0.000   21.505     0.000  332.167    0.000  332.167     0.000  149.493    0.000  149.493
248.80   480.312   61.005    0.000   61.005     0.000  378.558    0.000  378.558     0.000  139.742    0.000  139.742
248.90   497.090   50.986    0.000   50.986     0.000  357.460    0.000  357.460     0.000  139.742    0.000  139.742
249.00   495.104   45.209    0.000   45.209     0.000  343.971    0.000  343.971     0.000  129.990    0.000  129.990
249.10   523.580   37.161    0.000   37.161     0.000  318.635    0.000  318.635     0.000  109.481    0.000  109.481
249.20   486.152   51.056    0.000   51.056     0.000  317.294    0.000  317.294     0.000  238.868    0.000  238.868
249.30   491.781   66.446    0.000   66.446     0.000  409.383    0.000  409.383     0.000  248.820    0.000  248.820
249.40   479.164   53.427    0.000   53.427     0.000  385.260    0.000  385.260     0.000   49.764    0.000   49.764
249.50   494.800   42.899    0.000   42.899     0.000  388.501    0.000  388.501     0.000  179.955    0.000  179.955
249.60   511.478   25.577    0.000   25.577     3.805  325.077    0.000  325.077     0.000   30.462    0.000   30.462
249.70   460.632   57.581    0.000   57.581     0.000  339.084    0.000  339.084     0.000  149.694    0.000  149.694
249.80   461.653   41.404    0.000   41.404     0.000  338.305    0.000  338.305     0.000  129.387    0.000  129.387
249.90   470.442   50.267    0.000   50.267     0.000  350.844    0.000  350.844     0.000  218.962    0.000  218.962
250.00   472.741   62.360    0.000   62.360     0.000  378.213    0.000  378.213     0.000  228.915    0.000  228.915
250.10   490.618   74.523    0.000   74.523     0.000  395.503    0.000  395.503     0.000  129.789    0.000  129.789
250.20   492.155   44.928    0.000   44.928     0.000  362.647    0.000  362.647     0.000  211.221    0.000  211.221
250.30   478.218   75.197    0.000   75.197     0.000  337.442    0.000  337.442     0.000  228.915    0.000  228.915
250.40   445.940   87.208    0.000   87.208     0.000  332.687    0.000  332.687     0.000  149.493    0.000  149.493
250.50   444.521   77.312    0.000   77.312     0.000  360.008    0.000  360.008     0.000  149.292    0.000  149.292
250.60   482.602   63.488    0.000   63.488     0.000  368.743    0.000  368.743     0.000  140.345    0.000  140.345
250.70   486.126   48.549    0.000   48.549     0.000  361.393    0.000  361.393     0.000  109.682    0.000  109.682
250.80   487.450   41.910    0.000   41.910     0.000  304.107    0.000  304.107     0.000  129.990    0.000  129.990
250.90   496.706   58.638    0.000   58.638     0.000  383.054    0.000  383.054     0.000  179.352    0.000  179.352
251.00   509.134   52.945    0.000   52.945     0.000  323.694    0.000  323.694     0.000  109.883    0.000  109.883
251.10   451.048   65.375    0.000   65.375     0.000  342.327    0.000  342.327     0.000  189.908    0.000  189.908
251.20   492.377   45.391    0.000   45.391     0.000  349.505    0.000  349.505     0.000  179.151    0.000  179.151
251.30   501.286   45.657    0.000   45.657     0.000  331.214    0.000  331.214     0.000  100.131    0.000  100.131
251.40   484.252   50.591    0.000   50.591     0.000  321.921    0.000  321.921     0.000  189.104    0.000  189.104
251.50   514.000   42.135    0.000   42.135     0.000  316.734    0.000  316.734     0.000  149.292    0.000  149.292
251.60   490.775   37.569    0.000   37.569     0.000  317.166    0.000  317.166     0.000   90.380    0.000   90.380
251.70   479.036   50.027    0.000   50.027     0.000  320.840    0.000  320.840     0.000   59.717    0.000   59.717
251.80   456.423   35.342    0.000   35.342     0.000  299.396    0.000  299.396     0.000  109.481    0.000  109.481
251.90   495.896   54.762    0.000   54.762     0.000  310.550    0.000  310.550     0.000  150.298    0.000  150.298
252.00   514.434   36.442    0.000   36.442     0.000  284.697    0.000  284.697     0.000  149.694    0.000  149.694
252.10   464.943   57.722    0.000   57.722     3.632  310.118    0.000  310.118     0.000  159.446    0.000  159.446
252.20   501.049   45.023    0.000   45.023     0.000  372.548    0.000  372.548     0.000  139.943    0.000  139.943
252.30   516.374   46.377    0.000   46.377     0.000  323.565    0.000  323.565     0.000  140.345    0.000  140.345
252.40   467.864   50.379    0.000   50.379     0.000  323.129    0.000  323.129     0.000  199.056    0.000  199.056
252.50   484.024   46.940    0.000   46.940     0.000  354.390    0.000  354.390     0.000  139.339    0.000  139.339
252.60   487.979   42.389    0.000   42.389     0.000  311.155    0.000  311.155     0.000   49.764    0.000   49.764
252.70   504.384   36.724    0.000   36.724     0.000  317.770    0.000  317.770     0.000   99.528    0.000   99.528
252.80   478.605   37.174    0.000   37.174     0.000  359.359    0.000  359.359     0.000  159.245    0.000  159.245
252.90   503.497   30.031    0.000   30.031     0.000  305.405    0.000  305.405     0.000   99.528    0.000   99.528
253.00   477.919   40.387    0.000   40.387     0.000  336.792    0.000  336.792     0.000  129.387    0.000  129.387
253.10   494.426   38.161    0.000   38.161     0.000  314.915    0.000  314.915     0.000  129.387    0.000  129.387
253.20   483.893   37.302    0.000   37.302     5.707  284.351    0.000  284.351     0.000   29.858    0.000   29.858
253.30   480.812   40.556    0.000   40.556     1.859  284.480    0.000  284.480     0.000   49.965    0.000   49.965
253.40   491.893   38.302    0.000   38.302     5.448  307.611    0.000  307.611     0.000   60.320    0.000   60.320
253.50   490.990   48.730    0.000   48.730     0.000  320.148    0.000  320.148     0.000   69.670    0.000   69.670
253.60   471.495   40.685    0.000   40.685     0.000  291.873    0.000  291.873     0.000   50.367    0.000   50.367
253.70   475.921   57.566    0.000   57.566     0.000  314.009    0.000  314.009     0.000   29.858    0.000   29.858
253.80   449.102   73.503    0.000   73.503     0.000  362.732    0.000  362.732     0.000  139.339    0.000  139.339
253.90   457.341   66.753    0.000   66.753     0.000  302.508    0.000  302.508     0.000   39.811    0.000   39.811
254.00   464.384   49.535    0.000   49.535     0.000  312.713    0.000  312.713     0.000   50.166    0.000   50.166
254.10   467.288   66.697    0.000   66.697     0.000  289.365    0.000  289.365     0.000    0.000    0.000    0.000
254.20   473.954   51.170    0.000   51.170     0.000  350.326    0.000  350.326     0.000   59.717    0.000   59.717
254.30   489.797   39.191    0.000   39.191     0.000  286.770    0.000  286.770     0.000   39.811    0.000   39.811
254.40   466.764   58.750    0.000   58.750     0.000  325.293    0.000  325.293     0.000   39.811    0.000   39.811
254.50   467.801   62.781    0.000   62.781     0.000  329.701    0.000  329.701     0.000   20.308    0.000   20.308
254.60   475.513   40.516    0.000   40.516     0.000  304.066    0.000  304.066     0.000   19.906    0.000   19.906
254.70   523.778   28.087    0.000   28.087     0.000  311.070    0.000  311.070     0.000  139.339    0.000  139.339
254.80   497.121   21.266    0.000   21.266     0.000  292.651    0.000  292.651     0.000    0.000    0.000    0.000
254.90   462.917   56.876    0.000   56.876     0.000  344.878    0.000  344.878     0.000  140.345    0.000  140.345
255.00   468.575   76.028    0.000   76.028     0.000  350.110    0.000  350.110     0.000   99.528    0.000   99.528
255.10   459.408   64.147    0.000   64.147     0.000  277.045    0.000  277.045     0.000   40.414    0.000   40.414
255.20   450.749   48.717    0.000   48.717     0.000  268.657    0.000  268.657     0.000    0.000    0.000    0.000
255.30   489.603   44.149    0.000   44.149     0.000  304.109    0.000  304.109     0.000   49.764    0.000   49.764
255.40   486.887   62.301    0.000   62.301     0.000  337.226    0.000  337.226     0.000  159.245    0.000  159.245
255.50   484.936   44.741    0.000   44.741     0.000  360.832    0.000  360.832     0.000  139.943    0.000  139.943
255.60   473.282   56.594    0.000   56.594     0.000  309.340    0.000  309.340     0.000    9.953    0.000    9.953
255.70   427.989   83.136    0.000   83.136     0.000  344.360    0.000  344.360     0.000   99.528    0.000   99.528
255.80   466.748   42.305    0.000   42.305     0.000  284.741    0.000  284.741     0.000  129.387    0.000  129.387
255.90   508.849   27.099    0.000   27.099     0.000  306.703    0.000  306.703     0.000  100.936    0.000  100.936
256.00   473.802   57.300    0.000   57.300     0.000  378.298    0.000  378.298     0.000  149.292    0.000  149.292
256.10   468.737   54.368    0.000   54.368     0.000  332.944    0.000  332.944     0.000  139.541    0.000  139.541
256.20   501.562   33.722    0.000   33.722     0.000  329.185    0.000  329.185     0.000   39.811    0.000   39.811
256.30   472.683   40.416    0.000   40.416     0.000  359.749    0.000  359.749     0.000  109.481    0.000  109.481
256.40   494.338   32.412    0.000   32.412     0.000  328.191    0.000  328.191     0.000  120.439    0.000  120.439
256.50   478.817   41.473    0.000   41.473     0.000  329.486    0.000  329.486     0.000   79.824    0.000   79.824
256.60   468.518   59.188    0.000   59.188     0.000  339.733    0.000  339.733     0.000  129.789    0.000  129.789
256.70   473.481   59.032    0.000   59.032     0.000  360.833    0.000  360.833     0.000  189.104    0.000  189.104
256.80   468.996   82.820    0.000   82.820     0.000  338.091    0.000  338.091     0.000  169.399    0.000  169.399
256.90   464.753   57.607    0.000   57.607     0.000  326.763    0.000  326.763     0.000  190.109    0.000  190.109
257.00   488.332   39.585    0.000   39.585     0.000  282.448    0.000  282.448     0.000   79.623    0.000   79.623
257.10   474.619   53.763    0.000   53.763     0.000  280.114    0.000  280.114     0.000   89.575    0.000   89.575
257.20   506.408   90.332    0.000   90.332     0.000  327.023    0.000  327.023     0.000  169.198    0.000  169.198
257.30   457.841   96.477    0.000   96.477     0.000  324.299    0.000  324.299     0.000  159.245    0.000  159.245
257.40   463.383   84.782    0.000   84.782     0.000  289.669    0.000  289.669     0.000   99.528    0.000   99.528
257.50   509.761   67.881    0.000   67.881     0.000  395.201    0.000  395.201     0.000  262.794    0.000  262.794
257.60   498.250   29.057    0.000   29.057     0.000  313.533    0.000  313.533     0.000  181.362    0.000  181.362
257.70   500.654   26.606    0.000   26.606     0.000  311.717    0.000  311.717     0.000  110.285    0.000  110.285
257.80   528.451   20.997    0.000   20.997     0.000  286.902    0.000  286.902     0.000  110.285    0.000  110.285
257.90   508.661   16.276    0.000   16.276     0.000  279.379    0.000  279.379     0.000  100.735    0.000  100.735
258.00   473.447   19.657    0.000   19.657     0.000  241.117    0.000  241.117     0.000   71.077    0.000   71.077
258.10   504.736   17.601    0.000   17.601     0.000  266.019    0.000  266.019     0.000   91.385    0.000   91.385
258.20   510.140   17.657    0.000   17.657     0.000  261.610    0.000  261.610     0.000   40.616    0.000   40.616
258.30   455.544   52.774    0.000   52.774     0.000  252.747    0.000  252.747     0.000   40.616    0.000   40.616
258.40   457.283   43.784    0.000   43.784     0.000  257.935    0.000  257.935     0.000   81.231    0.000   81.231
258.50   450.969   50.718    0.000   50.718     0.000  278.385    0.000  278.385     0.000  110.888    0.000  110.888
258.60   470.287   27.368    0.000   27.368     0.000  271.640    0.000  271.640     0.000   91.385    0.000   91.385
258.70   469.975   27.297    0.000   27.297     0.000  220.019    0.000  220.019     0.000   60.320    0.000   60.320
258.80   480.176   35.978    0.000   35.978     0.000  271.078    0.000  271.078     0.000   89.776    0.000   89.776
258.90   430.109   72.928    0.000   72.928     0.000  275.098    0.000  275.098     0.000   79.824    0.000   79.824
259.00   452.614   54.706    0.000   54.706     0.000  284.567    0.000  284.567     0.000   80.628    0.000   80.628
259.10   457.818   99.487    0.000   99.487     0.000  353.696    0.000  353.696     0.000  159.647    0.000  159.647
259.20   458.414  132.478    0.000  132.478     0.000  362.431    0.000  362.431     0.000  272.345    0.000  272.345
259.30   438.605  116.180    0.000  116.180     0.000  335.584    0.000  335.584     0.000  169.801    0.000  169.801
259.40   464.063  105.790    0.000  105.790     0.000  354.908    0.000  354.908     0.000  199.660    0.000  199.660
259.50   431.436   55.427    0.000   55.427     0.000  281.497    0.000  281.497     0.000   99.930    0.000   99.930
259.60   490.067   68.277    0.000   68.277     0.000  297.970    0.000  297.970     0.000  129.588    0.000  129.588
259.70   397.651  112.721    0.000  112.721     0.000  337.354    0.000  337.354     0.000  159.245    0.000  159.245
259.80   430.895   71.773    0.000   71.773     0.000  317.684    0.000  317.684     0.000  140.546    0.000  140.546
259.90   449.141   63.752    0.000   63.752     0.000  287.810    0.000  287.810     0.000  159.446    0.000  159.446
260.00   430.758   92.089    0.000   92.089     0.000  338.132    0.000  338.132     0.000  179.955    0.000  179.955
260.10   466.521  116.062    0.000  116.062     0.000  362.385    0.000  362.385     0.000  110.486    0.000  110.486
260.20   396.192  125.558    0.000  125.558     0.000  321.052    0.000  321.052     0.000   30.060    0.000   30.060
260.30   413.125  128.123    0.000  128.123     0.000  345.870    0.000  345.870     0.000   99.528    0.000   99.528
260.40   414.445  131.187    0.000  131.187     0.000  362.646    0.000  362.646     0.000  189.104    0.000  189.104
260.50   443.315   84.154    0.000   84.154     0.000  297.882    0.000  297.882     0.000   59.717    0.000   59.717
260.60   406.274  135.992    0.000  135.992     0.000  354.126    0.000  354.126     0.000  179.151    0.000  179.151
260.70   462.037   96.716    0.000   96.716     0.000  350.363    0.000  350.363     0.000   71.077    0.000   71.077
260.80   463.656   92.666    0.000   92.666     0.000  328.795    0.000  328.795     0.000   50.166    0.000   50.166
260.90   447.405  102.771    0.000  102.771     0.000  283.960    0.000  283.960     0.000   70.474    0.000   70.474
261.00   508.082   51.633    0.000   51.633     0.000  314.611    0.000  314.611     0.000   59.918    0.000   59.918
261.10   454.488  118.718    0.000  118.718     0.000  335.279    0.000  335.279     0.000   19.906    0.000   19.906
261.20   448.791  127.319    0.000  127.319     0.000  326.935    0.000  326.935     0.000   70.474    0.000   70.474
261.30   485.097  119.777    0.000  119.777     0.000  373.887    0.000  373.887     0.000   59.717    0.000   59.717
261.40   461.131  106.248    0.000  106.248     0.000  319.237    0.000  319.237     0.000   70.474    0.000   70.474
261.50   444.654  109.964    0.000  109.964     0.000  329.054    0.000  329.054     0.000   90.983    0.000   90.983
261.60   494.438   87.557    0.000   87.557     0.000  302.380    0.000  302.380     0.000   79.623    0.000   79.623
261.70   455.295  116.278    0.000  116.278     0.000  376.478    0.000  376.478     0.000   50.769    0.000   50.769
261.80   475.495  105.689    0.000  105.689     0.000  410.244    0.000  410.244     0.000   91.184    0.000   91.184
261.90   485.983   78.220    0.000   78.220     0.000  325.674    0.000  325.674     0.000   10.154    0.000   10.154
262.00   502.580   65.738    0.000   65.738     0.000  304.498    0.000  304.498     0.000   20.107    0.000   20.107
262.10   493.836   96.140    0.000   96.140     0.000  390.876    0.000  390.876     0.000  131.397    0.000  131.397
262.20   505.552   87.292    0.000   87.292     0.000  356.849    0.000  356.849     0.000  192.119    0.000  192.119
262.30   474.867   99.087    0.000   99.087     0.000  382.102    0.000  382.102     0.000  111.089    0.000  111.089
262.40   462.831  125.847    0.000  125.847     0.000  352.054    0.000  352.054     0.000  169.198    0.000  169.198
262.50   466.398  129.080    0.000  129.080     0.000  358.669    0.000  358.669     0.000  139.339    0.000  139.339
262.60   473.182  110.690    0.000  110.690     0.000  362.171    0.000  362.171     0.000  109.481    0.000  109.481
262.70   443.908  103.856    0.000  103.856     0.000  368.959    0.000  368.959     0.000  149.292    0.000  149.292
262.80   413.381  132.659    0.000  132.659     0.000  337.049    0.000  337.049     0.000  189.104    0.000  189.104
262.90   439.582  115.992    0.000  115.992     0.000  339.601    0.000  339.601     0.000  109.682    0.000  109.682
263.00   374.963  140.728    0.000  140.728     0.000  292.392    0.000  292.392     0.000  119.635    0.000  119.635
263.10   453.997   99.963    0.000   99.963     0.000  359.401    0.000  359.401     0.000  189.104    0.000  189.104
263.20   425.055  146.079    0.000  146.079     0.000  364.160    0.000  364.160     0.000   99.528    0.000   99.528
263.30   438.919  117.807    0.000  117.807     0.000  325.679    0.000  325.679     0.000  169.298    0.000  169.298
263.40   414.083  126.728    0.000  126.728     0.000  330.651    0.000  330.651     0.000  109.682    0.000  109.682
263.50   430.463  161.588    0.000  161.588     0.000  332.297    0.000  332.297     0.000   59.717    0.000   59.717
263.60   394.426  171.545    0.000  171.545     0.000  315.736    0.000  315.736     0.000  119.434    0.000  119.434
263.70   420.849  134.345    0.000  134.345     0.000  315.045    0.000  315.045     0.000  109.883    0.000  109.883
263.80   403.438  167.894    0.000  167.894     0.000  348.508    0.000  348.508     0.000  179.151    0.000  179.151
263.90   434.535  134.639    0.000  134.639     0.000  337.614    0.000  337.614     0.000  159.245    0.000  159.245
264.00   456.585  117.205    0.000  117.205     0.000  348.595    0.000  348.595     0.000  169.198    0.000  169.198
264.10   416.858  151.852    0.000  151.852     0.000  339.820    0.000  339.820     0.000  119.434    0.000  119.434
264.20   441.768  111.191    0.000  111.191     0.000  343.969    0.000  343.969     0.000  189.104    0.000  189.104
264.30   440.863  112.888    0.000  112.888     0.000  349.675    0.000  349.675     0.000  149.292    0.000  149.292
264.40   449.760  128.255    0.000  128.255     0.000  327.236    0.000  327.236     0.000  189.305    0.000  189.305
264.50   460.737  120.046    0.000  120.046     0.000  334.845    0.000  334.845     0.000  109.481    0.000  109.481
264.60   437.780  128.299    0.000  128.299     0.000  336.707    0.000  336.707     0.000   69.670    0.000   69.670
264.70   473.512  123.576    0.000  123.576     0.000  363.642    0.000  363.642     0.000   99.528    0.000   99.528
264.80   448.632   80.883    0.000   80.883     0.000  298.703    0.000  298.703     0.000   29.858    0.000   29.858
264.90   442.393  122.263    0.000  122.263     0.000  374.403    0.000  374.403     0.000  139.541    0.000  139.541
265.00   505.360   68.220    0.000   68.220     0.000  309.684    0.000  309.684     0.000   70.072    0.000   70.072
265.10   457.657   74.506    0.000   74.506     0.000  346.953    0.000  346.953     0.000   90.179    0.000   90.179
265.20   491.934   85.325    0.000   85.325     0.000  404.542    0.000  404.542     0.000  169.198    0.000  169.198
265.30   511.233   79.890    0.000   79.890     0.000  380.158    0.000  380.158     0.000   99.729    0.000   99.729
265.40   483.635  115.454    0.000  115.454     0.000  424.038    0.000  424.038     0.000  248.820    0.000  248.820
265.50   455.222  118.125    0.000  118.125     0.000  355.600    0.000  355.600     0.000  199.056    0.000  199.056
265.60   408.865  123.909    0.000  123.909     0.000  272.894    0.000  272.894     0.000  139.339    0.000  139.339
265.70   412.889  129.061    0.000  129.061     0.000  335.452    0.000  335.452     0.000  149.493    0.000  149.493
265.80   461.181  119.283    0.000  119.283     0.000  341.329    0.000  341.329     0.000  249.021    0.000  249.021
265.90   420.079  109.437    0.000  109.437     0.000  287.418    0.000  287.418     0.000   99.528    0.000   99.528
266.00   424.110   89.056    0.000   89.056     0.000  317.117    0.000  317.117     0.000   91.385    0.000   91.385
266.10   446.572  109.283    0.000  109.283     0.000  330.345    0.000  330.345     0.000  129.387    0.000  129.387
266.20   425.880  128.263    0.000  128.263     0.000  348.163    0.000  348.163     0.000  159.245    0.000  159.245
266.30   417.656  127.372    0.000  127.372     0.000  328.748    0.000  328.748     0.000  160.049    0.000  160.049
266.40   424.189  109.456    0.000  109.456     0.000  272.762    0.000  272.762     0.000   69.670    0.000   69.670
266.50   443.418  104.442    0.000  104.442     0.000  320.750    0.000  320.750     0.000  139.440    0.000  139.440
266.60   467.481   84.564    0.000   84.564     0.000  311.459    0.000  311.459     0.000  139.339    0.000  139.339
266.70   515.819   69.619    0.000   69.619     0.000  336.879    0.000  336.879     0.000  109.481    0.000  109.481
266.80   467.174  115.555    0.000  115.555     0.000  386.079    0.000  386.079     0.000  139.339    0.000  139.339
266.90   469.719  110.899    0.000  110.899     0.000  347.471    0.000  347.471     0.000  179.151    0.000  179.151
267.00   454.732  131.725    0.000  131.725     0.000  376.696    0.000  376.696     0.000   79.824    0.000   79.824
267.10   422.309  130.093    0.000  130.093     0.000  353.134    0.000  353.134     0.000  159.245    0.000  159.245
267.20   452.257  119.798    0.000  119.798     0.000  375.010    0.000  375.010     0.000  139.339    0.000  139.339
267.30   404.433  108.964    0.000  108.964     0.000  362.646    0.000  362.646     0.000  149.292    0.000  149.292
267.40   422.272  130.751    0.000  130.751     0.000  361.954    0.000  361.954     0.000  189.104    0.000  189.104
267.50   461.357  113.649    0.000  113.649     0.000  328.277    0.000  328.277     0.000  159.245    0.000  159.245
267.60   448.412  121.727    0.000  121.727     0.000  343.451    0.000  343.451     0.000  189.104    0.000  189.104
267.70   428.577  126.882    0.000  126.882     0.000  335.885    0.000  335.885     0.000  179.151    0.000  179.151
267.80   437.391  113.567    0.000  113.567     0.000  287.074    0.000  287.074     0.000  139.339    0.000  139.339
267.90   393.978  116.356    0.000  116.356     0.000  280.804    0.000  280.804     0.000  109.481    0.000  109.481
268.00   428.427  115.871    0.000  115.871     0.000  317.380    0.000  317.380     0.000  109.481    0.000  109.481
268.10   450.301  117.271    0.000  117.271     0.000  272.591    0.000  272.591     0.000  119.434    0.000  119.434
268.20   433.645  105.206    0.000  105.206     0.000  342.976    0.000  342.976     0.000  129.387    0.000  129.387
268.30   410.927  115.118    0.000  115.118     0.000  303.024    0.000  303.024     0.000  139.339    0.000  139.339
268.40   436.912  116.999    0.000  116.999     0.000  279.076    0.000  279.076     0.000   40.012    0.000   40.012
268.50   447.148  109.019    0.000  109.019     0.000  374.577    0.000  374.577     0.000  169.198    0.000  169.198
268.60   442.822  111.382    0.000  111.382     0.000  335.840    0.000  335.840     0.000   99.528    0.000   99.528
268.70   453.412  117.682    0.000  117.682     0.000  334.371    0.000  334.371     0.000  199.056    0.000  199.056
268.80   404.169  146.177    0.000  146.177     0.000  360.483    0.000  360.483     0.000  119.635    0.000  119.635
268.90   433.363  119.656    0.000  119.656     0.000  302.639    0.000  302.639     0.000  119.434    0.000  119.434
269.00   411.866  104.626    0.000  104.626     0.000  319.455    0.000  319.455     0.000  129.387    0.000  129.387
269.10   392.298  120.189    0.000  120.189     0.000  308.864    0.000  308.864     0.000  159.245    0.000  159.245
269.20   423.072  126.371    0.000  126.371     0.000  277.346    0.000  277.346     0.000  119.434    0.000  119.434
269.30   468.149  104.935    0.000  104.935     0.000  333.722    0.000  333.722     0.000  139.339    0.000  139.339
269.40   437.025  120.923    0.000  120.923     0.000  319.106    0.000  319.106     0.000   99.528    0.000   99.528
269.50   486.624   96.569    0.000   96.569     0.000  311.457    0.000  311.457     0.000   69.670    0.000   69.670
269.60   460.819  121.195    0.000  121.195     0.000  319.586    0.000  319.586     0.000   49.764    0.000   49.764
269.70   425.962  130.647    0.000  130.647     0.000  348.508    0.000  348.508     0.000   69.670    0.000   69.670
269.80   472.700   99.252    0.000   99.252     0.000  355.642    0.000  355.642     0.000   29.858    0.000   29.858
269.90   449.091  132.468    0.000  132.468     0.000  314.527    0.000  314.527     0.000   49.764    0.000   49.764
270.00   463.034  149.293    0.000  149.293     0.000  331.861    0.000  331.861     0.000   19.906    0.000   19.906
270.10   452.816  106.703    0.000  106.703     0.000  294.376    0.000  294.376     0.000   10.154    0.000   10.154
270.20   482.150   99.089    0.000   99.089     0.000  333.071    0.000  333.071     0.000   40.616    0.000   40.616
270.30   467.755   97.604    0.000   97.604     0.000  314.264    0.000  314.264     0.000   71.077    0.000   71.077
270.40   446.713  122.819    0.000  122.819     0.000  354.559    0.000  354.559     0.000   30.060    0.000   30.060
270.50   411.499  150.864    0.000  150.864     0.000  333.291    0.000  333.291     0.000    9.953    0.000    9.953
270.60   429.761  158.375    0.000  158.375     0.000  356.766    0.000  356.766     0.000    9.953    0.000    9.953
270.70   437.212  121.580    0.000  121.580     0.000  293.733    0.000  293.733     0.000    9.953    0.000    9.953
270.80   460.412  119.785    0.000  119.785     0.000  324.168    0.000  324.168     0.000    0.000    0.000    0.000
270.90   387.346  165.503    0.000  165.503     0.000  323.648    0.000  323.648     0.000   69.670    0.000   69.670
271.00   438.818  137.073    0.000  137.073     0.000  355.728    0.000  355.728     0.000   59.717    0.000   59.717
271.10   403.630  156.009    0.000  156.009     0.000  339.213    0.000  339.213     0.000   89.575    0.000   89.575
271.20   453.637  134.817    0.000  134.817     0.000  354.171    0.000  354.171     0.000  149.493    0.000  149.493
271.30   433.823  158.408    0.000  158.408     0.000  352.011    0.000  352.011     0.000  278.679    0.000  278.679
271.40   463.210  116.849    0.000  116.849     0.000  369.651    0.000  369.651     0.000  139.339    0.000  139.339
271.50   443.434  105.750    0.000  105.750     0.000  402.855    0.000  402.855     0.000  129.387    0.000  129.387
271.60   501.001   49.069    0.000   49.069     0.000  362.647    0.000  362.647     0.000  109.682    0.000  109.682
271.70   450.234   83.161    0.000   83.161     0.000  356.768    0.000  356.768     0.000   99.528    0.000   99.528
271.80   436.560  110.822    0.000  110.822     0.000  352.920    0.000  352.920     0.000  159.245    0.000  159.245
271.90   447.804  110.684    0.000  110.684     0.000  375.745    0.000  375.745     0.000  150.700    0.000  150.700
272.00   433.442   96.970    0.000   96.970     0.000  320.364    0.000  320.364     0.000   69.871    0.000   69.871
272.10   454.332  109.875    0.000  109.875     0.000  369.693    0.000  369.693     0.000  119.434    0.000  119.434
272.20   482.809   98.818    0.000   98.818     0.000  385.950    0.000  385.950     0.000  130.191    0.000  130.191
272.30   463.662   56.609    0.000   56.609     0.000  311.977    0.000  311.977     0.000   89.575    0.000   89.575
272.40   465.105   37.330    0.000   37.330     0.000  270.775    0.000  270.775     0.000   49.764    0.000   49.764
272.50   501.040   39.233    0.000   39.233     0.000  293.862    0.000  293.862     0.000   59.717    0.000   59.717
272.60   481.805   33.327    0.000   33.327     0.000  314.873    0.000  314.873     0.000   79.824    0.000   79.824
272.70   510.947   23.309    0.000   23.309     0.000  298.573    0.000  298.573     0.000   99.528    0.000   99.528
272.80   487.449   47.716    0.000   47.716     0.000  347.644    0.000  347.644     0.000  110.084    0.000  110.084
272.90   517.222   32.962    0.000   32.962     0.000  347.645    0.000  347.645     0.000   60.923    0.000   60.923
273.00   530.851   76.747    0.000   76.747     0.000  395.160    0.000  395.160     0.000   59.717    0.000   59.717
273.10   481.608   38.598    0.000   38.598     0.000  288.804    0.000  288.804     0.000   20.107    0.000   20.107
273.20   502.617   46.872    0.000   46.872     0.000  323.260    0.000  323.260     0.000   59.717    0.000   59.717
273.30   444.290   81.890    0.000   81.890     0.000  294.338    0.000  294.338     0.000   29.858    0.000   29.858
273.40   486.857   73.548    0.000   73.548     0.000  297.884    0.000  297.884     0.000    0.000    0.000    0.000
273.50   522.074   64.978    0.000   64.978     0.000  340.815    0.000  340.815     0.000   69.670    0.000   69.670
273.60   484.608   74.918    0.000   74.918     0.000  319.066    0.000  319.066     0.000   30.060    0.000   30.060
273.70   458.290   53.411    0.000   53.411     0.000  265.458    0.000  265.458     0.000   59.717    0.000   59.717
273.80   475.205   58.610    0.000   58.610     0.000  326.935    0.000  326.935     0.000  109.481    0.000  109.481
273.90   502.768   63.964    0.000   63.964     0.000  324.299    0.000  324.299     0.000   71.077    0.000   71.077
274.00   513.846   32.146    0.000   32.146     0.000  353.222    0.000  353.222     0.000   79.623    0.000   79.623
274.10   511.110   51.676    0.000   51.676     0.000  366.190    0.000  366.190     0.000    0.000    0.000    0.000
274.20   521.221   68.249    0.000   68.249     0.000  360.400    0.000  360.400     0.000   69.670    0.000   69.670
274.30   505.308   73.234    0.000   73.234     0.000  359.145    0.000  359.145     0.000  170.404    0.000  170.404
274.40   510.654   62.033    0.000   62.033     0.000  337.010    0.000  337.010     0.000   89.575    0.000   89.575
274.50   513.509   63.314    0.000   63.314     0.000  365.934    0.000  365.934     0.000  149.292    0.000  149.292
274.60   507.167   56.848    0.000   56.848     0.000  342.026    0.000  342.026     0.000   59.717    0.000   59.717
274.70   509.675   78.929    0.000   78.929     0.000  373.544    0.000  373.544     0.000  131.196    0.000  131.196
274.80   491.556   51.929    0.000   51.929     0.000  332.946    0.000  332.946     0.000   69.670    0.000   69.670
274.90   457.858   87.845    0.000   87.845     0.000  340.296    0.000  340.296     0.000  120.640    0.000  120.640
275.00   470.370   77.060    0.000   77.060     0.000  347.601    0.000  347.601     0.000  139.339    0.000  139.339
275.10   541.951   27.266    0.000   27.266     0.000  334.846    0.000  334.846     0.000   80.226    0.000   80.226
275.20   497.642   46.828    0.000   46.828     0.000  315.091    0.000  315.091     0.000  180.156    0.000  180.156
275.30   564.666   11.907    0.000   11.907     0.000  309.384    0.000  309.384     0.000   90.983    0.000   90.983
275.40   556.549   13.979    0.000   13.979     0.000  387.722    0.000  387.722     0.000  149.895    0.000  149.895
275.50   507.215   14.331    0.000   14.331     0.000  270.084    0.000  270.084     0.000  119.635    0.000  119.635
275.60   499.839    8.427    0.000    8.427     0.000  336.492    0.000  336.492     0.000  109.481    0.000  109.481
275.70   517.274   22.615    0.000   22.615     0.000  351.492    0.000  351.492     0.000   70.273    0.000   70.273
275.80   527.879   24.139    0.000   24.139     0.000  396.584    0.000  396.584     0.000  149.493    0.000  149.493
275.90   501.558   42.080    0.000   42.080     0.000  383.141    0.000  383.141     0.000   99.729    0.000   99.729
276.00   516.059   49.012    0.000   49.012     0.000  372.506    0.000  372.506     0.000   81.030    0.000   81.030
276.10   531.932   36.526    0.000   36.526     0.000  367.533    0.000  367.533     0.000  149.292    0.000  149.292
276.20   506.797   34.892    0.000   34.892     0.000  370.037    0.000  370.037     0.000  160.250    0.000  160.250
276.30   494.250   48.943    0.000   48.943     0.000  327.109    0.000  327.109     0.000  169.198    0.000  169.198
276.40   445.499  101.902    0.000  101.902     0.000  371.424    0.000  371.424     0.000  129.387    0.000  129.387
276.50   500.720   72.746    0.000   72.746     0.000  364.464    0.000  364.464     0.000  179.151    0.000  179.151
276.60   480.913   68.150    0.000   68.150     0.000  356.551    0.000  356.551     0.000   80.226    0.000   80.226
276.70   499.047   48.209    0.000   48.209     0.000  367.664    0.000  367.664     0.000  219.163    0.000  219.163
276.80   496.683   32.033    0.000   32.033     0.000  357.242    0.000  357.242     0.000  199.660    0.000  199.660
276.90   534.217   31.017    0.000   31.017     0.000  379.896    0.000  379.896     0.000  191.516    0.000  191.516
277.00   519.810   23.407    0.000   23.407     0.000  354.348    0.000  354.348     0.000  190.109    0.000  190.109
277.10   517.919   35.596    0.000   35.596     0.000  339.777    0.000  339.777     0.000  109.481    0.000  109.481
277.20   505.655    7.187    0.000    7.187     0.000  281.368    0.000  281.368     0.000   50.367    0.000   50.367
277.30   522.768   10.568    0.000   10.568     0.000  311.588    0.000  311.588     0.000   70.273    0.000   70.273
277.40   515.198    8.638    0.000    8.638     0.000  314.183    0.000  314.183     0.000  139.541    0.000  139.541
277.50   534.929   10.513    0.000   10.513     0.000  295.116    0.000  295.116     0.000   60.119    0.000   60.119
277.60   549.578   13.923    0.000   13.923     0.000  344.187    0.000  344.187     0.000  119.434    0.000  119.434
277.70   491.814   80.683    0.000   80.683     0.000  377.737    0.000  377.737     0.000  129.588    0.000  129.588
277.80   466.211   91.785    0.000   91.785     0.000  351.536    0.000  351.536     0.000  179.352    0.000  179.352
277.90   491.374   64.015    0.000   64.015     0.000  362.127    0.000  362.127     0.000  169.198    0.000  169.198
278.00   545.088   15.092    0.000   15.092     0.000  365.070    0.000  365.070     0.000  149.292    0.000  149.292
278.10   509.312   14.966    0.000   14.966     0.000  265.241    0.000  265.241     0.000   79.623    0.000   79.623
278.20   502.410   40.320    0.000   40.320     0.000  317.512    0.000  317.512     0.000  139.339    0.000  139.339
278.30   482.840   61.347    0.000   61.347     0.000  343.842    0.000  343.842     0.000  238.868    0.000  238.868
278.40   481.327   33.443    0.000   33.443     0.000  355.817    0.000  355.817     0.000  189.707    0.000  189.707
278.50   494.529   63.134    0.000   63.134     0.000  358.411    0.000  358.411     0.000   79.824    0.000   79.824
278.60   496.790   53.609    0.000   53.609     0.000  368.399    0.000  368.399     0.000  189.506    0.000  189.506
278.70   448.473   85.569    0.000   85.569     0.000  345.611    0.000  345.611     0.000  139.943    0.000  139.943
278.80   460.110  101.034    0.000  101.034     0.000  349.073    0.000  349.073     0.000   50.769    0.000   50.769
278.90   527.073   45.983    0.000   45.983     0.000  367.705    0.000  367.705     0.000  179.151    0.000  179.151
279.00   560.847   56.708    0.000   56.708     0.000  391.443    0.000  391.443     0.000  258.773    0.000  258.773
279.10   483.470   73.463    0.000   73.463     0.000  351.190    0.000  351.190     0.000  190.913    0.000  190.913
279.20   468.899   81.625    0.000   81.625     0.000  322.614    0.000  322.614     0.000   80.628    0.000   80.628
279.30   473.346   89.108    0.000   89.108     0.000  343.754    0.000  343.754     0.000  101.338    0.000  101.338
279.40   482.512   64.768    0.000   64.768     0.000  344.403    0.000  344.403     0.000  210.417    0.000  210.417
279.50   448.195   71.900    0.000   71.900     0.000  350.454    0.000  350.454     0.000  160.451    0.000  160.451
279.60   429.589   72.775    0.000   72.775     0.000  300.780    0.000  300.780     0.000  171.209    0.000  171.209
279.70   525.552   47.053    0.000   47.053     0.000  346.306    0.000  346.306     0.000  132.000    0.000  132.000
279.80   473.947   37.837    0.000   37.837     0.000  323.347    0.000  323.347     0.000  149.493    0.000  149.493
279.90   552.734   29.465    0.000   29.465     0.000  366.540    0.000  366.540     0.000  219.766    0.000  219.766
280.00   489.547   51.507    0.000   51.507     0.000  335.238    0.000  335.238     0.000  130.191    0.000  130.191
280.10   508.453   39.020    0.000   39.020     0.000  307.827    0.000  307.827     0.000   70.675    0.000   70.675
280.20   514.908   23.250    0.000   23.250     0.000  316.863    0.000  316.863     0.000  149.292    0.000  149.292
280.30   513.758   44.953    0.000   44.953     0.000  395.202    0.000  395.202     0.000  119.434    0.000  119.434
280.40   492.505   57.715    0.000   57.715     0.000  338.695    0.000  338.695     0.000  149.493    0.000  149.493
280.50   494.286   57.185    0.000   57.185     0.000  372.289    0.000  372.289     0.000  159.848    0.000  159.848
280.60   472.770   69.502    0.000   69.502     0.000  359.406    0.000  359.406     0.000  169.600    0.000  169.600
280.70   507.717   38.300    0.000   38.300     0.000  336.967    0.000  336.967     0.000  120.037    0.000  120.037
280.80   530.266   72.322    0.000   72.322     0.000  421.834    0.000  421.834     0.000  249.223    0.000  249.223
280.90   524.312   33.271    0.000   33.271     0.000  330.005    0.000  330.005     0.000   99.729    0.000   99.729
281.00   514.622   62.415    0.000   62.415     0.000  375.229    0.000  375.229     0.000  239.270    0.000  239.270
281.10   513.744   62.599    0.000   62.599     0.000  420.020    0.000  420.020     0.000  279.282    0.000  279.282
281.20   479.378  104.121    0.000  104.121     0.000  420.971    0.000  420.971     0.000  280.690    0.000  280.690
281.30   569.323   70.319    0.000   70.319     0.000  416.474    0.000  416.474     0.000  278.679    0.000  278.679
281.40   522.323   59.061    0.000   59.061     0.000  364.550    0.000  364.550     0.000  228.915    0.000  228.915
281.50   494.534   66.445    0.000   66.445     0.000  373.327    0.000  373.327     0.000  169.198    0.000  169.198
281.60   508.291   61.825    0.000   61.825     0.000  391.097    0.000  391.097     0.000  149.694    0.000  149.694
281.70   452.840   96.680    0.000   96.680     0.000  332.817    0.000  332.817     0.000  209.009    0.000  209.009
281.80   512.068   49.127    0.000   49.127     0.000  361.352    0.000  361.352     0.000  149.493    0.000  149.493
281.90   479.697   50.565    0.000   50.565     0.000  382.448    0.000  382.448     0.000  120.640    0.000  120.640
282.00   434.609  108.991    0.000  108.991     0.000  351.059    0.000  351.059     0.000   99.930    0.000   99.930
282.10   422.616   96.535    0.000   96.535     0.000  328.406    0.000  328.406     0.000   91.385    0.000   91.385
282.20   485.225   69.590    0.000   69.590     0.000  355.384    0.000  355.384     0.000  189.707    0.000  189.707
282.30   447.267  108.641    0.000  108.641     0.000  350.846    0.000  350.846     0.000  161.658    0.000  161.658
282.40   426.443   92.153    0.000   92.153     0.000  341.507    0.000  341.507     0.000  169.600    0.000  169.600
282.50   427.461  111.327    0.000  111.327     0.000  332.036    0.000  332.036     0.000  100.735    0.000  100.735
282.60   442.259   99.505    0.000   99.505     0.000  333.379    0.000  333.379     0.000  199.861    0.000  199.861
282.70   421.488  115.044    0.000  115.044     0.000  341.289    0.000  341.289     0.000  180.357    0.000  180.357
282.80   408.112  100.816    0.000  100.816     0.000  336.232    0.000  336.232     0.000  110.486    0.000  110.486
282.90   391.712  125.505    0.000  125.505     0.000  362.822    0.000  362.822     0.000  180.156    0.000  180.156
283.00   424.096  107.735    0.000  107.735     0.000  291.873    0.000  291.873     0.000  121.042    0.000  121.042
283.10   443.292   91.036    0.000   91.036     0.000  335.583    0.000  335.583     0.000  110.687    0.000  110.687
283.20   434.621   90.334    0.000   90.334     0.000  364.032    0.000  364.032     0.000   70.876    0.000   70.876
283.30   417.705  115.369    0.000  115.369     0.000  345.874    0.000  345.874     0.000  140.144    0.000  140.144
283.40   460.944   92.954    0.000   92.954     0.000  336.318    0.000  336.318     0.000   80.829    0.000   80.829
283.50   437.721   96.659    0.000   96.659     0.000  300.867    0.000  300.867     0.000  100.332    0.000  100.332
283.60   473.887   94.997    0.000   94.997     0.000  380.980    0.000  380.980     0.000  160.854    0.000  160.854
283.70   454.905   97.875    0.000   97.875     0.000  360.314    0.000  360.314     0.000  121.042    0.000  121.042
283.80   456.246   94.936    0.000   94.936     0.000  368.917    0.000  368.917     0.000  149.694    0.000  149.694
283.90   466.934   83.793    0.000   83.793     0.000  336.318    0.000  336.318     0.000   40.012    0.000   40.012
284.00   436.735   99.519    0.000   99.519    11.196  351.016    0.000  351.016     0.000  140.144    0.000  140.144
284.10   435.987   91.838    0.000   91.838     3.718  333.678    0.000  333.678     0.000  179.553    0.000  179.553
284.20   482.304   85.639    0.000   85.639     0.000  331.952    0.000  331.952     0.000  159.446    0.000  159.446
284.30   443.189  117.382    0.000  117.382     0.000  333.593    0.000  333.593     0.000  100.131    0.000  100.131
284.40   436.839  118.892    0.000  118.892     0.000  357.589    0.000  357.589     0.000   89.776    0.000   89.776
284.50   437.870  101.860    0.000  101.860     0.000  333.248    0.000  333.248     0.000   80.427    0.000   80.427
284.60   443.844  122.814    0.000  122.814     1.816  404.498    0.000  404.498     0.000  219.766    0.000  219.766
284.70   451.792  111.819    0.000  111.819     0.000  341.201    0.000  341.201     0.000  239.873    0.000  239.873
284.80   434.959  122.947    0.000  122.947     1.816  366.537    0.000  366.537     0.000  220.168    0.000  220.168
284.90   443.719  105.481    0.000  105.481     5.620  343.149    0.000  343.149     0.000  131.397    0.000  131.397
285.00   423.476  113.189    0.000  113.189     0.000  340.814    0.000  340.814     0.000   80.628    0.000   80.628
285.10   427.289  101.632    0.000  101.632    14.829  307.740    0.000  307.740     0.000  180.156    0.000  180.156
285.20   405.945  126.278    0.000  126.278     0.000  333.075    0.000  333.075     0.000  120.037    0.000  120.037
285.30   475.313   98.779    0.000   98.779     0.000  399.267    0.000  399.267     0.000  199.056    0.000  199.056
285.40   411.628   97.109    0.000   97.109     1.902  304.368    0.000  304.368     0.000   10.154    0.000   10.154
285.50   428.630  105.722    0.000  105.722     0.000  340.165    0.000  340.165     0.000  199.660    0.000  199.660
285.60   454.633  100.577    0.000  100.577     0.000  355.428    0.000  355.428     0.000  150.298    0.000  150.298
285.70   445.771   97.447    0.000   97.447     5.707  351.839    0.000  351.839     0.000  199.257    0.000  199.257
285.80   486.394   49.448    0.000   49.448    20.234  333.765    0.000  333.765     0.000  101.338    0.000  101.338
285.90   489.050   95.503    0.000   95.503     5.707  370.732    0.000  370.732     0.000  190.109    0.000  190.109
286.00   449.100   88.286    0.000   88.286     0.000  308.475    0.000  308.475     0.000  250.027    0.000  250.027
286.10   483.408   76.453    0.000   76.453     3.805  373.975    0.000  373.975     0.000  129.990    0.000  129.990
286.20   459.944  115.849    0.000  115.849     0.000  362.907    0.000  362.907     0.000  189.707    0.000  189.707
286.30   485.513   77.653    0.000   77.653     0.000  375.964    0.000  375.964     0.000  179.151    0.000  179.151
286.40   466.696   89.685    0.000   89.685     0.000  391.744    0.000  391.744     0.000  240.074    0.000  240.074
286.50   455.199   93.875    0.000   93.875     0.000  393.949    0.000  393.949     0.000  278.679    0.000  278.679
286.60   462.650   92.350    0.000   92.350     0.000  411.158    0.000  411.158     0.000  290.642    0.000  290.642
286.70   456.050  107.142    0.000  107.142     0.000  449.417    0.000  449.417     0.000  318.892    0.000  318.892
286.80   471.233  105.473    0.000  105.473     0.000  418.075    0.000  418.075     0.000  241.884    0.000  241.884
286.90   500.965   76.131    0.000   76.131     5.707  425.425    0.000  425.425     0.000  370.064    0.000  370.064
287.00   457.142  101.354    0.000  101.354    17.121  445.871    0.000  445.871     0.000  300.394    0.000  300.394
287.10   461.714  102.408    0.000  102.408     3.805  418.762    0.000  418.762     0.000  249.826    0.000  249.826
287.20   485.684   64.993    0.000   64.993     0.000  398.489    0.000  398.489     0.000  359.709    0.000  359.709
287.30   471.265   89.105    0.000   89.105     0.000  391.484    0.000  391.484     0.000  159.446    0.000  159.446
287.40   420.281  113.091    0.000  113.091     1.902  360.053    0.000  360.053     0.000  119.434    0.000  119.434
287.50   438.341   99.912    0.000   99.912     0.000  347.991    0.000  347.991     0.000  179.151    0.000  179.151
287.60   484.298   77.400    0.000   77.400     0.000  375.746    0.000  375.746     0.000   69.670    0.000   69.670
287.70   461.157   93.502    0.000   93.502     0.000  382.536    0.000  382.536     0.000   89.575    0.000   89.575
287.80   454.317  102.848    0.000  102.848     5.707  366.712    0.000  366.712     0.000  238.868    0.000  238.868
287.90   457.861   93.866    0.000   93.866     3.805  351.362    0.000  351.362     0.000  179.352    0.000  179.352
288.00   483.696   90.120    0.000   90.120    20.493  342.587    0.000  342.587     0.000  119.434    0.000  119.434
288.10   480.601   96.891    0.000   96.891     1.902  407.523    0.000  407.523     0.000  150.097    0.000  150.097
288.20   462.391   74.565    0.000   74.565     1.816  366.191    0.000  366.191     0.000  169.198    0.000  169.198
288.30   481.382   90.963    0.000   90.963     9.425  396.628    0.000  396.628     0.000  149.292    0.000  149.292
288.40   450.786   70.854    0.000   70.854     0.000  332.124    0.000  332.124     0.000  220.168    0.000  220.168
288.50   437.951  113.424    0.000  113.424     9.511  365.068    0.000  365.068     0.000  109.481    0.000  109.481
288.60   476.374   74.320    0.000   74.320     7.306  344.662    0.000  344.662     0.000  120.238    0.000  120.238
288.70   450.321  111.576    0.000  111.576     1.902  395.287    0.000  395.287     0.000  129.789    0.000  129.789
288.80   470.582   82.972    0.000   82.972     5.707  354.563    0.000  354.563     0.000  189.104    0.000  189.104
288.90   467.802   71.010    0.000   71.010     7.523  327.195    0.000  327.195     0.000  129.588    0.000  129.588
289.00   438.171  110.283    0.000  110.283     0.000  368.571    0.000  368.571     0.000  149.292    0.000  149.292
289.10   463.067  100.872    0.000  100.872     3.805  338.220    0.000  338.220     0.000  139.339    0.000  139.339
289.20   503.731   72.320    0.000   72.320    13.057  317.469    0.000  317.469     0.000   79.623    0.000   79.623
289.30   507.415   73.716    0.000   73.716     5.620  347.430    0.000  347.430     0.000  308.537    0.000  308.537
289.40   462.991  122.692    0.000  122.692     9.511  445.829    0.000  445.829     0.000  169.399    0.000  169.399
289.50   478.314   84.932    0.000   84.932     0.000  368.483    0.000  368.483     0.000  268.927    0.000  268.927
289.60   479.994   94.397    0.000   94.397     3.805  405.316    0.000  405.316     0.000  179.151    0.000  179.151
289.70   468.090  101.221    0.000  101.221     0.000  398.918    0.000  398.918     0.000  189.707    0.000  189.707
289.80   464.183  114.174    0.000  114.174     0.000  389.711    0.000  389.711     0.000  219.163    0.000  219.163
289.90   538.542   63.676    0.000   63.676     3.805  392.264    0.000  392.264     0.000  199.257    0.000  199.257
290.00   505.026  105.252    0.000  105.252     7.609  386.254    0.000  386.254     0.000  170.203    0.000  170.203
290.10   486.739   88.946    0.000   88.946    17.121  368.139    0.000  368.139     0.000  219.967    0.000  219.967
290.20   500.998  102.513    0.000  102.513     5.620  415.609    0.000  415.609     0.000  259.577    0.000  259.577
290.30   545.839   88.952    0.000   88.952    16.861  454.347    0.000  454.347     0.000  248.820    0.000  248.820
290.40   480.358   79.799    0.000   79.799     0.000  419.283    0.000  419.283     0.000  210.417    0.000  210.417
290.50   526.045   57.440    0.000   57.440    22.568  348.035    0.000  348.035     0.000  239.069    0.000  239.069
290.60   476.203  101.339    0.000  101.339    18.547  360.313    0.000  360.313     0.000  170.404    0.000  170.404
290.70   477.240   98.577    0.000   98.577    39.343  382.017    0.000  382.017     0.000  180.156    0.000  180.156
290.80   459.514   96.080    0.000   96.080    11.414  345.222    0.000  345.222     0.000  249.625    0.000  249.625
290.90   468.327   68.363    0.000   68.363    29.486  357.460    0.000  357.460     0.000  199.458    0.000  199.458
291.00   491.421   52.185    0.000   52.185    29.569  327.845    0.000  327.845     0.000  101.137    0.000  101.137
291.10   464.908   67.827    0.000   67.827    10.895  352.963    0.000  352.963     0.000  259.577    0.000  259.577
291.20   498.008   60.977    0.000   60.977    23.950  361.870    0.000  361.870     0.000  161.457    0.000  161.457
291.30   435.066   92.827    0.000   92.827     7.609  321.920    0.000  321.920     0.000  160.049    0.000  160.049
291.40   487.965   79.439    0.000   79.439    23.865  340.511    0.000  340.511     0.000  119.836    0.000  119.836
291.50   532.038  106.822    0.000  106.822    41.546  355.818    0.000  355.818     0.000  140.546    0.000  140.546
291.60   506.089   95.420    0.000   95.420     3.718  405.536    0.000  405.536     0.000  190.109    0.000  190.109
291.70   494.426   68.505    0.000   68.505    40.984  308.519    0.000  308.519     0.000  239.069    0.000  239.069
291.80   491.544   67.053    0.000   67.053     7.435  348.639    0.000  348.639     0.000  140.747    0.000  140.747
291.90   457.180   78.694    0.000   78.694    11.068  340.642    0.000  340.642     0.000  249.223    0.000  249.223
292.00   490.182   74.171    0.000   74.171    32.166  337.097    0.000  337.097     0.000  288.833    0.000  288.833
292.10   478.109   97.126    0.000   97.126    13.143  354.216    0.000  354.216     0.000  230.322    0.000  230.322
292.20   475.146   94.802    0.000   94.802    31.215  405.105    0.000  405.105     0.000  388.763    0.000  388.763
292.30   459.885   92.530    0.000   92.530     7.350  395.290    0.000  395.290     0.000  358.301    0.000  358.301
292.40   447.406  107.864    0.000  107.864    11.327  421.661    0.000  421.661     0.000  358.905    0.000  358.905
292.50   466.523  115.246    0.000  115.246     0.000  426.418    0.000  426.418     0.000  338.597    0.000  338.597
292.60   464.279  101.872    0.000  101.872     0.000  441.678    0.000  441.678     0.000  429.178    0.000  429.178
292.70   462.373   94.365    0.000   94.365    16.817  363.987    0.000  363.987     0.000  359.910    0.000  359.910
292.80   452.243   83.725    0.000   83.725     9.252  380.634    0.000  380.634     0.000  268.726    0.000  268.726
292.90   469.896   90.333    0.000   90.333    21.877  367.145    0.000  367.145     0.000  389.165    0.000  389.165
293.00   496.980   78.257    0.000   78.257     9.252  415.610    0.000  415.610     0.000  279.885    0.000  279.885
293.10   495.372   80.003    0.000   80.003    13.057  387.075    0.000  387.075     0.000  368.455    0.000  368.455
293.20   487.675   83.652    0.000   83.652    11.414  364.204    0.000  364.204     0.000  369.058    0.000  369.058
293.30   463.696   78.173    0.000   78.173     7.566  358.064    0.000  358.064     0.000   89.776    0.000   89.776
293.40   476.753   78.185    0.000   78.185    17.034  359.361    0.000  359.361     0.000  129.990    0.000  129.990
293.50   501.467  109.852    0.000  109.852     9.079  380.072    0.000  380.072     0.000  319.898    0.000  319.898
293.60   519.201   88.967    0.000   88.967     5.534  407.569    0.000  407.569     0.000  368.857    0.000  368.857
293.70   472.028   89.357    0.000   89.357    11.154  398.662    0.000  398.662     0.000  368.455    0.000  368.455
293.80   520.103   67.026    0.000   67.026    27.756  381.239    0.000  381.239     0.000  349.153    0.000  349.153
293.90   458.832   66.462    0.000   66.462    28.016  303.201    0.000  303.201     0.000  219.565    0.000  219.565
294.00   486.264   67.195    0.000   67.195    24.254  329.746    0.000  329.746     0.000  279.081    0.000  279.081
294.10   441.063   77.638    0.000   77.638    23.865  344.100    0.000  344.100     0.000  279.483    0.000  279.483
294.20   500.898   60.233    0.000   60.233    14.527  374.016    0.000  374.016     0.000  270.938    0.000  270.938
294.30   478.335   75.580    0.000   75.580    12.797  332.990    0.000  332.990     0.000  230.121    0.000  230.121
294.40   495.446   76.073    0.000   76.073    12.711  348.898    0.000  348.898     0.000  251.032    0.000  251.032
294.50   482.016  124.274    0.000  124.274     0.000  416.037    0.000  416.037     0.000  299.789    0.000  299.789
294.60   479.187   71.001    0.000   71.001    23.735  366.626    0.000  366.626     0.000  320.099    0.000  320.099
294.70   461.999   78.469    0.000   78.469     5.576  345.052    0.000  345.052     0.000  209.612    0.000  209.612
294.80   484.995   65.813    0.000   65.813     5.707  346.089    0.000  346.089     0.000  279.081    0.000  279.081
294.90   459.418   76.074    0.000   76.074    11.327  392.739    0.000  392.739     0.000  229.116    0.000  229.116
295.00   485.190   78.131    0.000   78.131     9.079  367.232    0.000  367.232     0.000  309.342    0.000  309.342
295.10   494.050   75.144    0.000   75.144    18.418  381.931    0.000  381.931     0.000  348.349    0.000  348.349
295.20   464.654  114.814    0.000  114.814     1.902  377.736    0.000  377.736     0.000  279.885    0.000  279.885
295.30   448.203   99.658    0.000   99.658     1.816  417.555    0.000  417.555     0.000  289.637    0.000  289.637
295.40   467.877  103.115    0.000  103.115     0.000  392.824    0.000  392.824     0.000  249.826    0.000  249.826
295.50   440.994  120.447    0.000  120.447     0.000  398.444    0.000  398.444     0.000  249.826    0.000  249.826
295.60   466.247   70.661    0.000   70.661     7.263  348.597    0.000  348.597     0.000  249.424    0.000  249.424
295.70   475.741   72.706    0.000   72.706     7.263  358.152    0.000  358.152     0.000  210.014    0.000  210.014
295.80   462.097   65.784    0.000   65.784    11.240  345.527    0.000  345.527     0.000  189.104    0.000  189.104
295.90   507.963   78.215    0.000   78.215     3.805  396.457    0.000  396.457     0.000  239.873    0.000  239.873
296.00   501.896   75.157    0.000   75.157     3.805  361.653    0.000  361.653     0.000  229.317    0.000  229.317
296.10   490.604   77.285    0.000   77.285    33.203  333.421    0.000  333.421     0.000  261.186    0.000  261.186
296.20   476.598   86.348    0.000   86.348     0.000  402.208    0.000  402.208     0.000  181.765    0.000  181.765
296.30   479.786   69.790    0.000   69.790    22.049  372.766    0.000  372.766     0.000  250.429    0.000  250.429
296.40   493.874   53.283    0.000   53.283    24.081  323.218    0.000  323.218     0.000  219.364    0.000  219.364
296.50   458.564   77.198    0.000   77.198     3.805  361.870    0.000  361.870     0.000   81.231    0.000   81.231
296.60   452.014   90.403    0.000   90.403     7.263  333.508    0.000  333.508     0.000   90.983    0.000   90.983
296.70   457.569   69.501    0.000   69.501    16.645  325.423    0.000  325.423     0.000  140.747    0.000  140.747
296.80   493.711   81.095    0.000   81.095     7.263  406.400    0.000  406.400     0.000  259.779    0.000  259.779
296.90   473.102   90.865    0.000   90.865     0.000  321.056    0.000  321.056     0.000   20.107    0.000   20.107
297.00   458.834   81.142    0.000   81.142     3.805  330.655    0.000  330.655     0.000  140.345    0.000  140.345
297.10   463.436  107.058    0.000  107.058     9.425  332.124    0.000  332.124     0.000  120.037    0.000  120.037
297.20   465.696  102.648    0.000  102.648    12.884  332.600    0.000  332.600     0.000  189.707    0.000  189.707
297.30   447.250   75.984    0.000   75.984     0.000  294.770    0.000  294.770     0.000   50.769    0.000   50.769
297.40   494.197  102.774    0.000  102.774     3.805  364.119    0.000  364.119     0.000  240.074    0.000  240.074
297.50   459.489   84.411    0.000   84.411     5.620  338.307    0.000  338.307     0.000  119.836    0.000  119.836
297.60   446.659   91.963    0.000   91.963    16.775  333.551    0.000  333.551     0.000   70.876    0.000   70.876
297.70   471.115   62.188    0.000   62.188    22.351  316.863    0.000  316.863     0.000  160.049    0.000  160.049
297.80   516.651   38.145    0.000   38.145    22.308  305.189    0.000  305.189     0.000  100.131    0.000  100.131
297.90   498.795   53.606    0.000   53.606    27.497  340.123    0.000  340.123     0.000   70.675    0.000   70.675
298.00   541.306   71.688    0.000   71.688     5.663  362.604    0.000  362.604     0.000  150.499    0.000  150.499
298.10   542.426   29.579    0.000   29.579    20.448  356.682    0.000  356.682     0.000  179.553    0.000  179.553
298.20   513.911   20.927    0.000   20.927    11.414  342.329    0.000  342.329     0.000  151.102    0.000  151.102
298.30   502.848   11.963    0.000   11.963     9.511  320.192    0.000  320.192     0.000  120.640    0.000  120.640
298.40   513.927   14.909    0.000   14.909    12.797  337.831    0.000  337.831     0.000   90.983    0.000   90.983
298.50   485.710   35.259    0.000   35.259     7.263  381.928    0.000  381.928     0.000  250.831    0.000  250.831
298.60   482.579   27.593    0.000   27.593     1.816  297.883    0.000  297.883     0.000  130.593    0.000  130.593
298.70   505.305   15.910    0.000   15.910    24.038  346.046    0.000  346.046     0.000  210.014    0.000  210.014
298.80   504.455   34.723    0.000   34.723     7.609  364.551    0.000  364.551     0.000  318.892    0.000  318.892
298.90   500.319   39.726    0.000   39.726     1.816  361.697    0.000  361.697     0.000  190.511    0.000  190.511
299.00   479.128   57.652    0.000   57.652     3.632  406.487    0.000  406.487     0.000  229.518    0.000  229.518
299.10   484.617   49.199    0.000   49.199     5.448  354.002    0.000  354.002     0.000  150.298    0.000  150.298
299.20   494.350   46.576    0.000   46.576    41.893  310.854    0.000  310.854     0.000  249.826    0.000  249.826
299.30   552.725   32.441    0.000   32.441    19.974  389.022    0.000  389.022     0.000  300.796    0.000  300.796
299.40   541.974   40.812    0.000   40.812    18.591  389.107    0.000  389.107     0.000  209.411    0.000  209.411
299.50   548.365   51.198    0.000   51.198     5.534  438.697    0.000  438.697     0.000  388.160    0.000  388.160
299.60   501.178   85.909    0.000   85.909     3.805  472.246    0.000  472.246     0.000  288.833    0.000  288.833
299.70   483.177   79.415    0.000   79.415     0.000  422.008    0.000  422.008     0.000  179.754    0.000  179.754
299.80   509.657   50.253    0.000   50.253    20.752  353.741    0.000  353.741     0.000  200.062    0.000  200.062
299.90   527.789   81.325    0.000   81.325     9.339  418.637    0.000  418.637     0.000  190.109    0.000  190.109
300.00   585.111   49.559    0.000   49.559     3.805  416.344    0.000  416.344     0.000  398.917    0.000  398.917
300.10   525.977   91.444    0.000   91.444    13.143  425.381    0.000  425.381     0.000  279.885    0.000  279.885
300.20   497.561  126.463    0.000  126.463     0.000  467.789    0.000  467.789     0.000  251.936    0.000  251.936
300.30   492.188  147.714    0.000  147.714     0.000  458.494    0.000  458.494     0.000  180.960    0.000  180.960
300.40   500.146  142.289    0.000  142.289     9.511  528.877    0.000  528.877     0.000  270.636    0.000  270.636
300.50   512.417  149.031    0.000  149.031     0.000  531.735    0.000  531.735     0.000  404.446    0.000  404.446
300.60   548.862  121.560    0.000  121.560     5.707  487.286    0.000  487.286     0.000  332.967    0.000  332.967
300.70   465.426  129.250    0.000  129.250     0.000  536.576    0.000  536.576     0.000  242.286    0.000  242.286
300.80   444.216  168.099    0.000  168.099     3.632  560.697    0.000  560.697     0.000  252.841    0.000  252.841
300.90   479.864  161.911    0.000  161.911     1.902  540.337    0.000  540.337     0.000  322.712    0.000  322.712
301.00   506.138  149.450    0.000  149.450     3.805  547.862    0.000  547.862     0.000  200.665    0.000  200.665
301.10   481.321  139.283    0.000  139.283     0.000  494.596    0.000  494.596     0.000  272.948    0.000  272.948
301.20   468.643  155.518    0.000  155.518     1.902  514.698    0.000  514.698     0.000  152.308    0.000  152.308
301.30   487.493  162.037    0.000  162.037     3.805  554.823    0.000  554.823     0.000   59.918    0.000   59.918
301.40   481.788  144.823    0.000  144.823     0.000  531.086    0.000  531.086     0.000  201.770    0.000  201.770
301.50   476.810  147.329    0.000  147.329     7.609  475.401    0.000  475.401     0.000  290.542    0.000  290.542
301.60   495.940  123.629    0.000  123.629     3.805  490.618    0.000  490.618     0.000  182.468    0.000  182.468
301.70   505.024  102.400    0.000  102.400     0.000  466.235    0.000  466.235     0.000  242.788    0.000  242.788
301.80   519.081   70.053    0.000   70.053     0.000  490.531    0.000  490.531     0.000  201.166    0.000  201.166
301.90   521.085   81.314    0.000   81.314     5.707  482.147    0.000  482.147     0.000  301.600    0.000  301.600
302.00   523.549   86.654    0.000   86.654     3.805  478.339    0.000  478.339     0.000  380.317    0.000  380.317
302.10   522.913  141.285    0.000  141.285     9.511  557.068    0.000  557.068     0.000  479.846    0.000  479.846
302.20   583.130   50.915    0.000   50.915     7.523  486.166    0.000  486.166     0.000  313.564    0.000  313.564
302.30   589.175   63.895    0.000   63.895    15.045  473.890    0.000  473.890     0.000  353.174    0.000  353.174
302.40   596.114   57.270    0.000   57.270     3.805  449.848    0.000  449.848     0.000  243.693    0.000  243.693
302.50   552.509   65.192    0.000   65.192     0.000  378.295    0.000  378.295     0.000  283.102    0.000  283.102
302.60   502.231  110.173    0.000  110.173     5.707  412.493    0.000  412.493     0.000  253.445    0.000  253.445
302.70   534.347  107.968    0.000  107.968     1.902  466.843    0.000  466.843     0.000  429.379    0.000  429.379
302.80   498.488  114.062    0.000  114.062     0.000  480.975    0.000  480.975     0.000  309.643    0.000  309.643
302.90   538.309   91.362    0.000   91.362     0.000  445.355    0.000  445.355     0.000  129.387    0.000  129.387
303.00   565.645   47.687    0.000   47.687     0.000  428.360    0.000  428.360     0.000  308.638    0.000  308.638
303.10   568.663   74.977    0.000   74.977     0.000  450.327    0.000  450.327     0.000  268.726    0.000  268.726
303.20   533.295   89.332    0.000   89.332     1.902  454.431    0.000  454.431     0.000  298.987    0.000  298.987
303.30   527.966  103.866    0.000  103.866     0.000  453.915    0.000  453.915     0.000  328.443    0.000  328.443
303.40   520.047   95.341    0.000   95.341     3.718  434.762    0.000  434.762     0.000  149.292    0.000  149.292
303.50   528.641   99.778    0.000   99.778     7.436  427.715    0.000  427.715     0.000   49.764    0.000   49.764
303.60   562.905   85.147    0.000   85.147    20.752  483.919    0.000  483.919     0.000  308.939    0.000  308.939
303.70   569.940   96.885    0.000   96.885    11.414  510.507    0.000  510.507     0.000  379.615    0.000  379.615
303.80   518.026   96.852    0.000   96.852    15.218  502.727    0.000  502.727     0.000  378.810    0.000  378.810
303.90   515.354   88.180    0.000   88.180     0.000  442.156    0.000  442.156     0.000  348.952    0.000  348.952
304.00   462.614  119.566    0.000  119.566     0.000  447.905    0.000  447.905     0.000  368.354    0.000  368.354
304.10   511.428   57.772    0.000   57.772     0.000  399.311    0.000  399.311     0.000  120.037    0.000  120.037
304.20   550.657   30.834    0.000   30.834     7.523  416.519    0.000  416.519     0.000  179.553    0.000  179.553
304.30   544.533   36.143    0.000   36.143     1.902  390.966    0.000  390.966     0.000  159.245    0.000  159.245
304.40   540.820   62.055    0.000   62.055     3.805  422.441    0.000  422.441     0.000  310.146    0.000  310.146
304.50   508.772   70.568    0.000   70.568     5.620  431.217    0.000  431.217     0.000  249.424    0.000  249.424
304.60   529.864   43.812    0.000   43.812     5.707  414.225    0.000  414.225     0.000  279.081    0.000  279.081
304.70   455.773   96.510    0.000   96.510     0.000  418.419    0.000  418.419     0.000   59.717    0.000   59.717
304.80   482.017   81.134    0.000   81.134     0.000  413.708    0.000  413.708     0.000  258.773    0.000  258.773
304.90   473.213  104.073    0.000  104.073     3.805  433.076    0.000  433.076     0.000  248.820    0.000  248.820
305.00   463.821  110.621    0.000  110.621     1.902  414.356    0.000  414.356     0.000  149.493    0.000  149.493
305.10   502.121   93.692    0.000   93.692    13.316  455.687    0.000  455.687     0.000  139.339    0.000  139.339
305.20   474.673   98.085    0.000   98.085     0.000  434.676    0.000  434.676     0.000   69.871    0.000   69.871
305.30   493.777   91.520    0.000   91.520     0.000  447.906    0.000  447.906     0.000  149.292    0.000  149.292
305.40   485.525   67.651    0.000   67.651     0.000  379.596    0.000  379.596     0.000   19.906    0.000   19.906
305.50   504.054   82.180    0.000   82.180     0.000  423.305    0.000  423.305     0.000  119.434    0.000  119.434
305.60   463.665   95.689    0.000   95.689     5.707  406.184    0.000  406.184     0.000  129.387    0.000  129.387
305.70   486.236  107.277    0.000  107.277     0.000  452.791    0.000  452.791     0.000  149.292    0.000  149.292
305.80   516.940   95.964    0.000   95.964     1.902  352.488    0.000  352.488     0.000  239.471    0.000  239.471
305.90   504.679  112.147    0.000  112.147     5.707  441.161    0.000  441.161     0.000  169.198    0.000  169.198
306.00   474.675  113.248    0.000  113.248    11.327  394.900    0.000  394.900     0.000  169.399    0.000  169.399
306.10   489.328  102.698    0.000  102.698     0.000  413.060    0.000  413.060     0.000  199.458    0.000  199.458
306.20   464.430  124.198    0.000  124.198     0.000  446.133    0.000  446.133     0.000  109.682    0.000  109.682
306.30   445.805  121.201    0.000  121.201    13.316  406.574    0.000  406.574     0.000  119.434    0.000  119.434
306.40   461.380   99.858    0.000   99.858     3.805  420.494    0.000  420.494     0.000   99.930    0.000   99.930
306.50   484.755  105.457    0.000  105.457     0.000  381.064    0.000  381.064     0.000  199.257    0.000  199.257
306.60   458.561  104.059    0.000  104.059     1.902  381.498    0.000  381.498     0.000  119.434    0.000  119.434
306.70   484.829  103.751    0.000  103.751     3.805  408.043    0.000  408.043     0.000  229.317    0.000  229.317
306.80   518.507   97.449    0.000   97.449     5.620  416.993    0.000  416.993     0.000  209.009    0.000  209.009
306.90   514.413  109.134    0.000  109.134     0.000  422.096    0.000  422.096     0.000  249.625    0.000  249.625
307.00   525.467  102.875    0.000  102.875     0.000  406.402    0.000  406.402     0.000  109.481    0.000  109.481
307.10   507.607   96.033    0.000   96.033     7.436  389.799    0.000  389.799     0.000  190.109    0.000  190.109
307.20   501.838   83.279    0.000   83.279     0.000  382.103    0.000  382.103     0.000  250.429    0.000  250.429
307.30   479.095  131.558    0.000  131.558     0.000  383.833    0.000  383.833     0.000   59.717    0.000   59.717
307.40   489.014  103.650    0.000  103.650     0.000  411.891    0.000  411.891     0.000   69.871    0.000   69.871
307.50   507.747   77.233    0.000   77.233     5.448  377.867    0.000  377.867     0.000    0.000    0.000    0.000
307.60   552.243   72.308    0.000   72.308    11.154  421.748    0.000  421.748     0.000  119.434    0.000  119.434
307.70   522.397  111.659    0.000  111.659     9.166  415.048    0.000  415.048     0.000   79.824    0.000   79.824
307.80   520.152  116.393    0.000  116.393     7.609  452.922    0.000  452.922     0.000  109.682    0.000  109.682
307.90   480.067  115.263    0.000  115.263     0.000  390.361    0.000  390.361     0.000  119.434    0.000  119.434
308.00   498.717   89.714    0.000   89.714     0.000  389.626    0.000  389.626     0.000   29.858    0.000   29.858
308.10   495.391   76.249    0.000   76.249     0.000  363.253    0.000  363.253     0.000  109.883    0.000  109.883
308.20   462.609   62.681    0.000   62.681     0.000  349.461    0.000  349.461     0.000   99.729    0.000   99.729
308.30   503.139   35.581    0.000   35.581     0.000  296.327    0.000  296.327     0.000   89.977    0.000   89.977
308.40   486.014   74.055    0.000   74.055     3.632  363.467    0.000  363.467     0.000  140.345    0.000  140.345
308.50   485.487   74.250    0.000   74.250     0.000  352.530    0.000  352.530     0.000  110.687    0.000  110.687
308.60   446.196   83.326    0.000   83.326     3.805  369.822    0.000  369.822     0.000  181.362    0.000  181.362
308.70   471.590   75.581    0.000   75.581     0.000  379.466    0.000  379.466     0.000  109.481    0.000  109.481
308.80   467.850   75.943    0.000   75.943     0.000  301.775    0.000  301.775     0.000   39.811    0.000   39.811
308.90   465.860   53.223    0.000   53.223     0.000  309.945    0.000  309.945     0.000   20.107    0.000   20.107
309.00   470.057   73.586    0.000   73.586     0.000  323.650    0.000  323.650     0.000  119.836    0.000  119.836
309.10   470.830   70.192    0.000   70.192     0.000  314.226    0.000  314.226     0.000   70.675    0.000   70.675
309.20   485.801   49.983    0.000   49.983     0.000  306.529    0.000  306.529     0.000  119.836    0.000  119.836
309.30   469.626   99.702    0.000   99.702     7.263  361.308    0.000  361.308     0.000  159.848    0.000  159.848
309.40   527.705   85.036    0.000   85.036     1.816  366.453    0.000  366.453     0.000  218.962    0.000  218.962
309.50   503.184  110.695    0.000  110.695     0.000  403.634    0.000  403.634     0.000  278.880    0.000  278.880
309.60   506.070   96.593    0.000   96.593     0.000  387.725    0.000  387.725     0.000  159.245    0.000  159.245
309.70   496.312   93.033    0.000   93.033     0.000  384.741    0.000  384.741     0.000  169.198    0.000  169.198
309.80   524.392   77.929    0.000   77.929     3.632  369.176    0.000  369.176     0.000  179.754    0.000  179.754
309.90   489.945  115.562    0.000  115.562     3.805  380.288    0.000  380.288     0.000  191.717    0.000  191.717
310.00   490.663  118.701    0.000  118.701    20.752  418.982    0.000  418.982     0.000  279.885    0.000  279.885
310.10   487.645  128.091    0.000  128.091     0.000  404.150    0.000  404.150     0.000  139.742    0.000  139.742
310.20   480.829  150.102    0.000  150.102     0.000  411.069    0.000  411.069     0.000  119.836    0.000  119.836
310.30   523.652   98.846    0.000   98.846     3.805  439.734    0.000  439.734     0.000  159.245    0.000  159.245
310.40   495.299  135.081    0.000  135.081     0.000  428.365    0.000  428.365     0.000  129.387    0.000  129.387
310.50   487.772  126.405    0.000  126.405     0.000  418.203    0.000  418.203     0.000   19.906    0.000   19.906
310.60   505.826  111.492    0.000  111.492     1.902  455.516    0.000  455.516     0.000  140.345    0.000  140.345
310.70   504.145   92.585    0.000   92.585     0.000  422.612    0.000  422.612     0.000  219.967    0.000  219.967
310.80   515.868  112.163    0.000  112.163     0.000  412.410    0.000  412.410     0.000  129.387    0.000  129.387
310.90   528.890   46.294    0.000   46.294    18.504  338.653    0.000  338.653     0.000  189.305    0.000  189.305
311.00   526.431  116.896    0.000  116.896     5.534  476.699    0.000  476.699     0.000  369.058    0.000  369.058
311.10   545.500  109.784    0.000  109.784     9.511  518.335    0.000  518.335     0.000  319.495    0.000  319.495
311.20   488.774   95.038    0.000   95.038     3.632  437.529    0.000  437.529     0.000  339.200    0.000  339.200
311.30   568.971   49.220    0.000   49.220    10.895  419.155    0.000  419.155     0.000  199.257    0.000  199.257
311.40   532.132   65.091    0.000   65.091    31.215  354.953    0.000  354.953     0.000  200.464    0.000  200.464
311.50   537.861   29.566    0.000   29.566     7.523  350.067    0.000  350.067     0.000  139.541    0.000  139.541
311.60   519.902   48.868    0.000   48.868    10.895  348.035    0.000  348.035     0.000  139.742    0.000  139.742
311.70   558.729   14.614    0.000   14.614    33.377  310.680    0.000  310.680     0.000  228.915    0.000  228.915
311.80   570.864   34.737    0.000   34.737    29.140  382.147    0.000  382.147     0.000  300.595    0.000  300.595
311.90   501.818   45.095    0.000   45.095     1.816  347.385    0.000  347.385     0.000  149.694    0.000  149.694
312.00   463.401   81.336    0.000   81.336     0.000  359.017    0.000  359.017     0.000  169.198    0.000  169.198
312.10   474.337   95.870    0.000   95.870     3.805  357.502    0.000  357.502     0.000  160.653    0.000  160.653
312.20   504.226   43.347    0.000   43.347     3.718  333.941    0.000  333.941     0.000  209.411    0.000  209.411
312.30   504.534   42.558    0.000   42.558     1.816  347.776    0.000  347.776     0.000  130.593    0.000  130.593
312.40   465.568   92.892    0.000   92.892     3.761  366.061    0.000  366.061     0.000  201.469    0.000  201.469
312.50   507.996   71.727    0.000   71.727     1.902  389.755    0.000  389.755     0.000  149.292    0.000  149.292
312.60   496.851   39.682    0.000   39.682     0.000  335.238    0.000  335.238     0.000   19.906    0.000   19.906
312.70   452.688   78.143    0.000   78.143     5.533  345.050    0.000  345.050     0.000  149.292    0.000  149.292
312.80   457.598   95.373    0.000   95.373     3.761  342.151    0.000  342.151     0.000   30.462    0.000   30.462
312.90   464.090   74.715    0.000   74.715     0.000  294.380    0.000  294.380     0.000   70.072    0.000   70.072
313.00   480.949   64.765    0.000   64.765     1.816  319.889    0.000  319.889     0.000   70.072    0.000   70.072
313.10   474.497   62.146    0.000   62.146     0.000  311.372    0.000  311.372     0.000   29.858    0.000   29.858
313.20   466.478  101.687    0.000  101.687     0.000  368.096    0.000  368.096     0.000  229.719    0.000  229.719
313.30   504.702   95.403    0.000   95.403     0.000  406.919    0.000  406.919     0.000  199.056    0.000  199.056
313.40   463.013  106.466    0.000  106.466     0.000  329.877    0.000  329.877     0.000   79.824    0.000   79.824
313.50   493.703   92.867    0.000   92.867     0.000  325.597    0.000  325.597     0.000    9.953    0.000    9.953
313.60   472.875   97.403    0.000   97.403     5.448  353.223    0.000  353.223     0.000  159.245    0.000  159.245
313.70   468.836   94.939    0.000   94.939    18.158  344.577    0.000  344.577     0.000  229.116    0.000  229.116
313.80   436.625  107.168    0.000  107.168     0.000  386.643    0.000  386.643     0.000  239.471    0.000  239.471
313.90   415.428  122.207    0.000  122.207     0.000  344.575    0.000  344.575     0.000  241.884    0.000  241.884
314.00   458.492  105.763    0.000  105.763     1.816  407.047    0.000  407.047     0.000  159.245    0.000  159.245
314.10   517.536   57.142    0.000   57.142     7.263  370.258    0.000  370.258     0.000  121.243    0.000  121.243
314.20   477.355   96.171    0.000   96.171     9.079  366.625    0.000  366.625     0.000  290.642    0.000  290.642
314.30   508.090   96.508    0.000   96.508     0.000  431.865    0.000  431.865     0.000  348.952    0.000  348.952
314.40   476.673   74.519    0.000   74.519    11.241  364.204    0.000  364.204     0.000  259.175    0.000  259.175
314.50   469.065   84.091    0.000   84.091     0.000  381.195    0.000  381.195     0.000  179.151    0.000  179.151
314.60   478.456   67.723    0.000   67.723     0.000  347.082    0.000  347.082     0.000  120.439    0.000  120.439
314.70   483.025   73.250    0.000   73.250     0.000  348.727    0.000  348.727     0.000   80.226    0.000   80.226
314.80   505.358   81.776    0.000   81.776     1.816  345.699    0.000  345.699     0.000  140.345    0.000  140.345
314.90   451.689   81.128    0.000   81.128     3.805  346.434    0.000  346.434     0.000  130.392    0.000  130.392
315.00   473.513   75.777    0.000   75.777     0.000  333.809    0.000  333.809     0.000  159.245    0.000  159.245
315.10   464.634   88.235    0.000   88.235     3.805  357.848    0.000  357.848     0.000   29.858    0.000   29.858
315.20   471.310   72.249    0.000   72.249     0.000  336.578    0.000  336.578     0.000  100.332    0.000  100.332
315.30   438.764   96.979    0.000   96.979     0.000  328.966    0.000  328.966     0.000  169.600    0.000  169.600
315.40   494.082   75.968    0.000   75.968     0.000  340.642    0.000  340.642     0.000  199.458    0.000  199.458
315.50   489.554   96.346    0.000   96.346     9.079  380.245    0.000  380.245     0.000  150.499    0.000  150.499
315.60   448.517  134.003    0.000  134.003     5.534  390.319    0.000  390.319     0.000  289.235    0.000  289.235
315.70   522.561   84.186    0.000   84.186     5.448  395.161    0.000  395.161     0.000  249.424    0.000  249.424
315.80   522.495   83.296    0.000   83.296    16.343  397.323    0.000  397.323     0.000  219.967    0.000  219.967
315.90   463.806   83.707    0.000   83.707     0.000  357.717    0.000  357.717     0.000  179.553    0.000  179.553
316.00   459.193   90.819    0.000   90.819     0.000  327.715    0.000  327.715     0.000  199.056    0.000  199.056
316.10   515.162   45.573    0.000   45.573     3.805  362.086    0.000  362.086     0.000  170.203    0.000  170.203
316.20   516.340   46.941    0.000   46.941     1.902  328.751    0.000  328.751     0.000  150.499    0.000  150.499
316.30   537.872   22.799    0.000   22.799     0.000  327.973    0.000  327.973     0.000  169.198    0.000  169.198
316.40   500.130   45.515    0.000   45.515    22.136  290.188    0.000  290.188     0.000  169.600    0.000  169.600
316.50   527.561   23.097    0.000   23.097     3.805  308.129    0.000  308.129     0.000  119.434    0.000  119.434
316.60   471.283   56.409    0.000   56.409     0.000  338.044    0.000  338.044     0.000   89.977    0.000   89.977
316.70   469.251   93.025    0.000   93.025     0.000  386.556    0.000  386.556     0.000  169.198    0.000  169.198
316.80   493.559   47.841    0.000   47.841    12.970  302.768    0.000  302.768     0.000  109.481    0.000  109.481
316.90   502.371   40.570    0.000   40.570     0.000  313.404    0.000  313.404     0.000   69.871    0.000   69.871
317.00   530.959   40.654    0.000   40.654     1.902  360.572    0.000  360.572     0.000   89.575    0.000   89.575
317.10   528.907   27.095    0.000   27.095     1.816  338.783    0.000  338.783     0.000   29.858    0.000   29.858
317.20   517.572   43.867    0.000   43.867    11.154  344.100    0.000  344.100     0.000  159.647    0.000  159.647
317.30   516.946   34.017    0.000   34.017     7.436  331.606    0.000  331.606     0.000  121.042    0.000  121.042
317.40   501.188   50.126    0.000   50.126     0.000  329.401    0.000  329.401     0.000  111.089    0.000  111.089
317.50   538.043   37.257    0.000   37.257    34.847  356.162    0.000  356.162     0.000   10.154    0.000   10.154
317.60   505.725   64.683    0.000   64.683    20.234  349.505    0.000  349.505     0.000  139.943    0.000  139.943
317.70   497.901   44.473    0.000   44.473     0.000  327.238    0.000  327.238     0.000   20.308    0.000   20.308
317.80   492.412   68.491    0.000   68.491     0.000  344.317    0.000  344.317     0.000   79.824    0.000   79.824
317.90   531.274   85.090    0.000   85.090     0.000  440.470    0.000  440.470     0.000  358.905    0.000  358.905
318.00   549.538   51.415    0.000   51.415     5.448  378.385    0.000  378.385     0.000  159.848    0.000  159.848
318.10   521.736   39.894    0.000   39.894     3.805  396.630    0.000  396.630     0.000  180.960    0.000  180.960
318.20   473.361   76.808    0.000   76.808     0.000  389.798    0.000  389.798     0.000  139.742    0.000  139.742
318.30   527.829   87.490    0.000   87.490    13.057  400.909    0.000  400.909     0.000  189.305    0.000  189.305
318.40   501.912   99.191    0.000   99.191    10.895  431.218    0.000  431.218     0.000  159.245    0.000  159.245
318.50   506.020  101.916    0.000  101.916     1.816  452.099    0.000  452.099     0.000  189.104    0.000  189.104
318.60   512.432   87.838    0.000   87.838     0.000  438.566    0.000  438.566     0.000  149.393    0.000  149.393
318.70   560.020   41.780    0.000   41.780    10.895  346.738    0.000  346.738     0.000   40.616    0.000   40.616
318.80   522.916   97.230    0.000   97.230     9.511  382.924    0.000  382.924     0.000  189.104    0.000  189.104
318.90   527.038   91.852    0.000   91.852     0.000  392.350    0.000  392.350     0.000  238.868    0.000  238.868
319.00   494.808  105.513    0.000  105.513     0.000  423.695    0.000  423.695     0.000  239.069    0.000  239.069
319.10   466.833   99.623    0.000   99.623     0.000  421.015    0.000  421.015     0.000  139.339    0.000  139.339
319.20   497.720   84.911    0.000   84.911     3.632  366.063    0.000  366.063     0.000  189.104    0.000  189.104
319.30   477.874   87.415    0.000   87.415     0.000  355.254    0.000  355.254     0.000  179.151    0.000  179.151
319.40   509.394   60.688    0.000   60.688     0.000  402.769    0.000  402.769     0.000  209.612    0.000  209.612
319.50   493.775   55.073    0.000   55.073     0.000  385.389    0.000  385.389     0.000  179.151    0.000  179.151
319.60   473.308   50.804    0.000   50.804     0.000  299.656    0.000  299.656     0.000  139.541    0.000  139.541
319.70   471.696   79.152    0.000   79.152     0.000  377.993    0.000  377.993     0.000  100.131    0.000  100.131
319.80   571.800   46.364    0.000   46.364     0.000  415.005    0.000  415.005     0.000  169.198    0.000  169.198
319.90   471.863   78.749    0.000   78.749     0.000  430.656    0.000  430.656     0.000  238.868    0.000  238.868
320.00   588.623   15.529    0.000   15.529     0.000  375.402    0.000  375.402     0.000  219.163    0.000  219.163
320.10   545.953   24.437    0.000   24.437     0.000  343.020    0.000  343.020     0.000   89.776    0.000   89.776
320.20   571.454   22.182    0.000   22.182     3.632  390.750    0.000  390.750     0.000  159.245    0.000  159.245
320.30   543.595   31.146    0.000   31.146     3.805  386.557    0.000  386.557     0.000  149.292    0.000  149.292
320.40   526.126   26.494    0.000   26.494     0.000  367.923    0.000  367.923     0.000  169.600    0.000  169.600
320.50   568.698   26.141    0.000   26.141     0.000  412.454    0.000  412.454     0.000  129.387    0.000  129.387
320.60   551.532   26.451    0.000   26.451     0.000  376.050    0.000  376.050     0.000  139.339    0.000  139.339
320.70   546.307   19.856    0.000   19.856     0.000  351.407    0.000  351.407     0.000  169.198    0.000  169.198
320.80   531.485   21.092    0.000   21.092     0.000  348.293    0.000  348.293     0.000  179.151    0.000  179.151
320.90   552.161   26.451    0.000   26.451     0.000  412.108    0.000  412.108     0.000   59.717    0.000   59.717
321.00   549.935   26.284    0.000   26.284     1.816  397.365    0.000  397.365     0.000  129.387    0.000  129.387
321.10   494.568   40.671    0.000   40.671     0.000  385.906    0.000  385.906     0.000   90.782    0.000   90.782
321.20   494.199   38.962    0.000   38.962     0.000  348.723    0.000  348.723     0.000   39.811    0.000   39.811
321.30   498.927   44.692    0.000   44.692     0.000  358.584    0.000  358.584     0.000  159.446    0.000  159.446
321.40   512.229    8.793    0.000    8.793     0.000  320.016    0.000  320.016     0.000   79.623    0.000   79.623
321.50   522.288   17.474    0.000   17.474     0.000  337.874    0.000  337.874     0.000   89.575    0.000   89.575
321.60   533.656   20.166    0.000   20.166     0.000  308.300    0.000  308.300     0.000   49.764    0.000   49.764
321.70   432.509   87.668    0.000   87.668     0.000  331.129    0.000  331.129     0.000  109.481    0.000  109.481
321.80   451.682   75.965    0.000   75.965     0.000  293.558    0.000  293.558     0.000  119.434    0.000  119.434
321.90   508.604   64.871    0.000   64.871     0.000  387.074    0.000  387.074     0.000  170.002    0.000  170.002
322.00   490.973   36.457    0.000   36.457     0.000  324.299    0.000  324.299     0.000   59.717    0.000   59.717
322.10   556.264   27.151    0.000   27.151     0.000  309.297    0.000  309.297     0.000   99.528    0.000   99.528
322.20   481.414   73.364    0.000   73.364     0.000  339.515    0.000  339.515     0.000   30.261    0.000   30.261
322.30   480.548   63.267    0.000   63.267     0.000  350.024    0.000  350.024     0.000   49.764    0.000   49.764
322.40   459.621   55.507    0.000   55.507     0.000  324.472    0.000  324.472     0.000   49.764    0.000   49.764
322.50   466.251   56.972    0.000   56.972     0.000  311.588    0.000  311.588     0.000    0.000    0.000    0.000
322.60   473.747   70.180    0.000   70.180     0.000  304.195    0.000  304.195     0.000   79.623    0.000   79.623
322.70   499.598   44.584    0.000   44.584     0.000  332.513    0.000  332.513     0.000   39.811    0.000   39.811
322.80   500.412   41.697    0.000   41.697     0.000  336.708    0.000  336.708     0.000   49.764    0.000   49.764
322.90   483.166   52.629    0.000   52.629     0.000  334.114    0.000  334.114     0.000   60.119    0.000   60.119
323.00   467.050   73.015    0.000   73.015     0.000  360.355    0.000  360.355     0.000   59.918    0.000   59.918
323.10   481.734   33.866    0.000   33.866     0.000  264.161    0.000  264.161     0.000    0.000    0.000    0.000
323.20   464.214   85.012    0.000   85.012     0.000  298.098    0.000  298.098     0.000   39.811    0.000   39.811
323.30   500.202   39.894    0.000   39.894     0.000  345.787    0.000  345.787     0.000   19.906    0.000   19.906
323.40   510.037   46.507    0.000   46.507     0.000  343.408    0.000  343.408     0.000    0.000    0.000    0.000
323.50   439.623   73.084    0.000   73.084     0.000  359.532    0.000  359.532     0.000   49.965    0.000   49.965
323.60   460.310   72.490    0.000   72.490     0.000  379.854    0.000  379.854     0.000   99.528    0.000   99.528
323.70   464.513   40.979    0.000   40.979     0.000  354.519    0.000  354.519     0.000  139.339    0.000  139.339
323.80   445.943   90.349    0.000   90.349     0.000  412.496    0.000  412.496     0.000   59.717    0.000   59.717
323.90   562.736   20.406    0.000   20.406     0.000  380.374    0.000  380.374     0.000   49.764    0.000   49.764
324.00   530.270   36.975    0.000   36.975     0.000  369.650    0.000  369.650     0.000    0.000    0.000    0.000
324.10   463.595   86.571    0.000   86.571     0.000  349.203    0.000  349.203     0.000  109.682    0.000  109.682
324.20   462.919   68.670    0.000   68.670     0.000  345.917    0.000  345.917     0.000   49.965    0.000   49.965
324.30   495.184   66.752    0.000   66.752     0.000  349.417    0.000  349.417     0.000    9.953    0.000    9.953
324.40   473.363   69.592    0.000   69.592     0.000  354.390    0.000  354.390     0.000   30.462    0.000   30.462
324.50   462.316   92.968    0.000   92.968     0.000  429.272    0.000  429.272     0.000   29.858    0.000   29.858
324.60   521.123   17.502    0.000   17.502     5.707  348.770    0.000  348.770     0.000   49.764    0.000   49.764
324.70   499.172   27.269    0.000   27.269     0.000  367.316    0.000  367.316     0.000    9.953    0.000    9.953
324.80   575.118   16.642    0.000   16.642    14.527  379.597    0.000  379.597     0.000    0.000    0.000    0.000
324.90   506.295   49.463    0.000   49.463     0.000  367.663    0.000  367.663     0.000    0.000    0.000    0.000
325.00   475.587   68.432    0.000   68.432     3.632  362.994    0.000  362.994     0.000  129.588    0.000  129.588
325.10   503.745   21.265    0.000   21.265    14.527  381.627    0.000  381.627     0.000   10.154    0.000   10.154
325.20   526.330   46.154    0.000   46.154    10.895  378.471    0.000  378.471     0.000    0.000    0.000    0.000
325.30   514.640   15.361    0.000   15.361     0.000  334.849    0.000  334.849     0.000    0.000    0.000    0.000
325.40   550.415    7.187    0.000    7.187    12.711  402.725    0.000  402.725     0.000   99.528    0.000   99.528
325.50   519.404   10.568    0.000   10.568     9.079  337.442    0.000  337.442     0.000   70.072    0.000   70.072
325.60   547.491   49.099    0.000   49.099    14.527  434.200    0.000  434.200     0.000  119.635    0.000  119.635
325.70   523.096   33.216    0.000   33.216     1.816  364.246    0.000  364.246     0.000   30.060    0.000   30.060
325.80   549.772   33.780    0.000   33.780    23.606  394.902    0.000  394.902     0.000    0.000    0.000    0.000
325.90   557.048   22.392    0.000   22.392    27.238  396.112    0.000  396.112     0.000  130.191    0.000  130.191
326.00   515.864   50.942    0.000   50.942    18.158  395.765    0.000  395.765     0.000   20.107    0.000   20.107
326.10   499.285   38.964    0.000   38.964     0.000  349.632    0.000  349.632     0.000   10.154    0.000   10.154
326.20   525.603   34.554    0.000   34.554     0.000  354.388    0.000  354.388     0.000    0.000    0.000    0.000
326.30   484.703   29.707    0.000   29.707     1.816  319.802    0.000  319.802     0.000   99.528    0.000   99.528
326.40   487.820   40.077    0.000   40.077     3.632  328.407    0.000  328.407     0.000  129.387    0.000  129.387
326.50   523.132   20.476    0.000   20.476     0.000  315.909    0.000  315.909     0.000    0.000    0.000    0.000
326.60   534.691   22.591    0.000   22.591    11.414  284.524    0.000  284.524     0.000    0.000    0.000    0.000
326.70   552.523   28.904    0.000   28.904    34.674  338.697    0.000  338.697     0.000    0.000    0.000    0.000
326.80   539.582   35.753    0.000   35.753     9.511  377.089    0.000  377.089     0.000    0.000    0.000    0.000
326.90   566.774   21.815    0.000   21.815    14.527  333.768    0.000  333.768     0.000    0.000    0.000    0.000
327.00   556.989   13.303    0.000   13.303     1.902  337.005    0.000  337.005     0.000    0.000    0.000    0.000
327.10   516.260   20.025    0.000   20.025     0.000  325.333    0.000  325.333     0.000    0.000    0.000    0.000
327.20   542.164   14.078    0.000   14.078     5.533  280.024    0.000  280.024     0.000    0.000    0.000    0.000
327.30   525.343   12.556    0.000   12.556    11.154  298.485    0.000  298.485     0.000    0.000    0.000    0.000
327.40   515.841   10.977    0.000   10.977     1.816  300.648    0.000  300.648     0.000    0.000    0.000    0.000
327.50   503.742   15.261    0.000   15.261    12.711  259.188    0.000  259.188     0.000    0.000    0.000    0.000
327.60   543.637   19.066    0.000   19.066    42.024  335.930    0.000  335.930     0.000    0.000    0.000    0.000
327.70   510.524   22.901    0.000   22.901     0.000  360.526    0.000  360.526     0.000    0.000    0.000    0.000
327.80   538.564   22.703    0.000   22.703     9.079  371.291    0.000  371.291     0.000    0.000    0.000    0.000
327.90   530.073    9.033    0.000    9.033    20.493  418.114    0.000  418.114     0.000   39.811    0.000   39.811
328.00   502.581   16.825    0.000   16.825    26.068  331.519    0.000  331.519     0.000    0.000    0.000    0.000
328.10   530.201   21.138    0.000   21.138     1.816  352.099    0.000  352.099     0.000    0.000    0.000    0.000
328.20   529.869   26.944    0.000   26.944     5.707  406.919    0.000  406.919     0.000   49.764    0.000   49.764
328.30   530.872   13.133    0.000   13.133     5.448  322.699    0.000  322.699     0.000    0.000    0.000    0.000
328.40   543.156   45.149    0.000   45.149     5.707  356.767    0.000  356.767     0.000    0.000    0.000    0.000
328.50   518.448   28.735    0.000   28.735     0.000  334.716    0.000  334.716     0.000    0.000    0.000    0.000
328.60   536.835   18.094    0.000   18.094     0.000  376.569    0.000  376.569     0.000    0.000    0.000    0.000
328.70   526.276   38.768    0.000   38.768     0.000  425.769    0.000  425.769     0.000  110.084    0.000  110.084
328.80   507.332   41.893    0.000   41.893     0.000  365.931    0.000  365.931     0.000   79.623    0.000   79.623
328.90   469.367   61.881    0.000   61.881     3.632  304.455    0.000  304.455     0.000    0.000    0.000    0.000
329.00   470.638   66.119    0.000   66.119     0.000  334.457    0.000  334.457     0.000   10.154    0.000   10.154
329.10   482.245   58.611    0.000   58.611     0.000  344.662    0.000  344.662     0.000    0.000    0.000    0.000
329.20   476.427   96.331    0.000   96.331     0.000  376.785    0.000  376.785     0.000    0.000    0.000    0.000
329.30   457.389   90.458    0.000   90.458     0.000  337.745    0.000  337.745     0.000    9.953    0.000    9.953
329.40   474.336   93.893    0.000   93.893     0.000  349.417    0.000  349.417     0.000  120.238    0.000  120.238
329.50   455.174   97.220    0.000   97.220     0.000  368.614    0.000  368.614     0.000    0.000    0.000    0.000
329.60   463.736   79.958    0.000   79.958     0.000  340.987    0.000  340.987     0.000   10.154    0.000   10.154
329.70   497.676   63.175    0.000   63.175     0.000  351.187    0.000  351.187     0.000    0.000    0.000    0.000
329.80   516.284   80.888    0.000   80.888     7.436  397.668    0.000  397.668     0.000   89.575    0.000   89.575
329.90   467.838  106.543    0.000  106.543    18.158  442.847    0.000  442.847     0.000    0.000    0.000    0.000
330.00   457.562   93.686    0.000   93.686     1.816  339.560    0.000  339.560     0.000    0.000    0.000    0.000
330.10   521.326   53.656    0.000   53.656    14.527  400.302    0.000  400.302     0.000   30.462    0.000   30.462
330.20   512.567  118.676    0.000  118.676     0.000  464.373    0.000  464.373     0.000   29.959    0.000   29.959
330.30   490.534  137.989    0.000  137.989     0.000  413.702    0.000  413.702     0.000   20.207    0.000   20.207
330.40   528.101   91.810    0.000   91.810     0.000  510.161    0.000  510.161     0.000   59.717    0.000   59.717
330.50   498.013  129.365    0.000  129.365     0.000  536.878    0.000  536.878     0.000   90.278    0.000   90.278
330.60   484.569   97.946    0.000   97.946     3.632  454.386    0.000  454.386     0.000    0.000    0.000    0.000
330.70   478.128  104.110    0.000  104.110     0.000  447.040    0.000  447.040     0.000    9.953    0.000    9.953
330.80   481.715  100.591    0.000  100.591     0.000  392.349    0.000  392.349     0.000   20.107    0.000   20.107
330.90   447.356  118.564    0.000  118.564     0.000  470.516    0.000  470.516     0.000   30.060    0.000   30.060
331.00   497.245  108.423    0.000  108.423     3.805  498.921    0.000  498.921     0.000  100.936    0.000  100.936
331.10   442.580  113.113    0.000  113.113     0.000  510.205    0.000  510.205     0.000   40.012    0.000   40.012
331.20   455.867  112.979    0.000  112.979     0.000  491.094    0.000  491.094     0.000   30.462    0.000   30.462
331.30   468.908  123.526    0.000  123.526     1.902  455.509    0.000  455.509     0.000   30.462    0.000   30.462
331.40   445.617   82.393    0.000   82.393     3.718  410.286    0.000  410.286     0.000   40.012    0.000   40.012
331.50   474.396  123.368    0.000  123.368    20.666  438.914    0.000  438.914     0.000    0.000    0.000    0.000
331.60   468.317  106.574    0.000  106.574     0.000  419.887    0.000  419.887     0.000   20.207    0.000   20.207
331.70   437.108  141.859    0.000  141.859     3.805  442.065    0.000  442.065     0.000   50.769    0.000   50.769
331.80   444.384  136.527    0.000  136.527     0.000  467.575    0.000  467.575     0.000    0.000    0.000    0.000
331.90   492.550   89.943    0.000   89.943     0.000  466.319    0.000  466.319     0.000   50.769    0.000   50.769
332.00   459.121  121.789    0.000  121.789     1.902  478.037    0.000  478.037     0.000   99.930    0.000   99.930
332.10   495.479  105.595    0.000  105.595     1.902  544.878    0.000  544.878     0.000  111.693    0.000  111.693
332.20   484.674  115.315    0.000  115.315     0.000  490.533    0.000  490.533     0.000   20.308    0.000   20.308
332.30   495.151   93.066    0.000   93.066     0.000  509.076    0.000  509.076     0.000   90.881    0.000   90.881
332.40   537.537   59.443    0.000   59.443     1.816  546.869    0.000  546.869     0.000  149.493    0.000  149.493
332.50   534.186   45.955    0.000   45.955     3.805  480.025    0.000  480.025     0.000   49.764    0.000   49.764
332.60   523.164   69.358    0.000   69.358     0.000  423.562    0.000  423.562     0.000   91.184    0.000   91.184
332.70   517.572   85.202    0.000   85.202     0.000  531.299    0.000  531.299     0.000   30.260    0.000   30.260
332.80   487.049   88.007    0.000   88.007     0.000  466.493    0.000  466.493     0.000   49.764    0.000   49.764
332.90   436.343  113.584    0.000  113.584     0.000  434.064    0.000  434.064     0.000  109.682    0.000  109.682
333.00   464.692   76.221    0.000   76.221     0.000  422.824    0.000  422.824     0.000   10.154    0.000   10.154
333.10   500.643  113.285    0.000  113.285     1.902  467.445    0.000  467.445     0.000   59.717    0.000   59.717
333.20   489.322   81.917    0.000   81.917     0.000  476.523    0.000  476.523     0.000   79.723    0.000   79.723
333.30   474.733   43.419    0.000   43.419     0.000  415.089    0.000  415.089     0.000    9.953    0.000    9.953
333.40   458.632   77.930    0.000   77.930     0.000  409.640    0.000  409.640     0.000    9.953    0.000    9.953
333.50   514.585   92.390    0.000   92.390     1.902  485.735    0.000  485.735     0.000   59.717    0.000   59.717
333.60   470.010  106.043    0.000  106.043     5.707  497.408    0.000  497.408     0.000   80.728    0.000   80.728
333.70   490.993   61.104    0.000   61.104     0.000  398.399    0.000  398.399     0.000  111.693    0.000  111.693
333.80   471.163   85.364    0.000   85.364     1.902  436.273    0.000  436.273     0.000  101.539    0.000  101.539
333.90   489.064  106.192    0.000  106.192     3.805  480.328    0.000  480.328     0.000  111.089    0.000  111.089
334.00   466.471   91.569    0.000   91.569    16.775  444.744    0.000  444.744     0.000   60.521    0.000   60.521
334.10   493.999   74.607    0.000   74.607    11.414  428.969    0.000  428.969     0.000   19.906    0.000   19.906
334.20   473.138  140.345    0.000  140.345    18.418  497.452    0.000  497.452     0.000   99.528    0.000   99.528
334.30   410.334  165.757    0.000  165.757     3.805  497.148    0.000  497.148     0.000  119.434    0.000  119.434
334.40   427.093  155.091    0.000  155.091     0.000  469.739    0.000  469.739     0.000  179.151    0.000  179.151
334.50   418.180  143.635    0.000  143.635     0.000  425.684    0.000  425.684     0.000  109.481    0.000  109.481
334.60   449.113  115.845    0.000  115.845     7.436  473.154    0.000  473.154     0.000  129.588    0.000  129.588
334.70   440.437  149.015    0.000  149.015    37.095  404.974    0.000  404.974     0.000    0.000    0.000    0.000
334.80   415.856  158.642    0.000  158.642     0.000  413.750    0.000  413.750     0.000   19.906    0.000   19.906
334.90   413.929  143.581    0.000  143.581     0.000  372.722    0.000  372.722     0.000   40.616    0.000   40.616
335.00   459.511  142.971    0.000  142.971     3.632  418.247    0.000  418.247     0.000   10.154    0.000   10.154
335.10   444.786  159.064    0.000  159.064     5.620  451.408    0.000  451.408     0.000   30.261    0.000   30.261
335.20   413.726  155.809    0.000  155.809     1.902  421.188    0.000  421.188     0.000   40.012    0.000   40.012
335.30   369.464  163.899    0.000  163.899     0.000  421.749    0.000  421.749     0.000   29.858    0.000   29.858
335.40   421.885  159.386    0.000  159.386     1.816  501.213    0.000  501.213     0.000   29.858    0.000   29.858
335.50   445.489  152.709    0.000  152.709     0.000  466.410    0.000  466.410     0.000    9.953    0.000    9.953
335.60   418.177  159.020    0.000  159.020     0.000  413.834    0.000  413.834     0.000  100.634    0.000  100.634
335.70   450.639  161.670    0.000  161.670     1.902  484.568    0.000  484.568     0.000   89.575    0.000   89.575
335.80   448.390  141.231    0.000  141.231    16.429  469.866    0.000  469.866     0.000   99.829    0.000   99.829
335.90   377.060  170.982    0.000  170.982     1.902  476.915    0.000  476.915     0.000   39.811    0.000   39.811
336.00   400.276  173.723    0.000  173.723     0.000  462.649    0.000  462.649     0.000  119.434    0.000  119.434
336.10   375.694  167.956    0.000  167.956     0.000  369.436    0.000  369.436     0.000   49.764    0.000   49.764
336.20   405.510  162.556    0.000  162.556     0.000  392.132    0.000  392.132     0.000   80.025    0.000   80.025
336.30   403.008  162.762    0.000  162.762     0.000  371.468    0.000  371.468     0.000  100.735    0.000  100.735
336.40   381.613  199.229    0.000  199.229     1.902  427.932    0.000  427.932     0.000  179.553    0.000  179.553
336.50   410.962  149.110    0.000  149.110     0.000  378.471    0.000  378.471     0.000  139.339    0.000  139.339
336.60   463.997  108.003    0.000  108.003     0.000  427.542    0.000  427.542     0.000   29.858    0.000   29.858
336.70   420.981  114.801    0.000  114.801     0.000  357.157    0.000  357.157     0.000    9.953    0.000    9.953
336.80   433.791  115.107    0.000  115.107     0.000  347.901    0.000  347.901     0.000   10.154    0.000   10.154
336.90   404.490  141.402    0.000  141.402     5.620  418.417    0.000  418.417     0.000   39.811    0.000   39.811
337.00   435.419  160.673    0.000  160.673     0.000  434.417    0.000  434.417     0.000   79.824    0.000   79.824
337.10   414.749  166.294    0.000  166.294     0.000  403.072    0.000  403.072     0.000  109.682    0.000  109.682
337.20   409.146  167.980    0.000  167.980     0.000  509.599    0.000  509.599     0.000  129.387    0.000  129.387
337.30   438.406  160.133    0.000  160.133     5.534  459.534    0.000  459.534     0.000   99.528    0.000   99.528
337.40   417.714  174.291    0.000  174.291     0.000  407.611    0.000  407.611     0.000   29.858    0.000   29.858
337.50   425.254  155.077    0.000  155.077    14.700  426.721    0.000  426.721     0.000   89.575    0.000   89.575
337.60   437.456  141.189    0.000  141.189     1.816  354.996    0.000  354.996     0.000   79.623    0.000   79.623
337.70   447.093  153.954    0.000  153.954    13.230  487.766    0.000  487.766     0.000  139.339    0.000  139.339
337.80   441.041  132.124    0.000  132.124     0.000  410.809    0.000  410.809     0.000   69.670    0.000   69.670
337.90   428.499  146.792    0.000  146.792     0.000  430.387    0.000  430.387     0.000   89.776    0.000   89.776
338.00   409.053  165.098    0.000  165.098     0.000  457.759    0.000  457.759     0.000   99.528    0.000   99.528
338.10   447.648  172.637    0.000  172.637     0.000  512.279    0.000  512.279     0.000  229.518    0.000  229.518
338.20   455.638  108.838    0.000  108.838     0.000  453.913    0.000  453.913     0.000  220.470    0.000  220.470
338.30   497.955   74.212    0.000   74.212     0.000  396.974    0.000  396.974     0.000   70.273    0.000   70.273
338.40   465.646  111.750    0.000  111.750     0.000  424.645    0.000  424.645     0.000  213.231    0.000  213.231
338.50   464.620  151.312    0.000  151.312     0.000  476.050    0.000  476.050     0.000  238.868    0.000  238.868
338.60   443.261  128.987    0.000  128.987     0.000  466.278    0.000  466.278     0.000  261.989    0.000  261.989
338.70   456.065  153.632    0.000  153.632     0.000  456.899    0.000  456.899     0.000  280.891    0.000  280.891
[truncated: 854,592 more chars]
