# Supplementary material for: N-Glycans modulate tilting of HIV-1 envelope glycoprotein
Source: Nat Commun. 2026 Apr 15;17:5206. doi: 10.1038/s41467-026-71874-2 (PMC13254402; doi:10.1038/s41467-026-71874-2)
Supplement: Supplementary file 8 — Source Data [file 41467_2026_71874_MOESM8_ESM.zip › source_data/2_Supplementary_Figures/6_FigS11/raw_data/CD4/3_WT_CD4.C.2.txt]

#ASA ANALYSIS
#SIM_TIME  ASA1.4 TotOccl1.4 ShldMem1.4 ShldGly1.4   ASA7.2 TotOccl7.2 ShldMem7.2 ShldGly7.2   ASA18.6 TotOccl18.6 ShldMem18.6 ShldGly18.6

  0.00   527.120   33.313    0.000   33.313     0.000  450.370    0.000  450.370     0.000  229.518    0.000  229.518
  0.10   419.966  125.561    0.000  125.561     0.000  445.179    0.000  445.179     0.000   59.717    0.000   59.717
  0.20   509.196   97.463    0.000   97.463     0.000  481.497    0.000  481.497     0.000  369.461    0.000  369.461
  0.30   448.405   94.541    0.000   94.541     0.000  427.323    0.000  427.323     0.000  260.382    0.000  260.382
  0.40   491.785  109.679    0.000  109.679     0.000  434.503    0.000  434.503     0.000  320.501    0.000  320.501
  0.50   421.973  122.598    0.000  122.598     0.000  526.848    0.000  526.848     0.000  341.713    0.000  341.713
  0.60   410.565  169.706    0.000  169.706     0.000  461.823    0.000  461.823     0.000  372.276    0.000  372.276
  0.70   423.625  150.137    0.000  150.137     0.000  485.650    0.000  485.650     0.000  468.386    0.000  468.386
  0.80   420.503  140.020    0.000  140.020    18.158  477.779    0.000  477.779     0.000  350.359    0.000  350.359
  0.90   434.932  112.254    0.000  112.254     0.000  457.504    0.000  457.504     0.000  328.443    0.000  328.443
  1.00   482.425   92.218    0.000   92.218     0.000  431.693    0.000  431.693     0.000  339.401    0.000  339.401
  1.10   507.111  109.894    0.000  109.894     0.000  468.655    0.000  468.655     0.000  389.567    0.000  389.567
  1.20   483.678  116.697    0.000  116.697     7.263  401.384    0.000  401.384     0.000  298.585    0.000  298.585
  1.30   491.081  112.844    0.000  112.844    44.445  402.335    0.000  402.335     0.000  278.880    0.000  278.880
  1.40   502.729   98.180    0.000   98.180    39.948  443.622    0.000  443.622     0.000  309.543    0.000  309.543
  1.50   518.227   93.951    0.000   93.951    58.453  405.059    0.000  405.059     0.000  358.905    0.000  358.905
  1.60   560.183   98.538    0.000   98.538    81.453  437.529    0.000  437.529     0.000  378.408    0.000  378.408
  1.70   523.089  104.659    0.000  104.659     3.805  465.886    0.000  465.886     0.000  380.419    0.000  380.419
  1.80   484.963  107.061    0.000  107.061    13.143  494.468    0.000  494.468     0.000  419.426    0.000  419.426
  1.90   535.247   90.937    0.000   90.937     9.079  455.423    0.000  455.423     0.000  322.108    0.000  322.108
  2.00   521.491   88.580    0.000   88.580    15.218  488.578    0.000  488.578     0.000  393.384    0.000  393.384
  2.10   533.458   98.699    0.000   98.699     1.816  478.427    0.000  478.427     0.000  321.707    0.000  321.707
  2.20   477.061   92.576    0.000   92.576     0.000  456.111    0.000  456.111     0.000  292.953    0.000  292.953
  2.30   529.649   82.779    0.000   82.779     0.000  534.932    0.000  534.932     0.000  370.465    0.000  370.465
  2.40   476.671  104.826    0.000  104.826     0.000  405.228    0.000  405.228     0.000  282.901    0.000  282.901
  2.50   516.497   67.018    0.000   67.018     0.000  429.049    0.000  429.049     0.000  241.682    0.000  241.682
  2.60   463.129   78.080    0.000   78.080     0.000  396.016    0.000  396.016     0.000  242.686    0.000  242.686
  2.70   505.237   40.980    0.000   40.980     0.000  359.442    0.000  359.442     0.000  253.847    0.000  253.847
  2.80   545.395   50.278    0.000   50.278     0.000  428.013    0.000  428.013     0.000  284.309    0.000  284.309
  2.90   546.316   32.934    0.000   32.934     0.000  437.177    0.000  437.177     0.000  333.168    0.000  333.168
  3.00   556.669   32.370    0.000   32.370     0.000  382.876    0.000  382.876     0.000  222.782    0.000  222.782
  3.10   544.089   20.743    0.000   20.743     0.000  402.893    0.000  402.893     0.000  232.534    0.000  232.534
  3.20   481.673   27.437    0.000   27.437     0.000  366.058    0.000  366.058     0.000  243.291    0.000  243.291
  3.30   511.097   30.482    0.000   30.482     0.000  418.978    0.000  418.978     0.000  361.116    0.000  361.116
  3.40   505.333  113.619    0.000  113.619     0.000  485.641    0.000  485.641     0.000  293.256    0.000  293.256
  3.50   492.416   87.243    0.000   87.243     0.000  483.096    0.000  483.096     0.000  292.251    0.000  292.251
  3.60   510.290   74.525    0.000   74.525     0.000  419.278    0.000  419.278     0.000  303.812    0.000  303.812
  3.70   451.607  106.079    0.000  106.079     0.000  370.253    0.000  370.253     0.000  213.030    0.000  213.030
  3.80   432.354  111.390    0.000  111.390     0.000  368.736    0.000  368.736     0.000  202.272    0.000  202.272
  3.90   476.336  142.552    0.000  142.552     0.000  475.009    0.000  475.009     0.000  341.311    0.000  341.311
  4.00   446.984  100.369    0.000  100.369     0.000  354.210    0.000  354.210     0.000  182.770    0.000  182.770
  4.10   480.265  104.083    0.000  104.083     0.000  408.774    0.000  408.774     0.000  212.528    0.000  212.528
  4.20   460.632  103.861    0.000  103.861     0.000  441.457    0.000  441.457     0.000  292.452    0.000  292.452
  4.30   470.858   94.107    0.000   94.107     5.448  422.522    0.000  422.522     0.000  239.672    0.000  239.672
  4.40   436.058  121.076    0.000  121.076     0.000  372.804    0.000  372.804     0.000  182.770    0.000  182.770
  4.50   438.729   99.231    0.000   99.231     0.000  425.331    0.000  425.331     0.000  189.305    0.000  189.305
  4.60   436.007  108.190    0.000  108.190     7.263  413.573    0.000  413.573     0.000  269.530    0.000  269.530
  4.70   436.769  103.731    0.000  103.731     0.000  402.420    0.000  402.420     0.000  241.280    0.000  241.280
  4.80   432.269   99.826    0.000   99.826     0.000  361.737    0.000  361.737     0.000  201.268    0.000  201.268
  4.90   454.820   91.259    0.000   91.259     0.000  398.832    0.000  398.832     0.000  242.889    0.000  242.889
  5.00   448.053  101.126    0.000  101.126     0.000  393.817    0.000  393.817     0.000  152.308    0.000  152.308
  5.10   508.284   79.060    0.000   79.060     0.000  393.341    0.000  393.341     0.000  252.037    0.000  252.037
  5.20   582.150   43.165    0.000   43.165     0.000  472.161    0.000  472.161     0.000  409.473    0.000  409.473
  5.30   557.610   17.531    0.000   17.531    16.775  445.523    0.000  445.523     0.000  271.541    0.000  271.541
  5.40   547.304   24.971    0.000   24.971    21.790  378.125    0.000  378.125     0.000  250.429    0.000  250.429
  5.50   545.269   26.127    0.000   26.127     0.000  398.572    0.000  398.572     0.000  218.962    0.000  218.962
  5.60   552.189   38.865    0.000   38.865     0.000  390.533    0.000  390.533     0.000  170.806    0.000  170.806
  5.70   516.039   59.678    0.000   59.678     3.805  355.080    0.000  355.080     0.000  130.794    0.000  130.794
  5.80   483.943   68.863    0.000   68.863     9.511  350.497    0.000  350.497     0.000  149.493    0.000  149.493
  5.90   469.055   98.657    0.000   98.657     0.000  384.561    0.000  384.561     0.000  121.847    0.000  121.847
  6.00   533.542   77.414    0.000   77.414     0.000  380.889    0.000  380.889     0.000  189.707    0.000  189.707
  6.10   489.422   92.093    0.000   92.093     0.000  420.147    0.000  420.147     0.000  199.257    0.000  199.257
  6.20   480.927  110.581    0.000  110.581     0.000  438.518    0.000  438.518     0.000  169.801    0.000  169.801
  6.30   508.543   77.750    0.000   77.750     0.000  422.782    0.000  422.782     0.000  301.500    0.000  301.500
  6.40   448.697  111.132    0.000  111.132     0.000  405.618    0.000  405.618     0.000  231.226    0.000  231.226
  6.50   454.718   95.056    0.000   95.056     0.000  412.794    0.000  412.794     0.000  182.267    0.000  182.267
  6.60   470.028  102.239    0.000  102.239     0.000  402.160    0.000  402.160     0.000  191.717    0.000  191.717
  6.70   468.048   80.299    0.000   80.299     0.000  399.045    0.000  399.045     0.000  222.178    0.000  222.178
  6.80   463.127   96.362    0.000   96.362     0.000  429.738    0.000  429.738     0.000  238.968    0.000  238.968
  6.90   417.216  115.891    0.000  115.891     0.000  349.932    0.000  349.932     0.000  189.104    0.000  189.104
  7.00   478.711   65.213    0.000   65.213     0.000  411.455    0.000  411.455     0.000  189.104    0.000  189.104
  7.10   521.022   41.842    0.000   41.842     0.000  453.740    0.000  453.740     0.000  149.292    0.000  149.292
  7.20   547.961   61.168    0.000   61.168     0.000  433.250    0.000  433.250     0.000  209.009    0.000  209.009
  7.30   488.999   37.837    0.000   37.837     0.000  315.648    0.000  315.648     0.000   50.367    0.000   50.367
  7.40   581.377   15.740    0.000   15.740     0.000  442.327    0.000  442.327     0.000  220.369    0.000  220.369
  7.50   537.230   44.617    0.000   44.617     0.000  437.786    0.000  437.786     0.000  218.962    0.000  218.962
  7.60   506.635   31.412    0.000   31.412     0.000  423.346    0.000  423.346     0.000  209.009    0.000  209.009
  7.70   530.325   37.330    0.000   37.330     0.000  395.630    0.000  395.630     0.000  258.773    0.000  258.773
  7.80   460.466  121.168    0.000  121.168     0.000  420.361    0.000  420.361     0.000  348.650    0.000  348.650
  7.90   446.214  114.930    0.000  114.930     0.000  367.180    0.000  367.180     0.000  309.642    0.000  309.642
  8.00   485.290  100.549    0.000  100.549     0.000  399.477    0.000  399.477     0.000  399.419    0.000  399.419
  8.10   471.251  113.012    0.000  113.012     0.000  434.622    0.000  434.622     0.000  359.407    0.000  359.407
  8.20   432.519  169.188    0.000  169.188     0.000  389.746    0.000  389.746     0.000  400.324    0.000  400.324
  8.30   446.544  157.724    0.000  157.724     0.000  425.676    0.000  425.676     0.000  458.935    0.000  458.935
  8.40   453.388  124.643    0.000  124.643     0.000  405.529    0.000  405.529     0.000  419.426    0.000  419.426
  8.50   380.283  175.913    0.000  175.913     0.000  411.148    0.000  411.148     0.000  389.366    0.000  389.366
  8.60   409.446  117.428    0.000  117.428     0.000  420.486    0.000  420.486     0.000  389.768    0.000  389.768
  8.70   398.847  129.827    0.000  129.827     0.000  395.585    0.000  395.585     0.000  301.197    0.000  301.197
  8.80   456.091  101.703    0.000  101.703     0.000  415.384    0.000  415.384     0.000  339.602    0.000  339.602
  8.90   425.552   87.696    0.000   87.696     0.000  386.723    0.000  386.723     0.000  239.872    0.000  239.872
  9.00   457.625   91.093    0.000   91.093     0.000  443.963    0.000  443.963     0.000  169.198    0.000  169.198
  9.10   424.876  121.089    0.000  121.089     0.000  403.105    0.000  403.105     0.000  229.819    0.000  229.819
  9.20   402.530  144.536    0.000  144.536     0.000  391.778    0.000  391.778     0.000  199.056    0.000  199.056
  9.30   383.413  149.567    0.000  149.567     0.000  421.309    0.000  421.309     0.000  249.021    0.000  249.021
  9.40   387.295   91.089    0.000   91.089     0.000  405.784    0.000  405.784     0.000  329.146    0.000  329.146
  9.50   444.911   89.727    0.000   89.727     0.000  420.399    0.000  420.399     0.000  398.917    0.000  398.917
  9.60   432.619   85.608    0.000   85.608     0.000  405.397    0.000  405.397     0.000  189.506    0.000  189.506
  9.70   457.402  114.304    0.000  114.304     0.000  445.997    0.000  445.997     0.000  369.662    0.000  369.662
  9.80   408.730  127.589    0.000  127.589     0.000  389.540    0.000  389.540     0.000  321.104    0.000  321.104
  9.90   448.146  107.362    0.000  107.362     0.000  386.988    0.000  386.988     0.000  140.546    0.000  140.546
 10.00   433.882  119.673    0.000  119.673     0.000  409.255    0.000  409.255     0.000  290.843    0.000  290.843
 10.10   431.521  119.570    0.000  119.570     0.000  422.052    0.000  422.052     0.000  460.041    0.000  460.041
 10.20   451.007  149.390    0.000  149.390     0.000  435.066    0.000  435.066     0.000  359.910    0.000  359.910
 10.30   431.372  151.692    0.000  151.692     0.000  443.843    0.000  443.843     0.000  489.297    0.000  489.297
 10.40   414.267  142.430    0.000  142.430     0.000  448.641    0.000  448.641     0.000  400.727    0.000  400.727
 10.50   408.398  166.342    0.000  166.342     0.000  457.937    0.000  457.937     0.000  330.454    0.000  330.454
 10.60   405.173  166.948    0.000  166.948     0.000  460.703    0.000  460.703     0.000  370.265    0.000  370.265
 10.70   430.282  164.808    0.000  164.808     0.000  479.468    0.000  479.468     0.000  548.812    0.000  548.812
 10.80   481.838  121.823    0.000  121.823     0.000  478.776    0.000  478.776     0.000  412.087    0.000  412.087
 10.90   417.020  145.878    0.000  145.878     0.000  444.440    0.000  444.440     0.000  450.792    0.000  450.792
 11.00   358.259  180.484    0.000  180.484     0.000  429.093    0.000  429.093     0.000  408.870    0.000  408.870
 11.10   379.062  189.049    0.000  189.049     0.000  438.257    0.000  438.257     0.000  501.159    0.000  501.159
 11.20   386.638  172.944    0.000  172.944     0.000  473.880    0.000  473.880     0.000  470.194    0.000  470.194
 11.30   393.378  181.129    0.000  181.129     0.000  463.158    0.000  463.158     0.000  521.465    0.000  521.465
 11.40   379.380  183.275    0.000  183.275     0.000  438.082    0.000  438.082     0.000  289.637    0.000  289.637
 11.50   370.122  158.958    0.000  158.958     0.000  405.185    0.000  405.185     0.000  438.125    0.000  438.125
 11.60   384.116  157.335    0.000  157.335     0.000  460.741    0.000  460.741     0.000  489.597    0.000  489.597
 11.70   385.900  172.844    0.000  172.844     0.000  449.280    0.000  449.280     0.000  460.643    0.000  460.643
 11.80   423.777  159.853    0.000  159.853     0.000  434.709    0.000  434.709     0.000  401.328    0.000  401.328
 11.90   385.851  158.616    0.000  158.616     0.000  408.686    0.000  408.686     0.000  329.850    0.000  329.850
 12.00   419.337  171.663    0.000  171.663     0.000  456.802    0.000  456.802     0.000  400.223    0.000  400.223
 12.10   457.576  165.391    0.000  165.391     0.000  451.400    0.000  451.400     0.000  280.287    0.000  280.287
 12.20   437.818  157.191    0.000  157.191     0.000  427.147    0.000  427.147     0.000  359.708    0.000  359.708
 12.30   467.804  116.567    0.000  116.567     0.000  427.790    0.000  427.790     0.000  330.152    0.000  330.152
 12.40   483.024  127.760    0.000  127.760     0.000  449.414    0.000  449.414     0.000  430.283    0.000  430.283
 12.50   437.361  124.697    0.000  124.697     0.000  425.153    0.000  425.153     0.000  300.595    0.000  300.595
 12.60   408.427  186.981    0.000  186.981     0.000  521.954    0.000  521.954     0.000  411.080    0.000  411.080
 12.70   394.717  161.066    0.000  161.066     0.000  463.804    0.000  463.804     0.000  365.036    0.000  365.036
 12.80   362.637  184.707    0.000  184.707     0.000  402.150    0.000  402.150     0.000  213.231    0.000  213.231
 12.90   398.940  148.720    0.000  148.720     0.000  417.545    0.000  417.545     0.000  304.415    0.000  304.415
 13.00   398.866  130.022    0.000  130.022     0.000  408.637    0.000  408.637     0.000  353.576    0.000  353.576
 13.10   414.878  171.370    0.000  171.370     0.000  454.256    0.000  454.256     0.000  323.315    0.000  323.315
 13.20   395.149  168.416    0.000  168.416     0.000  435.617    0.000  435.617     0.000  334.575    0.000  334.575
 13.30   450.068  102.923    0.000  102.923     0.000  403.321    0.000  403.321     0.000  281.996    0.000  281.996
 13.40   404.520  170.581    0.000  170.581     0.000  522.429    0.000  522.429     0.000  455.818    0.000  455.818
 13.50   447.578  106.087    0.000  106.087     0.000  434.703    0.000  434.703     0.000  162.462    0.000  162.462
 13.60   410.262  141.831    0.000  141.831     0.000  455.889    0.000  455.889     0.000  182.669    0.000  182.669
 13.70   433.859  102.042    0.000  102.042     0.000  377.039    0.000  377.039     0.000  162.462    0.000  162.462
 13.80   465.356   76.228    0.000   76.228     0.000  388.236    0.000  388.236     0.000  192.924    0.000  192.924
 13.90   453.622   61.948    0.000   61.948     0.000  397.351    0.000  397.351     0.000  213.131    0.000  213.131
 14.00   447.223   61.332    0.000   61.332     0.000  400.122    0.000  400.122     0.000  279.986    0.000  279.986
 14.10   483.128   65.418    0.000   65.418     0.000  385.895    0.000  385.895     0.000  359.106    0.000  359.106
 14.20   451.370   62.837    0.000   62.837     0.000  435.747    0.000  435.747     0.000  330.051    0.000  330.051
 14.30   451.754   48.634    0.000   48.634     0.000  365.107    0.000  365.107     0.000  318.892    0.000  318.892
 14.40   391.087  128.067    0.000  128.067     0.000  421.569    0.000  421.569     0.000  261.286    0.000  261.286
 14.50   376.617  146.017    0.000  146.017     0.000  415.689    0.000  415.689     0.000  362.021    0.000  362.021
 14.60   420.266  121.254    0.000  121.254     0.000  436.310    0.000  436.310     0.000  149.292    0.000  149.292
 14.70   446.321  113.122    0.000  113.122     0.000  420.701    0.000  420.701     0.000  131.598    0.000  131.598
 14.80   464.063   99.800    0.000   99.800     0.000  374.661    0.000  374.661     0.000  358.603    0.000  358.603
 14.90   446.137   53.369    0.000   53.369     0.000  407.131    0.000  407.131     0.000  209.009    0.000  209.009
 15.00   490.500   54.975    0.000   54.975     0.000  377.385    0.000  377.385     0.000  129.789    0.000  129.789
 15.10   468.336  113.986    0.000  113.986     0.000  451.310    0.000  451.310     0.000  389.064    0.000  389.064
 15.20   455.269  101.630    0.000  101.630     0.000  418.586    0.000  418.586     0.000  212.729    0.000  212.729
 15.30   445.245  127.041    0.000  127.041     0.000  407.517    0.000  407.517     0.000  131.397    0.000  131.397
 15.40   487.233   90.979    0.000   90.979     0.000  421.651    0.000  421.651     0.000  111.492    0.000  111.492
 15.50   496.441   99.835    0.000   99.835     0.000  429.135    0.000  429.135     0.000  349.052    0.000  349.052
 15.60   459.682  115.370    0.000  115.370     0.000  437.738    0.000  437.738     0.000  329.750    0.000  329.750
 15.70   461.263  107.989    0.000  107.989     0.000  421.612    0.000  421.612     0.000  249.021    0.000  249.021
 15.80   452.124   91.586    0.000   91.586     0.000  422.477    0.000  422.477     0.000  409.271    0.000  409.271
 15.90   475.946   92.271    0.000   92.271     0.000  454.724    0.000  454.724     0.000  309.141    0.000  309.141
 16.00   431.291  124.529    0.000  124.529     0.000  435.576    0.000  435.576     0.000  311.151    0.000  311.151
 16.10   404.038  159.672    0.000  159.672     0.000  416.512    0.000  416.512     0.000  401.329    0.000  401.329
 16.20   416.684  106.423    0.000  106.423     0.000  415.989    0.000  415.989     0.000  420.631    0.000  420.631
 16.30   447.105  150.081    0.000  150.081     0.000  465.842    0.000  465.842     0.000  489.095    0.000  489.095
 16.40   402.569  183.369    0.000  183.369     0.000  416.207    0.000  416.207     0.000  229.819    0.000  229.819
 16.50   418.253  142.388    0.000  142.388     0.000  502.112    0.000  502.112     0.000  381.223    0.000  381.223
 16.60   394.569  155.659    0.000  155.659     0.000  475.223    0.000  475.223     0.000  331.861    0.000  331.861
 16.70   370.961  161.745    0.000  161.745     0.000  480.149    0.000  480.149     0.000  210.416    0.000  210.416
 16.80   430.496  139.986    0.000  139.986     0.000  553.008    0.000  553.008     0.000  409.473    0.000  409.473
 16.90   414.252  146.500    0.000  146.500     0.000  505.927    0.000  505.927     0.000  310.950    0.000  310.950
 17.00   384.628  146.970    0.000  146.970     0.000  457.018    0.000  457.018     0.000  301.801    0.000  301.801
 17.10   438.549  171.278    0.000  171.278     0.000  474.270    0.000  474.270     0.000  348.951    0.000  348.951
 17.20   440.355  114.794    0.000  114.794     0.000  494.638    0.000  494.638     0.000  221.676    0.000  221.676
 17.30   359.945  181.234    0.000  181.234     0.000  485.772    0.000  485.772     0.000  390.773    0.000  390.773
 17.40   374.394  165.204    0.000  165.204     0.000  474.699    0.000  474.699     0.000  348.952    0.000  348.952
 17.50   336.673  156.562    0.000  156.562     0.000  421.786    0.000  421.786     0.000  249.223    0.000  249.223
 17.60   395.395  123.957    0.000  123.957     0.000  473.318    0.000  473.318     0.000  309.241    0.000  309.241
 17.70   425.634  106.713    0.000  106.713     0.000  492.599    0.000  492.599     0.000  238.968    0.000  238.968
 17.80   352.042  169.880    0.000  169.880     0.000  505.400    0.000  505.400     0.000  209.411    0.000  209.411
 17.90   350.434  169.052    0.000  169.052     0.000  525.245    0.000  525.245     0.000  338.396    0.000  338.396
 18.00   384.563  129.696    0.000  129.696     0.000  529.392    0.000  529.392     0.000  249.021    0.000  249.021
 18.10   433.828   61.753    0.000   61.753     0.000  467.047    0.000  467.047     0.000  179.151    0.000  179.151
 18.20   417.630   68.909    0.000   68.909     0.000  467.695    0.000  467.695     0.000  189.305    0.000  189.305
 18.30   398.907  114.391    0.000  114.391     0.000  469.861    0.000  469.861     0.000  269.128    0.000  269.128
 18.40   422.968  118.478    0.000  118.478     0.000  457.974    0.000  457.974     0.000  308.537    0.000  308.537
 18.50   404.133  126.686    0.000  126.686     0.000  434.621    0.000  434.621     0.000   79.623    0.000   79.623
 18.60   391.690  174.403    0.000  174.403     0.000  469.385    0.000  469.385     0.000  218.962    0.000  218.962
 18.70   399.064  135.646    0.000  135.646     0.000  487.929    0.000  487.929     0.000  258.974    0.000  258.974
 18.80   391.020  145.705    0.000  145.705     0.000  471.162    0.000  471.162     0.000  239.270    0.000  239.270
 18.90   388.149  175.040    0.000  175.040     0.000  446.955    0.000  446.955     0.000  231.126    0.000  231.126
 19.00   373.545  150.401    0.000  150.401     0.000  463.166    0.000  463.166     0.000   89.977    0.000   89.977
 19.10   405.778  162.057    0.000  162.057     0.000  475.879    0.000  475.879     0.000  369.461    0.000  369.461
 19.20   374.952  158.798    0.000  158.798     0.000  468.442    0.000  468.442     0.000  409.875    0.000  409.875
 19.30   372.263  162.359    0.000  162.359     0.000  425.986    0.000  425.986     0.000  160.250    0.000  160.250
 19.40   401.798  150.560    0.000  150.560     0.000  409.428    0.000  409.428     0.000   79.623    0.000   79.623
 19.50   402.774  143.651    0.000  143.651     0.000  473.155    0.000  473.155     0.000  340.004    0.000  340.004
 19.60   381.727  149.501    0.000  149.501     0.000  433.812    0.000  433.812     0.000  300.997    0.000  300.997
 19.70   371.044  154.795    0.000  154.795     0.000  444.144    0.000  444.144     0.000  340.406    0.000  340.406
 19.80   387.872  166.179    0.000  166.179     0.000  481.889    0.000  481.889     0.000  370.466    0.000  370.466
 19.90   356.779  170.028    0.000  170.028     0.000  466.452    0.000  466.452     0.000  419.225    0.000  419.225
 20.00   414.509  143.207    0.000  143.207     0.000  469.048    0.000  469.048     0.000  429.177    0.000  429.177
 20.10   378.525  148.246    0.000  148.246     0.000  467.535    0.000  467.535     0.000  362.323    0.000  362.323
 20.20   388.631  146.806    0.000  146.806     0.000  482.926    0.000  482.926     0.000  330.253    0.000  330.253
 20.30   376.262  139.678    0.000  139.678     0.000  436.017    0.000  436.017     0.000  330.856    0.000  330.856
 20.40   374.325  163.660    0.000  163.660     0.000  428.277    0.000  428.277     0.000  298.987    0.000  298.987
 20.50   416.065  147.880    0.000  147.880     0.000  501.344    0.000  501.344     0.000  450.893    0.000  450.893
 20.60   427.486   87.328    0.000   87.328     0.000  458.801    0.000  458.801     0.000  451.094    0.000  451.094
 20.70   435.351   95.741    0.000   95.741     0.000  500.555    0.000  500.555     0.000  420.632    0.000  420.632
 20.80   374.624  136.614    0.000  136.614     0.000  472.938    0.000  472.938     0.000  332.665    0.000  332.665
 20.90   414.980  147.008    0.000  147.008     0.000  459.406    0.000  459.406     0.000  362.725    0.000  362.725
 21.00   399.450  141.401    0.000  141.401     0.000  494.686    0.000  494.686     0.000  490.503    0.000  490.503
 21.10   402.038  158.339    0.000  158.339     0.000  465.892    0.000  465.892     0.000  461.047    0.000  461.047
 21.20   381.961  178.108    0.000  178.108     0.000  506.013    0.000  506.013     0.000  560.977    0.000  560.977
 21.30   400.880  142.305    0.000  142.305     0.000  498.317    0.000  498.317     0.000  510.610    0.000  510.610
 21.40   398.076  170.031    0.000  170.031     0.000  485.433    0.000  485.433     0.000   99.930    0.000   99.930
 21.50   368.043  181.628    0.000  181.628     0.000  503.462    0.000  503.462     0.000  420.230    0.000  420.230
 21.60   380.903  152.079    0.000  152.079     0.000  483.659    0.000  483.659     0.000  470.597    0.000  470.597
 21.70   368.888  127.904    0.000  127.904     0.000  423.772    0.000  423.772     0.000  340.004    0.000  340.004
 21.80   390.232  125.890    0.000  125.890     0.000  483.527    0.000  483.527     0.000  312.559    0.000  312.559
 21.90   356.979  169.243    0.000  169.243     0.000  436.220    0.000  436.220     0.000  339.602    0.000  339.602
 22.00   389.982  138.354    0.000  138.354     0.000  463.760    0.000  463.760     0.000  448.982    0.000  448.982
 22.10   411.215  144.148    0.000  144.148     0.000  479.540    0.000  479.540     0.000  270.233    0.000  270.233
 22.20   459.263  120.976    0.000  120.976     0.000  510.020    0.000  510.020     0.000  340.003    0.000  340.003
 22.30   433.479  124.850    0.000  124.850     0.000  517.117    0.000  517.117     0.000  369.460    0.000  369.460
 22.40   380.191  198.958    0.000  198.958     0.000  596.493    0.000  596.493     0.000  389.968    0.000  389.968
 22.50   401.999  173.594    0.000  173.594     0.000  546.729    0.000  546.729     0.000  439.030    0.000  439.030
 22.60   380.945  198.881    0.000  198.881     0.000  543.918    0.000  543.918     0.000  129.789    0.000  129.789
 22.70   360.263  215.898    0.000  215.898     0.000  517.937    0.000  517.937     0.000  160.049    0.000  160.049
 22.80   416.555  170.205    0.000  170.205     0.000  557.969    0.000  557.969     0.000  379.513    0.000  379.513
 22.90   399.088  174.811    0.000  174.811     0.000  499.949    0.000  499.949     0.000  249.926    0.000  249.926
 23.00   411.276  135.311    0.000  135.311     0.000  500.034    0.000  500.034     0.000  435.510    0.000  435.510
 23.10   456.483   83.179    0.000   83.179     0.000  467.260    0.000  467.260     0.000  393.789    0.000  393.789
 23.20   459.037   88.637    0.000   88.637     0.000  441.749    0.000  441.749     0.000  141.751    0.000  141.751
 23.30   449.399   74.273    0.000   74.273     0.000  393.847    0.000  393.847     0.000  233.136    0.000  233.136
 23.40   467.391   89.185    0.000   89.185     0.000  490.694    0.000  490.694     0.000  279.986    0.000  279.986
 23.50   431.849   78.208    0.000   78.208     0.000  414.816    0.000  414.816     0.000  162.462    0.000  162.462
 23.60   435.601   76.659    0.000   76.659     0.000  455.504    0.000  455.504     0.000  253.645    0.000  253.645
 23.70   421.973   78.280    0.000   78.280     0.000  416.333    0.000  416.333     0.000  223.385    0.000  223.385
 23.80   445.223   55.931    0.000   55.931     0.000  398.390    0.000  398.390     0.000  172.515    0.000  172.515
 23.90   448.003   88.995    0.000   88.995     0.000  424.424    0.000  424.424     0.000  132.000    0.000  132.000
 24.00   458.475   73.263    0.000   73.263     0.000  432.509    0.000  432.509     0.000  149.292    0.000  149.292
 24.10   443.763   89.926    0.000   89.926     0.000  518.929    0.000  518.929     0.000  172.616    0.000  172.616
 24.20   444.165   63.425    0.000   63.425     0.000  453.947    0.000  453.947     0.000  172.616    0.000  172.616
 24.30   418.042  134.271    0.000  134.271     0.000  520.919    0.000  520.919     0.000  343.824    0.000  343.824
 24.40   428.709  117.700    0.000  117.700     0.000  456.026    0.000  456.026     0.000  350.358    0.000  350.358
 24.50   426.917  119.076    0.000  119.076     0.000  491.344    0.000  491.344     0.000  343.824    0.000  343.824
 24.60   380.263  145.897    0.000  145.897     0.000  483.218    0.000  483.218     0.000  282.097    0.000  282.097
 24.70   448.547  100.343    0.000  100.343     0.000  541.459    0.000  541.459     0.000  384.842    0.000  384.842
 24.80   475.960   75.335    0.000   75.335     0.000  490.829    0.000  490.829     0.000  299.791    0.000  299.791
 24.90   439.113   92.473    0.000   92.473     0.000  505.696    0.000  505.696     0.000  400.827    0.000  400.827
 25.00   443.159   89.399    0.000   89.399     0.000  527.745    0.000  527.745     0.000  365.540    0.000  365.540
 25.10   511.668   45.979    0.000   45.979     0.000  484.685    0.000  484.685     0.000  223.184    0.000  223.184
 25.20   468.432   82.621    0.000   82.621     0.000  548.153    0.000  548.153     0.000  284.309    0.000  284.309
 25.30   496.415   60.391    0.000   60.391     0.000  595.319    0.000  595.319     0.000  394.594    0.000  394.594
 25.40   476.197   43.471    0.000   43.471     0.000  510.582    0.000  510.582     0.000  344.629    0.000  344.629
 25.50   476.659   87.722    0.000   87.722     0.000  529.175    0.000  529.175     0.000  374.989    0.000  374.989
 25.60   498.201   30.622    0.000   30.622     0.000  451.655    0.000  451.655     0.000  330.454    0.000  330.454
 25.70   488.216   46.799    0.000   46.799     0.000  429.866    0.000  429.866     0.000  202.474    0.000  202.474
 25.80   503.875   27.310    0.000   27.310     0.000  517.196    0.000  517.196     0.000  341.211    0.000  341.211
 25.90   472.401   51.196    0.000   51.196     0.000  490.956    0.000  490.956     0.000  342.015    0.000  342.015
 26.00   463.674   50.210    0.000   50.210     0.000  503.056    0.000  503.056     0.000  350.158    0.000  350.158
 26.10   461.996   58.751    0.000   58.751     0.000  450.618    0.000  450.618     0.000  299.791    0.000  299.791
 26.20   454.541   54.774    0.000   54.774     0.000  484.685    0.000  484.685     0.000  340.909    0.000  340.909
 26.30   502.969   23.265    0.000   23.265     0.000  399.771    0.000  399.771     0.000  181.161    0.000  181.161
 26.40   512.676   24.732    0.000   24.732     0.000  437.825    0.000  437.825     0.000  304.415    0.000  304.415
 26.50   500.884   27.353    0.000   27.353     0.000  454.335    0.000  454.335     0.000  323.516    0.000  323.516
 26.60   470.308   43.743    0.000   43.743     0.000  468.517    0.000  468.517     0.000  273.149    0.000  273.149
 26.70   496.719   38.812    0.000   38.812     0.000  492.251    0.000  492.251     0.000  333.268    0.000  333.268
 26.80   487.515   48.535    0.000   48.535     0.000  489.272    0.000  489.272     0.000  432.695    0.000  432.695
 26.90   479.517   40.108    0.000   40.108     0.000  453.384    0.000  453.384     0.000  230.523    0.000  230.523
 27.00   544.489   35.683    0.000   35.683     0.000  528.442    0.000  528.442     0.000  229.216    0.000  229.216
 27.10   429.520   71.759    0.000   71.759     0.000  479.502    0.000  479.502     0.000  299.791    0.000  299.791
 27.20   489.511   59.866    0.000   59.866     3.761  503.063    0.000  503.063     0.000  189.104    0.000  189.104
 27.30   465.737   67.918    0.000   67.918     1.816  474.749    0.000  474.749     0.000  289.436    0.000  289.436
 27.40   497.069   69.167    0.000   69.167     0.000  506.222    0.000  506.222     0.000  308.738    0.000  308.738
 27.50   481.122   47.154    0.000   47.154     0.000  485.556    0.000  485.556     0.000  268.927    0.000  268.927
 27.60   458.620   95.731    0.000   95.731     3.718  452.348    0.000  452.348     0.000  249.122    0.000  249.122
 27.70   431.155  101.146    0.000  101.146     0.000  499.560    0.000  499.560     0.000  348.750    0.000  348.750
 27.80   441.956  102.257    0.000  102.257     0.000  518.885    0.000  518.885     0.000  369.058    0.000  369.058
 27.90   461.469   83.026    0.000   83.026     0.000  455.505    0.000  455.505     0.000  409.774    0.000  409.774
 28.00   445.892   64.189    0.000   64.189     0.000  438.814    0.000  438.814     0.000  379.815    0.000  379.815
 28.10   479.961   68.723    0.000   68.723     0.000  522.870    0.000  522.870     0.000  389.165    0.000  389.165
 28.20   499.619   59.286    0.000   59.286     0.000  478.289    0.000  478.289     0.000  389.969    0.000  389.969
 28.30   502.296   20.758    0.000   20.758     0.000  476.687    0.000  476.687     0.000  369.058    0.000  369.058
 28.40   478.793   55.736    0.000   55.736     0.000  487.156    0.000  487.156     0.000  250.027    0.000  250.027
 28.50   482.400   56.301    0.000   56.301     0.000  483.520    0.000  483.520     0.000  340.707    0.000  340.707
 28.60   478.634   74.410    0.000   74.410     0.000  554.609    0.000  554.609     0.000  330.655    0.000  330.655
 28.70   473.906   58.681    0.000   58.681     1.816  497.194    0.000  497.194     0.000  361.116    0.000  361.116
 28.80   500.063   50.253    0.000   50.253     0.000  453.779    0.000  453.779     0.000  409.573    0.000  409.573
 28.90   484.632   40.305    0.000   40.305     0.000  458.228    0.000  458.228     0.000  319.294    0.000  319.294
 29.00   499.006   48.324    0.000   48.324     0.000  526.192    0.000  526.192     0.000  458.935    0.000  458.935
 29.10   531.307   31.638    0.000   31.638     0.000  522.255    0.000  522.255     0.000  288.833    0.000  288.833
 29.20   461.390   58.979    0.000   58.979     0.000  516.428    0.000  516.428     0.000  378.810    0.000  378.810
 29.30   518.869   33.794    0.000   33.794     0.000  567.484    0.000  567.484     0.000  398.515    0.000  398.515
 29.40   501.816   66.531    0.000   66.531     0.000  470.562    0.000  470.562     0.000  451.295    0.000  451.295
 29.50   509.628   70.858    0.000   70.858     0.000  532.992    0.000  532.992     0.000  551.426    0.000  551.426
 29.60   484.076   46.110    0.000   46.110     0.000  525.072    0.000  525.072     0.000  302.003    0.000  302.003
 29.70   469.708   87.986    0.000   87.986     0.000  504.012    0.000  504.012     0.000  380.820    0.000  380.820
 29.80   477.414   55.621    0.000   55.621     0.000  477.337    0.000  477.337     0.000  480.147    0.000  480.147
 29.90   467.239  103.108    0.000  103.108     0.000  547.984    0.000  547.984     0.000  429.680    0.000  429.680
 30.00   408.897  112.151    0.000  112.151     0.000  437.051    0.000  437.051     0.000  319.093    0.000  319.093
 30.10   413.178  125.519    0.000  125.519     0.000  413.784    0.000  413.784     0.000  290.039    0.000  290.039
 30.20   405.982  115.164    0.000  115.164     0.000  415.858    0.000  415.858     0.000  288.833    0.000  288.833
 30.30   414.453  129.684    0.000  129.684     0.000  456.673    0.000  456.673     0.000  318.993    0.000  318.993
 30.40   468.700   73.603    0.000   73.603     0.000  472.712    0.000  472.712     0.000  278.880    0.000  278.880
 30.50   395.252  137.472    0.000  137.472     0.000  435.055    0.000  435.055     0.000  258.974    0.000  258.974
 30.60   386.369  134.276    0.000  134.276     0.000  412.967    0.000  412.967     0.000  218.962    0.000  218.962
 30.70   429.664  105.088    0.000  105.088     0.000  429.694    0.000  429.694     0.000  349.454    0.000  349.454
 30.80   438.619   95.271    0.000   95.271     0.000  442.105    0.000  442.105     0.000  139.339    0.000  139.339
 30.90   473.192   66.103    0.000   66.103     0.000  438.552    0.000  438.552     0.000  111.491    0.000  111.491
 31.00   495.273   36.471    0.000   36.471     0.000  398.787    0.000  398.787     0.000  182.770    0.000  182.770
 31.10   480.023   59.095    0.000   59.095     0.000  479.325    0.000  479.325     0.000  339.200    0.000  339.200
 31.20   427.099   97.845    0.000   97.845     0.000  455.461    0.000  455.461     0.000  348.851    0.000  348.851
 31.30   439.671  105.948    0.000  105.948     0.000  440.244    0.000  440.244     0.000  329.549    0.000  329.549
 31.40   467.170   90.389    0.000   90.389     0.000  503.280    0.000  503.280     0.000  389.667    0.000  389.667
 31.50   428.184  136.127    0.000  136.127     0.000  462.941    0.000  462.941     0.000  379.614    0.000  379.614
 31.60   386.573  118.409    0.000  118.409     0.000  478.422    0.000  478.422     0.000  429.379    0.000  429.379
 31.70   416.032  117.098    0.000  117.098    39.343  395.152    0.000  395.152     0.000  329.649    0.000  329.649
 31.80   412.909  136.416    0.000  136.416    57.241  454.384    0.000  454.384     0.000  380.017    0.000  380.017
 31.90   436.437  141.692    0.000  141.692    16.688  499.991    0.000  499.991     0.000  425.959    0.000  425.959
 32.00   453.409  110.590    0.000  110.590    22.049  486.977    0.000  486.977     0.000  395.901    0.000  395.901
 32.10   404.240  110.846    0.000  110.846    11.154  475.520    0.000  475.520     0.000  395.800    0.000  395.800
 32.20   463.345   90.032    0.000   90.032    69.001  444.955    0.000  444.955     0.000  424.653    0.000  424.653
 32.30   445.025   94.484    0.000   94.484    65.930  422.212    0.000  422.212     0.000  395.699    0.000  395.699
 32.40   421.746   93.762    0.000   93.762    59.577  421.822    0.000  421.822     0.000  344.325    0.000  344.325
 32.50   402.903  126.457    0.000  126.457    86.594  387.932    0.000  387.932     0.000  314.569    0.000  314.569
 32.60   403.107  114.778    0.000  114.778   123.082  316.641    0.000  316.641     0.000  364.935    0.000  364.935
 32.70   422.066  128.740    0.000  128.740   103.802  361.947    0.000  361.947     0.000  324.723    0.000  324.723
 32.80   395.620  135.222    0.000  135.222    49.112  405.049    0.000  405.049     0.000  294.059    0.000  294.059
 32.90   382.940  121.220    0.000  121.220    69.950  347.897    0.000  347.897     0.000  273.953    0.000  273.953
 33.00   414.049  127.963    0.000  127.963    53.134  471.026    0.000  471.026     0.000  355.083    0.000  355.083
 33.10   420.482  111.175    0.000  111.175    52.789  482.700    0.000  482.700     0.000  422.441    0.000  422.441
 33.20   404.404  133.692    0.000  133.692     0.000  513.007    0.000  513.007     0.000  480.248    0.000  480.248
 33.30   399.964  145.489    0.000  145.489    17.121  512.534    0.000  512.534     0.000  420.029    0.000  420.029
 33.40   393.024  168.558    0.000  168.558     7.609  490.781    0.000  490.781     0.000  330.855    0.000  330.855
 33.50   413.540  136.663    0.000  136.663     9.166  479.544    0.000  479.544     0.000  341.612    0.000  341.612
 33.60   425.899   98.596    0.000   98.596     0.000  480.709    0.000  480.709     0.000  324.723    0.000  324.723
 33.70   428.867  100.444    0.000  100.444    16.861  487.844    0.000  487.844     0.000  314.368    0.000  314.368
 33.80   487.514   97.118    0.000   97.118     0.000  565.713    0.000  565.713     0.000  495.630    0.000  495.630
 33.90   425.284  101.769    0.000  101.769     3.632  463.413    0.000  463.413     0.000  283.906    0.000  283.906
 34.00   397.752  111.748    0.000  111.748    22.655  465.534    0.000  465.534     0.000  111.693    0.000  111.693
 34.10   372.675  147.652    0.000  147.652     0.000  476.822    0.000  476.822     0.000  253.444    0.000  253.444
 34.20   385.708  131.031    0.000  131.031     0.000  452.433    0.000  452.433     0.000  363.830    0.000  363.830
 34.30   391.183  124.458    0.000  124.458     0.000  446.813    0.000  446.813     0.000  333.368    0.000  333.368
 34.40   424.665  154.969    0.000  154.969     1.816  458.099    0.000  458.099     0.000  304.213    0.000  304.213
 34.50   420.712  123.755    0.000  123.755     0.000  467.698    0.000  467.698     0.000  373.782    0.000  373.782
 34.60   421.863  142.308    0.000  142.308     0.000  452.436    0.000  452.436     0.000  251.735    0.000  251.735
 34.70   405.624  153.804    0.000  153.804     0.000  461.516    0.000  461.516     0.000  191.415    0.000  191.415
 34.80   391.770  115.034    0.000  115.034     0.000  395.849    0.000  395.849     0.000  302.204    0.000  302.204
 34.90   389.976  147.411    0.000  147.411     0.000  368.433    0.000  368.433     0.000  152.006    0.000  152.006
 35.00   433.990  143.253    0.000  143.253     0.000  515.000    0.000  515.000     0.000  273.953    0.000  273.953
 35.10   469.331  112.743    0.000  112.743     0.000  547.033    0.000  547.033     0.000  312.358    0.000  312.358
 35.20   393.542  137.619    0.000  137.619     0.000  458.057    0.000  458.057     0.000  191.717    0.000  191.717
 35.30   379.345  122.213    0.000  122.213     0.000  410.675    0.000  410.675     0.000   40.616    0.000   40.616
 35.40   397.043  130.672    0.000  130.672     0.000  402.109    0.000  402.109     0.000   91.183    0.000   91.183
 35.50   388.843  126.978    0.000  126.978     0.000  422.168    0.000  422.168     0.000  182.367    0.000  182.367
 35.60   405.471  123.158    0.000  123.158     0.000  457.881    0.000  457.881     0.000  284.006    0.000  284.006
 35.70   368.383  124.619    0.000  124.619     0.000  442.188    0.000  442.188     0.000  141.350    0.000  141.350
 35.80   435.121  120.005    0.000  120.005    19.974  423.602    0.000  423.602     0.000  141.852    0.000  141.852
 35.90   417.493  132.278    0.000  132.278     1.816  460.609    0.000  460.609     0.000  243.492    0.000  243.492
 36.00   388.560  121.187    0.000  121.187     3.718  435.793    0.000  435.793     0.000  101.438    0.000  101.438
 36.10   378.132  118.443    0.000  118.443    14.959  394.806    0.000  394.806     0.000   91.183    0.000   91.183
 36.20   423.796  121.101    0.000  121.101    32.858  478.247    0.000  478.247     0.000  314.468    0.000  314.468
 36.30   378.368  125.483    0.000  125.483    36.403  396.878    0.000  396.878     0.000  141.752    0.000  141.752
 36.40   384.894  124.288    0.000  124.288     1.816  440.202    0.000  440.202     0.000   81.231    0.000   81.231
 36.50   379.192  154.974    0.000  154.974     0.000  437.347    0.000  437.347     0.000  131.900    0.000  131.900
 36.60   371.689  156.651    0.000  156.651     0.000  467.524    0.000  467.524     0.000  374.887    0.000  374.887
 36.70   354.635  137.729    0.000  137.729     0.000  456.671    0.000  456.671     0.000  344.629    0.000  344.629
 36.80   377.087  151.752    0.000  151.752     0.000  415.297    0.000  415.297     0.000   90.983    0.000   90.983
 36.90   436.405  115.894    0.000  115.894     0.000  462.821    0.000  462.821     0.000  121.444    0.000  121.444
 37.00   412.628  122.138    0.000  122.138     0.000  489.540    0.000  489.540     0.000  304.013    0.000  304.013
 37.10   405.315  140.741    0.000  140.741     0.000  465.847    0.000  465.847     0.000  290.441    0.000  290.441
 37.20   480.854  104.212    0.000  104.212     0.000  445.441    0.000  445.441     0.000  353.375    0.000  353.375
 37.30   426.119  105.143    0.000  105.143     0.000  446.823    0.000  446.823     0.000  343.623    0.000  343.623
 37.40   453.034  100.995    0.000  100.995     0.000  438.567    0.000  438.567     0.000  343.221    0.000  343.221
 37.50   438.082  105.050    0.000  105.050     0.000  435.714    0.000  435.714     0.000  381.625    0.000  381.625
 37.60   423.531  102.062    0.000  102.062     0.000  465.933    0.000  465.933     0.000  342.819    0.000  342.819
 37.70   459.487   86.990    0.000   86.990     0.000  450.404    0.000  450.404     0.000  364.634    0.000  364.634
 37.80   469.192  111.195    0.000  111.195     0.000  488.277    0.000  488.277     0.000  354.380    0.000  354.380
 37.90   488.616  100.241    0.000  100.241     0.000  464.109    0.000  464.109     0.000  395.699    0.000  395.699
 38.00   465.377  105.483    0.000  105.483     0.000  501.720    0.000  501.720     0.000  202.675    0.000  202.675
 38.10   452.446  107.078    0.000  107.078     0.000  479.414    0.000  479.414     0.000  382.428    0.000  382.428
 38.20   494.963   94.432    0.000   94.432     0.000  458.662    0.000  458.662     0.000  402.937    0.000  402.937
 38.30   431.502   99.279    0.000   99.279     0.000  433.891    0.000  433.891     0.000  334.072    0.000  334.072
 38.40   461.429   99.320    0.000   99.320     0.000  472.798    0.000  472.798     0.000  354.983    0.000  354.983
 38.50   441.696  122.403    0.000  122.403     0.000  441.372    0.000  441.372     0.000  399.720    0.000  399.720
 38.60   425.183  128.532    0.000  128.532     0.000  460.003    0.000  460.003     0.000  279.985    0.000  279.985
 38.70   454.730   83.591    0.000   83.591     1.816  468.737    0.000  468.737     0.000  321.103    0.000  321.103
 38.80   395.325  131.504    0.000  131.504     0.000  500.947    0.000  500.947     0.000  370.063    0.000  370.063
 38.90   405.450  128.979    0.000  128.979     5.448  490.915    0.000  490.915     0.000  379.714    0.000  379.714
 39.00   376.518  143.697    0.000  143.697     0.000  486.031    0.000  486.031     0.000  420.028    0.000  420.028
 39.10   415.651   84.617    0.000   84.617     0.000  429.133    0.000  429.133     0.000  219.163    0.000  219.163
 39.20   447.703   92.080    0.000   92.080     5.448  449.714    0.000  449.714     0.000  279.985    0.000  279.985
 39.30   418.878   84.895    0.000   84.895     0.000  481.056    0.000  481.056     0.000  290.038    0.000  290.038
 39.40   443.709  124.528    0.000  124.528     0.000  499.564    0.000  499.564     0.000  371.269    0.000  371.269
 39.50   457.430  112.204    0.000  112.204     0.000  409.201    0.000  409.201     0.000  279.382    0.000  279.382
 39.60   381.699  123.190    0.000  123.190     0.000  410.588    0.000  410.588     0.000  159.647    0.000  159.647
 39.70   367.840  117.012    0.000  117.012     0.000  385.334    0.000  385.334     0.000  169.700    0.000  169.700
 39.80   364.257  125.496    0.000  125.496     0.000  417.460    0.000  417.460     0.000  230.221    0.000  230.221
 39.90   402.868  110.709    0.000  110.709     0.000  473.186    0.000  473.186     0.000  359.306    0.000  359.306
 40.00   393.184  126.583    0.000  126.583     0.000  448.244    0.000  448.244     0.000  311.251    0.000  311.251
 40.10   364.785  129.494    0.000  129.494     0.000  431.857    0.000  431.857     0.000  381.323    0.000  381.323
 40.20   404.344  129.388    0.000  129.388     0.000  446.905    0.000  446.905     0.000  379.915    0.000  379.915
 40.30   397.994  128.159    0.000  128.159     0.000  435.190    0.000  435.190     0.000  289.637    0.000  289.637
 40.40   424.835  124.153    0.000  124.153     0.000  434.322    0.000  434.322     0.000  362.723    0.000  362.723
 40.50   393.567  109.073    0.000  109.073     3.632  426.635    0.000  426.635     0.000  361.518    0.000  361.518
 40.60   440.902  131.495    0.000  131.495    21.877  502.555    0.000  502.555     0.000  600.788    0.000  600.788
 40.70   410.057  123.617    0.000  123.617     1.816  456.078    0.000  456.078     0.000  369.662    0.000  369.662
 40.80   433.160  155.568    0.000  155.568     5.448  483.099    0.000  483.099     0.000  400.928    0.000  400.928
 40.90   429.152  134.301    0.000  134.301     1.816  419.631    0.000  419.631     0.000  260.583    0.000  260.583
 41.00   350.679  165.053    0.000  165.053     0.000  436.053    0.000  436.053     0.000  310.246    0.000  310.246
 41.10   346.688  207.475    0.000  207.475     0.000  470.073    0.000  470.073     0.000  533.428    0.000  533.428
 41.20   349.806  212.195    0.000  212.195     0.000  490.223    0.000  490.223     0.000  422.239    0.000  422.239
 41.30   375.256  228.397    0.000  228.397     0.000  498.658    0.000  498.658     0.000  410.879    0.000  410.879
 41.40   340.687  216.824    0.000  216.824     0.000  467.871    0.000  467.871     0.000  332.563    0.000  332.563
 41.50   342.117  186.147    0.000  186.147     0.000  472.193    0.000  472.193     0.000  369.761    0.000  369.761
 41.60   346.794  175.823    0.000  175.823     0.000  434.929    0.000  434.929     0.000  339.601    0.000  339.601
 41.70   356.322  164.245    0.000  164.245     0.000  441.886    0.000  441.886     0.000  280.891    0.000  280.891
 41.80   381.466  163.710    0.000  163.710     0.000  460.478    0.000  460.478     0.000  361.517    0.000  361.517
 41.90   367.384  172.273    0.000  172.273     0.000  515.170    0.000  515.170     0.000  389.667    0.000  389.667
 42.00   356.156  186.518    0.000  186.518     0.000  463.373    0.000  463.373     0.000  190.912    0.000  190.912
 42.10   403.494  162.669    0.000  162.669     0.000  520.790    0.000  520.790     0.000  301.197    0.000  301.197
 42.20   330.827  178.950    0.000  178.950     0.000  471.203    0.000  471.203     0.000  342.316    0.000  342.316
 42.30   392.798  181.415    0.000  181.415     0.000  455.291    0.000  455.291     0.000  349.956    0.000  349.956
 42.40   353.338  175.888    0.000  175.888     0.000  452.651    0.000  452.651     0.000  351.464    0.000  351.464
 42.50   397.024  160.884    0.000  160.884     9.079  539.468    0.000  539.468     0.000  512.419    0.000  512.419
 42.60   420.929  134.054    0.000  134.054     0.000  543.101    0.000  543.101     0.000  401.631    0.000  401.631
 42.70   391.277  171.137    0.000  171.137     0.000  511.235    0.000  511.235     0.000  434.605    0.000  434.605
 42.80   451.962  159.082    0.000  159.082     0.000  495.884    0.000  495.884     0.000  304.214    0.000  304.214
 42.90   402.511  176.572    0.000  176.572     0.000  543.526    0.000  543.526     0.000  252.640    0.000  252.640
 43.00   371.381  183.061    0.000  183.061     0.000  483.305    0.000  483.305     0.000  409.673    0.000  409.673
 43.10   381.596  186.728    0.000  186.728     0.000  493.122    0.000  493.122     0.000  459.839    0.000  459.839
 43.20   398.131  192.217    0.000  192.217     0.000  505.184    0.000  505.184     0.000  460.443    0.000  460.443
 43.30   372.605  180.752    0.000  180.752     0.000  525.459    0.000  525.459     0.000  430.583    0.000  430.583
 43.40   397.862  188.238    0.000  188.238     0.000  505.051    0.000  505.051     0.000  301.599    0.000  301.599
 43.50   337.294  208.239    0.000  208.239     0.000  481.449    0.000  481.449     0.000  229.316    0.000  229.316
 43.60   406.443  182.477    0.000  182.477     0.000  503.716    0.000  503.716     0.000  349.555    0.000  349.555
 43.70   394.629  197.431    0.000  197.431     0.000  521.440    0.000  521.440     0.000  288.833    0.000  288.833
 43.80   314.228  238.301    0.000  238.301     0.000  450.097    0.000  450.097     0.000  328.644    0.000  328.644
 43.90   333.363  242.989    0.000  242.989     0.000  529.481    0.000  529.481     0.000  379.212    0.000  379.212
 44.00   344.415  201.991    0.000  201.991     0.000  493.853    0.000  493.853     0.000  359.306    0.000  359.306
 44.10   349.741  239.560    0.000  239.560     0.000  449.668    0.000  449.668     0.000  319.394    0.000  319.394
 44.20   360.446  168.021    0.000  168.021     0.000  426.191    0.000  426.191     0.000  329.447    0.000  329.447
 44.30   379.185  230.589    0.000  230.589     0.000  536.740    0.000  536.740     0.000  229.116    0.000  229.116
 44.40   332.267  213.681    0.000  213.681     0.000  428.135    0.000  428.135     0.000   59.717    0.000   59.717
 44.50   299.788  212.527    0.000  212.527     0.000  453.647    0.000  453.647     0.000   50.468    0.000   50.468
 44.60   303.338  205.473    0.000  205.473     0.000  518.887    0.000  518.887     0.000  239.873    0.000  239.873
 44.70   354.639  162.045    0.000  162.045     0.000  448.758    0.000  448.758     0.000   50.266    0.000   50.266
 44.80   370.277  157.759    0.000  157.759     0.000  478.028    0.000  478.028     0.000  219.867    0.000  219.867
 44.90   340.872  181.686    0.000  181.686     0.000  439.162    0.000  439.162     0.000   80.025    0.000   80.025
 45.00   371.430  148.276    0.000  148.276     0.000  410.714    0.000  410.714     0.000  109.782    0.000  109.782
 45.10   411.975  150.231    0.000  150.231     0.000  460.781    0.000  460.781     0.000  179.351    0.000  179.351
 45.20   379.890  158.973    0.000  158.973     0.000  458.014    0.000  458.014     0.000   89.776    0.000   89.776
 45.30   400.844  195.970    0.000  195.970     0.000  494.068    0.000  494.068     0.000  241.681    0.000  241.681
 45.40   335.919  212.443    0.000  212.443     0.000  471.072    0.000  471.072     0.000  159.546    0.000  159.546
 45.50   353.192  194.494    0.000  194.494     0.000  447.765    0.000  447.765     0.000  291.144    0.000  291.144
 45.60   363.210  185.835    0.000  185.835     0.000  430.730    0.000  430.730     0.000  199.760    0.000  199.760
 45.70   391.081  223.550    0.000  223.550     0.000  458.662    0.000  458.662     0.000  300.092    0.000  300.092
 45.80   363.645  187.637    0.000  187.637     0.000  420.313    0.000  420.313     0.000  299.790    0.000  299.790
 45.90   351.934  223.264    0.000  223.264     0.000  437.045    0.000  437.045     0.000  229.116    0.000  229.116
 46.00   356.128  193.873    0.000  193.873     0.000  476.341    0.000  476.341     0.000  189.505    0.000  189.505
 46.10   392.802  164.103    0.000  164.103     0.000  408.031    0.000  408.031     0.000   30.060    0.000   30.060
 46.20   405.643  155.935    0.000  155.935     0.000  471.888    0.000  471.888     0.000  169.298    0.000  169.298
 46.30   378.819  177.752    0.000  177.752     0.000  463.590    0.000  463.590     0.000  179.251    0.000  179.251
 46.40   372.038  229.984    0.000  229.984     0.000  489.401    0.000  489.401     0.000  269.430    0.000  269.430
 46.50   346.059  228.332    0.000  228.332     0.000  508.079    0.000  508.079     0.000  209.009    0.000  209.009
 46.60   286.655  220.137    0.000  220.137     0.000  406.605    0.000  406.605     0.000  150.499    0.000  150.499
 46.70   369.517  189.262    0.000  189.262     0.000  468.302    0.000  468.302     0.000  221.777    0.000  221.777
 46.80   356.043  202.165    0.000  202.165     0.000  347.720    0.000  347.720     0.000  109.481    0.000  109.481
 46.90   383.490  199.254    0.000  199.254     0.000  485.509    0.000  485.509     0.000  219.464    0.000  219.464
 47.00   415.652  186.715    0.000  186.715     0.000  471.888    0.000  471.888     0.000  269.932    0.000  269.932
 47.10   368.603  228.699    0.000  228.699     0.000  513.484    0.000  513.484     0.000  229.518    0.000  229.518
 47.20   454.178  152.183    0.000  152.183     0.000  466.097    0.000  466.097     0.000  249.021    0.000  249.021
 47.30   465.076  154.031    0.000  154.031     0.000  429.177    0.000  429.177     0.000  229.317    0.000  229.317
 47.40   369.507  220.175    0.000  220.175     0.000  495.629    0.000  495.629     0.000  318.590    0.000  318.590
 47.50   401.437  186.142    0.000  186.142     0.000  456.802    0.000  456.802     0.000  238.868    0.000  238.868
 47.60   392.432  207.384    0.000  207.384     0.000  448.331    0.000  448.331     0.000  229.317    0.000  229.317
 47.70   387.787  179.114    0.000  179.114     0.000  418.671    0.000  418.671     0.000  209.009    0.000  209.009
 47.80   370.206  198.390    0.000  198.390     0.000  370.034    0.000  370.034     0.000  169.198    0.000  169.198
 47.90   346.840  208.290    0.000  208.290     0.000  378.200    0.000  378.200     0.000   40.515    0.000   40.515
 48.00   366.442  155.797    0.000  155.797     0.000  385.944    0.000  385.944     0.000  129.387    0.000  129.387
 48.10   357.985  162.151    0.000  162.151     0.000  445.906    0.000  445.906     0.000  209.411    0.000  209.411
 48.20   346.329  213.106    0.000  213.106     0.000  468.350    0.000  468.350     0.000  209.009    0.000  209.009
 48.30   369.230  204.099    0.000  204.099     0.000  516.162    0.000  516.162     0.000  149.493    0.000  149.493
 48.40   322.749  187.177    0.000  187.177     0.000  482.700    0.000  482.700     0.000  149.292    0.000  149.292
 48.50   306.626  244.480    0.000  244.480     0.000  501.206    0.000  501.206     0.000  219.766    0.000  219.766
 48.60   392.646  173.847    0.000  173.847     0.000  491.436    0.000  491.436     0.000  109.481    0.000  109.481
 48.70   377.417  175.438    0.000  175.438     0.000  480.713    0.000  480.713     0.000  179.151    0.000  179.151
 48.80   414.273  195.913    0.000  195.913     0.000  523.082    0.000  523.082     0.000  179.452    0.000  179.452
 48.90   367.928  194.844    0.000  194.844     0.000  524.419    0.000  524.419     0.000  219.364    0.000  219.364
 49.00   422.812  164.094    0.000  164.094     0.000  500.209    0.000  500.209     0.000  230.020    0.000  230.020
 49.10   406.891  165.317    0.000  165.317     0.000  496.536    0.000  496.536     0.000  199.660    0.000  199.660
 49.20   326.329  226.844    0.000  226.844     0.000  505.138    0.000  505.138     0.000  189.305    0.000  189.305
 49.30   337.506  224.380    0.000  224.380     0.000  520.960    0.000  520.960     0.000  249.021    0.000  249.021
 49.40   343.622  214.164    0.000  214.164     0.000  491.906    0.000  491.906     0.000  229.316    0.000  229.316
 49.50   336.058  196.688    0.000  196.688     0.000  496.664    0.000  496.664     0.000  199.458    0.000  199.458
 49.60   370.845  197.348    0.000  197.348     0.000  497.012    0.000  497.012     0.000  209.311    0.000  209.311
 49.70   347.718  197.974    0.000  197.974     0.000  466.099    0.000  466.099     0.000  269.530    0.000  269.530
 49.80   405.722  193.290    0.000  193.290     0.000  471.895    0.000  471.895     0.000  270.133    0.000  270.133
 49.90   379.543  171.390    0.000  171.390     0.000  461.300    0.000  461.300     0.000  229.317    0.000  229.317
 50.00   367.941  195.281    0.000  195.281     0.000  494.721    0.000  494.721     0.000  249.021    0.000  249.021
 50.10   362.740  197.246    0.000  197.246     0.000  496.360    0.000  496.360     0.000  169.700    0.000  169.700
 50.20   374.055  184.978    0.000  184.978     0.000  468.174    0.000  468.174     0.000  190.310    0.000  190.310
 50.30   436.334  176.970    0.000  176.970     0.000  516.424    0.000  516.424     0.000  259.980    0.000  259.980
 50.40   348.284  205.945    0.000  205.945     0.000  488.017    0.000  488.017     0.000  239.672    0.000  239.672
 50.50   374.385  214.838    0.000  214.838     0.000  487.239    0.000  487.239     0.000  231.026    0.000  231.026
 50.60   314.855  214.879    0.000  214.879     0.000  515.471    0.000  515.471     0.000  299.992    0.000  299.992
 50.70   351.376  189.773    0.000  189.773     0.000  481.794    0.000  481.794     0.000  230.322    0.000  230.322
 50.80   400.802  186.194    0.000  186.194     0.000  529.569    0.000  529.569     0.000  238.868    0.000  238.868
 50.90   365.949  207.036    0.000  207.036     0.000  503.196    0.000  503.196     0.000  259.175    0.000  259.175
 51.00   344.895  168.729    0.000  168.729     0.000  509.461    0.000  509.461     0.000  289.436    0.000  289.436
 51.10   385.562  171.971    0.000  171.971     0.000  501.849    0.000  501.849     0.000  239.270    0.000  239.270
 51.20   410.513  147.096    0.000  147.096     0.000  468.604    0.000  468.604     0.000  159.446    0.000  159.446
 51.30   366.304  187.630    0.000  187.630     0.000  497.311    0.000  497.311     0.000  189.305    0.000  189.305
 51.40   409.221  148.524    0.000  148.524     0.000  472.930    0.000  472.930     0.000  169.198    0.000  169.198
 51.50   367.774  175.071    0.000  175.071     0.000  505.697    0.000  505.697     0.000  249.222    0.000  249.222
 51.60   374.580  158.121    0.000  158.121     0.000  463.418    0.000  463.418     0.000  179.251    0.000  179.251
 51.70   416.289  138.280    0.000  138.280     0.000  465.619    0.000  465.619     0.000  149.292    0.000  149.292
 51.80   436.853  149.534    0.000  149.534     0.000  503.973    0.000  503.973     0.000  189.305    0.000  189.305
 51.90   362.932  166.252    0.000  166.252     0.000  428.094    0.000  428.094     0.000  239.370    0.000  239.370
 52.00   418.914  167.788    0.000  167.788     0.000  480.148    0.000  480.148     0.000  260.683    0.000  260.683
 52.10   396.112  114.779    0.000  114.779     0.000  441.932    0.000  441.932     0.000  339.702    0.000  339.702
 52.20   349.378  219.971    0.000  219.971     0.000  498.058    0.000  498.058     0.000  269.731    0.000  269.731
 52.30   335.786  224.089    0.000  224.089     0.000  451.884    0.000  451.884     0.000  330.655    0.000  330.655
 52.40   306.655  243.997    0.000  243.997     0.000  469.999    0.000  469.999     0.000  330.253    0.000  330.253
 52.50   346.317  199.612    0.000  199.612     0.000  473.673    0.000  473.673     0.000  370.265    0.000  370.265
 52.60   291.488  296.496    0.000  296.496     0.000  515.265    0.000  515.265     0.000  511.615    0.000  511.615
 52.70   313.187  244.988    0.000  244.988     0.000  487.942    0.000  487.942     0.000  319.898    0.000  319.898
 52.80   394.985  216.058    0.000  216.058     0.000  452.444    0.000  452.444     0.000  269.731    0.000  269.731
 52.90   355.057  198.104    0.000  198.104     0.000  491.701    0.000  491.701     0.000  280.086    0.000  280.086
 53.00   355.374  196.182    0.000  196.182     0.000  466.494    0.000  466.494     0.000  263.398    0.000  263.398
 53.10   322.116  246.083    0.000  246.083     0.000  484.956    0.000  484.956     0.000  405.351    0.000  405.351
 53.20   334.950  237.141    0.000  237.141     0.000  484.956    0.000  484.956     0.000  313.162    0.000  313.162
 53.30   401.085  220.963    0.000  220.963     0.000  515.999    0.000  515.999     0.000  342.216    0.000  342.216
 53.40   366.317  201.766    0.000  201.766     0.000  458.496    0.000  458.496     0.000  273.149    0.000  273.149
 53.50   360.542  196.745    0.000  196.745     0.000  477.345    0.000  477.345     0.000  362.323    0.000  362.323
 53.60   411.585  197.044    0.000  197.044     0.000  481.023    0.000  481.023     0.000  312.358    0.000  312.358
 53.70   386.257  175.788    0.000  175.788     0.000  437.789    0.000  437.789     0.000  321.908    0.000  321.908
 53.80   381.559  199.731    0.000  199.731     0.000  436.967    0.000  436.967     0.000  172.214    0.000  172.214
 53.90   350.120  228.182    0.000  228.182     0.000  465.586    0.000  465.586     0.000  182.770    0.000  182.770
 54.00   370.062  206.286    0.000  206.286     0.000  481.194    0.000  481.194     0.000  232.735    0.000  232.735
 54.10   328.454  218.576    0.000  218.576     0.000  461.476    0.000  461.476     0.000  213.231    0.000  213.231
 54.20   369.048  185.366    0.000  185.366     0.000  469.953    0.000  469.953     0.000  192.421    0.000  192.421
 54.30   388.003  162.642    0.000  162.642     0.000  461.864    0.000  461.864     0.000  273.752    0.000  273.752
 54.40   389.665  182.331    0.000  182.331     0.000  483.352    0.000  483.352     0.000  182.267    0.000  182.267
 54.50   395.329  208.598    0.000  208.598     0.000  463.982    0.000  463.982     0.000  212.326    0.000  212.326
 54.60   376.567  196.886    0.000  196.886     0.000  473.669    0.000  473.669     0.000  182.167    0.000  182.167
 54.70   377.657  204.201    0.000  204.201     0.000  495.199    0.000  495.199     0.000  312.056    0.000  312.056
 54.80   350.200  176.703    0.000  176.703     0.000  477.989    0.000  477.989     0.000  202.173    0.000  202.173
 54.90   322.947  176.146    0.000  176.146     0.000  436.012    0.000  436.012     0.000  182.266    0.000  182.266
 55.00   362.505  169.720    0.000  169.720     0.000  462.169    0.000  462.169     0.000  212.628    0.000  212.628
 55.10   335.167  211.551    0.000  211.551     0.000  498.659    0.000  498.659     0.000  253.545    0.000  253.545
 55.20   390.336  155.037    0.000  155.037     0.000  431.686    0.000  431.686     0.000  212.627    0.000  212.627
 55.30   391.193  154.896    0.000  154.896     0.000  451.925    0.000  451.925     0.000  182.770    0.000  182.770
 55.40   406.099  116.953    0.000  116.953     0.000  426.884    0.000  426.884     0.000  152.308    0.000  152.308
 55.50   432.130  110.616    0.000  110.616     0.000  435.922    0.000  435.922     0.000  251.736    0.000  251.736
 55.60   399.502  129.914    0.000  129.914     0.000  424.254    0.000  424.254     0.000  162.462    0.000  162.462
 55.70   408.861   91.111    0.000   91.111     0.000  394.893    0.000  394.893     0.000  131.799    0.000  131.799
 55.80   408.710  106.740    0.000  106.740     0.000  400.942    0.000  400.942     0.000  132.000    0.000  132.000
 55.90   350.139  153.520    0.000  153.520     0.000  456.414    0.000  456.414     0.000  162.361    0.000  162.361
 56.00   360.422  131.078    0.000  131.078     0.000  360.569    0.000  360.569     0.000  101.539    0.000  101.539
 56.10   399.662  130.058    0.000  130.058     0.000  421.915    0.000  421.915     0.000  192.924    0.000  192.924
 56.20   381.829  118.875    0.000  118.875     0.000  370.341    0.000  370.341     0.000  213.030    0.000  213.030
 56.30   422.939  103.209    0.000  103.209     0.000  414.005    0.000  414.005     0.000  141.953    0.000  141.953
 56.40   486.140   56.980    0.000   56.980     0.000  424.898    0.000  424.898     0.000  142.154    0.000  142.154
 56.50   476.451   46.571    0.000   46.571     0.000  403.627    0.000  403.627     0.000  212.023    0.000  212.023
 56.60   420.980   69.151    0.000   69.151     0.000  394.679    0.000  394.679     0.000  172.616    0.000  172.616
 56.70   465.233   86.990    0.000   86.990     0.000  474.274    0.000  474.274     0.000  202.877    0.000  202.877
 56.80   460.732  125.886    0.000  125.886     0.000  465.238    0.000  465.238     0.000  222.982    0.000  222.982
 56.90   452.431  102.254    0.000  102.254     0.000  481.931    0.000  481.931     0.000  313.162    0.000  313.162
 57.00   482.847   98.393    0.000   98.393     0.000  491.788    0.000  491.788     0.000  331.258    0.000  331.258
 57.10   516.938   77.544    0.000   77.544     0.000  565.105    0.000  565.105     0.000  439.331    0.000  439.331
 57.20   503.106   46.827    0.000   46.827     3.632  514.992    0.000  514.992     0.000  390.471    0.000  390.471
 57.30   470.057   43.758    0.000   43.758     0.000  472.194    0.000  472.194     0.000  441.542    0.000  441.542
 57.40   448.779   56.905    0.000   56.905     0.000  486.897    0.000  486.897     0.000  471.500    0.000  471.500
 57.50   453.419   58.963    0.000   58.963     3.632  467.873    0.000  467.873     0.000  380.619    0.000  380.619
 57.60   457.465   58.031    0.000   58.031    10.895  506.218    0.000  506.218     0.000  290.039    0.000  290.039
 57.70   489.536   50.505    0.000   50.505     9.079  504.968    0.000  504.968     0.000  409.975    0.000  409.975
 57.80   480.537   94.704    0.000   94.704     0.000  431.034    0.000  431.034     0.000  318.993    0.000  318.993
 57.90   499.197   34.568    0.000   34.568     0.000  389.055    0.000  389.055     0.000  219.364    0.000  219.364
 58.00   472.814   36.879    0.000   36.879     3.632  433.762    0.000  433.762     0.000  309.744    0.000  309.744
 58.10   488.471   62.312    0.000   62.312    35.193  446.555    0.000  446.555     0.000  209.009    0.000  209.009
 58.20   499.390   47.758    0.000   47.758     0.000  495.929    0.000  495.929     0.000  219.163    0.000  219.163
 58.30   448.834   69.673    0.000   69.673     0.000  475.052    0.000  475.052     0.000  449.585    0.000  449.585
 58.40   538.240   68.151    0.000   68.151     0.000  519.540    0.000  519.540     0.000  459.337    0.000  459.337
 58.50   501.706   59.965    0.000   59.965    29.053  445.000    0.000  445.000     0.000  308.738    0.000  308.738
 58.60   460.365   67.961    0.000   67.961    19.974  461.777    0.000  461.777     0.000  371.572    0.000  371.572
 58.70   464.022   88.580    0.000   88.580    14.527  443.275    0.000  443.275     0.000  250.831    0.000  250.831
 58.80   432.281  100.353    0.000  100.353     5.448  422.391    0.000  422.391     0.000  240.174    0.000  240.174
 58.90   468.647  106.877    0.000  106.877    12.711  489.930    0.000  489.930     0.000  242.085    0.000  242.085
 59.00   422.193  168.030    0.000  168.030     0.000  480.759    0.000  480.759     0.000  429.177    0.000  429.177
 59.10   468.878   93.982    0.000   93.982    10.895  454.126    0.000  454.126     0.000  248.820    0.000  248.820
 59.20   447.834  117.127    0.000  117.127     0.000  520.792    0.000  520.792     0.000  369.260    0.000  369.260
 59.30   434.365   99.361    0.000   99.361    21.790  436.050    0.000  436.050     0.000  229.819    0.000  229.819
 59.40   472.640   79.465    0.000   79.465    38.133  425.632    0.000  425.632     0.000  411.381    0.000  411.381
 59.50   446.507   90.243    0.000   90.243    42.629  424.206    0.000  424.206     0.000  319.294    0.000  319.294
 59.60   484.597   90.259    0.000   90.259    12.711  480.021    0.000  480.021     0.000  381.223    0.000  381.223
 59.70   471.079  108.870    0.000  108.870     7.609  469.039    0.000  469.039     0.000  440.940    0.000  440.940
 59.80   458.744  121.799    0.000  121.799     0.000  460.956    0.000  460.956     0.000  388.662    0.000  388.662
 59.90   439.076   95.034    0.000   95.034    27.497  428.788    0.000  428.788     0.000  309.945    0.000  309.945
 60.00   482.499   90.965    0.000   90.965     3.805  459.189    0.000  459.189     0.000  329.850    0.000  329.850
 60.10   449.291  146.741    0.000  146.741    20.407  468.264    0.000  468.264     0.000  349.253    0.000  349.253
 60.20   464.240  121.799    0.000  121.799    54.475  403.416    0.000  403.416     0.000  399.520    0.000  399.520
 60.30   477.678  115.911    0.000  115.911    69.175  411.757    0.000  411.757     0.000  428.774    0.000  428.774
 60.40   440.312  133.354    0.000  133.354    67.186  383.918    0.000  383.918     0.000  359.106    0.000  359.106
 60.50   453.177  129.943    0.000  129.943    70.818  387.374    0.000  387.374     0.000  281.091    0.000  281.091
 60.60   538.525   86.035    0.000   86.035    52.659  429.960    0.000  429.960     0.000  279.482    0.000  279.482
 60.70   514.220   51.141    0.000   51.141    27.238  411.845    0.000  411.845     0.000  192.723    0.000  192.723
 60.80   485.790  126.931    0.000  126.931    14.527  482.405    0.000  482.405     0.000  389.567    0.000  389.567
 60.90   483.206  153.716    0.000  153.716    49.028  466.150    0.000  466.150     0.000  450.088    0.000  450.088
 61.00   478.723  115.307    0.000  115.307    47.385  432.770    0.000  432.770     0.000  439.330    0.000  439.330
 61.10   498.018   67.729    0.000   67.729    64.333  414.225    0.000  414.225     0.000  249.725    0.000  249.725
 61.20   505.585  117.529    0.000  117.529    89.927  412.492    0.000  412.492     0.000  438.626    0.000  438.626
 61.30   518.472   86.262    0.000   86.262    91.224  400.389    0.000  400.389     0.000  298.585    0.000  298.585
 61.40   507.642  101.110    0.000  101.110    92.608  387.075    0.000  387.075     0.000  248.820    0.000  248.820
 61.50   519.561   85.219    0.000   85.219    80.329  406.311    0.000  406.311     0.000  269.329    0.000  269.329
 61.60   461.854  132.855    0.000  132.855    72.979  403.198    0.000  403.198     0.000  368.857    0.000  368.857
 61.70   492.112  136.805    0.000  136.805    58.193  447.297    0.000  447.297     0.000  419.123    0.000  419.123
 61.80   492.516  118.965    0.000  118.965    50.844  453.477    0.000  453.477     0.000  389.365    0.000  389.365
 61.90   483.881  159.715    0.000  159.715    69.002  429.526    0.000  429.526     0.000  399.217    0.000  399.217
 62.00   480.275  110.462    0.000  110.462    69.002  424.816    0.000  424.816     0.000  328.443    0.000  328.443
 62.10   476.075  134.002    0.000  134.002    69.175  414.179    0.000  414.179     0.000  358.301    0.000  358.301
 62.20   447.539  146.067    0.000  146.067    70.991  415.132    0.000  415.132     0.000  348.449    0.000  348.449
 62.30   508.254   84.824    0.000   84.824    86.123  398.013    0.000  398.013     0.000  199.056    0.000  199.056
 62.40   471.587  113.175    0.000  113.175    79.897  425.164    0.000  425.164     0.000  290.039    0.000  290.039
 62.50   472.395  107.123    0.000  107.123    54.475  401.990    0.000  401.990     0.000  260.181    0.000  260.181
 62.60   505.080   59.823    0.000   59.823    88.457  350.883    0.000  350.883     0.000  230.020    0.000  230.020
 62.70   508.517   59.147    0.000   59.147   101.860  402.811    0.000  402.811     0.000  210.216    0.000  210.216
 62.80   488.620   44.174    0.000   44.174   124.425  348.035    0.000  348.035     0.000  210.819    0.000  210.819
 62.90   553.818   41.277    0.000   41.277   123.734  408.043    0.000  408.043     0.000  361.719    0.000  361.719
 63.00   521.892   72.140    0.000   72.140   128.665  430.567    0.000  430.567     0.000  420.230    0.000  420.230
 63.10   453.786   99.337    0.000   99.337    83.961  432.987    0.000  432.987     0.000  328.543    0.000  328.543
 63.20   422.030  118.288    0.000  118.288   105.319  392.994    0.000  392.994     0.000  360.412    0.000  360.412
 63.30   438.106   78.435    0.000   78.435   122.180  362.301    0.000  362.301     0.000  301.802    0.000  301.802
 63.40   503.661   51.436    0.000   51.436   127.455  301.124    0.000  301.124     0.000  189.908    0.000  189.908
 63.50   517.737   33.808    0.000   33.808   157.587  334.719    0.000  334.719     0.000  280.287    0.000  280.287
 63.60   538.882   62.992    0.000   62.992   136.534  368.570    0.000  368.570     0.000  342.216    0.000  342.216
 63.70   547.730   39.656    0.000   39.656    86.079  377.560    0.000  377.560     0.000  219.263    0.000  219.263
 63.80   516.401   63.924    0.000   63.924    97.709  425.683    0.000  425.683     0.000  269.329    0.000  269.329
 63.90   475.074   75.635    0.000   75.635    91.311  373.064    0.000  373.064     0.000  230.723    0.000  230.723
 64.00   509.919   74.508    0.000   74.508   136.620  325.247    0.000  325.247     0.000  252.238    0.000  252.238
 64.10   552.024   64.701    0.000   64.701   144.617  395.244    0.000  395.244     0.000  319.294    0.000  319.294
 64.20   499.601   73.085    0.000   73.085   126.676  338.693    0.000  338.693     0.000  200.665    0.000  200.665
 64.30   546.308   42.037    0.000   42.037   114.440  370.207    0.000  370.207     0.000  130.390    0.000  130.390
 64.40   535.111   46.801    0.000   46.801   108.863  381.450    0.000  381.450     0.000  191.314    0.000  191.314
 64.50   472.245   66.420    0.000   66.420   116.213  351.835    0.000  351.835     0.000  161.959    0.000  161.959
 64.60   471.226   78.014    0.000   78.014   132.210  359.488    0.000  359.488     0.000  333.569    0.000  333.569
 64.70   538.419   17.868    0.000   17.868   134.887  334.625    0.000  334.625     0.000  242.484    0.000  242.484
 64.80   533.120   23.027    0.000   23.027   145.696  318.895    0.000  318.895     0.000  130.392    0.000  130.392
 64.90   492.607   24.971    0.000   24.971   124.379  295.548    0.000  295.548     0.000   71.077    0.000   71.077
 65.00   493.651   43.799    0.000   43.799   116.254  309.509    0.000  309.509     0.000   90.179    0.000   90.179
 65.10   493.072   49.170    0.000   49.170   116.511  322.308    0.000  322.308     0.000  142.154    0.000  142.154
 65.20   501.698   57.131    0.000   57.131    91.094  312.147    0.000  312.147     0.000  200.664    0.000  200.664
 65.30   477.518   89.326    0.000   89.326   121.575  317.548    0.000  317.548     0.000  182.669    0.000  182.669
 65.40   479.921   79.083    0.000   79.083   126.158  293.638    0.000  293.638     0.000  192.320    0.000  192.320
 65.50   468.994   77.267    0.000   77.267   117.597  316.083    0.000  316.083     0.000  141.953    0.000  141.953
 65.60   469.341   60.851    0.000   60.851   103.026  333.026    0.000  333.026     0.000  151.301    0.000  151.301
 65.70   530.686   52.311    0.000   52.311   131.432  360.353    0.000  360.353     0.000  330.755    0.000  330.755
 65.80   537.367   64.079    0.000   64.079   134.285  343.834    0.000  343.834     0.000  372.877    0.000  372.877
 65.90   521.760   68.786    0.000   68.786   151.925  342.365    0.000  342.365     0.000  342.313    0.000  342.313
 66.00   485.571   74.817    0.000   74.817   137.139  341.161    0.000  341.161     0.000  259.175    0.000  259.175
 66.10   493.244   68.855    0.000   68.855    82.923  300.734    0.000  300.734     0.000  152.107    0.000  152.107
 66.20   529.979   72.039    0.000   72.039   122.266  351.836    0.000  351.836     0.000  253.244    0.000  253.244
 66.30   531.055   86.204    0.000   86.204   139.300  330.005    0.000  330.005     0.000  302.807    0.000  302.807
 66.40   476.394  110.877    0.000  110.877   105.921  374.364    0.000  374.364     0.000  284.309    0.000  284.309
 66.50   481.393   80.578    0.000   80.578    82.317  317.509    0.000  317.509     0.000  253.243    0.000  253.243
 66.60   549.718   94.759    0.000   94.759   151.752  371.458    0.000  371.458     0.000  322.810    0.000  322.810
 66.70   537.839  110.710    0.000  110.710   104.886  396.360    0.000  396.360     0.000  404.643    0.000  404.643
 66.80   524.638  100.336    0.000  100.336   140.205  371.810    0.000  371.810     0.000  384.539    0.000  384.539
 66.90   523.885  112.326    0.000  112.326   148.595  340.942    0.000  340.942     0.000  405.250    0.000  405.250
 67.00   491.740  102.761    0.000  102.761   116.040  395.803    0.000  395.803     0.000  344.426    0.000  344.426
 67.10   495.650  114.362    0.000  114.362   116.948  380.197    0.000  380.197     0.000  223.083    0.000  223.083
 67.20   465.452  100.652    0.000  100.652   102.377  341.718    0.000  341.718     0.000  223.285    0.000  223.285
 67.30   471.138   76.493    0.000   76.493    98.228  332.124    0.000  332.124     0.000  231.328    0.000  231.328
 67.40   417.550  104.095    0.000  104.095    92.691  301.817    0.000  301.817     0.000  243.291    0.000  243.291
 67.50   494.096  107.676    0.000  107.676   130.564  339.085    0.000  339.085     0.000  343.020    0.000  343.020
 67.60   460.531   91.643    0.000   91.643   122.609  345.737    0.000  345.737     0.000  253.847    0.000  253.847
 67.70   460.992  108.622    0.000  108.622   124.166  303.025    0.000  303.025     0.000  242.788    0.000  242.788
 67.80   496.807   81.421    0.000   81.421    91.224  350.191    0.000  350.191     0.000  213.131    0.000  213.131
 67.90   485.065  100.067    0.000  100.067   115.173  309.427    0.000  309.427     0.000  264.001    0.000  264.001
 68.00   509.296   79.179    0.000   79.179   120.967  288.113    0.000  288.113     0.000  182.569    0.000  182.569
 68.10   462.227  106.365    0.000  106.365   109.378  294.120    0.000  294.120     0.000  253.847    0.000  253.847
 68.20   497.699   81.648    0.000   81.648   120.708  292.001    0.000  292.001     0.000  293.356    0.000  293.356
 68.30   522.068   86.298    0.000   86.298   133.593  363.159    0.000  363.159     0.000  303.510    0.000  303.510
 68.40   473.380   92.967    0.000   92.967   114.656  327.063    0.000  327.063     0.000  324.219    0.000  324.219
 68.50   529.737   98.220    0.000   98.220   130.954  334.113    0.000  334.113     0.000  304.214    0.000  304.214
 68.60   523.647   82.411    0.000   82.411   146.996  355.857    0.000  355.857     0.000  354.680    0.000  354.680
 68.70   476.342  107.457    0.000  107.457   105.749  300.215    0.000  300.215     0.000  283.906    0.000  283.906
 68.80   501.646   84.227    0.000   84.227   125.378  322.004    0.000  322.004     0.000  364.132    0.000  364.132
 68.90   469.723  112.680    0.000  112.680   120.147  342.800    0.000  342.800     0.000  283.907    0.000  283.907
 69.00   509.249   98.702    0.000   98.702   110.074  365.628    0.000  365.628     0.000  192.722    0.000  192.722
 69.10   469.798   98.078    0.000   98.078   115.694  307.741    0.000  307.741     0.000  334.073    0.000  334.073
 69.20   439.705  111.829    0.000  111.829    79.119  347.127    0.000  347.127     0.000  292.854    0.000  292.854
 69.30   431.715   75.885    0.000   75.885    90.792  307.436    0.000  307.436     0.000  232.132    0.000  232.132
 69.40   493.859   92.344    0.000   92.344   115.349  342.846    0.000  342.846     0.000  242.889    0.000  242.889
 69.50   457.646   95.809    0.000   95.809   104.886  315.046    0.000  315.046     0.000  141.752    0.000  141.752
 69.60   481.632   90.889    0.000   90.889    85.431  331.171    0.000  331.171     0.000  231.930    0.000  231.930
 69.70   445.789  122.384    0.000  122.384   115.046  360.956    0.000  360.956     0.000  293.255    0.000  293.255
 69.80   497.376  101.894    0.000  101.894    78.815  354.424    0.000  354.424     0.000  302.703    0.000  302.703
 69.90   475.746   96.474    0.000   96.474   114.397  343.925    0.000  343.925     0.000  243.090    0.000  243.090
 70.00   447.627   95.209    0.000   95.209   109.900  308.992    0.000  308.992     0.000  192.219    0.000  192.219
 70.10   472.823  106.896    0.000  106.896   115.216  354.950    0.000  354.950     0.000  242.989    0.000  242.989
 70.20   480.123   87.312    0.000   87.312    48.509  384.780    0.000  384.780     0.000  222.782    0.000  222.782
 70.30   472.570   78.755    0.000   78.755    93.645  311.674    0.000  311.674     0.000  202.374    0.000  202.374
 70.40   494.495   81.579    0.000   81.579    95.634  364.418    0.000  364.418     0.000  333.872    0.000  333.872
 70.50   524.623   91.230    0.000   91.230   133.680  371.419    0.000  371.419     0.000  262.895    0.000  262.895
 70.60   475.780   98.503    0.000   98.503    85.344  369.735    0.000  369.735     0.000  202.575    0.000  202.575
 70.70   483.357   89.003    0.000   89.003    86.987  294.464    0.000  294.464     0.000  212.628    0.000  212.628
 70.80   475.397  122.385    0.000  122.385    68.396  379.899    0.000  379.899     0.000  341.412    0.000  341.412
 70.90   452.606  114.490    0.000  114.490    79.292  369.257    0.000  369.257     0.000  322.207    0.000  322.207
 71.00   461.226  104.502    0.000  104.502    91.916  400.515    0.000  400.515     0.000  374.788    0.000  374.788
 71.10   485.551   83.298    0.000   83.298    82.318  393.859    0.000  393.859     0.000  262.894    0.000  262.894
 71.20   441.444  104.820    0.000  104.820   115.737  338.391    0.000  338.391     0.000  313.562    0.000  313.562
 71.30   485.955  101.686    0.000  101.686    87.766  359.965    0.000  359.965     0.000  303.007    0.000  303.007
 71.40   449.192  108.282    0.000  108.282    53.092  398.395    0.000  398.395     0.000  283.503    0.000  283.503
 71.50   475.762  115.512    0.000  115.512    78.513  403.977    0.000  403.977     0.000  351.565    0.000  351.565
 71.60   446.718  121.794    0.000  121.794    78.081  399.826    0.000  399.826     0.000  263.800    0.000  263.800
 71.70   490.906   99.482    0.000   99.482    72.634  358.972    0.000  358.972     0.000  302.404    0.000  302.404
 71.80   497.486  109.903    0.000  109.903    83.615  415.175    0.000  415.175     0.000  373.180    0.000  373.180
 71.90   459.617  141.994    0.000  141.994    32.858  429.486    0.000  429.486     0.000  343.825    0.000  343.825
 72.00   460.422  100.958    0.000  100.958    51.967  373.452    0.000  373.452     0.000  243.290    0.000  243.290
 72.10   482.925  101.814    0.000  101.814    59.231  405.920    0.000  405.920     0.000  422.642    0.000  422.642
 72.20   502.467  115.560    0.000  115.560    91.138  419.369    0.000  419.369     0.000  383.636    0.000  383.636
 72.30   467.077  119.585    0.000  119.585    41.072  397.835    0.000  397.835     0.000  161.859    0.000  161.859
 72.40   449.550  100.434    0.000  100.434   117.511  339.428    0.000  339.428     0.000  333.268    0.000  333.268
 72.50   431.577  110.510    0.000  110.510    90.056  332.815    0.000  332.815     0.000  333.872    0.000  333.872
 72.60   490.918   85.354    0.000   85.354    77.303  363.292    0.000  363.292     0.000  393.286    0.000  393.286
 72.70   518.186   88.387    0.000   88.387    92.867  386.338    0.000  386.338     0.000  333.671    0.000  333.671
 72.80   469.808  122.224    0.000  122.224    58.280  437.269    0.000  437.269     0.000  373.080    0.000  373.080
 72.90   444.706  128.429    0.000  128.429    44.185  428.577    0.000  428.577     0.000  282.499    0.000  282.499
 73.00   459.490   98.349    0.000   98.349    74.882  350.193    0.000  350.193     0.000  362.926    0.000  362.926
 73.10   457.331   98.548    0.000   98.548    83.529  318.029    0.000  318.029     0.000  222.179    0.000  222.179
 73.20   495.146  103.547    0.000  103.547   128.060  371.162    0.000  371.162     0.000  434.003    0.000  434.003
 73.30   493.303   97.895    0.000   97.895    63.554  421.531    0.000  421.531     0.000  363.629    0.000  363.629
 73.40   466.712  137.724    0.000  137.724   107.567  380.673    0.000  380.673     0.000  353.375    0.000  353.375
 73.50   463.930   89.186    0.000   89.186   118.635  373.064    0.000  373.064     0.000  293.155    0.000  293.155
 73.60   459.226  112.667    0.000  112.667    89.581  384.129    0.000  384.129     0.000  353.372    0.000  353.372
 73.70   504.692   93.263    0.000   93.263   130.567  368.958    0.000  368.958     0.000  334.274    0.000  334.274
 73.80   476.766   93.220    0.000   93.220   116.041  376.871    0.000  376.871     0.000  403.340    0.000  403.340
 73.90   458.464   91.707    0.000   91.707   113.187  353.133    0.000  353.133     0.000  403.641    0.000  403.641
 74.00   478.927   89.019    0.000   89.019   114.225  363.122    0.000  363.122     0.000  313.564    0.000  313.564
 74.10   491.973   75.898    0.000   75.898   115.781  352.313    0.000  352.313     0.000  263.599    0.000  263.599
 74.20   512.253   84.889    0.000   84.889   121.142  388.630    0.000  388.630     0.000  404.949    0.000  404.949
 74.30   530.679   77.434    0.000   77.434   127.628  407.865    0.000  407.865     0.000  313.161    0.000  313.161
 74.40   465.027   91.192    0.000   91.192   115.089  386.332    0.000  386.332     0.000  372.575    0.000  372.575
 74.50   505.483   97.581    0.000   97.581   122.526  367.915    0.000  367.915     0.000  332.966    0.000  332.966
 74.60   468.453   92.503    0.000   92.503   130.394  355.294    0.000  355.294     0.000  353.173    0.000  353.173
 74.70   487.910   83.803    0.000   83.803   149.763  391.482    0.000  391.482     0.000  463.156    0.000  463.156
 74.80   465.590  112.484    0.000  112.484   132.210  375.355    0.000  375.355     0.000  383.634    0.000  383.634
 74.90   492.382   73.870    0.000   73.870   112.495  393.081    0.000  393.081     0.000  383.634    0.000  383.634
 75.00   495.542   79.772    0.000   79.772   116.041  361.522    0.000  361.522     0.000  323.818    0.000  323.818
 75.10   487.271   61.611    0.000   61.611   153.568  386.337    0.000  386.337     0.000  563.690    0.000  563.690
 75.20   458.588  102.098    0.000  102.098   124.255  377.952    0.000  377.952     0.000  404.346    0.000  404.346
 75.30   433.098  121.025    0.000  121.025    92.694  407.263    0.000  407.263     0.000  392.583    0.000  392.583
 75.40   513.080   75.884    0.000   75.884   165.328  357.802    0.000  357.802     0.000  442.447    0.000  442.447
 75.50   494.655   82.974    0.000   82.974   145.094  343.020    0.000  343.020     0.000  321.104    0.000  321.104
 75.60   467.629   81.475    0.000   81.475   114.181  353.438    0.000  353.438     0.000  363.428    0.000  363.428
 75.70   491.777   83.242    0.000   83.242   139.387  386.857    0.000  386.857     0.000  432.998    0.000  432.998
 75.80   498.384   94.589    0.000   94.589   107.134  369.735    0.000  369.735     0.000  232.031    0.000  232.031
 75.90   480.432   89.851    0.000   89.851   106.270  395.416    0.000  395.416     0.000  342.818    0.000  342.818
 76.00   472.068  102.101    0.000  102.101   132.210  373.324    0.000  373.324     0.000  332.665    0.000  332.665
 76.10   479.801  104.100    0.000  104.100   110.290  378.339    0.000  378.339     0.000  312.757    0.000  312.757
 76.20   468.953  109.654    0.000  109.654   123.477  381.842    0.000  381.842     0.000  323.214    0.000  323.214
 76.30   473.140   87.780    0.000   87.780   111.804  339.990    0.000  339.990     0.000  272.746    0.000  272.746
 76.40   476.666   90.949    0.000   90.949   127.714  361.783    0.000  361.783     0.000  303.008    0.000  303.008
 76.50   487.031   94.019    0.000   94.019   125.898  394.550    0.000  394.550     0.000  403.036    0.000  403.036
 76.60   519.439   97.237    0.000   97.237   146.564  369.001    0.000  369.001     0.000  373.883    0.000  373.883
 76.70   471.358  115.679    0.000  115.679    87.765  341.288    0.000  341.288     0.000  424.553    0.000  424.553
 76.80   504.134   97.952    0.000   97.952   120.450  377.041    0.000  377.041     0.000  423.144    0.000  423.144
 76.90   497.521   81.419    0.000   81.419    96.239  364.591    0.000  364.591     0.000  362.924    0.000  362.924
 77.00   456.959   84.381    0.000   84.381    75.703  325.596    0.000  325.596     0.000  342.618    0.000  342.618
 77.10   450.562  119.797    0.000  119.797    77.519  331.389    0.000  331.389     0.000  342.517    0.000  342.517
 77.20   498.966   88.877    0.000   88.877   107.307  310.422    0.000  310.422     0.000  408.267    0.000  408.267
 77.30   469.474   90.274    0.000   90.274   106.788  386.465    0.000  386.465     0.000  314.066    0.000  314.066
 77.40   484.747   86.330    0.000   86.330   132.556  366.182    0.000  366.182     0.000  422.437    0.000  422.437
 77.50   463.092  101.703    0.000  101.703   108.388  358.363    0.000  358.363     0.000  444.157    0.000  444.157
 77.60   448.513   96.669    0.000   96.669    79.810  360.960    0.000  360.960     0.000  253.847    0.000  253.847
 77.70   451.490   88.425    0.000   88.425    54.907  359.876    0.000  359.876     0.000  293.256    0.000  293.256
 77.80   452.747   95.370    0.000   95.370    93.213  362.170    0.000  362.170     0.000  162.060    0.000  162.060
 77.90   470.260   90.511    0.000   90.511   109.121  357.151    0.000  357.151     0.000  243.291    0.000  243.291
 78.00   451.798   97.389    0.000   97.389    95.676  334.801    0.000  334.801     0.000  353.776    0.000  353.776
 78.10   503.174   85.061    0.000   85.061   114.484  380.368    0.000  380.368     0.000  242.083    0.000  242.083
 78.20   484.587   95.125    0.000   95.125   101.427  386.419    0.000  386.419     0.000  302.000    0.000  302.000
 78.30   450.540  100.829    0.000  100.829   102.594  382.486    0.000  382.486     0.000  303.509    0.000  303.509
 78.40   472.052   88.923    0.000   88.923   106.225  317.162    0.000  317.162     0.000  141.651    0.000  141.651
 78.50   470.749  113.343    0.000  113.343    87.506  409.812    0.000  409.812     0.000  192.320    0.000  192.320
 78.60   438.905  108.536    0.000  108.536    90.965  398.657    0.000  398.657     0.000  243.090    0.000  243.090
 78.70   485.315   89.207    0.000   89.207    95.288  356.591    0.000  356.591     0.000  293.256    0.000  293.256
 78.80   504.079   96.351    0.000   96.351   145.136  362.334    0.000  362.334     0.000  322.207    0.000  322.207
 78.90   447.758  109.479    0.000  109.479    67.705  433.248    0.000  433.248     0.000  263.398    0.000  263.398
 79.00   483.708  108.747    0.000  108.747   105.319  358.105    0.000  358.105     0.000  263.096    0.000  263.096
 79.10   486.493  103.140    0.000  103.140   104.886  419.759    0.000  419.759     0.000  253.043    0.000  253.043
 79.20   469.434  114.385    0.000  114.385    91.311  413.618    0.000  413.618     0.000  434.505    0.000  434.505
 79.30   407.535  146.174    0.000  146.174   124.298  360.999    0.000  360.999     0.000  354.078    0.000  354.078
 79.40   505.962  100.854    0.000  100.854   130.394  358.020    0.000  358.020     0.000  252.842    0.000  252.842
 79.50   471.392  126.488    0.000  126.488   108.085  372.803    0.000  372.803     0.000  242.586    0.000  242.586
 79.60   501.406   79.750    0.000   79.750   148.466  339.813    0.000  339.813     0.000  232.533    0.000  232.533
 79.70   445.834   90.033    0.000   90.033   138.436  340.510    0.000  340.510     0.000  314.770    0.000  314.770
 79.80   444.018   86.594    0.000   86.594   118.548  331.216    0.000  331.216     0.000  242.286    0.000  242.286
 79.90   422.386   94.386    0.000   94.386   104.021  387.678    0.000  387.678     0.000  182.569    0.000  182.569
 80.00   427.801   86.648    0.000   86.648    79.032  342.630    0.000  342.630     0.000   90.782    0.000   90.782
 80.10   451.753   87.034    0.000   87.034   104.108  323.173    0.000  323.173     0.000   70.876    0.000   70.876
 80.20   446.926   74.037    0.000   74.037    94.856  355.599    0.000  355.599     0.000  211.221    0.000  211.221
 80.30   430.220   86.369    0.000   86.369   127.195  303.849    0.000  303.849     0.000  252.037    0.000  252.037
 80.40   433.110   94.812    0.000   94.812   106.270  274.752    0.000  274.752     0.000  232.132    0.000  232.132
 80.50   414.325  116.524    0.000  116.524    64.332  327.496    0.000  327.496     0.000  192.321    0.000  192.321
 80.60   426.714  117.739    0.000  117.739   106.010  346.651    0.000  346.651     0.000  243.291    0.000  243.291
 80.70   429.875  117.333    0.000  117.333   114.570  388.718    0.000  388.718     0.000  273.351    0.000  273.351
 80.80   439.438   87.213    0.000   87.213   102.033  345.182    0.000  345.182     0.000  211.221    0.000  211.221
 80.90   415.315  113.677    0.000  113.677   109.382  319.673    0.000  319.673     0.000  232.735    0.000  232.735
 81.00   419.050  102.544    0.000  102.544    82.750  315.652    0.000  315.652     0.000  232.936    0.000  232.936
 81.10   408.312   91.173    0.000   91.173   128.838  310.290    0.000  310.290     0.000  232.534    0.000  232.534
 81.20   454.366   97.034    0.000   97.034    86.295  342.888    0.000  342.888     0.000  131.799    0.000  131.799
 81.30   441.490   87.908    0.000   87.908   124.774  288.845    0.000  288.845     0.000  222.983    0.000  222.983
 81.40   443.008   99.545    0.000   99.545   118.029  284.308    0.000  284.308     0.000  272.144    0.000  272.144
 81.50   450.674   70.923    0.000   70.923   111.458  327.411    0.000  327.411     0.000  263.398    0.000  263.398
 81.60   459.985   99.190    0.000   99.190   102.465  366.799    0.000  366.799     0.000  221.777    0.000  221.777
 81.70   475.205   65.961    0.000   65.961   111.890  354.953    0.000  354.953     0.000  110.687    0.000  110.687
 81.80   461.583   78.275    0.000   78.275   134.891  351.581    0.000  351.581     0.000   91.184    0.000   91.184
 81.90   429.802   94.178    0.000   94.178   124.341  360.141    0.000  360.141     0.000   60.521    0.000   60.521
 82.00   465.888   66.383    0.000   66.383   122.871  360.833    0.000  360.833     0.000  110.888    0.000  110.888
 82.10   419.475   94.626    0.000   94.626   133.161  331.087    0.000  331.087     0.000  140.546    0.000  140.546
 82.20   431.377  110.948    0.000  110.948   127.714  363.859    0.000  363.859     0.000  150.700    0.000  150.700
 82.30   438.768  118.339    0.000  118.339   102.551  415.783    0.000  415.783     0.000  201.469    0.000  201.469
 82.40   484.500   80.342    0.000   80.342   159.707  315.263    0.000  315.263     0.000  242.688    0.000  242.688
 82.50   465.797   75.235    0.000   75.235    99.698  362.173    0.000  362.173     0.000  110.285    0.000  110.285
 82.60   430.898   92.468    0.000   92.468    71.596  264.029    0.000  264.029     0.000  111.693    0.000  111.693
 82.70   426.856   76.881    0.000   76.881    86.814  297.924    0.000  297.924     0.000  121.243    0.000  121.243
 82.80   431.074   78.307    0.000   78.307    98.920  297.538    0.000  297.538     0.000  121.444    0.000  121.444
 82.90   400.149  100.094    0.000  100.094   101.168  309.383    0.000  309.383     0.000  151.705    0.000  151.705
 83.00   453.750   67.502    0.000   67.502   123.736  312.064    0.000  312.064     0.000  202.675    0.000  202.675
 83.10   449.111   80.760    0.000   80.760   116.905  311.545    0.000  311.545     0.000  141.551    0.000  141.551
 83.20   467.957   92.342    0.000   92.342   124.082  358.584    0.000  358.584     0.000  170.605    0.000  170.605
 83.30   399.843  110.906    0.000  110.906    91.657  382.450    0.000  382.450     0.000  309.543    0.000  309.543
 83.40   426.802  130.491    0.000  130.491    89.927  432.342    0.000  432.342     0.000  322.310    0.000  322.310
 83.50   413.463  153.571    0.000  153.571    92.781  432.212    0.000  432.212     0.000  310.749    0.000  310.749
 83.60   417.798  119.163    0.000  119.163    72.028  415.392    0.000  415.392     0.000  242.286    0.000  242.286
 83.70   425.881  128.158    0.000  128.158    78.081  396.714    0.000  396.714     0.000  201.871    0.000  201.871
 83.80   486.372  104.627    0.000  104.627    71.942  388.541    0.000  388.541     0.000  233.137    0.000  233.137
 83.90   516.363  114.826    0.000  114.826   102.725  409.763    0.000  409.763     0.000  302.704    0.000  302.704
 84.00   453.408  113.573    0.000  113.573    93.559  385.298    0.000  385.298     0.000  374.085    0.000  374.085
 84.10   452.230  103.772    0.000  103.772   130.049  357.458    0.000  357.458     0.000  311.352    0.000  311.352
 84.20   380.401  108.678    0.000  108.678    86.036  329.052    0.000  329.052     0.000  172.213    0.000  172.213
 84.30   432.631  124.643    0.000  124.643    90.792  393.770    0.000  393.770     0.000  212.427    0.000  212.427
 84.40   425.943  103.840    0.000  103.840    96.239  387.978    0.000  387.978     0.000  282.999    0.000  282.999
 84.50   447.777   93.570    0.000   93.570   107.653  331.601    0.000  331.601     0.000  293.254    0.000  293.254
 84.60   419.298  131.969    0.000  131.969    79.378  349.243    0.000  349.243     0.000  142.154    0.000  142.154
 84.70   440.073   86.301    0.000   86.301    88.198  335.752    0.000  335.752     0.000  182.770    0.000  182.770
 84.80   407.851  128.336    0.000  128.336   120.191  334.968    0.000  334.968     0.000  213.131    0.000  213.131
 84.90   425.156  132.533    0.000  132.533    98.401  353.091    0.000  353.091     0.000  151.504    0.000  151.504
 85.00   473.587   88.661    0.000   88.661   110.161  304.406    0.000  304.406     0.000   30.361    0.000   30.361
 85.10   478.744   94.052    0.000   94.052   137.139  312.877    0.000  312.877     0.000  152.107    0.000  152.107
 85.20   481.293   97.489    0.000   97.489   115.522  353.434    0.000  353.434     0.000  212.829    0.000  212.829
 85.30   392.224  123.941    0.000  123.941   114.916  352.960    0.000  352.960     0.000  140.948    0.000  140.948
 85.40   439.110  105.285    0.000  105.285   110.852  341.072    0.000  341.072     0.000  160.250    0.000  160.250
 85.50   455.369  116.868    0.000  116.868   114.916  381.496    0.000  381.496     0.000  169.600    0.000  169.600
 85.60   439.549   64.738    0.000   64.738   115.089  299.387    0.000  299.387     0.000  182.770    0.000  182.770
 85.70   470.958   98.618    0.000   98.618   127.541  346.302    0.000  346.302     0.000  203.078    0.000  203.078
 85.80   470.949  111.915    0.000  111.915    96.672  369.257    0.000  369.257     0.000  282.700    0.000  282.700
 85.90   493.189   28.494    0.000   28.494   110.074  293.121    0.000  293.121     0.000  121.847    0.000  121.847
 86.00   462.035   64.133    0.000   64.133    95.202  354.821    0.000  354.821     0.000  172.013    0.000  172.013
 86.10   437.234   43.476    0.000   43.476    74.968  361.910    0.000  361.910     0.000  202.575    0.000  202.575
 86.20   453.433   77.650    0.000   77.650    82.923  393.858    0.000  393.858     0.000  243.693    0.000  243.693
 86.30   460.506   55.834    0.000   55.834   102.379  333.292    0.000  333.292     0.000  171.812    0.000  171.812
 86.40   463.903   45.010    0.000   45.010    92.089  383.393    0.000  383.393     0.000  242.585    0.000  242.585
 86.50   458.679   39.868    0.000   39.868   120.537  322.648    0.000  322.648     0.000  203.078    0.000  203.078
 86.60   450.062   72.643    0.000   72.643    91.743  370.688    0.000  370.688     0.000  231.931    0.000  231.931
 86.70   465.716   64.194    0.000   64.194   111.458  339.383    0.000  339.383     0.000  192.723    0.000  192.723
 86.80   475.257   47.672    0.000   47.672   130.481  367.356    0.000  367.356     0.000  230.322    0.000  230.322
 86.90   457.648   88.107    0.000   88.107    97.191  404.625    0.000  404.625     0.000  282.499    0.000  282.499
 87.00   458.780   41.370    0.000   41.370   129.789  353.434    0.000  353.434     0.000  263.800    0.000  263.800
 87.10   462.412   54.187    0.000   54.187   100.822  324.424    0.000  324.424     0.000  221.978    0.000  221.978
 87.20   455.513   62.130    0.000   62.130    98.574  348.465    0.000  348.465     0.000  321.104    0.000  321.104
 87.30   430.325   72.787    0.000   72.787   114.484  355.038    0.000  355.038     0.000  221.777    0.000  221.777
 87.40   382.765  113.361    0.000  113.361   112.841  319.241    0.000  319.241     0.000  321.908    0.000  321.908
 87.50   387.349  112.659    0.000  112.659    58.020  326.714    0.000  326.714     0.000  242.485    0.000  242.485
 87.60   371.580  110.475    0.000  110.475    69.867  371.808    0.000  371.808     0.000  361.417    0.000  361.417
 87.70   352.767  121.947    0.000  121.947    63.770  358.272    0.000  358.272     0.000  300.595    0.000  300.595
 87.80   390.318  125.449    0.000  125.449   104.712  357.799    0.000  357.799     0.000  282.298    0.000  282.298
 87.90   389.318  105.168    0.000  105.168    63.986  324.768    0.000  324.768     0.000  302.002    0.000  302.002
 88.00   423.160   84.425    0.000   84.425   126.242  329.960    0.000  329.960     0.000  200.464    0.000  200.464
 88.10   433.190  107.926    0.000  107.926    79.594  354.036    0.000  354.036     0.000  212.929    0.000  212.929
 88.20   483.277   77.404    0.000   77.404   101.687  366.191    0.000  366.191     0.000  283.504    0.000  283.504
 88.30   436.170   39.162    0.000   39.162   121.312  293.647    0.000  293.647     0.000  129.588    0.000  129.588
 88.40   469.021   60.597    0.000   60.597   112.669  344.055    0.000  344.055     0.000  352.772    0.000  352.772
 88.50   439.554   67.277    0.000   67.277    90.878  364.980    0.000  364.980     0.000  383.234    0.000  383.234
 88.60   462.476   79.584    0.000   79.584   104.713  341.204    0.000  341.204     0.000  381.223    0.000  381.223
 88.70   430.009   69.898    0.000   69.898   101.687  305.752    0.000  305.752     0.000  321.908    0.000  321.908
 88.80   453.140   58.397    0.000   58.397   101.946  341.464    0.000  341.464     0.000  410.478    0.000  410.478
 88.90   429.897   65.005    0.000   65.005    95.288  338.997    0.000  338.997     0.000  372.477    0.000  372.477
 89.00   452.535   57.210    0.000   57.210    90.792  337.400    0.000  337.400     0.000  351.968    0.000  351.968
 89.10   423.167   61.791    0.000   61.791    73.368  360.955    0.000  360.955     0.000  361.317    0.000  361.317
 89.20   410.215   62.837    0.000   62.837    65.845  319.322    0.000  319.322     0.000  260.784    0.000  260.784
 89.30   433.056   32.059    0.000   32.059    90.487  291.390    0.000  291.390     0.000  274.054    0.000  274.054
 89.40   465.013   28.691    0.000   28.691    74.622  304.929    0.000  304.929     0.000  243.291    0.000  243.291
 89.50   449.017   69.088    0.000   69.088    73.412  322.960    0.000  322.960     0.000  360.111    0.000  360.111
 89.60   419.784   73.475    0.000   73.475    99.871  297.148    0.000  297.148     0.000  261.990    0.000  261.990
 89.70   427.862   75.522    0.000   75.522    96.240  339.215    0.000  339.215     0.000  261.387    0.000  261.387
 89.80   438.984   63.368    0.000   63.368    79.897  294.424    0.000  294.424     0.000  242.085    0.000  242.085
 89.90   466.115   49.027    0.000   49.027    71.551  314.874    0.000  314.874     0.000  232.735    0.000  232.735
 90.00   483.418   48.278    0.000   48.278    91.051  275.228    0.000  275.228     0.000  261.990    0.000  261.990
 90.10   424.584   90.757    0.000   90.757   110.766  367.837    0.000  367.837     0.000  291.044    0.000  291.044
 90.20   444.226   84.936    0.000   84.936    90.792  404.154    0.000  404.154     0.000  429.982    0.000  429.982
 90.30   410.454  113.144    0.000  113.144    75.919  382.224    0.000  382.224     0.000  392.580    0.000  392.580
 90.40   390.736   94.511    0.000   94.511    73.583  324.983    0.000  324.983     0.000  322.208    0.000  322.208
 90.50   374.470   74.326    0.000   74.326    62.298  318.628    0.000  318.628     0.000  270.736    0.000  270.736
 90.60   411.600   80.091    0.000   80.091    62.689  339.425    0.000  339.425     0.000  361.115    0.000  361.115
 90.70   430.468   57.652    0.000   57.652   110.766  308.347    0.000  308.347     0.000  239.672    0.000  239.672
 90.80   430.433   60.163    0.000   60.163    94.424  307.309    0.000  307.309     0.000  261.186    0.000  261.186
 90.90   402.938   76.157    0.000   76.157    92.694  319.933    0.000  319.933     0.000  250.831    0.000  250.831
 91.00   418.673   65.066    0.000   65.066    78.081  342.501    0.000  342.501     0.000  381.424    0.000  381.424
 91.10   424.309   73.367    0.000   73.367    87.160  354.779    0.000  354.779     0.000  331.660    0.000  331.660
 91.20   414.408  115.387    0.000  115.387    71.769  378.127    0.000  378.127     0.000  360.915    0.000  360.915
 91.30   367.366  142.282    0.000  142.282    75.314  360.833    0.000  360.833     0.000  450.088    0.000  450.088
 91.40   370.014  106.516    0.000  106.516    52.442  357.280    0.000  357.280     0.000  260.080    0.000  260.080
 91.50   336.496  151.817    0.000  151.817    26.286  382.532    0.000  382.532     0.000  350.359    0.000  350.359
 91.60   356.905  120.884    0.000  120.884    35.711  350.970    0.000  350.970     0.000  330.152    0.000  330.152
 91.70   354.590  128.005    0.000  128.005    41.851  370.121    0.000  370.121     0.000  329.447    0.000  329.447
 91.80   345.475  128.775    0.000  128.775    29.918  370.250    0.000  370.250     0.000  360.713    0.000  360.713
 91.90   359.280  116.985    0.000  116.985    53.134  371.591    0.000  371.591     0.000  299.992    0.000  299.992
 92.00   365.833  126.043    0.000  126.043    63.813  389.145    0.000  389.145     0.000  390.270    0.000  390.270
 92.10   358.776  155.470    0.000  155.470    51.016  415.387    0.000  415.387     0.000  408.968    0.000  408.968
 92.20   371.770  150.897    0.000  150.897    45.915  394.766    0.000  394.766     0.000  331.057    0.000  331.057
 92.30   354.505  137.048    0.000  137.048    45.308  370.338    0.000  370.338     0.000  290.441    0.000  290.441
 92.40   357.393  112.769    0.000  112.769    37.181  330.129    0.000  330.129     0.000  250.228    0.000  250.228
 92.50   351.417  150.020    0.000  150.020    35.538  366.792    0.000  366.792     0.000  299.992    0.000  299.992
 92.60   343.370  164.926    0.000  164.926    40.294  373.884    0.000  373.884     0.000  359.809    0.000  359.809
 92.70   378.329  140.470    0.000  140.470    56.895  358.837    0.000  358.837     0.000  431.490    0.000  431.490
 92.80   429.176  118.514    0.000  118.514    50.757  372.498    0.000  372.498     0.000  332.463    0.000  332.463
 92.90   369.674  112.048    0.000  112.048    43.450  347.596    0.000  347.596     0.000  421.436    0.000  421.436
 93.00   361.670  126.008    0.000  126.008    24.643  339.944    0.000  339.944     0.000  370.566    0.000  370.566
 93.10   386.189  119.419    0.000  119.419    39.170  398.052    0.000  398.052     0.000  389.467    0.000  389.467
 93.20   376.417  124.748    0.000  124.748    41.159  354.213    0.000  354.213     0.000  339.702    0.000  339.702
 93.30   359.413  114.901    0.000  114.901    71.723  340.074    0.000  340.074     0.000  259.980    0.000  259.980
 93.40   389.751  119.849    0.000  119.849    64.419  369.653    0.000  369.653     0.000  399.922    0.000  399.922
 93.50   382.275   96.670    0.000   96.670    62.168  357.927    0.000  357.927     0.000  332.967    0.000  332.967
 93.60   431.491  108.108    0.000  108.108    67.788  416.124    0.000  416.124     0.000  451.496    0.000  451.496
 93.70   400.660  124.579    0.000  124.579    55.167  404.192    0.000  404.192     0.000  280.287    0.000  280.287
 93.80   496.719   46.098    0.000   46.098   100.778  344.787    0.000  344.787     0.000  319.596    0.000  319.596
 93.90   438.805   98.125    0.000   98.125    73.583  388.495    0.000  388.495     0.000  360.211    0.000  360.211
 94.00   448.483   57.200    0.000   57.200    81.713  306.228    0.000  306.228     0.000  190.310    0.000  190.310
 94.10   460.330   60.260    0.000   60.260   125.293  355.904    0.000  355.904     0.000  361.921    0.000  361.921
 94.20   403.581   99.263    0.000   99.263   101.294  379.676    0.000  379.676     0.000  301.500    0.000  301.500
 94.30   414.893  105.542    0.000  105.542    59.749  403.063    0.000  403.063     0.000  319.292    0.000  319.292
 94.40   451.789   82.256    0.000   82.256    71.593  386.206    0.000  386.206     0.000  390.773    0.000  390.773
 94.50   387.237  104.516    0.000  104.516    39.948  361.474    0.000  361.474     0.000  389.567    0.000  389.567
 94.60   402.752  122.651    0.000  122.651    58.754  365.239    0.000  365.239     0.000  440.940    0.000  440.940
 94.70   412.234   98.979    0.000   98.979    64.288  389.839    0.000  389.839     0.000  439.633    0.000  439.633
 94.80   479.818   52.665    0.000   52.665    86.161  339.082    0.000  339.082     0.000  319.898    0.000  319.898
 94.90   446.363   63.616    0.000   63.616   113.918  377.125    0.000  377.125     0.000  319.697    0.000  319.697
 95.00   485.695   55.737    0.000   55.737   108.814  344.356    0.000  344.356     0.000  279.684    0.000  279.684
 95.10   388.078  144.066    0.000  144.066    38.521  376.045    0.000  376.045     0.000  320.601    0.000  320.601
 95.20   445.427   87.276    0.000   87.276    84.132  386.161    0.000  386.161     0.000  389.869    0.000  389.869
 95.30   500.986   57.331    0.000   57.331    76.956  379.590    0.000  379.590     0.000  388.662    0.000  388.662
 95.40   489.424   40.094    0.000   40.094   104.754  368.784    0.000  368.784     0.000  290.642    0.000  290.642
 95.50   516.269   35.232    0.000   35.232   133.287  378.940    0.000  378.940     0.000  342.216    0.000  342.216
 95.60   480.629   31.976    0.000   31.976   138.345  350.063    0.000  350.063     0.000  289.637    0.000  289.637
 95.70   445.622   53.256    0.000   53.256   144.613  371.336    0.000  371.336     0.000  409.674    0.000  409.674
 95.80   466.158   77.166    0.000   77.166   106.871  391.136    0.000  391.136     0.000  469.592    0.000  469.592
 95.90   451.141   84.328    0.000   84.328   105.578  332.471    0.000  332.471     0.000  311.352    0.000  311.352
 96.00   482.956   59.838    0.000   59.838   101.725  360.524    0.000  360.524     0.000  439.231    0.000  439.231
 96.10   459.777   23.858    0.000   23.858   105.185  258.063    0.000  258.063     0.000  100.131    0.000  100.131
 96.20   463.734   45.445    0.000   45.445   126.027  350.102    0.000  350.102     0.000  300.193    0.000  300.193
 96.30   440.873   30.116    0.000   30.116    99.822  334.240    0.000  334.240     0.000  219.565    0.000  219.565
 96.40   458.091   61.374    0.000   61.374    80.543  360.828    0.000  360.828     0.000  360.915    0.000  360.915
 96.50   476.047   29.186    0.000   29.186   112.663  337.741    0.000  337.741     0.000  239.270    0.000  239.270
 96.60   460.382   37.597    0.000   37.597   109.161  314.047    0.000  314.047     0.000  211.522    0.000  211.522
 96.70   475.574   26.633    0.000   26.633   136.872  307.392    0.000  307.392     0.000  159.446    0.000  159.446
 96.80   434.758   42.559    0.000   42.559    96.628  361.820    0.000  361.820     0.000  229.116    0.000  229.116
 96.90   462.009   67.969    0.000   67.969   141.412  371.638    0.000  371.638     0.000  309.744    0.000  309.744
 97.00   397.600  110.139    0.000  110.139    95.889  378.857    0.000  378.857     0.000  410.981    0.000  410.981
 97.10   367.483  116.695    0.000  116.695    98.311  356.503    0.000  356.503     0.000  400.525    0.000  400.525
 97.20   431.258  116.053    0.000  116.053   110.071  423.257    0.000  423.257     0.000  390.774    0.000  390.774
 97.30   422.377   77.913    0.000   77.913    99.000  332.334    0.000  332.334     0.000  229.719    0.000  229.719
 97.40   410.691  122.170    0.000  122.170   143.229  399.955    0.000  399.955     0.000  369.461    0.000  369.461
 97.50   430.079  103.891    0.000  103.891   138.645  401.555    0.000  401.555     0.000  489.900    0.000  489.900
 97.60   471.689  110.006    0.000  110.006   144.788  420.879    0.000  420.879     0.000  450.491    0.000  450.491
 97.70   491.293   26.676    0.000   26.676   184.215  332.988    0.000  332.988     0.000  322.712    0.000  322.712
 97.80   508.719   74.666    0.000   74.666   166.881  423.175    0.000  423.175     0.000  391.075    0.000  391.075
 97.90   530.267   52.311    0.000   52.311   131.430  404.406    0.000  404.406     0.000  291.044    0.000  291.044
 98.00   473.034   56.822    0.000   56.822   153.952  361.735    0.000  361.735     0.000  311.352    0.000  311.352
 98.10   444.891   71.251    0.000   71.251    95.758  344.531    0.000  344.531     0.000  159.647    0.000  159.647
 98.20   419.308  100.290    0.000  100.290    63.639  454.211    0.000  454.211     0.000  290.240    0.000  290.240
 98.30   396.334  113.246    0.000  113.246    91.740  424.811    0.000  424.811     0.000  311.553    0.000  311.553
 98.40   410.554  124.671    0.000  124.671    78.165  518.364    0.000  518.364     0.000  463.358    0.000  463.358
 98.50   385.295  121.194    0.000  121.194    79.896  387.106    0.000  387.106     0.000  263.900    0.000  263.900
 98.60   414.886  115.789    0.000  115.789    51.622  462.033    0.000  462.033     0.000  171.209    0.000  171.209
 98.70   421.224  107.160    0.000  107.160    70.472  477.861    0.000  477.861     0.000  282.096    0.000  282.096
 98.80   421.683  107.825    0.000  107.825    34.501  498.046    0.000  498.046     0.000  350.359    0.000  350.359
 98.90   403.203  119.533    0.000  119.533    56.810  445.696    0.000  445.696     0.000  348.751    0.000  348.751
 99.00   438.035   53.397    0.000   53.397    30.220  429.129    0.000  429.129     0.000  120.037    0.000  120.037
 99.10   447.931   93.043    0.000   93.043    87.678  429.262    0.000  429.262     0.000  258.874    0.000  258.874
 99.20   428.622   75.113    0.000   75.113   118.935  406.093    0.000  406.093     0.000  358.502    0.000  358.502
 99.30   424.644   48.493    0.000   48.493    94.851  388.626    0.000  388.626     0.000  230.523    0.000  230.523
 99.40   455.413   30.201    0.000   30.201    93.039  377.859    0.000  377.859     0.000  211.824    0.000  211.824
 99.50   496.350   37.331    0.000   37.331    56.464  518.629    0.000  518.629     0.000  289.838    0.000  289.838
 99.60   473.245   55.746    0.000   55.746   112.407  401.768    0.000  401.768     0.000  270.837    0.000  270.837
 99.70   459.164   37.275    0.000   37.275    82.664  423.556    0.000  423.556     0.000  149.996    0.000  149.996
 99.80   459.522   19.180    0.000   19.180    56.203  383.349    0.000  383.349     0.000  199.257    0.000  199.257
 99.90   458.061   44.970    0.000   44.970   148.768  365.236    0.000  365.236     0.000  229.518    0.000  229.518
100.00   476.095   45.064    0.000   45.064    62.863  391.689    0.000  391.689     0.000  221.777    0.000  221.777
100.10   478.993   23.012    0.000   23.012    83.788  387.372    0.000  387.372     0.000  223.184    0.000  223.184
100.20   473.785   24.887    0.000   24.887    76.005  369.950    0.000  369.950     0.000  181.563    0.000  181.563
100.30   468.542   25.380    0.000   25.380    82.361  352.439    0.000  352.439     0.000  179.151    0.000  179.151
100.40   431.476   32.906    0.000   32.906    62.429  318.582    0.000  318.582     0.000   80.025    0.000   80.025
100.50   447.394   64.657    0.000   64.657    76.913  402.203    0.000  402.203     0.000  159.848    0.000  159.848
100.60   426.497   74.085    0.000   74.085   101.769  395.412    0.000  395.412     0.000  290.441    0.000  290.441
100.70   423.900   69.433    0.000   69.433   133.290  366.405    0.000  366.405     0.000  280.488    0.000  280.488
100.80   408.891   73.987    0.000   73.987    95.933  389.358    0.000  389.358     0.000  324.220    0.000  324.220
100.90   414.341  135.373    0.000  135.373    90.619  407.387    0.000  407.387     0.000  303.008    0.000  303.008
101.00   402.922  123.189    0.000  123.189   107.952  407.128    0.000  407.128     0.000  334.374    0.000  334.374
101.10   410.804  110.383    0.000  110.383    77.994  406.263    0.000  406.263     0.000  273.752    0.000  273.752
101.20   437.287   99.284    0.000   99.284    60.354  434.975    0.000  434.975     0.000  129.789    0.000  129.789
101.30   422.094  120.033    0.000  120.033    45.396  432.808    0.000  432.808     0.000  169.801    0.000  169.801
101.40   462.800  120.475    0.000  120.475    16.557  450.108    0.000  450.108     0.000  420.431    0.000  420.431
101.50   436.544  130.217    0.000  130.217    77.389  408.948    0.000  408.948     0.000  359.407    0.000  359.407
101.60   406.044  146.724    0.000  146.724    69.261  395.369    0.000  395.369     0.000  390.371    0.000  390.371
101.70   423.350   92.877    0.000   92.877    83.052  411.194    0.000  411.194     0.000  430.383    0.000  430.383
101.80   439.039   86.439    0.000   86.439    83.960  394.549    0.000  394.549     0.000  249.625    0.000  249.625
101.90   472.012   77.284    0.000   77.284    90.792  359.449    0.000  359.449     0.000  311.754    0.000  311.754
102.00   433.167   58.472    0.000   58.472   138.387  332.941    0.000  332.941     0.000  319.998    0.000  319.998
102.10   460.858   67.490    0.000   67.490   121.398  357.759    0.000  357.759     0.000  259.175    0.000  259.175
102.20   470.059   54.101    0.000   54.101    89.235  360.479    0.000  360.479     0.000  270.536    0.000  270.536
102.30   450.838   49.424    0.000   49.424   123.216  360.915    0.000  360.915     0.000  209.813    0.000  209.813
102.40   441.207   62.882    0.000   62.882    56.334  344.872    0.000  344.872     0.000  330.251    0.000  330.251
102.50   477.692   55.573    0.000   55.573   104.237  394.462    0.000  394.462     0.000  389.567    0.000  389.567
102.60   422.005   56.851    0.000   56.851    80.368  362.644    0.000  362.644     0.000  219.163    0.000  219.163
102.70   398.351   67.732    0.000   67.732    60.439  385.728    0.000  385.728     0.000  169.399    0.000  169.399
102.80   458.725   30.919    0.000   30.919    75.054  328.573    0.000  328.573     0.000  229.819    0.000  229.819
102.90   442.190   81.919    0.000   81.919    26.546  380.453    0.000  380.453     0.000  322.310    0.000  322.310
103.00   446.838   67.643    0.000   67.643    64.073  362.253    0.000  362.253     0.000  311.754    0.000  311.754
103.10   440.019   82.626    0.000   82.626    54.994  345.911    0.000  345.911     0.000  308.839    0.000  308.839
103.20   441.440   83.718    0.000   83.718    62.084  371.590    0.000  371.590     0.000  372.476    0.000  372.476
103.30   381.515  143.161    0.000  143.161    71.423  323.689    0.000  323.689     0.000  260.181    0.000  260.181
103.40   427.956  112.905    0.000  112.905    92.175  366.188    0.000  366.188     0.000  351.063    0.000  351.063
103.50   437.914   97.970    0.000   97.970    49.892  389.449    0.000  389.449     0.000  480.751    0.000  480.751
103.60   412.734   96.786    0.000   96.786     5.620  433.286    0.000  433.286     0.000  409.473    0.000  409.473
103.70   435.430  102.093    0.000  102.093    31.388  434.366    0.000  434.366     0.000  322.410    0.000  322.410
103.80   448.849  105.534    0.000  105.534    33.204  427.968    0.000  427.968     0.000  311.453    0.000  311.453
103.90   437.171   91.511    0.000   91.511    41.764  425.425    0.000  425.425     0.000  342.015    0.000  342.015
104.00   433.301   67.502    0.000   67.502    20.407  374.400    0.000  374.400     0.000  289.938    0.000  289.938
104.10   421.009   92.581    0.000   92.581    43.493  357.411    0.000  357.411     0.000  389.668    0.000  389.668
104.20   451.495   74.593    0.000   74.593     0.000  466.016    0.000  466.016     0.000  390.372    0.000  390.372
104.30   428.423   90.004    0.000   90.004    13.230  446.342    0.000  446.342     0.000  289.034    0.000  289.034
104.40   414.543   90.541    0.000   90.541    16.861  452.528    0.000  452.528     0.000  350.560    0.000  350.560
104.50   422.476   80.102    0.000   80.102    41.332  378.984    0.000  378.984     0.000  289.838    0.000  289.838
104.60   453.478   54.248    0.000   54.248    75.010  361.213    0.000  361.213     0.000  345.232    0.000  345.232
104.70   442.670   77.964    0.000   77.964    63.986  363.590    0.000  363.590     0.000  363.529    0.000  363.529
104.80   451.954   43.109    0.000   43.109   113.101  306.263    0.000  306.263     0.000  253.847    0.000  253.847
104.90   464.751   39.401    0.000   39.401    66.926  308.128    0.000  308.128     0.000  150.097    0.000  150.097
105.00   470.192   41.687    0.000   41.687    58.280  374.708    0.000  374.708     0.000  268.726    0.000  268.726
105.10   427.598   35.738    0.000   35.738    63.640  307.996    0.000  307.996     0.000  199.157    0.000  199.157
105.20   486.652   23.238    0.000   23.238    32.858  355.512    0.000  355.512     0.000  278.679    0.000  278.679
105.30   440.431   57.344    0.000   57.344    52.183  355.117    0.000  355.117     0.000  308.838    0.000  308.838
105.40   417.836  100.290    0.000  100.290    35.193  395.802    0.000  395.802     0.000  403.240    0.000  403.240
105.50   461.992   48.139    0.000   48.139    66.321  279.976    0.000  279.976     0.000  172.616    0.000  172.616
105.60   479.664   30.818    0.000   30.818    72.807  309.768    0.000  309.768     0.000  203.078    0.000  203.078
105.70   471.670   32.117    0.000   32.117    49.028  363.721    0.000  363.721     0.000  253.343    0.000  253.343
105.80   451.416   36.422    0.000   36.422    51.103  301.036    0.000  301.036     0.000  202.474    0.000  202.474
105.90   427.798   64.771    0.000   64.771    30.869  349.758    0.000  349.758     0.000  161.355    0.000  161.355
106.00   408.822   91.311    0.000   91.311    65.457  303.547    0.000  303.547     0.000  199.257    0.000  199.257
106.10   405.764   76.761    0.000   76.761    43.840  317.160    0.000  317.160     0.000  273.149    0.000  273.149
106.20   496.889   34.795    0.000   34.795    34.501  383.524    0.000  383.524     0.000  243.190    0.000  243.190
106.30   470.065   43.207    0.000   43.207    43.580  348.678    0.000  348.678     0.000  231.730    0.000  231.730
106.40   474.348   23.293    0.000   23.293    56.378  305.662    0.000  305.662     0.000  213.030    0.000  213.030
106.50   506.219   22.152    0.000   22.152    67.618  297.964    0.000  297.964     0.000  202.877    0.000  202.877
106.60   427.819   87.505    0.000   87.505    62.863  284.213    0.000  284.213     0.000  192.924    0.000  192.924
106.70   409.143   99.854    0.000   99.854    69.002  352.267    0.000  352.267     0.000  303.008    0.000  303.008
106.80   380.734  122.659    0.000  122.659    47.212  351.274    0.000  351.274     0.000  219.867    0.000  219.867
106.90   406.329   84.107    0.000   84.107    72.634  323.946    0.000  323.946     0.000  172.314    0.000  172.314
107.00   398.470   97.254    0.000   97.254    49.114  346.518    0.000  346.518     0.000  172.013    0.000  172.013
107.10   406.552   58.597    0.000   58.597    61.739  276.002    0.000  276.002     0.000  162.462    0.000  162.462
107.20   428.154   87.352    0.000   87.352    19.974  348.419    0.000  348.419     0.000  222.782    0.000  222.782
107.30   392.386   84.606    0.000   84.606    46.433  314.173    0.000  314.173     0.000  203.078    0.000  203.078
107.40   397.750   78.181    0.000   78.181    41.764  308.989    0.000  308.989     0.000  162.462    0.000  162.462
107.50   397.257   79.082    0.000   79.082    25.508  374.490    0.000  374.490     0.000  252.440    0.000  252.440
107.60   431.679   90.879    0.000   90.879    30.869  347.641    0.000  347.641     0.000  223.385    0.000  223.385
107.70   445.340   78.685    0.000   78.685    54.562  383.527    0.000  383.527     0.000  289.637    0.000  289.637
107.80   468.347   68.023    0.000   68.023    76.957  368.736    0.000  368.736     0.000  352.268    0.000  352.268
107.90   420.049   93.256    0.000   93.256    92.867  337.043    0.000  337.043     0.000  253.242    0.000  253.242
108.00   399.106   78.910    0.000   78.910    45.828  343.533    0.000  343.533     0.000  200.663    0.000  200.663
108.10   450.774   37.030    0.000   37.030    80.675  262.905    0.000  262.905     0.000  162.462    0.000  162.462
108.20   482.838   18.385    0.000   18.385   116.214  306.570    0.000  306.570     0.000  261.588    0.000  261.588
108.30   483.979   41.020    0.000   41.020    67.186  290.876    0.000  290.876     0.000  293.457    0.000  293.457
108.40   485.769   27.255    0.000   27.255    80.070  308.601    0.000  308.601     0.000  233.338    0.000  233.338
108.50   474.919   16.234    0.000   16.234    71.337  281.363    0.000  281.363     0.000  192.924    0.000  192.924
108.60   445.925   24.731    0.000   24.731    81.107  290.614    0.000  290.614     0.000  182.669    0.000  182.669
108.70   442.926   81.935    0.000   81.935    89.495  345.177    0.000  345.177     0.000  181.563    0.000  181.563
108.80   396.451  102.105    0.000  102.105    67.273  360.872    0.000  360.872     0.000  362.524    0.000  362.524
108.90   438.336  109.708    0.000  109.708    43.926  416.643    0.000  416.643     0.000  353.777    0.000  353.777
109.00   381.243  137.474    0.000  137.474    49.028  431.735    0.000  431.735     0.000  388.160    0.000  388.160
109.10   381.885  123.571    0.000  123.571    85.517  412.841    0.000  412.841     0.000  338.396    0.000  338.396
109.20   461.395   48.968    0.000   48.968    95.202  336.354    0.000  336.354     0.000  274.155    0.000  274.155
109.30   447.226   61.037    0.000   61.037    71.509  317.631    0.000  317.631     0.000  233.035    0.000  233.035
109.40   453.781   45.532    0.000   45.532    81.453  273.667    0.000  273.667     0.000  213.231    0.000  213.231
109.50   429.897  108.977    0.000  108.977   143.797  402.416    0.000  402.416     0.000  272.545    0.000  272.545
109.60   424.301  103.447    0.000  103.447    70.126  453.523    0.000  453.523     0.000  423.045    0.000  423.045
109.70   464.289   99.496    0.000   99.496   154.087  404.968    0.000  404.968     0.000  349.655    0.000  349.655
109.80   414.803  100.119    0.000  100.119    89.927  399.522    0.000  399.522     0.000  310.548    0.000  310.548
109.90   429.782   91.186    0.000   91.186    89.322  398.569    0.000  398.569     0.000  371.370    0.000  371.370
110.00   417.557  115.388    0.000  115.388    99.352  471.985    0.000  471.985     0.000  450.692    0.000  450.692
110.10   381.320  128.149    0.000  128.149    71.250  434.454    0.000  434.454     0.000  392.784    0.000  392.784
110.20   376.511  135.728    0.000  135.728    53.092  417.982    0.000  417.982     0.000  288.832    0.000  288.832
110.30   413.287  122.109    0.000  122.109    38.911  438.909    0.000  438.909     0.000  429.278    0.000  429.278
110.40   420.178   99.154    0.000   99.154    35.884  412.627    0.000  412.627     0.000  447.877    0.000  447.877
110.50   384.858  121.736    0.000  121.736    34.587  441.455    0.000  441.455     0.000  351.062    0.000  351.062
110.60   404.426  105.053    0.000  105.053    72.979  423.431    0.000  423.431     0.000  262.091    0.000  262.091
110.70   485.732   21.715    0.000   21.715    54.735  405.271    0.000  405.271     0.000  263.800    0.000  263.800
110.80   447.194   38.502    0.000   38.502    21.790  349.068    0.000  349.068     0.000  233.338    0.000  233.338
110.90   500.901   22.194    0.000   22.194    18.158  372.719    0.000  372.719     0.000  281.695    0.000  281.695
111.00   480.108   26.634    0.000   26.634    27.411  379.418    0.000  379.418     0.000  263.599    0.000  263.599
111.10   479.106   20.179    0.000   20.179    27.756  358.360    0.000  358.360     0.000  213.231    0.000  213.231
111.20   464.451   66.139    0.000   66.139    15.218  451.098    0.000  451.098     0.000  303.812    0.000  303.812
111.30   475.120   91.820    0.000   91.820     3.805  432.598    0.000  432.598     0.000  269.731    0.000  269.731
111.40   473.481   65.093    0.000   65.093     0.000  453.822    0.000  453.822     0.000  251.535    0.000  251.535
111.50   474.086   62.492    0.000   62.492     0.000  420.878    0.000  420.878     0.000  211.824    0.000  211.824
111.60   467.416   53.502    0.000   53.502     0.000  424.985    0.000  424.985     0.000  252.238    0.000  252.238
111.70   468.796   78.770    0.000   78.770     0.000  446.782    0.000  446.782     0.000  289.235    0.000  289.235
111.80   485.468   77.812    0.000   77.812     1.816  479.035    0.000  479.035     0.000  330.655    0.000  330.655
111.90   456.416   45.854    0.000   45.854     0.000  396.408    0.000  396.408     0.000  191.717    0.000  191.717
112.00   462.038   43.447    0.000   43.447     0.000  421.098    0.000  421.098     0.000  279.081    0.000  279.081
112.10   477.637   25.788    0.000   25.788     0.000  411.286    0.000  411.286     0.000  282.298    0.000  282.298
112.20   507.917   16.375    0.000   16.375     0.000  438.781    0.000  438.781     0.000  368.254    0.000  368.254
112.30   467.890   24.323    0.000   24.323     0.000  378.815    0.000  378.815     0.000  241.884    0.000  241.884
112.40   444.597   24.196    0.000   24.196     0.000  396.710    0.000  396.710     0.000  192.219    0.000  192.219
112.50   456.253   24.915    0.000   24.915     0.000  384.349    0.000  384.349     0.000  243.090    0.000  243.090
112.60   435.574   24.759    0.000   24.759     0.000  393.559    0.000  393.559     0.000  219.163    0.000  219.163
112.70   429.114   31.552    0.000   31.552     0.000  394.283    0.000  394.283     0.000  223.285    0.000  223.285
112.80   433.561   21.053    0.000   21.053     0.000  334.025    0.000  334.025     0.000  172.616    0.000  172.616
112.90   423.534   32.142    0.000   32.142     0.000  308.904    0.000  308.904     0.000  182.770    0.000  182.770
113.00   439.922   25.304    0.000   25.304     0.000  338.086    0.000  338.086     0.000  203.078    0.000  203.078
113.10   436.475   43.193    0.000   43.193     0.000  324.077    0.000  324.077     0.000  162.462    0.000  162.462
113.20   465.626   39.627    0.000   39.627     0.000  344.184    0.000  344.184     0.000  212.025    0.000  212.025
113.30   451.764   39.345    0.000   39.345     0.000  334.545    0.000  334.545     0.000   81.231    0.000   81.231
113.40   439.823   47.227    0.000   47.227     0.000  344.313    0.000  344.313     0.000  182.669    0.000  182.669
113.50   411.350   91.114    0.000   91.114     0.000  388.408    0.000  388.408     0.000  202.574    0.000  202.574
113.60   410.987   68.088    0.000   68.088     0.000  391.262    0.000  391.262     0.000  152.308    0.000  152.308
113.70   441.597   63.020    0.000   63.020     0.000  343.188    0.000  343.188     0.000  253.847    0.000  253.847
113.80   362.231  146.196    0.000  146.196     0.000  410.721    0.000  410.721     0.000  213.030    0.000  213.030
113.90   370.141  121.628    0.000  121.628     0.000  418.505    0.000  418.505     0.000  328.443    0.000  328.443
114.00   316.290  193.312    0.000  193.312     0.000  400.692    0.000  400.692     0.000  403.340    0.000  403.340
114.10   331.846  190.467    0.000  190.467     0.000  383.485    0.000  383.485     0.000  312.358    0.000  312.358
114.20   350.914  189.144    0.000  189.144     0.000  486.899    0.000  486.899     0.000  343.422    0.000  343.422
114.30   341.302  149.692    0.000  149.692     0.000  454.129    0.000  454.129     0.000  341.311    0.000  341.311
114.40   402.776   85.411    0.000   85.411     0.000  365.884    0.000  365.884     0.000  232.936    0.000  232.936
114.50   414.037  102.632    0.000  102.632     0.000  345.783    0.000  345.783     0.000  172.314    0.000  172.314
114.60   386.930  107.796    0.000  107.796     0.000  362.859    0.000  362.859     0.000  142.154    0.000  142.154
114.70   374.104   87.670    0.000   87.670     0.000  354.598    0.000  354.598     0.000  172.112    0.000  172.112
114.80   356.079   98.253    0.000   98.253     0.000  314.956    0.000  314.956     0.000  172.616    0.000  172.616
114.90   394.402   99.815    0.000   99.815     0.000  312.448    0.000  312.448     0.000  213.231    0.000  213.231
115.00   425.833   74.831    0.000   74.831    12.711  409.335    0.000  409.335     0.000  203.078    0.000  203.078
115.10   401.890   99.003    0.000   99.003    16.343  434.239    0.000  434.239     0.000  262.191    0.000  262.191
115.20   398.567   88.521    0.000   88.521    18.331  350.233    0.000  350.233     0.000  141.852    0.000  141.852
115.30   379.556   94.989    0.000   94.989    10.895  344.744    0.000  344.744     0.000   91.184    0.000   91.184
115.40   446.951   35.088    0.000   35.088    18.158  307.826    0.000  307.826     0.000   81.231    0.000   81.231
115.50   414.037   51.337    0.000   51.337     0.000  293.342    0.000  293.342     0.000   71.077    0.000   71.077
115.60   385.381   68.431    0.000   68.431     0.000  308.906    0.000  308.906     0.000  203.078    0.000  203.078
115.70   386.027   67.423    0.000   67.423     5.707  368.905    0.000  368.905     0.000  293.757    0.000  293.757
115.80   466.852   25.605    0.000   25.605    36.317  306.441    0.000  306.441     0.000  273.149    0.000  273.149
115.90   433.668   76.611    0.000   76.611    20.407  385.430    0.000  385.430     0.000  239.069    0.000  239.069
116.00   419.374   71.189    0.000   71.189     1.816  359.964    0.000  359.964     0.000  231.931    0.000  231.931
116.10   371.181  102.786    0.000  102.786     0.000  416.171    0.000  416.171     0.000  412.087    0.000  412.087
116.20   414.578   83.944    0.000   83.944    20.147  438.390    0.000  438.390     0.000  473.813    0.000  473.813
116.30   450.176   74.249    0.000   74.249    44.012  382.618    0.000  382.618     0.000  283.303    0.000  283.303
116.40   410.329  118.726    0.000  118.726    34.847  406.179    0.000  406.179     0.000  323.717    0.000  323.717
116.50   434.536   78.827    0.000   78.827     5.448  421.962    0.000  421.962     0.000  353.375    0.000  353.375
116.60   433.344   96.486    0.000   96.486    27.411  395.805    0.000  395.805     0.000  290.641    0.000  290.641
116.70   420.429   94.161    0.000   94.161    20.061  373.496    0.000  373.496     0.000  351.767    0.000  351.767
116.80   407.187   91.755    0.000   91.755     1.816  354.215    0.000  354.215     0.000  250.630    0.000  250.630
116.90   438.280   91.306    0.000   91.306    36.490  364.027    0.000  364.027     0.000  233.338    0.000  233.338
117.00   369.806   84.104    0.000   84.104    71.423  234.062    0.000  234.062     0.000  213.231    0.000  213.231
117.10   381.841   95.668    0.000   95.668    44.358  326.576    0.000  326.576     0.000  282.898    0.000  282.898
117.20   375.466   96.653    0.000   96.653    56.291  330.473    0.000  330.473     0.000  233.136    0.000  233.136
117.30   397.694  102.307    0.000  102.307    72.115  379.542    0.000  379.542     0.000  354.983    0.000  354.983
117.40   371.442  108.081    0.000  108.081    27.238  385.472    0.000  385.472     0.000  262.996    0.000  262.996
117.50   371.878  100.903    0.000  100.903    64.419  360.737    0.000  360.737     0.000  405.450    0.000  405.450
117.60   406.614   92.849    0.000   92.849    47.644  334.540    0.000  334.540     0.000  291.847    0.000  291.847
117.70   429.496   95.404    0.000   95.404    39.948  340.895    0.000  340.895     0.000  282.498    0.000  282.498
117.80   428.980   91.137    0.000   91.137    58.107  339.382    0.000  339.382     0.000  253.043    0.000  253.043
117.90   374.274  104.535    0.000  104.535    36.576  345.174    0.000  345.174     0.000  243.391    0.000  243.391
118.00   356.252  104.650    0.000  104.650    29.399  330.303    0.000  330.303     0.000  192.924    0.000  192.924
118.10   427.479   82.215    0.000   82.215    76.265  328.834    0.000  328.834     0.000  353.273    0.000  353.273
118.20   378.020  103.692    0.000  103.692    67.186  325.376    0.000  325.376     0.000  251.937    0.000  251.937
118.30   435.375   92.131    0.000   92.131    65.975  358.793    0.000  358.793     0.000  283.604    0.000  283.604
118.40   395.912   96.953    0.000   96.953    50.930  349.754    0.000  349.754     0.000  252.639    0.000  252.639
118.50   363.577   86.424    0.000   86.424    33.031  349.109    0.000  349.109     0.000  242.383    0.000  242.383
118.60   363.968   83.392    0.000   83.392    77.562  272.714    0.000  272.714     0.000  192.924    0.000  192.924
118.70   405.785   99.179    0.000   99.179    81.107  295.454    0.000  295.454     0.000  192.924    0.000  192.924
118.80   412.347   91.683    0.000   91.683    72.720  327.621    0.000  327.621     0.000  292.752    0.000  292.752
118.90   423.322   95.374    0.000   95.374   101.774  343.058    0.000  343.058     0.000  292.753    0.000  292.753
119.00   398.323   94.798    0.000   94.798   118.289  304.063    0.000  304.063     0.000  242.286    0.000  242.286
119.10   366.127   83.724    0.000   83.724    99.179  275.005    0.000  275.005     0.000  192.924    0.000  192.924
119.20   364.964  115.608    0.000  115.608    94.337  333.802    0.000  333.802     0.000  273.953    0.000  273.953
119.30   352.276  131.541    0.000  131.541    65.370  373.543    0.000  373.543     0.000  221.978    0.000  221.978
119.40   402.114  137.219    0.000  137.219    52.919  425.076    0.000  425.076     0.000  302.405    0.000  302.405
119.50   411.779  124.891    0.000  124.891    51.103  393.298    0.000  393.298     0.000  291.044    0.000  291.044
119.60   397.607  133.827    0.000  133.827    49.287  436.662    0.000  436.662     0.000  431.490    0.000  431.490
119.70   412.480  133.782    0.000  133.782    70.904  422.352    0.000  422.352     0.000  309.040    0.000  309.040
119.80   341.273  145.783    0.000  145.783    84.047  366.669    0.000  366.669     0.000  320.099    0.000  320.099
119.90   406.646  131.843    0.000  131.843    34.501  396.317    0.000  396.317     0.000  303.206    0.000  303.206
120.00   381.489  138.795    0.000  138.795    34.501  389.749    0.000  389.749     0.000  283.203    0.000  283.203
120.10   346.912  124.321    0.000  124.321    57.069  336.569    0.000  336.569     0.000  242.888    0.000  242.888
120.20   359.184  121.596    0.000  121.596    41.764  327.104    0.000  327.104     0.000  263.599    0.000  263.599
120.30   379.994  102.603    0.000  102.603    72.028  344.092    0.000  344.092     0.000  273.450    0.000  273.450
120.40   391.366  103.573    0.000  103.573    76.698  306.568    0.000  306.568     0.000  233.137    0.000  233.137
120.50   395.935  105.887    0.000  105.887    76.352  350.063    0.000  350.063     0.000  242.185    0.000  242.185
120.60   367.773   95.854    0.000   95.854    32.685  355.511    0.000  355.511     0.000  261.889    0.000  261.889
120.70   384.937  106.292    0.000  106.292    74.449  379.245    0.000  379.245     0.000  273.249    0.000  273.249
120.80   401.984   88.588    0.000   88.588    79.897  367.438    0.000  367.438     0.000  284.208    0.000  284.208
120.90   393.452   99.012    0.000   99.012    61.739  367.228    0.000  367.228     0.000  242.085    0.000  242.085
121.00   406.217   88.509    0.000   88.509    56.291  333.894    0.000  333.894     0.000  263.800    0.000  263.800
121.10   368.719  108.491    0.000  108.491    74.622  361.434    0.000  361.434     0.000  313.765    0.000  313.765
121.20   366.971   93.660    0.000   93.660    27.238  385.901    0.000  385.901     0.000  233.036    0.000  233.036
121.30   404.977  100.852    0.000  100.852    49.028  383.136    0.000  383.136     0.000  323.115    0.000  323.115
121.40   414.877  107.784    0.000  107.784    60.441  462.209    0.000  462.209     0.000  425.056    0.000  425.056
121.50   386.450  100.417    0.000  100.417    40.640  369.389    0.000  369.389     0.000  233.338    0.000  233.338
121.60   368.822   91.230    0.000   91.230    43.753  396.408    0.000  396.408     0.000  272.948    0.000  272.948
121.70   380.839  102.997    0.000  102.997    49.028  415.475    0.000  415.475     0.000  261.989    0.000  261.989
121.80   397.232  108.664    0.000  108.664    56.723  408.209    0.000  408.209     0.000  282.297    0.000  282.297
121.90   372.887   94.954    0.000   94.954    38.219  386.290    0.000  386.290     0.000  311.149    0.000  311.149
122.00   371.848   96.498    0.000   96.498    36.317  324.635    0.000  324.635     0.000  212.225    0.000  212.225
122.10   410.425   91.232    0.000   91.232    23.779  357.453    0.000  357.453     0.000  253.445    0.000  253.445
122.20   384.705   85.752    0.000   85.752    34.501  368.214    0.000  368.214     0.000  222.478    0.000  222.478
122.30   405.463   91.146    0.000   91.146    10.895  378.292    0.000  378.292     0.000  202.977    0.000  202.977
122.40   403.283   81.207    0.000   81.207     0.000  412.620    0.000  412.620     0.000  271.941    0.000  271.941
122.50   385.092   81.221    0.000   81.221     0.000  326.885    0.000  326.885     0.000  192.722    0.000  192.722
122.60   369.309  105.049    0.000  105.049     9.079  377.427    0.000  377.427     0.000  253.444    0.000  253.444
122.70   383.106   88.652    0.000   88.652     0.000  358.147    0.000  358.147     0.000  223.385    0.000  223.385
122.80   405.326   75.757    0.000   75.757     0.000  352.611    0.000  352.611     0.000  212.628    0.000  212.628
122.90   439.746   58.252    0.000   58.252     0.000  378.076    0.000  378.076     0.000  231.427    0.000  231.427
123.00   420.998   48.023    0.000   48.023     0.000  353.220    0.000  353.220     0.000  222.983    0.000  222.983
123.10   434.214   49.485    0.000   49.485     0.000  410.503    0.000  410.503     0.000  280.889    0.000  280.889
123.20   409.390   62.071    0.000   62.071     0.000  393.164    0.000  393.164     0.000  213.231    0.000  213.231
123.30   414.889   54.602    0.000   54.602     0.000  360.864    0.000  360.864     0.000  182.064    0.000  182.064
123.40   375.509   48.815    0.000   48.815     0.000  338.216    0.000  338.216     0.000  213.231    0.000  213.231
123.50   444.034   39.726    0.000   39.726     0.000  420.663    0.000  420.663     0.000  291.143    0.000  291.143
123.60   456.202   20.081    0.000   20.081     0.000  408.859    0.000  408.859     0.000  202.977    0.000  202.977
123.70   435.389   46.683    0.000   46.683     0.000  374.442    0.000  374.442     0.000  223.184    0.000  223.184
123.80   385.668   79.368    0.000   79.368     0.000  370.853    0.000  370.853     0.000  243.592    0.000  243.592
123.90   405.011   55.216    0.000   55.216     0.000  351.439    0.000  351.439     0.000  253.545    0.000  253.545
124.00   415.384   52.278    0.000   52.278     0.000  337.737    0.000  337.737     0.000  203.078    0.000  203.078
124.10   411.595   57.651    0.000   57.651     0.000  346.042    0.000  346.042     0.000  182.569    0.000  182.569
124.20   430.616   46.090    0.000   46.090     0.000  384.517    0.000  384.517     0.000  233.539    0.000  233.539
124.30   398.254   36.359    0.000   36.359     0.000  333.414    0.000  333.414     0.000  213.030    0.000  213.030
124.40   471.717   16.938    0.000   16.938     1.816  423.646    0.000  423.646     0.000  253.646    0.000  253.646
124.50   467.208   25.415    0.000   25.415     0.000  351.397    0.000  351.397     0.000  162.462    0.000  162.462
124.60   444.689   23.673    0.000   23.673     0.000  435.271    0.000  435.271     0.000  333.365    0.000  333.365
124.70   438.330   28.506    0.000   28.506     0.000  375.484    0.000  375.484     0.000  263.398    0.000  263.398
124.80   502.419   19.192    0.000   19.192     0.000  446.431    0.000  446.431     0.000  242.084    0.000  242.084
124.90   435.279   49.998    0.000   49.998     0.000  336.700    0.000  336.700     0.000  192.924    0.000  192.924
125.00   410.241   30.549    0.000   30.549     0.000  312.445    0.000  312.445     0.000  203.078    0.000  203.078
125.10   431.537   25.153    0.000   25.153     0.000  326.846    0.000  326.846     0.000  223.385    0.000  223.385
125.20   455.351   35.732    0.000   35.732     0.000  474.617    0.000  474.617     0.000  432.595    0.000  432.595
125.30   472.874   15.641    0.000   15.641     0.000  500.908    0.000  500.908     0.000  343.221    0.000  343.221
125.40   435.090   74.919    0.000   74.919     0.000  477.428    0.000  477.428     0.000  273.149    0.000  273.149
125.50   484.096   39.823    0.000   39.823     0.000  447.511    0.000  447.511     0.000  342.618    0.000  342.618
125.60   467.018   45.711    0.000   45.711     0.000  407.433    0.000  407.433     0.000  203.078    0.000  203.078
125.70   474.693   49.196    0.000   49.196     0.000  444.358    0.000  444.358     0.000  243.693    0.000  243.693
125.80   474.422   58.495    0.000   58.495     0.000  449.371    0.000  449.371     0.000  232.231    0.000  232.231
125.90   373.562  111.878    0.000  111.878     0.000  412.191    0.000  412.191     0.000  304.214    0.000  304.214
126.00   421.356   52.783    0.000   52.783     0.000  448.592    0.000  448.592     0.000  241.682    0.000  241.682
126.10   487.184   50.813    0.000   50.813     0.000  477.910    0.000  477.910     0.000  361.921    0.000  361.921
126.20   465.131   42.911    0.000   42.911     0.000  426.285    0.000  426.285     0.000  363.127    0.000  363.127
126.30   426.889   49.034    0.000   49.034     0.000  424.681    0.000  424.681     0.000  202.674    0.000  202.674
126.40   470.340   38.132    0.000   38.132     0.000  446.823    0.000  446.823     0.000  302.505    0.000  302.505
126.50   436.912   39.245    0.000   39.245     0.000  413.055    0.000  413.055     0.000  272.345    0.000  272.345
126.60   437.712   37.965    0.000   37.965     1.902  432.288    0.000  432.288     0.000  292.249    0.000  292.249
126.70   483.954   24.520    0.000   24.520     0.000  423.088    0.000  423.088     0.000  283.303    0.000  283.303
126.80   439.050   29.453    0.000   29.453     1.816  383.051    0.000  383.051     0.000  273.552    0.000  273.552
126.90   478.451   27.098    0.000   27.098     0.000  439.684    0.000  439.684     0.000  391.275    0.000  391.275
127.00   450.851   32.060    0.000   32.060     3.632  431.428    0.000  431.428     0.000  323.215    0.000  323.215
127.10   432.979   28.903    0.000   28.903     0.000  420.145    0.000  420.145     0.000  181.764    0.000  181.764
127.20   427.656   21.870    0.000   21.870     0.000  371.293    0.000  371.293     0.000  231.328    0.000  231.328
127.30   388.682   39.542    0.000   39.542     0.000  401.550    0.000  401.550     0.000  149.292    0.000  149.292
127.40   379.692   98.705    0.000   98.705     0.000  431.379    0.000  431.379     0.000  351.566    0.000  351.566
127.50   402.123   92.662    0.000   92.662     0.000  373.884    0.000  373.884     0.000  223.385    0.000  223.385
127.60   418.255   42.895    0.000   42.895     0.000  358.714    0.000  358.714     0.000  203.078    0.000  203.078
127.70   406.022   63.675    0.000   63.675     0.000  340.898    0.000  340.898     0.000  172.616    0.000  172.616
127.80   428.900   73.682    0.000   73.682     0.000  401.468    0.000  401.468     0.000  203.078    0.000  203.078
127.90   429.011   63.155    0.000   63.155     0.000  419.367    0.000  419.367     0.000  192.924    0.000  192.924
128.00   440.671   62.218    0.000   62.218     0.000  329.099    0.000  329.099     0.000  131.799    0.000  131.799
128.10   423.599   56.253    0.000   56.253     0.000  369.128    0.000  369.128     0.000  192.924    0.000  192.924
128.20   412.958   48.850    0.000   48.850     0.000  395.112    0.000  395.112     0.000   30.261    0.000   30.261
128.30   453.578   45.834    0.000   45.834     0.000  353.694    0.000  353.694     0.000  182.669    0.000  182.669
128.40   477.583   47.618    0.000   47.618     0.000  451.363    0.000  451.363     0.000  161.256    0.000  161.256
128.50   460.661   30.975    0.000   30.975     0.000  339.430    0.000  339.430     0.000  212.829    0.000  212.829
128.60   453.897   43.080    0.000   43.080     0.000  436.404    0.000  436.404     0.000  251.032    0.000  251.032
128.70   424.812   46.377    0.000   46.377     0.000  401.988    0.000  401.988     0.000  202.877    0.000  202.877
128.80   475.156   28.354    0.000   28.354     0.000  363.210    0.000  363.210     0.000  202.072    0.000  202.072
128.90   426.037   32.961    0.000   32.961     0.000  311.455    0.000  311.455     0.000   91.385    0.000   91.385
129.00   436.450   33.539    0.000   33.539     0.000  381.623    0.000  381.623     0.000  111.693    0.000  111.693
129.10   427.634   34.596    0.000   34.596     0.000  332.378    0.000  332.378     0.000  181.966    0.000  181.966
129.20   392.995   88.403    0.000   88.403     0.000  407.129    0.000  407.129     0.000   99.729    0.000   99.729
129.30   400.968   69.025    0.000   69.025     0.000  313.612    0.000  313.612     0.000  131.900    0.000  131.900
129.40   398.451   63.107    0.000   63.107     0.000  322.784    0.000  322.784     0.000   91.385    0.000   91.385
129.50   447.498   29.099    0.000   29.099     0.000  383.217    0.000  383.217     0.000  101.539    0.000  101.539
129.60   415.499   58.191    0.000   58.191     0.000  324.768    0.000  324.768     0.000   30.462    0.000   30.462
129.70   402.035   53.896    0.000   53.896     0.000  358.924    0.000  358.924     0.000   71.077    0.000   71.077
129.80   442.043   50.998    0.000   50.998     0.000  363.855    0.000  363.855     0.000  121.243    0.000  121.243
129.90   455.014   61.232    0.000   61.232     1.816  395.501    0.000  395.501     0.000  152.207    0.000  152.207
130.00   373.050  137.489    0.000  137.489     0.000  342.241    0.000  342.241     0.000  101.338    0.000  101.338
130.10   413.773   87.685    0.000   87.685     0.000  458.752    0.000  458.752     0.000  233.539    0.000  233.539
130.20   410.064   72.971    0.000   72.971     0.000  337.049    0.000  337.049     0.000  162.361    0.000  162.361
130.30   446.391   68.269    0.000   68.269     0.000  393.208    0.000  393.208     0.000  282.800    0.000  282.800
130.40   454.840   74.238    0.000   74.238     0.000  413.058    0.000  413.058     0.000  203.078    0.000  203.078
130.50   427.983   55.465    0.000   55.465     0.000  392.086    0.000  392.086     0.000  182.770    0.000  182.770
130.60   448.066   52.577    0.000   52.577     0.000  377.384    0.000  377.384     0.000  212.628    0.000  212.628
130.70   453.332   14.373    0.000   14.373     0.000  368.956    0.000  368.956     0.000  279.784    0.000  279.784
130.80   435.915   46.093    0.000   46.093     0.000  402.374    0.000  402.374     0.000  199.861    0.000  199.861
130.90   419.960   61.560    0.000   61.560     0.000  387.417    0.000  387.417     0.000  109.883    0.000  109.883
131.00   456.535   39.021    0.000   39.021     0.000  404.578    0.000  404.578     0.000  310.146    0.000  310.146
131.10   450.535   41.546    0.000   41.546     1.816  430.301    0.000  430.301     0.000  350.862    0.000  350.862
131.20   394.118   70.724    0.000   70.724     0.000  402.676    0.000  402.676     0.000  409.071    0.000  409.071
131.30   465.946   50.425    0.000   50.425     0.000  459.142    0.000  459.142     0.000  440.337    0.000  440.337
131.40   433.665   51.676    0.000   51.676     0.000  408.944    0.000  408.944     0.000  339.904    0.000  339.904
131.50   428.489   99.523    0.000   99.523     0.000  437.569    0.000  437.569     0.000  351.264    0.000  351.264
131.60   476.776   92.472    0.000   92.472     0.000  443.926    0.000  443.926     0.000  480.851    0.000  480.851
131.70   427.305  123.210    0.000  123.210     0.000  432.122    0.000  432.122     0.000  429.077    0.000  429.077
131.80   432.207  101.183    0.000  101.183     0.000  439.254    0.000  439.254     0.000  399.821    0.000  399.821
131.90   405.806  130.491    0.000  130.491     0.000  446.605    0.000  446.605     0.000  380.820    0.000  380.820
132.00   373.334  162.618    0.000  162.618     0.000  409.248    0.000  409.248     0.000  361.216    0.000  361.216
132.10   328.660  188.909    0.000  188.909     0.000  442.114    0.000  442.114     0.000  149.292    0.000  149.292
132.20   289.429  218.577    0.000  218.577     0.000  404.153    0.000  404.153     0.000  381.625    0.000  381.625
132.30   270.175  242.979    0.000  242.979     0.000  470.561    0.000  470.561     0.000  380.419    0.000  380.419
132.40   294.785  268.160    0.000  268.160     0.000  464.249    0.000  464.249     0.000  340.607    0.000  340.607
132.50   356.913  220.207    0.000  220.207     0.000  501.950    0.000  501.950     0.000  360.111    0.000  360.111
132.60   343.887  235.489    0.000  235.489     0.000  491.184    0.000  491.184     0.000  330.454    0.000  330.454
132.70   301.092  240.885    0.000  240.885     0.000  427.760    0.000  427.760     0.000  260.181    0.000  260.181
132.80   270.255  267.820    0.000  267.820     0.000  442.286    0.000  442.286     0.000  260.784    0.000  260.784
132.90   349.726  205.374    0.000  205.374     0.000  473.761    0.000  473.761     0.000  219.565    0.000  219.565
133.00   358.196  203.334    0.000  203.334     0.000  430.008    0.000  430.008     0.000  179.754    0.000  179.754
133.10   313.040  205.006    0.000  205.006     0.000  392.826    0.000  392.826     0.000  169.600    0.000  169.600
133.20   299.831  208.899    0.000  208.899     0.000  429.013    0.000  429.013     0.000   89.776    0.000   89.776
133.30   343.652  211.486    0.000  211.486     0.000  392.523    0.000  392.523     0.000  169.600    0.000  169.600
133.40   361.888  228.398    0.000  228.398     0.000  444.102    0.000  444.102     0.000  269.932    0.000  269.932
133.50   305.075  252.032    0.000  252.032     0.000  410.898    0.000  410.898     0.000  240.275    0.000  240.275
133.60   394.444  140.337    0.000  140.337     0.000  399.564    0.000  399.564     0.000  210.014    0.000  210.014
133.70   392.154  130.127    0.000  130.127     0.000  433.802    0.000  433.802     0.000  379.915    0.000  379.915
133.80   370.732  152.373    0.000  152.373     0.000  404.970    0.000  404.970     0.000  440.336    0.000  440.336
133.90   324.017  175.515    0.000  175.515     0.000  379.158    0.000  379.158     0.000  360.311    0.000  360.311
134.00   369.496  116.633    0.000  116.633     0.000  379.802    0.000  379.802     0.000  169.198    0.000  169.198
134.10   415.801  122.343    0.000  122.343     0.000  415.864    0.000  415.864     0.000  209.713    0.000  209.713
134.20   405.526  130.159    0.000  130.159     0.000  375.651    0.000  375.651     0.000  338.999    0.000  338.999
134.30   358.216  144.166    0.000  144.166     0.000  422.519    0.000  422.519     0.000  432.294    0.000  432.294
134.40   390.495  136.306    0.000  136.306     0.000  425.979    0.000  425.979     0.000  562.082    0.000  562.082
134.50   392.762  169.591    0.000  169.591     0.000  475.355    0.000  475.355     0.000  481.254    0.000  481.254
134.60   407.637   98.010    0.000   98.010     0.000  425.848    0.000  425.848     0.000  390.973    0.000  390.973
134.70   365.509  153.871    0.000  153.871     0.000  395.762    0.000  395.762     0.000  400.525    0.000  400.525
134.80   360.658  155.399    0.000  155.399     0.000  421.226    0.000  421.226     0.000  440.135    0.000  440.135
134.90   364.563  176.996    0.000  176.996     0.000  425.031    0.000  425.031     0.000  451.697    0.000  451.697
135.00   347.894  184.922    0.000  184.922     0.000  402.549    0.000  402.549     0.000  419.627    0.000  419.627
135.10   353.599  177.388    0.000  177.388     0.000  372.112    0.000  372.112     0.000  349.555    0.000  349.555
135.20   427.445  124.080    0.000  124.080     0.000  396.494    0.000  396.494     0.000  344.427    0.000  344.427
135.30   400.291  144.444    0.000  144.444     0.000  415.689    0.000  415.689     0.000  405.853    0.000  405.853
135.40   370.725  144.417    0.000  144.417     0.000  428.572    0.000  428.572     0.000  385.747    0.000  385.747
135.50   454.622  114.819    0.000  114.819     0.000  448.503    0.000  448.503     0.000  422.241    0.000  422.241
135.60   414.863  130.259    0.000  130.259     0.000  447.510    0.000  447.510     0.000  381.223    0.000  381.223
135.70   418.997  145.983    0.000  145.983     0.000  448.288    0.000  448.288     0.000  229.719    0.000  229.719
135.80   439.499  175.979    0.000  175.979     0.000  529.569    0.000  529.569     0.000  482.056    0.000  482.056
135.90   466.743  148.345    0.000  148.345     0.000  542.240    0.000  542.240     0.000  508.900    0.000  508.900
136.00   471.239  106.057    0.000  106.057     0.000  504.665    0.000  504.665     0.000  489.397    0.000  489.397
136.10   520.539   62.836    0.000   62.836     0.000  511.668    0.000  511.668     0.000  371.572    0.000  371.572
136.20   525.336   49.873    0.000   49.873     0.000  471.066    0.000  471.066     0.000  304.112    0.000  304.112
136.30   518.362   45.922    0.000   45.922     0.000  406.393    0.000  406.393     0.000  233.539    0.000  233.539
136.40   505.373   85.780    0.000   85.780     0.000  486.509    0.000  486.509     0.000  308.738    0.000  308.738
136.50   522.060   23.702    0.000   23.702     0.000  439.771    0.000  439.771     0.000  338.596    0.000  338.596
136.60   500.994   30.551    0.000   30.551     0.000  367.617    0.000  367.617     0.000  142.154    0.000  142.154
136.70   457.632   87.334    0.000   87.334     0.000  345.998    0.000  345.998     0.000  243.693    0.000  243.693
136.80   470.337   85.430    0.000   85.430     0.000  438.259    0.000  438.259     0.000  303.812    0.000  303.812
136.90   493.141   76.282    0.000   76.282     0.000  430.955    0.000  430.955     0.000  369.561    0.000  369.561
137.00   470.392   94.857    0.000   94.857     0.000  486.945    0.000  486.945     0.000  329.146    0.000  329.146
137.10   462.066   59.764    0.000   59.764     3.632  440.333    0.000  440.333     0.000  439.734    0.000  439.734
137.20   452.764   71.306    0.000   71.306     0.000  458.708    0.000  458.708     0.000  399.921    0.000  399.921
137.30   475.005   78.598    0.000   78.598     0.000  451.185    0.000  451.185     0.000  353.072    0.000  353.072
137.40   421.684   94.977    0.000   94.977     0.000  447.726    0.000  447.726     0.000  430.886    0.000  430.886
137.50   426.222  108.796    0.000  108.796     0.000  455.037    0.000  455.037     0.000  459.438    0.000  459.438
137.60   366.797  179.191    0.000  179.191     0.000  442.800    0.000  442.800     0.000  448.780    0.000  448.780
137.70   430.253  103.632    0.000  103.632     0.000  452.144    0.000  452.144     0.000  431.992    0.000  431.992
137.80   407.375  123.579    0.000  123.579     0.000  457.246    0.000  457.246     0.000  528.505    0.000  528.505
137.90   397.216  146.043    0.000  146.043     0.000  439.779    0.000  439.779     0.000  491.106    0.000  491.106
138.00   414.418  128.588    0.000  128.588     0.000  441.508    0.000  441.508     0.000  368.254    0.000  368.254
138.10   384.882  116.980    0.000  116.980     0.000  480.073    0.000  480.073     0.000  408.065    0.000  408.065
138.20   410.714  153.560    0.000  153.560     0.000  520.625    0.000  520.625     0.000  530.515    0.000  530.515
138.30   451.381   95.588    0.000   95.588     0.000  409.205    0.000  409.205     0.000  348.951    0.000  348.951
138.40   472.090   70.346    0.000   70.346     0.000  400.907    0.000  400.907     0.000  268.826    0.000  268.826
138.50   454.651   90.669    0.000   90.669     0.000  474.712    0.000  474.712     0.000  438.326    0.000  438.326
138.60   426.424   99.184    0.000   99.184     0.000  436.925    0.000  436.925     0.000  379.413    0.000  379.413
138.70   446.370   86.201    0.000   86.201     0.000  462.433    0.000  462.433     0.000  359.709    0.000  359.709
138.80   443.893  118.510    0.000  118.510     0.000  512.231    0.000  512.231     0.000  449.384    0.000  449.384
138.90   409.639  120.226    0.000  120.226     0.000  459.142    0.000  459.142     0.000  389.366    0.000  389.366
139.00   442.058   68.530    0.000   68.530     0.000  448.031    0.000  448.031     0.000  429.779    0.000  429.779
139.10   423.682  109.138    0.000  109.138     0.000  494.724    0.000  494.724     0.000  516.642    0.000  516.642
139.20   403.235   97.312    0.000   97.312     0.000  413.096    0.000  413.096     0.000  359.104    0.000  359.104
139.30   441.486   93.259    0.000   93.259     0.000  442.627    0.000  442.627     0.000  480.750    0.000  480.750
139.40   480.012   68.064    0.000   68.064     0.000  436.791    0.000  436.791     0.000  491.809    0.000  491.809
139.50   467.244   71.109    0.000   71.109     0.000  465.633    0.000  465.633     0.000  527.499    0.000  527.499
139.60   475.736   79.186    0.000   79.186     0.000  443.058    0.000  443.058     0.000  464.665    0.000  464.665
139.70   439.052   86.077    0.000   86.077     0.000  362.039    0.000  362.039     0.000  283.303    0.000  283.303
139.80   455.077   96.886    0.000   96.886     0.000  401.726    0.000  401.726     0.000  273.752    0.000  273.752
139.90   429.804   81.563    0.000   81.563     0.000  346.861    0.000  346.861     0.000  233.539    0.000  233.539
140.00   439.027   77.254    0.000   77.254     0.000  395.290    0.000  395.290     0.000  298.585    0.000  298.585
140.10   462.549   80.193    0.000   80.193     0.000  410.760    0.000  410.760     0.000  324.723    0.000  324.723
140.20   488.594   59.812    0.000   59.812     0.000  369.989    0.000  369.989     0.000  243.693    0.000  243.693
140.30   490.539   32.566    0.000   32.566     0.000  395.193    0.000  395.193     0.000  385.747    0.000  385.747
140.40   452.947   49.506    0.000   49.506     0.000  366.837    0.000  366.837     0.000  304.314    0.000  304.314
140.50   460.922   54.043    0.000   54.043     0.000  401.811    0.000  401.811     0.000  304.616    0.000  304.616
140.60   462.379   47.363    0.000   47.363     0.000  428.093    0.000  428.093     0.000  335.078    0.000  335.078
140.70   507.389   44.968    0.000   44.968     0.000  464.584    0.000  464.584     0.000  396.001    0.000  396.001
140.80   520.408   25.732    0.000   25.732     0.000  420.705    0.000  420.705     0.000  302.606    0.000  302.606
140.90   435.385   95.738    0.000   95.738     0.000  431.679    0.000  431.679     0.000  355.386    0.000  355.386
141.00   468.473   71.006    0.000   71.006     0.000  375.388    0.000  375.388     0.000  253.645    0.000  253.645
141.10   469.776   31.735    0.000   31.735     0.000  390.441    0.000  390.441     0.000  283.704    0.000  283.704
141.20   522.023   43.386    0.000   43.386     0.000  510.584    0.000  510.584     0.000  424.150    0.000  424.150
141.30   513.266   33.101    0.000   33.101     0.000  399.127    0.000  399.127     0.000  303.206    0.000  303.206
141.40   508.573   17.079    0.000   17.079     0.000  382.653    0.000  382.653     0.000  324.420    0.000  324.420
141.50   487.231   32.467    0.000   32.467     0.000  409.547    0.000  409.547     0.000  394.292    0.000  394.292
141.60   520.214   25.154    0.000   25.154     0.000  436.830    0.000  436.830     0.000  309.844    0.000  309.844
141.70   484.844   30.619    0.000   30.619     0.000  413.651    0.000  413.651     0.000  334.776    0.000  334.776
141.80   535.780   30.071    0.000   30.071     0.000  381.837    0.000  381.837     0.000  192.924    0.000  192.924
141.90   468.053   57.529    0.000   57.529     0.000  414.260    0.000  414.260     0.000  354.479    0.000  354.479
142.00   461.301   72.219    0.000   72.219     0.000  416.675    0.000  416.675     0.000  172.616    0.000  172.616
142.10   481.265   54.895    0.000   54.895     0.000  437.562    0.000  437.562     0.000  152.107    0.000  152.107
142.20   461.458   40.332    0.000   40.332     0.000  407.820    0.000  407.820     0.000  192.621    0.000  192.621
142.30   487.319   50.309    0.000   50.309     0.000  448.116    0.000  448.116     0.000  314.569    0.000  314.569
142.40   458.336   65.770    0.000   65.770     0.000  385.557    0.000  385.557     0.000  233.237    0.000  233.237
142.50   409.735   80.279    0.000   80.279     0.000  363.506    0.000  363.506     0.000  142.054    0.000  142.054
142.60   390.959  110.647    0.000  110.647     0.000  435.446    0.000  435.446     0.000  264.001    0.000  264.001
142.70   349.425  153.352    0.000  153.352     0.000  406.910    0.000  406.910     0.000  303.810    0.000  303.810
142.80   437.353   92.354    0.000   92.354     0.000  383.436    0.000  383.436     0.000  274.155    0.000  274.155
142.90   396.605  135.572    0.000  135.572     0.000  419.965    0.000  419.965     0.000  284.107    0.000  284.107
143.00   411.990  116.268    0.000  116.268     0.000  407.342    0.000  407.342     0.000  273.852    0.000  273.852
143.10   372.701  147.945    0.000  147.945     0.000  449.538    0.000  449.538     0.000  335.078    0.000  335.078
143.20   410.000  135.211    0.000  135.211     0.000  421.569    0.000  421.569     0.000  462.655    0.000  462.655
143.30   391.072  115.994    0.000  115.994     0.000  391.429    0.000  391.429     0.000  294.160    0.000  294.160
143.40   387.310  139.584    0.000  139.584     0.000  414.479    0.000  414.479     0.000  441.944    0.000  441.944
143.50   415.885  133.295    0.000  133.295     0.000  413.524    0.000  413.524     0.000  340.809    0.000  340.809
143.60   382.578  190.341    0.000  190.341     0.000  444.003    0.000  444.003     0.000  423.245    0.000  423.245
143.70   361.848  134.709    0.000  134.709     0.000  369.599    0.000  369.599     0.000  263.799    0.000  263.799
143.80   378.938  161.742    0.000  161.742     0.000  408.600    0.000  408.600     0.000  354.580    0.000  354.580
143.90   407.470  130.624    0.000  130.624     0.000  390.007    0.000  390.007     0.000  212.929    0.000  212.929
144.00   391.028  139.550    0.000  139.550     0.000  422.168    0.000  422.168     0.000  243.693    0.000  243.693
144.10   426.161   87.276    0.000   87.276     0.000  383.260    0.000  383.260     0.000  202.977    0.000  202.977
144.20   422.232  128.331    0.000  128.331     0.000  422.949    0.000  422.949     0.000  274.155    0.000  274.155
144.30   390.420  129.840    0.000  129.840     0.000  409.241    0.000  409.241     0.000  253.847    0.000  253.847
144.40   386.100  155.341    0.000  155.341     0.000  436.528    0.000  436.528     0.000  253.645    0.000  253.645
144.50   393.402  159.213    0.000  159.213     0.000  421.045    0.000  421.045     0.000  345.030    0.000  345.030
144.60   336.927  186.924    0.000  186.924     0.000  466.571    0.000  466.571     0.000  253.847    0.000  253.847
144.70   354.781  160.837    0.000  160.837     0.000  385.852    0.000  385.852     0.000  284.208    0.000  284.208
144.80   392.307  160.246    0.000  160.246     0.000  379.972    0.000  379.972     0.000  182.770    0.000  182.770
144.90   396.892  176.027    0.000  176.027     0.000  419.489    0.000  419.489     0.000  273.953    0.000  273.953
145.00   373.298  180.814    0.000  180.814     0.000  432.501    0.000  432.501     0.000  314.669    0.000  314.669
145.10   402.305  153.311    0.000  153.311     0.000  410.539    0.000  410.539     0.000  263.799    0.000  263.799
145.20   419.256  107.207    0.000  107.207     0.000  385.508    0.000  385.508     0.000  223.285    0.000  223.285
145.30   360.906  164.358    0.000  164.358     0.000  386.459    0.000  386.459     0.000  202.977    0.000  202.977
145.40   371.430  148.473    0.000  148.473     0.000  374.527    0.000  374.527     0.000  294.463    0.000  294.463
145.50   361.669  173.037    0.000  173.037     0.000  414.131    0.000  414.131     0.000  291.044    0.000  291.044
145.60   419.570  137.763    0.000  137.763     0.000  412.531    0.000  412.531     0.000  253.847    0.000  253.847
145.70   376.137  120.153    0.000  120.153     0.000  368.904    0.000  368.904     0.000  294.362    0.000  294.362
145.80   365.331  143.351    0.000  143.351     0.000  354.512    0.000  354.512     0.000  132.000    0.000  132.000
145.90   422.543  114.599    0.000  114.599     0.000  418.926    0.000  418.926     0.000  294.463    0.000  294.463
146.00   444.497  104.056    0.000  104.056     0.000  424.759    0.000  424.759     0.000  354.983    0.000  354.983
146.10   426.803  117.899    0.000  117.899     0.000  416.162    0.000  416.162     0.000  385.243    0.000  385.243
146.20   417.896  136.738    0.000  136.738     0.000  409.588    0.000  409.588     0.000  253.142    0.000  253.142
146.30   398.134  115.927    0.000  115.927     0.000  341.714    0.000  341.714     0.000  233.539    0.000  233.539
146.40   393.492  124.092    0.000  124.092     0.000  395.451    0.000  395.451     0.000  213.030    0.000  213.030
146.50   389.217  167.363    0.000  167.363     0.000  443.874    0.000  443.874     0.000  304.616    0.000  304.616
146.60   356.958  141.029    0.000  141.029     0.000  377.816    0.000  377.816     0.000  304.415    0.000  304.415
146.70   447.473   90.069    0.000   90.069     0.000  413.873    0.000  413.873     0.000  324.622    0.000  324.622
146.80   404.024  106.838    0.000  106.838     0.000  393.163    0.000  393.163     0.000  273.349    0.000  273.349
146.90   411.871  120.077    0.000  120.077     0.000  489.572    0.000  489.572     0.000  395.197    0.000  395.197
147.00   385.134   99.638    0.000   99.638     0.000  376.042    0.000  376.042     0.000  223.385    0.000  223.385
147.10   370.731  152.997    0.000  152.997     0.000  454.078    0.000  454.078     0.000  484.570    0.000  484.570
147.20   373.526  163.164    0.000  163.164     0.000  513.611    0.000  513.611     0.000  576.357    0.000  576.357
147.30   451.155   80.222    0.000   80.222     0.000  434.108    0.000  434.108     0.000  540.165    0.000  540.165
147.40   475.393   47.537    0.000   47.537     0.000  482.832    0.000  482.832     0.000  559.972    0.000  559.972
147.50   507.805   70.933    0.000   70.933     0.000  458.883    0.000  458.883     0.000  490.302    0.000  490.302
147.60   532.041   31.979    0.000   31.979     0.000  468.566    0.000  468.566     0.000  531.721    0.000  531.721
147.70   540.212   25.802    0.000   25.802     0.000  484.347    0.000  484.347     0.000  381.223    0.000  381.223
147.80   477.490   82.994    0.000   82.994     0.000  476.562    0.000  476.562     0.000  435.712    0.000  435.712
147.90   489.220   58.209    0.000   58.209     0.000  424.465    0.000  424.465     0.000  293.959    0.000  293.959
148.00   483.763   59.009    0.000   59.009     0.000  476.434    0.000  476.434     0.000  482.359    0.000  482.359
148.10   520.134   33.455    0.000   33.455     0.000  473.369    0.000  473.369     0.000  480.751    0.000  480.751
148.20   545.739   35.511    0.000   35.511     0.000  497.015    0.000  497.015     0.000  550.017    0.000  550.017
148.30   448.049   80.258    0.000   80.258     0.000  496.369    0.000  496.369     0.000  468.386    0.000  468.386
148.40   499.652   56.854    0.000   56.854     0.000  439.943    0.000  439.943     0.000  471.199    0.000  471.199
148.50   453.387   67.642    0.000   67.642     0.000  451.440    0.000  451.440     0.000  451.094    0.000  451.094
148.60   487.263   79.994    0.000   79.994     0.000  514.257    0.000  514.257     0.000  502.164    0.000  502.164
148.70   554.425   49.588    0.000   49.588     0.000  486.852    0.000  486.852     0.000  529.610    0.000  529.610
148.80   526.131   35.349    0.000   35.349     0.000  480.885    0.000  480.885     0.000  555.648    0.000  555.648
148.90   472.911   50.120    0.000   50.120     0.000  466.794    0.000  466.794     0.000  576.358    0.000  576.358
149.00   452.327   43.611    0.000   43.611     0.000  362.166    0.000  362.166     0.000  240.677    0.000  240.677
149.10   494.819   61.201    0.000   61.201     0.000  466.277    0.000  466.277     0.000  500.154    0.000  500.154
149.20   476.430   57.565    0.000   57.565     0.000  430.564    0.000  430.564     0.000  409.372    0.000  409.372
149.30   478.893   45.867    0.000   45.867     0.000  437.651    0.000  437.651     0.000  350.962    0.000  350.962
149.40   471.474   77.650    0.000   77.650     1.902  450.666    0.000  450.666     0.000  410.779    0.000  410.779
149.50   450.249   88.004    0.000   88.004     0.000  433.241    0.000  433.241     0.000  340.205    0.000  340.205
149.60   463.021   71.030    0.000   71.030     0.000  399.779    0.000  399.779     0.000  319.797    0.000  319.797
149.70   420.022   78.315    0.000   78.315     0.000  456.286    0.000  456.286     0.000  351.665    0.000  351.665
149.80   416.799   58.898    0.000   58.898     0.000  465.280    0.000  465.280     0.000  300.394    0.000  300.394
149.90   458.864   62.411    0.000   62.411     0.000  475.217    0.000  475.217     0.000  361.719    0.000  361.719
150.00   410.643   85.908    0.000   85.908     0.000  499.220    0.000  499.220     0.000  309.743    0.000  309.743
150.10   463.887   37.865    0.000   37.865     0.000  463.419    0.000  463.419     0.000  172.415    0.000  172.415
150.20   421.665   47.247    0.000   47.247     0.000  383.134    0.000  383.134     0.000  232.532    0.000  232.532
150.30   429.773   57.157    0.000   57.157     0.000  404.443    0.000  404.443     0.000  213.030    0.000  213.030
150.40   468.599   40.175    0.000   40.175     0.000  444.743    0.000  444.743     0.000  304.012    0.000  304.012
150.50   443.743   34.567    0.000   34.567     0.000  391.610    0.000  391.610     0.000  182.266    0.000  182.266
150.60   475.408   51.309    0.000   51.309     0.000  415.646    0.000  415.646     0.000  201.268    0.000  201.268
150.70   447.356   47.617    0.000   47.617     3.632  429.094    0.000  429.094     0.000  200.463    0.000  200.463
150.80   455.221   54.283    0.000   54.283     0.000  431.251    0.000  431.251     0.000  250.730    0.000  250.730
150.90   455.187   47.068    0.000   47.068     0.000  394.543    0.000  394.543     0.000  219.364    0.000  219.364
151.00   416.208  104.365    0.000  104.365     0.000  450.273    0.000  450.273     0.000  421.536    0.000  421.536
151.10   422.977   99.725    0.000   99.725     0.000  485.468    0.000  485.468     0.000  340.004    0.000  340.004
151.20   422.822   75.463    0.000   75.463     0.000  440.936    0.000  440.936     0.000  209.612    0.000  209.612
151.30   393.438  117.468    0.000  117.468     0.000  449.238    0.000  449.238     0.000  380.016    0.000  380.016
151.40   383.867   78.510    0.000   78.510     0.000  400.295    0.000  400.295     0.000  298.786    0.000  298.786
151.50   460.785   56.540    0.000   56.540     0.000  441.669    0.000  441.669     0.000  329.448    0.000  329.448
151.60   456.730   40.431    0.000   40.431     0.000  481.877    0.000  481.877     0.000  340.004    0.000  340.004
151.70   450.018   57.566    0.000   57.566    13.012  420.832    0.000  420.832     0.000  229.719    0.000  229.719
151.80   474.112   42.417    0.000   42.417     1.816  433.417    0.000  433.417     0.000  348.751    0.000  348.751
151.90   399.177   52.310    0.000   52.310     0.000  386.116    0.000  386.116     0.000  199.760    0.000  199.760
152.00   424.472   54.677    0.000   54.677     0.000  378.419    0.000  378.419     0.000  299.690    0.000  299.690
152.10   412.285   58.301    0.000   58.301     0.000  388.056    0.000  388.056     0.000  311.754    0.000  311.754
152.20   434.454   69.729    0.000   69.729     0.000  404.922    0.000  404.922     0.000  290.944    0.000  290.944
152.30   442.910   60.232    0.000   60.232     0.000  434.190    0.000  434.190     0.000  462.353    0.000  462.353
152.40   450.681   43.205    0.000   43.205     5.448  421.873    0.000  421.873     0.000  390.774    0.000  390.774
152.50   404.570   44.869    0.000   44.869     0.000  349.540    0.000  349.540     0.000  301.198    0.000  301.198
152.60   410.817   39.893    0.000   39.893     0.000  350.708    0.000  350.708     0.000  250.529    0.000  250.529
152.70   446.685   48.461    0.000   48.461     0.000  445.517    0.000  445.517     0.000  289.838    0.000  289.838
152.80   453.247   29.452    0.000   29.452     1.859  400.383    0.000  400.383     0.000  309.945    0.000  309.945
152.90   394.528   50.309    0.000   50.309    14.957  405.099    0.000  405.099     0.000  359.608    0.000  359.608
153.00   400.841   43.587    0.000   43.587     0.000  418.110    0.000  418.110     0.000  319.898    0.000  319.898
153.10   438.883   66.076    0.000   66.076     0.000  495.118    0.000  495.118     0.000  540.468    0.000  540.468
153.20   401.875   59.117    0.000   59.117     0.000  379.547    0.000  379.547     0.000  281.092    0.000  281.092
153.30   382.794   91.991    0.000   91.991     0.000  388.580    0.000  388.580     0.000  350.057    0.000  350.057
153.40   441.109   57.907    0.000   57.907     0.000  389.443    0.000  389.443     0.000  201.569    0.000  201.569
153.50   434.539   60.247    0.000   60.247     0.000  424.554    0.000  424.554     0.000  490.301    0.000  490.301
153.60   420.864   74.629    0.000   74.629     0.000  431.901    0.000  431.901     0.000  430.283    0.000  430.283
153.70   418.604   74.885    0.000   74.885     0.000  466.920    0.000  466.920     0.000  459.438    0.000  459.438
153.80   419.757   79.411    0.000   79.411     0.000  433.845    0.000  433.845     0.000  380.218    0.000  380.218
153.90   428.746   95.052    0.000   95.052     0.000  438.043    0.000  438.043     0.000  428.876    0.000  428.876
154.00   485.090   79.704    0.000   79.704     0.000  515.304    0.000  515.304     0.000  510.006    0.000  510.006
154.10   441.885  101.441    0.000  101.441     0.000  456.807    0.000  456.807     0.000  521.265    0.000  521.265
154.20   418.674  127.741    0.000  127.741     0.000  518.198    0.000  518.198     0.000  520.461    0.000  520.461
154.30   465.168   64.961    0.000   64.961     0.000  509.118    0.000  509.118     0.000  431.489    0.000  431.489
154.40   431.177  140.441    0.000  140.441     1.816  527.757    0.000  527.757     0.000  422.441    0.000  422.441
154.50   447.927  124.991    0.000  124.991     0.000  552.787    0.000  552.787     0.000  501.561    0.000  501.561
154.60   508.567   91.740    0.000   91.740     0.000  571.249    0.000  571.249     0.000  441.844    0.000  441.844
154.70   527.714  104.816    0.000  104.816     0.000  582.228    0.000  582.228     0.000  465.368    0.000  465.368
154.80   506.750   72.133    0.000   72.133     0.000  571.205    0.000  571.205     0.000  490.100    0.000  490.100
154.90   468.284  137.680    0.000  137.680     0.000  569.560    0.000  569.560     0.000  483.463    0.000  483.463
155.00   502.810  122.756    0.000  122.756     0.000  539.862    0.000  539.862     0.000  511.212    0.000  511.212
155.10   476.426  116.725    0.000  116.725     0.000  478.944    0.000  478.944     0.000  539.965    0.000  539.965
155.20   471.832  130.969    0.000  130.969     0.000  535.970    0.000  535.970     0.000  501.058    0.000  501.058
155.30   446.003  112.269    0.000  112.269     0.000  458.321    0.000  458.321     0.000  410.176    0.000  410.176
155.40   469.101  149.974    0.000  149.974     0.000  506.396    0.000  506.396     0.000  402.938    0.000  402.938
155.50   421.911  120.750    0.000  120.750     0.000  394.504    0.000  394.504     0.000  264.001    0.000  264.001
155.60   397.217  144.409    0.000  144.409     0.000  427.494    0.000  427.494     0.000  334.073    0.000  334.073
155.70   416.684  166.488    0.000  166.488     0.000  472.456    0.000  472.456     0.000  391.176    0.000  391.176
155.80   389.045  158.468    0.000  158.468     0.000  437.003    0.000  437.003     0.000  314.569    0.000  314.569
155.90   433.320  131.645    0.000  131.645     0.000  480.757    0.000  480.757     0.000  272.848    0.000  272.848
156.00   413.357  146.657    0.000  146.657     0.000  544.094    0.000  544.094     0.000  451.898    0.000  451.898
156.10   441.786  130.362    0.000  130.362     3.632  502.506    0.000  502.506     0.000  303.811    0.000  303.811
156.20   335.410  210.202    0.000  210.202     0.000  493.987    0.000  493.987     0.000  323.013    0.000  323.013
156.30   363.822  210.746    0.000  210.746     0.000  530.260    0.000  530.260     0.000  493.519    0.000  493.519
156.40   374.130  191.108    0.000  191.108     0.000  609.854    0.000  609.854     0.000  510.409    0.000  510.409
156.50   435.963  137.815    0.000  137.815     0.000  549.329    0.000  549.329     0.000  511.715    0.000  511.715
156.60   448.028  157.962    0.000  157.962     0.000  567.920    0.000  567.920     0.000  520.059    0.000  520.059
156.70   487.031   93.106    0.000   93.106     0.000  541.153    0.000  541.153     0.000  401.129    0.000  401.129
156.80   478.874  117.044    0.000  117.044     0.000  514.350    0.000  514.350     0.000  431.187    0.000  431.187
156.90   462.629  112.457    0.000  112.457     0.000  570.210    0.000  570.210     0.000  520.160    0.000  520.160
157.00   480.787  100.977    0.000  100.977     0.000  525.246    0.000  525.246     0.000  550.220    0.000  550.220
157.10   469.851  103.990    0.000  103.990     0.000  540.335    0.000  540.335     0.000  592.141    0.000  592.141
157.20   538.585   75.418    0.000   75.418     0.000  589.578    0.000  589.578     0.000  500.456    0.000  500.456
157.30   414.581  186.408    0.000  186.408     0.000  579.721    0.000  579.721     0.000  489.297    0.000  489.297
157.40   423.938  161.977    0.000  161.977     0.000  554.560    0.000  554.560     0.000  580.179    0.000  580.179
157.50   400.838  155.702    0.000  155.702     0.000  537.228    0.000  537.228     0.000  510.610    0.000  510.610
157.60   435.732  136.041    0.000  136.041     0.000  515.784    0.000  515.784     0.000  548.812    0.000  548.812
157.70   455.546  167.650    0.000  167.650     0.000  519.935    0.000  519.935     0.000  479.746    0.000  479.746
157.80   488.023  153.900    0.000  153.900     0.000  582.796    0.000  582.796     0.000  434.807    0.000  434.807
157.90   489.245  131.735    0.000  131.735     0.000  590.405    0.000  590.405     0.000  577.163    0.000  577.163
158.00   436.623  185.679    0.000  185.679     0.000  547.256    0.000  547.256     0.000  394.594    0.000  394.594
158.10   434.441  216.540    0.000  216.540     0.000  613.536    0.000  613.536     0.000  512.218    0.000  512.218
158.20   438.257  181.005    0.000  181.005     0.000  600.262    0.000  600.262     0.000  434.204    0.000  434.204
158.30   431.754  190.790    0.000  190.790     0.000  583.618    0.000  583.618     0.000  531.319    0.000  531.319
158.40   472.518  157.259    0.000  157.259     0.000  569.653    0.000  569.653     0.000  472.407    0.000  472.407
158.50   409.293  183.436    0.000  183.436     0.000  520.453    0.000  520.453     0.000  531.320    0.000  531.320
158.60   409.611  188.586    0.000  188.586     0.000  543.281    0.000  543.281     0.000  430.384    0.000  430.384
158.70   416.824  220.078    0.000  220.078     0.000  576.571    0.000  576.571     0.000  491.508    0.000  491.508
158.80   451.478  180.207    0.000  180.207     0.000  594.513    0.000  594.513     0.000  593.047    0.000  593.047
158.90   490.223  168.354    0.000  168.354     0.000  624.387    0.000  624.387     0.000  574.147    0.000  574.147
159.00   500.626  109.971    0.000  109.971     0.000  568.227    0.000  568.227     0.000  471.200    0.000  471.200
159.10   473.203  140.272    0.000  140.272     0.000  587.898    0.000  587.898     0.000  519.959    0.000  519.959
159.20   446.817  178.804    0.000  178.804     0.000  615.135    0.000  615.135     0.000  510.409    0.000  510.409
159.30   476.467  155.910    0.000  155.910     0.000  553.267    0.000  553.267     0.000  433.199    0.000  433.199
159.40   450.771  144.585    0.000  144.585     0.000  530.863    0.000  530.863     0.000  436.013    0.000  436.013
159.50   430.765  168.699    0.000  168.699     0.000  562.591    0.000  562.591     0.000  415.301    0.000  415.301
159.60   450.458  185.706    0.000  185.706     0.000  593.032    0.000  593.032     0.000  524.986    0.000  524.986
159.70   405.980  232.495    0.000  232.495     0.000  536.915    0.000  536.915     0.000  404.547    0.000  404.547
159.80   466.049  220.095    0.000  220.095     0.000  587.370    0.000  587.370     0.000  445.363    0.000  445.363
159.90   454.592  208.040    0.000  208.040     0.000  567.089    0.000  567.089     0.000  504.376    0.000  504.376
160.00   456.992  147.215    0.000  147.215     0.000  483.999    0.000  483.999     0.000  402.836    0.000  402.836
160.10   420.935  189.369    0.000  189.369     0.000  527.449    0.000  527.449     0.000  453.909    0.000  453.909
160.20   353.182  264.377    0.000  264.377     0.000  492.558    0.000  492.558     0.000  460.242    0.000  460.242
160.30   407.808  193.814    0.000  193.814     0.000  470.555    0.000  470.555     0.000  372.777    0.000  372.777
160.40   362.426  228.905    0.000  228.905     0.000  466.055    0.000  466.055     0.000  351.968    0.000  351.968
160.50   395.363  250.430    0.000  250.430     0.000  548.598    0.000  548.598     0.000  420.833    0.000  420.833
160.60   385.388  258.571    0.000  258.571     0.000  523.393    0.000  523.393     0.000  391.377    0.000  391.377
160.70   422.481  235.784    0.000  235.784     0.000  522.528    0.000  522.528     0.000  389.969    0.000  389.969
160.80   372.281  243.452    0.000  243.452     0.000  555.602    0.000  555.602     0.000  464.867    0.000  464.867
160.90   443.840  278.938    0.000  278.938     0.000  643.325    0.000  643.325     0.000  672.670    0.000  672.670
161.00   391.442  299.359    0.000  299.359     0.000  569.048    0.000  569.048     0.000  589.026    0.000  589.026
161.10   408.696  291.831    0.000  291.831     0.000  596.718    0.000  596.718     0.000  532.928    0.000  532.928
161.20   392.996  272.777    0.000  272.777     0.000  538.957    0.000  538.957     0.000  422.442    0.000  422.442
161.30   413.734  248.803    0.000  248.803     0.000  552.879    0.000  552.879     0.000  411.484    0.000  411.484
161.40   400.421  307.078    0.000  307.078     0.000  606.359    0.000  606.359     0.000  464.063    0.000  464.063
161.50   361.890  297.318    0.000  297.318     0.000  620.583    0.000  620.583     0.000  532.124    0.000  532.124
161.60   415.739  290.424    0.000  290.424     0.000  588.374    0.000  588.374     0.000  541.875    0.000  541.875
161.70   385.867  285.761    0.000  285.761     0.000  588.415    0.000  588.415     0.000  419.627    0.000  419.627
161.80   352.976  302.938    0.000  302.938     0.000  573.501    0.000  573.501     0.000  509.001    0.000  509.001
161.90   376.418  290.595    0.000  290.595     0.000  598.532    0.000  598.532     0.000  353.375    0.000  353.375
162.00   367.160  309.788    0.000  309.788     0.000  564.681    0.000  564.681     0.000  468.989    0.000  468.989
162.10   346.945  331.724    0.000  331.724     0.000  574.656    0.000  574.656     0.000  312.960    0.000  312.960
162.20   344.055  284.192    0.000  284.192     0.000  530.559    0.000  530.559     0.000  332.866    0.000  332.866
162.30   333.531  263.687    0.000  263.687     0.000  496.575    0.000  496.575     0.000  191.516    0.000  191.516
162.40   326.514  273.628    0.000  273.628     0.000  524.121    0.000  524.121     0.000  371.773    0.000  371.773
162.50   353.525  298.007    0.000  298.007     0.000  583.046    0.000  583.046     0.000  441.040    0.000  441.040
162.60   378.635  253.593    0.000  253.593     0.000  532.290    0.000  532.290     0.000  403.944    0.000  403.944
162.70   400.274  254.885    0.000  254.885     0.000  604.839    0.000  604.839     0.000  474.819    0.000  474.819
162.80   380.598  259.158    0.000  259.158     0.000  510.150    0.000  510.150     0.000  335.078    0.000  335.078
162.90   373.993  288.291    0.000  288.291     0.000  643.355    0.000  643.355     0.000  453.708    0.000  453.708
163.00   341.412  289.889    0.000  289.889     0.000  571.937    0.000  571.937     0.000  380.820    0.000  380.820
163.10   332.316  272.982    0.000  272.982     0.000  498.434    0.000  498.434     0.000  371.672    0.000  371.672
163.20   353.275  249.376    0.000  249.376     0.000  453.868    0.000  453.868     0.000  393.287    0.000  393.287
163.30   373.848  245.462    0.000  245.462     0.000  489.101    0.000  489.101     0.000  435.812    0.000  435.812
163.40   363.827  220.634    0.000  220.634     0.000  428.490    0.000  428.490     0.000  470.094    0.000  470.094
163.50   362.528  181.295    0.000  181.295     0.000  435.360    0.000  435.360     0.000  471.300    0.000  471.300
163.60   340.115  226.194    0.000  226.194     0.000  460.909    0.000  460.909     0.000  420.431    0.000  420.431
163.70   377.653  181.494    0.000  181.494     0.000  412.709    0.000  412.709     0.000  361.317    0.000  361.317
163.80   372.017  202.063    0.000  202.063     0.000  440.893    0.000  440.893     0.000  339.501    0.000  339.501
163.90   390.366  199.962    0.000  199.962     0.000  427.841    0.000  427.841     0.000  470.294    0.000  470.294
164.00   373.277  200.289    0.000  200.289     0.000  430.734    0.000  430.734     0.000  369.359    0.000  369.359
164.10   359.580  221.807    0.000  221.807     0.000  460.868    0.000  460.868     0.000  530.716    0.000  530.716
164.20   418.958  191.236    0.000  191.236     0.000  427.710    0.000  427.710     0.000  430.283    0.000  430.283
164.30   406.937  182.530    0.000  182.530     0.000  449.284    0.000  449.284     0.000  539.863    0.000  539.863
164.40   413.731  179.233    0.000  179.233     0.000  454.818    0.000  454.818     0.000  540.868    0.000  540.868
164.50   389.294  209.306    0.000  209.306     0.000  453.693    0.000  453.693     0.000  520.261    0.000  520.261
164.60   380.914  215.800    0.000  215.800     0.000  441.804    0.000  441.804     0.000  500.857    0.000  500.857
164.70   350.711  266.287    0.000  266.287     0.000  505.571    0.000  505.571     0.000  400.928    0.000  400.928
164.80   353.960  257.520    0.000  257.520     0.000  503.109    0.000  503.109     0.000  481.052    0.000  481.052
164.90   379.405  243.323    0.000  243.323     0.000  478.380    0.000  478.380     0.000  349.756    0.000  349.756
165.00   405.287  233.752    0.000  233.752     0.000  482.310    0.000  482.310     0.000  262.191    0.000  262.191
165.10   383.067  244.929    0.000  244.929     0.000  468.607    0.000  468.607     0.000  261.387    0.000  261.387
165.20   407.087  223.834    0.000  223.834     0.000  460.132    0.000  460.132     0.000  249.625    0.000  249.625
165.30   390.864  220.931    0.000  220.931     0.000  483.998    0.000  483.998     0.000  330.152    0.000  330.152
165.40   396.500  266.610    0.000  266.610     0.000  522.218    0.000  522.218     0.000  391.477    0.000  391.477
165.50   400.317  282.868    0.000  282.868     0.000  535.448    0.000  535.448     0.000  391.074    0.000  391.074
165.60   353.734  282.777    0.000  282.777     0.000  466.790    0.000  466.790     0.000  380.720    0.000  380.720
165.70   369.770  264.187    0.000  264.187     0.000  464.371    0.000  464.371     0.000  390.672    0.000  390.672
165.80   351.512  280.336    0.000  280.336     0.000  466.402    0.000  466.402     0.000  300.595    0.000  300.595
165.90   294.309  332.856    0.000  332.856     0.000  455.509    0.000  455.509     0.000  269.731    0.000  269.731
166.00   285.972  303.007    0.000  303.007     0.000  496.583    0.000  496.583     0.000  260.281    0.000  260.281
166.10   306.797  300.896    0.000  300.896     0.000  465.585    0.000  465.585     0.000  250.529    0.000  250.529
166.20   273.837  298.049    0.000  298.049     0.000  463.943    0.000  463.943     0.000  270.636    0.000  270.636
166.30   310.522  291.377    0.000  291.377     0.000  494.377    0.000  494.377     0.000  401.429    0.000  401.429
166.40   306.637  276.978    0.000  276.978     0.000  494.726    0.000  494.726     0.000  330.554    0.000  330.554
166.50   352.907  295.229    0.000  295.229     0.000  515.131    0.000  515.131     0.000  391.979    0.000  391.979
166.60   293.199  296.435    0.000  296.435     0.000  489.623    0.000  489.623     0.000  350.861    0.000  350.861
166.70   329.605  282.968    0.000  282.968     0.000  482.315    0.000  482.315     0.000  441.040    0.000  441.040
166.80   300.913  291.803    0.000  291.803     0.000  498.483    0.000  498.483     0.000  290.843    0.000  290.843
166.90   325.526  265.841    0.000  265.841     0.000  486.467    0.000  486.467     0.000  290.139    0.000  290.139
167.00   349.703  255.034    0.000  255.034     0.000  536.487    0.000  536.487     0.000  351.867    0.000  351.867
167.10   362.182  264.176    0.000  264.176     0.000  484.047    0.000  484.047     0.000  350.862    0.000  350.862
167.20   328.338  297.540    0.000  297.540     0.000  485.990    0.000  485.990     0.000  391.176    0.000  391.176
167.30   303.955  303.854    0.000  303.854     0.000  492.217    0.000  492.217     0.000  259.376    0.000  259.376
167.40   328.088  295.968    0.000  295.968     0.000  491.741    0.000  491.741     0.000  350.661    0.000  350.661
167.50   347.886  287.924    0.000  287.924     0.000  550.584    0.000  550.584     0.000  149.493    0.000  149.493
167.60   345.705  292.648    0.000  292.648     0.000  530.133    0.000  530.133     0.000  351.465    0.000  351.465
167.70   368.724  278.447    0.000  278.447     0.000  507.911    0.000  507.911     0.000  391.577    0.000  391.577
167.80   322.628  311.451    0.000  311.451     0.000  492.520    0.000  492.520     0.000  362.121    0.000  362.121
167.90   328.053  290.480    0.000  290.480     0.000  513.142    0.000  513.142     0.000  380.920    0.000  380.920
168.00   352.587  282.320    0.000  282.320     0.000  510.029    0.000  510.029     0.000  221.173    0.000  221.173
168.10   335.076  287.088    0.000  287.088     0.000  526.112    0.000  526.112     0.000  370.968    0.000  370.968
168.20   356.438  250.135    0.000  250.135     0.000  531.907    0.000  531.907     0.000  311.955    0.000  311.955
168.30   349.954  294.468    0.000  294.468     0.000  550.194    0.000  550.194     0.000  370.767    0.000  370.767
168.40   314.210  256.047    0.000  256.047     0.000  573.407    0.000  573.407     0.000  301.096    0.000  301.096
168.50   356.673  264.590    0.000  264.590     0.000  547.338    0.000  547.338     0.000  391.777    0.000  391.777
168.60   423.985  267.797    0.000  267.797     0.000  592.605    0.000  592.605     0.000  442.647    0.000  442.647
168.70   355.552  275.852    0.000  275.852     0.000  513.315    0.000  513.315     0.000  451.193    0.000  451.193
168.80   443.409  257.942    0.000  257.942     0.000  520.704    0.000  520.704     0.000  412.488    0.000  412.488
168.90   387.457  285.407    0.000  285.407     0.000  569.258    0.000  569.258     0.000  352.168    0.000  352.168
169.00   409.946  281.379    0.000  281.379     0.000  482.011    0.000  482.011     0.000  150.901    0.000  150.901
169.10   442.733  290.227    0.000  290.227     0.000  540.682    0.000  540.682     0.000  330.855    0.000  330.855
169.20   396.020  268.076    0.000  268.076     0.000  515.776    0.000  515.776     0.000  361.518    0.000  361.518
169.30   396.830  233.413    0.000  233.413     0.000  506.738    0.000  506.738     0.000  300.997    0.000  300.997
169.40   389.376  256.579    0.000  256.579     0.000  511.968    0.000  511.968     0.000  330.051    0.000  330.051
169.50   371.904  263.722    0.000  263.722     0.000  463.723    0.000  463.723     0.000  320.702    0.000  320.702
169.60   373.988  269.218    0.000  269.218     0.000  483.220    0.000  483.220     0.000  299.791    0.000  299.791
169.70   404.822  245.737    0.000  245.737     0.000  458.315    0.000  458.315     0.000  369.662    0.000  369.662
169.80   413.393  257.730    0.000  257.730     0.000  485.510    0.000  485.510     0.000  369.762    0.000  369.762
169.90   402.583  255.758    0.000  255.758     0.000  478.592    0.000  478.592     0.000  329.850    0.000  329.850
170.00   318.857  284.855    0.000  284.855     0.000  460.088    0.000  460.088     0.000  269.731    0.000  269.731
170.10   371.403  239.169    0.000  239.169     0.000  457.325    0.000  457.325     0.000  240.476    0.000  240.476
170.20   340.215  298.976    0.000  298.976     0.000  509.637    0.000  509.637     0.000  259.779    0.000  259.779
170.30   402.091  227.907    0.000  227.907     0.000  471.418    0.000  471.418     0.000  290.843    0.000  290.843
170.40   380.482  233.581    0.000  233.581     0.000  481.015    0.000  481.015     0.000  259.980    0.000  259.980
170.50   385.447  231.208    0.000  231.208     0.000  468.131    0.000  468.131     0.000  299.791    0.000  299.791
170.60   358.403  249.050    0.000  249.050     0.000  470.551    0.000  470.551     0.000  410.679    0.000  410.679
170.70   349.181  261.029    0.000  261.029     0.000  464.849    0.000  464.849     0.000  340.908    0.000  340.908
170.80   387.885  214.978    0.000  214.978     0.000  458.879    0.000  458.879     0.000  311.854    0.000  311.854
170.90   394.393  243.193    0.000  243.193     0.000  489.492    0.000  489.492     0.000  300.493    0.000  300.493
171.00   397.083  229.041    0.000  229.041     0.000  457.540    0.000  457.540     0.000  280.488    0.000  280.488
171.10   439.631  175.070    0.000  175.070     0.000  448.114    0.000  448.114     0.000  329.950    0.000  329.950
171.20   374.005  250.340    0.000  250.340     0.000  488.455    0.000  488.455     0.000  350.359    0.000  350.359
171.30   370.040  268.958    0.000  268.958     0.000  513.527    0.000  513.527     0.000  240.275    0.000  240.275
171.40   407.015  254.120    0.000  254.120     0.000  574.054    0.000  574.054     0.000  381.424    0.000  381.424
171.50   417.870  257.423    0.000  257.423     0.000  494.895    0.000  494.895     0.000  330.051    0.000  330.051
171.60   378.817  272.115    0.000  272.115     0.000  555.464    0.000  555.464     0.000  419.828    0.000  419.828
171.70   414.986  257.722    0.000  257.722     0.000  566.448    0.000  566.448     0.000  389.768    0.000  389.768
171.80   388.645  260.305    0.000  260.305     0.000  531.688    0.000  531.688     0.000  260.583    0.000  260.583
171.90   392.146  271.183    0.000  271.183     0.000  536.140    0.000  536.140     0.000  348.751    0.000  348.751
172.00   364.230  281.566    0.000  281.566     0.000  501.595    0.000  501.595     0.000  439.734    0.000  439.734
172.10   355.953  269.674    0.000  269.674     0.000  524.468    0.000  524.468     0.000  390.170    0.000  390.170
172.20   408.080  215.895    0.000  215.895     0.000  502.457    0.000  502.457     0.000  350.459    0.000  350.459
172.30   392.301  186.293    0.000  186.293     0.000  434.105    0.000  434.105     0.000  349.756    0.000  349.756
172.40   400.336  169.263    0.000  169.263     0.000  428.829    0.000  428.829     0.000  439.130    0.000  439.130
172.50   388.102  210.127    0.000  210.127     0.000  499.126    0.000  499.126     0.000  530.314    0.000  530.314
172.60   330.031  228.847    0.000  228.847     0.000  479.973    0.000  479.973     0.000  431.188    0.000  431.188
172.70   373.477  230.356    0.000  230.356     0.000  475.521    0.000  475.521     0.000  389.969    0.000  389.969
172.80   411.140  203.086    0.000  203.086     0.000  468.476    0.000  468.476     0.000  349.555    0.000  349.555
172.90   350.560  262.948    0.000  262.948     0.000  460.049    0.000  460.049     0.000  350.258    0.000  350.258
173.00   417.230  254.254    0.000  254.254     0.000  470.077    0.000  470.077     0.000  329.750    0.000  329.750
173.10   367.822  301.369    0.000  301.369     0.000  521.005    0.000  521.005     0.000  240.878    0.000  240.878
173.20   395.988  243.283    0.000  243.283     0.000  516.853    0.000  516.853     0.000  253.042    0.000  253.042
173.30   442.747  209.859    0.000  209.859     0.000  472.757    0.000  472.757     0.000  242.688    0.000  242.688
173.40   387.240  229.944    0.000  229.944     0.000  493.033    0.000  493.033     0.000  329.850    0.000  329.850
173.50   363.908  245.434    0.000  245.434     0.000  475.224    0.000  475.224     0.000  340.004    0.000  340.004
173.60   398.918  226.609    0.000  226.609     0.000  514.911    0.000  514.911     0.000  411.282    0.000  411.282
173.70   378.645  213.815    0.000  213.815     0.000  459.485    0.000  459.485     0.000  459.136    0.000  459.136
173.80   389.161  222.218    0.000  222.218     0.000  480.367    0.000  480.367     0.000  460.744    0.000  460.744
173.90   401.953  203.049    0.000  203.049     0.000  504.616    0.000  504.616     0.000  292.251    0.000  292.251
174.00   382.386  228.276    0.000  228.276     0.000  472.885    0.000  472.885     0.000  294.463    0.000  294.463
174.10   410.383  211.632    0.000  211.632     0.000  467.310    0.000  467.310     0.000  364.935    0.000  364.935
174.20   374.630  223.184    0.000  223.184     0.000  460.176    0.000  460.176     0.000  162.361    0.000  162.361
174.30   390.684  210.190    0.000  210.190     0.000  455.118    0.000  455.118     0.000  213.030    0.000  213.030
174.40   391.858  221.928    0.000  221.928     0.000  487.323    0.000  487.323     0.000  294.059    0.000  294.059
174.50   377.538  221.574    0.000  221.574     0.000  510.068    0.000  510.068     0.000  253.847    0.000  253.847
174.60   390.785  196.825    0.000  196.825     0.000  473.536    0.000  473.536     0.000  344.728    0.000  344.728
174.70   359.022  217.664    0.000  217.664     0.000  445.995    0.000  445.995     0.000  365.540    0.000  365.540
174.80   356.631  244.843    0.000  244.843     0.000  513.396    0.000  513.396     0.000  324.120    0.000  324.120
174.90   378.858  217.146    0.000  217.146     0.000  477.035    0.000  477.035     0.000  365.237    0.000  365.237
175.00   409.406  170.821    0.000  170.821     0.000  453.949    0.000  453.949     0.000  385.545    0.000  385.545
175.10   415.426  192.020    0.000  192.020     0.000  450.276    0.000  450.276     0.000  393.185    0.000  393.185
175.20   379.874  200.048    0.000  200.048     0.000  437.305    0.000  437.305     0.000  233.539    0.000  233.539
175.30   341.828  214.314    0.000  214.314     0.000  492.768    0.000  492.768     0.000  334.474    0.000  334.474
175.40   369.200  242.563    0.000  242.563     0.000  499.864    0.000  499.864     0.000  243.492    0.000  243.492
175.50   390.439  218.629    0.000  218.629     0.000  502.019    0.000  502.019     0.000  243.592    0.000  243.592
175.60   394.354  233.724    0.000  233.724     0.000  460.955    0.000  460.955     0.000   40.616    0.000   40.616
175.70   410.471  225.354    0.000  225.354     0.000  491.392    0.000  491.392     0.000  314.770    0.000  314.770
175.80   365.704  230.814    0.000  230.814     0.000  449.105    0.000  449.105     0.000  243.391    0.000  243.391
175.90   399.333  212.771    0.000  212.771     0.000  462.424    0.000  462.424     0.000  243.492    0.000  243.492
176.00   386.199  241.039    0.000  241.039     0.000  460.046    0.000  460.046     0.000  162.361    0.000  162.361
176.10   399.149  215.416    0.000  215.416     0.000  483.344    0.000  483.344     0.000  141.852    0.000  141.852
176.20   422.176  232.605    0.000  232.605     0.000  463.722    0.000  463.722     0.000  190.510    0.000  190.510
176.30   411.951  240.499    0.000  240.499     0.000  460.308    0.000  460.308     0.000  211.120    0.000  211.120
176.40   389.089  217.244    0.000  217.244     0.000  471.980    0.000  471.980     0.000  171.107    0.000  171.107
176.50   397.027  221.605    0.000  221.605     0.000  449.756    0.000  449.756     0.000  110.888    0.000  110.888
176.60   420.202  205.240    0.000  205.240     0.000  471.979    0.000  471.979     0.000  230.221    0.000  230.221
176.70   433.868  187.867    0.000  187.867     0.000  452.267    0.000  452.267     0.000  260.583    0.000  260.583
176.80   391.923  227.439    0.000  227.439     0.000  466.879    0.000  466.879     0.000  189.807    0.000  189.807
176.90   415.521  195.231    0.000  195.231     0.000  429.873    0.000  429.873     0.000  201.669    0.000  201.669
177.00   446.477  225.916    0.000  225.916     0.000  516.685    0.000  516.685     0.000  211.120    0.000  211.120
177.10   439.094  166.807    0.000  166.807     0.000  488.797    0.000  488.797     0.000  160.250    0.000  160.250
177.20   449.247  211.170    0.000  211.170     0.000  510.456    0.000  510.456     0.000   10.154    0.000   10.154
177.30   413.899  205.662    0.000  205.662     0.000  450.623    0.000  450.623     0.000  179.854    0.000  179.854
177.40   399.868  212.287    0.000  212.287     0.000  455.332    0.000  455.332     0.000  210.718    0.000  210.718
177.50   351.445  236.606    0.000  236.606     0.000  454.770    0.000  454.770     0.000  140.746    0.000  140.746
177.60   404.822  217.440    0.000  217.440     0.000  441.890    0.000  441.890     0.000   19.906    0.000   19.906
177.70   415.295  205.877    0.000  205.877     0.000  460.003    0.000  460.003     0.000   49.965    0.000   49.965
177.80   437.522  196.963    0.000  196.963     0.000  467.007    0.000  467.007     0.000   90.179    0.000   90.179
177.90   378.790  191.204    0.000  191.204     0.000  451.398    0.000  451.398     0.000   60.722    0.000   60.722
178.00   346.067  200.596    0.000  200.596     0.000  448.416    0.000  448.416     0.000    0.000    0.000    0.000
178.10   398.411  199.386    0.000  199.386     0.000  448.460    0.000  448.460     0.000   20.107    0.000   20.107
178.20   382.429  236.573    0.000  236.573     0.000  459.439    0.000  459.439     0.000  142.154    0.000  142.154
178.30   368.774  227.840    0.000  227.840     0.000  449.973    0.000  449.973     0.000   30.060    0.000   30.060
178.40   392.071  225.990    0.000  225.990     0.000  443.186    0.000  443.186     0.000    9.953    0.000    9.953
178.50   409.470  234.597    0.000  234.597     0.000  516.465    0.000  516.465     0.000  209.411    0.000  209.411
178.60   345.359  265.223    0.000  265.223     0.000  493.121    0.000  493.121     0.000  250.027    0.000  250.027
178.70   360.421  243.967    0.000  243.967     0.000  423.082    0.000  423.082     0.000  192.119    0.000  192.119
178.80   365.163  225.201    0.000  225.201     0.000  454.034    0.000  454.034     0.000   80.427    0.000   80.427
178.90   368.331  237.239    0.000  237.239     0.000  471.594    0.000  471.594     0.000  119.836    0.000  119.836
179.00   383.754  250.033    0.000  250.033     0.000  498.916    0.000  498.916     0.000  189.707    0.000  189.707
179.10   354.873  221.136    0.000  221.136     0.000  468.820    0.000  468.820     0.000  179.653    0.000  179.653
179.20   334.302  229.222    0.000  229.222     0.000  489.968    0.000  489.968     0.000  160.150    0.000  160.150
179.30   389.535  188.345    0.000  188.345     0.000  464.068    0.000  464.068     0.000  119.835    0.000  119.835
179.40   383.753  195.310    0.000  195.310     0.000  455.764    0.000  455.764     0.000  169.901    0.000  169.901
179.50   354.853  202.161    0.000  202.161     0.000  445.648    0.000  445.648     0.000  130.392    0.000  130.392
179.60   373.643  176.392    0.000  176.392     0.000  379.501    0.000  379.501     0.000   39.811    0.000   39.811
179.70   396.337  211.232    0.000  211.232     0.000  433.761    0.000  433.761     0.000  159.446    0.000  159.446
179.80   436.971  174.985    0.000  174.985     0.000  439.339    0.000  439.339     0.000  119.836    0.000  119.836
179.90   426.397  211.057    0.000  211.057     0.000  491.693    0.000  491.693     0.000  301.098    0.000  301.098
180.00   443.015  198.769    0.000  198.769     0.000  428.399    0.000  428.399     0.000  230.423    0.000  230.423
180.10   386.635  189.124    0.000  189.124     0.000  413.442    0.000  413.442     0.000   89.776    0.000   89.776
180.20   377.154  207.761    0.000  207.761     0.000  423.731    0.000  423.731     0.000   29.858    0.000   29.858
180.30   423.336  167.861    0.000  167.861     0.000  472.365    0.000  472.365     0.000   49.764    0.000   49.764
180.40   395.278  185.887    0.000  185.887     0.000  427.449    0.000  427.449     0.000  199.257    0.000  199.257
180.50   370.675  192.120    0.000  192.120     0.000  462.636    0.000  462.636     0.000  351.263    0.000  351.263
180.60   354.110  182.541    0.000  182.541     0.000  418.457    0.000  418.457     0.000  220.369    0.000  220.369
180.70   354.219  219.633    0.000  219.633     0.000  448.028    0.000  448.028     0.000   59.717    0.000   59.717
180.80   351.569  190.701    0.000  190.701     0.000  407.646    0.000  407.646     0.000   29.858    0.000   29.858
180.90   362.688  195.213    0.000  195.213     0.000  408.555    0.000  408.555     0.000  219.867    0.000  219.867
181.00   362.990  130.695    0.000  130.695     0.000  385.120    0.000  385.120     0.000   69.871    0.000   69.871
181.10   436.019  151.973    0.000  151.973     0.000  415.383    0.000  415.383     0.000   89.776    0.000   89.776
181.20   375.454  156.991    0.000  156.991     0.000  392.040    0.000  392.040     0.000  199.257    0.000  199.257
181.30   383.948  164.756    0.000  164.756     0.000  374.484    0.000  374.484     0.000   19.906    0.000   19.906
181.40   355.584  146.916    0.000  146.916     0.000  390.611    0.000  390.611     0.000  149.493    0.000  149.493
181.50   331.677  166.086    0.000  166.086     0.000  339.250    0.000  339.250     0.000   59.918    0.000   59.918
181.60   286.953  188.384    0.000  188.384     0.000  366.788    0.000  366.788     0.000   29.858    0.000   29.858
181.70   345.986  175.957    0.000  175.957     0.000  383.868    0.000  383.868     0.000  179.955    0.000  179.955
181.80   370.811  143.201    0.000  143.201     0.000  386.199    0.000  386.199     0.000    9.953    0.000    9.953
181.90   352.878  162.030    0.000  162.030     0.000  409.330    0.000  409.330     0.000  111.089    0.000  111.089
182.00   352.881  176.929    0.000  176.929     0.000  390.008    0.000  390.008     0.000  110.386    0.000  110.386
182.10   358.028  173.779    0.000  173.779     0.000  362.162    0.000  362.162     0.000  171.410    0.000  171.410
182.20   377.803  155.720    0.000  155.720     0.000  324.595    0.000  324.595     0.000   79.924    0.000   79.924
182.30   346.112  189.919    0.000  189.919     0.000  369.902    0.000  369.902     0.000   80.025    0.000   80.025
182.40   380.182  166.987    0.000  166.987     0.000  365.146    0.000  365.146     0.000   89.776    0.000   89.776
182.50   410.277  147.825    0.000  147.825     0.000  384.772    0.000  384.772     0.000   40.012    0.000   40.012
182.60   445.690  154.193    0.000  154.193     0.000  429.780    0.000  429.780     0.000   39.811    0.000   39.811
182.70   363.840  214.126    0.000  214.126     0.000  412.793    0.000  412.793     0.000  100.533    0.000  100.533
182.80   383.703  199.498    0.000  199.498     0.000  458.616    0.000  458.616     0.000  191.114    0.000  191.114
182.90   443.024  177.628    0.000  177.628     0.000  443.267    0.000  443.267     0.000  321.204    0.000  321.204
183.00   364.950  217.368    0.000  217.368     0.000  455.112    0.000  455.112     0.000  110.687    0.000  110.687
183.10   364.412  264.623    0.000  264.623     0.000  486.244    0.000  486.244     0.000  181.362    0.000  181.362
183.20   334.155  253.283    0.000  253.283     0.000  487.799    0.000  487.799     0.000  221.375    0.000  221.375
183.30   294.465  289.777    0.000  289.777     0.000  497.182    0.000  497.182     0.000  231.730    0.000  231.730
183.40   295.029  254.386    0.000  254.386     0.000  488.403    0.000  488.403     0.000  161.457    0.000  161.457
183.50   345.904  259.926    0.000  259.926     0.000  496.188    0.000  496.188     0.000  182.770    0.000  182.770
183.60   360.234  232.587    0.000  232.587     0.000  471.588    0.000  471.588     0.000  219.766    0.000  219.766
183.70   356.112  231.706    0.000  231.706     0.000  466.745    0.000  466.745     0.000  169.801    0.000  169.801
183.80   294.599  292.614    0.000  292.614     0.000  455.552    0.000  455.552     0.000  202.977    0.000  202.977
183.90   350.336  259.737    0.000  259.737     0.000  485.812    0.000  485.812     0.000  130.794    0.000  130.794
184.00   309.275  254.693    0.000  254.693     0.000  463.331    0.000  463.331     0.000  152.207    0.000  152.207
184.10   321.711  258.982    0.000  258.982     0.000  478.807    0.000  478.807     0.000   70.373    0.000   70.373
184.20   364.808  228.465    0.000  228.465     0.000  486.068    0.000  486.068     0.000   69.871    0.000   69.871
184.30   346.526  269.525    0.000  269.525     0.000  498.048    0.000  498.048     0.000  210.014    0.000  210.014
184.40   364.982  256.810    0.000  256.810     0.000  498.606    0.000  498.606     0.000   90.680    0.000   90.680
184.50   366.084  243.075    0.000  243.075     0.000  485.945    0.000  485.945     0.000  101.337    0.000  101.337
184.60   309.973  281.809    0.000  281.809     0.000  484.948    0.000  484.948     0.000   30.462    0.000   30.462
184.70   325.458  272.998    0.000  272.998     0.000  444.350    0.000  444.350     0.000  109.581    0.000  109.581
184.80   288.549  311.574    0.000  311.574     0.000  544.003    0.000  544.003     0.000  120.037    0.000  120.037
184.90   255.086  316.549    0.000  316.549     0.000  465.489    0.000  465.489     0.000  149.493    0.000  149.493
185.00   310.218  313.388    0.000  313.388     0.000  467.478    0.000  467.478     0.000   59.918    0.000   59.918
185.10   288.190  327.384    0.000  327.384     0.000  470.725    0.000  470.725     0.000   40.012    0.000   40.012
185.20   305.689  298.773    0.000  298.773     0.000  435.706    0.000  435.706     0.000   49.764    0.000   49.764
185.30   305.169  319.913    0.000  319.913     0.000  505.310    0.000  505.310     0.000   99.528    0.000   99.528
185.40   338.970  285.656    0.000  285.656     0.000  476.430    0.000  476.430     0.000    9.953    0.000    9.953
185.50   321.363  292.033    0.000  292.033     0.000  433.498    0.000  433.498     0.000   89.977    0.000   89.977
185.60   321.856  290.949    0.000  290.949     0.000  446.768    0.000  446.768     0.000   59.717    0.000   59.717
185.70   322.700  258.595    0.000  258.595     0.000  458.229    0.000  458.229     0.000   99.930    0.000   99.930
185.80   321.189  292.164    0.000  292.164     0.000  482.309    0.000  482.309     0.000   89.575    0.000   89.575
185.90   290.824  293.606    0.000  293.606     0.000  443.354    0.000  443.354     0.000   49.764    0.000   49.764
186.00   299.016  292.786    0.000  292.786     0.000  475.217    0.000  475.217     0.000   29.959    0.000   29.959
186.10   328.516  275.812    0.000  275.812     0.000  474.310    0.000  474.310     0.000  130.291    0.000  130.291
186.20   340.332  281.087    0.000  281.087     0.000  506.216    0.000  506.216     0.000  222.279    0.000  222.279
186.30   330.869  291.949    0.000  291.949     0.000  484.558    0.000  484.558     0.000  161.155    0.000  161.155
186.40   289.110  287.718    0.000  287.718     0.000  479.927    0.000  479.927     0.000   20.207    0.000   20.207
186.50   317.488  303.175    0.000  303.175     0.000  462.508    0.000  462.508     0.000  131.698    0.000  131.698
186.60   279.895  313.661    0.000  313.661     0.000  499.214    0.000  499.214     0.000   29.858    0.000   29.858
186.70   325.388  302.471    0.000  302.471     0.000  543.312    0.000  543.312     0.000  110.486    0.000  110.486
186.80   307.008  291.292    0.000  291.292     0.000  491.174    0.000  491.174     0.000  121.243    0.000  121.243
186.90   291.843  298.535    0.000  298.535     0.000  514.302    0.000  514.302     0.000  110.788    0.000  110.788
187.00   268.836  294.972    0.000  294.972     0.000  480.189    0.000  480.189     0.000   30.060    0.000   30.060
187.10   231.140  321.539    0.000  321.539     0.000  499.861    0.000  499.861     0.000   50.166    0.000   50.166
187.20   287.185  292.381    0.000  292.381     0.000  573.749    0.000  573.749     0.000  351.364    0.000  351.364
187.30   365.824  276.661    0.000  276.661     0.000  547.463    0.000  547.463     0.000  160.350    0.000  160.350
187.40   310.919  282.055    0.000  282.055     0.000  487.581    0.000  487.581     0.000  180.859    0.000  180.859
187.50   289.728  297.543    0.000  297.543     0.000  513.266    0.000  513.266     0.000  101.438    0.000  101.438
187.60   322.181  305.933    0.000  305.933     0.000  524.464    0.000  524.464     0.000  202.977    0.000  202.977
187.70   320.325  284.474    0.000  284.474     0.000  488.235    0.000  488.235     0.000  161.356    0.000  161.356
187.80   345.675  249.211    0.000  249.211     0.000  488.232    0.000  488.232     0.000  211.623    0.000  211.623
187.90   325.333  257.137    0.000  257.137     0.000  484.293    0.000  484.293     0.000  190.410    0.000  190.410
188.00   353.546  221.862    0.000  221.862     0.000  515.121    0.000  515.121     0.000  151.100    0.000  151.100
188.10   367.615  232.062    0.000  232.062     0.000  524.246    0.000  524.246     0.000  140.445    0.000  140.445
188.20   329.385  290.379    0.000  290.379     0.000  597.744    0.000  597.744     0.000  240.576    0.000  240.576
188.30   289.326  297.707    0.000  297.707     0.000  515.081    0.000  515.081     0.000  181.764    0.000  181.764
188.40   341.001  295.126    0.000  295.126     0.000  540.718    0.000  540.718     0.000  210.315    0.000  210.315
188.50   340.085  297.191    0.000  297.191     0.000  564.498    0.000  564.498     0.000  221.676    0.000  221.676
188.60   320.584  305.016    0.000  305.016     0.000  553.647    0.000  553.647     0.000  220.469    0.000  220.469
188.70   343.955  293.784    0.000  293.784     0.000  496.923    0.000  496.923     0.000  200.463    0.000  200.463
188.80   289.653  330.931    0.000  330.931     0.000  495.975    0.000  495.975     0.000  119.634    0.000  119.634
188.90   340.629  314.894    0.000  314.894     0.000  572.324    0.000  572.324     0.000  171.007    0.000  171.007
189.00   336.241  300.482    0.000  300.482     0.000  549.449    0.000  549.449     0.000  190.410    0.000  190.410
189.10   351.771  253.308    0.000  253.308     0.000  459.007    0.000  459.007     0.000   60.119    0.000   60.119
189.20   342.879  269.240    0.000  269.240     0.000  521.090    0.000  521.090     0.000  101.036    0.000  101.036
189.30   369.556  250.670    0.000  250.670     0.000  452.650    0.000  452.650     0.000   60.119    0.000   60.119
189.40   345.643  299.969    0.000  299.969     0.000  529.780    0.000  529.780     0.000  251.635    0.000  251.635
189.50   354.250  282.807    0.000  282.807     0.000  587.065    0.000  587.065     0.000  221.174    0.000  221.174
189.60   304.361  305.203    0.000  305.203     0.000  496.362    0.000  496.362     0.000  140.948    0.000  140.948
189.70   325.675  293.897    0.000  293.897     0.000  523.725    0.000  523.725     0.000  230.523    0.000  230.523
189.80   319.700  287.656    0.000  287.656     0.000  574.184    0.000  574.184     0.000  151.102    0.000  151.102
189.90   320.185  287.538    0.000  287.538     0.000  520.959    0.000  520.959     0.000  110.486    0.000  110.486
190.00   333.532  296.055    0.000  296.055     0.000  547.766    0.000  547.766     0.000  230.422    0.000  230.422
190.10   363.699  238.160    0.000  238.160     0.000  488.491    0.000  488.491     0.000  161.457    0.000  161.457
190.20   358.826  248.037    0.000  248.037     0.000  466.138    0.000  466.138     0.000  172.616    0.000  172.616
190.30   290.318  306.862    0.000  306.862     0.000  497.222    0.000  497.222     0.000   71.077    0.000   71.077
190.40   340.090  259.906    0.000  259.906     0.000  501.330    0.000  501.330     0.000  101.539    0.000  101.539
190.50   329.189  277.671    0.000  277.671     0.000  501.286    0.000  501.286     0.000   50.769    0.000   50.769
190.60   308.804  273.150    0.000  273.150     0.000  502.196    0.000  502.196     0.000  111.491    0.000  111.491
190.70   296.585  294.403    0.000  294.403     0.000  454.896    0.000  454.896     0.000  111.491    0.000  111.491
190.80   280.384  283.769    0.000  283.769     0.000  419.749    0.000  419.749     0.000   81.231    0.000   81.231
190.90   300.725  278.301    0.000  278.301     0.000  434.834    0.000  434.834     0.000  141.852    0.000  141.852
191.00   323.342  256.294    0.000  256.294     0.000  468.947    0.000  468.947     0.000   81.231    0.000   81.231
191.10   307.096  262.911    0.000  262.911     0.000  430.815    0.000  430.815     0.000   91.385    0.000   91.385
191.20   310.032  261.154    0.000  261.154     0.000  442.098    0.000  442.098     0.000   71.077    0.000   71.077
191.30   337.127  245.611    0.000  245.611     0.000  518.405    0.000  518.405     0.000  203.078    0.000  203.078
191.40   293.650  280.688    0.000  280.688     0.000  470.242    0.000  470.242     0.000  152.107    0.000  152.107
191.50   304.605  289.757    0.000  289.757     0.000  491.258    0.000  491.258     0.000   81.130    0.000   81.130
191.60   297.784  282.227    0.000  282.227     0.000  510.192    0.000  510.192     0.000   91.183    0.000   91.183
191.70   306.531  282.504    0.000  282.504     0.000  463.199    0.000  463.199     0.000  111.189    0.000  111.189
191.80   321.384  242.321    0.000  242.321     0.000  463.413    0.000  463.413     0.000  101.136    0.000  101.136
191.90   372.015  243.365    0.000  243.365     0.000  491.128    0.000  491.128     0.000  121.544    0.000  121.544
192.00   304.109  294.913    0.000  294.913     0.000  471.369    0.000  471.369     0.000  121.746    0.000  121.746
192.10   296.734  316.168    0.000  316.168     0.000  487.063    0.000  487.063     0.000  111.592    0.000  111.592
192.20   302.874  285.201    0.000  285.201     0.000  526.448    0.000  526.448     0.000  152.207    0.000  152.207
192.30   308.849  246.518    0.000  246.518     0.000  421.779    0.000  421.779     0.000  162.361    0.000  162.361
192.40   353.812  262.893    0.000  262.893     0.000  447.719    0.000  447.719     0.000   50.769    0.000   50.769
192.50   291.520  304.232    0.000  304.232     0.000  442.702    0.000  442.702     0.000   60.923    0.000   60.923
192.60   319.774  261.696    0.000  261.696     0.000  459.962    0.000  459.962     0.000  121.746    0.000  121.746
192.70   317.945  280.201    0.000  280.201     0.000  492.640    0.000  492.640     0.000  141.852    0.000  141.852
192.80   319.114  262.875    0.000  262.875     0.000  471.279    0.000  471.279     0.000   81.231    0.000   81.231
192.90   291.963  308.691    0.000  308.691     0.000  452.473    0.000  452.473     0.000  121.544    0.000  121.544
193.00   326.967  280.723    0.000  280.723     0.000  429.477    0.000  429.477     0.000  192.722    0.000  192.722
193.10   318.818  286.134    0.000  286.134     0.000  503.489    0.000  503.489     0.000   91.284    0.000   91.284
193.20   316.834  247.797    0.000  247.797     0.000  414.431    0.000  414.431     0.000   20.308    0.000   20.308
193.30   316.114  250.694    0.000  250.694     0.000  471.628    0.000  471.628     0.000  243.492    0.000  243.492
193.40   307.680  274.703    0.000  274.703     0.000  492.031    0.000  492.031     0.000  131.799    0.000  131.799
193.50   323.080  249.569    0.000  249.569     0.000  446.076    0.000  446.076     0.000   40.616    0.000   40.616
193.60   358.831  255.874    0.000  255.874     0.000  508.208    0.000  508.208     0.000  131.799    0.000  131.799
193.70   296.551  231.503    0.000  231.503     0.000  458.792    0.000  458.792     0.000   60.923    0.000   60.923
193.80   255.995  272.749    0.000  272.749     0.000  411.278    0.000  411.278     0.000   20.308    0.000   20.308
193.90   287.886  277.449    0.000  277.449     0.000  494.023    0.000  494.023     0.000   81.130    0.000   81.130
194.00   303.498  293.317    0.000  293.317     0.000  514.643    0.000  514.643     0.000  121.544    0.000  121.544
194.10   304.562  276.668    0.000  276.668     0.000  524.938    0.000  524.938     0.000   60.621    0.000   60.621
194.20   257.086  279.008    0.000  279.008     0.000  456.885    0.000  456.885     0.000   91.385    0.000   91.385
194.30   258.697  262.150    0.000  262.150     0.000  428.005    0.000  428.005     0.000   40.616    0.000   40.616
194.40   333.215  258.159    0.000  258.159     0.000  498.867    0.000  498.867     0.000   91.385    0.000   91.385
194.50   289.943  248.060    0.000  248.060     0.000  404.658    0.000  404.658     0.000  111.592    0.000  111.592
194.60   289.659  266.126    0.000  266.126     0.000  474.957    0.000  474.957     0.000  152.308    0.000  152.308
194.70   276.491  296.107    0.000  296.107     0.000  508.851    0.000  508.851     0.000  212.628    0.000  212.628
194.80   351.568  249.270    0.000  249.270     0.000  551.180    0.000  551.180     0.000  283.907    0.000  283.907
194.90   302.373  290.731    0.000  290.731     0.000  495.409    0.000  495.409     0.000  182.467    0.000  182.467
195.00   297.979  273.499    0.000  273.499     0.000  486.501    0.000  486.501     0.000  101.337    0.000  101.337
195.10   314.050  277.589    0.000  277.589     0.000  455.807    0.000  455.807     0.000   70.273    0.000   70.273
195.20   250.668  279.256    0.000  279.256     0.000  420.617    0.000  420.617     0.000   20.107    0.000   20.107
195.30   254.619  275.106    0.000  275.106     0.000  458.658    0.000  458.658     0.000  110.084    0.000  110.084
195.40   322.495  264.948    0.000  264.948     0.000  453.218    0.000  453.218     0.000  260.581    0.000  260.581
195.50   341.757  250.265    0.000  250.265     0.000  454.602    0.000  454.602     0.000  160.350    0.000  160.350
195.60   339.718  224.411    0.000  224.411     0.000  462.593    0.000  462.593     0.000  150.297    0.000  150.297
195.70   336.203  245.786    0.000  245.786     0.000  460.217    0.000  460.217     0.000  159.948    0.000  159.948
195.80   322.256  286.246    0.000  286.246     0.000  511.750    0.000  511.750     0.000  251.132    0.000  251.132
195.90   312.296  266.940    0.000  266.940     0.000  460.128    0.000  460.128     0.000  220.771    0.000  220.771
196.00   267.549  294.684    0.000  294.684     0.000  488.751    0.000  488.751     0.000  249.323    0.000  249.323
196.10   300.886  289.130    0.000  289.130     0.000  522.520    0.000  522.520     0.000  329.247    0.000  329.247
196.20   295.015  302.033    0.000  302.033     0.000  493.332    0.000  493.332     0.000  299.187    0.000  299.187
196.30   301.375  282.977    0.000  282.977     0.000  569.513    0.000  569.513     0.000  299.388    0.000  299.388
196.40   306.792  299.380    0.000  299.380     0.000  498.476    0.000  498.476     0.000  189.606    0.000  189.606
196.50   300.118  291.767    0.000  291.767     0.000  536.094    0.000  536.094     0.000  319.898    0.000  319.898
196.60   292.874  311.434    0.000  311.434     0.000  481.313    0.000  481.313     0.000  239.973    0.000  239.973
196.70   298.619  293.777    0.000  293.777     0.000  543.744    0.000  543.744     0.000  291.245    0.000  291.245
196.80   300.714  310.715    0.000  310.715     0.000  507.686    0.000  507.686     0.000  170.002    0.000  170.002
196.90   267.454  305.896    0.000  305.896     0.000  513.091    0.000  513.091     0.000  351.163    0.000  351.163
197.00   281.163  272.975    0.000  272.975     0.000  509.373    0.000  509.373     0.000  321.908    0.000  321.908
197.10   332.337  267.842    0.000  267.842     0.000  516.858    0.000  516.858     0.000  280.086    0.000  280.086
197.20   300.375  301.307    0.000  301.307     0.000  521.305    0.000  521.305     0.000  300.595    0.000  300.595
197.30   248.684  322.264    0.000  322.264     0.000  502.972    0.000  502.972     0.000  253.343    0.000  253.343
197.40   282.423  276.215    0.000  276.215     0.000  468.259    0.000  468.259     0.000  252.741    0.000  252.741
197.50   320.092  292.060    0.000  292.060     0.000  535.703    0.000  535.703     0.000  269.731    0.000  269.731
197.60   301.066  301.313    0.000  301.313     0.000  527.534    0.000  527.534     0.000  259.577    0.000  259.577
197.70   286.794  286.294    0.000  286.294     0.000  509.544    0.000  509.544     0.000  290.441    0.000  290.441
197.80   296.144  279.750    0.000  279.750     0.000  536.308    0.000  536.308     0.000  320.500    0.000  320.500
197.90   314.070  291.856    0.000  291.856     0.000  563.592    0.000  563.592     0.000  291.144    0.000  291.144
198.00   289.066  286.779    0.000  286.779     0.000  492.120    0.000  492.120     0.000  259.878    0.000  259.878
198.10   266.144  291.362    0.000  291.362     0.000  503.533    0.000  503.533     0.000  260.280    0.000  260.280
198.20   285.115  272.662    0.000  272.662     0.000  499.474    0.000  499.474     0.000  129.587    0.000  129.587
198.30   289.410  277.440    0.000  277.440     0.000  518.196    0.000  518.196     0.000  230.221    0.000  230.221
198.40   293.615  277.456    0.000  277.456     0.000  479.499    0.000  479.499     0.000  309.943    0.000  309.943
198.50   282.413  291.063    0.000  291.063     0.000  500.642    0.000  500.642     0.000  310.548    0.000  310.548
198.60   283.130  282.621    0.000  282.621     0.000  494.760    0.000  494.760     0.000  269.932    0.000  269.932
198.70   281.072  268.482    0.000  268.482     0.000  535.960    0.000  535.960     0.000  370.365    0.000  370.365
198.80   301.169  247.105    0.000  247.105     0.000  481.573    0.000  481.573     0.000  381.223    0.000  381.223
198.90   299.901  283.929    0.000  283.929     0.000  522.215    0.000  522.215     0.000  109.983    0.000  109.983
199.00   280.406  283.329    0.000  283.329     0.000  479.672    0.000  479.672     0.000  201.669    0.000  201.669
199.10   250.683  313.342    0.000  313.342     0.000  461.814    0.000  461.814     0.000  171.510    0.000  171.510
199.20   262.057  279.895    0.000  279.895     0.000  434.405    0.000  434.405     0.000  161.557    0.000  161.557
199.30   296.568  270.223    0.000  270.223     0.000  481.446    0.000  481.446     0.000  251.032    0.000  251.032
199.40   327.824  260.871    0.000  260.871     0.000  498.824    0.000  498.824     0.000  280.890    0.000  280.890
199.50   302.365  270.819    0.000  270.819     0.000  473.186    0.000  473.186     0.000  360.513    0.000  360.513
199.60   295.451  272.046    0.000  272.046     0.000  504.272    0.000  504.272     0.000  310.145    0.000  310.145
199.70   316.997  236.790    0.000  236.790     0.000  470.815    0.000  470.815     0.000  340.707    0.000  340.707
199.80   278.680  271.853    0.000  271.853     0.000  484.035    0.000  484.035     0.000  270.032    0.000  270.032
199.90   271.049  272.167    0.000  272.167     0.000  501.980    0.000  501.980     0.000  139.440    0.000  139.440
200.00   293.842  265.143    0.000  265.143     0.000  458.795    0.000  458.795     0.000  199.357    0.000  199.357
200.10   300.100  269.825    0.000  269.825     0.000  506.350    0.000  506.350     0.000  221.274    0.000  221.274
200.20   272.389  293.188    0.000  293.188     0.000  482.915    0.000  482.915     0.000  192.722    0.000  192.722
200.30   265.560  277.998    0.000  277.998     0.000  421.737    0.000  421.737     0.000  150.298    0.000  150.298
200.40   292.427  293.693    0.000  293.693     0.000  481.533    0.000  481.533     0.000  390.974    0.000  390.974
200.50   313.944  277.694    0.000  277.694     0.000  487.847    0.000  487.847     0.000  161.959    0.000  161.959
200.60   280.677  273.156    0.000  273.156     0.000  491.172    0.000  491.172     0.000  280.690    0.000  280.690
200.70   311.571  278.645    0.000  278.645     0.000  528.182    0.000  528.182     0.000  390.773    0.000  390.773
200.80   292.037  255.055    0.000  255.055     0.000  448.203    0.000  448.203     0.000  250.428    0.000  250.428
200.90   294.485  288.188    0.000  288.188     0.000  480.795    0.000  480.795     0.000  220.772    0.000  220.772
201.00   268.566  295.970    0.000  295.970     0.000  462.982    0.000  462.982     0.000  290.240    0.000  290.240
201.10   277.117  296.411    0.000  296.411     0.000  485.207    0.000  485.207     0.000  319.696    0.000  319.696
201.20   285.974  284.152    0.000  284.152     0.000  498.913    0.000  498.913     0.000  390.773    0.000  390.773
201.30   274.181  285.649    0.000  285.649     0.000  504.320    0.000  504.320     0.000  461.348    0.000  461.348
201.40   264.060  292.683    0.000  292.683     0.000  487.804    0.000  487.804     0.000  405.550    0.000  405.550
201.50   261.147  275.766    0.000  275.766     0.000  469.167    0.000  469.167     0.000  334.876    0.000  334.876
201.60   229.933  328.307    0.000  328.307     0.000  485.124    0.000  485.124     0.000  304.112    0.000  304.112
201.70   270.796  300.072    0.000  300.072     0.000  484.431    0.000  484.431     0.000  372.073    0.000  372.073
201.80   295.451  270.806    0.000  270.806     0.000  490.615    0.000  490.615     0.000  340.908    0.000  340.908
201.90   296.169  256.980    0.000  256.980     0.000  442.190    0.000  442.190     0.000  322.310    0.000  322.310
202.00   261.878  275.262    0.000  275.262     0.000  440.158    0.000  440.158     0.000   81.231    0.000   81.231
202.10   270.618  257.428    0.000  257.428     0.000  489.141    0.000  489.141     0.000  171.611    0.000  171.611
202.20   289.698  250.426    0.000  250.426     0.000  471.506    0.000  471.506     0.000  181.765    0.000  181.765
202.30   258.663  308.255    0.000  308.255     0.000  529.001    0.000  529.001     0.000  279.885    0.000  279.885
202.40   276.996  284.116    0.000  284.116     0.000  520.830    0.000  520.830     0.000  280.086    0.000  280.086
202.50   249.154  307.322    0.000  307.322     0.000  486.459    0.000  486.459     0.000  280.086    0.000  280.086
202.60   298.299  278.081    0.000  278.081     0.000  544.132    0.000  544.132     0.000  472.305    0.000  472.305
202.70   268.018  280.746    0.000  280.746     0.000  512.273    0.000  512.273     0.000  340.809    0.000  340.809
202.80   286.208  273.577    0.000  273.577     0.000  480.277    0.000  480.277     0.000  312.256    0.000  312.256
202.90   275.849  282.847    0.000  282.847     0.000  480.885    0.000  480.885     0.000  360.111    0.000  360.111
203.00   278.616  282.020    0.000  282.020     0.000  485.421    0.000  485.421     0.000  290.039    0.000  290.039
203.10   288.768  278.696    0.000  278.696     0.000  471.412    0.000  471.412     0.000  269.329    0.000  269.329
203.20   264.283  260.235    0.000  260.235     0.000  460.692    0.000  460.692     0.000  261.487    0.000  261.487
203.30   340.607  274.067    0.000  274.067     0.000  502.760    0.000  502.760     0.000  269.832    0.000  269.832
203.40   313.323  261.365    0.000  261.365     0.000  490.699    0.000  490.699     0.000  319.394    0.000  319.394
203.50   283.334  269.908    0.000  269.908     0.000  472.667    0.000  472.667     0.000  350.761    0.000  350.761
203.60   307.318  268.744    0.000  268.744     0.000  506.737    0.000  506.737     0.000  372.978    0.000  372.978
203.70   287.415  259.845    0.000  259.845     0.000  449.885    0.000  449.885     0.000   80.628    0.000   80.628
203.80   308.959  259.013    0.000  259.013     0.000  501.332    0.000  501.332     0.000  434.103    0.000  434.103
203.90   286.733  266.611    0.000  266.611     0.000  503.536    0.000  503.536     0.000  219.766    0.000  219.766
204.00   281.914  278.406    0.000  278.406     0.000  492.986    0.000  492.986     0.000  311.151    0.000  311.151
204.10   275.796  299.156    0.000  299.156     0.000  494.202    0.000  494.202     0.000  382.128    0.000  382.128
204.20   244.334  314.225    0.000  314.225     0.000  490.306    0.000  490.306     0.000  321.505    0.000  321.505
204.30   264.423  279.848    0.000  279.848     0.000  454.554    0.000  454.554     0.000  301.600    0.000  301.600
204.40   302.070  279.995    0.000  279.995     0.000  500.078    0.000  500.078     0.000  442.548    0.000  442.548
204.50   266.779  278.055    0.000  278.055     0.000  518.972    0.000  518.972     0.000  381.223    0.000  381.223
204.60   275.002  290.318    0.000  290.318     0.000  495.321    0.000  495.321     0.000  291.145    0.000  291.145
204.70   262.565  308.308    0.000  308.308     0.000  460.952    0.000  460.952     0.000  281.192    0.000  281.192
204.80   277.513  290.690    0.000  290.690     0.000  546.948    0.000  546.948     0.000  210.216    0.000  210.216
204.90   258.376  324.742    0.000  324.742     0.000  516.333    0.000  516.333     0.000  261.688    0.000  261.688
205.00   269.890  286.387    0.000  286.387     0.000  539.464    0.000  539.464     0.000  231.729    0.000  231.729
205.10   291.291  287.110    0.000  287.110     0.000  509.417    0.000  509.417     0.000  231.126    0.000  231.126
205.20   256.443  298.777    0.000  298.777     0.000  509.156    0.000  509.156     0.000  320.601    0.000  320.601
205.30   269.782  303.770    0.000  303.770     0.000  429.780    0.000  429.780     0.000  160.653    0.000  160.653
205.40   278.230  287.948    0.000  287.948     0.000  470.205    0.000  470.205     0.000  291.848    0.000  291.848
205.50   276.203  287.005    0.000  287.005     0.000  476.645    0.000  476.645     0.000  240.677    0.000  240.677
205.60   300.258  269.896    0.000  269.896     0.000  543.224    0.000  543.224     0.000  411.885    0.000  411.885
205.70   272.210  300.797    0.000  300.797     0.000  505.653    0.000  505.653     0.000  502.365    0.000  502.365
205.80   255.321  308.627    0.000  308.627     0.000  504.098    0.000  504.098     0.000  310.849    0.000  310.849
205.90   281.829  261.406    0.000  261.406     0.000  445.686    0.000  445.686     0.000  431.992    0.000  431.992
206.00   256.880  244.520    0.000  244.520     0.000  458.788    0.000  458.788     0.000  269.329    0.000  269.329
206.10   285.645  271.946    0.000  271.946     0.000  473.661    0.000  473.661     0.000  229.216    0.000  229.216
206.20   223.494  316.360    0.000  316.360     0.000  459.653    0.000  459.653     0.000  179.151    0.000  179.151
206.30   241.463  296.033    0.000  296.033     0.000  437.821    0.000  437.821     0.000  199.861    0.000  199.861
206.40   241.054  297.255    0.000  297.255     0.000  479.151    0.000  479.151     0.000  422.240    0.000  422.240
206.50   270.787  277.657    0.000  277.657     0.000  467.565    0.000  467.565     0.000  271.440    0.000  271.440
206.60   256.753  294.629    0.000  294.629     0.000  483.695    0.000  483.695     0.000  241.682    0.000  241.682
206.70   282.724  287.872    0.000  287.872     0.000  445.040    0.000  445.040     0.000  352.068    0.000  352.068
206.80   263.475  291.417    0.000  291.417     0.000  497.402    0.000  497.402     0.000  382.428    0.000  382.428
206.90   287.686  286.788    0.000  286.788     0.000  482.613    0.000  482.613     0.000  280.690    0.000  280.690
207.00   273.685  265.955    0.000  265.955     0.000  486.763    0.000  486.763     0.000  383.032    0.000  383.032
207.10   246.009  287.644    0.000  287.644     0.000  479.196    0.000  479.196     0.000  380.821    0.000  380.821
207.20   243.075  256.991    0.000  256.991     0.000  470.031    0.000  470.031     0.000  249.725    0.000  249.725
207.30   277.103  258.607    0.000  258.607     0.000  514.648    0.000  514.648     0.000  320.702    0.000  320.702
207.40   311.560  223.512    0.000  223.512     0.000  464.667    0.000  464.667     0.000  210.316    0.000  210.316
207.50   307.657  260.473    0.000  260.473     0.000  483.781    0.000  483.781     0.000   70.474    0.000   70.474
207.60   317.157  269.156    0.000  269.156     0.000  496.922    0.000  496.922     0.000  210.014    0.000  210.014
207.70   323.126  245.436    0.000  245.436     0.000  469.857    0.000  469.857     0.000  230.020    0.000  230.020
207.80   308.883  276.218    0.000  276.218     0.000  493.246    0.000  493.246     0.000  371.471    0.000  371.471
207.90   281.107  298.005    0.000  298.005     0.000  452.999    0.000  452.999     0.000  273.351    0.000  273.351
208.00   277.639  293.914    0.000  293.914     0.000  488.709    0.000  488.709     0.000  222.179    0.000  222.179
208.10   289.832  291.970    0.000  291.970     0.000  483.519    0.000  483.519     0.000  211.120    0.000  211.120
208.20   306.644  265.574    0.000  265.574     0.000  491.389    0.000  491.389     0.000  261.989    0.000  261.989
208.30   292.893  274.593    0.000  274.593     0.000  481.534    0.000  481.534     0.000  312.156    0.000  312.156
208.40   285.384  252.622    0.000  252.622     0.000  461.560    0.000  461.560     0.000  171.208    0.000  171.208
208.50   290.933  275.932    0.000  275.932     0.000  478.203    0.000  478.203     0.000  120.640    0.000  120.640
208.60   299.012  247.861    0.000  247.861     0.000  477.507    0.000  477.507     0.000  151.705    0.000  151.705
208.70   289.457  278.504    0.000  278.504     0.000  472.540    0.000  472.540     0.000  121.243    0.000  121.243
208.80   251.558  285.273    0.000  285.273     0.000  486.978    0.000  486.978     0.000  202.072    0.000  202.072
208.90   266.899  285.661    0.000  285.661     0.000  455.936    0.000  455.936     0.000  162.060    0.000  162.060
209.00   227.305  280.786    0.000  280.786     0.000  459.872    0.000  459.872     0.000  161.055    0.000  161.055
209.10   257.249  288.726    0.000  288.726     0.000  484.036    0.000  484.036     0.000  371.873    0.000  371.873
209.20   298.601  275.647    0.000  275.647     0.000  522.001    0.000  522.001     0.000  441.945    0.000  441.945
209.30   262.607  284.901    0.000  284.901     0.000  513.868    0.000  513.868     0.000  280.891    0.000  280.891
209.40   268.202  273.870    0.000  273.870     0.000  518.241    0.000  518.241     0.000  300.796    0.000  300.796
209.50   281.393  282.397    0.000  282.397     0.000  496.403    0.000  496.403     0.000  240.476    0.000  240.476
209.60   277.763  269.778    0.000  269.778     0.000  454.164    0.000  454.164     0.000  110.285    0.000  110.285
209.70   296.049  264.253    0.000  264.253     0.000  461.252    0.000  461.252     0.000  303.410    0.000  303.410
209.80   267.844  264.172    0.000  264.172     0.000  463.200    0.000  463.200     0.000  223.385    0.000  223.385
209.90   271.231  278.740    0.000  278.740     0.000  494.886    0.000  494.886     0.000  343.925    0.000  343.925
210.00   300.914  285.906    0.000  285.906     0.000  435.442    0.000  435.442     0.000  192.019    0.000  192.019
210.10   297.214  255.277    0.000  255.277     0.000  476.125    0.000  476.125     0.000  200.866    0.000  200.866
210.20   294.532  249.881    0.000  249.881     0.000  463.156    0.000  463.156     0.000  132.000    0.000  132.000
210.30   286.160  260.892    0.000  260.892     0.000  429.135    0.000  429.135     0.000   71.077    0.000   71.077
210.40   262.375  297.988    0.000  297.988     0.000  495.107    0.000  495.107     0.000  342.417    0.000  342.417
210.50   291.929  296.086    0.000  296.086     0.000  509.246    0.000  509.246     0.000  242.688    0.000  242.688
210.60   283.137  257.206    0.000  257.206     0.000  451.874    0.000  451.874     0.000  233.137    0.000  233.137
210.70   270.052  277.072    0.000  277.072     0.000  483.911    0.000  483.911     0.000  331.057    0.000  331.057
210.80   288.623  272.762    0.000  272.762     0.000  502.760    0.000  502.760     0.000  180.759    0.000  180.759
210.90   304.899  234.666    0.000  234.666     0.000  426.931    0.000  426.931     0.000  182.669    0.000  182.669
211.00   310.465  250.838    0.000  250.838     0.000  448.458    0.000  448.458     0.000  181.965    0.000  181.965
211.10   294.116  252.956    0.000  252.956     0.000  435.616    0.000  435.616     0.000   70.072    0.000   70.072
211.20   312.834  265.138    0.000  265.138     0.000  462.768    0.000  462.768     0.000  152.107    0.000  152.107
211.30   309.624  299.622    0.000  299.622     0.000  569.899    0.000  569.899     0.000  309.543    0.000  309.543
211.40   296.536  296.383    0.000  296.383     0.000  470.119    0.000  470.119     0.000  181.161    0.000  181.161
211.50   277.679  254.540    0.000  254.540     0.000  451.396    0.000  451.396     0.000  191.114    0.000  191.114
211.60   305.802  259.300    0.000  259.300     0.000  490.696    0.000  490.696     0.000  211.623    0.000  211.623
211.70   305.685  255.648    0.000  255.648     0.000  455.287    0.000  455.287     0.000  321.204    0.000  321.204
211.80   314.323  277.899    0.000  277.899     0.000  485.202    0.000  485.202     0.000  360.010    0.000  360.010
211.90   283.911  268.427    0.000  268.427     0.000  458.271    0.000  458.271     0.000  321.305    0.000  321.305
212.00   321.538  252.529    0.000  252.529     0.000  455.592    0.000  455.592     0.000  329.850    0.000  329.850
212.10   271.127  265.596    0.000  265.596     0.000  417.630    0.000  417.630     0.000  329.649    0.000  329.649
212.20   262.158  280.163    0.000  280.163     0.000  473.403    0.000  473.403     0.000  280.891    0.000  280.891
212.30   276.596  275.178    0.000  275.178     0.000  477.336    0.000  477.336     0.000  311.553    0.000  311.553
212.40   323.546  281.276    0.000  281.276     0.000  534.797    0.000  534.797     0.000  310.146    0.000  310.146
212.50   309.934  262.182    0.000  262.182     0.000  494.416    0.000  494.416     0.000  230.121    0.000  230.121
212.60   276.739  288.521    0.000  288.521     0.000  435.744    0.000  435.744     0.000  249.826    0.000  249.826
212.70   290.844  281.699    0.000  281.699     0.000  461.645    0.000  461.645     0.000  230.322    0.000  230.322
212.80   247.181  333.934    0.000  333.934     0.000  495.323    0.000  495.323     0.000  219.766    0.000  219.766
212.90   257.192  315.852    0.000  315.852     0.000  455.717    0.000  455.717     0.000  189.506    0.000  189.506
213.00   280.452  298.207    0.000  298.207     0.000  483.777    0.000  483.777     0.000  170.203    0.000  170.203
213.10   280.174  281.580    0.000  281.580     0.000  457.149    0.000  457.149     0.000  259.779    0.000  259.779
213.20   271.788  273.422    0.000  273.422     0.000  444.610    0.000  444.610     0.000  311.151    0.000  311.151
213.30   279.768  286.473    0.000  286.473     0.000  472.322    0.000  472.322     0.000  240.476    0.000  240.476
213.40   300.492  250.691    0.000  250.691     0.000  466.399    0.000  466.399     0.000  461.248    0.000  461.248
213.50   271.557  292.217    0.000  292.217     0.000  467.697    0.000  467.697     0.000  331.056    0.000  331.056
213.60   267.944  287.826    0.000  287.826     0.000  518.887    0.000  518.887     0.000  300.193    0.000  300.193
213.70   244.810  306.177    0.000  306.177     0.000  463.286    0.000  463.286     0.000  280.287    0.000  280.287
213.80   268.762  286.529    0.000  286.529     0.000  446.814    0.000  446.814     0.000  291.346    0.000  291.346
213.90   276.161  285.497    0.000  285.497     0.000  505.913    0.000  505.913     0.000  240.275    0.000  240.275
214.00   302.583  279.552    0.000  279.552     0.000  496.312    0.000  496.312     0.000  202.977    0.000  202.977
214.10   290.879  282.123    0.000  282.123     0.000  464.967    0.000  464.967     0.000  152.308    0.000  152.308
214.20   259.886  279.484    0.000  279.484     0.000  419.231    0.000  419.231     0.000  111.592    0.000  111.592
214.30   281.077  283.919    0.000  283.919     0.000  414.171    0.000  414.171     0.000  111.693    0.000  111.693
214.40   290.850  303.385    0.000  303.385     0.000  469.682    0.000  469.682     0.000  172.616    0.000  172.616
214.50   296.593  277.556    0.000  277.556     0.000  482.693    0.000  482.693     0.000  111.693    0.000  111.693
214.60   296.239  286.649    0.000  286.649     0.000  522.168    0.000  522.168     0.000  262.996    0.000  262.996
214.70   305.516  294.193    0.000  294.193     0.000  452.692    0.000  452.692     0.000   40.314    0.000   40.314
214.80   281.583  282.764    0.000  282.764     0.000  487.976    0.000  487.976     0.000  120.238    0.000  120.238
214.90   312.359  294.603    0.000  294.603     0.000  488.882    0.000  488.882     0.000  251.233    0.000  251.233
215.00   322.572  240.237    0.000  240.237     0.000  454.512    0.000  454.512     0.000  241.180    0.000  241.180
215.10   317.771  237.641    0.000  237.641     0.000  451.746    0.000  451.746     0.000  291.447    0.000  291.447
215.20   291.229  257.606    0.000  257.606     0.000  436.527    0.000  436.527     0.000  300.895    0.000  300.895
215.30   309.192  255.898    0.000  255.898     0.000  463.499    0.000  463.499     0.000  230.624    0.000  230.624
215.40   284.517  262.723    0.000  262.723     0.000  450.059    0.000  450.059     0.000  351.565    0.000  351.565
215.50   278.447  264.428    0.000  264.428     0.000  413.480    0.000  413.480     0.000   49.764    0.000   49.764
215.60   291.803  268.185    0.000  268.185     0.000  454.033    0.000  454.033     0.000  211.019    0.000  211.019
215.70   293.120  275.485    0.000  275.485     0.000  448.892    0.000  448.892     0.000  120.338    0.000  120.338
215.80   283.276  266.843    0.000  266.843     0.000  490.048    0.000  490.048     0.000  221.173    0.000  221.173
215.90   273.185  268.968    0.000  268.968     0.000  451.010    0.000  451.010     0.000  220.671    0.000  220.671
216.00   266.729  295.576    0.000  295.576     0.000  475.481    0.000  475.481     0.000   69.871    0.000   69.871
216.10   317.602  268.091    0.000  268.091     0.000  510.538    0.000  510.538     0.000  220.670    0.000  220.670
216.20   294.148  312.690    0.000  312.690     0.000  530.561    0.000  530.561     0.000  150.800    0.000  150.800
216.30   241.300  308.511    0.000  308.511     0.000  475.132    0.000  475.132     0.000  210.316    0.000  210.316
216.40   263.233  303.634    0.000  303.634     0.000  451.614    0.000  451.614     0.000   90.078    0.000   90.078
216.50   280.707  268.760    0.000  268.760     0.000  453.557    0.000  453.557     0.000  200.463    0.000  200.463
216.60   307.941  280.008    0.000  280.008     0.000  488.493    0.000  488.493     0.000  221.073    0.000  221.073
216.70   334.636  265.712    0.000  265.712     0.000  484.557    0.000  484.557     0.000  220.470    0.000  220.470
216.80   325.753  301.768    0.000  301.768     0.000  518.538    0.000  518.538     0.000  191.717    0.000  191.717
216.90   303.711  250.087    0.000  250.087     0.000  433.370    0.000  433.370     0.000  140.846    0.000  140.846
217.00   278.145  257.478    0.000  257.478     0.000  447.721    0.000  447.721     0.000  170.303    0.000  170.303
217.10   274.842  279.939    0.000  279.939     0.000  424.941    0.000  424.941     0.000  190.611    0.000  190.611
217.20   287.396  298.602    0.000  298.602     0.000  425.935    0.000  425.935     0.000   80.225    0.000   80.225
217.30   287.957  292.625    0.000  292.625     0.000  465.925    0.000  465.925     0.000  130.593    0.000  130.593
217.40   276.342  298.731    0.000  298.731     0.000  457.881    0.000  457.881     0.000  221.977    0.000  221.977
217.50   284.676  290.899    0.000  290.899     0.000  478.071    0.000  478.071     0.000  130.492    0.000  130.492
217.60   269.325  312.701    0.000  312.701     0.000  472.278    0.000  472.278     0.000  130.592    0.000  130.592
217.70   285.862  300.873    0.000  300.873     0.000  506.951    0.000  506.951     0.000  239.772    0.000  239.772
217.80   248.422  308.242    0.000  308.242     0.000  497.957    0.000  497.957     0.000  200.062    0.000  200.062
217.90   265.181  285.734    0.000  285.734     0.000  431.554    0.000  431.554     0.000  170.203    0.000  170.203
218.00   261.818  288.254    0.000  288.254     0.000  460.133    0.000  460.133     0.000   19.906    0.000   19.906
218.10   252.037  277.501    0.000  277.501     0.000  452.177    0.000  452.177     0.000   49.864    0.000   49.864
218.20   245.217  303.852    0.000  303.852     0.000  432.289    0.000  432.289     0.000   39.912    0.000   39.912
218.30   257.710  291.294    0.000  291.294     0.000  449.234    0.000  449.234     0.000   89.776    0.000   89.776
218.40   295.890  277.258    0.000  277.258     0.000  432.156    0.000  432.156     0.000    0.000    0.000    0.000
218.50   237.530  287.644    0.000  287.644     0.000  441.324    0.000  441.324     0.000    9.953    0.000    9.953
218.60   242.536  313.268    0.000  313.268     0.000  437.562    0.000  437.562     0.000   29.959    0.000   29.959
218.70   283.308  289.677    0.000  289.677     0.000  454.594    0.000  454.594     0.000   70.072    0.000   70.072
218.80   284.002  290.441    0.000  290.441     0.000  448.110    0.000  448.110     0.000   10.053    0.000   10.053
218.90   267.331  296.382    0.000  296.382     0.000  440.935    0.000  440.935     0.000    0.000    0.000    0.000
219.00   279.978  279.398    0.000  279.398     0.000  453.734    0.000  453.734     0.000  150.196    0.000  150.196
219.10   278.386  255.048    0.000  255.048     0.000  466.700    0.000  466.700     0.000  170.806    0.000  170.806
219.20   248.438  299.552    0.000  299.552     0.000  465.663    0.000  465.663     0.000  129.688    0.000  129.688
219.30   252.966  298.899    0.000  298.899     0.000  451.443    0.000  451.443     0.000   29.858    0.000   29.858
219.40   259.241  302.763    0.000  302.763     0.000  489.095    0.000  489.095     0.000  129.789    0.000  129.789
219.50   282.349  302.151    0.000  302.151     0.000  514.820    0.000  514.820     0.000   19.906    0.000   19.906
219.60   255.675  317.340    0.000  317.340     0.000  434.880    0.000  434.880     0.000   49.764    0.000   49.764
219.70   247.383  305.630    0.000  305.630     0.000  482.741    0.000  482.741     0.000   79.623    0.000   79.623
219.80   327.840  287.649    0.000  287.649     0.000  508.422    0.000  508.422     0.000  179.151    0.000  179.151
219.90   323.908  284.798    0.000  284.798     0.000  425.065    0.000  425.065     0.000   49.764    0.000   49.764
220.00   282.214  295.564    0.000  295.564     0.000  437.389    0.000  437.389     0.000   69.670    0.000   69.670
220.10   287.907  303.696    0.000  303.696     0.000  497.353    0.000  497.353     0.000   39.811    0.000   39.811
220.20   302.052  269.746    0.000  269.746     0.000  421.604    0.000  421.604     0.000    9.953    0.000    9.953
220.30   259.723  297.818    0.000  297.818     0.000  473.401    0.000  473.401     0.000   59.918    0.000   59.918
220.40   236.688  309.208    0.000  309.208     0.000  408.295    0.000  408.295     0.000   19.906    0.000   19.906
220.50   228.123  305.620    0.000  305.620     0.000  416.592    0.000  416.592     0.000   39.811    0.000   39.811
220.60   236.335  318.444    0.000  318.444     0.000  398.133    0.000  398.133     0.000    9.953    0.000    9.953
220.70   217.602  306.524    0.000  306.524     0.000  362.286    0.000  362.286     0.000    0.000    0.000    0.000
220.80   178.663  339.820    0.000  339.820     0.000  381.485    0.000  381.485     0.000    0.000    0.000    0.000
220.90   209.233  313.948    0.000  313.948     0.000  352.649    0.000  352.649     0.000   20.107    0.000   20.107
221.00   220.549  321.638    0.000  321.638     0.000  394.670    0.000  394.670     0.000    0.000    0.000    0.000
221.10   204.367  329.741    0.000  329.741     0.000  449.109    0.000  449.109     0.000   79.924    0.000   79.924
221.20   194.505  331.653    0.000  331.653     0.000  387.669    0.000  387.669     0.000   69.670    0.000   69.670
221.30   210.747  310.075    0.000  310.075     0.000  410.883    0.000  410.883     0.000    9.953    0.000    9.953
221.40   184.622  316.192    0.000  316.192     0.000  363.333    0.000  363.333     0.000    0.000    0.000    0.000
221.50   224.118  307.921    0.000  307.921     0.000  402.326    0.000  402.326     0.000   29.858    0.000   29.858
221.60   224.484  296.765    0.000  296.765     0.000  328.396    0.000  328.396     0.000    9.953    0.000    9.953
221.70   241.749  285.810    0.000  285.810     0.000  421.393    0.000  421.393     0.000   10.154    0.000   10.154
221.80   240.013  312.000    0.000  312.000     0.000  405.050    0.000  405.050     0.000  109.581    0.000  109.581
221.90   220.756  309.976    0.000  309.976     0.000  433.975    0.000  433.975     0.000  109.481    0.000  109.481
222.00   222.959  326.609    0.000  326.609     0.000  477.597    0.000  477.597     0.000   49.764    0.000   49.764
222.10   178.663  352.149    0.000  352.149     0.000  362.939    0.000  362.939     0.000    0.000    0.000    0.000
222.20   204.789  344.321    0.000  344.321     0.000  433.152    0.000  433.152     0.000   40.012    0.000   40.012
222.30   204.897  332.207    0.000  332.207     0.000  430.988    0.000  430.988     0.000    9.953    0.000    9.953
222.40   214.790  327.469    0.000  327.469     0.000  391.778    0.000  391.778     0.000   19.906    0.000   19.906
222.50   201.818  343.547    0.000  343.547     0.000  365.143    0.000  365.143     0.000   29.858    0.000   29.858
222.60   223.616  324.906    0.000  324.906     0.000  387.969    0.000  387.969     0.000   19.906    0.000   19.906
222.70   230.208  324.514    0.000  324.514     0.000  392.600    0.000  392.600     0.000    9.953    0.000    9.953
222.80   190.943  343.784    0.000  343.784     0.000  384.815    0.000  384.815     0.000   39.811    0.000   39.811
222.90   188.272  314.498    0.000  314.498     0.000  402.285    0.000  402.285     0.000    9.953    0.000    9.953
223.00   176.713  332.932    0.000  332.932     0.000  346.770    0.000  346.770     0.000   19.906    0.000   19.906
223.10   204.592  315.952    0.000  315.952     0.000  375.477    0.000  375.477     0.000   19.906    0.000   19.906
223.20   208.901  327.750    0.000  327.750     0.000  360.430    0.000  360.430     0.000    0.000    0.000    0.000
223.30   236.703  312.498    0.000  312.498     0.000  351.133    0.000  351.133     0.000    0.000    0.000    0.000
223.40   283.753  283.618    0.000  283.618     0.000  469.814    0.000  469.814     0.000   30.059    0.000   30.059
223.50   297.133  265.477    0.000  265.477     0.000  436.310    0.000  436.310     0.000   19.906    0.000   19.906
223.60   276.427  280.039    0.000  280.039     0.000  414.865    0.000  414.865     0.000    0.000    0.000    0.000
223.70   320.048  261.624    0.000  261.624     0.000  408.246    0.000  408.246     0.000   19.906    0.000   19.906
223.80   322.067  286.800    0.000  286.800     0.000  435.058    0.000  435.058     0.000   19.906    0.000   19.906
223.90   326.944  279.726    0.000  279.726     0.000  421.996    0.000  421.996     0.000    9.953    0.000    9.953
224.00   297.786  277.934    0.000  277.934     0.000  412.098    0.000  412.098     0.000   19.906    0.000   19.906
224.10   273.533  275.454    0.000  275.454     0.000  469.513    0.000  469.513     0.000   49.764    0.000   49.764
224.20   272.256  286.040    0.000  286.040     0.000  440.932    0.000  440.932     0.000   89.575    0.000   89.575
224.30   323.251  302.404    0.000  302.404     0.000  434.538    0.000  434.538     0.000   39.811    0.000   39.811
224.40   296.819  266.905    0.000  266.905     0.000  399.647    0.000  399.647     0.000   19.906    0.000   19.906
224.50   278.022  294.044    0.000  294.044     0.000  358.533    0.000  358.533     0.000   19.906    0.000   19.906
224.60   296.257  268.066    0.000  268.066     0.000  374.831    0.000  374.831     0.000   39.811    0.000   39.811
224.70   298.905  270.365    0.000  270.365     0.000  413.175    0.000  413.175     0.000    9.953    0.000    9.953
224.80   313.757  287.119    0.000  287.119     0.000  481.659    0.000  481.659     0.000   59.717    0.000   59.717
224.90   310.157  301.947    0.000  301.947     0.000  516.030    0.000  516.030     0.000   69.871    0.000   69.871
225.00   318.628  270.289    0.000  270.289     0.000  462.677    0.000  462.677     0.000  149.996    0.000  149.996
225.10   329.131  289.384    0.000  289.384     0.000  540.027    0.000  540.027     0.000  249.624    0.000  249.624
225.20   317.516  266.987    0.000  266.987     0.000  523.638    0.000  523.638     0.000  249.623    0.000  249.623
225.30   292.004  284.945    0.000  284.945     0.000  526.752    0.000  526.752     0.000  280.790    0.000  280.790
225.40   276.259  307.074    0.000  307.074     0.000  501.937    0.000  501.937     0.000  250.529    0.000  250.529
225.50   276.806  284.978    0.000  284.978     0.000  492.599    0.000  492.599     0.000  190.511    0.000  190.511
225.60   259.456  311.997    0.000  311.997     0.000  456.244    0.000  456.244     0.000  190.108    0.000  190.108
225.70   312.660  286.917    0.000  286.917     0.000  479.366    0.000  479.366     0.000  140.043    0.000  140.043
225.80   316.514  286.436    0.000  286.436     0.000  520.531    0.000  520.531     0.000  220.772    0.000  220.772
225.90   279.311  271.158    0.000  271.158     0.000  474.705    0.000  474.705     0.000  291.546    0.000  291.546
226.00   273.729  299.702    0.000  299.702     0.000  493.031    0.000  493.031     0.000  210.919    0.000  210.919
226.10   323.776  291.235    0.000  291.235     0.000  493.938    0.000  493.938     0.000  241.078    0.000  241.078
226.20   312.662  286.679    0.000  286.679     0.000  496.531    0.000  496.531     0.000  271.339    0.000  271.339
226.30   281.853  304.519    0.000  304.519     0.000  497.396    0.000  497.396     0.000  311.251    0.000  311.251
226.40   298.480  275.920    0.000  275.920     0.000  489.742    0.000  489.742     0.000  401.530    0.000  401.530
226.50   308.428  243.123    0.000  243.123     0.000  470.677    0.000  470.677     0.000  171.409    0.000  171.409
226.60   318.488  281.374    0.000  281.374     0.000  438.209    0.000  438.209     0.000  300.896    0.000  300.896
226.70   331.111  261.656    0.000  261.656     0.000  451.916    0.000  451.916     0.000  280.690    0.000  280.690
226.80   298.646  279.610    0.000  279.610     0.000  445.346    0.000  445.346     0.000  320.199    0.000  320.199
226.90   335.330  291.089    0.000  291.089     0.000  513.180    0.000  513.180     0.000  199.961    0.000  199.961
227.00   332.129  269.528    0.000  269.528     0.000  523.336    0.000  523.336     0.000  401.933    0.000  401.933
227.10   322.912  271.426    0.000  271.426     0.000  440.930    0.000  440.930     0.000  172.314    0.000  172.314
227.20   351.413  258.009    0.000  258.009     0.000  519.101    0.000  519.101     0.000  200.463    0.000  200.463
227.30   300.178  289.190    0.000  289.190     0.000  492.819    0.000  492.819     0.000  281.191    0.000  281.191
227.40   308.403  297.687    0.000  297.687     0.000  511.106    0.000  511.106     0.000  371.972    0.000  371.972
227.50   312.398  268.490    0.000  268.490     0.000  466.831    0.000  466.831     0.000  330.855    0.000  330.855
227.60   300.083  291.861    0.000  291.861     0.000  501.162    0.000  501.162     0.000  210.516    0.000  210.516
227.70   296.358  282.588    0.000  282.588     0.000  483.780    0.000  483.780     0.000  270.433    0.000  270.433
227.80   298.340  301.706    0.000  301.706     0.000  468.560    0.000  468.560     0.000  311.653    0.000  311.653
227.90   309.174  307.729    0.000  307.729     0.000  506.003    0.000  506.003     0.000  331.559    0.000  331.559
228.00   322.766  273.678    0.000  273.678     0.000  466.314    0.000  466.314     0.000  280.991    0.000  280.991
228.10   317.177  271.244    0.000  271.244     0.000  448.325    0.000  448.325     0.000  261.387    0.000  261.387
228.20   322.266  266.124    0.000  266.124     0.000  483.258    0.000  483.258     0.000  261.186    0.000  261.186
228.30   322.826  284.926    0.000  284.926     0.000  485.769    0.000  485.769     0.000  320.902    0.000  320.902
228.40   320.415  271.855    0.000  271.855     0.000  478.548    0.000  478.548     0.000  322.309    0.000  322.309
228.50   288.801  309.508    0.000  309.508     0.000  510.454    0.000  510.454     0.000  371.672    0.000  371.672
228.60   334.144  301.888    0.000  301.888     0.000  509.025    0.000  509.025     0.000  321.204    0.000  321.204
228.70   291.977  311.897    0.000  311.897     0.000  511.318    0.000  511.318     0.000  301.902    0.000  301.902
228.80   300.423  321.405    0.000  321.405     0.000  504.269    0.000  504.269     0.000  231.427    0.000  231.427
228.90   306.001  272.433    0.000  272.433     0.000  432.890    0.000  432.890     0.000  230.020    0.000  230.020
229.00   306.569  289.536    0.000  289.536     0.000  489.268    0.000  489.268     0.000  330.855    0.000  330.855
229.10   283.930  304.119    0.000  304.119     0.000  500.684    0.000  500.684     0.000  421.135    0.000  421.135
229.20   238.245  306.207    0.000  306.207     0.000  438.730    0.000  438.730     0.000  351.766    0.000  351.766
229.30   278.752  284.250    0.000  284.250     0.000  452.043    0.000  452.043     0.000  172.314    0.000  172.314
229.40   308.673  269.274    0.000  269.274     0.000  472.797    0.000  472.797     0.000  344.528    0.000  344.528
229.50   304.463  271.932    0.000  271.932     0.000  470.420    0.000  470.420     0.000  410.879    0.000  410.879
229.60   268.372  280.721    0.000  280.721     0.000  481.443    0.000  481.443     0.000  321.807    0.000  321.807
229.70   278.196  265.156    0.000  265.156     0.000  440.934    0.000  440.934     0.000  321.204    0.000  321.204
229.80   271.239  298.717    0.000  298.717     0.000  463.458    0.000  463.458     0.000  290.441    0.000  290.441
229.90   282.581  298.280    0.000  298.280     0.000  451.010    0.000  451.010     0.000  191.616    0.000  191.616
230.00   301.436  276.895    0.000  276.895     0.000  452.522    0.000  452.522     0.000  212.125    0.000  212.125
230.10   295.701  302.080    0.000  302.080     0.000  437.783    0.000  437.783     0.000  231.327    0.000  231.327
230.20   252.770  322.811    0.000  322.811     0.000  471.371    0.000  471.371     0.000  220.871    0.000  220.871
230.30   256.267  286.101    0.000  286.101     0.000  455.807    0.000  455.807     0.000  301.198    0.000  301.198
230.40   264.183  299.542    0.000  299.542     0.000  465.447    0.000  465.447     0.000  331.458    0.000  331.458
230.50   286.709  286.622    0.000  286.622     0.000  409.288    0.000  409.288     0.000  250.831    0.000  250.831
230.60   247.864  303.996    0.000  303.996     0.000  432.116    0.000  432.116     0.000  201.167    0.000  201.167
230.70   281.822  286.181    0.000  286.181     0.000  460.909    0.000  460.909     0.000   29.858    0.000   29.858
230.80   268.048  302.281    0.000  302.281     0.000  471.456    0.000  471.456     0.000  129.990    0.000  129.990
230.90   283.911  281.798    0.000  281.798     0.000  460.817    0.000  460.817     0.000  350.962    0.000  350.962
231.00   289.471  297.030    0.000  297.030     0.000  457.361    0.000  457.361     0.000  351.665    0.000  351.665
231.10   297.379  279.165    0.000  279.165     0.000  479.672    0.000  479.672     0.000  461.648    0.000  461.648
231.20   283.239  298.156    0.000  298.156     0.000  433.887    0.000  433.887     0.000  322.812    0.000  322.812
231.30   278.924  300.833    0.000  300.833     0.000  403.842    0.000  403.842     0.000  213.030    0.000  213.030
231.40   300.778  285.021    0.000  285.021     0.000  386.678    0.000  386.678     0.000  152.308    0.000  152.308
231.50   272.406  273.087    0.000  273.087     0.000  480.492    0.000  480.492     0.000  261.487    0.000  261.487
231.60   312.974  294.139    0.000  294.139     0.000  482.613    0.000  482.613     0.000  401.128    0.000  401.128
231.70   294.152  304.774    0.000  304.774     0.000  516.639    0.000  516.639     0.000  422.039    0.000  422.039
231.80   315.734  300.493    0.000  300.493     0.000  522.304    0.000  522.304     0.000  552.029    0.000  552.029
231.90   283.697  290.225    0.000  290.225     0.000  452.824    0.000  452.824     0.000  411.483    0.000  411.483
232.00   260.882  296.685    0.000  296.685     0.000  481.229    0.000  481.229     0.000  351.365    0.000  351.365
232.10   258.205  308.286    0.000  308.286     0.000  466.875    0.000  466.875     0.000  371.471    0.000  371.471
232.20   321.899  259.025    0.000  259.025     0.000  484.643    0.000  484.643     0.000  240.877    0.000  240.877
232.30   277.167  312.073    0.000  312.073     0.000  495.499    0.000  495.499     0.000  321.405    0.000  321.405
232.40   275.001  305.022    0.000  305.022     0.000  453.433    0.000  453.433     0.000  382.026    0.000  382.026
232.50   270.153  315.606    0.000  315.606     0.000  412.229    0.000  412.229     0.000  140.746    0.000  140.746
232.60   315.240  293.773    0.000  293.773     0.000  437.265    0.000  437.265     0.000  321.104    0.000  321.104
232.70   249.019  314.730    0.000  314.730     0.000  420.916    0.000  420.916     0.000  241.179    0.000  241.179
232.80   265.799  276.445    0.000  276.445     0.000  420.311    0.000  420.311     0.000  120.037    0.000  120.037
232.90   291.790  298.137    0.000  298.137     0.000  468.909    0.000  468.909     0.000  181.663    0.000  181.663
233.00   292.854  292.433    0.000  292.433     0.000  460.609    0.000  460.609     0.000  179.151    0.000  179.151
233.10   304.184  282.630    0.000  282.630     0.000  456.887    0.000  456.887     0.000   90.279    0.000   90.279
233.20   319.291  267.142    0.000  267.142     0.000  479.589    0.000  479.589     0.000  149.292    0.000  149.292
233.30   317.454  287.697    0.000  287.697     0.000  475.956    0.000  475.956     0.000  269.530    0.000  269.530
233.40   311.393  271.064    0.000  271.064     0.000  456.803    0.000  456.803     0.000  310.748    0.000  310.748
233.50   300.696  289.312    0.000  289.312     0.000  491.991    0.000  491.991     0.000  271.037    0.000  271.037
233.60   316.916  268.625    0.000  268.625     0.000  467.354    0.000  467.354     0.000  390.571    0.000  390.571
233.70   322.834  281.411    0.000  281.411     0.000  500.037    0.000  500.037     0.000  231.327    0.000  231.327
233.80   378.848  233.844    0.000  233.844     0.000  511.061    0.000  511.061     0.000  430.886    0.000  430.886
233.90   358.547  282.471    0.000  282.471     0.000  517.459    0.000  517.459     0.000  269.932    0.000  269.932
234.00   352.471  258.406    0.000  258.406     0.000  503.885    0.000  503.885     0.000  169.700    0.000  169.700
234.10   326.785  275.619    0.000  275.619     0.000  521.435    0.000  521.435     0.000  219.665    0.000  219.665
234.20   319.520  277.476    0.000  277.476     0.000  488.581    0.000  488.581     0.000  319.696    0.000  319.696
234.30   352.086  266.727    0.000  266.727     0.000  491.996    0.000  491.996     0.000  200.262    0.000  200.262
234.40   389.296  220.848    0.000  220.848     0.000  513.314    0.000  513.314     0.000  159.847    0.000  159.847
234.50   390.703  241.784    0.000  241.784     0.000  517.419    0.000  517.419     0.000  391.576    0.000  391.576
234.60   352.746  273.200    0.000  273.200     0.000  539.334    0.000  539.334     0.000  421.937    0.000  421.937
234.70   346.989  299.321    0.000  299.321     0.000  495.322    0.000  495.322     0.000  181.663    0.000  181.663
234.80   330.613  283.759    0.000  283.759     0.000  508.720    0.000  508.720     0.000  272.544    0.000  272.544
234.90   363.469  265.657    0.000  265.657     0.000  540.157    0.000  540.157     0.000  342.013    0.000  342.013
235.00   373.872  272.411    0.000  272.411     0.000  549.279    0.000  549.279     0.000  391.176    0.000  391.176
235.10   378.055  271.194    0.000  271.194     0.000  563.113    0.000  563.113     0.000  342.014    0.000  342.014
235.20   407.806  208.934    0.000  208.934     0.000  495.018    0.000  495.018     0.000  242.285    0.000  242.285
235.30   396.948  220.097    0.000  220.097     0.000  467.609    0.000  467.609     0.000  213.131    0.000  213.131
235.40   401.704  211.884    0.000  211.884     0.000  493.724    0.000  493.724     0.000  202.574    0.000  202.574
235.50   338.431  288.587    0.000  288.587     0.000  462.975    0.000  462.975     0.000  263.497    0.000  263.497
235.60   353.215  257.317    0.000  257.317     0.000  477.380    0.000  477.380     0.000  304.314    0.000  304.314
235.70   363.432  279.719    0.000  279.719     0.000  490.780    0.000  490.780     0.000  192.319    0.000  192.319
235.80   318.933  268.427    0.000  268.427     0.000  449.922    0.000  449.922     0.000  172.515    0.000  172.515
235.90   409.796  234.170    0.000  234.170     0.000  504.579    0.000  504.579     0.000  412.187    0.000  412.187
236.00   395.271  216.293    0.000  216.293     0.000  542.584    0.000  542.584     0.000  602.294    0.000  602.294
236.10   473.835  190.367    0.000  190.367     0.000  536.096    0.000  536.096     0.000  449.585    0.000  449.585
236.20   380.043  235.608    0.000  235.608     0.000  514.699    0.000  514.699     0.000  419.727    0.000  419.727
236.30   337.948  218.534    0.000  218.534     0.000  457.800    0.000  457.800     0.000  218.962    0.000  218.962
236.40   430.697  114.757    0.000  114.757     0.000  433.156    0.000  433.156     0.000  500.152    0.000  500.152
236.50   464.264  100.254    0.000  100.254     0.000  500.173    0.000  500.173     0.000  398.113    0.000  398.113
236.60   450.375  110.952    0.000  110.952     0.000  497.664    0.000  497.664     0.000  541.271    0.000  541.271
236.70   462.329  119.998    0.000  119.998     0.000  490.013    0.000  490.013     0.000  520.060    0.000  520.060
236.80   546.426   72.681    0.000   72.681     0.000  480.155    0.000  480.155     0.000  419.425    0.000  419.425
236.90   523.303   81.814    0.000   81.814     3.632  515.952    0.000  515.952     0.000  421.938    0.000  421.938
237.00   514.734  133.429    0.000  133.429     7.609  528.059    0.000  528.059     0.000  489.999    0.000  489.999
237.10   447.384  146.255    0.000  146.255     0.000  485.300    0.000  485.300     0.000  572.939    0.000  572.939
237.20   518.049  156.085    0.000  156.085     0.000  594.078    0.000  594.078     0.000  630.647    0.000  630.647
237.30   482.390  155.455    0.000  155.455     7.609  523.951    0.000  523.951     0.000  439.934    0.000  439.934
237.40   469.432  146.491    0.000  146.491    15.045  505.531    0.000  505.531     0.000  430.886    0.000  430.886
237.50   557.178  148.335    0.000  148.335    40.294  553.656    0.000  553.656     0.000  547.405    0.000  547.405
237.60   463.259  159.243    0.000  159.243     5.707  526.806    0.000  526.806     0.000  339.200    0.000  339.200
237.70   513.288  105.702    0.000  105.702     0.000  466.966    0.000  466.966     0.000  170.505    0.000  170.505
237.80   476.194  133.649    0.000  133.649    17.121  534.842    0.000  534.842     0.000  351.666    0.000  351.666
237.90   443.011  138.657    0.000  138.657    41.764  417.852    0.000  417.852     0.000  430.283    0.000  430.283
238.00   499.971   98.282    0.000   98.282    62.385  433.758    0.000  433.758     0.000  370.667    0.000  370.667
238.10   514.034   94.526    0.000   94.526    53.912  467.566    0.000  467.566     0.000  280.086    0.000  280.086
238.20   535.289   88.868    0.000   88.868    70.426  476.515    0.000  476.515     0.000  309.945    0.000  309.945
238.30   522.826   91.913    0.000   91.913    47.123  454.725    0.000  454.725     0.000  260.381    0.000  260.381
238.40   470.519  116.040    0.000  116.040    13.316  471.501    0.000  471.501     0.000  299.791    0.000  299.791
238.50   488.912  103.070    0.000  103.070    11.327  456.368    0.000  456.368     0.000  221.375    0.000  221.375
238.60   510.199  107.070    0.000  107.070     3.805  513.056    0.000  513.056     0.000  161.658    0.000  161.658
238.70   450.276  159.449    0.000  159.449    13.057  486.330    0.000  486.330     0.000  320.802    0.000  320.802
238.80   447.828  160.391    0.000  160.391     0.000  464.369    0.000  464.369     0.000  209.210    0.000  209.210
238.90   471.600   97.729    0.000   97.729     0.000  463.158    0.000  463.158     0.000  311.553    0.000  311.553
239.00   473.341  121.648    0.000  121.648     0.000  497.964    0.000  497.964     0.000  391.075    0.000  391.075
239.10   482.175  111.677    0.000  111.677     5.707  449.065    0.000  449.065     0.000  371.572    0.000  371.572
239.20   454.551  117.907    0.000  117.907     0.000  467.695    0.000  467.695     0.000  309.643    0.000  309.643
239.30   459.629  117.177    0.000  117.177     0.000  523.945    0.000  523.945     0.000  430.585    0.000  430.585
239.40   429.485  132.665    0.000  132.665     0.000  477.818    0.000  477.818     0.000  290.843    0.000  290.843
239.50   447.058  134.556    0.000  134.556     0.000  475.577    0.000  475.577     0.000  199.458    0.000  199.458
239.60   478.500  130.551    0.000  130.551     1.816  458.670    0.000  458.670     0.000  189.707    0.000  189.707
239.70   506.706  122.941    0.000  122.941     1.816  536.537    0.000  536.537     0.000  341.412    0.000  341.412
239.80   481.320  105.707    0.000  105.707     0.000  548.124    0.000  548.124     0.000  471.200    0.000  471.200
239.90   532.650   85.581    0.000   85.581     0.000  509.861    0.000  509.861     0.000  349.957    0.000  349.957
240.00   557.317   84.686    0.000   84.686    11.414  557.842    0.000  557.842     0.000  523.478    0.000  523.478
240.10   510.026   86.553    0.000   86.553     7.350  492.345    0.000  492.345     0.000  352.370    0.000  352.370
240.20   510.509  116.771    0.000  116.771     9.339  495.844    0.000  495.844     0.000  452.099    0.000  452.099
240.30   550.016   74.349    0.000   74.349    56.246  462.901    0.000  462.901     0.000  402.536    0.000  402.536
240.40   454.979  116.133    0.000  116.133    36.317  456.813    0.000  456.813     0.000  351.365    0.000  351.365
240.50   433.954  139.077    0.000  139.077    20.493  461.395    0.000  461.395     0.000  360.312    0.000  360.312
240.60   440.364  118.630    0.000  118.630    15.175  459.493    0.000  459.493     0.000  363.127    0.000  363.127
240.70   422.954  165.177    0.000  165.177    15.218  439.173    0.000  439.173     0.000  389.768    0.000  389.768
240.80   392.415  168.064    0.000  168.064    13.316  499.397    0.000  499.397     0.000  412.489    0.000  412.489
240.90   401.915  162.528    0.000  162.528    26.546  429.359    0.000  429.359     0.000  442.749    0.000  442.749
241.00   416.141  141.640    0.000  141.640    11.327  481.109    0.000  481.109     0.000  472.206    0.000  472.206
241.10   462.473  169.022    0.000  169.022     1.902  509.601    0.000  509.601     0.000  400.928    0.000  400.928
241.20   485.892  122.703    0.000  122.703    30.350  454.997    0.000  454.997     0.000  411.886    0.000  411.886
241.30   449.032  127.266    0.000  127.266    41.418  453.873    0.000  453.873     0.000  471.402    0.000  471.402
241.40   419.079  168.060    0.000  168.060    26.459  477.133    0.000  477.133     0.000  391.779    0.000  391.779
241.50   433.505  175.183    0.000  175.183    13.316  546.135    0.000  546.135     0.000  409.875    0.000  409.875
241.60   438.693  156.889    0.000  156.889     9.425  524.777    0.000  524.777     0.000  671.061    0.000  671.061
241.70   383.550  190.587    0.000  190.587    26.589  465.153    0.000  465.153     0.000  430.987    0.000  430.987
241.80   419.419  189.475    0.000  189.475     0.000  475.401    0.000  475.401     0.000  533.933    0.000  533.933
241.90   393.787  200.156    0.000  200.156     0.000  525.900    0.000  525.900     0.000  411.081    0.000  411.081
242.00   415.091  191.699    0.000  191.699     0.000  537.400    0.000  537.400     0.000  320.702    0.000  320.702
242.10   403.677  172.154    0.000  172.154     0.000  487.895    0.000  487.895     0.000  351.163    0.000  351.163
242.20   336.412  257.361    0.000  257.361     0.000  491.225    0.000  491.225     0.000  573.141    0.000  573.141
242.30   350.143  236.581    0.000  236.581     0.000  441.462    0.000  441.462     0.000  362.524    0.000  362.524
242.40   250.078  325.564    0.000  325.564     0.000  495.723    0.000  495.723     0.000  380.419    0.000  380.419
242.50   266.019  333.412    0.000  333.412     0.000  519.326    0.000  519.326     0.000  361.518    0.000  361.518
242.60   233.819  334.631    0.000  334.631     0.000  564.421    0.000  564.421     0.000  220.570    0.000  220.570
242.70   252.958  332.137    0.000  332.137     0.000  517.814    0.000  517.814     0.000  310.347    0.000  310.347
242.80   244.093  333.121    0.000  333.121     0.000  511.588    0.000  511.588     0.000  412.690    0.000  412.690
242.90   277.958  336.552    0.000  336.552     0.000  507.868    0.000  507.868     0.000  421.939    0.000  421.939
243.00   290.065  313.758    0.000  313.758     0.000  500.434    0.000  500.434     0.000  341.010    0.000  341.010
243.10   300.388  266.362    0.000  266.362     0.000  457.589    0.000  457.589     0.000  543.082    0.000  543.082
243.20   311.937  295.768    0.000  295.768     0.000  549.934    0.000  549.934     0.000  693.480    0.000  693.480
243.30   278.058  294.019    0.000  294.019     0.000  548.511    0.000  548.511     0.000  564.194    0.000  564.194
243.40   279.945  321.927    0.000  321.927     0.000  538.262    0.000  538.262     0.000  762.647    0.000  762.647
243.50   280.984  281.047    0.000  281.047     0.000  489.584    0.000  489.584     0.000  502.868    0.000  502.868
243.60   256.406  334.817    0.000  334.817     0.000  543.280    0.000  543.280     0.000  521.166    0.000  521.166
243.70   319.196  284.136    0.000  284.136     0.000  516.302    0.000  516.302     0.000  362.122    0.000  362.122
243.80   320.481  296.491    0.000  296.491     0.000  518.765    0.000  518.765     0.000  559.368    0.000  559.368
243.90   258.478  313.572    0.000  313.572     0.000  519.671    0.000  519.671     0.000  443.654    0.000  443.654
244.00   318.278  307.034    0.000  307.034     0.000  516.253    0.000  516.253     0.000  484.772    0.000  484.772
244.10   298.425  304.451    0.000  304.451     0.000  511.071    0.000  511.071     0.000  572.337    0.000  572.337
244.20   332.446  292.713    0.000  292.713     0.000  472.590    0.000  472.590     0.000  372.276    0.000  372.276
244.30   318.796  299.097    0.000  299.097     0.000  497.883    0.000  497.883     0.000  561.982    0.000  561.982
244.40   351.604  266.802    0.000  266.802     0.000  496.026    0.000  496.026     0.000  470.396    0.000  470.396
244.50   341.798  264.432    0.000  264.432     0.000  495.809    0.000  495.809     0.000  412.489    0.000  412.489
244.60   317.435  324.329    0.000  324.329     0.000  615.179    0.000  615.179     0.000  532.325    0.000  532.325
244.70   312.032  328.111    0.000  328.111     0.000  565.846    0.000  565.846     0.000  463.057    0.000  463.057
244.80   293.193  287.746    0.000  287.746     0.000  516.216    0.000  516.216     0.000  513.424    0.000  513.424
244.90   287.851  286.114    0.000  286.114     0.000  528.062    0.000  528.062     0.000  419.828    0.000  419.828
245.00   351.414  295.750    0.000  295.750     0.000  582.061    0.000  582.061     0.000  480.550    0.000  480.550
245.10   307.822  278.843    0.000  278.843     0.000  494.081    0.000  494.081     0.000  572.538    0.000  572.538
245.20   276.611  306.285    0.000  306.285     0.000  518.766    0.000  518.766     0.000  609.535    0.000  609.535
245.30   288.517  308.907    0.000  308.907     0.000  544.579    0.000  544.579     0.000  550.823    0.000  550.823
245.40   276.418  286.680    0.000  286.680     0.000  525.293    0.000  525.293     0.000  290.441    0.000  290.441
245.50   266.921  276.084    0.000  276.084     0.000  480.721    0.000  480.721     0.000  523.377    0.000  523.377
245.60   287.666  273.466    0.000  273.466     0.000  445.183    0.000  445.183     0.000  500.054    0.000  500.054
245.70   276.388  284.707    0.000  284.707     0.000  479.683    0.000  479.683     0.000  250.228    0.000  250.228
245.80   231.058  307.616    0.000  307.616     0.000  464.334    0.000  464.334     0.000  410.478    0.000  410.478
245.90   244.741  297.956    0.000  297.956     0.000  484.958    0.000  484.958     0.000  359.508    0.000  359.508
246.00   304.813  317.059    0.000  317.059     0.000  503.764    0.000  503.764     0.000  523.779    0.000  523.779
246.10   291.907  285.364    0.000  285.364     0.000  441.593    0.000  441.593     0.000  381.424    0.000  381.424
246.20   237.415  304.733    0.000  304.733     0.000  517.080    0.000  517.080     0.000  481.153    0.000  481.153
246.30   291.098  252.472    0.000  252.472     0.000  459.968    0.000  459.968     0.000  280.891    0.000  280.891
246.40   290.740  249.772    0.000  249.772     0.000  500.694    0.000  500.694     0.000  412.690    0.000  412.690
246.50   272.631  258.892    0.000  258.892     0.000  453.873    0.000  453.873     0.000  461.449    0.000  461.449
246.60   311.013  266.781    0.000  266.781     0.000  463.944    0.000  463.944     0.000  341.211    0.000  341.211
246.70   348.395  238.183    0.000  238.183     0.000  452.532    0.000  452.532     0.000  280.488    0.000  280.488
246.80   298.645  314.980    0.000  314.980     0.000  506.139    0.000  506.139     0.000  401.531    0.000  401.531
246.90   344.113  267.435    0.000  267.435     0.000  492.433    0.000  492.433     0.000  301.399    0.000  301.399
247.00   322.235  293.360    0.000  293.360     0.000  567.057    0.000  567.057     0.000  411.484    0.000  411.484
247.10   338.584  289.276    0.000  289.276     0.000  527.153    0.000  527.153     0.000  382.027    0.000  382.027
247.20   340.909  262.402    0.000  262.402     0.000  521.314    0.000  521.314     0.000  370.868    0.000  370.868
247.30   340.233  298.524    0.000  298.524     0.000  510.291    0.000  510.291     0.000  332.263    0.000  332.263
247.40   289.347  265.347    0.000  265.347     0.000  475.704    0.000  475.704     0.000  320.300    0.000  320.300
247.50   312.662  296.843    0.000  296.843     0.000  494.598    0.000  494.598     0.000  399.319    0.000  399.319
247.60   281.097  353.791    0.000  353.791     0.000  547.254    0.000  547.254     0.000  430.987    0.000  430.987
247.70   342.186  305.614    0.000  305.614     0.000  532.992    0.000  532.992     0.000  447.877    0.000  447.877
247.80   341.131  276.289    0.000  276.289     0.000  547.864    0.000  547.864     0.000  400.727    0.000  400.727
247.90   358.235  303.208    0.000  303.208     0.000  554.510    0.000  554.510     0.000  461.247    0.000  461.247
248.00   328.322  312.163    0.000  312.163     0.000  525.414    0.000  525.414     0.000  451.797    0.000  451.797
248.10   389.189  292.731    0.000  292.731     0.000  569.123    0.000  569.123     0.000  502.063    0.000  502.063
248.20   375.759  271.377    0.000  271.377     0.000  563.846    0.000  563.846     0.000  361.114    0.000  361.114
248.30   349.575  268.669    0.000  268.669     0.000  567.178    0.000  567.178     0.000  472.306    0.000  472.306
248.40   371.658  254.911    0.000  254.911     0.000  510.459    0.000  510.459     0.000  350.359    0.000  350.359
248.50   325.940  295.681    0.000  295.681     0.000  523.551    0.000  523.551     0.000  351.766    0.000  351.766
248.60   347.551  235.844    0.000  235.844     0.000  499.518    0.000  499.518     0.000  402.033    0.000  402.033
248.70   342.048  268.891    0.000  268.891     0.000  489.270    0.000  489.270     0.000  392.884    0.000  392.884
248.80   334.431  273.859    0.000  273.859     0.000  481.142    0.000  481.142     0.000  320.098    0.000  320.098
248.90   377.137  255.578    0.000  255.578     0.000  544.262    0.000  544.262     0.000  309.943    0.000  309.943
249.00   395.020  238.211    0.000  238.211     0.000  535.531    0.000  535.531     0.000  290.642    0.000  290.642
249.10   375.215  239.851    0.000  239.851     0.000  513.568    0.000  513.568     0.000  390.270    0.000  390.270
249.20   401.400  230.330    0.000  230.330     0.000  524.506    0.000  524.506     0.000  293.455    0.000  293.455
249.30   417.896  229.637    0.000  229.637     0.000  489.313    0.000  489.313     0.000  390.573    0.000  390.573
249.40   420.222  225.956    0.000  225.956     0.000  560.692    0.000  560.692     0.000  380.519    0.000  380.519
249.50   412.743  216.609    0.000  216.609     0.000  519.232    0.000  519.232     0.000  380.218    0.000  380.218
249.60   355.941  254.053    0.000  254.053     0.000  528.312    0.000  528.312     0.000  339.099    0.000  339.099
249.70   386.412  224.877    0.000  224.877     0.000  527.967    0.000  527.967     0.000  319.595    0.000  319.595
249.80   362.305  216.082    0.000  216.082     0.000  507.601    0.000  507.601     0.000  409.573    0.000  409.573
249.90   457.133  180.411    0.000  180.411     0.000  541.540    0.000  541.540     0.000  350.057    0.000  350.057
250.00   397.120  204.352    0.000  204.352     0.000  518.840    0.000  518.840     0.000  270.937    0.000  270.937
250.10   469.680  163.362    0.000  163.362     0.000  550.836    0.000  550.836     0.000  384.238    0.000  384.238
250.20   495.994  117.553    0.000  117.553     0.000  545.217    0.000  545.217     0.000  334.373    0.000  334.373
250.30   526.847  106.974    0.000  106.974     0.000  553.305    0.000  553.305     0.000  344.124    0.000  344.124
250.40   508.135  117.373    0.000  117.373     0.000  507.864    0.000  507.864     0.000  294.160    0.000  294.160
250.50   493.174  149.397    0.000  149.397    27.842  493.074    0.000  493.074     0.000  415.303    0.000  415.303
250.60   543.393  118.138    0.000  118.138     0.000  550.796    0.000  550.796     0.000  385.243    0.000  385.243
250.70   522.951  119.646    0.000  119.646     0.000  552.394    0.000  552.394     0.000  354.378    0.000  354.378
250.80   517.292  116.205    0.000  116.205     0.000  521.521    0.000  521.521     0.000  415.906    0.000  415.906
250.90   539.177  104.431    0.000  104.431     3.805  526.409    0.000  526.409     0.000  253.545    0.000  253.545
251.00   532.877   99.310    0.000   99.310     0.000  545.606    0.000  545.606     0.000  222.781    0.000  222.781
251.10   548.667  110.902    0.000  110.902     3.805  548.111    0.000  548.111     0.000  543.685    0.000  543.685
251.20   510.683  110.697    0.000  110.697     3.632  429.439    0.000  429.439     0.000  314.569    0.000  314.569
251.30   503.522  152.859    0.000  152.859     0.000  528.656    0.000  528.656     0.000  466.675    0.000  466.675
251.40   493.379  150.977    0.000  150.977    15.218  528.137    0.000  528.137     0.000  314.167    0.000  314.167
251.50   506.301   98.421    0.000   98.421    37.441  487.758    0.000  487.758     0.000  404.947    0.000  404.947
251.60   509.661  153.629    0.000  153.629    28.534  546.470    0.000  546.470     0.000  453.505    0.000  453.505
251.70   495.876  153.420    0.000  153.420    28.534  528.355    0.000  528.355     0.000  384.640    0.000  384.640
251.80   465.560  141.447    0.000  141.447     9.511  542.406    0.000  542.406     0.000  293.859    0.000  293.859
251.90   456.756  134.520    0.000  134.520    22.828  466.966    0.000  466.966     0.000  303.008    0.000  303.008
252.00   447.731  130.918    0.000  130.918     9.511  523.948    0.000  523.948     0.000  422.240    0.000  422.240
252.10   486.308  151.077    0.000  151.077    13.316  549.152    0.000  549.152     0.000  414.801    0.000  414.801
252.20   473.487  145.310    0.000  145.310    15.132  522.349    0.000  522.349     0.000  392.985    0.000  392.985
252.30   424.219  183.349    0.000  183.349    24.730  488.755    0.000  488.755     0.000  293.759    0.000  293.759
252.40   483.387  168.276    0.000  168.276    20.925  529.221    0.000  529.221     0.000  273.651    0.000  273.651
252.50   436.310  149.545    0.000  149.545     5.620  447.682    0.000  447.682     0.000  466.675    0.000  466.675
252.60   424.847  169.004    0.000  169.004    11.414  513.567    0.000  513.567     0.000  303.811    0.000  303.811
252.70   433.939  178.131    0.000  178.131     0.000  528.401    0.000  528.401     0.000  202.574    0.000  202.574
252.80   442.587  139.778    0.000  139.778     7.609  490.436    0.000  490.436     0.000  303.107    0.000  303.107
252.90   431.400  140.709    0.000  140.709    22.395  463.540    0.000  463.540     0.000  471.903    0.000  471.903
253.00   419.345  153.514    0.000  153.514    34.198  455.504    0.000  455.504     0.000  200.664    0.000  200.664
253.10   459.705  129.964    0.000  129.964    62.776  432.333    0.000  432.333     0.000  152.107    0.000  152.107
253.20   445.919  158.236    0.000  158.236    70.082  444.092    0.000  444.092     0.000   80.627    0.000   80.627
253.30   475.886  130.945    0.000  130.945    24.298  485.854    0.000  485.854     0.000  151.403    0.000  151.403
253.40   470.833  129.203    0.000  129.203    33.204  427.233    0.000  427.233     0.000  111.693    0.000  111.693
253.50   468.886  138.103    0.000  138.103    22.222  450.401    0.000  450.401     0.000  131.698    0.000  131.698
253.60   450.580  162.411    0.000  162.411     0.000  432.156    0.000  432.156     0.000  111.491    0.000  111.491
253.70   436.428  164.318    0.000  164.318     1.902  487.322    0.000  487.322     0.000  220.368    0.000  220.368
253.80   477.480  115.900    0.000  115.900     0.000  429.176    0.000  429.176     0.000  131.497    0.000  131.497
253.90   516.527  127.913    0.000  127.913     0.000  505.487    0.000  505.487     0.000  355.083    0.000  355.083
254.00   482.267  135.994    0.000  135.994     0.000  497.958    0.000  497.958     0.000  282.699    0.000  282.699
254.10   444.924  145.109    0.000  145.109     0.000  462.375    0.000  462.375     0.000  151.805    0.000  151.805
254.20   465.086  197.665    0.000  197.665     0.000  519.839    0.000  519.839     0.000  202.574    0.000  202.574
254.30   409.465  213.282    0.000  213.282     0.000  527.236    0.000  527.236     0.000  233.237    0.000  233.237
254.40   446.743  181.508    0.000  181.508     0.000  534.799    0.000  534.799     0.000  456.118    0.000  456.118
254.50   411.156  169.018    0.000  169.018     0.000  470.552    0.000  470.552     0.000  466.071    0.000  466.071
254.60   428.256  176.467    0.000  176.467     0.000  501.203    0.000  501.203     0.000  334.272    0.000  334.272
254.70   402.470  173.179    0.000  173.179     0.000  467.783    0.000  467.783     0.000   50.367    0.000   50.367
254.80   392.113  185.729    0.000  185.729     0.000  466.355    0.000  466.355     0.000  151.905    0.000  151.905
254.90   434.418  180.560    0.000  180.560     0.000  547.205    0.000  547.205     0.000  241.280    0.000  241.280
255.00   410.588  178.761    0.000  178.761     0.000  552.866    0.000  552.866     0.000  656.078    0.000  656.078
255.10   457.594  165.692    0.000  165.692     0.000  497.531    0.000  497.531     0.000  445.663    0.000  445.663
255.20   464.724  191.647    0.000  191.647     1.902  563.940    0.000  563.940     0.000  342.918    0.000  342.918
255.30   457.449  185.235    0.000  185.235     0.000  539.034    0.000  539.034     0.000  373.178    0.000  373.178
255.40   448.880  179.552    0.000  179.552     0.000  505.530    0.000  505.530     0.000  331.156    0.000  331.156
255.50   460.570  183.203    0.000  183.203     0.000  533.370    0.000  533.370     0.000  242.285    0.000  242.285
255.60   421.055  209.636    0.000  209.636     0.000  516.598    0.000  516.598     0.000  201.568    0.000  201.568
255.70   412.732  181.317    0.000  181.317     0.000  533.676    0.000  533.676     0.000  333.871    0.000  333.871
255.80   461.925  191.095    0.000  191.095     0.000  533.371    0.000  533.371     0.000  583.293    0.000  583.293
255.90   395.768  202.496    0.000  202.496    13.316  594.983    0.000  594.983     0.000  566.102    0.000  566.102
256.00   433.982  216.784    0.000  216.784    13.316  532.681    0.000  532.681     0.000  455.214    0.000  455.214
256.10   459.897  198.036    0.000  198.036     0.000  493.512    0.000  493.512     0.000  513.724    0.000  513.724
256.20   420.527  208.948    0.000  208.948     0.000  501.337    0.000  501.337     0.000  435.912    0.000  435.912
256.30   401.270  206.541    0.000  206.541     0.000  529.523    0.000  529.523     0.000  425.355    0.000  425.355
256.40   443.514  177.461    0.000  177.461     5.707  515.254    0.000  515.254     0.000  497.238    0.000  497.238
256.50   447.338  168.112    0.000  168.112     0.000  511.060    0.000  511.060     0.000  475.924    0.000  475.924
256.60   446.308  224.413    0.000  224.413     5.707  558.797    0.000  558.797     0.000  576.257    0.000  576.257
256.70   410.452  223.365    0.000  223.365     0.000  578.330    0.000  578.330     0.000  405.450    0.000  405.450
256.80   452.243  205.701    0.000  205.701     3.805  501.770    0.000  501.770     0.000  343.220    0.000  343.220
256.90   417.657  221.278    0.000  221.278     0.000  508.814    0.000  508.814     0.000  415.001    0.000  415.001
257.00   406.168  218.897    0.000  218.897     0.000  507.556    0.000  507.556     0.000  556.347    0.000  556.347
257.10   409.766  195.948    0.000  195.948     0.000  484.949    0.000  484.949     0.000  232.031    0.000  232.031
257.20   396.685  232.645    0.000  232.645     0.000  476.603    0.000  476.603     0.000  212.828    0.000  212.828
257.30   404.587  187.149    0.000  187.149     0.000  467.309    0.000  467.309     0.000  243.189    0.000  243.189
257.40   459.963  172.789    0.000  172.789     0.000  454.383    0.000  454.383     0.000  182.367    0.000  182.367
257.50   407.628  193.797    0.000  193.797     0.000  465.144    0.000  465.144     0.000  131.900    0.000  131.900
257.60   413.443  172.005    0.000  172.005     0.000  448.629    0.000  448.629     0.000  405.147    0.000  405.147
257.70   399.078  197.305    0.000  197.305     0.000  443.577    0.000  443.577     0.000  334.675    0.000  334.675
257.80   408.889  216.701    0.000  216.701     0.000  506.995    0.000  506.995     0.000  395.699    0.000  395.699
257.90   420.463  212.232    0.000  212.232     0.000  524.592    0.000  524.592     0.000  273.551    0.000  273.551
258.00   436.572  225.217    0.000  225.217     0.000  545.997    0.000  545.997     0.000  620.994    0.000  620.994
258.10   453.231  233.070    0.000  233.070     0.000  565.193    0.000  565.193     0.000  489.496    0.000  489.496
258.20   450.128  170.480    0.000  170.480     0.000  497.659    0.000  497.659     0.000  389.063    0.000  389.063
258.30   457.312  166.972    0.000  166.972     0.000  517.679    0.000  517.679     0.000  539.863    0.000  539.863
258.40   421.611  176.369    0.000  176.369     0.000  487.543    0.000  487.543     0.000  389.365    0.000  389.365
258.50   411.569  205.274    0.000  205.274     0.000  515.474    0.000  515.474     0.000  370.565    0.000  370.565
258.60   425.288  148.628    0.000  148.628     0.000  455.551    0.000  455.551     0.000  259.174    0.000  259.174
258.70   392.065  235.637    0.000  235.637     0.000  535.574    0.000  535.574     0.000  380.719    0.000  380.719
258.80   425.524  219.865    0.000  219.865     0.000  532.592    0.000  532.592     0.000  542.578    0.000  542.578
258.90   402.953  227.741    0.000  227.741     0.000  508.038    0.000  508.038     0.000  490.099    0.000  490.099
259.00   358.326  252.104    0.000  252.104     0.000  503.155    0.000  503.155     0.000  480.749    0.000  480.749
259.10   399.050  206.949    0.000  206.949     0.000  511.236    0.000  511.236     0.000  491.205    0.000  491.205
259.20   357.571  220.161    0.000  220.161     0.000  522.045    0.000  522.045     0.000  571.431    0.000  571.431
259.30   379.078  237.420    0.000  237.420     0.000  527.492    0.000  527.492     0.000  451.897    0.000  451.897
259.40   392.810  203.087    0.000  203.087     0.000  488.883    0.000  488.883     0.000  571.129    0.000  571.129
259.50   399.494  226.264    0.000  226.264     0.000  505.354    0.000  505.354     0.000  571.431    0.000  571.431
259.60   379.376  203.304    0.000  203.304     0.000  477.947    0.000  477.947     0.000  550.419    0.000  550.419
259.70   376.646  182.907    0.000  182.907     0.000  469.082    0.000  469.082     0.000  550.217    0.000  550.217
259.80   369.111  235.992    0.000  235.992     0.000  499.822    0.000  499.822     0.000  532.523    0.000  532.523
259.90   392.632  211.568    0.000  211.568     0.000  466.791    0.000  466.791     0.000  382.730    0.000  382.730
260.00   434.312  199.590    0.000  199.590     0.000  525.420    0.000  525.420     0.000  493.417    0.000  493.417
260.10   450.501  167.480    0.000  167.480     0.000  540.981    0.000  540.981     0.000  641.403    0.000  641.403
260.20   423.195  198.522    0.000  198.522     0.000  476.001    0.000  476.001     0.000  512.317    0.000  512.317
260.30   431.941  179.684    0.000  179.684     0.000  460.392    0.000  460.392     0.000  510.808    0.000  510.808
260.40   418.392  177.674    0.000  177.674     0.000  444.692    0.000  444.692     0.000  502.968    0.000  502.968
260.50   423.658  191.885    0.000  191.885     0.000  482.442    0.000  482.442     0.000  472.103    0.000  472.103
260.60   398.167  220.404    0.000  220.404     0.000  516.207    0.000  516.207     0.000  511.913    0.000  511.913
260.70   411.872  188.081    0.000  188.081     0.000  509.680    0.000  509.680     0.000  490.400    0.000  490.400
260.80   486.672  205.532    0.000  205.532     0.000  498.698    0.000  498.698     0.000  511.411    0.000  511.411
260.90   407.835  165.334    0.000  165.334     0.000  458.576    0.000  458.576     0.000  422.136    0.000  422.136
261.00   400.575  187.685    0.000  187.685     0.000  465.621    0.000  465.621     0.000  412.686    0.000  412.686
261.10   389.295  182.446    0.000  182.446     0.000  455.076    0.000  455.076     0.000  351.564    0.000  351.564
261.20   415.932  196.751    0.000  196.751     0.000  477.685    0.000  477.685     0.000  521.866    0.000  521.866
261.30   386.448  207.407    0.000  207.407     0.000  511.412    0.000  511.412     0.000  542.478    0.000  542.478
261.40   420.990  203.555    0.000  203.555     0.000  491.342    0.000  491.342     0.000  551.421    0.000  551.421
261.50   418.754  212.806    0.000  212.806     0.000  554.946    0.000  554.946     0.000  512.217    0.000  512.217
261.60   381.862  208.415    0.000  208.415     3.805  479.117    0.000  479.117     0.000  513.020    0.000  513.020
261.70   422.825  203.134    0.000  203.134     1.902  513.570    0.000  513.570     0.000  592.945    0.000  592.945
261.80   379.096  204.336    0.000  204.336     0.000  446.649    0.000  446.649     0.000  432.895    0.000  432.895
261.90   411.561  203.986    0.000  203.986     9.511  520.925    0.000  520.925     0.000  611.544    0.000  611.544
262.00   452.776  215.514    0.000  215.514    11.241  567.143    0.000  567.143     0.000  592.241    0.000  592.241
262.10   447.695  186.878    0.000  186.878     7.609  493.731    0.000  493.731     0.000  552.028    0.000  552.028
262.20   456.650  178.353    0.000  178.353     0.000  538.863    0.000  538.863     0.000  543.383    0.000  543.383
262.30   427.405  186.712    0.000  186.712     0.000  509.768    0.000  509.768     0.000  571.731    0.000  571.731
262.40   435.038  197.157    0.000  197.157     0.000  540.898    0.000  540.898     0.000  512.417    0.000  512.417
262.50   396.849  217.691    0.000  217.691     0.000  496.494    0.000  496.494     0.000  561.276    0.000  561.276
262.60   486.873  151.912    0.000  151.912     1.816  510.373    0.000  510.373     0.000  492.211    0.000  492.211
262.70   505.784  140.879    0.000  140.879     0.000  514.008    0.000  514.008     0.000  473.712    0.000  473.712
262.80   468.613  133.265    0.000  133.265     0.000  522.910    0.000  522.910     0.000  361.517    0.000  361.517
262.90   519.045  127.776    0.000  127.776     0.000  536.706    0.000  536.706     0.000  643.615    0.000  643.615
263.00   510.963  142.154    0.000  142.154     0.000  550.109    0.000  550.109     0.000  572.638    0.000  572.638
263.10   500.619  116.644    0.000  116.644     0.000  436.187    0.000  436.187     0.000  270.535    0.000  270.535
263.20   466.183  181.911    0.000  181.911     0.000  532.463    0.000  532.463     0.000  440.434    0.000  440.434
263.30   480.186  137.032    0.000  137.032     0.000  509.379    0.000  509.379     0.000  520.965    0.000  520.965
263.40   491.122  124.875    0.000  124.875     0.000  482.057    0.000  482.057     0.000  502.868    0.000  502.868
263.50   521.341  120.226    0.000  120.226     0.000  513.531    0.000  513.531     0.000  480.952    0.000  480.952
263.60   480.542  157.548    0.000  157.548     0.000  509.900    0.000  509.900     0.000  680.610    0.000  680.610
263.70   466.948  144.059    0.000  144.059     0.000  466.185    0.000  466.185     0.000  423.246    0.000  423.246
263.80   488.141  141.450    0.000  141.450     0.000  508.560    0.000  508.560     0.000  572.337    0.000  572.337
263.90   489.928  140.284    0.000  140.284     0.000  520.447    0.000  520.447     0.000  621.799    0.000  621.799
264.00   502.483  131.438    0.000  131.438     0.000  484.823    0.000  484.823     0.000  461.851    0.000  461.851
264.10   487.568  144.982    0.000  144.982     0.000  500.687    0.000  500.687     0.000  281.695    0.000  281.695
264.20   489.801  127.883    0.000  127.883     0.000  469.257    0.000  469.257     0.000  370.566    0.000  370.566
264.30   465.588  148.656    0.000  148.656     0.000  450.754    0.000  450.754     0.000  411.482    0.000  411.482
264.40   508.029  140.288    0.000  140.288     0.000  503.758    0.000  503.758     0.000  382.027    0.000  382.027
264.50   505.531  139.691    0.000  139.691     0.000  516.980    0.000  516.980     0.000  470.999    0.000  470.999
264.60   489.471  138.544    0.000  138.544     0.000  522.689    0.000  522.689     0.000  563.689    0.000  563.689
264.70   483.850  157.212    0.000  157.212     0.000  485.556    0.000  485.556     0.000  390.471    0.000  390.471
264.80   421.705  175.037    0.000  175.037     0.000  477.768    0.000  477.768     0.000  370.967    0.000  370.967
264.90   479.892  151.512    0.000  151.512     0.000  512.491    0.000  512.491     0.000  432.595    0.000  432.595
265.00   464.918  137.642    0.000  137.642     0.000  474.881    0.000  474.881     0.000  312.358    0.000  312.358
265.10   495.563  128.664    0.000  128.664     0.000  467.227    0.000  467.227     0.000  522.171    0.000  522.171
265.20   533.333  125.763    0.000  125.763     0.000  484.387    0.000  484.387     0.000  420.632    0.000  420.632
265.30   414.156  171.934    0.000  171.934     0.000  425.113    0.000  425.113     0.000  391.678    0.000  391.678
265.40   391.962  213.407    0.000  213.407     0.000  448.851    0.000  448.851     0.000  493.114    0.000  493.114
265.50   427.129  231.012    0.000  231.012     0.000  518.236    0.000  518.236     0.000  492.311    0.000  492.311
265.60   340.201  258.009    0.000  258.009     0.000  435.616    0.000  435.616     0.000  482.357    0.000  482.357
265.70   426.669  184.411    0.000  184.411     0.000  465.367    0.000  465.367     0.000  523.275    0.000  523.275
265.80   409.927  213.515    0.000  213.515     0.000  476.048    0.000  476.048     0.000  571.130    0.000  571.130
265.90   427.242  193.419    0.000  193.419     0.000  509.418    0.000  509.418     0.000  419.124    0.000  419.124
266.00   441.981  222.495    0.000  222.495     0.000  504.403    0.000  504.403     0.000  502.665    0.000  502.665
266.10   425.889  207.331    0.000  207.331     0.000  512.185    0.000  512.185     0.000  470.596    0.000  470.596
266.20   454.870  198.236    0.000  198.236     0.000  528.833    0.000  528.833     0.000  352.068    0.000  352.068
266.30   421.934  217.116    0.000  217.116     0.000  556.413    0.000  556.413     0.000  460.643    0.000  460.643
266.40   465.736  191.191    0.000  191.191     0.000  534.194    0.000  534.194     0.000  541.875    0.000  541.875
266.50   456.126  163.670    0.000  163.670     0.000  490.788    0.000  490.788     0.000  253.042    0.000  253.042
266.60   438.471  213.157    0.000  213.157     0.000  509.157    0.000  509.157     0.000  621.596    0.000  621.596
266.70   403.767  212.028    0.000  212.028     0.000  510.411    0.000  510.411     0.000  472.909    0.000  472.909
266.80   452.303  211.481    0.000  211.481     0.000  525.325    0.000  525.325     0.000  492.412    0.000  492.412
266.90   416.165  217.707    0.000  217.707     0.000  539.169    0.000  539.169     0.000  449.484    0.000  449.484
267.00   414.996  204.661    0.000  204.661     0.000  522.565    0.000  522.565     0.000  472.004    0.000  472.004
267.10   408.303  222.039    0.000  222.039     0.000  541.236    0.000  541.236     0.000  392.983    0.000  392.983
267.20   447.142  225.805    0.000  225.805     0.000  518.973    0.000  518.973     0.000  520.963    0.000  520.963
267.30   467.086  180.211    0.000  180.211     0.000  481.188    0.000  481.188     0.000  423.041    0.000  423.041
267.40   436.304  226.711    0.000  226.711     0.000  561.256    0.000  561.256     0.000  682.521    0.000  682.521
267.50   444.235  203.387    0.000  203.387     0.000  489.182    0.000  489.182     0.000  603.902    0.000  603.902
267.60   416.774  196.925    0.000  196.925     0.000  525.932    0.000  525.932     0.000  551.523    0.000  551.523
267.70   438.621  175.045    0.000  175.045     0.000  501.032    0.000  501.032     0.000  493.416    0.000  493.416
267.80   477.623  169.555    0.000  169.555     0.000  518.411    0.000  518.411     0.000  482.460    0.000  482.460
267.90   446.162  192.273    0.000  192.273     0.000  556.412    0.000  556.412     0.000  433.096    0.000  433.096
268.00   427.602  222.881    0.000  222.881     0.000  494.199    0.000  494.199     0.000  362.423    0.000  362.423
268.10   409.683  223.929    0.000  223.929     0.000  480.714    0.000  480.714     0.000  480.850    0.000  480.850
268.20   439.943  190.506    0.000  190.506     0.000  493.508    0.000  493.508     0.000  432.092    0.000  432.092
268.30   374.831  246.177    0.000  246.177     0.000  488.103    0.000  488.103     0.000  472.807    0.000  472.807
268.40   349.375  278.048    0.000  278.048     0.000  515.079    0.000  515.079     0.000  412.991    0.000  412.991
268.50   357.111  283.200    0.000  283.200     0.000  538.301    0.000  538.301     0.000  321.506    0.000  321.506
268.60   346.466  282.315    0.000  282.315     0.000  510.110    0.000  510.110     0.000  501.962    0.000  501.962
268.70   369.336  256.199    0.000  256.199     0.000  499.216    0.000  499.216     0.000  372.978    0.000  372.978
268.80   434.198  222.149    0.000  222.149     0.000  536.699    0.000  536.699     0.000  535.036    0.000  535.036
268.90   400.520  212.943    0.000  212.943     0.000  547.848    0.000  547.848     0.000  473.811    0.000  473.811
269.00   417.506  199.224    0.000  199.224     0.000  487.109    0.000  487.109     0.000  332.162    0.000  332.162
269.10   404.120  179.614    0.000  179.614     0.000  488.494    0.000  488.494     0.000  392.884    0.000  392.884
269.20   403.343  190.676    0.000  190.676     0.000  520.268    0.000  520.268     0.000  421.939    0.000  421.939
269.30   406.407  196.150    0.000  196.150     0.000  523.950    0.000  523.950     0.000  500.958    0.000  500.958
269.40   413.492  182.005    0.000  182.005     0.000  492.167    0.000  492.167     0.000  292.853    0.000  292.853
269.50   426.552  211.939    0.000  211.939     0.000  523.210    0.000  523.210     0.000  312.859    0.000  312.859
269.60   419.571  216.737    0.000  216.737     0.000  497.880    0.000  497.880     0.000  322.310    0.000  322.310
269.70   427.076  248.538    0.000  248.538     0.000  527.188    0.000  527.188     0.000  422.540    0.000  422.540
269.80   444.152  221.121    0.000  221.121     0.000  544.132    0.000  544.132     0.000  462.352    0.000  462.352
269.90   478.965  166.942    0.000  166.942     0.000  535.406    0.000  535.406     0.000  483.162    0.000  483.162
270.00   499.548  189.475    0.000  189.475     0.000  534.580    0.000  534.580     0.000  591.839    0.000  591.839
270.10   486.154  196.079    0.000  196.079     0.000  519.624    0.000  519.624     0.000  422.039    0.000  422.039
270.20   464.377  193.678    0.000  193.678     0.000  475.479    0.000  475.479     0.000  353.072    0.000  353.072
270.30   438.335  189.219    0.000  189.219     0.000  503.706    0.000  503.706     0.000  382.830    0.000  382.830
270.40   455.893  173.674    0.000  173.674     0.000  507.731    0.000  507.731     0.000  373.381    0.000  373.381
270.50   460.648  158.657    0.000  158.657     0.000  483.998    0.000  483.998     0.000  384.338    0.000  384.338
270.60   473.738  167.525    0.000  167.525     0.000  508.250    0.000  508.250     0.000  452.300    0.000  452.300
270.70   420.213  195.604    0.000  195.604     0.000  514.519    0.000  514.519     0.000  441.844    0.000  441.844
270.80   448.101  175.827    0.000  175.827     0.000  480.801    0.000  480.801     0.000  471.402    0.000  471.402
270.90   442.647  175.107    0.000  175.107     0.000  476.859    0.000  476.859     0.000  442.044    0.000  442.044
271.00   462.166  182.927    0.000  182.927     0.000  502.668    0.000  502.668     0.000  471.703    0.000  471.703
271.10   455.327  166.026    0.000  166.026     0.000  550.098    0.000  550.098     0.000  562.585    0.000  562.585
271.20   467.916  185.677    0.000  185.677     0.000  454.898    0.000  454.898     0.000  460.242    0.000  460.242
271.30   451.251  192.693    0.000  192.693     0.000  441.587    0.000  441.587     0.000  412.890    0.000  412.890
271.40   468.876  177.229    0.000  177.229     0.000  504.750    0.000  504.750     0.000  371.972    0.000  371.972
271.50   435.155  164.402    0.000  164.402     0.000  454.984    0.000  454.984     0.000  434.001    0.000  434.001
271.60   452.005  159.890    0.000  159.890     0.000  456.590    0.000  456.590     0.000  513.221    0.000  513.221
271.70   404.388  187.652    0.000  187.652     0.000  510.712    0.000  510.712     0.000  493.316    0.000  493.316
271.80   489.459  145.230    0.000  145.230     0.000  487.285    0.000  487.285     0.000  364.534    0.000  364.534
271.90   417.820  227.663    0.000  227.663     0.000  469.944    0.000  469.944     0.000  292.049    0.000  292.049
272.00   422.574  196.856    0.000  196.856     0.000  404.795    0.000  404.795     0.000  294.059    0.000  294.059
272.10   460.503  196.328    0.000  196.328     0.000  507.818    0.000  507.818     0.000  381.725    0.000  381.725
272.20   407.187  217.670    0.000  217.670     0.000  447.643    0.000  447.643     0.000  362.020    0.000  362.020
272.30   411.724  223.173    0.000  223.173     0.000  467.613    0.000  467.613     0.000  511.211    0.000  511.211
272.40   482.043  148.809    0.000  148.809     0.000  418.413    0.000  418.413     0.000  313.363    0.000  313.363
272.50   469.086  169.861    0.000  169.861     0.000  508.509    0.000  508.509     0.000  482.961    0.000  482.961
272.60   447.219  210.085    0.000  210.085     0.000  498.740    0.000  498.740     0.000  341.914    0.000  341.914
272.70   468.619  170.936    0.000  170.936     0.000  491.432    0.000  491.432     0.000  291.345    0.000  291.345
272.80   444.269  196.983    0.000  196.983     0.000  501.458    0.000  501.458     0.000  370.566    0.000  370.566
272.90   464.500  186.940    0.000  186.940     0.000  477.338    0.000  477.338     0.000  349.152    0.000  349.152
273.00   464.083  189.398    0.000  189.398     0.000  483.867    0.000  483.867     0.000  410.879    0.000  410.879
273.10   406.036  200.938    0.000  200.938     0.000  453.002    0.000  453.002     0.000  562.483    0.000  562.483
273.20   381.973  249.103    0.000  249.103     0.000  505.395    0.000  505.395     0.000  434.203    0.000  434.203
273.30   377.929  231.263    0.000  231.263     0.000  492.858    0.000  492.858     0.000  350.560    0.000  350.560
273.40   398.852  208.012    0.000  208.012     0.000  516.422    0.000  516.422     0.000  370.666    0.000  370.666
273.50   405.575  236.550    0.000  236.550     0.000  511.107    0.000  511.107     0.000  523.777    0.000  523.777
273.60   451.935  182.412    0.000  182.412     0.000  499.474    0.000  499.474     0.000  582.591    0.000  582.591
273.70   437.623  176.162    0.000  176.162     0.000  469.384    0.000  469.384     0.000  611.945    0.000  611.945
273.80   436.576  193.575    0.000  193.575     0.000  503.842    0.000  503.842     0.000  652.260    0.000  652.260
273.90   465.249  166.632    0.000  166.632     0.000  457.406    0.000  457.406     0.000  472.807    0.000  472.807
274.00   432.210  192.589    0.000  192.589     0.000  514.515    0.000  514.515     0.000  551.727    0.000  551.727
274.10   440.754  203.458    0.000  203.458     0.000  498.354    0.000  498.354     0.000  410.075    0.000  410.075
274.20   458.638  163.683    0.000  163.683     0.000  506.093    0.000  506.093     0.000  472.607    0.000  472.607
274.30   446.488  176.706    0.000  176.706     1.902  425.678    0.000  425.678     0.000  483.566    0.000  483.566
274.40   424.932  185.597    0.000  185.597     7.609  506.700    0.000  506.700     0.000  531.820    0.000  531.820
274.50   482.255  142.224    0.000  142.224     0.000  458.749    0.000  458.749     0.000  460.341    0.000  460.341
274.60   472.986  136.616    0.000  136.616     0.000  450.150    0.000  450.150     0.000  512.819    0.000  512.819
274.70   503.870  123.102    0.000  123.102     0.000  478.164    0.000  478.164     0.000  449.987    0.000  449.987
274.80   476.998  149.594    0.000  149.594     0.000  444.223    0.000  444.223     0.000  410.578    0.000  410.578
274.90   429.735  190.920    0.000  190.920     0.000  477.816    0.000  477.816     0.000  350.961    0.000  350.961
275.00   428.974  198.583    0.000  198.583     0.000  423.428    0.000  423.428     0.000  370.667    0.000  370.667
275.10   442.498  165.537    0.000  165.537     0.000  445.733    0.000  445.733     0.000  391.173    0.000  391.173
275.20   432.243  210.027    0.000  210.027     0.000  513.225    0.000  513.225     0.000  451.998    0.000  451.998
275.30   418.152  191.037    0.000  191.037     0.000  462.812    0.000  462.812     0.000  390.169    0.000  390.169
275.40   386.131  221.671    0.000  221.671     0.000  432.891    0.000  432.891     0.000  283.704    0.000  283.704
275.50   430.248  189.074    0.000  189.074     0.000  452.958    0.000  452.958     0.000  484.268    0.000  484.268
275.60   446.765  187.455    0.000  187.455     0.000  416.767    0.000  416.767     0.000  283.805    0.000  283.805
275.70   430.358  200.803    0.000  200.803     0.000  511.792    0.000  511.792     0.000  495.929    0.000  495.929
275.80   457.056  186.493    0.000  186.493     1.859  480.453    0.000  480.453     0.000  466.273    0.000  466.273
275.90   419.767  206.227    0.000  206.227     0.000  459.872    0.000  459.872     0.000  393.387    0.000  393.387
276.00   406.375  204.320    0.000  204.320     0.000  422.036    0.000  422.036     0.000  314.266    0.000  314.266
276.10   374.750  209.293    0.000  209.293     0.000  430.555    0.000  430.555     0.000  284.107    0.000  284.107
276.20   406.171  225.554    0.000  225.554     0.000  430.693    0.000  430.693     0.000  304.415    0.000  304.415
276.30   374.006  228.782    0.000  228.782     0.000  430.126    0.000  430.126     0.000  284.007    0.000  284.007
276.40   360.964  230.063    0.000  230.063     0.000  453.004    0.000  453.004     0.000  351.365    0.000  351.365
276.50   365.381  224.553    0.000  224.553     0.000  451.018    0.000  451.018     0.000  291.246    0.000  291.246
276.60   443.641  208.260    0.000  208.260     0.000  473.154    0.000  473.154     0.000  463.660    0.000  463.660
276.70   399.186  200.031    0.000  200.031     0.000  436.835    0.000  436.835     0.000  422.241    0.000  422.241
276.80   435.232  197.375    0.000  197.375     0.000  437.310    0.000  437.310     0.000  402.536    0.000  402.536
276.90   413.765  201.244    0.000  201.244     0.000  466.277    0.000  466.277     0.000  490.905    0.000  490.905
277.00   399.800  201.729    0.000  201.729     0.000  442.023    0.000  442.023     0.000  282.398    0.000  282.398
277.10   387.578  216.966    0.000  216.966     0.000  385.689    0.000  385.689     0.000  400.525    0.000  400.525
277.20   413.593  200.358    0.000  200.358     0.000  430.482    0.000  430.482     0.000  211.623    0.000  211.623
277.30   409.575  196.094    0.000  196.094     0.000  404.886    0.000  404.886     0.000  271.943    0.000  271.943
277.40   388.070  243.389    0.000  243.389     0.000  380.806    0.000  380.806     0.000  281.896    0.000  281.896
277.50   417.074  212.622    0.000  212.622     0.000  422.352    0.000  422.352     0.000  282.901    0.000  282.901
277.60   402.438  199.349    0.000  199.349     0.000  395.764    0.000  395.764     0.000  311.553    0.000  311.553
277.70   433.548  185.534    0.000  185.534     0.000  428.406    0.000  428.406     0.000  384.842    0.000  384.842
277.80   432.100  176.498    0.000  176.498     3.761  381.571    0.000  381.571     0.000  385.042    0.000  385.042
277.90   432.489  176.128    0.000  176.128     0.000  421.046    0.000  421.046     0.000  151.905    0.000  151.905
278.00   444.090  193.925    0.000  193.925     0.000  410.021    0.000  410.021     0.000  323.617    0.000  323.617
278.10   425.225  211.620    0.000  211.620     0.000  498.479    0.000  498.479     0.000  430.383    0.000  430.383
278.20   453.548  200.459    0.000  200.459     0.000  472.064    0.000  472.064     0.000  340.707    0.000  340.707
278.30   411.390  194.856    0.000  194.856     0.000  441.021    0.000  441.021     0.000  270.736    0.000  270.736
278.40   435.908  192.415    0.000  192.415     0.000  460.086    0.000  460.086     0.000  301.901    0.000  301.901
278.50   396.391  189.533    0.000  189.533     0.000  437.778    0.000  437.778     0.000  300.895    0.000  300.895
278.60   425.640  192.119    0.000  192.119     0.000  472.624    0.000  472.624     0.000  210.516    0.000  210.516
278.70   436.739  188.399    0.000  188.399     0.000  456.715    0.000  456.715     0.000  330.453    0.000  330.453
278.80   472.991  180.637    0.000  180.637     0.000  488.664    0.000  488.664     0.000  310.547    0.000  310.547
278.90   439.757  195.015    0.000  195.015     0.000  472.754    0.000  472.754     0.000  324.521    0.000  324.521
279.00   438.020  192.327    0.000  192.327     0.000  476.994    0.000  476.994     0.000  230.221    0.000  230.221
279.10   461.245  187.996    0.000  187.996     0.000  503.059    0.000  503.059     0.000  270.736    0.000  270.736
279.20   455.922  173.348    0.000  173.348     5.707  468.647    0.000  468.647     0.000  210.215    0.000  210.215
279.30   428.091  178.826    0.000  178.826     0.000  412.225    0.000  412.225     0.000  340.506    0.000  340.506
279.40   397.017  213.812    0.000  213.812     0.000  419.190    0.000  419.190     0.000  330.553    0.000  330.553
279.50   485.607  150.721    0.000  150.721     0.000  460.606    0.000  460.606     0.000  390.270    0.000  390.270
279.60   433.674  179.802    0.000  179.802     0.000  502.331    0.000  502.331     0.000  381.926    0.000  381.926
279.70   410.128  173.451    0.000  173.451     3.805  441.852    0.000  441.852     0.000  269.932    0.000  269.932
279.80   407.161  182.309    0.000  182.309     5.707  476.483    0.000  476.483     0.000  312.156    0.000  312.156
279.90   429.419  196.700    0.000  196.700     0.000  478.125    0.000  478.125     0.000  231.730    0.000  231.730
280.00   415.183  169.378    0.000  169.378     0.000  449.506    0.000  449.506     0.000  259.376    0.000  259.376
280.10   410.116  185.456    0.000  185.456     0.000  451.754    0.000  451.754     0.000  339.200    0.000  339.200
280.20   359.665  222.277    0.000  222.277     0.000  460.876    0.000  460.876     0.000  290.843    0.000  290.843
280.30   347.430  219.912    0.000  219.912     0.000  421.609    0.000  421.609     0.000  320.500    0.000  320.500
280.40   403.316  226.232    0.000  226.232     0.000  452.437    0.000  452.437     0.000  330.754    0.000  330.754
280.50   377.021  218.677    0.000  218.677     0.000  433.414    0.000  433.414     0.000  280.186    0.000  280.186
280.60   402.680  201.584    0.000  201.584     0.000  455.212    0.000  455.212     0.000  310.950    0.000  310.950
280.70   429.577  193.451    0.000  193.451     0.000  448.856    0.000  448.856     0.000  220.168    0.000  220.168
280.80   361.597  229.019    0.000  229.019     0.000  406.573    0.000  406.573     0.000  260.985    0.000  260.985
280.90   384.000  219.002    0.000  219.002     0.000  425.338    0.000  425.338     0.000  291.246    0.000  291.246
281.00   376.869  226.008    0.000  226.008     0.000  425.380    0.000  425.380     0.000  259.980    0.000  259.980
281.10   387.305  215.056    0.000  215.056     0.000  431.304    0.000  431.304     0.000  159.848    0.000  159.848
281.20   350.555  235.752    0.000  235.752     0.000  449.031    0.000  449.031     0.000  310.749    0.000  310.749
281.30   406.199  201.248    0.000  201.248     0.000  398.620    0.000  398.620     0.000  170.404    0.000  170.404
281.40   379.035  220.477    0.000  220.477     0.000  418.936    0.000  418.936     0.000  232.534    0.000  232.534
281.50   372.328  202.734    0.000  202.734     0.000  382.623    0.000  382.623     0.000  189.104    0.000  189.104
281.60   357.273  213.513    0.000  213.513     0.000  439.346    0.000  439.346     0.000  310.146    0.000  310.146
281.70   403.147  178.542    0.000  178.542     0.000  395.981    0.000  395.981     0.000  492.514    0.000  492.514
281.80   353.092  196.531    0.000  196.531     0.000  413.178    0.000  413.178     0.000  492.610    0.000  492.610
281.90   378.322  197.077    0.000  197.077     0.000  419.623    0.000  419.623     0.000  542.376    0.000  542.376
282.00   407.067  156.438    0.000  156.438     0.000  399.696    0.000  399.696     0.000  413.293    0.000  413.293
282.10   375.059  188.599    0.000  188.599     0.000  423.689    0.000  423.689     0.000  462.754    0.000  462.754
282.20   365.974  229.106    0.000  229.106     0.000  396.753    0.000  396.753     0.000  289.838    0.000  289.838
282.30   336.745  258.544    0.000  258.544     0.000  427.705    0.000  427.705     0.000  209.913    0.000  209.913
282.40   324.377  243.597    0.000  243.597     0.000  422.644    0.000  422.644     0.000  240.576    0.000  240.576
282.50   346.396  235.293    0.000  235.293     0.000  418.232    0.000  418.232     0.000  212.728    0.000  212.728
282.60   329.763  232.341    0.000  232.341     0.000  377.418    0.000  377.418     0.000  131.900    0.000  131.900
282.70   319.825  243.896    0.000  243.896     0.000  427.791    0.000  427.791     0.000  213.030    0.000  213.030
282.80   365.342  249.475    0.000  249.475     0.000  444.740    0.000  444.740     0.000  233.137    0.000  233.137
282.90   369.100  220.404    0.000  220.404     0.000  409.771    0.000  409.771     0.000  181.966    0.000  181.966
283.00   360.859  236.708    0.000  236.708     0.000  427.023    0.000  427.023     0.000  261.990    0.000  261.990
283.10   321.268  258.023    0.000  258.023     0.000  437.397    0.000  437.397     0.000  283.504    0.000  283.504
283.20   369.896  224.848    0.000  224.848     0.000  431.433    0.000  431.433     0.000  251.434    0.000  251.434
283.30   349.085  245.365    0.000  245.365     0.000  407.696    0.000  407.696     0.000  293.457    0.000  293.457
283.40   319.203  271.287    0.000  271.287     0.000  416.691    0.000  416.691     0.000  310.548    0.000  310.548
283.50   361.914  245.905    0.000  245.905     0.000  472.504    0.000  472.504     0.000  364.735    0.000  364.735
283.60   374.085  243.353    0.000  243.353     0.000  459.447    0.000  459.447     0.000  334.073    0.000  334.073
283.70   369.769  216.166    0.000  216.166     0.000  424.513    0.000  424.513     0.000  494.926    0.000  494.926
283.80   384.111  259.630    0.000  259.630     0.000  497.883    0.000  497.883     0.000  323.115    0.000  323.115
283.90   394.835  206.671    0.000  206.671     0.000  361.479    0.000  361.479     0.000  401.129    0.000  401.129
284.00   326.016  251.023    0.000  251.023     0.000  408.647    0.000  408.647     0.000  402.134    0.000  402.134
284.10   391.845  221.955    0.000  221.955     0.000  432.297    0.000  432.297     0.000  461.449    0.000  461.449
284.20   347.235  236.665    0.000  236.665     0.000  407.479    0.000  407.479     0.000  293.658    0.000  293.658
284.30   378.561  219.797    0.000  219.797     0.000  397.964    0.000  397.964     0.000  425.859    0.000  425.859
284.40   380.482  213.232    0.000  213.232     0.000  417.814    0.000  417.814     0.000  472.005    0.000  472.005
284.50   386.760  189.662    0.000  189.662     0.000  433.466    0.000  433.466     0.000  483.566    0.000  483.566
284.60   451.240  186.332    0.000  186.332     0.000  467.405    0.000  467.405     0.000  342.015    0.000  342.015
284.70   344.506  214.530    0.000  214.530     0.000  421.575    0.000  421.575     0.000  478.942    0.000  478.942
284.80   384.203  227.645    0.000  227.645     0.000  473.975    0.000  473.975     0.000  379.615    0.000  379.615
284.90   396.321  200.870    0.000  200.870     0.000  421.576    0.000  421.576     0.000  341.412    0.000  341.412
285.00   384.726  211.161    0.000  211.161     0.000  428.793    0.000  428.793     0.000  401.531    0.000  401.531
285.10   385.443  224.586    0.000  224.586     0.000  482.622    0.000  482.622     0.000  400.928    0.000  400.928
285.20   310.053  232.811    0.000  232.811     0.000  449.203    0.000  449.203     0.000  560.575    0.000  560.575
285.30   367.454  195.115    0.000  195.115     0.000  414.745    0.000  414.745     0.000  520.562    0.000  520.562
285.40   375.013  223.509    0.000  223.509     0.000  453.829    0.000  453.829     0.000  538.256    0.000  538.256
285.50   418.924  188.696    0.000  188.696     0.000  448.293    0.000  448.293     0.000  530.917    0.000  530.917
285.60   412.423  241.121    0.000  241.121     0.000  468.270    0.000  468.270     0.000  581.084    0.000  581.084
285.70   381.117  227.619    0.000  227.619     0.000  461.349    0.000  461.349     0.000  289.235    0.000  289.235
285.80   369.031  213.273    0.000  213.273     0.000  476.700    0.000  476.700     0.000  321.707    0.000  321.707
285.90   339.373  234.265    0.000  234.265     0.000  449.332    0.000  449.332     0.000  330.655    0.000  330.655
286.00   339.565  232.023    0.000  232.023     0.000  518.028    0.000  518.028     0.000  490.101    0.000  490.101
286.10   336.144  221.741    0.000  221.741     0.000  465.027    0.000  465.027     0.000  299.590    0.000  299.590
286.20   357.641  236.802    0.000  236.802     0.000  504.803    0.000  504.803     0.000  348.751    0.000  348.751
286.30   326.278  228.748    0.000  228.748     0.000  471.078    0.000  471.078     0.000  321.506    0.000  321.506
286.40   388.913  205.098    0.000  205.098     0.000  436.487    0.000  436.487     0.000  440.638    0.000  440.638
286.50   359.552  212.903    0.000  212.903     0.000  490.784    0.000  490.784     0.000  351.464    0.000  351.464
286.60   337.343  228.706    0.000  228.706     0.000  436.440    0.000  436.440     0.000  440.838    0.000  440.838
286.70   331.248  233.389    0.000  233.389     0.000  385.947    0.000  385.947     0.000  279.986    0.000  279.986
286.80   342.428  223.562    0.000  223.562     0.000  401.379    0.000  401.379     0.000  430.484    0.000  430.484
286.90   358.803  235.666    0.000  235.666     0.000  408.122    0.000  408.122     0.000  360.714    0.000  360.714
287.00   337.518  244.320    0.000  244.320     0.000  424.943    0.000  424.943     0.000  340.406    0.000  340.406
287.10   390.366  227.152    0.000  227.152     0.000  473.622    0.000  473.622     0.000  412.187    0.000  412.187
287.20   325.941  263.199    0.000  263.199     0.000  446.815    0.000  446.815     0.000  400.424    0.000  400.424
287.30   354.315  258.394    0.000  258.394     0.000  410.241    0.000  410.241     0.000  511.211    0.000  511.211
287.40   363.119  237.716    0.000  237.716     0.000  487.801    0.000  487.801     0.000  542.376    0.000  542.376
287.50   386.178  252.671    0.000  252.671     0.000  505.149    0.000  505.149     0.000  439.532    0.000  439.532
287.60   382.158  217.600    0.000  217.600     0.000  468.183    0.000  468.183     0.000  340.809    0.000  340.809
287.70   412.202  207.273    0.000  207.273     0.000  508.215    0.000  508.215     0.000  379.011    0.000  379.011
287.80   379.471  241.868    0.000  241.868     0.000  519.935    0.000  519.935     0.000  441.744    0.000  441.744
287.90   393.551  214.537    0.000  214.537     0.000  496.199    0.000  496.199     0.000  429.982    0.000  429.982
288.00   322.007  243.598    0.000  243.598     0.000  458.197    0.000  458.197     0.000  379.212    0.000  379.212
288.10   326.403  247.155    0.000  247.155     0.000  395.939    0.000  395.939     0.000  360.312    0.000  360.312
288.20   334.330  259.650    0.000  259.650     0.000  458.454    0.000  458.454     0.000  380.821    0.000  380.821
288.30   346.289  291.577    0.000  291.577     0.000  535.586    0.000  535.586     0.000  561.178    0.000  561.178
288.40   316.117  263.236    0.000  263.236     0.000  484.993    0.000  484.993     0.000  632.554    0.000  632.554
288.50   322.802  284.387    0.000  284.387     0.000  523.986    0.000  523.986     0.000  683.525    0.000  683.525
288.60   313.317  289.960    0.000  289.960     0.000  505.270    0.000  505.270     0.000  552.732    0.000  552.732
288.70   324.801  256.835    0.000  256.835     0.000  466.229    0.000  466.229     0.000  452.600    0.000  452.600
288.80   329.306  265.850    0.000  265.850     0.000  514.302    0.000  514.302     0.000  421.535    0.000  421.535
288.90   347.149  229.622    0.000  229.622     0.000  424.896    0.000  424.896     0.000  391.878    0.000  391.878
289.00   407.436  236.804    0.000  236.804     0.000  512.962    0.000  512.962     0.000  472.406    0.000  472.406
289.10   341.039  258.806    0.000  258.806     0.000  493.247    0.000  493.247     0.000  420.230    0.000  420.230
289.20   361.526  240.430    0.000  240.430     0.000  476.860    0.000  476.860     0.000  380.619    0.000  380.619
289.30   368.836  233.674    0.000  233.674     0.000  474.098    0.000  474.098     0.000  381.424    0.000  381.424
289.40   393.250  235.212    0.000  235.212     0.000  434.971    0.000  434.971     0.000  321.204    0.000  321.204
289.50   387.695  251.234    0.000  251.234     0.000  431.728    0.000  431.728     0.000  260.080    0.000  260.080
289.60   410.619  210.920    0.000  210.920     0.000  448.546    0.000  448.546     0.000  320.903    0.000  320.903
289.70   385.279  208.611    0.000  208.611     0.000  467.436    0.000  467.436     0.000  262.090    0.000  262.090
289.80   410.573  204.200    0.000  204.200     0.000  449.022    0.000  449.022     0.000  159.747    0.000  159.747
289.90   367.418  241.961    0.000  241.961     0.000  442.063    0.000  442.063     0.000  190.108    0.000  190.108
290.00   400.831  222.642    0.000  222.642     0.000  461.689    0.000  461.689     0.000  211.120    0.000  211.120
290.10   364.526  249.480    0.000  249.480     0.000  458.622    0.000  458.622     0.000  202.172    0.000  202.172
290.20   382.556  222.651    0.000  222.651     0.000  497.875    0.000  497.875     0.000  290.138    0.000  290.138
290.30   418.981  206.760    0.000  206.760     0.000  517.501    0.000  517.501     0.000  370.364    0.000  370.364
290.40   440.029  233.783    0.000  233.783     0.000  525.109    0.000  525.109     0.000  391.476    0.000  391.476
290.50   452.917  181.325    0.000  181.325     0.000  482.621    0.000  482.621     0.000  191.516    0.000  191.516
290.60   386.067  183.502    0.000  183.502     0.000  445.907    0.000  445.907     0.000  140.042    0.000  140.042
290.70   418.827  226.506    0.000  226.506     0.000  486.241    0.000  486.241     0.000  331.056    0.000  331.056
290.80   365.295  228.916    0.000  228.916     0.000  481.745    0.000  481.745     0.000  419.526    0.000  419.526
290.90   374.339  237.557    0.000  237.557     0.000  453.424    0.000  453.424     0.000  333.367    0.000  333.367
291.00   394.325  258.120    0.000  258.120     0.000  484.213    0.000  484.213     0.000  591.838    0.000  591.838
291.10   388.515  215.469    0.000  215.469     0.000  500.121    0.000  500.121     0.000  481.855    0.000  481.855
291.20   421.770  216.014    0.000  216.014     0.000  471.760    0.000  471.760     0.000  571.935    0.000  571.935
291.30   439.061  199.383    0.000  199.383     0.000  479.368    0.000  479.368     0.000  404.948    0.000  404.948
291.40   375.488  243.127    0.000  243.127     0.000  470.338    0.000  470.338     0.000  419.324    0.000  419.324
291.50   398.072  249.520    0.000  249.520     0.000  477.212    0.000  477.212     0.000  592.944    0.000  592.944
291.60   418.463  211.146    0.000  211.146     0.000  491.472    0.000  491.472     0.000  551.425    0.000  551.425
291.70   384.114  242.411    0.000  242.411     0.000  449.925    0.000  449.925     0.000  251.836    0.000  251.836
291.80   432.046  215.736    0.000  215.736     0.000  485.807    0.000  485.807     0.000  280.387    0.000  280.387
291.90   455.360  207.532    0.000  207.532     0.000  472.627    0.000  472.627     0.000  389.366    0.000  389.366
292.00   397.921  264.629    0.000  264.629     0.000  481.402    0.000  481.402     0.000  269.631    0.000  269.631
292.10   429.229  264.055    0.000  264.055     0.000  458.227    0.000  458.227     0.000  460.946    0.000  460.946
292.20   417.393  225.230    0.000  225.230     0.000  445.083    0.000  445.083     0.000  351.264    0.000  351.264
292.30   474.251  209.244    0.000  209.244     0.000  479.282    0.000  479.282     0.000  360.311    0.000  360.311
292.40   453.818  182.352    0.000  182.352     0.000  449.109    0.000  449.109     0.000  262.392    0.000  262.392
292.50   436.507  183.160    0.000  183.160     0.000  404.835    0.000  404.835     0.000  202.675    0.000  202.675
292.60   432.605  245.069    0.000  245.069     0.000  492.605    0.000  492.605     0.000  481.052    0.000  481.052
292.70   414.563  249.089    0.000  249.089     0.000  508.859    0.000  508.859     0.000  292.050    0.000  292.050
292.80   415.858  245.469    0.000  245.469     0.000  505.786    0.000  505.786     0.000  292.854    0.000  292.854
292.90   399.133  239.690    0.000  239.690     0.000  498.562    0.000  498.562     0.000  390.672    0.000  390.672
293.00   382.621  234.233    0.000  234.233     0.000  469.772    0.000  469.772     0.000  332.665    0.000  332.665
293.10   437.468  187.551    0.000  187.551     0.000  443.534    0.000  443.534     0.000  202.273    0.000  202.273
293.20   423.251  198.638    0.000  198.638     0.000  468.389    0.000  468.389     0.000  451.394    0.000  451.394
293.30   363.178  222.388    0.000  222.388     0.000  371.806    0.000  371.806     0.000  284.309    0.000  284.309
293.40   367.686  256.710    0.000  256.710     0.000  482.267    0.000  482.267     0.000  421.536    0.000  421.536
293.50   297.270  326.510    0.000  326.510     0.000  441.803    0.000  441.803     0.000  413.695    0.000  413.695
293.60   336.879  269.929    0.000  269.929     0.000  452.956    0.000  452.956     0.000  353.475    0.000  353.475
293.70   315.589  292.328    0.000  292.328     0.000  478.768    0.000  478.768     0.000  260.382    0.000  260.382
293.80   330.306  286.309    0.000  286.309     0.000  410.457    0.000  410.457     0.000  372.477    0.000  372.477
293.90   298.483  276.493    0.000  276.493     0.000  417.031    0.000  417.031     0.000  405.954    0.000  405.954
294.00   365.771  255.431    0.000  255.431     0.000  437.694    0.000  437.694     0.000  355.083    0.000  355.083
294.10   349.999  277.592    0.000  277.592     0.000  465.969    0.000  465.969     0.000  412.288    0.000  412.288
294.20   361.869  265.820    0.000  265.820     0.000  462.036    0.000  462.036     0.000  484.268    0.000  484.268
294.30   366.241  282.060    0.000  282.060     0.000  377.127    0.000  377.127     0.000  182.167    0.000  182.167
294.40   350.200  301.813    0.000  301.813     0.000  479.885    0.000  479.885     0.000  434.002    0.000  434.002
294.50   387.226  269.990    0.000  269.990     0.000  451.918    0.000  451.918     0.000  314.267    0.000  314.267
294.60   397.918  217.560    0.000  217.560     0.000  410.415    0.000  410.415     0.000  200.966    0.000  200.966
294.70   365.852  245.416    0.000  245.416     0.000  478.290    0.000  478.290     0.000  280.790    0.000  280.790
294.80   365.651  257.923    0.000  257.923     0.000  416.640    0.000  416.640     0.000  335.078    0.000  335.078
294.90   300.556  279.505    0.000  279.505     0.000  419.359    0.000  419.359     0.000  172.616    0.000  172.616
295.00   340.427  272.467    0.000  272.467     0.000  452.087    0.000  452.087     0.000  152.006    0.000  152.006
295.10   375.578  256.562    0.000  256.562     0.000  419.923    0.000  419.923     0.000  203.078    0.000  203.078
295.20   341.075  238.066    0.000  238.066     0.000  372.623    0.000  372.623     0.000   40.616    0.000   40.616
295.30   324.466  305.959    0.000  305.959     0.000  411.098    0.000  411.098     0.000  111.491    0.000  111.491
295.40   309.457  285.535    0.000  285.535     0.000  377.290    0.000  377.290     0.000  233.136    0.000  233.136
295.50   312.717  276.193    0.000  276.193     0.000  382.608    0.000  382.608     0.000  131.799    0.000  131.799
295.60   313.646  245.941    0.000  245.941     0.000  394.410    0.000  394.410     0.000  101.136    0.000  101.136
295.70   291.395  274.908    0.000  274.908     0.000  356.109    0.000  356.109     0.000   20.207    0.000   20.207
295.80   366.365  250.187    0.000  250.187     0.000  383.085    0.000  383.085     0.000    0.000    0.000    0.000
295.90   361.191  263.010    0.000  263.010     0.000  423.081    0.000  423.081     0.000  121.746    0.000  121.746
296.00   356.856  219.088    0.000  219.088     0.000  380.923    0.000  380.923     0.000   50.568    0.000   50.568
296.10   348.059  236.910    0.000  236.910     0.000  384.772    0.000  384.772     0.000  172.616    0.000  172.616
296.20   330.629  276.691    0.000  276.691     0.000  374.915    0.000  374.915     0.000   10.154    0.000   10.154
296.30   344.858  284.856    0.000  284.856     0.000  401.760    0.000  401.760     0.000   40.515    0.000   40.515
296.40   404.518  204.201    0.000  204.201     0.000  444.877    0.000  444.877     0.000  192.220    0.000  192.220
296.50   358.890  295.678    0.000  295.678     0.000  504.580    0.000  504.580     0.000  203.078    0.000  203.078
296.60   386.398  251.509    0.000  251.509     0.000  458.367    0.000  458.367     0.000  192.924    0.000  192.924
296.70   357.423  266.149    0.000  266.149     0.000  433.897    0.000  433.897     0.000  201.268    0.000  201.268
296.80   378.338  239.781    0.000  239.781     0.000  441.115    0.000  441.115     0.000  142.154    0.000  142.154
296.90   344.018  226.447    0.000  226.447     0.000  372.980    0.000  372.980     0.000  110.486    0.000  110.486
297.00   371.870  226.134    0.000  226.134     0.000  400.259    0.000  400.259     0.000  121.042    0.000  121.042
297.10   355.955  235.874    0.000  235.874     0.000  442.110    0.000  442.110     0.000  201.469    0.000  201.469
297.20   382.897  211.418    0.000  211.418     0.000  403.459    0.000  403.459     0.000  121.444    0.000  121.444
297.30   362.573  228.059    0.000  228.059     0.000  384.826    0.000  384.826     0.000   91.385    0.000   91.385
297.40   346.286  225.496    0.000  225.496     0.000  401.858    0.000  401.858     0.000  131.196    0.000  131.196
297.50   354.737  229.792    0.000  229.792     0.000  390.316    0.000  390.316     0.000   71.077    0.000   71.077
297.60   365.796  240.048    0.000  240.048     0.000  403.548    0.000  403.548     0.000  280.086    0.000  280.086
297.70   368.436  252.165    0.000  252.165     0.000  414.659    0.000  414.659     0.000  180.357    0.000  180.357
297.80   355.871  256.448    0.000  256.448     0.000  448.511    0.000  448.511     0.000  230.925    0.000  230.925
297.90   349.204  243.073    0.000  243.073     0.000  402.079    0.000  402.079     0.000  129.387    0.000  129.387
298.00   319.554  267.931    0.000  267.931     0.000  477.520    0.000  477.520     0.000  230.523    0.000  230.523
298.10   340.450  248.449    0.000  248.449     0.000  378.860    0.000  378.860     0.000  151.906    0.000  151.906
298.20   367.424  256.450    0.000  256.450     0.000  468.528    0.000  468.528     0.000  209.612    0.000  209.612
298.30   326.784  275.149    0.000  275.149     0.000  428.581    0.000  428.581     0.000  129.588    0.000  129.588
298.40   333.246  253.345    0.000  253.345     0.000  465.284    0.000  465.284     0.000  200.866    0.000  200.866
298.50   326.291  273.002    0.000  273.002     0.000  432.255    0.000  432.255     0.000  210.417    0.000  210.417
298.60   343.065  270.141    0.000  270.141     0.000  431.997    0.000  431.997     0.000  159.848    0.000  159.848
298.70   365.200  254.298    0.000  254.298     0.000  421.620    0.000  421.620     0.000  170.203    0.000  170.203
298.80   302.650  260.880    0.000  260.880     0.000  462.606    0.000  462.606     0.000  119.635    0.000  119.635
298.90   304.882  260.148    0.000  260.148     0.000  441.767    0.000  441.767     0.000  200.263    0.000  200.263
299.00   333.933  248.600    0.000  248.600     0.000  467.837    0.000  467.837     0.000  189.707    0.000  189.707
299.10   325.662  252.495    0.000  252.495     0.000  429.489    0.000  429.489     0.000  169.600    0.000  169.600
299.20   300.422  286.752    0.000  286.752     0.000  475.360    0.000  475.360     0.000  199.660    0.000  199.660
299.30   353.045  256.818    0.000  256.818     0.000  470.302    0.000  470.302     0.000  269.530    0.000  269.530
299.40   344.380  252.744    0.000  252.744     0.000  470.475    0.000  470.475     0.000  169.600    0.000  169.600
299.50   333.159  270.698    0.000  270.698     0.000  467.836    0.000  467.836     0.000  279.885    0.000  279.885
299.60   312.617  266.290    0.000  266.290     0.000  453.441    0.000  453.441     0.000  278.679    0.000  278.679
299.70   336.581  273.159    0.000  273.159     0.000  474.149    0.000  474.149     0.000  179.151    0.000  179.151
299.80   345.561  256.842    0.000  256.842     0.000  507.525    0.000  507.525     0.000  219.967    0.000  219.967
299.90   311.244  265.785    0.000  265.785     0.000  450.152    0.000  450.152     0.000  129.387    0.000  129.387
300.00   317.768  247.850    0.000  247.850     0.000  431.476    0.000  431.476     0.000  110.084    0.000  110.084
300.10   271.324  282.196    0.000  282.196     0.000  463.080    0.000  463.080     0.000  189.104    0.000  189.104
300.20   309.131  279.615    0.000  279.615     0.000  436.233    0.000  436.233     0.000  190.712    0.000  190.712
300.30   272.368  289.301    0.000  289.301     0.000  437.313    0.000  437.313     0.000  139.540    0.000  139.540
300.40   295.200  298.029    0.000  298.029     0.000  444.922    0.000  444.922     0.000  139.339    0.000  139.339
300.50   303.137  286.593    0.000  286.593     0.000  469.134    0.000  469.134     0.000  270.335    0.000  270.335
300.60   281.645  255.927    0.000  255.927     0.000  469.956    0.000  469.956     0.000  209.612    0.000  209.612
300.70   288.307  299.290    0.000  299.290     0.000  473.415    0.000  473.415     0.000  299.590    0.000  299.590
300.80   260.354  295.322    0.000  295.322     0.000  460.531    0.000  460.531     0.000  159.647    0.000  159.647
300.90   312.561  274.698    0.000  274.698     0.000  453.181    0.000  453.181     0.000  250.228    0.000  250.228
301.00   316.702  270.569    0.000  270.569     0.000  436.752    0.000  436.752     0.000  260.382    0.000  260.382
301.10   296.515  237.728    0.000  237.728     0.000  396.199    0.000  396.199     0.000  149.694    0.000  149.694
301.20   308.656  223.963    0.000  223.963     0.000  451.365    0.000  451.365     0.000  320.099    0.000  320.099
301.30   301.083  258.358    0.000  258.358     0.000  457.851    0.000  457.851     0.000  328.443    0.000  328.443
301.40   319.022  260.413    0.000  260.413     0.000  475.447    0.000  475.447     0.000  308.537    0.000  308.537
301.50   336.736  261.574    0.000  261.574     0.000  494.252    0.000  494.252     0.000  250.228    0.000  250.228
301.60   309.145  265.020    0.000  265.020     0.000  420.150    0.000  420.150     0.000  280.086    0.000  280.086
301.70   330.176  271.868    0.000  271.868     0.000  462.822    0.000  462.822     0.000  240.074    0.000  240.074
301.80   297.497  257.658    0.000  257.658     0.000  425.165    0.000  425.165     0.000  199.458    0.000  199.458
301.90   306.682  283.840    0.000  283.840     0.000  454.651    0.000  454.651     0.000   89.776    0.000   89.776
302.00   311.716  271.409    0.000  271.409     0.000  468.830    0.000  468.830     0.000  139.943    0.000  139.943
302.10   316.102  269.948    0.000  269.948     0.000  450.976    0.000  450.976     0.000  249.424    0.000  249.424
302.20   305.597  276.511    0.000  276.511     0.000  451.668    0.000  451.668     0.000  199.458    0.000  199.458
302.30   315.473  267.346    0.000  267.346     0.000  509.209    0.000  509.209     0.000  179.955    0.000  179.955
302.40   313.583  271.348    0.000  271.348     0.000  437.962    0.000  437.962     0.000  199.257    0.000  199.257
302.50   325.991  256.252    0.000  256.252     0.000  460.704    0.000  460.704     0.000  220.772    0.000  220.772
302.60   329.600  266.672    0.000  266.672     0.000  464.811    0.000  464.811     0.000  130.191    0.000  130.191
302.70   330.890  254.653    0.000  254.653     0.000  467.837    0.000  467.837     0.000  249.424    0.000  249.424
302.80   351.018  257.453    0.000  257.453     0.000  489.497    0.000  489.497     0.000  189.908    0.000  189.908
302.90   337.111  256.276    0.000  256.276     0.000  474.191    0.000  474.191     0.000  260.784    0.000  260.784
303.00   312.543  264.890    0.000  264.890     0.000  469.221    0.000  469.221     0.000  190.310    0.000  190.310
303.10   278.026  310.621    0.000  310.621     0.000  476.138    0.000  476.138     0.000  281.293    0.000  281.293
303.20   316.253  306.824    0.000  306.824     0.000  437.358    0.000  437.358     0.000  159.245    0.000  159.245
303.30   317.352  299.617    0.000  299.617     0.000  465.676    0.000  465.676     0.000  319.294    0.000  319.294
303.40   322.888  303.530    0.000  303.530     0.000  473.760    0.000  473.760     0.000  339.401    0.000  339.401
303.50   264.537  294.807    0.000  294.807     0.000  429.834    0.000  429.834     0.000  458.232    0.000  458.232
303.60   290.217  299.260    0.000  299.260     0.000  472.287    0.000  472.287     0.000  240.074    0.000  240.074
303.70   264.721  303.455    0.000  303.455     0.000  411.415    0.000  411.415     0.000  139.943    0.000  139.943
303.80   287.072  299.609    0.000  299.609     0.000  398.486    0.000  398.486     0.000  191.114    0.000  191.114
303.90   319.297  283.725    0.000  283.725     0.000  403.286    0.000  403.286     0.000  191.114    0.000  191.114
304.00   296.533  290.532    0.000  290.532     0.000  499.441    0.000  499.441     0.000  419.426    0.000  419.426
304.10   314.471  319.856    0.000  319.856     0.000  488.803    0.000  488.803     0.000  301.399    0.000  301.399
304.20   318.052  307.444    0.000  307.444     0.000  519.240    0.000  519.240     0.000  361.921    0.000  361.921
304.30   302.382  285.549    0.000  285.549     0.000  467.620    0.000  467.620     0.000  340.607    0.000  340.607
304.40   358.011  274.585    0.000  274.585     0.000  509.384    0.000  509.384     0.000  520.764    0.000  520.764
304.50   326.102  292.218    0.000  292.218     0.000  530.135    0.000  530.135     0.000  399.922    0.000  399.922
304.60   332.589  327.066    0.000  327.066     0.000  523.090    0.000  523.090     0.000  250.831    0.000  250.831
304.70   285.209  315.380    0.000  315.380     0.000  510.639    0.000  510.639     0.000  490.302    0.000  490.302
304.80   314.989  283.837    0.000  283.837     0.000  456.683    0.000  456.683     0.000  320.300    0.000  320.300
304.90   298.130  314.297    0.000  314.297     0.000  481.844    0.000  481.844     0.000  391.779    0.000  391.779
305.00   376.494  260.832    0.000  260.832     0.000  475.274    0.000  475.274     0.000  490.905    0.000  490.905
305.10   353.838  252.044    0.000  252.044     0.000  493.474    0.000  493.474     0.000  349.554    0.000  349.554
305.20   385.455  247.804    0.000  247.804     0.000  470.171    0.000  470.171     0.000  369.461    0.000  369.461
305.30   334.633  254.372    0.000  254.372     0.000  464.162    0.000  464.162     0.000  318.691    0.000  318.691
305.40   314.692  246.757    0.000  246.757     0.000  402.683    0.000  402.683     0.000  378.408    0.000  378.408
305.50   313.141  261.797    0.000  261.797     0.000  436.319    0.000  436.319     0.000  199.257    0.000  199.257
305.60   301.945  264.186    0.000  264.186     0.000  383.833    0.000  383.833     0.000  299.389    0.000  299.389
305.70   310.917  248.603    0.000  248.603     0.000  454.817    0.000  454.817     0.000  253.243    0.000  253.243
305.80   354.396  248.237    0.000  248.237     0.000  433.072    0.000  433.072     0.000  293.457    0.000  293.457
305.90   319.669  259.587    0.000  259.587     0.000  428.191    0.000  428.191     0.000  328.443    0.000  328.443
306.00   331.458  229.585    0.000  229.585     0.000  407.786    0.000  407.786     0.000  218.962    0.000  218.962
306.10   314.532  259.824    0.000  259.824     0.000  443.669    0.000  443.669     0.000  218.962    0.000  218.962
306.20   347.210  247.307    0.000  247.307     0.000  416.863    0.000  416.863     0.000  329.649    0.000  329.649
306.30   353.317  253.278    0.000  253.278     0.000  417.209    0.000  417.209     0.000  229.317    0.000  229.317
306.40   331.696  239.967    0.000  239.967     0.000  407.133    0.000  407.133     0.000  252.440    0.000  252.440
306.50   363.109  222.777    0.000  222.777     0.000  438.005    0.000  438.005     0.000  338.798    0.000  338.798
306.60   339.831  235.334    0.000  235.334     0.000  353.743    0.000  353.743     0.000  280.086    0.000  280.086
306.70   334.362  232.789    0.000  232.789     0.000  411.935    0.000  411.935     0.000  201.670    0.000  201.670
306.80   350.663  264.947    0.000  264.947     0.000  413.058    0.000  413.058     0.000  212.025    0.000  212.025
306.90   351.203  223.063    0.000  223.063     0.000  400.737    0.000  400.737     0.000  152.308    0.000  152.308
307.00   364.462  227.491    0.000  227.491     0.000  432.558    0.000  432.558     0.000  249.625    0.000  249.625
307.10   321.937  269.972    0.000  269.972     0.000  418.074    0.000  418.074     0.000  239.873    0.000  239.873
307.20   355.098  224.621    0.000  224.621     0.000  403.677    0.000  403.677     0.000  348.349    0.000  348.349
307.30   345.593  195.600    0.000  195.600     0.000  455.556    0.000  455.556     0.000  508.800    0.000  508.800
307.40   398.506  198.006    0.000  198.006     0.000  435.973    0.000  435.973     0.000  219.766    0.000  219.766
307.50   377.983  199.538    0.000  199.538     0.000  428.623    0.000  428.623     0.000  288.632    0.000  288.632
307.60   384.537  237.646    0.000  237.646     0.000  512.541    0.000  512.541     0.000  589.428    0.000  589.428
307.70   410.390  200.871    0.000  200.871     0.000  492.999    0.000  492.999     0.000  572.538    0.000  572.538
307.80   420.204  175.754    0.000  175.754     0.000  491.778    0.000  491.778     0.000  511.614    0.000  511.614
307.90   435.200  169.641    0.000  169.641     0.000  477.558    0.000  477.558     0.000  455.516    0.000  455.516
308.00   390.544  212.680    0.000  212.680     0.000  516.513    0.000  516.513     0.000  541.472    0.000  541.472
308.10   398.107  206.870    0.000  206.870     0.000  510.193    0.000  510.193     0.000  530.314    0.000  530.314
308.20   383.393  234.562    0.000  234.562     0.000  447.034    0.000  447.034     0.000  451.696    0.000  451.696
308.30   392.811  192.993    0.000  192.993     0.000  430.907    0.000  430.907     0.000  442.046    0.000  442.046
308.40   353.037  207.780    0.000  207.780     0.000  481.749    0.000  481.749     0.000  451.797    0.000  451.797
308.50   373.799  202.085    0.000  202.085     0.000  461.509    0.000  461.509     0.000  482.962    0.000  482.962
308.60   395.407  183.654    0.000  183.654     0.000  467.829    0.000  467.829     0.000  391.274    0.000  391.274
308.70   441.401  166.152    0.000  166.152     0.000  442.187    0.000  442.187     0.000  421.535    0.000  421.535
308.80   432.731  161.483    0.000  161.483     0.000  511.752    0.000  511.752     0.000  514.529    0.000  514.529
308.90   437.575  155.906    0.000  155.906     0.000  485.166    0.000  485.166     0.000  473.512    0.000  473.512
309.00   401.558  203.746    0.000  203.746     0.000  455.419    0.000  455.419     0.000  561.379    0.000  561.379
309.10   366.899  188.409    0.000  188.409     0.000  485.506    0.000  485.506     0.000  470.999    0.000  470.999
309.20   445.530  146.594    0.000  146.594     0.000  449.196    0.000  449.196     0.000  413.192    0.000  413.192
309.30   370.596  196.892    0.000  196.892     0.000  454.208    0.000  454.208     0.000  522.372    0.000  522.372
309.40   374.934  190.203    0.000  190.203     0.000  507.298    0.000  507.298     0.000  523.276    0.000  523.276
309.50   410.238  206.651    0.000  206.651     0.000  496.623    0.000  496.623     0.000  560.975    0.000  560.975
309.60   363.813  196.703    0.000  196.703     0.000  420.964    0.000  420.964     0.000  442.749    0.000  442.749
309.70   408.809  196.385    0.000  196.385     0.000  480.060    0.000  480.060     0.000  502.265    0.000  502.265
309.80   428.658  163.658    0.000  163.658     0.000  462.424    0.000  462.424     0.000  513.121    0.000  513.121
309.90   419.430  157.990    0.000  157.990     0.000  455.204    0.000  455.204     0.000  351.365    0.000  351.365
310.00   398.422  170.393    0.000  170.393     0.000  437.646    0.000  437.646     0.000  453.404    0.000  453.404
310.10   407.479  187.581    0.000  187.581     0.000  471.542    0.000  471.542     0.000  499.647    0.000  499.647
310.20   401.061  169.242    0.000  169.242     0.000  463.286    0.000  463.286     0.000  484.068    0.000  484.068
310.30   365.853  200.626    0.000  200.626     0.000  453.819    0.000  453.819     0.000  422.442    0.000  422.442
310.40   360.927  188.678    0.000  188.678     0.000  429.867    0.000  429.867     0.000  323.416    0.000  323.416
310.50   407.364  168.510    0.000  168.510     0.000  414.563    0.000  414.563     0.000  301.900    0.000  301.900
310.60   383.324  205.713    0.000  205.713     0.000  486.978    0.000  486.978     0.000  521.869    0.000  521.869
310.70   369.425  186.932    0.000  186.932     0.000  483.432    0.000  483.432     0.000  282.499    0.000  282.499
310.80   411.758  179.841    0.000  179.841     0.000  462.727    0.000  462.727     0.000  431.892    0.000  431.892
310.90   371.102  183.895    0.000  183.895     0.000  487.023    0.000  487.023     0.000  462.755    0.000  462.755
311.00   402.574  176.715    0.000  176.715     0.000  475.477    0.000  475.477     0.000  422.743    0.000  422.743
311.10   431.705  153.235    0.000  153.235     0.000  464.149    0.000  464.149     0.000  442.345    0.000  442.345
311.20   429.280  153.928    0.000  153.928     0.000  468.563    0.000  468.563     0.000  392.985    0.000  392.985
311.30   399.409  184.984    0.000  184.984     0.000  503.189    0.000  503.189     0.000  373.180    0.000  373.180
311.40   424.543  206.400    0.000  206.400     0.000  495.453    0.000  495.453     0.000  403.038    0.000  403.038
311.50   369.308  198.357    0.000  198.357     0.000  440.156    0.000  440.156     0.000  493.116    0.000  493.116
311.60   412.720  203.163    0.000  203.163     0.000  451.179    0.000  451.179     0.000  371.973    0.000  371.973
311.70   398.558  214.650    0.000  214.650     0.000  453.175    0.000  453.175     0.000  311.453    0.000  311.453
311.80   383.370  210.631    0.000  210.631     0.000  456.369    0.000  456.369     0.000  531.720    0.000  531.720
311.90   391.359  217.787    0.000  217.787     0.000  457.146    0.000  457.146     0.000  572.840    0.000  572.840
312.00   429.181  198.394    0.000  198.394     0.000  464.062    0.000  464.062     0.000  401.530    0.000  401.530
312.10   380.817  225.835    0.000  225.835     0.000  503.752    0.000  503.752     0.000  532.224    0.000  532.224
312.20   437.017  180.834    0.000  180.834     0.000  477.903    0.000  477.903     0.000  412.086    0.000  412.086
312.30   398.855  216.617    0.000  216.617     0.000  497.699    0.000  497.699     0.000  351.967    0.000  351.967
312.40   403.081  231.197    0.000  231.197     0.000  534.883    0.000  534.883     0.000  553.033    0.000  553.033
312.50   383.495  211.040    0.000  211.040     0.000  477.337    0.000  477.337     0.000  502.767    0.000  502.767
312.60   378.323  217.599    0.000  217.599     0.000  459.310    0.000  459.310     0.000  461.046    0.000  461.046
312.70   374.566  207.081    0.000  207.081     0.000  492.686    0.000  492.686     0.000  512.116    0.000  512.116
312.80   377.109  220.791    0.000  220.791     0.000  490.781    0.000  490.781     0.000  491.910    0.000  491.910
312.90   405.316  195.114    0.000  195.114     0.000  507.166    0.000  507.166     0.000  461.850    0.000  461.850
313.00   380.038  185.690    0.000  185.690     0.000  448.547    0.000  448.547     0.000  343.221    0.000  343.221
313.10   388.350  211.858    0.000  211.858     0.000  478.287    0.000  478.287     0.000  412.087    0.000  412.087
313.20   374.373  228.637    0.000  228.637     0.000  465.663    0.000  465.663     0.000  461.851    0.000  461.851
313.30   370.686  223.973    0.000  223.973     0.000  474.614    0.000  474.614     0.000  372.477    0.000  372.477
313.40   467.898  157.562    0.000  157.562     0.000  493.207    0.000  493.207     0.000  273.752    0.000  273.752
313.50   460.052  138.265    0.000  138.265     0.000  466.701    0.000  466.701     0.000  374.286    0.000  374.286
313.60   441.883  181.766    0.000  181.766     0.000  501.120    0.000  501.120     0.000  332.866    0.000  332.866
313.70   431.710  195.279    0.000  195.279     0.000  487.195    0.000  487.195     0.000  283.705    0.000  283.705
313.80   435.320  181.967    0.000  181.967     1.816  493.857    0.000  493.857     0.000  314.770    0.000  314.770
313.90   490.291  149.274    0.000  149.274     0.000  518.582    0.000  518.582     0.000  303.108    0.000  303.108
314.00   510.858  141.181    0.000  141.181     0.000  486.850    0.000  486.850     0.000  372.275    0.000  372.275
314.10   478.064  155.253    0.000  155.253     0.000  498.609    0.000  498.609     0.000  343.623    0.000  343.623
314.20   458.754  193.608    0.000  193.608     0.000  535.837    0.000  535.837     0.000  470.597    0.000  470.597
314.30   468.659  189.415    0.000  189.415     0.000  518.066    0.000  518.066     0.000  400.123    0.000  400.123
314.40   462.583  171.983    0.000  171.983     0.000  480.363    0.000  480.363     0.000  351.566    0.000  351.566
314.50   466.980  171.013    0.000  171.013     0.000  425.198    0.000  425.198     0.000  192.823    0.000  192.823
314.60   510.256  147.084    0.000  147.084     0.000  469.815    0.000  469.815     0.000  283.504    0.000  283.504
314.70   434.195  192.808    0.000  192.808     0.000  454.164    0.000  454.164     0.000  331.459    0.000  331.459
314.80   461.786  187.292    0.000  187.292     0.000  483.217    0.000  483.217     0.000  462.654    0.000  462.654
314.90   414.140  205.901    0.000  205.901     0.000  488.750    0.000  488.750     0.000  431.389    0.000  431.389
315.00   437.658  214.287    0.000  214.287     0.000  507.556    0.000  507.556     0.000  472.406    0.000  472.406
315.10   412.410  181.826    0.000  181.826     0.000  451.741    0.000  451.741     0.000  412.286    0.000  412.286
315.20   403.028  189.089    0.000  189.089     0.000  455.247    0.000  455.247     0.000  331.056    0.000  331.056
315.30   399.344  220.260    0.000  220.260     0.000  519.489    0.000  519.489     0.000  572.939    0.000  572.939
315.40   386.346  233.245    0.000  233.245     0.000  493.769    0.000  493.769     0.000  450.891    0.000  450.891
315.50   415.712  173.530    0.000  173.530     0.000  397.574    0.000  397.574     0.000  232.834    0.000  232.834
315.60   413.581  179.287    0.000  179.287     0.000  480.582    0.000  480.582     0.000  333.671    0.000  333.671
315.70   473.055  206.383    0.000  206.383     0.000  472.582    0.000  472.582     0.000  391.275    0.000  391.275
315.80   470.415  179.661    0.000  179.661     0.000  509.764    0.000  509.764     0.000  352.068    0.000  352.068
315.90   384.932  224.650    0.000  224.650     0.000  514.521    0.000  514.521     0.000  352.269    0.000  352.269
316.00   442.061  201.587    0.000  201.587     0.000  510.541    0.000  510.541     0.000  311.753    0.000  311.753
316.10   440.230  199.092    0.000  199.092     0.000  497.964    0.000  497.964     0.000  272.947    0.000  272.947
316.20   433.856  191.264    0.000  191.264     0.000  508.159    0.000  508.159     0.000  411.684    0.000  411.684
316.30   435.590  193.510    0.000  193.510     0.000  482.486    0.000  482.486     0.000  260.683    0.000  260.683
316.40   414.774  206.420    0.000  206.420     0.000  479.668    0.000  479.668     0.000  271.641    0.000  271.641
316.50   418.146  198.287    0.000  198.287     0.000  449.749    0.000  449.749     0.000  201.871    0.000  201.871
316.60   416.639  186.259    0.000  186.259     0.000  343.917    0.000  343.917     0.000   40.414    0.000   40.414
316.70   404.162  192.144    0.000  192.144     0.000  354.122    0.000  354.122     0.000  121.544    0.000  121.544
316.80   418.710  175.687    0.000  175.687     0.000  425.543    0.000  425.543     0.000  201.871    0.000  201.871
316.90   416.589  194.726    0.000  194.726     0.000  447.293    0.000  447.293     0.000  210.114    0.000  210.114
317.00   393.097  203.746    0.000  203.746     0.000  464.285    0.000  464.285     0.000  191.213    0.000  191.213
317.10   456.262  176.521    0.000  176.521     0.000  476.043    0.000  476.043     0.000  131.296    0.000  131.296
317.20   435.809  174.229    0.000  174.229     0.000  460.520    0.000  460.520     0.000  192.017    0.000  192.017
317.30   411.241  222.319    0.000  222.319     0.000  542.581    0.000  542.581     0.000  312.859    0.000  312.859
317.40   377.421  184.805    0.000  184.805     0.000  449.278    0.000  449.278     0.000  243.290    0.000  243.290
317.50   370.719  234.515    0.000  234.515     0.000  502.762    0.000  502.762     0.000  283.906    0.000  283.906
317.60   379.459  222.846    0.000  222.846     0.000  454.122    0.000  454.122     0.000  121.847    0.000  121.847
317.70   379.441  242.645    0.000  242.645     0.000  487.587    0.000  487.587     0.000  233.035    0.000  233.035
317.80   399.343  186.874    0.000  186.874     0.000  449.148    0.000  449.148     0.000  273.651    0.000  273.651
317.90   413.079  219.128    0.000  219.128     0.000  512.355    0.000  512.355     0.000  354.480    0.000  354.480
318.00   429.084  197.028    0.000  197.028     0.000  483.827    0.000  483.827     0.000  333.769    0.000  333.769
318.10   387.750  226.110    0.000  226.110     0.000  498.524    0.000  498.524     0.000  313.564    0.000  313.564
318.20   420.315  187.506    0.000  187.506     0.000  563.029    0.000  563.029     0.000  523.075    0.000  523.075
318.30   405.920  213.770    0.000  213.770     0.000  480.796    0.000  480.796     0.000  283.806    0.000  283.806
318.40   426.136  202.904    0.000  202.904     0.000  514.127    0.000  514.127     0.000  323.615    0.000  323.615
318.50   374.543  243.817    0.000  243.817     0.000  488.752    0.000  488.752     0.000  422.641    0.000  422.641
318.60   381.236  209.703    0.000  209.703     0.000  460.043    0.000  460.043     0.000  393.287    0.000  393.287
318.70   371.649  216.359    0.000  216.359     0.000  479.973    0.000  479.973     0.000  412.790    0.000  412.790
318.80   388.060  208.751    0.000  208.751     0.000  536.048    0.000  536.048     0.000  332.665    0.000  332.665
318.90   332.961  240.264    0.000  240.264     0.000  499.432    0.000  499.432     0.000  303.209    0.000  303.209
319.00   355.857  241.807    0.000  241.807     0.000  519.024    0.000  519.024     0.000  461.047    0.000  461.047
319.10   326.616  247.803    0.000  247.803     0.000  495.809    0.000  495.809     0.000  401.330    0.000  401.330
319.20   360.158  231.361    0.000  231.361     0.000  533.119    0.000  533.119     0.000  383.234    0.000  383.234
319.30   342.497  270.098    0.000  270.098     0.000  529.919    0.000  529.919     0.000  400.123    0.000  400.123
319.40   372.698  257.778    0.000  257.778     0.000  443.322    0.000  443.322     0.000  428.775    0.000  428.775
319.50   372.046  262.580    0.000  262.580     0.000  536.534    0.000  536.534     0.000  428.775    0.000  428.775
319.60   339.750  242.407    0.000  242.407     0.000  473.280    0.000  473.280     0.000  320.099    0.000  320.099
319.70   390.464  205.155    0.000  205.155     0.000  486.035    0.000  486.035     0.000  438.527    0.000  438.527
319.80   310.703  259.288    0.000  259.288     0.000  419.801    0.000  419.801     0.000  329.247    0.000  329.247
319.90   347.496  242.418    0.000  242.418     0.000  486.983    0.000  486.983     0.000  342.015    0.000  342.015
320.00   388.026  233.147    0.000  233.147     0.000  468.615    0.000  468.615     0.000  320.903    0.000  320.903
320.10   375.782  212.360    0.000  212.360     0.000  449.024    0.000  449.024     0.000  189.104    0.000  189.104
320.20   394.595  215.993    0.000  215.993     0.000  498.878    0.000  498.878     0.000  239.270    0.000  239.270
320.30   380.996  230.449    0.000  230.449     0.000  479.335    0.000  479.335     0.000  328.443    0.000  328.443
320.40   368.188  217.565    0.000  217.565     0.000  438.567    0.000  438.567     0.000  279.081    0.000  279.081
320.50   320.148  213.397    0.000  213.397     0.000  429.097    0.000  429.097     0.000  258.974    0.000  258.974
320.60   338.849  230.704    0.000  230.704     0.000  444.227    0.000  444.227     0.000  149.292    0.000  149.292
320.70   342.996  205.145    0.000  205.145     0.000  386.341    0.000  386.341     0.000  259.376    0.000  259.376
320.80   355.494  231.333    0.000  231.333     0.000  465.805    0.000  465.805     0.000  271.340    0.000  271.340
320.90   351.037  224.448    0.000  224.448     0.000  467.097    0.000  467.097     0.000  300.796    0.000  300.796
321.00   360.680  246.093    0.000  246.093     0.000  510.204    0.000  510.204     0.000  281.494    0.000  281.494
321.10   323.045  269.682    0.000  269.682     0.000  472.288    0.000  472.288     0.000  408.870    0.000  408.870
321.20   318.647  284.292    0.000  284.292     0.000  465.027    0.000  465.027     0.000  440.337    0.000  440.337
321.30   324.040  256.033    0.000  256.033     0.000  487.377    0.000  487.377     0.000  389.165    0.000  389.165
321.40   326.310  279.417    0.000  279.417     0.000  503.979    0.000  503.979     0.000  228.915    0.000  228.915
321.50   310.466  268.948    0.000  268.948     0.000  469.174    0.000  469.174     0.000  258.773    0.000  258.773
321.60   300.769  265.924    0.000  265.924     0.000  459.620    0.000  459.620     0.000  279.282    0.000  279.282
321.70   293.070  286.124    0.000  286.124     0.000  418.680    0.000  418.680     0.000   40.012    0.000   40.012
321.80   319.109  264.738    0.000  264.738     0.000  440.730    0.000  440.730     0.000  119.836    0.000  119.836
321.90   301.191  275.756    0.000  275.756     0.000  402.553    0.000  402.553     0.000   49.764    0.000   49.764
322.00   329.535  249.618    0.000  249.618     0.000  438.568    0.000  438.568     0.000  119.434    0.000  119.434
322.10   357.269  248.044    0.000  248.044     0.000  450.976    0.000  450.976     0.000  169.198    0.000  169.198
322.20   344.812  261.607    0.000  261.607     0.000  446.436    0.000  446.436     0.000  190.511    0.000  190.511
322.30   308.831  273.669    0.000  273.669     0.000  487.076    0.000  487.076     0.000  328.644    0.000  328.644
322.40   334.492  249.382    0.000  249.382     0.000  474.971    0.000  474.971     0.000  170.806    0.000  170.806
322.50   360.580  244.294    0.000  244.294     0.000  486.039    0.000  486.039     0.000  220.772    0.000  220.772
322.60   338.389  271.450    0.000  271.450     0.000  493.041    0.000  493.041     0.000  269.530    0.000  269.530
322.70   308.726  285.313    0.000  285.313     0.000  471.728    0.000  471.728     0.000  199.056    0.000  199.056
322.80   339.319  258.251    0.000  258.251     0.000  418.852    0.000  418.852     0.000  139.339    0.000  139.339
322.90   306.084  256.945    0.000  256.945     0.000  467.878    0.000  467.878     0.000  159.245    0.000  159.245
323.00   323.488  229.428    0.000  229.428     0.000  429.921    0.000  429.921     0.000  189.104    0.000  189.104
323.10   405.842  184.803    0.000  184.803     0.000  456.769    0.000  456.769     0.000   49.764    0.000   49.764
323.20   384.645  193.693    0.000  193.693     0.000  452.359    0.000  452.359     0.000  170.806    0.000  170.806
323.30   392.808  192.298    0.000  192.298     0.000  445.658    0.000  445.658     0.000  202.273    0.000  202.273
323.40   388.594  185.232    0.000  185.232     1.902  473.847    0.000  473.847     0.000  180.960    0.000  180.960
323.50   408.802  193.408    0.000  193.408     1.902  492.999    0.000  492.999     0.000  501.863    0.000  501.863
323.60   333.099  242.488    0.000  242.488     0.000  508.605    0.000  508.605     0.000  400.324    0.000  400.324
323.70   359.958  211.307    0.000  211.307     1.902  463.687    0.000  463.687     0.000  458.232    0.000  458.232
323.80   326.371  232.506    0.000  232.506     0.000  462.519    0.000  462.519     0.000  408.065    0.000  408.065
323.90   348.556  216.163    0.000  216.163     0.000  451.879    0.000  451.879     0.000  348.349    0.000  348.349
324.00   362.773  219.708    0.000  219.708     0.000  441.981    0.000  441.981     0.000  199.056    0.000  199.056
324.10   391.105  198.068    0.000  198.068     0.000  455.429    0.000  455.429     0.000  408.065    0.000  408.065
324.20   373.187  223.429    0.000  223.429     0.000  482.709    0.000  482.709     0.000  477.735    0.000  477.735
324.30   362.369  235.048    0.000  235.048     0.000  448.080    0.000  448.080     0.000  408.065    0.000  408.065
324.40   378.831  226.200    0.000  226.200     0.000  551.798    0.000  551.798     0.000  427.971    0.000  427.971
324.50   368.230  237.041    0.000  237.041     3.805  522.181    0.000  522.181     0.000  527.901    0.000  527.901
324.60   380.443  232.762    0.000  232.762     0.000  485.131    0.000  485.131     0.000  318.490    0.000  318.490
324.70   346.765  218.188    0.000  218.188     3.718  438.956    0.000  438.956     0.000  329.448    0.000  329.448
324.80   372.194  222.260    0.000  222.260     0.000  413.189    0.000  413.189     0.000  328.443    0.000  328.443
324.90   349.967  209.694    0.000  209.694     0.000  474.492    0.000  474.492     0.000  368.656    0.000  368.656
325.00   306.720  245.658    0.000  245.658     0.000  453.310    0.000  453.310     0.000  497.641    0.000  497.641
325.10   345.108  224.135    0.000  224.135     0.000  492.913    0.000  492.913     0.000  507.795    0.000  507.795
325.20   360.032  237.000    0.000  237.000     0.000  509.385    0.000  509.385     0.000  477.735    0.000  477.735
325.30   335.078  222.499    0.000  222.499     0.000  480.759    0.000  480.759     0.000  467.782    0.000  467.782
325.40   333.440  211.124    0.000  211.124     0.000  503.847    0.000  503.847     0.000  368.455    0.000  368.455
325.50   341.768  229.797    0.000  229.797     1.902  474.495    0.000  474.495     0.000  478.137    0.000  478.137
325.60   338.532  228.397    0.000  228.397     0.000  470.216    0.000  470.216     0.000  487.688    0.000  487.688
325.70   334.283  231.700    0.000  231.700     0.000  440.812    0.000  440.812     0.000  450.290    0.000  450.290
325.80   352.359  225.752    0.000  225.752     1.902  500.348    0.000  500.348     0.000  447.877    0.000  447.877
325.90   363.569  223.442    0.000  223.442     3.805  475.832    0.000  475.832     0.000  427.971    0.000  427.971
326.00   312.021  257.943    0.000  257.943     0.000  414.270    0.000  414.270     0.000  418.219    0.000  418.219
326.10   336.518  225.621    0.000  225.621     0.000  466.712    0.000  466.712     0.000  527.700    0.000  527.700
326.20   379.132  257.522    0.000  257.522     7.263  515.005    0.000  515.005     0.000  551.225    0.000  551.225
326.30   354.606  245.878    0.000  245.878     0.000  490.535    0.000  490.535     0.000  529.912    0.000  529.912
326.40   337.085  259.129    0.000  259.129     0.000  452.100    0.000  452.100     0.000  368.254    0.000  368.254
326.50   333.798  256.635    0.000  256.635     0.000  451.884    0.000  451.884     0.000  358.301    0.000  358.301
326.60   332.628  264.872    0.000  264.872     0.000  487.249    0.000  487.249     0.000  478.137    0.000  478.137
326.70   333.000  256.715    0.000  256.715     0.000  498.014    0.000  498.014     0.000  557.358    0.000  557.358
326.80   369.937  217.167    0.000  217.167     0.000  476.829    0.000  476.829     0.000  557.760    0.000  557.760
326.90   327.331  253.245    0.000  253.245     0.000  458.195    0.000  458.195     0.000  547.807    0.000  547.807
327.00   349.957  237.718    0.000  237.718     0.000  488.631    0.000  488.631     0.000  608.730    0.000  608.730
327.10   339.543  252.368    0.000  252.368     0.000  469.608    0.000  469.608     0.000  560.575    0.000  560.575
327.20   353.486  222.220    0.000  222.220     0.000  502.467    0.000  502.467     0.000  628.636    0.000  628.636
327.30   343.466  244.294    0.000  244.294     0.000  474.450    0.000  474.450     0.000  538.256    0.000  538.256
327.40   339.182  252.111    0.000  252.111     0.000  521.534    0.000  521.534     0.000  597.571    0.000  597.571
327.50   368.599  240.312    0.000  240.312     0.000  438.177    0.000  438.177     0.000  609.333    0.000  609.333
327.60   338.757  267.306    0.000  267.306     0.000  439.604    0.000  439.604     0.000  557.760    0.000  557.760
327.70   332.522  257.214    0.000  257.214     0.000  442.546    0.000  442.546     0.000  569.120    0.000  569.120
327.80   356.566  242.489    0.000  242.489     0.000  469.177    0.000  469.177     0.000  528.505    0.000  528.505
327.90   398.544  224.982    0.000  224.982     0.000  500.134    0.000  500.134     0.000  517.547    0.000  517.547
328.00   376.459  253.554    0.000  253.554     0.000  486.818    0.000  486.818     0.000  499.048    0.000  499.048
328.10   408.764  218.437    0.000  218.437     1.902  424.775    0.000  424.775     0.000  568.115    0.000  568.115
328.20   404.543  226.697    0.000  226.697     3.632  484.180    0.000  484.180     0.000  580.480    0.000  580.480
328.30   381.341  207.901    0.000  207.901     1.902  418.421    0.000  418.421     0.000  578.068    0.000  578.068
328.40   363.418  236.879    0.000  236.879     1.902  473.544    0.000  473.544     0.000  588.020    0.000  588.020
328.50   377.108  246.427    0.000  246.427     0.000  515.998    0.000  515.998     0.000  659.902    0.000  659.902
328.60   358.368  251.728    0.000  251.728     3.805  497.540    0.000  497.540     0.000  620.091    0.000  620.091
328.70   346.509  233.893    0.000  233.893     0.000  423.348    0.000  423.348     0.000  559.368    0.000  559.368
328.80   335.781  222.808    0.000  222.808     0.000  412.282    0.000  412.282     0.000  478.741    0.000  478.741
328.90   349.991  260.131    0.000  260.131     0.000  436.750    0.000  436.750     0.000  571.131    0.000  571.131
329.00   348.368  237.730    0.000  237.730     0.000  412.022    0.000  412.022     0.000  498.847    0.000  498.847
329.10   370.019  254.392    0.000  254.392     0.000  469.870    0.000  469.870     0.000  567.914    0.000  567.914
329.20   337.647  259.305    0.000  259.305     0.000  441.810    0.000  441.810     0.000  488.090    0.000  488.090
329.30   355.539  266.596    0.000  266.596     0.000  486.211    0.000  486.211     0.000  517.748    0.000  517.748
329.40   325.708  258.007    0.000  258.007     0.000  472.810    0.000  472.810     0.000  548.209    0.000  548.209
329.50   279.646  254.895    0.000  254.895     0.000  424.127    0.000  424.127     0.000  519.758    0.000  519.758
329.60   323.021  261.252    0.000  261.252     0.000  496.242    0.000  496.242     0.000  631.451    0.000  631.451
329.70   354.769  263.090    0.000  263.090     0.000  439.433    0.000  439.433     0.000  528.505    0.000  528.505
329.80   355.894  255.590    0.000  255.590     0.000  431.175    0.000  431.175     0.000  577.867    0.000  577.867
329.90   323.347  244.893    0.000  244.893     0.000  434.495    0.000  434.495     0.000  492.210    0.000  492.210
330.00   367.431  253.693    0.000  253.693     0.000  446.211    0.000  446.211     0.000  522.470    0.000  522.470
330.10   364.879  256.666    0.000  256.666     0.000  480.887    0.000  480.887     0.000  542.980    0.000  542.980
330.20   326.409  260.294    0.000  260.294     0.000  469.038    0.000  469.038     0.000  570.826    0.000  570.826
330.30   379.420  265.200    0.000  265.200     0.000  520.273    0.000  520.273     0.000  522.171    0.000  522.171
330.40   352.669  245.159    0.000  245.159     0.000  506.824    0.000  506.824     0.000  553.233    0.000  553.233
330.50   359.113  227.670    0.000  227.670     0.000  492.604    0.000  492.604     0.000  501.863    0.000  501.863
330.60   377.123  212.511    0.000  212.511     0.000  439.594    0.000  439.594     0.000  482.157    0.000  482.157
330.70   362.844  227.333    0.000  227.333     0.000  440.545    0.000  440.545     0.000  453.204    0.000  453.204
330.80   369.451  225.507    0.000  225.507     0.000  429.090    0.000  429.090     0.000  542.779    0.000  542.779
330.90   394.072  199.068    0.000  199.068     0.000  429.483    0.000  429.483     0.000  462.956    0.000  462.956
331.00   345.201  233.307    0.000  233.307     0.000  462.208    0.000  462.208     0.000  523.676    0.000  523.676
331.10   350.084  222.288    0.000  222.288     0.000  416.641    0.000  416.641     0.000  481.955    0.000  481.955
331.20   358.063  237.431    0.000  237.431     0.000  462.293    0.000  462.293     0.000  483.765    0.000  483.765
331.30   329.647  239.522    0.000  239.522     3.632  501.980    0.000  501.980     0.000  523.376    0.000  523.376
331.40   363.116  230.044    0.000  230.044     0.000  521.740    0.000  521.740     0.000  545.394    0.000  545.394
331.50   347.323  231.261    0.000  231.261     0.000  424.206    0.000  424.206     0.000  492.714    0.000  492.714
331.60   345.079  242.403    0.000  242.403     0.000  458.013    0.000  458.013     0.000  564.394    0.000  564.394
331.70   336.140  238.206    0.000  238.206     0.000  491.779    0.000  491.779     0.000  543.081    0.000  543.081
331.80   358.569  242.464    0.000  242.464     0.000  466.225    0.000  466.225     0.000  524.080    0.000  524.080
331.90   371.892  248.177    0.000  248.177     0.000  450.664    0.000  450.664     0.000  454.109    0.000  454.109
332.00   387.573  214.764    0.000  214.764     0.000  480.065    0.000  480.065     0.000  513.222    0.000  513.222
332.10   359.421  245.322    0.000  245.322     0.000  453.821    0.000  453.821     0.000  543.381    0.000  543.381
332.20   392.529  224.493    0.000  224.493     0.000  451.488    0.000  451.488     0.000  563.287    0.000  563.287
332.30   386.462  239.482    0.000  239.482     0.000  472.584    0.000  472.584     0.000  542.778    0.000  542.778
332.40   387.504  217.123    0.000  217.123     0.000  462.986    0.000  462.986     0.000  704.638    0.000  704.638
332.50   376.210  235.306    0.000  235.306     0.000  461.817    0.000  461.817     0.000  603.099    0.000  603.099
332.60   401.025  226.810    0.000  226.810     0.000  503.711    0.000  503.711     0.000  703.530    0.000  703.530
332.70   388.776  211.359    0.000  211.359     0.000  469.083    0.000  469.083     0.000  584.198    0.000  584.198
332.80   352.221  257.641    0.000  257.641     0.000  526.543    0.000  526.543     0.000  724.241    0.000  724.241
332.90   380.627  227.127    0.000  227.127     0.000  462.123    0.000  462.123     0.000  524.784    0.000  524.784
333.00   378.273  231.992    0.000  231.992     0.000  462.378    0.000  462.378     0.000  534.436    0.000  534.436
333.10   370.851  235.527    0.000  235.527     0.000  479.543    0.000  479.543     0.000  532.826    0.000  532.826
333.20   388.982  226.790    0.000  226.790     0.000  431.768    0.000  431.768     0.000  456.220    0.000  456.220
333.30   382.444  223.668    0.000  223.668     0.000  468.823    0.000  468.823     0.000  523.074    0.000  523.074
333.40   368.659  234.832    0.000  234.832     0.000  466.616    0.000  466.616     0.000  492.714    0.000  492.714
333.50   411.522  210.242    0.000  210.242     0.000  474.355    0.000  474.355     0.000  474.316    0.000  474.316
333.60   399.076  197.617    0.000  197.617     0.000  489.789    0.000  489.789     0.000  443.654    0.000  443.654
333.70   401.993  222.081    0.000  222.081     0.000  442.279    0.000  442.279     0.000  414.096    0.000  414.096
333.80   379.800  242.917    0.000  242.917     0.000  442.011    0.000  442.011     0.000  314.669    0.000  314.669
333.90   373.117  254.242    0.000  254.242     0.000  463.371    0.000  463.371     0.000  445.060    0.000  445.060
334.00   360.184  234.554    0.000  234.554     0.000  434.667    0.000  434.667     0.000  484.267    0.000  484.267
334.10   348.951  242.354    0.000  242.354     0.000  462.902    0.000  462.902     0.000  483.865    0.000  483.865
334.20   346.108  244.248    0.000  244.248     0.000  498.654    0.000  498.654     0.000  543.482    0.000  543.482
334.30   344.726  247.878    0.000  247.878     0.000  456.237    0.000  456.237     0.000  503.067    0.000  503.067
334.40   319.919  264.212    0.000  264.212     0.000  429.740    0.000  429.740     0.000  543.080    0.000  543.080
334.50   386.352  205.503    0.000  205.503     0.000  400.990    0.000  400.990     0.000  473.310    0.000  473.310
334.60   395.254  217.192    0.000  217.192     0.000  426.583    0.000  426.583     0.000  613.555    0.000  613.555
334.70   360.353  233.634    0.000  233.634     0.000  503.886    0.000  503.886     0.000  613.151    0.000  613.151
334.80   364.886  209.152    0.000  209.152     0.000  410.414    0.000  410.414     0.000  453.806    0.000  453.806
334.90   361.366  255.901    0.000  255.901     0.000  483.086    0.000  483.086     0.000  535.137    0.000  535.137
335.00   356.556  224.252    0.000  224.252     0.000  432.420    0.000  432.420     0.000  582.086    0.000  582.086
335.10   384.952  247.915    0.000  247.915     0.000  490.612    0.000  490.612     0.000  633.158    0.000  633.158
335.20   396.303  220.642    0.000  220.642     0.000  532.592    0.000  532.592     0.000  602.999    0.000  602.999
335.30   387.333  250.099    0.000  250.099     0.000  508.338    0.000  508.338     0.000  574.847    0.000  574.847
335.40   384.429  235.293    0.000  235.293     0.000  487.415    0.000  487.415     0.000  613.152    0.000  613.152
335.50   386.293  243.676    0.000  243.676     0.000  547.767    0.000  547.767     0.000  712.377    0.000  712.377
335.60   405.089  232.945    0.000  232.945     0.000  503.236    0.000  503.236     0.000  751.789    0.000  751.789
335.70   380.767  221.387    0.000  221.387     0.000  481.011    0.000  481.011     0.000  533.929    0.000  533.929
335.80   371.931  246.607    0.000  246.607     0.000  450.405    0.000  450.405     0.000  514.529    0.000  514.529
335.90   415.223  248.940    0.000  248.940     0.000  501.074    0.000  501.074     0.000  664.625    0.000  664.625
336.00   408.176  238.061    0.000  238.061     0.000  515.298    0.000  515.298     0.000  623.103    0.000  623.103
336.10   375.625  250.984    0.000  250.984     0.000  531.167    0.000  531.167     0.000  713.684    0.000  713.684
336.20   344.887  262.488    0.000  262.488     0.000  496.664    0.000  496.664     0.000  673.270    0.000  673.270
336.30   339.962  268.299    0.000  268.299     0.000  472.023    0.000  472.023     0.000  563.287    0.000  563.287
336.40   347.601  255.226    0.000  255.226     0.000  449.717    0.000  449.717     0.000  693.278    0.000  693.278
336.50   328.561  265.746    0.000  265.746     0.000  486.072    0.000  486.072     0.000  633.057    0.000  633.057
336.60   376.461  255.010    0.000  255.010     0.000  562.294    0.000  562.294     0.000  732.986    0.000  732.986
336.70   357.217  262.310    0.000  262.310     0.000  507.515    0.000  507.515     0.000  703.430    0.000  703.430
336.80   338.433  223.449    0.000  223.449     0.000  437.434    0.000  437.434     0.000  552.430    0.000  552.430
336.90   364.969  253.523    0.000  253.523     0.000  466.533    0.000  466.533     0.000  523.375    0.000  523.375
337.00   347.633  240.645    0.000  240.645     0.000  470.723    0.000  470.723     0.000  483.062    0.000  483.062
337.10   344.878  257.268    0.000  257.268     0.000  530.779    0.000  530.779     0.000  642.104    0.000  642.104
337.20   384.939  218.978    0.000  218.978     0.000  454.812    0.000  454.812     0.000  536.142    0.000  536.142
337.30   412.578  213.427    0.000  213.427     0.000  486.458    0.000  486.458     0.000  614.257    0.000  614.257
337.40   354.964  239.760    0.000  239.760     0.000  464.631    0.000  464.631     0.000  602.194    0.000  602.194
337.50   364.270  234.400    0.000  234.400     0.000  482.652    0.000  482.652     0.000  583.394    0.000  583.394
337.60   374.660  224.971    0.000  224.971     0.000  474.958    0.000  474.958     0.000  622.799    0.000  622.799
337.70   360.025  228.552    0.000  228.552     0.000  418.280    0.000  418.280     0.000  473.509    0.000  473.509
337.80   383.000  224.657    0.000  224.657     0.000  459.009    0.000  459.009     0.000  551.523    0.000  551.523
337.90   409.803  231.647    0.000  231.647     0.000  482.656    0.000  482.656     0.000  503.973    0.000  503.973
338.00   383.010  238.249    0.000  238.249     0.000  430.344    0.000  430.344     0.000  453.403    0.000  453.403
338.10   357.552  248.285    0.000  248.285     0.000  448.764    0.000  448.764     0.000  474.114    0.000  474.114
338.20   344.783  238.521    0.000  238.521     0.000  476.474    0.000  476.474     0.000  543.885    0.000  543.885
338.30   391.487  218.559    0.000  218.559     0.000  463.724    0.000  463.724     0.000  462.956    0.000  462.956
338.40   368.579  229.853    0.000  229.853     0.000  440.761    0.000  440.761     0.000  524.378    0.000  524.378
338.50   365.388  229.424    0.000  229.424     0.000  393.726    0.000  393.726     0.000  473.210    0.000  473.210
338.60   335.272  233.345    0.000  233.345     0.000  413.741    0.000  413.741     0.000  560.771    0.000  560.771
338.70   345.529  225.188    0.000  225.188     0.000  412.398    0.000  412.398     0.000  272.847    0.000  272.847
[truncated: 2,354,349 more chars]
