# Supplementary material for: N-Glycans modulate tilting of HIV-1 envelope glycoprotein
Source: Nat Commun. 2026 Apr 15;17:5206. doi: 10.1038/s41467-026-71874-2 (PMC13254402; doi:10.1038/s41467-026-71874-2)
Supplement: Supplementary file 8 — Source Data [file 41467_2026_71874_MOESM8_ESM.zip › source_data/2_Supplementary_Figures/6_FigS11/raw_data/CD4/3_WT_CD4.A.0.txt]

#ASA ANALYSIS
#SIM_TIME  ASA1.4 TotOccl1.4 ShldMem1.4 ShldGly1.4   ASA7.2 TotOccl7.2 ShldMem7.2 ShldGly7.2   ASA18.6 TotOccl18.6 ShldMem18.6 ShldGly18.6

  0.00   448.309  139.178    0.000  139.178     0.000  380.451    0.000  380.451     0.000  253.847    0.000  253.847
  0.10   483.164  131.753    0.000  131.753     1.816  388.062    0.000  388.062     0.000  181.462    0.000  181.462
  0.20   474.747  121.951    0.000  121.951     1.816  392.947    0.000  392.947     0.000  181.864    0.000  181.864
  0.30   482.674  127.848    0.000  127.848     0.000  369.687    0.000  369.687     0.000  141.852    0.000  141.852
  0.40   481.308  153.005    0.000  153.005     0.000  390.266    0.000  390.266     0.000  222.480    0.000  222.480
  0.50   530.137  156.922    0.000  156.922     0.000  394.117    0.000  394.117     0.000  121.645    0.000  121.645
  0.60   497.966  136.096    0.000  136.096     3.632  360.999    0.000  360.999     0.000  121.544    0.000  121.544
  0.70   517.085  133.771    0.000  133.771     0.000  336.268    0.000  336.268     0.000  141.751    0.000  141.751
  0.80   498.238  149.451    0.000  149.451     0.000  393.076    0.000  393.076     0.000  182.165    0.000  182.165
  0.90   528.867  146.558    0.000  146.558     0.000  367.441    0.000  367.441     0.000  111.592    0.000  111.592
  1.00   495.153  155.167    0.000  155.167     3.632  401.203    0.000  401.203     0.000  182.770    0.000  182.770
  1.10   500.530  152.920    0.000  152.920     0.000  357.581    0.000  357.581     0.000  151.402    0.000  151.402
  1.20   504.904  129.457    0.000  129.457     0.000  387.067    0.000  387.067     0.000  152.308    0.000  152.308
  1.30   502.274  131.879    0.000  131.879     0.000  388.795    0.000  388.795     0.000  111.390    0.000  111.390
  1.40   484.814  130.671    0.000  130.671     0.000  384.472    0.000  384.472     0.000  182.770    0.000  182.770
  1.50   511.218  135.952    0.000  135.952     5.707  396.146    0.000  396.146     0.000  152.207    0.000  152.207
  1.60   495.657  142.824    0.000  142.824     1.859  384.908    0.000  384.908     0.000  181.261    0.000  181.261
  1.70   493.934  161.204    0.000  161.204     0.000  392.862    0.000  392.862     0.000  200.664    0.000  200.664
  1.80   491.538  142.393    0.000  142.393     0.000  422.477    0.000  422.477     0.000  200.765    0.000  200.765
  1.90   478.996  136.859    0.000  136.859     0.000  385.945    0.000  385.945     0.000  120.942    0.000  120.942
  2.00   573.366  127.700    0.000  127.700     0.000  399.433    0.000  399.433     0.000  171.912    0.000  171.912
  2.10   537.165  141.714    0.000  141.714     0.000  433.457    0.000  433.457     0.000  101.338    0.000  101.338
  2.20   475.349  150.694    0.000  150.694     0.000  398.784    0.000  398.784     0.000   80.527    0.000   80.527
  2.30   542.208  130.008    0.000  130.008     3.805  386.507    0.000  386.507     0.000  110.687    0.000  110.687
  2.40   498.209  143.045    0.000  143.045     0.000  416.814    0.000  416.814     0.000   20.107    0.000   20.107
  2.50   461.498  142.270    0.000  142.270     0.000  369.603    0.000  369.603     0.000   50.367    0.000   50.367
  2.60   527.901  155.620    0.000  155.620     0.000  414.306    0.000  414.306     0.000   70.373    0.000   70.373
  2.70   517.244  158.532    0.000  158.532     0.000  389.922    0.000  389.922     0.000   90.982    0.000   90.982
  2.80   438.995  146.236    0.000  146.236     0.000  371.028    0.000  371.028     0.000  100.332    0.000  100.332
  2.90   478.181  163.423    0.000  163.423     0.000  417.550    0.000  417.550     0.000  149.995    0.000  149.995
  3.00   483.416  153.313    0.000  153.313     0.000  381.406    0.000  381.406     0.000  100.633    0.000  100.633
  3.10   515.674  146.593    0.000  146.593     0.000  369.385    0.000  369.385     0.000   70.172    0.000   70.172
  3.20   479.037  137.874    0.000  137.874     0.000  370.252    0.000  370.252     0.000  120.439    0.000  120.439
  3.30   405.760  145.043    0.000  145.043     0.000  365.843    0.000  365.843     0.000  159.446    0.000  159.446
  3.40   440.319  170.984    0.000  170.984     0.000  434.412    0.000  434.412     0.000  220.570    0.000  220.570
  3.50   405.588  148.038    0.000  148.038     0.000  341.889    0.000  341.889     0.000   90.179    0.000   90.179
  3.60   458.158  142.125    0.000  142.125     0.000  339.037    0.000  339.037     0.000   20.308    0.000   20.308
  3.70   447.608  125.036    0.000  125.036     0.000  349.109    0.000  349.109     0.000  110.687    0.000  110.687
  3.80   460.030  144.950    0.000  144.950     0.000  383.094    0.000  383.094     0.000  100.936    0.000  100.936
  3.90   451.849  131.053    0.000  131.053     0.000  346.906    0.000  346.906     0.000   39.912    0.000   39.912
  4.00   439.291  150.692    0.000  150.692     0.000  338.429    0.000  338.429     0.000   50.367    0.000   50.367
  4.10   388.390  159.017    0.000  159.017     0.000  379.888    0.000  379.888     0.000  310.748    0.000  310.748
  4.20   384.226  145.821    0.000  145.821     0.000  373.581    0.000  373.581     0.000   89.776    0.000   89.776
  4.30   408.310  168.931    0.000  168.931     0.000  391.521    0.000  391.521     0.000  300.494    0.000  300.494
  4.40   415.767  140.119    0.000  140.119     0.000  398.570    0.000  398.570     0.000  150.097    0.000  150.097
  4.50   417.161  152.461    0.000  152.461     0.000  420.620    0.000  420.620     0.000  220.872    0.000  220.872
  4.60   422.285  154.677    0.000  154.677     0.000  427.836    0.000  427.836     0.000  229.719    0.000  229.719
  4.70   411.990  147.162    0.000  147.162     0.000  361.519    0.000  361.519     0.000  270.535    0.000  270.535
  4.80   402.931  147.430    0.000  147.430     0.000  365.322    0.000  365.322     0.000  181.362    0.000  181.362
  4.90   441.530  122.389    0.000  122.389     0.000  362.729    0.000  362.729     0.000  191.214    0.000  191.214
  5.00   427.538  140.860    0.000  140.860     0.000  338.431    0.000  338.431     0.000  201.066    0.000  201.066
  5.10   469.299  148.107    0.000  148.107     0.000  378.077    0.000  378.077     0.000  191.114    0.000  191.114
  5.20   472.547  152.194    0.000  152.194     0.000  347.812    0.000  347.812     0.000  190.511    0.000  190.511
  5.30   459.286  137.679    0.000  137.679     0.000  365.235    0.000  365.235     0.000  200.464    0.000  200.464
  5.40   461.908  144.056    0.000  144.056     0.000  349.716    0.000  349.716     0.000  220.168    0.000  220.168
  5.50   427.480  150.883    0.000  150.883     0.000  370.469    0.000  370.469     0.000  170.203    0.000  170.203
  5.60   516.157  125.170    0.000  125.170     0.000  385.689    0.000  385.689     0.000  251.032    0.000  251.032
  5.70   468.064  135.212    0.000  135.212     1.816  373.449    0.000  373.449     0.000  180.759    0.000  180.759
  5.80   447.026  139.445    0.000  139.445     0.000  351.139    0.000  351.139     0.000  120.338    0.000  120.338
  5.90   438.946  158.814    0.000  158.814     0.000  363.288    0.000  363.288     0.000  211.220    0.000  211.220
  6.00   473.082  124.382    0.000  124.382     0.000  360.047    0.000  360.047     0.000  100.030    0.000  100.030
  6.10   444.951  170.199    0.000  170.199     0.000  412.491    0.000  412.491     0.000  130.391    0.000  130.391
  6.20   503.983  161.421    0.000  161.421     0.000  443.661    0.000  443.661     0.000  140.747    0.000  140.747
  6.30   475.259  136.786    0.000  136.786     0.000  323.514    0.000  323.514     0.000  140.645    0.000  140.645
  6.40   483.416  143.026    0.000  143.026    12.884  392.646    0.000  392.646     0.000  140.545    0.000  140.545
  6.50   502.940  167.686    0.000  167.686     0.000  422.521    0.000  422.521     0.000  280.588    0.000  280.588
  6.60   449.657  159.063    0.000  159.063    16.515  354.469    0.000  354.469     0.000  140.344    0.000  140.344
  6.70   531.200  114.584    0.000  114.584    25.422  384.395    0.000  384.395     0.000  110.285    0.000  110.285
  6.80   497.379  108.691    0.000  108.691    36.317  339.562    0.000  339.562     0.000  180.156    0.000  180.156
  6.90   478.705  119.613    0.000  119.613    16.515  325.467    0.000  325.467     0.000   79.623    0.000   79.623
  7.00   438.243  117.778    0.000  117.778     1.816  341.550    0.000  341.550     0.000  139.541    0.000  139.541
  7.10   463.406  129.628    0.000  129.628     1.816  358.497    0.000  358.497     0.000  180.156    0.000  180.156
  7.20   441.712  151.537    0.000  151.537    20.579  375.273    0.000  375.273     0.000  239.471    0.000  239.471
  7.30   456.780  138.940    0.000  138.940    11.327  339.735    0.000  339.735     0.000  120.037    0.000  120.037
  7.40   446.284  146.852    0.000  146.852     0.000  364.551    0.000  364.551     0.000  149.895    0.000  149.895
  7.50   455.938  126.861    0.000  126.861     3.718  354.434    0.000  354.434     0.000  200.464    0.000  200.464
  7.60   496.308  120.212    0.000  120.212    12.711  404.327    0.000  404.327     0.000  209.210    0.000  209.210
  7.70   516.296  134.540    0.000  134.540     0.000  385.819    0.000  385.819     0.000  160.552    0.000  160.552
  7.80   501.616   52.196    0.000   52.196     9.511  350.623    0.000  350.623     0.000  210.618    0.000  210.618
  7.90   577.396   44.859    0.000   44.859    16.688  364.543    0.000  364.543     0.000  211.119    0.000  211.119
  8.00   523.563   78.116    0.000   78.116    11.154  356.632    0.000  356.632     0.000  180.558    0.000  180.558
  8.10   503.309   94.769    0.000   94.769    18.764  363.594    0.000  363.594     0.000  150.397    0.000  150.397
  8.20   535.045   84.710    0.000   84.710    17.121  390.789    0.000  390.789     0.000  220.570    0.000  220.570
  8.30   543.068   74.843    0.000   74.843    11.154  358.321    0.000  358.321     0.000  290.943    0.000  290.943
  8.40   575.822   59.122    0.000   59.122     9.511  353.346    0.000  353.346     0.000  180.960    0.000  180.960
  8.50   502.024  122.654    0.000  122.654    18.850  409.594    0.000  409.594     0.000  251.331    0.000  251.331
  8.60   487.300   94.424    0.000   94.424     7.609  355.549    0.000  355.549     0.000  161.256    0.000  161.256
  8.70   486.387  104.387    0.000  104.387    13.316  369.604    0.000  369.604     0.000  210.717    0.000  210.717
  8.80   484.685  100.377    0.000  100.377    26.372  351.097    0.000  351.097     0.000  260.784    0.000  260.784
  8.90   546.804   81.829    0.000   81.829     9.425  391.133    0.000  391.133     0.000  170.203    0.000  170.203
  9.00   459.800   87.269    0.000   87.269    11.327  363.332    0.000  363.332     0.000  190.913    0.000  190.913
  9.10   450.184  101.244    0.000  101.244    17.034  354.688    0.000  354.688     0.000  159.848    0.000  159.848
  9.20   446.980  102.061    0.000  102.061    13.142  349.412    0.000  349.412     0.000   80.226    0.000   80.226
  9.30   513.828   71.272    0.000   71.272     7.566  325.892    0.000  325.892     0.000   60.119    0.000   60.119
  9.40   434.533   98.480    0.000   98.480     0.000  303.456    0.000  303.456     0.000  111.089    0.000  111.089
  9.50   472.665  148.834    0.000  148.834     0.000  390.355    0.000  390.355     0.000  180.958    0.000  180.958
  9.60   449.102  175.120    0.000  175.120     5.707  451.403    0.000  451.403     0.000  200.161    0.000  200.161
  9.70   433.361  141.699    0.000  141.699     3.718  380.974    0.000  380.974     0.000   90.077    0.000   90.077
  9.80   447.053  137.081    0.000  137.081    15.045  434.845    0.000  434.845     0.000  180.155    0.000  180.155
  9.90   445.381  151.898    0.000  151.898     7.609  424.639    0.000  424.639     0.000  290.440    0.000  290.440
 10.00   480.492  114.235    0.000  114.235     0.000  392.474    0.000  392.474     0.000  270.736    0.000  270.736
 10.10   443.653  162.772    0.000  162.772     0.000  402.201    0.000  402.201     0.000  280.085    0.000  280.085
 10.20   449.809  153.992    0.000  153.992     0.000  356.890    0.000  356.890     0.000  159.949    0.000  159.949
 10.30   438.286  140.709    0.000  140.709     3.632  373.449    0.000  373.449     0.000  260.181    0.000  260.181
 10.40   508.041  127.233    0.000  127.233     0.000  393.682    0.000  393.682     0.000  210.416    0.000  210.416
 10.50   506.202  139.043    0.000  139.043     0.000  380.451    0.000  380.451     0.000  260.079    0.000  260.079
 10.60   518.243  128.840    0.000  128.840     0.000  405.144    0.000  405.144     0.000  181.765    0.000  181.765
 10.70   530.020  108.581    0.000  108.581     0.000  356.762    0.000  356.762     0.000  152.308    0.000  152.308
 10.80   491.639   97.084    0.000   97.084     0.000  334.062    0.000  334.062     0.000   60.923    0.000   60.923
 10.90   519.188  143.870    0.000  143.870     0.000  414.092    0.000  414.092     0.000  170.504    0.000  170.504
 11.00   492.930  105.977    0.000  105.977     0.000  343.404    0.000  343.404     0.000  140.546    0.000  140.546
 11.10   533.347  104.428    0.000  104.428     0.000  366.792    0.000  366.792     0.000  130.995    0.000  130.995
 11.20   528.896   86.060    0.000   86.060     1.902  352.396    0.000  352.396     0.000  180.960    0.000  180.960
 11.30   502.582   74.675    0.000   74.675     0.000  355.253    0.000  355.253     0.000  200.062    0.000  200.062
 11.40   551.767   74.159    0.000   74.159     1.902  338.864    0.000  338.864     0.000  189.908    0.000  189.908
 11.50   458.428  129.502    0.000  129.502     0.000  389.621    0.000  389.621     0.000  200.665    0.000  200.665
 11.60   484.237  129.189    0.000  129.189     0.000  403.197    0.000  403.197     0.000  211.824    0.000  211.824
 11.70   449.269  130.233    0.000  130.233     0.000  404.234    0.000  404.234     0.000  231.125    0.000  231.125
 11.80   446.532  112.671    0.000  112.671     0.000  364.414    0.000  364.414     0.000  240.777    0.000  240.777
 11.90   473.579  102.981    0.000  102.981     0.000  370.511    0.000  370.511     0.000  161.154    0.000  161.154
 12.00   448.926  125.483    0.000  125.483     0.000  346.084    0.000  346.084     0.000  121.042    0.000  121.042
 12.10   430.588  110.722    0.000  110.722     0.000  369.427    0.000  369.427     0.000  180.356    0.000  180.356
 12.20   429.310  138.655    0.000  138.655     0.000  387.892    0.000  387.892     0.000  209.410    0.000  209.410
 12.30   490.122  133.478    0.000  133.478     0.000  387.631    0.000  387.631     0.000  251.031    0.000  251.031
 12.40   484.526  123.032    0.000  123.032     0.000  373.150    0.000  373.150     0.000  141.149    0.000  141.149
 12.50   440.483   95.384    0.000   95.384     0.000  364.933    0.000  364.933     0.000  170.605    0.000  170.605
 12.60   476.905  106.586    0.000  106.586     0.000  332.723    0.000  332.723     0.000  160.451    0.000  160.451
 12.70   451.849  129.681    0.000  129.681     0.000  384.258    0.000  384.258     0.000  210.818    0.000  210.818
 12.80   445.782  145.287    0.000  145.287     0.000  360.954    0.000  360.954     0.000  240.174    0.000  240.174
 12.90   456.522  160.593    0.000  160.593     0.000  418.628    0.000  418.628     0.000  180.958    0.000  180.958
 13.00   442.102  132.384    0.000  132.384     0.000  347.425    0.000  347.425     0.000  151.202    0.000  151.202
 13.10   434.163  135.116    0.000  135.116     0.000  286.806    0.000  286.806     0.000  100.835    0.000  100.835
 13.20   451.226  148.192    0.000  148.192     0.000  345.912    0.000  345.912     0.000   80.326    0.000   80.326
 13.30   432.390  137.059    0.000  137.059     0.000  321.613    0.000  321.613     0.000  160.350    0.000  160.350
 13.40   389.797  134.808    0.000  134.808     0.000  354.731    0.000  354.731     0.000  190.209    0.000  190.209
 13.50   460.036  119.680    0.000  119.680     0.000  293.468    0.000  293.468     0.000  149.794    0.000  149.794
 13.60   453.496  106.424    0.000  106.424     5.620  312.489    0.000  312.489     0.000  110.486    0.000  110.486
 13.70   405.393  137.848    0.000  137.848     0.000  351.317    0.000  351.317     0.000  240.275    0.000  240.275
 13.80   503.440  130.325    0.000  130.325     0.000  360.480    0.000  360.480     0.000  231.024    0.000  231.024
 13.90   387.722  136.300    0.000  136.300     0.000  364.716    0.000  364.716     0.000  190.711    0.000  190.711
 14.00   428.979  136.370    0.000  136.370     0.000  368.650    0.000  368.650     0.000  200.864    0.000  200.864
 14.10   427.883  123.156    0.000  123.156     0.000  350.015    0.000  350.015     0.000  220.569    0.000  220.569
 14.20   463.306  140.680    0.000  140.680     5.448  441.585    0.000  441.585     0.000  250.829    0.000  250.829
 14.30   433.033  144.443    0.000  144.443     0.000  365.711    0.000  365.711     0.000  140.344    0.000  140.344
 14.40   474.894   98.106    0.000   98.106     3.718  351.397    0.000  351.397     0.000  170.604    0.000  170.604
 14.50   443.268   81.774    0.000   81.774     9.511  339.640    0.000  339.640     0.000  180.054    0.000  180.054
 14.60   519.072   64.340    0.000   64.340    37.440  337.913    0.000  337.913     0.000  160.148    0.000  160.148
 14.70   528.128   57.971    0.000   57.971    24.686  358.924    0.000  358.924     0.000  190.712    0.000  190.712
 14.80   568.392   70.066    0.000   70.066    22.049  374.013    0.000  374.013     0.000  231.126    0.000  231.126
 14.90   504.831   58.864    0.000   58.864     3.805  370.250    0.000  370.250     0.000  280.690    0.000  280.690
 15.00   510.910   66.958    0.000   66.958    20.491  404.796    0.000  404.796     0.000  331.056    0.000  331.056
 15.10   523.112   73.052    0.000   73.052    29.659  366.575    0.000  366.575     0.000  200.262    0.000  200.262
 15.20   507.154   74.832    0.000   74.832    24.730  367.612    0.000  367.612     0.000  320.702    0.000  320.702
 15.30   524.986   75.099    0.000   75.099    24.383  331.904    0.000  331.904     0.000  151.000    0.000  151.000
 15.40   530.745   47.038    0.000   47.038    26.545  343.448    0.000  343.448     0.000  250.529    0.000  250.529
 15.50   485.883   66.781    0.000   66.781    18.850  344.788    0.000  344.788     0.000  230.924    0.000  230.924
 15.60   530.759   63.625    0.000   63.625    26.111  341.415    0.000  341.415     0.000  210.417    0.000  210.417
 15.70   563.019   61.276    0.000   61.276    32.078  345.648    0.000  345.648     0.000  180.759    0.000  180.759
 15.80   554.083   59.602    0.000   59.602    26.285  340.722    0.000  340.722     0.000  280.385    0.000  280.385
 15.90   514.758   58.403    0.000   58.403    30.090  350.495    0.000  350.495     0.000  271.540    0.000  271.540
 16.00   556.688   75.623    0.000   75.623    48.679  346.171    0.000  346.171     0.000  231.328    0.000  231.328
 16.10   564.245   65.964    0.000   65.964    33.851  324.296    0.000  324.296     0.000  230.422    0.000  230.422
 16.20   505.359   39.882    0.000   39.882    37.221  283.913    0.000  283.913     0.000  190.310    0.000  190.310
 16.30   545.486   62.885    0.000   62.885    31.907  332.854    0.000  332.854     0.000  280.387    0.000  280.387
 16.40   573.089   69.336    0.000   69.336    28.317  350.148    0.000  350.148     0.000  200.562    0.000  200.562
 16.50   562.437   48.436    0.000   48.436    22.741  383.005    0.000  383.005     0.000  260.482    0.000  260.482
 16.60   546.206   64.352    0.000   64.352    41.503  340.940    0.000  340.940     0.000  260.884    0.000  260.884
 16.70   524.129   71.135    0.000   71.135    13.142  352.914    0.000  352.914     0.000  190.611    0.000  190.611
 16.80   564.682   17.685    0.000   17.685    26.241  300.905    0.000  300.905     0.000  150.700    0.000  150.700
 16.90   567.809   17.573    0.000   17.573    37.698  280.497    0.000  280.497     0.000  141.048    0.000  141.048
 17.00   542.225   63.391    0.000   63.391    15.175  338.430    0.000  338.430     0.000  180.055    0.000  180.055
 17.10   518.684   52.155    0.000   52.155    15.001  331.901    0.000  331.901     0.000  220.067    0.000  220.067
 17.20   468.386   46.998    0.000   46.998     9.468  337.565    0.000  337.565     0.000  190.209    0.000  190.209
 17.30   500.460   44.645    0.000   44.645     1.902  358.838    0.000  358.838     0.000  220.469    0.000  220.469
 17.40   535.370   73.257    0.000   73.257    17.077  402.764    0.000  402.764     0.000  301.197    0.000  301.197
 17.50   538.176   62.169    0.000   62.169     5.707  405.268    0.000  405.268     0.000  291.648    0.000  291.648
 17.60   528.188   52.240    0.000   52.240     0.000  349.366    0.000  349.366     0.000  151.402    0.000  151.402
 17.70   556.951   29.325    0.000   29.325    20.621  333.588    0.000  333.588     0.000  110.385    0.000  110.385
 17.80   542.500   30.495    0.000   30.495     5.663  264.545    0.000  264.545     0.000   60.722    0.000   60.722
 17.90   530.826   30.818    0.000   30.818    20.838  303.716    0.000  303.716     0.000  140.144    0.000  140.144
 18.00   530.784   46.349    0.000   46.349    16.904  320.876    0.000  320.876     0.000  162.160    0.000  162.160
 18.10   466.447   45.713    0.000   45.713    20.664  251.874    0.000  251.874     0.000   91.083    0.000   91.083
 18.20   532.394   41.302    0.000   41.302    13.186  348.548    0.000  348.548     0.000  101.539    0.000  101.539
 18.30   549.030   76.491    0.000   76.491    26.198  351.355    0.000  351.355     0.000  171.810    0.000  171.810
 18.40   581.261   19.137    0.000   19.137    18.893  260.996    0.000  260.996     0.000   30.462    0.000   30.462
 18.50   522.092   49.982    0.000   49.982    31.820  289.273    0.000  289.273     0.000  111.391    0.000  111.391
 18.60   546.541   56.014    0.000   56.014    15.044  295.539    0.000  295.539     0.000   60.520    0.000   60.520
 18.70   511.797   36.329    0.000   36.329    18.677  299.693    0.000  299.693     0.000   91.284    0.000   91.284
 18.80   578.981   23.562    0.000   23.562    26.112  273.619    0.000  273.619     0.000  121.746    0.000  121.746
 18.90   578.259   60.043    0.000   60.043    11.240  334.799    0.000  334.799     0.000   50.367    0.000   50.367
 19.00   557.438   44.588    0.000   44.588    14.785  306.048    0.000  306.048     0.000   80.829    0.000   80.829
 19.10   567.363   51.956    0.000   51.956    24.556  333.501    0.000  333.501     0.000  151.202    0.000  151.202
 19.20   510.505   36.302    0.000   36.302    26.502  273.927    0.000  273.927     0.000   60.521    0.000   60.521
 19.30   529.181   70.191    0.000   70.191    20.665  319.756    0.000  319.756     0.000   50.367    0.000   50.367
 19.40   523.390   79.827    0.000   79.827     3.718  318.845    0.000  318.845     0.000   60.722    0.000   60.722
 19.50   560.144   74.815    0.000   74.815     3.632  341.849    0.000  341.849     0.000  130.894    0.000  130.894
 19.60   589.457   35.584    0.000   35.584    13.100  287.674    0.000  287.674     0.000   91.385    0.000   91.385
 19.70   562.529   44.800    0.000   44.800    40.770  305.013    0.000  305.013     0.000  141.852    0.000  141.852
 19.80   554.177   68.061    0.000   68.061    35.450  286.941    0.000  286.941     0.000   70.675    0.000   70.675
 19.90   539.684   58.928    0.000   58.928    15.088  292.815    0.000  292.815     0.000  121.544    0.000  121.544
 20.00   508.426   68.501    0.000   68.501    28.448  257.110    0.000  257.110     0.000   40.616    0.000   40.616
 20.10   461.162   64.487    0.000   64.487    24.730  268.780    0.000  268.780     0.000   30.462    0.000   30.462
 20.20   523.991   43.731    0.000   43.731     5.534  279.329    0.000  279.329     0.000   60.923    0.000   60.923
 20.30   549.055   24.818    0.000   24.818     3.718  261.953    0.000  261.953     0.000   50.769    0.000   50.769
 20.40   555.040   24.086    0.000   24.086     7.609  252.438    0.000  252.438     0.000   40.616    0.000   40.616
 20.50   604.816   27.127    0.000   27.127     5.620  326.975    0.000  326.975     0.000   60.822    0.000   60.822
 20.60   581.703   21.805    0.000   21.805    18.764  305.271    0.000  305.271     0.000  110.887    0.000  110.887
 20.70   599.759   19.121    0.000   19.121     3.632  300.560    0.000  300.560     0.000   80.225    0.000   80.225
 20.80   566.097   24.592    0.000   24.592    30.350  260.523    0.000  260.523     0.000   30.462    0.000   30.462
 20.90   551.324   27.537    0.000   27.537     5.534  277.126    0.000  277.126     0.000   20.308    0.000   20.308
 21.00   560.984   23.489    0.000   23.489     7.523  232.941    0.000  232.941     0.000   30.462    0.000   30.462
 21.10   559.251   24.673    0.000   24.673     7.349  254.645    0.000  254.645     0.000   10.154    0.000   10.154
 21.20   563.959   27.469    0.000   27.469     3.632  275.396    0.000  275.396     0.000   40.616    0.000   40.616
 21.30   571.974   43.040    0.000   43.040     1.816  293.250    0.000  293.250     0.000   71.077    0.000   71.077
 21.40   616.134   94.446    0.000   94.446     0.000  390.310    0.000  390.310     0.000   40.616    0.000   40.616
 21.50   609.893   73.759    0.000   73.759     0.000  362.555    0.000  362.555     0.000  132.000    0.000  132.000
 21.60   561.046   82.772    0.000   82.772     0.000  376.734    0.000  376.734     0.000  141.852    0.000  141.852
 21.70   544.993  100.978    0.000  100.978     0.000  337.134    0.000  337.134     0.000   50.669    0.000   50.669
 21.80   503.603   72.712    0.000   72.712     1.859  318.755    0.000  318.755     0.000   81.130    0.000   81.130
 21.90   494.222   66.869    0.000   66.869     0.000  266.488    0.000  266.488     0.000   91.385    0.000   91.385
 22.00   498.365   79.381    0.000   79.381     0.000  305.916    0.000  305.916     0.000   91.385    0.000   91.385
 22.10   493.844   81.010    0.000   81.010     0.000  277.685    0.000  277.685     0.000   70.876    0.000   70.876
 22.20   493.892   92.992    0.000   92.992     3.718  311.492    0.000  311.492     0.000   81.231    0.000   81.231
 22.30   546.379   76.573    0.000   76.573     5.534  340.030    0.000  340.030     0.000  131.498    0.000  131.498
 22.40   535.649   68.902    0.000   68.902    11.154  290.746    0.000  290.746     0.000   50.468    0.000   50.468
 22.50   511.752   86.213    0.000   86.213    13.013  323.775    0.000  323.775     0.000   40.012    0.000   40.012
 22.60   530.677   75.914    0.000   75.914    13.013  318.112    0.000  318.112     0.000  101.137    0.000  101.137
 22.70   470.800  103.705    0.000  103.705    15.002  330.003    0.000  330.003     0.000   69.871    0.000   69.871
 22.80   547.656   62.076    0.000   62.076    14.959  327.061    0.000  327.061     0.000   91.083    0.000   91.083
 22.90   542.580   87.355    0.000   87.355    11.068  335.057    0.000  335.057     0.000  111.290    0.000  111.290
 23.00   510.440   95.852    0.000   95.852     7.523  316.556    0.000  316.556     0.000   60.320    0.000   60.320
 23.10   490.400  114.070    0.000  114.070     0.000  303.324    0.000  303.324     0.000   80.125    0.000   80.125
 23.20   482.086  111.160    0.000  111.160     0.000  294.592    0.000  294.592     0.000   39.811    0.000   39.811
 23.30   555.979  102.903    0.000  102.903    13.273  333.722    0.000  333.722     0.000   90.179    0.000   90.179
 23.40   523.688  115.178    0.000  115.178     1.859  335.922    0.000  335.922     0.000   80.024    0.000   80.024
 23.50   540.342   84.386    0.000   84.386    11.283  356.200    0.000  356.200     0.000  130.392    0.000  130.392
 23.60   507.299   59.684    0.000   59.684     0.000  322.218    0.000  322.218     0.000   59.717    0.000   59.717
 23.70   502.904   96.984    0.000   96.984     0.000  293.033    0.000  293.033     0.000   30.361    0.000   30.361
 23.80   465.187   90.826    0.000   90.826     0.000  317.464    0.000  317.464     0.000    9.953    0.000    9.953
 23.90   488.235   71.085    0.000   71.085     0.000  275.702    0.000  275.702     0.000    0.000    0.000    0.000
 24.00   483.030   85.078    0.000   85.078     0.000  332.467    0.000  332.467     0.000   29.959    0.000   29.959
 24.10   461.390  105.343    0.000  105.343     9.425  328.792    0.000  328.792     0.000   19.906    0.000   19.906
 24.20   450.913  110.826    0.000  110.826     7.522  357.972    0.000  357.972     0.000   79.824    0.000   79.824
 24.30   431.356  111.558    0.000  111.558     9.338  318.545    0.000  318.545     0.000   69.670    0.000   69.670
 24.40   477.664  120.900    0.000  120.900    11.283  334.456    0.000  334.456     0.000  129.587    0.000  129.587
 24.50   433.868  105.653    0.000  105.653     5.620  325.936    0.000  325.936     0.000   89.676    0.000   89.676
 24.60   466.121  122.842    0.000  122.842     7.263  362.945    0.000  362.945     0.000  160.653    0.000  160.653
 24.70   512.589   91.963    0.000   91.963     9.252  336.356    0.000  336.356     0.000  110.084    0.000  110.084
 24.80   489.253  121.550    0.000  121.550     9.252  349.586    0.000  349.586     0.000  100.633    0.000  100.633
 24.90   450.606  114.865    0.000  114.865     3.718  327.148    0.000  327.148     0.000  130.392    0.000  130.392
 25.00   469.554  120.996    0.000  120.996    12.970  333.244    0.000  333.244     0.000   59.918    0.000   59.918
 25.10   477.865   84.380    0.000   84.380     7.609  313.056    0.000  313.056     0.000   19.906    0.000   19.906
 25.20   478.320   99.067    0.000   99.067    14.786  337.784    0.000  337.784     0.000   30.060    0.000   30.060
 25.30   490.900   80.141    0.000   80.141     0.000  303.067    0.000  303.067     0.000   20.107    0.000   20.107
 25.40   520.889   76.062    0.000   76.062     0.000  324.728    0.000  324.728     0.000   40.012    0.000   40.012
 25.50   468.444   91.074    0.000   91.074     7.609  325.979    0.000  325.979     0.000   69.770    0.000   69.770
 25.60   534.859   73.515    0.000   73.515     9.294  369.044    0.000  369.044     0.000  160.653    0.000  160.653
 25.70   546.626  106.339    0.000  106.339     7.609  334.626    0.000  334.626     0.000    0.000    0.000    0.000
 25.80   448.309  139.178    0.000  139.178     0.000  380.451    0.000  380.451     0.000  253.847    0.000  253.847
 25.90   505.124   49.601    0.000   49.601     0.000  407.994    0.000  407.994     0.000  170.002    0.000  170.002
 26.00   486.984   58.750    0.000   58.750     0.000  383.222    0.000  383.222     0.000  170.203    0.000  170.203
 26.10   475.563   67.736    0.000   67.736     0.000  356.332    0.000  356.332     0.000   70.373    0.000   70.373
 26.20   508.891   27.680    0.000   27.680     0.000  337.739    0.000  337.739     0.000   91.083    0.000   91.083
 26.30   462.235   65.247    0.000   65.247     0.000  372.976    0.000  372.976     0.000  139.742    0.000  139.742
 26.40   442.801   70.611    0.000   70.611     0.000  351.618    0.000  351.618     0.000  139.541    0.000  139.541
 26.50   461.843   79.215    0.000   79.215     0.000  342.192    0.000  342.192     0.000  180.558    0.000  180.558
 26.60   409.324   80.762    0.000   80.762     0.000  352.221    0.000  352.221     0.000  170.404    0.000  170.404
 26.70   447.873   93.364    0.000   93.364     0.000  427.705    0.000  427.705     0.000  120.037    0.000  120.037
 26.80   453.561   79.887    0.000   79.887     0.000  359.922    0.000  359.922     0.000   99.528    0.000   99.528
 26.90   436.869   57.105    0.000   57.105     0.000  365.884    0.000  365.884     0.000   79.723    0.000   79.723
 27.00   471.936   50.623    0.000   50.623    12.711  371.332    0.000  371.332     0.000   79.623    0.000   79.623
 27.10   446.368   56.917    0.000   56.917     3.632  396.149    0.000  396.149     0.000  130.191    0.000  130.191
 27.20   460.655   58.145    0.000   58.145     3.632  361.995    0.000  361.995     0.000  119.434    0.000  119.434
 27.30   469.073   58.726    0.000   58.726     3.632  349.151    0.000  349.151     0.000  129.789    0.000  129.789
 27.40   444.571   61.949    0.000   61.949     0.000  362.253    0.000  362.253     0.000  179.151    0.000  179.151
 27.50   459.212   48.939    0.000   48.939     0.000  384.212    0.000  384.212     0.000  199.961    0.000  199.961
 27.60   463.445   47.647    0.000   47.647    12.711  379.720    0.000  379.720     0.000  159.446    0.000  159.446
 27.70   489.647   49.755    0.000   49.755    19.974  332.939    0.000  332.939     0.000  149.694    0.000  149.694
 27.80   450.499   42.867    0.000   42.867     5.448  338.300    0.000  338.300     0.000   99.729    0.000   99.729
 27.90   465.561   67.010    0.000   67.010     0.000  355.644    0.000  355.644     0.000  169.198    0.000  169.198
 28.00   451.305   58.093    0.000   58.093     0.000  333.158    0.000  333.158     0.000   79.623    0.000   79.623
 28.10   464.258   56.035    0.000   56.035     0.000  376.394    0.000  376.394     0.000   59.717    0.000   59.717
 28.20   430.576   50.286    0.000   50.286     0.000  396.972    0.000  396.972     0.000   79.623    0.000   79.623
 28.30   483.294   62.727    0.000   62.727    12.711  402.204    0.000  402.204     0.000  149.292    0.000  149.292
 28.40   429.653   79.704    0.000   79.704     1.816  385.554    0.000  385.554     0.000  189.908    0.000  189.908
 28.50   443.351   57.786    0.000   57.786     0.000  383.869    0.000  383.869     0.000  250.429    0.000  250.429
 28.60   411.970   90.649    0.000   90.649     0.000  405.142    0.000  405.142     0.000  249.424    0.000  249.424
 28.70   507.616   52.559    0.000   52.559     3.632  419.190    0.000  419.190     0.000  179.754    0.000  179.754
 28.80   432.734   62.459    0.000   62.459     0.000  318.156    0.000  318.156     0.000   89.575    0.000   89.575
 28.90   458.243   74.893    0.000   74.893     0.000  435.273    0.000  435.273     0.000  219.565    0.000  219.565
 29.00   448.539   96.360    0.000   96.360     0.000  386.334    0.000  386.334     0.000  219.967    0.000  219.967
 29.10   421.982  102.561    0.000  102.561     0.000  399.007    0.000  399.007     0.000  189.305    0.000  189.305
 29.20   472.731   53.202    0.000   53.202     0.000  419.840    0.000  419.840     0.000  129.387    0.000  129.387
 29.30   459.996   65.632    0.000   65.632     0.000  414.183    0.000  414.183     0.000  218.962    0.000  218.962
 29.40   472.667   77.613    0.000   77.613     0.000  448.200    0.000  448.200     0.000  199.660    0.000  199.660
 29.50   497.648   76.692    0.000   76.692     0.000  437.264    0.000  437.264     0.000  238.868    0.000  238.868
 29.60   443.983   89.458    0.000   89.458     0.000  421.872    0.000  421.872     0.000  238.968    0.000  238.968
 29.70   449.040   92.378    0.000   92.378     0.000  401.078    0.000  401.078     0.000  209.512    0.000  209.512
 29.80   441.544   99.558    0.000   99.558     0.000  408.467    0.000  408.467     0.000  250.831    0.000  250.831
 29.90   420.339   84.755    0.000   84.755     0.000  364.112    0.000  364.112     0.000  169.399    0.000  169.399
 30.00   492.379  102.404    0.000  102.404     0.000  415.387    0.000  415.387     0.000  239.270    0.000  239.270
 30.10   469.663   97.327    0.000   97.327     0.000  364.154    0.000  364.154     0.000  230.121    0.000  230.121
 30.20   465.419   82.518    0.000   82.518     0.000  384.606    0.000  384.606     0.000  189.505    0.000  189.505
 30.30   482.487  113.618    0.000  113.618     0.000  430.476    0.000  430.476     0.000  189.908    0.000  189.908
 30.40   460.178  113.139    0.000  113.139     0.000  372.671    0.000  372.671     0.000  209.914    0.000  209.914
 30.50   501.332  106.605    0.000  106.605     0.000  394.157    0.000  394.157     0.000  150.097    0.000  150.097
 30.60   430.596  102.886    0.000  102.886     0.000  357.969    0.000  357.969     0.000  111.089    0.000  111.089
 30.70   431.105  117.483    0.000  117.483     0.000  375.136    0.000  375.136     0.000  200.263    0.000  200.263
 30.80   497.040   81.391    0.000   81.391     0.000  438.429    0.000  438.429     0.000  240.977    0.000  240.977
 30.90   496.117   68.294    0.000   68.294     0.000  422.479    0.000  422.479     0.000  259.779    0.000  259.779
 31.00   454.305   59.617    0.000   59.617     0.000  400.168    0.000  400.168     0.000  210.417    0.000  210.417
 31.10   446.361   76.758    0.000   76.758     0.000  418.370    0.000  418.370     0.000  130.693    0.000  130.693
 31.20   446.176   54.887    0.000   54.887    19.974  383.694    0.000  383.694     0.000  151.503    0.000  151.503
 31.30   440.985   67.377    0.000   67.377     0.000  407.043    0.000  407.043     0.000  170.102    0.000  170.102
 31.40   452.269   69.711    0.000   69.711     9.079  364.377    0.000  364.377     0.000  179.151    0.000  179.151
 31.50   440.896   70.206    0.000   70.206     1.816  389.274    0.000  389.274     0.000  131.396    0.000  131.396
 31.60   390.583  108.644    0.000  108.644     0.000  385.904    0.000  385.904     0.000  149.393    0.000  149.393
 31.70   440.256   71.451    0.000   71.451     0.000  357.458    0.000  357.458     0.000  169.198    0.000  169.198
 31.80   419.740   71.212    0.000   71.212     0.000  381.490    0.000  381.490     0.000   89.776    0.000   89.776
 31.90   419.583   67.772    0.000   67.772     0.000  404.056    0.000  404.056     0.000  259.477    0.000  259.477
 32.00   414.526   60.878    0.000   60.878     0.000  330.518    0.000  330.518     0.000   59.817    0.000   59.817
 32.10   427.831   65.025    0.000   65.025     0.000  378.601    0.000  378.601     0.000  129.789    0.000  129.789
 32.20   413.767   81.408    0.000   81.408     1.902  392.604    0.000  392.604     0.000  229.216    0.000  229.216
 32.30   389.834   97.828    0.000   97.828     0.000  351.662    0.000  351.662     0.000  179.653    0.000  179.653
 32.40   395.248  107.910    0.000  107.910     0.000  355.338    0.000  355.338     0.000  129.487    0.000  129.487
 32.50   408.288  112.622    0.000  112.622     0.000  404.707    0.000  404.707     0.000  150.197    0.000  150.197
 32.60   411.148  102.816    0.000  102.816     0.000  393.725    0.000  393.725     0.000  210.416    0.000  210.416
 32.70   399.636  101.645    0.000  101.645     0.000  392.990    0.000  392.990     0.000  229.719    0.000  229.719
 32.80   373.884   89.291    0.000   89.291     0.000  328.964    0.000  328.964     0.000  160.049    0.000  160.049
 32.90   378.551   73.396    0.000   73.396     0.000  346.517    0.000  346.517     0.000  209.009    0.000  209.009
 33.00   431.930   90.338    0.000   90.338     0.000  340.770    0.000  340.770     0.000  129.387    0.000  129.387
 33.10   403.323   80.196    0.000   80.196     0.000  304.143    0.000  304.143     0.000  150.700    0.000  150.700
 33.20   428.671   92.570    0.000   92.570     0.000  348.461    0.000  348.461     0.000  170.605    0.000  170.605
 33.30   396.804   86.847    0.000   86.847     3.805  354.294    0.000  354.294     0.000  160.049    0.000  160.049
 33.40   409.781   96.935    0.000   96.935     9.511  345.605    0.000  345.605     0.000  190.109    0.000  190.109
 33.50   397.777   93.142    0.000   93.142     9.511  351.096    0.000  351.096     0.000  160.049    0.000  160.049
 33.60   393.204   90.857    0.000   90.857     3.805  350.186    0.000  350.186     0.000  189.908    0.000  189.908
 33.70   409.364   65.961    0.000   65.961     0.000  321.317    0.000  321.317     0.000  150.298    0.000  150.298
 33.80   412.716  101.463    0.000  101.463     7.523  382.104    0.000  382.104     0.000  230.523    0.000  230.523
 33.90   429.064   71.463    0.000   71.463    10.981  375.533    0.000  375.533     0.000  200.263    0.000  200.263
 34.00   421.442   74.494    0.000   74.494     1.902  363.902    0.000  363.902     0.000  150.499    0.000  150.499
 34.10   449.533   60.769    0.000   60.769     0.000  409.255    0.000  409.255     0.000  249.625    0.000  249.625
 34.20   456.474   52.336    0.000   52.336     3.805  361.913    0.000  361.913     0.000  240.074    0.000  240.074
 34.30   420.009   84.425    0.000   84.425     0.000  374.797    0.000  374.797     0.000  169.801    0.000  169.801
 34.40   401.982   85.278    0.000   85.278    12.797  385.822    0.000  385.822     0.000  120.439    0.000  120.439
 34.50   417.106   91.847    0.000   91.847     1.902  377.909    0.000  377.909     0.000  180.960    0.000  180.960
 34.60   440.499   70.139    0.000   70.139     0.000  382.018    0.000  382.018     0.000  190.511    0.000  190.511
 34.70   459.116  101.096    0.000  101.096     0.000  446.653    0.000  446.653     0.000  319.898    0.000  319.898
 34.80   420.048  110.033    0.000  110.033     0.000  435.454    0.000  435.454     0.000  130.593    0.000  130.593
 34.90   439.870  131.144    0.000  131.144     0.000  387.853    0.000  387.853     0.000  230.724    0.000  230.724
 35.00   431.654  141.674    0.000  141.674     0.000  394.296    0.000  394.296     0.000  190.109    0.000  190.109
 35.10   459.290   85.403    0.000   85.403     0.000  390.146    0.000  390.146     0.000  210.014    0.000  210.014
 35.20   486.323   73.661    0.000   73.661    12.884  425.685    0.000  425.685     0.000  159.848    0.000  159.848
 35.30   444.887   85.647    0.000   85.647    29.313  408.173    0.000  408.173     0.000  170.002    0.000  170.002
 35.40   466.326   55.835    0.000   55.835    23.779  365.759    0.000  365.759     0.000  130.392    0.000  130.392
 35.50   485.234   96.305    0.000   96.305    30.869  428.105    0.000  428.105     0.000  260.181    0.000  260.181
 35.60   459.562  123.731    0.000  123.731     0.000  453.268    0.000  453.268     0.000  249.021    0.000  249.021
 35.70   433.497  120.009    0.000  120.009    36.403  473.588    0.000  473.588     0.000  239.471    0.000  239.471
 35.80   434.626  121.164    0.000  121.164    12.711  474.279    0.000  474.279     0.000  329.850    0.000  329.850
 35.90   445.729  117.808    0.000  117.808    19.974  442.934    0.000  442.934     0.000  239.471    0.000  239.471
 36.00   457.326  112.635    0.000  112.635    32.685  458.283    0.000  458.283     0.000  258.974    0.000  258.974
 36.10   474.500  102.995    0.000  102.995    27.324  492.005    0.000  492.005     0.000  269.731    0.000  269.731
 36.20   413.321  116.699    0.000  116.699    23.606  478.776    0.000  478.776     0.000  339.200    0.000  339.200
 36.30   430.453  124.141    0.000  124.141    14.527  445.485    0.000  445.485     0.000  349.153    0.000  349.153
 36.40   452.301   84.412    0.000   84.412     1.816  466.497    0.000  466.497     0.000  329.448    0.000  329.448
 36.50   458.808   91.037    0.000   91.037     9.079  440.384    0.000  440.384     0.000  258.773    0.000  258.773
 36.60   464.489  109.725    0.000  109.725    38.133  421.441    0.000  421.441     0.000  261.588    0.000  261.588
 36.70   432.873   90.057    0.000   90.057    21.790  393.944    0.000  393.944     0.000  151.705    0.000  151.705
 36.80   417.333   72.601    0.000   72.601     5.448  375.442    0.000  375.442     0.000  139.339    0.000  139.339
 36.90   452.073   79.418    0.000   79.418     0.000  350.712    0.000  350.712     0.000   59.717    0.000   59.717
 37.00   432.964  111.965    0.000  111.965     1.816  426.586    0.000  426.586     0.000  219.364    0.000  219.364
 37.10   419.603  118.269    0.000  118.269    14.527  409.420    0.000  409.420     0.000  180.357    0.000  180.357
 37.20   424.762  132.200    0.000  132.200     5.448  432.207    0.000  432.207     0.000  189.606    0.000  189.606
 37.30   453.520  106.338    0.000  106.338     3.632  450.064    0.000  450.064     0.000  299.388    0.000  299.388
 37.40   421.537  120.748    0.000  120.748     5.448  423.994    0.000  423.994     0.000  239.873    0.000  239.873
 37.50   415.948   97.295    0.000   97.295     9.079  448.465    0.000  448.465     0.000  239.269    0.000  239.269
 37.60   427.300  113.420    0.000  113.420    25.422  433.546    0.000  433.546     0.000  259.376    0.000  259.376
 37.70   441.912  116.194    0.000  116.194    12.711  430.649    0.000  430.649     0.000  269.931    0.000  269.931
 37.80   408.008  115.699    0.000  115.699     5.448  442.365    0.000  442.365     0.000  230.422    0.000  230.422
 37.90   408.924  117.220    0.000  117.220    18.245  432.505    0.000  432.505     0.000  240.174    0.000  240.174
 38.00   439.105  115.398    0.000  115.398    16.343  432.943    0.000  432.943     0.000  219.967    0.000  219.967
 38.10   464.208  100.417    0.000  100.417     7.263  414.345    0.000  414.345     0.000  180.357    0.000  180.357
 38.20   439.704  100.214    0.000  100.214    34.501  419.539    0.000  419.539     0.000  279.885    0.000  279.885
 38.30   396.689  138.227    0.000  138.227     1.816  478.035    0.000  478.035     0.000  279.482    0.000  279.482
 38.40   430.100  107.279    0.000  107.279     3.632  454.037    0.000  454.037     0.000  279.582    0.000  279.582
 38.50   443.035  114.743    0.000  114.743     7.350  453.346    0.000  453.346     0.000  299.890    0.000  299.890
 38.60   400.892  136.757    0.000  136.757     3.632  480.411    0.000  480.411     0.000  319.796    0.000  319.796
 38.70   435.163  112.988    0.000  112.988     1.816  447.465    0.000  447.465     0.000  189.505    0.000  189.505
 38.80   432.320  131.424    0.000  131.424     0.000  472.888    0.000  472.888     0.000  290.138    0.000  290.138
 38.90   441.000  100.383    0.000  100.383    12.711  455.164    0.000  455.164     0.000  180.256    0.000  180.256
 39.00   418.138  108.305    0.000  108.305     5.448  442.797    0.000  442.797     0.000  250.228    0.000  250.228
 39.10   439.704  104.144    0.000  104.144     1.902  450.109    0.000  450.109     0.000  329.046    0.000  329.046
 39.20   428.553  104.502    0.000  104.502    21.963  444.615    0.000  444.615     0.000  319.193    0.000  319.193
 39.30   430.702  118.034    0.000  118.034     1.816  492.215    0.000  492.215     0.000  289.536    0.000  289.536
 39.40   459.514  109.705    0.000  109.705     0.000  464.586    0.000  464.586     0.000  269.529    0.000  269.529
 39.50   419.558  132.040    0.000  132.040     0.000  474.270    0.000  474.270     0.000  250.628    0.000  250.628
 39.60   438.067  105.362    0.000  105.362     0.000  474.618    0.000  474.618     0.000  309.140    0.000  309.140
 39.70   438.847  101.501    0.000  101.501     0.000  455.078    0.000  455.078     0.000  299.087    0.000  299.087
 39.80   421.537  132.389    0.000  132.389     5.448  485.773    0.000  485.773     0.000  270.031    0.000  270.031
 39.90   390.942  127.775    0.000  127.775     0.000  433.845    0.000  433.845     0.000  171.006    0.000  171.006
 40.00   454.419  128.036    0.000  128.036     0.000  496.623    0.000  496.623     0.000  200.966    0.000  200.966
 40.10   428.229  107.927    0.000  107.927     0.000  473.581    0.000  473.581     0.000  250.227    0.000  250.227
 40.20   425.011  119.270    0.000  119.270     0.000  463.725    0.000  463.725     0.000  279.282    0.000  279.282
 40.30   391.555  121.215    0.000  121.215     0.000  440.333    0.000  440.333     0.000  220.368    0.000  220.368
 40.40   388.460  142.059    0.000  142.059     0.000  472.155    0.000  472.155     0.000  239.571    0.000  239.571
 40.50   386.708  125.537    0.000  125.537     0.000  417.722    0.000  417.722     0.000  269.127    0.000  269.127
 40.60   438.309  118.167    0.000  118.167     0.000  488.411    0.000  488.411     0.000  260.079    0.000  260.079
 40.70   442.320  107.814    0.000  107.814     0.000  419.062    0.000  419.062     0.000  299.689    0.000  299.689
 40.80   409.985  132.601    0.000  132.601     0.000  515.345    0.000  515.345     0.000  290.038    0.000  290.038
 40.90   438.240  139.601    0.000  139.601     0.000  497.447    0.000  497.447     0.000  289.637    0.000  289.637
 41.00   404.384  163.000    0.000  163.000     1.902  529.440    0.000  529.440     0.000  320.400    0.000  320.400
 41.10   412.902  140.217    0.000  140.217    12.711  477.776    0.000  477.776     0.000  240.476    0.000  240.476
 41.20   382.202  100.758    0.000  100.758    13.143  448.891    0.000  448.891     0.000  209.813    0.000  209.813
 41.30   445.146   51.137    0.000   51.137     7.263  421.222    0.000  421.222     0.000  210.013    0.000  210.013
 41.40   466.054  103.830    0.000  103.830     3.805  446.257    0.000  446.257     0.000  230.321    0.000  230.321
 41.50   424.991  125.410    0.000  125.410     7.263  527.063    0.000  527.063     0.000  278.679    0.000  278.679
 41.60   447.506  119.865    0.000  119.865     1.816  500.907    0.000  500.907     0.000  308.939    0.000  308.939
 41.70   445.388  104.282    0.000  104.282    10.895  518.246    0.000  518.246     0.000  349.153    0.000  349.153
 41.80   451.032  118.072    0.000  118.072     3.632  536.443    0.000  536.443     0.000  359.607    0.000  359.607
 41.90   455.524   96.854    0.000   96.854     1.816  493.471    0.000  493.471     0.000  298.585    0.000  298.585
 42.00   455.577  134.775    0.000  134.775     0.000  523.818    0.000  523.818     0.000  308.537    0.000  308.537
 42.10   425.185  127.941    0.000  127.941     0.000  525.033    0.000  525.033     0.000  368.254    0.000  368.254
 42.20   448.661   93.431    0.000   93.431     0.000  496.758    0.000  496.758     0.000  338.396    0.000  338.396
 42.30   479.050   93.308    0.000   93.308     3.632  519.283    0.000  519.283     0.000  338.396    0.000  338.396
 42.40   520.534   71.429    0.000   71.429     7.350  510.371    0.000  510.371     0.000  369.461    0.000  369.461
 42.50   500.572   88.949    0.000   88.949    16.343  463.726    0.000  463.726     0.000  258.773    0.000  258.773
 42.60   533.032   70.095    0.000   70.095    30.869  462.255    0.000  462.255     0.000  272.345    0.000  272.345
 42.70   514.385   85.113    0.000   85.113    16.343  490.575    0.000  490.575     0.000  383.435    0.000  383.435
 42.80   453.569   90.555    0.000   90.555    18.158  469.303    0.000  469.303     0.000  300.193    0.000  300.193
 42.90   465.439   85.593    0.000   85.593    32.685  494.726    0.000  494.726     0.000  301.802    0.000  301.802
 43.00   486.797  111.780    0.000  111.780    36.317  446.780    0.000  446.780     0.000  221.375    0.000  221.375
 43.10   439.843  118.392    0.000  118.392     0.000  472.895    0.000  472.895     0.000  280.488    0.000  280.488
 43.20   428.525  114.684    0.000  114.684     0.000  451.189    0.000  451.189     0.000  261.186    0.000  261.186
 43.30   488.472  133.315    0.000  133.315    30.869  469.043    0.000  469.043     0.000  261.588    0.000  261.588
 43.40   456.594  129.452    0.000  129.452    23.606  431.213    0.000  431.213     0.000  172.214    0.000  172.214
 43.50   462.259  125.270    0.000  125.270    25.422  460.439    0.000  460.439     0.000  251.434    0.000  251.434
 43.60   473.148  126.803    0.000  126.803     1.816  489.536    0.000  489.536     0.000  290.441    0.000  290.441
 43.70   475.818  138.587    0.000  138.587    14.700  491.094    0.000  491.094     0.000  230.925    0.000  230.925
 43.80   500.418   83.951    0.000   83.951     7.436  466.192    0.000  466.192     0.000  331.459    0.000  331.459
 43.90   509.820  100.210    0.000  100.210     9.339  499.784    0.000  499.784     0.000  332.062    0.000  332.062
 44.00   489.862   94.054    0.000   94.054    10.895  530.394    0.000  530.394     0.000  311.352    0.000  311.352
 44.10   456.978  114.116    0.000  114.116    21.877  429.785    0.000  429.785     0.000  251.233    0.000  251.233
 44.20   537.431   69.613    0.000   69.613    32.945  465.192    0.000  465.192     0.000  302.405    0.000  302.405
 44.30   553.957   69.092    0.000   69.092     3.632  512.795    0.000  512.795     0.000  359.607    0.000  359.607
 44.40   479.243   61.795    0.000   61.795     0.000  450.625    0.000  450.625     0.000  259.376    0.000  259.376
 44.50   551.583   62.329    0.000   62.329     0.000  474.055    0.000  474.055     0.000  270.636    0.000  270.636
 44.60   506.548   64.205    0.000   64.205     1.816  462.947    0.000  462.947     0.000  309.241    0.000  309.241
 44.70   548.988   94.809    0.000   94.809    25.422  575.832    0.000  575.832     0.000  330.051    0.000  330.051
 44.80   501.111  124.941    0.000  124.941    14.527  521.318    0.000  521.318     0.000  288.632    0.000  288.632
 44.90   509.054  122.382    0.000  122.382    18.158  506.100    0.000  506.100     0.000  268.726    0.000  268.726
 45.00   513.835  161.318    0.000  161.318     5.448  581.241    0.000  581.241     0.000  308.537    0.000  308.537
 45.10   526.086  105.151    0.000  105.151     1.816  568.876    0.000  568.876     0.000  298.786    0.000  298.786
 45.20   539.056   97.776    0.000   97.776     9.079  494.081    0.000  494.081     0.000  278.880    0.000  278.880
 45.30   535.993  100.432    0.000  100.432    12.797  512.066    0.000  512.066     0.000  289.637    0.000  289.637
 45.40   472.215  108.298    0.000  108.298     7.263  493.130    0.000  493.130     0.000  238.868    0.000  238.868
 45.50   537.255  103.326    0.000  103.326    18.158  540.255    0.000  540.255     0.000  248.820    0.000  248.820
 45.60   520.650  106.381    0.000  106.381     9.079  535.240    0.000  535.240     0.000  258.773    0.000  258.773
 45.70   551.414   91.173    0.000   91.173     1.816  517.341    0.000  517.341     0.000  290.039    0.000  290.039
 45.80   519.657  131.540    0.000  131.540     0.000  543.282    0.000  543.282     0.000  288.632    0.000  288.632
 45.90   500.028  126.787    0.000  126.787     0.000  530.744    0.000  530.744     0.000  278.880    0.000  278.880
 46.00   507.276  118.038    0.000  118.038     0.000  528.928    0.000  528.928     0.000  258.773    0.000  258.773
 46.10   512.840  110.234    0.000  110.234     1.816  556.079    0.000  556.079     0.000  298.585    0.000  298.585
 46.20   522.757  101.269    0.000  101.269     0.000  519.243    0.000  519.243     0.000  278.679    0.000  278.679
 46.30   510.620  119.966    0.000  119.966     0.000  550.372    0.000  550.372     0.000  408.267    0.000  408.267
 46.40   529.063  114.878    0.000  114.878     1.816  547.345    0.000  547.345     0.000  348.550    0.000  348.550
 46.50   521.285  124.599    0.000  124.599     0.000  565.677    0.000  565.677     0.000  268.726    0.000  268.726
 46.60   515.162  110.637    0.000  110.637     0.000  565.849    0.000  565.849     0.000  448.279    0.000  448.279
 46.70   517.658  116.502    0.000  116.502     0.000  555.647    0.000  555.647     0.000  209.009    0.000  209.009
 46.80   533.133  114.442    0.000  114.442     0.000  585.824    0.000  585.824     0.000  348.349    0.000  348.349
 46.90   555.273  125.170    0.000  125.170     0.000  580.809    0.000  580.809     0.000  319.294    0.000  319.294
 47.00   514.203  129.795    0.000  129.795    18.158  492.784    0.000  492.784     0.000  358.301    0.000  358.301
 47.10   549.793  119.160    0.000  119.160     3.632  531.436    0.000  531.436     0.000  368.254    0.000  368.254
 47.20   511.932  124.533    0.000  124.533     0.000  522.789    0.000  522.789     0.000  408.267    0.000  408.267
 47.30   518.751   96.163    0.000   96.163     0.000  522.702    0.000  522.702     0.000  388.361    0.000  388.361
 47.40   514.874  119.667    0.000  119.667     0.000  502.641    0.000  502.641     0.000  139.541    0.000  139.541
 47.50   498.644   94.836    0.000   94.836     1.902  475.663    0.000  475.663     0.000  338.396    0.000  338.396
 47.60   477.542  122.242    0.000  122.242     0.000  485.823    0.000  485.823     0.000  359.910    0.000  359.910
 47.70   486.263   97.045    0.000   97.045     0.000  506.098    0.000  506.098     0.000  309.744    0.000  309.744
 47.80   576.082   79.200    0.000   79.200     0.000  477.220    0.000  477.220     0.000  348.952    0.000  348.952
 47.90   614.508   71.502    0.000   71.502     0.000  480.678    0.000  480.678     0.000  289.436    0.000  289.436
 48.00   564.257   80.030    0.000   80.030     0.000  508.910    0.000  508.910     0.000  309.141    0.000  309.141
 48.10   505.806   81.911    0.000   81.911     0.000  487.595    0.000  487.595     0.000  328.845    0.000  328.845
 48.20   529.905   77.129    0.000   77.129     0.000  522.183    0.000  522.183     0.000  319.093    0.000  319.093
 48.30   497.175   80.214    0.000   80.214     0.000  512.887    0.000  512.887     0.000  229.518    0.000  229.518
 48.40   473.160   99.276    0.000   99.276     0.000  512.195    0.000  512.195     0.000  268.726    0.000  268.726
 48.50   462.182  121.501    0.000  121.501     7.350  514.443    0.000  514.443     0.000  278.679    0.000  278.679
 48.60   437.281  139.192    0.000  139.192    17.121  472.982    0.000  472.982     0.000  248.820    0.000  248.820
 48.70   486.439  112.345    0.000  112.345    12.884  475.014    0.000  475.014     0.000  248.820    0.000  248.820
 48.80   481.529  130.833    0.000  130.833     0.000  483.834    0.000  483.834     0.000  269.329    0.000  269.329
 48.90   469.878  127.123    0.000  127.123     0.000  504.456    0.000  504.456     0.000  329.046    0.000  329.046
 49.00   453.249  111.106    0.000  111.106     9.511  459.752    0.000  459.752     0.000  298.585    0.000  298.585
 49.10   476.887  111.501    0.000  111.501     0.000  486.772    0.000  486.772     0.000  318.490    0.000  318.490
 49.20   468.300  130.534    0.000  130.534     0.000  498.447    0.000  498.447     0.000  348.550    0.000  348.550
 49.30   536.179  119.435    0.000  119.435     0.000  480.851    0.000  480.851     0.000  139.339    0.000  139.339
 49.40   470.703  106.960    0.000  106.960     9.079  457.416    0.000  457.416     0.000  159.245    0.000  159.245
 49.50   476.399  103.856    0.000  103.856    16.343  461.352    0.000  461.352     0.000  209.009    0.000  209.009
 49.60   520.435  109.339    0.000  109.339     0.000  485.002    0.000  485.002     0.000  268.726    0.000  268.726
 49.70   464.440  137.911    0.000  137.911     0.000  486.947    0.000  486.947     0.000  258.773    0.000  258.773
 49.80   457.818  116.563    0.000  116.563     9.079  452.663    0.000  452.663     0.000  288.632    0.000  288.632
 49.90   479.189  125.274    0.000  125.274    25.422  509.384    0.000  509.384     0.000  308.939    0.000  308.939
 50.00   502.433  130.280    0.000  130.280    39.948  507.656    0.000  507.656     0.000  348.952    0.000  348.952
 50.10   485.391  117.203    0.000  117.203    32.685  482.406    0.000  482.406     0.000  328.443    0.000  328.443
 50.20   503.290  117.393    0.000  117.393    32.685  507.051    0.000  507.051     0.000  369.863    0.000  369.863
 50.30   469.727  134.296    0.000  134.296    34.501  472.550    0.000  472.550     0.000  319.294    0.000  319.294
 50.40   488.654  134.054    0.000  134.054    67.186  498.318    0.000  498.318     0.000  368.656    0.000  368.656
 50.50   500.928  116.218    0.000  116.218    43.580  456.208    0.000  456.208     0.000  249.223    0.000  249.223
 50.60   469.780  101.918    0.000  101.918    38.219  441.595    0.000  441.595     0.000  199.861    0.000  199.861
 50.70   509.670   91.175    0.000   91.175    34.501  427.802    0.000  427.802     0.000  260.181    0.000  260.181
 50.80   478.052   75.764    0.000   75.764    23.606  416.777    0.000  416.777     0.000  319.294    0.000  319.294
 50.90   479.327  101.670    0.000  101.670    38.133  507.915    0.000  507.915     0.000  279.081    0.000  279.081
 51.00   475.638  107.676    0.000  107.676    40.035  474.971    0.000  474.971     0.000  269.128    0.000  269.128
 51.10   465.311   91.652    0.000   91.652    38.133  430.872    0.000  430.872     0.000  299.188    0.000  299.188
 51.20   509.568   75.080    0.000   75.080    43.667  444.015    0.000  444.015     0.000  289.034    0.000  289.034
 51.30   455.459  119.134    0.000  119.134    30.869  464.897    0.000  464.897     0.000  290.441    0.000  290.441
 51.40   507.898  127.026    0.000  127.026    58.280  436.708    0.000  436.708     0.000  309.543    0.000  309.543
 51.50   474.446  137.087    0.000  137.087    49.028  486.557    0.000  486.557     0.000  299.791    0.000  299.791
 51.60   467.971  153.973    0.000  153.973    47.212  438.611    0.000  438.611     0.000  269.731    0.000  269.731
 51.70   451.435  122.106    0.000  122.106    51.016  414.184    0.000  414.184     0.000  258.974    0.000  258.974
 51.80   491.849  143.941    0.000  143.941    65.543  397.883    0.000  397.883     0.000  240.275    0.000  240.275
 51.90   469.815  141.402    0.000  141.402    60.096  395.939    0.000  395.939     0.000  169.399    0.000  169.399
 52.00   476.186  129.805    0.000  129.805    72.807  355.991    0.000  355.991     0.000  149.694    0.000  149.694
 52.10   450.479  134.184    0.000  134.184    70.818  350.846    0.000  350.846     0.000  179.754    0.000  179.754
 52.20   480.975  138.972    0.000  138.972    43.667  416.172    0.000  416.172     0.000  279.282    0.000  279.282
 52.30   497.784  100.165    0.000  100.165    49.028  407.309    0.000  407.309     0.000  260.181    0.000  260.181
 52.40   468.063  108.102    0.000  108.102    56.637  392.394    0.000  392.394     0.000  230.121    0.000  230.121
 52.50   521.303  131.891    0.000  131.891    74.536  438.568    0.000  438.568     0.000  159.245    0.000  159.245
 52.60   502.649   94.747    0.000   94.747    12.711  410.289    0.000  410.289     0.000  199.358    0.000  199.358
 52.70   453.326  119.095    0.000  119.095     0.000  446.428    0.000  446.428     0.000  220.167    0.000  220.167
 52.80   517.239   94.435    0.000   94.435    30.869  426.197    0.000  426.197     0.000  179.854    0.000  179.854
 52.90   503.547   80.677    0.000   80.677    43.667  429.959    0.000  429.959     0.000  279.884    0.000  279.884
 53.00   487.289   92.924    0.000   92.924    61.739  410.723    0.000  410.723     0.000  268.726    0.000  268.726
 53.10   440.552  112.351    0.000  112.351    43.580  373.971    0.000  373.971     0.000  199.860    0.000  199.860
 53.20   482.513  130.276    0.000  130.276    38.133  430.261    0.000  430.261     0.000  199.960    0.000  199.960
 53.30   464.190  111.858    0.000  111.858    60.009  430.304    0.000  430.304     0.000  209.913    0.000  209.913
 53.40   478.053   79.015    0.000   79.015    29.399  369.258    0.000  369.258     0.000  190.410    0.000  190.410
 53.50   533.928   69.786    0.000   69.786    56.291  412.620    0.000  412.620     0.000  349.353    0.000  349.353
 53.60   492.708   85.043    0.000   85.043    41.418  418.759    0.000  418.759     0.000  249.121    0.000  249.121
 53.70   548.219   62.683    0.000   62.683    47.558  399.652    0.000  399.652     0.000  230.020    0.000  230.020
 53.80   507.146   68.153    0.000   68.153    49.633  375.265    0.000  375.265     0.000  270.133    0.000  270.133
 53.90   464.628   97.480    0.000   97.480    40.035  396.538    0.000  396.538     0.000  219.163    0.000  219.163
 54.00   440.554  124.656    0.000  124.656    20.061  451.401    0.000  451.401     0.000  230.623    0.000  230.623
 54.10   507.285   99.997    0.000   99.997     9.079  475.611    0.000  475.611     0.000  320.198    0.000  320.198
 54.20   491.813   92.861    0.000   92.861    16.343  419.840    0.000  419.840     0.000  200.062    0.000  200.062
 54.30   465.393   98.291    0.000   98.291    27.238  412.794    0.000  412.794     0.000  169.801    0.000  169.801
 54.40   482.775   96.202    0.000   96.202    34.501  375.442    0.000  375.442     0.000  159.848    0.000  159.848
 54.50   521.058   79.231    0.000   79.231    54.216  381.925    0.000  381.925     0.000  269.329    0.000  269.329
 54.60   510.504   77.767    0.000   77.767    33.204  403.023    0.000  403.023     0.000  240.777    0.000  240.777
 54.70   508.837   96.477    0.000   96.477    18.158  399.822    0.000  399.822     0.000  190.209    0.000  190.209
 54.80   470.970   75.626    0.000   75.626    43.840  373.579    0.000  373.579     0.000  189.807    0.000  189.807
 54.90   459.758   70.218    0.000   70.218     0.000  363.720    0.000  363.720     0.000  180.357    0.000  180.357
 55.00   510.899   49.265    0.000   49.265     9.166  395.196    0.000  395.196     0.000  240.073    0.000  240.073
 55.10   492.187   90.774    0.000   90.774    39.127  391.178    0.000  391.178     0.000  210.115    0.000  210.115
 55.20   509.646   64.204    0.000   64.204    10.895  418.546    0.000  418.546     0.000  289.838    0.000  289.838
 55.30   509.786   83.343    0.000   83.343     0.000  424.940    0.000  424.940     0.000  209.611    0.000  209.611
 55.40   508.098   82.693    0.000   82.693     0.000  419.017    0.000  419.017     0.000  259.778    0.000  259.778
 55.50   488.269   66.131    0.000   66.131     0.000  419.450    0.000  419.450     0.000  229.719    0.000  229.719
 55.60   494.305   80.331    0.000   80.331     5.707  416.381    0.000  416.381     0.000  260.281    0.000  260.281
 55.70   528.813   48.569    0.000   48.569    18.158  404.584    0.000  404.584     0.000  190.008    0.000  190.008
 55.80   503.145   47.250    0.000   47.250    36.576  325.986    0.000  325.986     0.000   89.575    0.000   89.575
 55.90   465.275   91.598    0.000   91.598     0.000  381.153    0.000  381.153     0.000  119.434    0.000  119.434
 56.00   474.664   89.353    0.000   89.353     3.632  413.492    0.000  413.492     0.000  129.990    0.000  129.990
 56.10   525.402   50.121    0.000   50.121    18.158  361.957    0.000  361.957     0.000  170.404    0.000  170.404
 56.20   536.717   38.356    0.000   38.356    51.189  301.688    0.000  301.688     0.000  159.647    0.000  159.647
 56.30   459.902   51.011    0.000   51.011    50.844  297.624    0.000  297.624     0.000   80.427    0.000   80.427
 56.40   486.711   43.963    0.000   43.963    32.772  355.126    0.000  355.126     0.000  129.387    0.000  129.387
 56.50   476.529   63.091    0.000   63.091    27.238  345.960    0.000  345.960     0.000  109.682    0.000  109.682
 56.60   487.949   48.163    0.000   48.163    43.926  304.023    0.000  304.023     0.000   99.729    0.000   99.729
 56.70   490.994   86.133    0.000   86.133    27.411  414.313    0.000  414.313     0.000  230.322    0.000  230.322
 56.80   489.032   98.889    0.000   98.889    41.764  368.693    0.000  368.693     0.000  170.002    0.000  170.002
 56.90   532.776   69.469    0.000   69.469    35.193  370.423    0.000  370.423     0.000  169.600    0.000  169.600
 57.00   490.964   78.467    0.000   78.467    30.264  415.475    0.000  415.475     0.000  229.618    0.000  229.618
 57.10   554.281   63.287    0.000   63.287    47.644  381.233    0.000  381.233     0.000  229.920    0.000  229.920
 57.20   503.643   57.845    0.000   57.845    29.313  320.187    0.000  320.187     0.000  110.285    0.000  110.285
 57.30   467.362   84.370    0.000   84.370    38.392  350.191    0.000  350.191     0.000  140.243    0.000  140.243
 57.40   468.599   65.486    0.000   65.486    26.027  342.755    0.000  342.755     0.000  130.593    0.000  130.593
 57.50   440.094   71.156    0.000   71.156    19.974  377.815    0.000  377.815     0.000  169.700    0.000  169.700
 57.60   480.768   94.034    0.000   94.034    21.877  428.574    0.000  428.574     0.000  139.942    0.000  139.942
 57.70   448.491   72.194    0.000   72.194    46.347  320.617    0.000  320.617     0.000   60.320    0.000   60.320
 57.80   489.270   82.988    0.000   82.988    23.865  393.856    0.000  393.856     0.000  160.953    0.000  160.953
 57.90   521.011   59.611    0.000   59.611    21.877  373.321    0.000  373.321     0.000   70.373    0.000   70.373
 58.00   459.900   61.253    0.000   61.253     0.000  379.546    0.000  379.546     0.000   89.977    0.000   89.977
 58.10   494.171   72.347    0.000   72.347    44.185  406.657    0.000  406.657     0.000  129.588    0.000  129.588
 58.20   498.589   81.772    0.000   81.772    38.306  450.794    0.000  450.794     0.000  199.960    0.000  199.960
 58.30   501.985  106.304    0.000  106.304    51.103  417.680    0.000  417.680     0.000  189.104    0.000  189.104
 58.40   531.775   68.036    0.000   68.036    64.333  418.546    0.000  418.546     0.000  279.282    0.000  279.282
 58.50   509.209   89.530    0.000   89.530    64.505  393.510    0.000  393.510     0.000  170.403    0.000  170.403
 58.60   496.343  106.775    0.000  106.775    78.513  466.405    0.000  466.405     0.000  269.429    0.000  269.429
 58.70   535.714   94.613    0.000   94.613    88.025  371.417    0.000  371.417     0.000  159.647    0.000  159.647
 58.80   481.921  106.484    0.000  106.484    80.502  394.202    0.000  394.202     0.000  230.723    0.000  230.723
 58.90   510.255   96.937    0.000   96.937    16.343  452.741    0.000  452.741     0.000  269.430    0.000  269.430
 59.00   470.878  110.833    0.000  110.833    52.746  416.424    0.000  416.424     0.000  229.618    0.000  229.618
 59.10   489.054   95.468    0.000   95.468    42.283  399.347    0.000  399.347     0.000  179.854    0.000  179.854
 59.20   494.585   97.626    0.000   97.626    12.711  485.381    0.000  485.381     0.000  231.025    0.000  231.025
 59.30   494.772   86.500    0.000   86.500     7.263  432.767    0.000  432.767     0.000  169.198    0.000  169.198
 59.40   528.475   83.991    0.000   83.991    54.908  457.582    0.000  457.582     0.000  240.275    0.000  240.275
 59.50   502.863  103.492    0.000  103.492     7.263  483.134    0.000  483.134     0.000  230.121    0.000  230.121
 59.60   545.716   77.330    0.000   77.330    21.790  542.669    0.000  542.669     0.000  408.869    0.000  408.869
 59.70   535.600   68.751    0.000   68.751     5.448  551.878    0.000  551.878     0.000  379.312    0.000  379.312
 59.80   532.725   68.794    0.000   68.794     7.263  488.410    0.000  488.410     0.000  250.628    0.000  250.628
 59.90   527.985   77.838    0.000   77.838     0.000  496.926    0.000  496.926     0.000  300.091    0.000  300.091
 60.00   556.116   97.527    0.000   97.527    22.049  499.734    0.000  499.734     0.000  280.688    0.000  280.688
 60.10   497.549   92.684    0.000   92.684     0.000  504.405    0.000  504.405     0.000  169.801    0.000  169.801
 60.20   457.849  110.914    0.000  110.914     0.000  474.573    0.000  474.573     0.000  260.179    0.000  260.179
 60.30   473.225  113.160    0.000  113.160     0.000  430.433    0.000  430.433     0.000  260.280    0.000  260.280
 60.40   507.143  117.409    0.000  117.409     0.000  430.087    0.000  430.087     0.000  201.569    0.000  201.569
 60.50   522.634   98.939    0.000   98.939     0.000  447.120    0.000  447.120     0.000  190.711    0.000  190.711
 60.60   489.236  115.734    0.000  115.734     0.000  454.946    0.000  454.946     0.000  230.824    0.000  230.824
 60.70   513.903   99.068    0.000   99.068     0.000  399.174    0.000  399.174     0.000  160.953    0.000  160.953
 60.80   482.055   86.016    0.000   86.016     0.000  482.271    0.000  482.271     0.000  350.056    0.000  350.056
 60.90   436.556  123.453    0.000  123.453     0.000  513.875    0.000  513.875     0.000  180.055    0.000  180.055
 61.00   465.265  117.705    0.000  117.705     0.000  445.176    0.000  445.176     0.000  240.174    0.000  240.174
 61.10   450.515  116.865    0.000  116.865     0.000  487.847    0.000  487.847     0.000  300.794    0.000  300.794
 61.20   515.308  113.143    0.000  113.143     0.000  452.393    0.000  452.393     0.000  270.735    0.000  270.735
 61.30   497.093  126.173    0.000  126.173     3.632  485.425    0.000  485.425     0.000  311.350    0.000  311.350
 61.40   476.035   79.737    0.000   79.737     3.805  401.768    0.000  401.768     0.000  230.825    0.000  230.825
 61.50   502.823   80.907    0.000   80.907    42.887  408.773    0.000  408.773     0.000  220.871    0.000  220.871
 61.60   514.388  103.624    0.000  103.624     9.166  452.829    0.000  452.829     0.000  250.930    0.000  250.930
 61.70   482.226  129.550    0.000  129.550    24.298  448.848    0.000  448.848     0.000  210.716    0.000  210.716
 61.80   481.352  126.051    0.000  126.051    38.651  426.408    0.000  426.408     0.000  170.403    0.000  170.403
 61.90   456.590  129.061    0.000  129.061    22.006  434.971    0.000  434.971     0.000  170.303    0.000  170.303
 62.00   466.892  107.536    0.000  107.536    32.945  391.308    0.000  391.308     0.000  190.209    0.000  190.209
 62.10   548.102   98.888    0.000   98.888    69.780  404.967    0.000  404.967     0.000  200.664    0.000  200.664
 62.20   531.416  105.537    0.000  105.537    66.667  455.854    0.000  455.854     0.000  289.737    0.000  289.737
 62.30   452.509   93.269    0.000   93.269    51.622  352.353    0.000  352.353     0.000  169.198    0.000  169.198
 62.40   472.560  135.121    0.000  135.121    67.186  357.973    0.000  357.973     0.000  289.736    0.000  289.736
 62.50   480.721  127.682    0.000  127.682    57.934  399.042    0.000  399.042     0.000  319.595    0.000  319.595
 62.60   475.863  122.910    0.000  122.910    65.024  353.043    0.000  353.043     0.000  239.470    0.000  239.470
 62.70   455.224  109.541    0.000  109.541    76.179  406.350    0.000  406.350     0.000  319.897    0.000  319.897
 62.80   502.798   95.910    0.000   95.910    85.085  410.717    0.000  410.717     0.000  301.096    0.000  301.096
 62.90   533.105   45.056    0.000   45.056    83.614  372.757    0.000  372.757     0.000  260.884    0.000  260.884
 63.00   495.063   82.276    0.000   82.276    66.494  371.892    0.000  371.892     0.000  190.309    0.000  190.309
 63.10   446.867   97.805    0.000   97.805    77.692  370.985    0.000  370.985     0.000  250.831    0.000  250.831
 63.20   487.073  116.257    0.000  116.257    75.487  407.478    0.000  407.478     0.000  240.677    0.000  240.677
 63.30   500.037   90.892    0.000   90.892    70.731  386.720    0.000  386.720     0.000  180.156    0.000  180.156
 63.40   469.258   99.256    0.000   99.256    79.594  389.573    0.000  389.573     0.000  270.635    0.000  270.635
 63.50   462.575  112.225    0.000  112.225    73.973  369.860    0.000  369.860     0.000  250.026    0.000  250.026
 63.60   453.948  101.123    0.000  101.123    64.721  373.796    0.000  373.796     0.000  170.303    0.000  170.303
 63.70   468.276   98.155    0.000   98.155    12.797  415.948    0.000  415.948     0.000  220.771    0.000  220.771
 63.80   478.974   89.106    0.000   89.106     0.000  416.341    0.000  416.341     0.000  199.458    0.000  199.458
 63.90   499.520   55.628    0.000   55.628     9.079  436.703    0.000  436.703     0.000  160.250    0.000  160.250
 64.00   520.526   61.331    0.000   61.331    27.670  409.594    0.000  409.594     0.000  190.209    0.000  190.209
 64.10   512.146   60.890    0.000   60.890     0.000  442.708    0.000  442.708     0.000  192.017    0.000  192.017
 64.20   506.130   72.070    0.000   72.070     0.000  459.225    0.000  459.225     0.000  140.345    0.000  140.345
 64.30   527.027   56.960    0.000   56.960     3.632  407.607    0.000  407.607     0.000  140.948    0.000  140.948
 64.40   503.736   63.318    0.000   63.318     0.000  438.650    0.000  438.650     0.000  179.452    0.000  179.452
 64.50   561.370   59.342    0.000   59.342     0.000  501.123    0.000  501.123     0.000  339.099    0.000  339.099
 64.60   521.193   46.745    0.000   46.745     0.000  407.825    0.000  407.825     0.000  219.163    0.000  219.163
 64.70   548.477   71.869    0.000   71.869    45.396  450.844    0.000  450.844     0.000  210.618    0.000  210.618
 64.80   512.173   58.551    0.000   58.551    49.374  418.159    0.000  418.159     0.000  309.141    0.000  309.141
 64.90   526.517   52.465    0.000   52.465     5.448  457.843    0.000  457.843     0.000  189.104    0.000  189.104
 65.00   518.500   61.499    0.000   61.499     0.000  468.266    0.000  468.266     0.000  230.624    0.000  230.624
 65.10   508.642   61.030    0.000   61.030     0.000  454.211    0.000  454.211     0.000  221.675    0.000  221.675
 65.20   481.080   40.617    0.000   40.617     0.000  401.941    0.000  401.941     0.000  182.568    0.000  182.568
 65.30   533.232   49.593    0.000   49.593     0.000  444.962    0.000  444.962     0.000  170.706    0.000  170.706
 65.40   539.448   57.977    0.000   57.977     0.000  507.915    0.000  507.915     0.000  288.632    0.000  288.632
 65.50   490.837   64.066    0.000   64.066     0.000  484.605    0.000  484.605     0.000  269.228    0.000  269.228
 65.60   496.010   50.932    0.000   50.932     3.718  442.064    0.000  442.064     0.000  270.635    0.000  270.635
 65.70   509.493   43.194    0.000   43.194    30.393  416.426    0.000  416.426     0.000  310.346    0.000  310.346
 65.80   521.716   52.819    0.000   52.819    32.166  420.012    0.000  420.012     0.000  299.388    0.000  299.388
 65.90   495.100   54.156    0.000   54.156     0.000  404.364    0.000  404.364     0.000  210.618    0.000  210.618
 66.00   486.590   60.020    0.000   60.020     0.000  406.265    0.000  406.265     0.000  179.351    0.000  179.351
 66.10   508.535   49.452    0.000   49.452     0.000  396.883    0.000  396.883     0.000  179.352    0.000  179.352
 66.20   520.420   59.583    0.000   59.583     0.000  405.875    0.000  405.875     0.000  200.162    0.000  200.162
 66.30   519.797   33.218    0.000   33.218     0.000  379.198    0.000  379.198     0.000  190.511    0.000  190.511
 66.40   579.360   41.320    0.000   41.320     0.000  391.221    0.000  391.221     0.000  149.895    0.000  149.895
 66.50   474.301   54.906    0.000   54.906     0.000  368.523    0.000  368.523     0.000  200.464    0.000  200.464
 66.60   505.036   58.506    0.000   58.506     0.000  348.202    0.000  348.202     0.000  169.399    0.000  169.399
 66.70   533.391   53.436    0.000   53.436     0.000  437.221    0.000  437.221     0.000  229.115    0.000  229.115
 66.80   472.856   44.950    0.000   44.950     0.000  383.957    0.000  383.957     0.000  120.338    0.000  120.338
 66.90   506.318   60.964    0.000   60.964     0.000  436.009    0.000  436.009     0.000  160.451    0.000  160.451
 67.00   565.719   46.210    0.000   46.210     0.000  383.567    0.000  383.567     0.000  110.084    0.000  110.084
 67.10   493.186   52.392    0.000   52.392     0.000  384.520    0.000  384.520     0.000  129.588    0.000  129.588
 67.20   500.271   56.859    0.000   56.859     0.000  406.309    0.000  406.309     0.000  189.806    0.000  189.806
 67.30   524.761   61.873    0.000   61.873     0.000  430.563    0.000  430.563     0.000  260.281    0.000  260.281
 67.40   515.237   61.165    0.000   61.165     0.000  405.185    0.000  405.185     0.000  280.085    0.000  280.085
 67.50   494.418   65.983    0.000   65.983     5.448  398.009    0.000  398.009     0.000  219.364    0.000  219.364
 67.60   509.197   70.508    0.000   70.508     7.263  378.337    0.000  378.337     0.000  159.647    0.000  159.647
 67.70   453.326   68.857    0.000   68.857     7.263  369.042    0.000  369.042     0.000  160.150    0.000  160.150
 67.80   520.419   55.732    0.000   55.732     0.000  416.208    0.000  416.208     0.000  240.776    0.000  240.776
 67.90   493.589   59.734    0.000   59.734    22.049  385.513    0.000  385.513     0.000  250.428    0.000  250.428
 68.00   532.442   61.176    0.000   61.176    14.873  396.494    0.000  396.494     0.000  240.072    0.000  240.072
 68.10   490.790   68.278    0.000   68.278     0.000  445.868    0.000  445.868     0.000  259.576    0.000  259.576
 68.20   500.969   69.409    0.000   69.409    35.193  409.074    0.000  409.074     0.000  180.457    0.000  180.457
 68.30   449.844   69.671    0.000   69.671    20.493  380.844    0.000  380.844     0.000  190.208    0.000  190.208
 68.40   535.316   68.052    0.000   68.052     3.805  425.075    0.000  425.075     0.000  259.979    0.000  259.979
 68.50   520.338   64.320    0.000   64.320    71.337  375.613    0.000  375.613     0.000  170.303    0.000  170.303
 68.60   531.671   61.442    0.000   61.442     0.000  510.632    0.000  510.632     0.000  309.240    0.000  309.240
 68.70   534.967   63.542    0.000   63.542     0.000  488.323    0.000  488.323     0.000  279.482    0.000  279.482
 68.80   463.449   73.243    0.000   73.243     1.816  458.926    0.000  458.926     0.000  209.813    0.000  209.813
 68.90   515.538   65.124    0.000   65.124     0.000  469.473    0.000  469.473     0.000  259.676    0.000  259.676
 69.00   489.607   65.402    0.000   65.402     1.902  505.574    0.000  505.574     0.000  229.216    0.000  229.216
 69.10   485.481   66.430    0.000   66.430     0.000  494.551    0.000  494.551     0.000  249.423    0.000  249.423
 69.20   521.467   61.851    0.000   61.851     0.000  455.942    0.000  455.942     0.000  231.025    0.000  231.025
 69.30   513.365   67.224    0.000   67.224     0.000  464.892    0.000  464.892     0.000  309.441    0.000  309.441
 69.40   554.042   58.709    0.000   58.709     0.000  453.821    0.000  453.821     0.000  269.027    0.000  269.027
 69.50   557.604   45.885    0.000   45.885     0.000  378.381    0.000  378.381     0.000  221.073    0.000  221.073
 69.60   469.876   55.500    0.000   55.500     7.263  410.458    0.000  410.458     0.000  249.723    0.000  249.723
 69.70   508.456   71.646    0.000   71.646     0.000  450.366    0.000  450.366     0.000  298.986    0.000  298.986
 69.80   529.892   59.233    0.000   59.233     0.000  474.574    0.000  474.574     0.000  179.653    0.000  179.653
 69.90   467.807   74.385    0.000   74.385     0.000  446.214    0.000  446.214     0.000  328.945    0.000  328.945
 70.00   529.033   64.870    0.000   64.870     0.000  439.383    0.000  439.383     0.000  298.785    0.000  298.785
 70.10   479.669   67.037    0.000   67.037     0.000  481.229    0.000  481.229     0.000  270.132    0.000  270.132
 70.20   511.141   73.400    0.000   73.400     0.000  486.249    0.000  486.249     0.000  319.997    0.000  319.997
 70.30   479.575   79.968    0.000   79.968     5.448  487.589    0.000  487.589     0.000  269.932    0.000  269.932
 70.40   550.334   69.116    0.000   69.116     0.000  500.172    0.000  500.172     0.000  298.987    0.000  298.987
 70.50   505.663   54.441    0.000   54.441     0.000  427.361    0.000  427.361     0.000  259.275    0.000  259.275
 70.60   533.858   48.646    0.000   48.646    37.095  459.833    0.000  459.833     0.000  239.873    0.000  239.873
 70.70   581.779   44.689    0.000   44.689    40.554  499.086    0.000  499.086     0.000  280.187    0.000  280.187
 70.80   525.437   34.921    0.000   34.921    36.836  435.621    0.000  435.621     0.000  170.203    0.000  170.203
 70.90   508.411   89.507    0.000   89.507    30.869  513.919    0.000  513.919     0.000  309.944    0.000  309.944
 71.00   582.584   95.527    0.000   95.527    27.238  564.850    0.000  564.850     0.000  439.632    0.000  439.632
 71.10   554.794   69.518    0.000   69.518    34.760  494.810    0.000  494.810     0.000  378.608    0.000  378.608
 71.20   523.586   79.031    0.000   79.031    47.298  500.171    0.000  500.171     0.000  388.862    0.000  388.862
 71.30   553.351   64.318    0.000   64.318    50.844  513.315    0.000  513.315     0.000  349.353    0.000  349.353
 71.40   622.980   57.069    0.000   57.069    38.478  526.069    0.000  526.069     0.000  401.329    0.000  401.329
 71.50   595.028   79.479    0.000   79.479    23.865  562.174    0.000  562.174     0.000  348.349    0.000  348.349
 71.60   537.892   75.322    0.000   75.322    31.302  495.979    0.000  495.979     0.000  308.839    0.000  308.839
 71.70   517.708   55.103    0.000   55.103    29.226  404.363    0.000  404.363     0.000  139.339    0.000  139.339
 71.80   521.696   61.560    0.000   61.560    31.215  474.663    0.000  474.663     0.000  289.635    0.000  289.635
 71.90   486.647   71.069    0.000   71.069     0.000  466.148    0.000  466.148     0.000  139.339    0.000  139.339
 72.00   541.420   71.859    0.000   71.859    55.426  486.120    0.000  486.120     0.000  159.245    0.000  159.245
 72.10   507.481   78.906    0.000   78.906     0.000  505.101    0.000  505.101     0.000  189.305    0.000  189.305
 72.20   518.777   52.913    0.000   52.913    21.877  463.724    0.000  463.724     0.000  229.919    0.000  229.919
 72.30   509.519   74.078    0.000   74.078    12.797  470.940    0.000  470.940     0.000  259.678    0.000  259.678
 72.40   540.204   62.235    0.000   62.235    27.238  482.228    0.000  482.228     0.000  199.056    0.000  199.056
 72.50   525.073   65.476    0.000   65.476    27.238  421.053    0.000  421.053     0.000  169.499    0.000  169.499
 72.60   493.251   68.800    0.000   68.800    22.482  383.654    0.000  383.654     0.000  209.913    0.000  209.913
 72.70   517.258   66.449    0.000   66.449    18.158  436.580    0.000  436.580     0.000  278.880    0.000  278.880
 72.80   524.518   48.844    0.000   48.844    27.238  433.500    0.000  433.500     0.000  160.953    0.000  160.953
 72.90   504.503   62.205    0.000   62.205    29.053  426.282    0.000  426.282     0.000  260.079    0.000  260.079
 73.00   540.505   75.436    0.000   75.436    40.294  452.226    0.000  452.226     0.000  339.200    0.000  339.200
 73.10   502.202   54.229    0.000   54.229    22.568  378.941    0.000  378.941     0.000  239.571    0.000  239.571
 73.20   503.634   72.462    0.000   72.462    34.760  460.307    0.000  460.307     0.000  299.388    0.000  299.388
 73.30   503.007   76.313    0.000   76.313    27.583  417.076    0.000  417.076     0.000  328.845    0.000  328.845
 73.40   512.831   68.165    0.000   68.165     1.816  464.116    0.000  464.116     0.000  369.561    0.000  369.561
 73.50   524.229   77.395    0.000   77.395    14.700  443.187    0.000  443.187     0.000  299.187    0.000  299.187
 73.60   514.479   64.745    0.000   64.745    29.053  455.207    0.000  455.207     0.000  199.257    0.000  199.257
 73.70   522.870   74.281    0.000   74.281    33.031  446.818    0.000  446.818     0.000  280.085    0.000  280.085
 73.80   538.458   62.263    0.000   62.263    12.711  470.078    0.000  470.078     0.000  318.992    0.000  318.992
 73.90   500.422   67.164    0.000   67.164    47.212  385.942    0.000  385.942     0.000  219.966    0.000  219.966
 74.00   509.006   53.123    0.000   53.123    29.053  351.788    0.000  351.788     0.000  239.871    0.000  239.871
 74.10   531.211   52.336    0.000   52.336    23.692  456.242    0.000  456.242     0.000  330.152    0.000  330.152
 74.20   531.388   44.591    0.000   44.591    10.981  394.593    0.000  394.593     0.000  209.109    0.000  209.109
 74.30   530.961   57.764    0.000   57.764     0.000  410.936    0.000  410.936     0.000  300.394    0.000  300.394
 74.40   516.889   62.001    0.000   62.001     0.000  459.400    0.000  459.400     0.000  319.897    0.000  319.897
 74.50   530.838   57.849    0.000   57.849    12.711  471.767    0.000  471.767     0.000  370.064    0.000  370.064
 74.60   524.475   55.099    0.000   55.099     1.816  493.814    0.000  493.814     0.000  260.482    0.000  260.482
 74.70   513.401   67.440    0.000   67.440    31.215  428.184    0.000  428.184     0.000  250.126    0.000  250.126
 74.80   503.319   58.296    0.000   58.296    40.035  456.418    0.000  456.418     0.000  359.406    0.000  359.406
 74.90   520.665   68.082    0.000   68.082     3.805  465.625    0.000  465.625     0.000  279.985    0.000  279.985
 75.00   554.337   62.597    0.000   62.597     0.000  431.253    0.000  431.253     0.000  200.664    0.000  200.664
 75.10   528.649   48.649    0.000   48.649     0.000  410.071    0.000  410.071     0.000  119.735    0.000  119.735
 75.20   504.880   54.600    0.000   54.600     1.902  408.123    0.000  408.123     0.000  260.683    0.000  260.683
 75.30   505.965   45.707    0.000   45.707     5.663  375.265    0.000  375.265     0.000  200.262    0.000  200.262
 75.40   519.977   59.962    0.000   59.962     0.000  364.631    0.000  364.631     0.000  210.516    0.000  210.516
 75.50   521.764   58.171    0.000   58.171     0.000  415.692    0.000  415.692     0.000  231.931    0.000  231.931
 75.60   528.589   64.712    0.000   64.712     5.707  372.066    0.000  372.066     0.000  240.173    0.000  240.173
 75.70   521.012   70.954    0.000   70.954     7.263  370.467    0.000  370.467     0.000  241.179    0.000  241.179
 75.80   550.432   59.861    0.000   59.861     9.079  417.505    0.000  417.505     0.000  300.694    0.000  300.694
 75.90   537.766   61.652    0.000   61.652     0.000  390.485    0.000  390.485     0.000  280.086    0.000  280.086
 76.00   541.647   68.496    0.000   68.496     0.000  424.207    0.000  424.207     0.000  230.824    0.000  230.824
 76.10   518.819   58.343    0.000   58.343     0.000  437.091    0.000  437.091     0.000  240.676    0.000  240.676
 76.20   502.648   66.045    0.000   66.045     0.000  460.180    0.000  460.180     0.000  311.151    0.000  311.151
 76.30   521.600   64.275    0.000   64.275     0.000  465.114    0.000  465.114     0.000  369.863    0.000  369.863
 76.40   520.412   56.172    0.000   56.172     0.000  458.369    0.000  458.369     0.000  331.660    0.000  331.660
 76.50   522.013   67.533    0.000   67.533    24.125  429.143    0.000  429.143     0.000  331.057    0.000  331.057
 76.60   482.886   60.719    0.000   60.719    11.414  359.875    0.000  359.875     0.000  239.972    0.000  239.972
 76.70   502.027   59.074    0.000   59.074     0.000  387.327    0.000  387.327     0.000  250.327    0.000  250.327
 76.80   492.110   63.702    0.000   63.702     0.000  395.975    0.000  395.975     0.000  300.394    0.000  300.394
 76.90   517.110   51.083    0.000   51.083    15.132  383.482    0.000  383.482     0.000  240.676    0.000  240.676
 77.00   512.732   64.494    0.000   64.494    13.230  437.827    0.000  437.827     0.000  290.541    0.000  290.541
 77.10   526.143   49.499    0.000   49.499     0.000  411.794    0.000  411.794     0.000  240.978    0.000  240.978
 77.20   503.664   59.746    0.000   59.746     3.718  444.615    0.000  444.615     0.000  280.488    0.000  280.488
 77.30   505.184   72.040    0.000   72.040     7.609  417.809    0.000  417.809     0.000  271.239    0.000  271.239
 77.40   503.585   87.512    0.000   87.512    18.850  456.202    0.000  456.202     0.000  260.079    0.000  260.079
 77.50   473.818   79.707    0.000   79.707     1.902  428.834    0.000  428.834     0.000  300.494    0.000  300.494
 77.60   497.802   57.496    0.000   57.496     1.816  417.159    0.000  417.159     0.000  270.233    0.000  270.233
 77.70   517.531   66.160    0.000   66.160     0.000  439.082    0.000  439.082     0.000  290.441    0.000  290.441
 77.80   484.145  101.509    0.000  101.509     0.000  415.515    0.000  415.515     0.000  260.682    0.000  260.682
 77.90   491.521  113.210    0.000  113.210     0.000  451.703    0.000  451.703     0.000  240.375    0.000  240.375
 78.00   482.651   98.339    0.000   98.339     0.000  438.516    0.000  438.516     0.000  351.464    0.000  351.464
 78.10   474.139  115.320    0.000  115.320     0.000  448.807    0.000  448.807     0.000  210.113    0.000  210.113
 78.20   499.362   81.688    0.000   81.688    25.854  474.791    0.000  474.791     0.000  340.606    0.000  340.606
 78.30   483.251  104.774    0.000  104.774     1.902  424.509    0.000  424.509     0.000  251.936    0.000  251.936
 78.40   461.531   97.639    0.000   97.639     7.566  444.007    0.000  444.007     0.000  320.801    0.000  320.801
 78.50   465.447  103.127    0.000  103.127     3.632  437.913    0.000  437.913     0.000  260.683    0.000  260.683
 78.60   466.710  107.766    0.000  107.766     0.000  453.520    0.000  453.520     0.000  310.547    0.000  310.547
 78.70   461.906  120.530    0.000  120.530     0.000  409.463    0.000  409.463     0.000  260.983    0.000  260.983
 78.80   457.670  113.041    0.000  113.041     0.000  509.812    0.000  509.812     0.000  341.210    0.000  341.210
 78.90   440.054  135.355    0.000  135.355     0.000  482.702    0.000  482.702     0.000  230.823    0.000  230.823
 79.00   506.819   66.726    0.000   66.726     0.000  395.367    0.000  395.367     0.000  230.422    0.000  230.422
 79.10   526.457   75.002    0.000   75.002     0.000  485.772    0.000  485.772     0.000  370.364    0.000  370.364
 79.20   501.574   90.542    0.000   90.542     3.632  459.052    0.000  459.052     0.000  360.813    0.000  360.813
 79.30   501.287   97.137    0.000   97.137    46.520  468.567    0.000  468.567     0.000  419.323    0.000  419.323
 79.40   513.538   84.847    0.000   84.847    31.647  399.778    0.000  399.778     0.000  369.660    0.000  369.660
 79.50   503.104   69.698    0.000   69.698     7.263  382.402    0.000  382.402     0.000  339.702    0.000  339.702
 79.60   491.389   69.416    0.000   69.416    16.774  396.362    0.000  396.362     0.000  330.854    0.000  330.854
 79.70   503.771   71.390    0.000   71.390    34.760  438.776    0.000  438.776     0.000  330.252    0.000  330.252
 79.80   541.062   70.684    0.000   70.684     0.000  416.039    0.000  416.039     0.000  220.570    0.000  220.570
 79.90   487.028   70.999    0.000   70.999    18.763  326.021    0.000  326.021     0.000  290.340    0.000  290.340
 80.00   509.576   60.665    0.000   60.665    38.608  314.997    0.000  314.997     0.000  290.038    0.000  290.038
 80.10   537.332   66.266    0.000   66.266     9.166  352.352    0.000  352.352     0.000  279.583    0.000  279.583
 80.20   521.807   78.319    0.000   78.319    28.232  360.392    0.000  360.392     0.000  300.293    0.000  300.293
 80.30   495.477   69.291    0.000   69.291    31.129  402.851    0.000  402.851     0.000  338.898    0.000  338.898
 80.40   496.429   62.469    0.000   62.469    24.470  334.714    0.000  334.714     0.000  249.826    0.000  249.826
 80.50   565.765   40.030    0.000   40.030     9.511  356.891    0.000  356.891     0.000  229.819    0.000  229.819
 80.60   509.006   77.359    0.000   77.359     0.000  322.956    0.000  322.956     0.000  259.779    0.000  259.779
 80.70   466.001   86.638    0.000   86.638     0.000  402.589    0.000  402.589     0.000  280.387    0.000  280.387
 80.80   468.246   69.215    0.000   69.215    11.414  364.804    0.000  364.804     0.000  260.482    0.000  260.482
 80.90   503.551   54.704    0.000   54.704    17.121  388.451    0.000  388.451     0.000  220.470    0.000  220.470
 81.00   476.925   61.259    0.000   61.259     7.609  432.984    0.000  432.984     0.000  229.417    0.000  229.417
 81.10   499.176   65.260    0.000   65.260    16.775  408.081    0.000  408.081     0.000  169.801    0.000  169.801
 81.20   481.942   74.828    0.000   74.828     0.000  434.192    0.000  434.192     0.000  209.913    0.000  209.913
 81.30   510.242   68.038    0.000   68.038     0.000  471.680    0.000  471.680     0.000  279.081    0.000  279.081
 81.40   486.321   77.500    0.000   77.500     3.632  379.198    0.000  379.198     0.000  250.930    0.000  250.930
 81.50   467.033   65.664    0.000   65.664    11.414  342.104    0.000  342.104     0.000  260.280    0.000  260.280
 81.60   516.655   38.139    0.000   38.139    26.113  307.910    0.000  307.910     0.000  220.771    0.000  220.771
 81.70   491.663   81.236    0.000   81.236     0.000  375.524    0.000  375.524     0.000  159.949    0.000  159.949
 81.80   424.228  100.864    0.000  100.864     0.000  348.847    0.000  348.847     0.000  210.617    0.000  210.617
 81.90   471.790   76.825    0.000   76.825     5.707  398.915    0.000  398.915     0.000  290.441    0.000  290.441
 82.00   467.018   94.741    0.000   94.741     0.000  421.914    0.000  421.914     0.000  360.412    0.000  360.412
 82.10   487.413   89.073    0.000   89.073     0.000  448.202    0.000  448.202     0.000  350.157    0.000  350.157
 82.20   462.830   96.398    0.000   96.398     0.000  401.293    0.000  401.293     0.000  239.671    0.000  239.671
 82.30   498.569  117.337    0.000  117.337     0.000  488.842    0.000  488.842     0.000  230.020    0.000  230.020
 82.40   453.730  103.848    0.000  103.848     0.000  430.477    0.000  430.477     0.000  210.315    0.000  210.315
 82.50   408.570  130.613    0.000  130.613     0.000  390.136    0.000  390.136     0.000  120.137    0.000  120.137
 82.60   422.570   96.758    0.000   96.758     0.000  434.582    0.000  434.582     0.000  220.470    0.000  220.470
 82.70   445.006   78.461    0.000   78.461     1.902  405.661    0.000  405.661     0.000  240.375    0.000  240.375
 82.80   431.416  116.879    0.000  116.879     0.000  444.703    0.000  444.703     0.000  209.914    0.000  209.914
 82.90   465.846   97.048    0.000   97.048     0.000  430.559    0.000  430.559     0.000  152.006    0.000  152.006
 83.00   504.360   67.530    0.000   67.530     3.805  380.797    0.000  380.797     0.000  182.166    0.000  182.166
 83.10   470.511   88.792    0.000   88.792     0.000  426.368    0.000  426.368     0.000  240.677    0.000  240.677
 83.20   497.768   95.008    0.000   95.008     0.000  460.307    0.000  460.307     0.000  301.197    0.000  301.197
 83.30   453.263   79.117    0.000   79.117    11.241  376.907    0.000  376.907     0.000  200.564    0.000  200.564
 83.40   461.246   77.510    0.000   77.510    19.974  444.182    0.000  444.182     0.000  240.173    0.000  240.173
 83.50   470.137  101.381    0.000  101.381    16.515  470.342    0.000  470.342     0.000  229.920    0.000  229.920
 83.60   456.108  101.111    0.000  101.111    18.764  458.538    0.000  458.538     0.000  260.683    0.000  260.683
 83.70   448.413   84.641    0.000   84.641    16.861  393.430    0.000  393.430     0.000  130.392    0.000  130.392
 83.80   452.146   67.127    0.000   67.127    20.407  352.051    0.000  352.051     0.000  140.345    0.000  140.345
 83.90   488.221   49.251    0.000   49.251    16.688  342.968    0.000  342.968     0.000   89.977    0.000   89.977
 84.00   459.044   70.050    0.000   70.050    33.550  361.953    0.000  361.953     0.000  140.345    0.000  140.345
 84.10   469.807   58.759    0.000   58.759    44.574  335.446    0.000  335.446     0.000   89.977    0.000   89.977
 84.20   461.706   82.039    0.000   82.039    57.501  388.105    0.000  388.105     0.000  130.291    0.000  130.291
 84.30   489.133   70.934    0.000   70.934    40.423  423.860    0.000  423.860     0.000  190.108    0.000  190.108
 84.40   498.743   93.726    0.000   93.726     1.902  515.913    0.000  515.913     0.000  240.074    0.000  240.074
 84.50   489.916  130.051    0.000  130.051     1.902  486.426    0.000  486.426     0.000  200.062    0.000  200.062
 84.60   500.135  102.180    0.000  102.180    31.302  497.449    0.000  497.449     0.000  249.322    0.000  249.322
 84.70   457.988   77.848    0.000   77.848    31.561  385.909    0.000  385.909     0.000  260.181    0.000  260.181
 84.80   467.849   71.081    0.000   71.081    44.488  389.409    0.000  389.409     0.000  119.836    0.000  119.836
 84.90   509.564   35.060    0.000   35.060    55.512  374.925    0.000  374.925     0.000  209.411    0.000  209.411
 85.00   512.292   50.083    0.000   50.083    75.919  421.620    0.000  421.620     0.000  299.992    0.000  299.992
 85.10   483.272   52.495    0.000   52.495    39.602  384.475    0.000  384.475     0.000  199.660    0.000  199.660
 85.20   523.107   45.040    0.000   45.040    40.640  380.454    0.000  380.454     0.000  270.535    0.000  270.535
 85.30   486.867   45.894    0.000   45.894    24.557  355.247    0.000  355.247     0.000  219.766    0.000  219.766
 85.40   479.701   46.670    0.000   46.670    22.611  342.625    0.000  342.625     0.000  280.186    0.000  280.186
 85.50   497.390   44.307    0.000   44.307    28.318  328.485    0.000  328.485     0.000  240.174    0.000  240.174
 85.60   496.648   57.841    0.000   57.841    26.200  378.808    0.000  378.808     0.000  179.452    0.000  179.452
 85.70   502.638   48.394    0.000   48.394    51.967  406.135    0.000  406.135     0.000  219.967    0.000  219.967
 85.80   496.703   56.834    0.000   56.834    52.614  351.533    0.000  351.533     0.000  250.428    0.000  250.428
 85.90   515.443   42.419    0.000   42.419    70.989  388.625    0.000  388.625     0.000  320.701    0.000  320.701
 86.00   442.171   58.753    0.000   58.753    77.476  363.551    0.000  363.551     0.000  279.181    0.000  279.181
 86.10   482.635   68.801    0.000   68.801    55.080  453.521    0.000  453.521     0.000  259.779    0.000  259.779
 86.20   492.491   74.268    0.000   74.268    51.881  388.196    0.000  388.196     0.000  339.904    0.000  339.904
 86.30   480.369   63.253    0.000   63.253    46.088  359.531    0.000  359.531     0.000  269.329    0.000  269.329
 86.40   531.891   63.532    0.000   63.532    73.671  440.160    0.000  440.160     0.000  409.372    0.000  409.372
 86.50   514.319   48.932    0.000   48.932    75.659  378.813    0.000  378.813     0.000  309.744    0.000  309.744
 86.60   523.374   54.165    0.000   54.165    51.622  411.367    0.000  411.367     0.000  340.105    0.000  340.105
 86.70   501.699   53.991    0.000   53.991    32.080  377.815    0.000  377.815     0.000  269.128    0.000  269.128
 86.80   539.989   67.654    0.000   67.654    13.316  422.178    0.000  422.178     0.000  349.454    0.000  349.454
 86.90   532.960   68.458    0.000   68.458    35.020  447.205    0.000  447.205     0.000  310.346    0.000  310.346
 87.00   468.620   53.507    0.000   53.507     0.000  444.362    0.000  444.362     0.000  299.188    0.000  299.188
 87.10   454.286   71.154    0.000   71.154    28.016  411.970    0.000  411.970     0.000  338.997    0.000  338.997
 87.20   472.562   45.605    0.000   45.605    17.034  415.904    0.000  415.904     0.000  280.688    0.000  280.688
 87.30   456.784   66.142    0.000   66.142    22.438  420.357    0.000  420.357     0.000  291.244    0.000  291.244
 87.40   471.589   56.164    0.000   56.164    60.960  382.359    0.000  382.359     0.000  329.849    0.000  329.849
 87.50   444.141   61.732    0.000   61.732    40.813  378.034    0.000  378.034     0.000  229.618    0.000  229.618
 87.60   505.226   55.144    0.000   55.144    99.871  368.571    0.000  368.571     0.000  280.891    0.000  280.891
 87.70   499.192   52.013    0.000   52.013    54.388  363.466    0.000  363.466     0.000  280.488    0.000  280.488
 87.80   522.214   52.763    0.000   52.763    26.113  377.949    0.000  377.949     0.000  259.175    0.000  259.175
 87.90   505.213   79.115    0.000   79.115    35.279  373.887    0.000  373.887     0.000  229.316    0.000  229.316
 88.00   525.479   70.957    0.000   70.957    47.471  402.852    0.000  402.852     0.000  189.304    0.000  189.304
 88.10   498.104   77.369    0.000   77.369    63.208  411.975    0.000  411.975     0.000  239.068    0.000  239.068
 88.20   457.435   68.011    0.000   68.011    48.163  446.216    0.000  446.216     0.000  189.304    0.000  189.304
 88.30   458.671   71.167    0.000   71.167    71.942  426.460    0.000  426.460     0.000  249.323    0.000  249.323
 88.40   502.963   64.345    0.000   64.345    68.137  438.736    0.000  438.736     0.000  238.968    0.000  238.968
 88.50   439.580   65.277    0.000   65.277    25.941  364.110    0.000  364.110     0.000  219.463    0.000  219.463
 88.60   482.455   55.934    0.000   55.934    71.552  392.386    0.000  392.386     0.000  239.168    0.000  239.168
 88.70   504.425   59.260    0.000   59.260    73.239  418.892    0.000  418.892     0.000  280.086    0.000  280.086
 88.80   460.984   81.216    0.000   81.216    34.847  371.682    0.000  371.682     0.000  209.311    0.000  209.311
 88.90   432.023   74.394    0.000   74.394    40.294  350.239    0.000  350.239     0.000  209.411    0.000  209.411
 89.00   492.001   61.526    0.000   61.526    68.137  352.094    0.000  352.094     0.000  238.968    0.000  238.968
 89.10   516.783   52.833    0.000   52.833    56.896  369.821    0.000  369.821     0.000  229.216    0.000  229.216
 89.20   509.936   61.218    0.000   61.218    29.140  402.333    0.000  402.333     0.000  299.388    0.000  299.388
 89.30   542.199   39.515    0.000   39.515    84.912  382.620    0.000  382.620     0.000  249.423    0.000  249.423
 89.40   526.063   48.873    0.000   48.873    20.925  425.980    0.000  425.980     0.000  259.376    0.000  259.376
 89.50   507.390   31.452    0.000   31.452    43.666  332.812    0.000  332.812     0.000  219.364    0.000  219.364
 89.60   478.875   60.682    0.000   60.682    42.370  364.112    0.000  364.112     0.000  229.617    0.000  229.617
 89.70   497.447   49.930    0.000   49.930     0.000  361.302    0.000  361.302     0.000  189.304    0.000  189.304
 89.80   462.708   67.051    0.000   67.051     1.902  378.421    0.000  378.421     0.000  219.263    0.000  219.263
 89.90   488.110   69.249    0.000   69.249    24.211  382.144    0.000  382.144     0.000  219.565    0.000  219.565
 90.00   462.429   78.338    0.000   78.338    36.749  399.692    0.000  399.692     0.000  219.263    0.000  219.263
 90.10   492.103   53.777    0.000   53.777    71.682  448.504    0.000  448.504     0.000  200.363    0.000  200.363
 90.20   508.278   64.596    0.000   64.596    29.140  409.341    0.000  409.341     0.000  159.245    0.000  159.245
 90.30   466.661   97.969    0.000   97.969    16.429  419.672    0.000  419.672     0.000  189.204    0.000  189.204
 90.40   481.422   67.573    0.000   67.573    32.772  400.949    0.000  400.949     0.000  169.298    0.000  169.298
 90.50   423.108   79.495    0.000   79.495    16.343  375.959    0.000  375.959     0.000  159.647    0.000  159.647
 90.60   473.501   75.408    0.000   75.408     0.000  328.140    0.000  328.140     0.000  139.339    0.000  139.339
 90.70   505.995   63.020    0.000   63.020     9.079  364.543    0.000  364.543     0.000  229.216    0.000  229.216
 90.80   511.864   52.424    0.000   52.424    14.786  372.720    0.000  372.720     0.000  139.339    0.000  139.339
 90.90   508.999   51.622    0.000   51.622     3.632  377.604    0.000  377.604     0.000  210.115    0.000  210.115
 91.00   501.074   51.691    0.000   51.691     5.534  334.803    0.000  334.803     0.000   89.575    0.000   89.575
 91.10   501.504   49.055    0.000   49.055     1.902  325.721    0.000  325.721     0.000  209.310    0.000  209.310
 91.20   517.013   41.501    0.000   41.501    16.948  348.330    0.000  348.330     0.000  169.298    0.000  169.298
 91.30   507.924   65.938    0.000   65.938    16.602  396.800    0.000  396.800     0.000  179.151    0.000  179.151
 91.40   505.896   69.784    0.000   69.784     0.000  437.658    0.000  437.658     0.000  239.270    0.000  239.270
 91.50   470.858   64.854    0.000   64.854     1.902  377.126    0.000  377.126     0.000  209.210    0.000  209.210
 91.60   516.534   51.015    0.000   51.015     9.166  380.544    0.000  380.544     0.000  169.398    0.000  169.398
 91.70   496.203   58.273    0.000   58.273     0.000  391.525    0.000  391.525     0.000  239.168    0.000  239.168
 91.80   480.517   69.743    0.000   69.743     0.000  338.348    0.000  338.348     0.000  218.962    0.000  218.962
 91.90   482.494   61.061    0.000   61.061     0.000  350.063    0.000  350.063     0.000  199.157    0.000  199.157
 92.00   478.875   53.309    0.000   53.309     0.000  330.649    0.000  330.649     0.000  189.606    0.000  189.606
 92.10   490.123   88.600    0.000   88.600     0.000  410.719    0.000  410.719     0.000  289.535    0.000  289.535
 92.20   487.777   72.577    0.000   72.577     0.000  361.346    0.000  361.346     0.000  288.832    0.000  288.832
 92.30   467.951   76.156    0.000   76.156     0.000  385.168    0.000  385.168     0.000  229.216    0.000  229.216
 92.40   450.542  104.261    0.000  104.261     0.000  398.876    0.000  398.876     0.000  239.169    0.000  239.169
 92.50   536.534   68.335    0.000   68.335     0.000  451.359    0.000  451.359     0.000  330.454    0.000  330.454
 92.60   483.915   80.311    0.000   80.311     0.000  390.704    0.000  390.704     0.000  270.133    0.000  270.133
 92.70   474.882   69.391    0.000   69.391     7.263  402.074    0.000  402.074     0.000  399.218    0.000  399.218
 92.80   474.458   95.928    0.000   95.928     7.609  447.772    0.000  447.772     0.000  338.999    0.000  338.999
 92.90   468.131   55.130    0.000   55.130     0.000  384.259    0.000  384.259     0.000  219.163    0.000  219.163
 93.00   477.083   59.198    0.000   59.198    24.512  354.168    0.000  354.168     0.000  298.785    0.000  298.785
 93.10   472.833   76.252    0.000   76.252     9.511  375.787    0.000  375.787     0.000  149.493    0.000  149.493
 93.20   482.193   71.882    0.000   71.882     0.000  399.128    0.000  399.128     0.000  269.329    0.000  269.329
 93.30   471.645   62.977    0.000   62.977     3.718  334.195    0.000  334.195     0.000  239.068    0.000  239.068
 93.40   527.990   63.938    0.000   63.938    11.068  411.803    0.000  411.803     0.000  269.832    0.000  269.832
 93.50   528.260   61.401    0.000   61.401    16.775  368.219    0.000  368.219     0.000  239.469    0.000  239.469
 93.60   502.583   98.819    0.000   98.819     0.000  429.917    0.000  429.917     0.000  279.483    0.000  279.483
 93.70   544.798   72.846    0.000   72.846     0.000  388.798    0.000  388.798     0.000  258.874    0.000  258.874
 93.80   542.753   92.500    0.000   92.500     0.000  400.043    0.000  400.043     0.000  239.872    0.000  239.872
 93.90   543.939   97.029    0.000   97.029     0.000  404.581    0.000  404.581     0.000  288.933    0.000  288.933
 94.00   544.362   98.618    0.000   98.618     0.000  454.385    0.000  454.385     0.000  349.252    0.000  349.252
 94.10   500.049  142.771    0.000  142.771     0.000  431.906    0.000  431.906     0.000  299.388    0.000  299.388
 94.20   495.104  138.474    0.000  138.474     0.000  459.012    0.000  459.012     0.000  309.140    0.000  309.140
 94.30   508.742  122.566    0.000  122.566     0.000  418.589    0.000  418.589     0.000  279.281    0.000  279.281
 94.40   453.938  187.285    0.000  187.285     0.000  434.070    0.000  434.070     0.000  328.543    0.000  328.543
 94.50   447.176  135.859    0.000  135.859     0.000  437.007    0.000  437.007     0.000  279.683    0.000  279.683
 94.60   500.450  164.481    0.000  164.481     0.000  478.515    0.000  478.515     0.000  398.314    0.000  398.314
 94.70   440.097  118.684    0.000  118.684     0.000  411.496    0.000  411.496     0.000  309.341    0.000  309.341
 94.80   541.542  118.222    0.000  118.222     9.425  441.068    0.000  441.068     0.000  359.407    0.000  359.407
 94.90   515.546  104.363    0.000  104.363     0.000  433.850    0.000  433.850     0.000  268.826    0.000  268.826
 95.00   524.995   97.545    0.000   97.545     0.000  394.290    0.000  394.290     0.000  289.134    0.000  289.134
 95.10   515.124  119.193    0.000  119.193     3.632  456.158    0.000  456.158     0.000  328.945    0.000  328.945
 95.20   517.197  118.388    0.000  118.388     0.000  484.653    0.000  484.653     0.000  368.857    0.000  368.857
 95.30   512.327  130.578    0.000  130.578     0.000  462.345    0.000  462.345     0.000  189.305    0.000  189.305
 95.40   528.022  130.212    0.000  130.212     0.000  459.966    0.000  459.966     0.000  288.833    0.000  288.833
 95.50   574.964  116.390    0.000  116.390     0.000  522.528    0.000  522.528     0.000  260.181    0.000  260.181
 95.60   541.605  115.104    0.000  115.104     0.000  485.257    0.000  485.257     0.000  329.046    0.000  329.046
 95.70   531.271  117.755    0.000  117.755     7.263  495.804    0.000  495.804     0.000  248.921    0.000  248.921
 95.80   560.313  146.054    0.000  146.054     9.079  511.241    0.000  511.241     0.000  329.850    0.000  329.850
 95.90   498.971  162.029    0.000  162.029     1.816  509.078    0.000  509.078     0.000  309.342    0.000  309.342
 96.00   507.978  147.085    0.000  147.085     0.000  516.820    0.000  516.820     0.000  359.106    0.000  359.106
 96.10   550.247  115.062    0.000  115.062     0.000  503.201    0.000  503.201     0.000  420.431    0.000  420.431
 96.20   582.732  106.903    0.000  106.903    10.895  546.260    0.000  546.260     0.000  469.793    0.000  469.793
 96.30   512.415  115.331    0.000  115.331     5.707  439.600    0.000  439.600     0.000  291.246    0.000  291.246
 96.40   507.273  107.308    0.000  107.308     3.718  501.166    0.000  501.166     0.000  259.779    0.000  259.779
 96.50   478.064  118.110    0.000  118.110    11.414  461.218    0.000  461.218     0.000  399.921    0.000  399.921
 96.60   513.554   70.695    0.000   70.695    11.241  453.524    0.000  453.524     0.000  369.661    0.000  369.661
 96.70   508.524   77.989    0.000   77.989     0.000  405.748    0.000  405.748     0.000  299.086    0.000  299.086
 96.80   461.827  101.412    0.000  101.412     5.448  406.228    0.000  406.228     0.000  261.990    0.000  261.990
 96.90   496.851   61.256    0.000   61.256    17.121  443.487    0.000  443.487     0.000  330.956    0.000  330.956
 97.00   530.963   70.712    0.000   70.712    28.189  434.542    0.000  434.542     0.000  380.317    0.000  380.317
 97.10   509.689   72.687    0.000   72.687    26.329  431.907    0.000  431.907     0.000  402.938    0.000  402.938
 97.20   506.763   68.010    0.000   68.010    20.666  447.557    0.000  447.557     0.000  372.879    0.000  372.879
 97.30   413.518   77.605    0.000   77.605     0.000  450.627    0.000  450.627     0.000  410.880    0.000  410.880
 97.40   458.005   72.553    0.000   72.553     0.000  439.557    0.000  439.557     0.000  301.600    0.000  301.600
 97.50   475.929   91.038    0.000   91.038     5.448  445.697    0.000  445.697     0.000  369.058    0.000  369.058
 97.60   455.160   84.623    0.000   84.623     1.816  431.820    0.000  431.820     0.000  348.952    0.000  348.952
 97.70   523.501   91.034    0.000   91.034    11.154  477.256    0.000  477.256     0.000  411.685    0.000  411.685
 97.80   533.919  106.971    0.000  106.971     0.000  498.702    0.000  498.702     0.000  410.880    0.000  410.880
 97.90   513.642   92.872    0.000   92.872     9.425  433.459    0.000  433.459     0.000  322.611    0.000  322.611
 98.00   468.952   96.771    0.000   96.771     1.902  446.473    0.000  446.473     0.000  279.081    0.000  279.081
 98.10   471.533   92.690    0.000   92.690     0.000  420.018    0.000  420.018     0.000  400.525    0.000  400.525
 98.20   467.269  113.720    0.000  113.720     0.000  411.407    0.000  411.407     0.000  321.506    0.000  321.506
 98.30   491.194   97.682    0.000   97.682    34.587  416.729    0.000  416.729     0.000  371.571    0.000  371.571
 98.40   484.347   89.467    0.000   89.467     0.000  392.516    0.000  392.516     0.000  353.576    0.000  353.576
 98.50   506.166   69.814    0.000   69.814    53.178  415.609    0.000  415.609     0.000  320.099    0.000  320.099
 98.60   549.913   53.944    0.000   53.944    46.261  373.020    0.000  373.020     0.000  360.915    0.000  360.915
 98.70   484.654   98.315    0.000   98.315    51.621  419.411    0.000  419.411     0.000  370.466    0.000  370.466
 98.80   535.960  114.059    0.000  114.059    33.377  433.718    0.000  433.718     0.000  379.514    0.000  379.514
 98.90   485.863  112.706    0.000  112.706     0.000  425.203    0.000  425.203     0.000  410.679    0.000  410.679
 99.00   474.591  107.032    0.000  107.032     0.000  431.822    0.000  431.822     0.000  460.443    0.000  460.443
 99.10   534.239   94.195    0.000   94.195     0.000  456.294    0.000  456.294     0.000  400.928    0.000  400.928
 99.20   478.808  104.474    0.000  104.474     0.000  422.219    0.000  422.219     0.000  348.649    0.000  348.649
 99.30   471.534   70.886    0.000   70.886    15.131  366.664    0.000  366.664     0.000  358.602    0.000  358.602
 99.40   541.849   68.773    0.000   68.773     1.902  379.505    0.000  379.505     0.000  328.644    0.000  328.644
 99.50   449.394   86.582    0.000   86.582    13.316  388.282    0.000  388.282     0.000  370.265    0.000  370.265
 99.60   482.426   79.779    0.000   79.779     0.000  406.007    0.000  406.007     0.000  398.313    0.000  398.313
 99.70   519.499   71.613    0.000   71.613     0.000  387.159    0.000  387.159     0.000  368.254    0.000  368.254
 99.80   496.381   82.813    0.000   82.813    15.132  417.462    0.000  417.462     0.000  429.982    0.000  429.982
 99.90   525.498   89.399    0.000   89.399     3.718  453.781    0.000  453.781     0.000  390.372    0.000  390.372
100.00   516.823   57.238    0.000   57.238    28.275  364.803    0.000  364.803     0.000  368.656    0.000  368.656
100.10   503.584   86.087    0.000   86.087     0.000  446.472    0.000  446.472     0.000  478.539    0.000  478.539
100.20   546.604   82.354    0.000   82.354    11.414  423.213    0.000  423.213     0.000  399.419    0.000  399.419
100.30   508.845   95.975    0.000   95.975    43.666  414.260    0.000  414.260     0.000  352.771    0.000  352.771
100.40   524.545   84.752    0.000   84.752    53.351  407.437    0.000  407.437     0.000  358.905    0.000  358.905
100.50   551.038   66.387    0.000   66.387    29.745  385.426    0.000  385.426     0.000  339.299    0.000  339.299
100.60   515.231   98.760    0.000   98.760    18.677  470.682    0.000  470.682     0.000  399.218    0.000  399.218
100.70   500.424   72.729    0.000   72.729    22.482  398.395    0.000  398.395     0.000  408.970    0.000  408.970
100.80   506.331   65.232    0.000   65.232    30.004  395.197    0.000  395.197     0.000  399.318    0.000  399.318
100.90   546.646   75.277    0.000   75.277    24.038  451.532    0.000  451.532     0.000  369.058    0.000  369.058
101.00   499.225   77.705    0.000   77.705     1.902  390.919    0.000  390.919     0.000  408.065    0.000  408.065
101.10   473.896   85.455    0.000   85.455     9.511  387.760    0.000  387.760     0.000  328.744    0.000  328.744
101.20   513.545   82.608    0.000   82.608     3.805  395.631    0.000  395.631     0.000  369.158    0.000  369.158
101.30   497.642   88.462    0.000   88.462     0.000  393.517    0.000  393.517     0.000  368.455    0.000  368.455
101.40   479.027   83.456    0.000   83.456    15.132  418.071    0.000  418.071     0.000  368.455    0.000  368.455
101.50   486.297   85.452    0.000   85.452    15.218  402.417    0.000  402.417     0.000  349.353    0.000  349.353
101.60   475.481   85.792    0.000   85.792    22.222  408.647    0.000  408.647     0.000  368.254    0.000  368.254
101.70   507.650   62.896    0.000   62.896     0.000  419.545    0.000  419.545     0.000  318.892    0.000  318.892
101.80   554.383   54.949    0.000   54.949     0.000  382.704    0.000  382.704     0.000  308.738    0.000  308.738
101.90   522.785   64.808    0.000   64.808     5.448  398.400    0.000  398.400     0.000  348.650    0.000  348.650
102.00   467.427   74.156    0.000   74.156     0.000  411.584    0.000  411.584     0.000  358.301    0.000  358.301
102.10   472.623   74.354    0.000   74.354     0.000  433.421    0.000  433.421     0.000  398.615    0.000  398.615
102.20   455.546   84.397    0.000   84.397     0.000  423.089    0.000  423.089     0.000  348.349    0.000  348.349
102.30   429.803   70.577    0.000   70.577     5.707  427.666    0.000  427.666     0.000  388.461    0.000  388.461
102.40   458.028   76.678    0.000   76.678     0.000  416.343    0.000  416.343     0.000  289.034    0.000  289.034
102.50   494.892   64.828    0.000   64.828    25.681  505.015    0.000  505.015     0.000  438.326    0.000  438.326
102.60   470.244   67.167    0.000   67.167    51.189  399.785    0.000  399.785     0.000  379.011    0.000  379.011
102.70   479.046   74.124    0.000   74.124    26.027  404.967    0.000  404.967     0.000  299.589    0.000  299.589
102.80   446.693   78.128    0.000   78.128    49.287  408.860    0.000  408.860     0.000  359.004    0.000  359.004
102.90   505.474   72.673    0.000   72.673    62.344  410.890    0.000  410.890     0.000  388.963    0.000  388.963
103.00   504.297   67.020    0.000   67.020    71.250  404.536    0.000  404.536     0.000  338.496    0.000  338.496
103.10   552.041   67.725    0.000   67.725    20.147  449.242    0.000  449.242     0.000  418.018    0.000  418.018
103.20   485.484   70.927    0.000   70.927    27.583  433.245    0.000  433.245     0.000  409.473    0.000  409.473
103.30   502.551   67.798    0.000   67.798    32.944  475.397    0.000  475.397     0.000  408.870    0.000  408.870
103.40   459.656   65.868    0.000   65.868    40.813  435.707    0.000  435.707     0.000  408.870    0.000  408.870
103.50   460.198   96.015    0.000   96.015     5.534  476.478    0.000  476.478     0.000  378.609    0.000  378.609
103.60   463.825   75.379    0.000   75.379    23.779  463.118    0.000  463.118     0.000  348.550    0.000  348.550
103.70   457.585   74.871    0.000   74.871     7.523  445.001    0.000  445.001     0.000  349.253    0.000  349.253
103.80   473.610   78.938    0.000   78.938     7.609  480.370    0.000  480.370     0.000  308.537    0.000  308.537
103.90   448.770   84.580    0.000   84.580     0.000  449.501    0.000  449.501     0.000  281.092    0.000  281.092
104.00   456.789   76.819    0.000   76.819     1.902  433.551    0.000  433.551     0.000  260.281    0.000  260.281
104.10   466.252   77.227    0.000   77.227     3.718  455.854    0.000  455.854     0.000  233.137    0.000  233.137
104.20   498.454   68.952    0.000   68.952    11.241  405.231    0.000  405.231     0.000  271.943    0.000  271.943
104.30   500.778   65.227    0.000   65.227    11.414  400.730    0.000  400.730     0.000  212.528    0.000  212.528
104.40   448.104   72.281    0.000   72.281    27.843  421.530    0.000  421.530     0.000  350.359    0.000  350.359
104.50   424.159   99.395    0.000   99.395     0.000  403.630    0.000  403.630     0.000  250.630    0.000  250.630
104.60   420.555   67.415    0.000   67.415     5.707  369.253    0.000  369.253     0.000  229.417    0.000  229.417
104.70   436.788   80.639    0.000   80.639    15.132  422.094    0.000  422.094     0.000  348.349    0.000  348.349
104.80   484.302   73.995    0.000   73.995     3.805  397.705    0.000  397.705     0.000  309.341    0.000  309.341
104.90   459.170   81.732    0.000   81.732     0.000  389.317    0.000  389.317     0.000  330.454    0.000  330.454
105.00   506.133   92.055    0.000   92.055     0.000  406.395    0.000  406.395     0.000  319.395    0.000  319.395
105.10   473.700   76.743    0.000   76.743     0.000  419.061    0.000  419.061     0.000  201.670    0.000  201.670
105.20   487.668   71.854    0.000   71.854     5.448  420.230    0.000  420.230     0.000  250.027    0.000  250.027
105.30   501.168   79.160    0.000   79.160    31.215  421.661    0.000  421.661     0.000  348.650    0.000  348.650
105.40   441.829   78.919    0.000   78.919    11.068  358.493    0.000  358.493     0.000  329.247    0.000  329.247
105.50   412.400   69.140    0.000   69.140     9.511  361.129    0.000  361.129     0.000  309.342    0.000  309.342
105.60   423.730   71.269    0.000   71.269    20.579  387.500    0.000  387.500     0.000  249.826    0.000  249.826
105.70   471.559   69.491    0.000   69.491    27.411  394.637    0.000  394.637     0.000  269.530    0.000  269.530
105.80   428.812   67.418    0.000   67.418    39.343  355.420    0.000  355.420     0.000  270.536    0.000  270.536
105.90   440.599   79.199    0.000   79.199    51.795  370.642    0.000  370.642     0.000  259.979    0.000  259.979
106.00   454.499   61.300    0.000   61.300    40.942  344.438    0.000  344.438     0.000  250.428    0.000  250.428
106.10   408.318   67.642    0.000   67.642    48.163  363.507    0.000  363.507     0.000  260.583    0.000  260.583
106.20   444.049   74.859    0.000   74.859    14.959  362.252    0.000  362.252     0.000  250.227    0.000  250.227
106.30   413.314   72.165    0.000   72.165    16.688  414.608    0.000  414.608     0.000  241.481    0.000  241.481
106.40   470.860   88.615    0.000   88.615    14.873  438.520    0.000  438.520     0.000  330.252    0.000  330.252
106.50   425.244   67.195    0.000   67.195    16.602  386.813    0.000  386.813     0.000  250.228    0.000  250.228
106.60   412.654   66.491    0.000   66.491    20.493  418.803    0.000  418.803     0.000  269.932    0.000  269.932
106.70   425.843   81.252    0.000   81.252     7.436  417.676    0.000  417.676     0.000  239.871    0.000  239.871
106.80   462.893   60.047    0.000   60.047     1.902  390.182    0.000  390.182     0.000  209.913    0.000  209.913
106.90   422.363   69.232    0.000   69.232     9.079  371.980    0.000  371.980     0.000  241.179    0.000  241.179
107.00   433.704   70.015    0.000   70.015    22.222  416.254    0.000  416.254     0.000  360.010    0.000  360.010
107.10   397.619   80.931    0.000   80.931     1.902  408.511    0.000  408.511     0.000  260.783    0.000  260.783
107.20   407.521   77.946    0.000   77.946     3.632  420.315    0.000  420.315     0.000  259.476    0.000  259.476
107.30   416.030   84.109    0.000   84.109     5.707  402.678    0.000  402.678     0.000  201.268    0.000  201.268
107.40   428.435   83.455    0.000   83.455     1.902  453.215    0.000  453.215     0.000  220.268    0.000  220.268
107.50   423.604   77.468    0.000   77.468     0.000  403.673    0.000  403.673     0.000  160.350    0.000  160.350
107.60   448.876   71.972    0.000   71.972     0.000  432.336    0.000  432.336     0.000  299.790    0.000  299.790
107.70   396.567   79.144    0.000   79.144     0.000  408.512    0.000  408.512     0.000  279.683    0.000  279.683
107.80   423.241   72.675    0.000   72.675     3.632  424.467    0.000  424.467     0.000  240.676    0.000  240.676
107.90   411.415   69.054    0.000   69.054     0.000  412.967    0.000  412.967     0.000  279.985    0.000  279.985
108.00   416.269   78.383    0.000   78.383     1.816  366.920    0.000  366.920     0.000  270.133    0.000  270.133
108.10   396.123   87.020    0.000   87.020     0.000  454.556    0.000  454.556     0.000  371.670    0.000  371.670
108.20   402.527   69.560    0.000   69.560     0.000  359.053    0.000  359.053     0.000  220.470    0.000  220.470
108.30   421.151   80.596    0.000   80.596    10.895  402.718    0.000  402.718     0.000  240.274    0.000  240.274
108.40   431.829   74.535    0.000   74.535     0.000  403.889    0.000  403.889     0.000  160.753    0.000  160.753
108.50   403.683  104.917    0.000  104.917     3.632  391.569    0.000  391.569     0.000  120.640    0.000  120.640
108.60   449.442   79.650    0.000   79.650     5.620  436.357    0.000  436.357     0.000  140.847    0.000  140.847
108.70   443.319   79.099    0.000   79.099     0.000  425.636    0.000  425.636     0.000  210.818    0.000  210.818
108.80   433.261   69.138    0.000   69.138    14.527  384.349    0.000  384.349     0.000  171.007    0.000  171.007
108.90   402.647   66.930    0.000   66.930    14.527  379.935    0.000  379.935     0.000  220.269    0.000  220.269
109.00   441.725   64.741    0.000   64.741     9.079  364.630    0.000  364.630     0.000  180.055    0.000  180.055
109.10   434.299   70.399    0.000   70.399    20.147  418.502    0.000  418.502     0.000  270.335    0.000  270.335
109.20   402.644   74.393    0.000   74.393    16.775  374.184    0.000  374.184     0.000  209.713    0.000  209.713
109.30   452.313   71.809    0.000   71.809    20.234  382.141    0.000  382.141     0.000  219.967    0.000  219.967
109.40   432.937   70.961    0.000   70.961    10.895  395.456    0.000  395.456     0.000  239.671    0.000  239.671
109.50   423.792   66.950    0.000   66.950    38.910  395.587    0.000  395.587     0.000  250.026    0.000  250.026
109.60   395.693   65.243    0.000   65.243     1.816  383.308    0.000  383.308     0.000  219.263    0.000  219.263
109.70   398.190   87.455    0.000   87.455     3.632  430.821    0.000  430.821     0.000  249.624    0.000  249.624
109.80   410.711   70.830    0.000   70.830     1.816  385.554    0.000  385.554     0.000  199.861    0.000  199.861
109.90   423.922   71.181    0.000   71.181     0.000  392.906    0.000  392.906     0.000  229.819    0.000  229.819
110.00   413.569   96.016    0.000   96.016     1.816  431.947    0.000  431.947     0.000  249.724    0.000  249.724
110.10   384.842   79.639    0.000   79.639     1.816  402.849    0.000  402.849     0.000  230.221    0.000  230.221
110.20   394.349   58.334    0.000   58.334    18.158  364.328    0.000  364.328     0.000  180.055    0.000  180.055
110.30   422.033   85.295    0.000   85.295     3.632  423.948    0.000  423.948     0.000  259.778    0.000  259.778
110.40   451.034   71.589    0.000   71.589    23.952  434.889    0.000  434.889     0.000  289.938    0.000  289.938
110.50   458.839   73.788    0.000   73.788    25.681  478.726    0.000  478.726     0.000  240.575    0.000  240.575
110.60   413.945   69.394    0.000   69.394    14.527  425.591    0.000  425.591     0.000  329.950    0.000  329.950
110.70   393.888  104.466    0.000  104.466     9.079  445.738    0.000  445.738     0.000  319.695    0.000  319.695
110.80   410.435   87.999    0.000   87.999     1.816  402.503    0.000  402.503     0.000  249.825    0.000  249.825
110.90   400.173   87.882    0.000   87.882    12.711  377.647    0.000  377.647     0.000  209.210    0.000  209.210
111.00   357.738   90.124    0.000   90.124    12.711  368.089    0.000  368.089     0.000  160.552    0.000  160.552
111.10   406.405  105.396    0.000  105.396    10.895  371.115    0.000  371.115     0.000  249.624    0.000  249.624
111.20   391.462   87.399    0.000   87.399     0.000  345.178    0.000  345.178     0.000  209.210    0.000  209.210
111.30   391.089  106.350    0.000  106.350     0.000  339.772    0.000  339.772     0.000  139.540    0.000  139.540
111.40   358.292  121.721    0.000  121.721     5.534  367.441    0.000  367.441     0.000  169.901    0.000  169.901
111.50   356.686  138.165    0.000  138.165     3.805  332.119    0.000  332.119     0.000  129.989    0.000  129.989
111.60   375.791  124.507    0.000  124.507     7.609  382.227    0.000  382.227     0.000  159.647    0.000  159.647
111.70   374.000  115.415    0.000  115.415    29.788  382.660    0.000  382.660     0.000  219.867    0.000  219.867
111.80   391.365   76.716    0.000   76.716     1.902  323.858    0.000  323.858     0.000  100.332    0.000  100.332
111.90   415.608  110.602    0.000  110.602     0.000  395.369    0.000  395.369     0.000  280.891    0.000  280.891
112.00   383.096  113.203    0.000  113.203     1.902  416.341    0.000  416.341     0.000  370.868    0.000  370.868
112.10   395.715   87.987    0.000   87.987     1.902  333.027    0.000  333.027     0.000  209.813    0.000  209.813
112.20   380.666  107.790    0.000  107.790    24.469  357.931    0.000  357.931     0.000  160.250    0.000  160.250
112.30   356.575  130.327    0.000  130.327    13.316  329.306    0.000  329.306     0.000  250.327    0.000  250.327
112.40   358.527  111.980    0.000  111.980    32.209  320.447    0.000  320.447     0.000  229.417    0.000  229.417
112.50   356.730  109.839    0.000  109.839    29.916  318.974    0.000  318.974     0.000  160.049    0.000  160.049
112.60   342.580  130.566    0.000  130.566    19.023  346.859    0.000  346.859     0.000  269.328    0.000  269.328
112.70   370.631  126.550    0.000  126.550    22.828  342.280    0.000  342.280     0.000  288.933    0.000  288.933
112.80   343.876  129.423    0.000  129.423    13.316  362.299    0.000  362.299     0.000  229.015    0.000  229.015
112.90   331.488  133.739    0.000  133.739    19.023  344.005    0.000  344.005     0.000  219.364    0.000  219.364
113.00   377.411  117.991    0.000  117.991     1.816  346.818    0.000  346.818     0.000  159.647    0.000  159.647
113.10   369.539  123.026    0.000  123.026    22.655  343.617    0.000  343.617     0.000  209.914    0.000  209.914
113.20   384.995  111.139    0.000  111.139     1.816  380.541    0.000  380.541     0.000  199.861    0.000  199.861
113.30   426.183  107.367    0.000  107.367     0.000  297.182    0.000  297.182     0.000  109.682    0.000  109.682
113.40   381.589  125.836    0.000  125.836     0.000  381.362    0.000  381.362     0.000  239.470    0.000  239.470
113.50   352.880  133.361    0.000  133.361     0.000  410.675    0.000  410.675     0.000  239.873    0.000  239.873
113.60   344.979  135.685    0.000  135.685     0.000  381.706    0.000  381.706     0.000  151.303    0.000  151.303
113.70   356.180  139.930    0.000  139.930    15.218  338.645    0.000  338.645     0.000  121.344    0.000  121.344
113.80   391.070  171.234    0.000  171.234    40.381  399.390    0.000  399.390     0.000  259.276    0.000  259.276
113.90   340.939  172.441    0.000  172.441     5.707  350.967    0.000  350.967     0.000  219.665    0.000  219.665
114.00   346.886  137.189    0.000  137.189    18.677  360.352    0.000  360.352     0.000  239.873    0.000  239.873
114.10   374.354  129.540    0.000  129.540    24.470  352.741    0.000  352.741     0.000  249.625    0.000  249.625
114.20   357.999  122.665    0.000  122.665     5.707  343.531    0.000  343.531     0.000  109.481    0.000  109.481
114.30   361.112  131.396    0.000  131.396     3.718  343.015    0.000  343.015     0.000  199.157    0.000  199.157
114.40   351.894  135.991    0.000  135.991    31.474  372.110    0.000  372.110     0.000  239.370    0.000  239.370
114.50   376.346  128.487    0.000  128.487     7.436  331.643    0.000  331.643     0.000  250.228    0.000  250.228
114.60   384.321  117.943    0.000  117.943    26.200  338.344    0.000  338.344     0.000  159.546    0.000  159.546
114.70   367.527  122.161    0.000  122.161    24.298  347.897    0.000  347.897     0.000  229.317    0.000  229.317
114.80   368.958  119.331    0.000  119.331    46.347  319.580    0.000  319.580     0.000  129.487    0.000  129.487
114.90   373.218  124.477    0.000  124.477    34.933  320.532    0.000  320.532     0.000   89.977    0.000   89.977
115.00   373.683  141.380    0.000  141.380    29.572  346.126    0.000  346.126     0.000  139.742    0.000  139.742
115.10   414.976   99.232    0.000   99.232    46.562  349.672    0.000  349.672     0.000  160.049    0.000  160.049
115.20   383.090  123.120    0.000  123.120    22.828  321.094    0.000  321.094     0.000  100.332    0.000  100.332
115.30   391.249  141.960    0.000  141.960    18.418  342.670    0.000  342.670     0.000  159.546    0.000  159.546
115.40   369.030  116.665    0.000  116.665    42.024  323.255    0.000  323.255     0.000  139.641    0.000  139.641
115.50   377.681   96.391    0.000   96.391    14.916  358.275    0.000  358.275     0.000  169.600    0.000  169.600
115.60   368.690  139.318    0.000  139.318    54.994  354.428    0.000  354.428     0.000  239.873    0.000  239.873
115.70   391.778  114.265    0.000  114.265    25.854  339.254    0.000  339.254     0.000  139.943    0.000  139.943
115.80   392.915  138.626    0.000  138.626    14.700  334.714    0.000  334.714     0.000  119.836    0.000  119.836
115.90   402.032  128.219    0.000  128.219    12.711  361.258    0.000  361.258     0.000   89.676    0.000   89.676
116.00   373.741  128.164    0.000  128.164    14.527  351.876    0.000  351.876     0.000   89.575    0.000   89.575
116.10   379.533  129.583    0.000  129.583     1.816  363.076    0.000  363.076     0.000  119.836    0.000  119.836
116.20   354.436  124.656    0.000  124.656     0.000  339.337    0.000  339.337     0.000  169.801    0.000  169.801
116.30   371.746  124.994    0.000  124.994    11.154  345.480    0.000  345.480     0.000  209.512    0.000  209.512
116.40   389.812  107.005    0.000  107.005    45.090  307.173    0.000  307.173     0.000  119.735    0.000  119.735
116.50   356.871  125.703    0.000  125.703    37.051  345.565    0.000  345.565     0.000  180.357    0.000  180.357
116.60   357.531  101.415    0.000  101.415    43.104  317.463    0.000  317.463     0.000  179.955    0.000  179.955
116.70   375.560  132.421    0.000  132.421    31.215  342.017    0.000  342.017     0.000  160.250    0.000  160.250
116.80   379.088  115.704    0.000  115.704    31.690  330.390    0.000  330.390     0.000   80.226    0.000   80.226
116.90   385.199  113.088    0.000  113.088    42.888  321.743    0.000  321.743     0.000   99.628    0.000   99.628
117.00   429.623  130.404    0.000  130.404    60.960  378.117    0.000  378.117     0.000  189.706    0.000  189.706
117.10   395.263  118.296    0.000  118.296    24.211  322.173    0.000  322.173     0.000  159.949    0.000  159.949
117.20   374.714  105.262    0.000  105.262    48.465  314.653    0.000  314.653     0.000  190.309    0.000  190.309
117.30   380.602  104.157    0.000  104.157    59.965  325.200    0.000  325.200     0.000  219.263    0.000  219.263
117.40   358.576  105.879    0.000  105.879    50.799  313.442    0.000  313.442     0.000  149.996    0.000  149.996
117.50   371.161  118.348    0.000  118.348    50.713  326.414    0.000  326.414     0.000  189.908    0.000  189.908
117.60   352.277  118.449    0.000  118.449    13.229  317.765    0.000  317.765     0.000   90.380    0.000   90.380
117.70   362.770  128.966    0.000  128.966    13.143  355.896    0.000  355.896     0.000  259.175    0.000  259.175
117.80   353.121  119.015    0.000  119.015    39.644  304.581    0.000  304.581     0.000  159.949    0.000  159.949
117.90   339.926  125.337    0.000  125.337    28.189  312.534    0.000  312.534     0.000  149.795    0.000  149.795
118.00   341.262  124.004    0.000  124.004    16.602  353.345    0.000  353.345     0.000  229.317    0.000  229.317
118.10   372.703  110.209    0.000  110.209    42.629  332.333    0.000  332.333     0.000  180.156    0.000  180.156
118.20   348.035  130.831    0.000  130.831     3.805  356.589    0.000  356.589     0.000  259.677    0.000  259.677
118.30   373.907  125.396    0.000  125.396     3.805  386.811    0.000  386.811     0.000  218.962    0.000  218.962
118.40   373.169  122.104    0.000  122.104    30.437  348.244    0.000  348.244     0.000  199.860    0.000  199.860
118.50   356.478  128.595    0.000  128.595    20.579  357.108    0.000  357.108     0.000  230.322    0.000  230.322
118.60   347.448  108.203    0.000  108.203    22.828  350.535    0.000  350.535     0.000  229.719    0.000  229.719
118.70   354.656  138.599    0.000  138.599     5.707  376.475    0.000  376.475     0.000  240.476    0.000  240.476
118.80   366.662  119.859    0.000  119.859     9.511  356.675    0.000  356.675     0.000  229.216    0.000  229.216
118.90   370.795  116.178    0.000  116.178    22.784  338.171    0.000  338.171     0.000  219.766    0.000  219.766
119.00   355.684  118.037    0.000  118.037    17.121  320.014    0.000  320.014     0.000  159.848    0.000  159.848
119.10   338.373  137.455    0.000  137.455    11.414  363.031    0.000  363.031     0.000  229.517    0.000  229.517
119.20   341.697  123.253    0.000  123.253    15.218  357.063    0.000  357.063     0.000  209.512    0.000  209.512
119.30   336.109  126.963    0.000  126.963     3.805  361.041    0.000  361.041     0.000  219.765    0.000  219.765
119.40   351.148  131.382    0.000  131.382     3.805  343.704    0.000  343.704     0.000  249.223    0.000  249.223
119.50   377.288  110.836    0.000  110.836    14.829  349.757    0.000  349.757     0.000  199.760    0.000  199.760
119.60   357.907  120.790    0.000  120.790    35.495  328.875    0.000  328.875     0.000  179.754    0.000  179.754
119.70   338.525  115.892    0.000  115.892    13.229  327.404    0.000  327.404     0.000  189.506    0.000  189.506
119.80   343.669  116.944    0.000  116.944    20.578  300.126    0.000  300.126     0.000  149.895    0.000  149.895
119.90   348.684  129.980    0.000  129.980    13.316  376.214    0.000  376.214     0.000  259.376    0.000  259.376
120.00   356.962  160.939    0.000  160.939    12.711  389.145    0.000  389.145     0.000  260.080    0.000  260.080
120.10   328.023  148.527    0.000  148.527     3.718  387.545    0.000  387.545     0.000  239.772    0.000  239.772
120.20   333.215  145.528    0.000  145.528    35.193  370.380    0.000  370.380     0.000  199.760    0.000  199.760
120.30   387.526  130.584    0.000  130.584    47.990  381.015    0.000  381.015     0.000  180.558    0.000  180.558
120.40   361.659  143.573    0.000  143.573    38.824  378.986    0.000  378.986     0.000  259.476    0.000  259.476
120.50   350.695  141.137    0.000  141.137    33.290  364.413    0.000  364.413     0.000  249.624    0.000  249.624
120.60   334.899  139.546    0.000  139.546    27.843  326.022    0.000  326.022     0.000  219.665    0.000  219.665
120.70   361.503  138.219    0.000  138.219    22.741  341.110    0.000  341.110     0.000  179.955    0.000  179.955
120.80   348.331  124.863    0.000  124.863    28.275  342.624    0.000  342.624     0.000  239.672    0.000  239.672
120.90   343.513  139.516    0.000  139.516    33.550  363.679    0.000  363.679     0.000  239.671    0.000  239.671
121.00   340.914  130.865    0.000  130.865    27.799  312.877    0.000  312.877     0.000  179.854    0.000  179.854
121.10   363.163  143.327    0.000  143.327    16.948  369.645    0.000  369.645     0.000  190.008    0.000  190.008
121.20   375.682  135.054    0.000  135.054    33.204  366.490    0.000  366.490     0.000  159.245    0.000  159.245
121.30   381.917  129.958    0.000  129.958     1.902  387.157    0.000  387.157     0.000  299.590    0.000  299.590
121.40   394.439  115.075    0.000  115.075     9.079  338.301    0.000  338.301     0.000  209.411    0.000  209.411
121.50   386.044  120.504    0.000  120.504     7.436  350.149    0.000  350.149     0.000  199.458    0.000  199.458
121.60   386.923  104.096    0.000  104.096     9.425  358.878    0.000  358.878     0.000  249.725    0.000  249.725
121.70   405.148  117.699    0.000  117.699    19.974  380.196    0.000  380.196     0.000  219.364    0.000  219.364
121.80   378.374  116.745    0.000  116.745    12.711  356.073    0.000  356.073     0.000  189.506    0.000  189.506
121.90   388.380  120.306    0.000  120.306    25.681  347.987    0.000  347.987     0.000  209.512    0.000  209.512
122.00   390.786  126.986    0.000  126.986    23.952  348.547    0.000  348.547     0.000  179.251    0.000  179.251
122.10   421.857  136.161    0.000  136.161    14.959  407.476    0.000  407.476     0.000  259.577    0.000  259.577
122.20   366.506  134.677    0.000  134.677    19.974  361.776    0.000  361.776     0.000  149.594    0.000  149.594
122.30   357.878  129.294    0.000  129.294    18.158  406.479    0.000  406.479     0.000  219.766    0.000  219.766
122.40   385.743  172.308    0.000  172.308    44.618  378.465    0.000  378.465     0.000  239.672    0.000  239.672
122.50   393.170  168.503    0.000  168.503     7.350  417.074    0.000  417.074     0.000  289.636    0.000  289.636
122.60   340.502  158.420    0.000  158.420     9.079  397.747    0.000  397.747     0.000  250.027    0.000  250.027
122.70   314.355  160.219    0.000  160.219     1.816  375.786    0.000  375.786     0.000  199.861    0.000  199.861
122.80   405.091  141.058    0.000  141.058     3.632  398.094    0.000  398.094     0.000  210.216    0.000  210.216
122.90   348.042  121.210    0.000  121.210     0.000  319.883    0.000  319.883     0.000  149.493    0.000  149.493
123.00   355.665  130.133    0.000  130.133     0.000  392.429    0.000  392.429     0.000  219.967    0.000  219.967
123.10   340.003  153.213    0.000  153.213    16.775  344.569    0.000  344.569     0.000  179.553    0.000  179.553
123.20   353.055  164.875    0.000  164.875     9.079  417.590    0.000  417.590     0.000  249.625    0.000  249.625
123.30   342.884  152.697    0.000  152.697    21.963  368.738    0.000  368.738     0.000  229.719    0.000  229.719
123.40   378.561  160.579    0.000  160.579    16.343  400.518    0.000  400.518     0.000  289.838    0.000  289.838
123.50   354.167  150.193    0.000  150.193     9.079  360.826    0.000  360.826     0.000  229.618    0.000  229.618
123.60   342.080  144.991    0.000  144.991    18.158  364.458    0.000  364.458     0.000  279.181    0.000  279.181
123.70   378.362  177.572    0.000  177.572     3.632  460.351    0.000  460.351     0.000  300.796    0.000  300.796
123.80   359.758  134.103    0.000  134.103    39.257  353.303    0.000  353.303     0.000  209.813    0.000  209.813
123.90   365.723  143.988    0.000  143.988    41.028  368.609    0.000  368.609     0.000  219.665    0.000  219.665
124.00   342.564  130.303    0.000  130.303     9.252  362.901    0.000  362.901     0.000  249.825    0.000  249.825
124.10   371.321  136.421    0.000  136.421    55.340  381.318    0.000  381.318     0.000  230.020    0.000  230.020
124.20   346.181  135.464    0.000  135.464    53.524  375.267    0.000  375.267     0.000  239.571    0.000  239.571
124.30   316.757  151.024    0.000  151.024     3.718  351.487    0.000  351.487     0.000  219.464    0.000  219.464
124.40   343.208  143.480    0.000  143.480    10.895  342.926    0.000  342.926     0.000  199.760    0.000  199.760
124.50   371.455  101.167    0.000  101.167    31.819  306.264    0.000  306.264     0.000  150.097    0.000  150.097
124.60   370.337  110.479    0.000  110.479    18.547  294.635    0.000  294.635     0.000   89.776    0.000   89.776
124.70   393.690  104.636    0.000  104.636    31.647  306.702    0.000  306.702     0.000  139.339    0.000  139.339
124.80   407.977  114.276    0.000  114.276    18.158  355.078    0.000  355.078     0.000  159.848    0.000  159.848
124.90   386.299  115.471    0.000  115.471    14.786  328.789    0.000  328.789     0.000  149.694    0.000  149.694
125.00   411.965  110.207    0.000  110.207    16.688  354.256    0.000  354.256     0.000  109.782    0.000  109.782
125.10   348.152  131.035    0.000  131.035    16.343  345.480    0.000  345.480     0.000  169.801    0.000  169.801
125.20   388.407  111.686    0.000  111.686    23.865  352.352    0.000  352.352     0.000  179.653    0.000  179.653
125.30   365.822  115.713    0.000  115.713     7.609  354.035    0.000  354.035     0.000  219.766    0.000  219.766
125.40   347.447  125.630    0.000  125.630     1.902  369.127    0.000  369.127     0.000  199.760    0.000  199.760
125.50   387.932  134.662    0.000  134.662    12.711  385.989    0.000  385.989     0.000  219.364    0.000  219.364
125.60   355.791  128.190    0.000  128.190    21.877  393.035    0.000  393.035     0.000  259.879    0.000  259.879
125.70   373.221  122.123    0.000  122.123    18.418  367.311    0.000  367.311     0.000  169.801    0.000  169.801
125.80   369.178  134.057    0.000  134.057    23.606  386.809    0.000  386.809     0.000  179.251    0.000  179.251
125.90   365.781  108.488    0.000  108.488    14.959  374.660    0.000  374.660     0.000  200.262    0.000  200.262
126.00   396.787  119.661    0.000  119.661     3.632  379.417    0.000  379.417     0.000  249.625    0.000  249.625
126.10   368.036  117.684    0.000  117.684    23.952  363.854    0.000  363.854     0.000  249.021    0.000  249.021
126.20   386.949  113.403    0.000  113.403     7.263  369.475    0.000  369.475     0.000  249.423    0.000  249.423
126.30   373.202  113.041    0.000  113.041     0.000  373.839    0.000  373.839     0.000  259.175    0.000  259.175
126.40   340.679  143.941    0.000  143.941     0.000  372.067    0.000  372.067     0.000  189.908    0.000  189.908
126.50   357.746   78.714    0.000   78.714     0.000  340.679    0.000  340.679     0.000  160.552    0.000  160.552
126.60   346.907  125.023    0.000  125.023     9.079  377.860    0.000  377.860     0.000  189.807    0.000  189.807
126.70   335.529  126.493    0.000  126.493     0.000  359.572    0.000  359.572     0.000  169.801    0.000  169.801
126.80   370.055  107.461    0.000  107.461     0.000  347.337    0.000  347.337     0.000  189.908    0.000  189.908
126.90   307.177  141.863    0.000  141.863     0.000  349.283    0.000  349.283     0.000  189.908    0.000  189.908
127.00   309.894  163.183    0.000  163.183     0.000  358.273    0.000  358.273     0.000  199.760    0.000  199.760
127.10   337.373  147.308    0.000  147.308     0.000  382.314    0.000  382.314     0.000  199.861    0.000  199.861
127.20   331.354  173.978    0.000  173.978     3.632  383.308    0.000  383.308     0.000  250.027    0.000  250.027
127.30   341.604  172.187    0.000  172.187    12.711  404.925    0.000  404.925     0.000  199.861    0.000  199.861
127.40   337.939  139.093    0.000  139.093    12.797  380.494    0.000  380.494     0.000  139.742    0.000  139.742
127.50   304.247  149.825    0.000  149.825     7.263  381.836    0.000  381.836     0.000  220.067    0.000  220.067
127.60   358.955  124.137    0.000  124.137     0.000  389.402    0.000  389.402     0.000  139.943    0.000  139.943
127.70   344.590  128.620    0.000  128.620     0.000  351.141    0.000  351.141     0.000   79.623    0.000   79.623
127.80   377.104  102.197    0.000  102.197     0.000  437.392    0.000  437.392     0.000  189.807    0.000  189.807
127.90   375.148  116.823    0.000  116.823     0.000  400.430    0.000  400.430     0.000  238.868    0.000  238.868
128.00   371.049  133.718    0.000  133.718     5.707  394.420    0.000  394.420     0.000  259.577    0.000  259.577
128.10   358.359  124.741    0.000  124.741     3.805  434.540    0.000  434.540     0.000  320.400    0.000  320.400
128.20   428.198  126.739    0.000  126.739     3.805  497.402    0.000  497.402     0.000  349.957    0.000  349.957
128.30   384.602  126.348    0.000  126.348    16.688  423.690    0.000  423.690     0.000  299.992    0.000  299.992
128.40   397.231  139.752    0.000  139.752    16.948  426.844    0.000  426.844     0.000  289.938    0.000  289.938
128.50   385.317  141.885    0.000  141.885     1.816  426.975    0.000  426.975     0.000  289.436    0.000  289.436
128.60   440.105  143.609    0.000  143.609    12.797  452.783    0.000  452.783     0.000  259.275    0.000  259.275
128.70   422.275  126.710    0.000  126.710     0.000  387.675    0.000  387.675     0.000  269.931    0.000  269.931
128.80   402.110  123.624    0.000  123.624    11.241  399.954    0.000  399.954     0.000  299.589    0.000  299.589
128.90   434.957  134.916    0.000  134.916     5.448  429.008    0.000  429.008     0.000  259.276    0.000  259.276
129.00   407.472  140.210    0.000  140.210    14.786  415.172    0.000  415.172     0.000  309.240    0.000  309.240
129.10   389.689  139.998    0.000  139.998     0.000  400.515    0.000  400.515     0.000  309.944    0.000  309.944
129.20   420.384  129.637    0.000  129.637     0.000  416.340    0.000  416.340     0.000  229.015    0.000  229.015
129.30   471.888   95.136    0.000   95.136    14.613  452.958    0.000  452.958     0.000  209.713    0.000  209.713
129.40   373.350  113.208    0.000  113.208    16.429  395.934    0.000  395.934     0.000  329.347    0.000  329.347
129.50   402.649  122.144    0.000  122.144    11.154  393.554    0.000  393.554     0.000  279.583    0.000  279.583
129.60   423.306  117.511    0.000  117.511    18.245  388.367    0.000  388.367     0.000  298.685    0.000  298.685
129.70   414.817  120.303    0.000  120.303     1.902  454.344    0.000  454.344     0.000  369.662    0.000  369.662
129.80   409.754  100.105    0.000  100.105     0.000  398.438    0.000  398.438     0.000  319.898    0.000  319.898
129.90   413.267  105.086    0.000  105.086    10.895  353.347    0.000  353.347     0.000  299.991    0.000  299.991
130.00   408.331   97.940    0.000   97.940     5.448  397.055    0.000  397.055     0.000  269.932    0.000  269.932
130.10   382.288   87.974    0.000   87.974     9.339  414.826    0.000  414.826     0.000  299.690    0.000  299.690
130.20   427.273   75.912    0.000   75.912    29.745  368.743    0.000  368.743     0.000  249.424    0.000  249.424
130.30   388.413   95.928    0.000   95.928    14.786  374.448    0.000  374.448     0.000  259.376    0.000  259.376
130.40   431.177   81.842    0.000   81.842    29.486  373.756    0.000  373.756     0.000  229.819    0.000  229.819
130.50   391.849   98.535    0.000   98.535     5.707  327.585    0.000  327.585     0.000  219.766    0.000  219.766
130.60   386.703   82.431    0.000   82.431     5.620  344.487    0.000  344.487     0.000  171.007    0.000  171.007
130.70   393.541   77.334    0.000   77.334     3.632  365.497    0.000  365.497     0.000  210.919    0.000  210.919
130.80   419.504   70.179    0.000   70.179    29.745  303.628    0.000  303.628     0.000   89.977    0.000   89.977
130.90   442.941   92.941    0.000   92.941    27.756  400.694    0.000  400.694     0.000  278.679    0.000  278.679
131.00   381.806   94.600    0.000   94.600    11.240  406.353    0.000  406.353     0.000  189.506    0.000  189.506
131.10   393.762   84.625    0.000   84.625     5.707  377.513    0.000  377.513     0.000  239.672    0.000  239.672
131.20   386.690  103.413    0.000  103.413     3.805  383.570    0.000  383.570     0.000  139.339    0.000  139.339
131.30   370.971   74.382    0.000   74.382     0.000  403.497    0.000  403.497     0.000  209.713    0.000  209.713
131.40   396.861   72.170    0.000   72.170     0.000  343.922    0.000  343.922     0.000  219.062    0.000  219.062
131.50   382.302   78.312    0.000   78.312     0.000  357.495    0.000  357.495     0.000  219.163    0.000  219.163
131.60   411.365   73.592    0.000   73.592     0.000  379.592    0.000  379.592     0.000  238.968    0.000  238.968
131.70   367.298   92.581    0.000   92.581     0.000  353.995    0.000  353.995     0.000  149.895    0.000  149.895
131.80   353.529  154.483    0.000  154.483     0.000  365.282    0.000  365.282     0.000  180.156    0.000  180.156
131.90   357.754  150.646    0.000  150.646     0.000  393.250    0.000  393.250     0.000  220.168    0.000  220.168
132.00   390.414  132.016    0.000  132.016     0.000  404.790    0.000  404.790     0.000  219.565    0.000  219.565
132.10   392.437   93.713    0.000   93.713     0.000  356.070    0.000  356.070     0.000  189.908    0.000  189.908
132.20   374.266  124.616    0.000  124.616     0.000  385.901    0.000  385.901     0.000  189.907    0.000  189.907
132.30   416.497  127.948    0.000  127.948     0.000  417.720    0.000  417.720     0.000  229.618    0.000  229.618
132.40   507.080  109.265    0.000  109.265     5.707  428.617    0.000  428.617     0.000  341.412    0.000  341.412
132.50   407.101  106.337    0.000  106.337     5.707  381.836    0.000  381.836     0.000  220.369    0.000  220.369
132.60   374.036  115.496    0.000  115.496     3.805  390.268    0.000  390.268     0.000  259.778    0.000  259.778
132.70   380.730  121.691    0.000  121.691     1.902  381.836    0.000  381.836     0.000  260.382    0.000  260.382
132.80   376.959   88.637    0.000   88.637     3.805  376.910    0.000  376.910     0.000  278.779    0.000  278.779
132.90   378.418  102.427    0.000  102.427    35.625  384.043    0.000  384.043     0.000  269.228    0.000  269.228
133.00   386.655  113.215    0.000  113.215    17.121  374.963    0.000  374.963     0.000  220.067    0.000  220.067
133.10   388.659   88.924    0.000   88.924    10.895  331.902    0.000  331.902     0.000  190.108    0.000  190.108
133.20   394.300   89.915    0.000   89.915     3.632  342.280    0.000  342.280     0.000  150.097    0.000  150.097
133.30   400.376   78.343    0.000   78.343     1.902  321.308    0.000  321.308     0.000  190.109    0.000  190.109
133.40   386.564   94.331    0.000   94.331     0.000  372.364    0.000  372.364     0.000  219.263    0.000  219.263
133.50   390.204   93.139    0.000   93.139    11.414  388.495    0.000  388.495     0.000  159.546    0.000  159.546
133.60   385.268   74.567    0.000   74.567    35.538  321.438    0.000  321.438     0.000  170.404    0.000  170.404
133.70   421.607   69.494    0.000   69.494    36.057  372.025    0.000  372.025     0.000  329.750    0.000  329.750
133.80   422.924   58.019    0.000   58.019    28.448  374.572    0.000  374.572     0.000  269.128    0.000  269.128
133.90   435.920   65.133    0.000   65.133    34.155  356.460    0.000  356.460     0.000  189.605    0.000  189.605
134.00   395.862   78.900    0.000   78.900    28.534  367.092    0.000  367.092     0.000  269.027    0.000  269.027
134.10   412.227   69.109    0.000   69.109     9.511  374.833    0.000  374.833     0.000  240.476    0.000  240.476
134.20   395.139   69.224    0.000   69.224    26.632  371.547    0.000  371.547     0.000  279.582    0.000  279.582
134.30   413.158   81.127    0.000   81.127    35.366  415.997    0.000  415.997     0.000  269.329    0.000  269.329
134.40   411.244   61.094    0.000   61.094    17.121  370.726    0.000  370.726     0.000  229.819    0.000  229.819
134.50   380.989   66.912    0.000   66.912    32.253  320.619    0.000  320.619     0.000  219.967    0.000  219.967
134.60   386.115   66.901    0.000   66.901    34.111  369.600    0.000  369.600     0.000  259.677    0.000  259.677
134.70   396.829   75.402    0.000   75.402     1.902  373.625    0.000  373.625     0.000  149.493    0.000  149.493
134.80   402.978   74.142    0.000   74.142    11.414  354.210    0.000  354.210     0.000  219.765    0.000  219.765
134.90   376.182   75.731    0.000   75.731    26.546  343.920    0.000  343.920     0.000  269.730    0.000  269.730
135.00   395.725   58.467    0.000   58.467    22.784  353.780    0.000  353.780     0.000  230.221    0.000  230.221
135.10   423.963   69.990    0.000   69.990    35.408  363.593    0.000  363.593     0.000  219.867    0.000  219.867
135.20   400.425   68.173    0.000   68.173    33.591  380.021    0.000  380.021     0.000  280.086    0.000  280.086
135.30   436.841   71.011    0.000   71.011    47.904  391.696    0.000  391.696     0.000  289.435    0.000  289.435
135.40   433.753   75.205    0.000   75.205    37.095  339.815    0.000  339.815     0.000  249.824    0.000  249.824
135.50   393.811   89.878    0.000   89.878    34.241  378.594    0.000  378.594     0.000  289.736    0.000  289.736
135.60   384.652   74.702    0.000   74.702    22.828  336.227    0.000  336.227     0.000  249.021    0.000  249.021
135.70   374.964   74.879    0.000   74.879    20.839  376.604    0.000  376.604     0.000  220.066    0.000  220.066
135.80   452.652   60.075    0.000   60.075    26.241  351.054    0.000  351.054     0.000  239.671    0.000  239.671
135.90   395.874   80.369    0.000   80.369    19.023  377.471    0.000  377.471     0.000  310.749    0.000  310.749
136.00   435.466   74.116    0.000   74.116    26.502  326.108    0.000  326.108     0.000  200.061    0.000  200.061
136.10   411.859   81.933    0.000   81.933    28.534  360.609    0.000  360.609     0.000  260.281    0.000  260.281
136.20   436.923   58.708    0.000   58.708    41.851  352.870    0.000  352.870     0.000  250.027    0.000  250.027
136.30   441.033   78.253    0.000   78.253    35.883  386.850    0.000  386.850     0.000  299.791    0.000  299.791
136.40   441.026   63.468    0.000   63.468    24.512  354.081    0.000  354.081     0.000  230.121    0.000  230.121
136.50   440.551   70.991    0.000   70.991     5.620  367.439    0.000  367.439     0.000  219.766    0.000  219.766
136.60   419.704   73.274    0.000   73.274    22.567  350.148    0.000  350.148     0.000  210.216    0.000  210.216
136.70   410.434   80.939    0.000   80.939     7.609  381.576    0.000  381.576     0.000  260.181    0.000  260.181
136.80   409.507   67.885    0.000   67.885    42.629  368.436    0.000  368.436     0.000  259.979    0.000  259.979
136.90   392.233   74.141    0.000   74.141    29.745  388.799    0.000  388.799     0.000  220.168    0.000  220.168
137.00   396.923   84.763    0.000   84.763    24.038  355.205    0.000  355.205     0.000  199.760    0.000  199.760
137.10   409.239   69.462    0.000   69.462    44.618  326.801    0.000  326.801     0.000  219.867    0.000  219.867
137.20   427.252   71.865    0.000   71.865    20.147  351.141    0.000  351.141     0.000  220.269    0.000  220.269
137.30   415.118   61.347    0.000   61.347    38.997  355.250    0.000  355.250     0.000  209.411    0.000  209.411
137.40   387.557   63.329    0.000   63.329    23.865  382.229    0.000  382.229     0.000  329.045    0.000  329.045
137.50   411.358   72.857    0.000   72.857    25.681  403.149    0.000  403.149     0.000  239.772    0.000  239.772
137.60   448.771   84.203    0.000   84.203    42.197  436.662    0.000  436.662     0.000  390.774    0.000  390.774
137.70   374.977   88.926    0.000   88.926    16.343  388.323    0.000  388.323     0.000  260.381    0.000  260.381
137.80   373.683   89.605    0.000   89.605     3.632  372.802    0.000  372.802     0.000  289.737    0.000  289.737
137.90   382.233   91.084    0.000   91.084     0.000  373.018    0.000  373.018     0.000  310.347    0.000  310.347
138.00   386.369   93.550    0.000   93.550     0.000  397.529    0.000  397.529     0.000  290.240    0.000  290.240
138.10   372.431   89.751    0.000   89.751     0.000  395.195    0.000  395.195     0.000  260.382    0.000  260.382
138.20   416.075   69.119    0.000   69.119     0.000  375.133    0.000  375.133     0.000  170.504    0.000  170.504
138.30   366.999   68.938    0.000   68.938     3.805  391.047    0.000  391.047     0.000  330.454    0.000  330.454
138.40   403.091   63.141    0.000   63.141    32.122  370.077    0.000  370.077     0.000  320.099    0.000  320.099
138.50   388.049   56.652    0.000   56.652    11.327  354.081    0.000  354.081     0.000  240.576    0.000  240.576
138.60   390.075   66.631    0.000   66.631    17.121  378.725    0.000  378.725     0.000  310.347    0.000  310.347
138.70   405.385   70.402    0.000   70.402     9.339  368.477    0.000  368.477     0.000  270.535    0.000  270.535
138.80   441.645   49.762    0.000   49.762     1.902  324.336    0.000  324.336     0.000  109.782    0.000  109.782
138.90   415.181   68.393    0.000   68.393    26.459  332.854    0.000  332.854     0.000  250.429    0.000  250.429
139.00   422.675   64.474    0.000   64.474    15.218  348.675    0.000  348.675     0.000  219.163    0.000  219.163
139.10   411.355   79.974    0.000   79.974     1.902  395.671    0.000  395.671     0.000  290.039    0.000  290.039
139.20   404.304   88.115    0.000   88.115     3.805  378.984    0.000  378.984     0.000  340.606    0.000  340.606
139.30   405.874  101.087    0.000  101.087    22.655  404.538    0.000  404.538     0.000  399.821    0.000  399.821
139.40   402.042   97.520    0.000   97.520     9.511  417.032    0.000  417.032     0.000  308.738    0.000  308.738
139.50   422.321  101.082    0.000  101.082     1.816  421.614    0.000  421.614     0.000  330.050    0.000  330.050
139.60   413.127   82.527    0.000   82.527    29.918  395.887    0.000  395.887     0.000  299.690    0.000  299.690
139.70   418.583   72.624    0.000   72.624     7.349  348.245    0.000  348.245     0.000  199.559    0.000  199.559
139.80   433.739   70.253    0.000   70.253     9.425  363.808    0.000  363.808     0.000  220.269    0.000  220.269
139.90   439.202   98.843    0.000   98.843    10.981  416.555    0.000  416.555     0.000  299.589    0.000  299.589
140.00   441.175   91.303    0.000   91.303    25.941  414.781    0.000  414.781     0.000  329.347    0.000  329.347
140.10   399.095   97.349    0.000   97.349    14.786  389.793    0.000  389.793     0.000  280.789    0.000  280.789
140.20   427.770   88.247    0.000   88.247    44.531  398.572    0.000  398.572     0.000  290.642    0.000  290.642
140.30   423.586   92.743    0.000   92.743    47.990  391.613    0.000  391.613     0.000  350.861    0.000  350.861
140.40   429.185   85.147    0.000   85.147    44.099  404.797    0.000  404.797     0.000  350.359    0.000  350.359
140.50   412.851   54.535    0.000   54.535    25.768  280.848    0.000  280.848     0.000  139.339    0.000  139.339
140.60   426.904   65.982    0.000   65.982    23.865  330.044    0.000  330.044     0.000  278.879    0.000  278.879
140.70   416.364   54.941    0.000   54.941    31.042  302.810    0.000  302.810     0.000  199.157    0.000  199.157
140.80   458.981   61.810    0.000   61.810    59.533  336.011    0.000  336.011     0.000  249.523    0.000  249.523
140.90   440.132   55.722    0.000   55.722    41.200  330.390    0.000  330.390     0.000  169.499    0.000  169.499
141.00   442.270   58.810    0.000   58.810    40.727  372.157    0.000  372.157     0.000  278.980    0.000  278.980
141.10   475.169   44.501    0.000   44.501    36.922  342.970    0.000  342.970     0.000  220.168    0.000  220.168
141.20   454.344   49.748    0.000   49.748    34.889  337.437    0.000  337.437     0.000  199.861    0.000  199.861
141.30   445.875   82.415    0.000   82.415    25.811  434.410    0.000  434.410     0.000  298.886    0.000  298.886
141.40   477.247   52.751    0.000   52.751    44.618  399.092    0.000  399.092     0.000  309.241    0.000  309.241
141.50   487.603   77.510    0.000   77.510    21.963  446.133    0.000  446.133     0.000  449.083    0.000  449.083
141.60   485.320   69.417    0.000   69.417    31.561  437.696    0.000  437.696     0.000  419.526    0.000  419.526
141.70   473.323   60.447    0.000   60.447    40.813  398.486    0.000  398.486     0.000  370.667    0.000  370.667
141.80   507.543   66.994    0.000   66.994    40.640  415.736    0.000  415.736     0.000  379.212    0.000  379.212
141.90   536.118   75.883    0.000   75.883    52.832  473.796    0.000  473.796     0.000  419.526    0.000  419.526
142.00   486.480   60.117    0.000   60.117    48.855  414.567    0.000  414.567     0.000  428.372    0.000  428.372
142.10   466.016   62.187    0.000   62.187    30.220  395.928    0.000  395.928     0.000  389.366    0.000  389.366
142.20   455.156   78.564    0.000   78.564    19.023  399.781    0.000  399.781     0.000  348.449    0.000  348.449
142.30   433.620   71.717    0.000   71.717    32.339  410.806    0.000  410.806     0.000  349.153    0.000  349.153
142.40   421.988  106.147    0.000  106.147     9.511  445.048    0.000  445.048     0.000  348.952    0.000  348.952
142.50   452.787   69.912    0.000   69.912    30.437  383.179    0.000  383.179     0.000  380.218    0.000  380.218
142.60   445.110   73.206    0.000   73.206    28.275  404.189    0.000  404.189     0.000  340.105    0.000  340.105
142.70   481.619   70.765    0.000   70.765    26.459  455.208    0.000  455.208     0.000  409.875    0.000  409.875
142.80   449.183   72.666    0.000   72.666    20.752  424.424    0.000  424.424     0.000  368.355    0.000  368.355
142.90   517.706   71.248    0.000   71.248    40.294  480.717    0.000  480.717     0.000  378.207    0.000  378.207
143.00   415.635  105.567    0.000  105.567    19.974  438.730    0.000  438.730     0.000  340.003    0.000  340.003
143.10   452.474   81.358    0.000   81.358    16.775  436.785    0.000  436.785     0.000  280.287    0.000  280.287
143.20   471.814   73.234    0.000   73.234     5.577  400.730    0.000  400.730     0.000  229.517    0.000  229.517
143.30   535.915   41.938    0.000   41.938    10.981  405.105    0.000  405.105     0.000  299.992    0.000  299.992
143.40   481.946   84.555    0.000   84.555    10.982  415.136    0.000  415.136     0.000  338.396    0.000  338.396
143.50   463.642   70.638    0.000   70.638     5.534  399.870    0.000  399.870     0.000  190.811    0.000  190.811
143.60   442.756   87.892    0.000   87.892    11.068  435.923    0.000  435.923     0.000  350.861    0.000  350.861
143.70   477.160  103.530    0.000  103.530    18.418  482.704    0.000  482.704     0.000  319.595    0.000  319.595
143.80   451.655  101.546    0.000  101.546    14.613  479.938    0.000  479.938     0.000  378.708    0.000  378.708
143.90   438.333  104.772    0.000  104.772     9.252  468.956    0.000  468.956     0.000  358.602    0.000  358.602
144.00   487.078  104.386    0.000  104.386     7.263  473.148    0.000  473.148     0.000  438.626    0.000  438.626
144.10   478.976   82.420    0.000   82.420     7.263  461.002    0.000  461.002     0.000  459.739    0.000  459.739
144.20   436.154  122.983    0.000  122.983    18.158  490.181    0.000  490.181     0.000  421.033    0.000  421.033
144.30   436.203  128.362    0.000  128.362     0.000  516.081    0.000  516.081     0.000  458.432    0.000  458.432
144.40   517.606  104.803    0.000  104.803    10.895  509.340    0.000  509.340     0.000  447.877    0.000  447.877
144.50   436.298  108.050    0.000  108.050     1.816  475.179    0.000  475.179     0.000  339.098    0.000  339.098
144.60   486.531   91.712    0.000   91.712     5.707  458.751    0.000  458.751     0.000  360.311    0.000  360.311
144.70   474.093   77.425    0.000   77.425    30.956  451.839    0.000  451.839     0.000  329.046    0.000  329.046
144.80   487.669   90.147    0.000   90.147    16.343  473.149    0.000  473.149     0.000  378.609    0.000  378.609
144.90   505.517   71.768    0.000   71.768    27.670  469.820    0.000  469.820     0.000  399.318    0.000  399.318
145.00   520.934   73.490    0.000   73.490    20.147  514.743    0.000  514.743     0.000  418.018    0.000  418.018
145.10   493.822   72.546    0.000   72.546    84.220  427.317    0.000  427.317     0.000  279.582    0.000  279.582
145.20   493.746   75.278    0.000   75.278    69.953  464.330    0.000  464.330     0.000  289.536    0.000  289.536
145.30   462.995   74.758    0.000   74.758    79.119  419.367    0.000  419.367     0.000  358.804    0.000  358.804
145.40   495.575   70.065    0.000   70.065    84.998  452.612    0.000  452.612     0.000  378.608    0.000  378.608
145.50   500.622   69.885    0.000   69.885    44.358  415.175    0.000  415.175     0.000  229.115    0.000  229.115
145.60   504.675   72.859    0.000   72.859    55.080  387.717    0.000  387.717     0.000  189.806    0.000  189.806
145.70   472.332   78.140    0.000   78.140    51.838  450.058    0.000  450.058     0.000  220.569    0.000  220.569
145.80   472.217   81.085    0.000   81.085    79.724  422.133    0.000  422.133     0.000  329.749    0.000  329.749
145.90   527.790   65.428    0.000   65.428    62.690  454.730    0.000  454.730     0.000  339.803    0.000  339.803
146.00   527.345   69.856    0.000   69.856    53.956  480.499    0.000  480.499     0.000  339.602    0.000  339.602
146.10   537.661   66.739    0.000   66.739    51.535  415.646    0.000  415.646     0.000  329.447    0.000  329.447
146.20   572.231   57.093    0.000   57.093    25.854  476.218    0.000  476.218     0.000  389.969    0.000  389.969
146.30   485.516   71.065    0.000   71.065    27.497  458.709    0.000  458.709     0.000  348.550    0.000  348.550
146.40   506.212   78.701    0.000   78.701    34.501  497.229    0.000  497.229     0.000  349.755    0.000  349.755
146.50   540.716   68.322    0.000   68.322    38.306  525.118    0.000  525.118     0.000  410.276    0.000  410.276
146.60   525.526   68.759    0.000   68.759    36.663  482.318    0.000  482.318     0.000  371.370    0.000  371.370
146.70   543.258   61.221    0.000   61.221    18.158  510.113    0.000  510.113     0.000  391.477    0.000  391.477
146.80   502.689   69.562    0.000   69.562    34.760  533.635    0.000  533.635     0.000  409.171    0.000  409.171
146.90   480.150   70.683    0.000   70.683    16.602  514.572    0.000  514.572     0.000  349.354    0.000  349.354
147.00   511.685   64.037    0.000   64.037     1.816  475.703    0.000  475.703     0.000  288.833    0.000  288.833
147.10   544.738   71.403    0.000   71.403     5.448  590.484    0.000  590.484     0.000  278.880    0.000  278.880
147.20   569.883   59.117    0.000   59.117     1.816  556.938    0.000  556.938     0.000  348.851    0.000  348.851
147.30   535.542   60.764    0.000   60.764    10.895  596.153    0.000  596.153     0.000  408.066    0.000  408.066
147.40   528.745   37.544    0.000   37.544    36.749  497.274    0.000  497.274     0.000  418.119    0.000  418.119
147.50   535.426   47.925    0.000   47.925    74.882  470.857    0.000  470.857     0.000  399.419    0.000  399.419
147.60   513.399   66.175    0.000   66.175    34.674  488.973    0.000  488.973     0.000  368.355    0.000  368.355
147.70   537.052   72.095    0.000   72.095    51.622  492.781    0.000  492.781     0.000  318.490    0.000  318.490
147.80   509.483   57.710    0.000   57.710     0.000  461.691    0.000  461.691     0.000  349.153    0.000  349.153
147.90   483.508   66.753    0.000   66.753    14.700  483.482    0.000  483.482     0.000  338.998    0.000  338.998
148.00   482.775   37.203    0.000   37.203    18.764  437.695    0.000  437.695     0.000  330.051    0.000  330.051
148.10   481.600   72.496    0.000   72.496    43.148  427.882    0.000  427.882     0.000  328.443    0.000  328.443
148.20   495.006   63.875    0.000   63.875    50.843  428.184    0.000  428.184     0.000  308.939    0.000  308.939
148.30   509.127   67.008    0.000   67.008    44.012  484.564    0.000  484.564     0.000  378.207    0.000  378.207
148.40   546.603   44.559    0.000   44.559     1.816  502.422    0.000  502.422     0.000  379.212    0.000  379.212
148.50   506.617   52.325    0.000   52.325     1.902  539.429    0.000  539.429     0.000  330.151    0.000  330.151
148.60   542.866   40.122    0.000   40.122    73.325  465.237    0.000  465.237     0.000  319.194    0.000  319.194
148.70   512.193   54.993    0.000   54.993    20.061  515.130    0.000  515.130     0.000  359.709    0.000  359.709
148.80   531.002   30.510    0.000   30.510    38.133  479.937    0.000  479.937     0.000  289.837    0.000  289.837
148.90   536.262   60.639    0.000   60.639    65.975  499.263    0.000  499.263     0.000  370.063    0.000  370.063
149.00   475.906   44.922    0.000   44.922    60.269  433.328    0.000  433.328     0.000  343.421    0.000  343.421
149.10   481.650   45.182    0.000   45.182    34.155  451.276    0.000  451.276     0.000  349.957    0.000  349.957
149.20   525.778   49.534    0.000   49.534   135.582  379.677    0.000  379.677     0.000  322.712    0.000  322.712
149.30   570.872   92.978    0.000   92.978   123.823  490.183    0.000  490.183     0.000  469.793    0.000  469.793
149.40   584.784   40.990    0.000   40.990   155.686  410.071    0.000  410.071     0.000  440.838    0.000  440.838
149.50   554.651   41.565    0.000   41.565    87.160  450.924    0.000  450.924     0.000  369.661    0.000  369.661
149.60   566.177   40.375    0.000   40.375   206.610  368.267    0.000  368.267     0.000  410.075    0.000  410.075
149.70   523.285   75.852    0.000   75.852   170.643  383.050    0.000  383.050     0.000  409.572    0.000  409.572
149.80   473.462  106.620    0.000  106.620    68.137  408.730    0.000  408.730     0.000  258.974    0.000  258.974
149.90   522.112   88.757    0.000   88.757   136.575  364.848    0.000  364.848     0.000  350.359    0.000  350.359
150.00   528.159   58.185    0.000   58.185   141.028  327.711    0.000  327.711     0.000  379.212    0.000  379.212
150.10   564.629   52.009    0.000   52.009   164.807  349.717    0.000  349.717     0.000  361.014    0.000  361.014
150.20   551.168   56.408    0.000   56.408   162.338  341.634    0.000  341.634     0.000  360.915    0.000  360.915
150.30   550.782   37.484    0.000   37.484   202.763  371.984    0.000  371.984     0.000  339.702    0.000  339.702
150.40   502.504   46.805    0.000   46.805   146.390  341.719    0.000  341.719     0.000  308.537    0.000  308.537
150.50   524.663   88.009    0.000   88.009   117.338  395.068    0.000  395.068     0.000  358.301    0.000  358.301
150.60   547.864   64.568    0.000   64.568   141.678  447.816    0.000  447.816     0.000  478.941    0.000  478.941
150.70   560.456   46.787    0.000   46.787   111.197  402.158    0.000  402.158     0.000  339.801    0.000  339.801
150.80   586.711   42.683    0.000   42.683   107.567  365.024    0.000  365.024     0.000  468.185    0.000  468.185
150.90   547.182   61.316    0.000   61.316   156.162  408.732    0.000  408.732     0.000  388.461    0.000  388.461
151.00   568.540   57.221    0.000   57.221   137.787  391.395    0.000  391.395     0.000  409.271    0.000  409.271
151.10   568.505   57.130    0.000   57.130   151.233  438.175    0.000  438.175     0.000  448.077    0.000  448.077
151.20   548.330   50.024    0.000   50.024   117.338  399.868    0.000  399.868     0.000  419.224    0.000  419.224
151.30   565.959   23.972    0.000   23.972   168.181  357.587    0.000  357.587     0.000  398.113    0.000  398.113
151.40   589.395   49.022    0.000   49.022   149.372  405.577    0.000  405.577     0.000  399.419    0.000  399.419
151.50   586.629   34.950    0.000   34.950   169.218  405.360    0.000  405.360     0.000  507.995    0.000  507.995
151.60   562.318   40.375    0.000   40.375   162.818  376.784    0.000  376.784     0.000  390.472    0.000  390.472
151.70   601.327   20.151    0.000   20.151   205.490  346.131    0.000  346.131     0.000  439.734    0.000  439.734
151.80   556.326   57.535    0.000   57.535   156.636  403.847    0.000  403.847     0.000  450.087    0.000  450.087
151.90   607.346   31.962    0.000   31.962   178.253  381.410    0.000  381.410     0.000  429.780    0.000  429.780
152.00   546.099   59.750    0.000   59.750   111.025  436.660    0.000  436.660     0.000  408.970    0.000  408.970
152.10   516.811   76.840    0.000   76.840    88.932  448.288    0.000  448.288     0.000  370.667    0.000  370.667
152.20   489.121   78.098    0.000   78.098    61.608  427.450    0.000  427.450     0.000  330.152    0.000  330.152
152.30   503.098   57.934    0.000   57.934    50.626  431.733    0.000  431.733     0.000  310.146    0.000  310.146
152.40   493.589   87.348    0.000   87.348    85.604  480.370    0.000  480.370     0.000  478.539    0.000  478.539
152.50   499.358   83.112    0.000   83.112    32.772  491.828    0.000  491.828     0.000  408.367    0.000  408.367
152.60   486.135  107.170    0.000  107.170    25.508  510.635    0.000  510.635     0.000  438.526    0.000  438.526
152.70   496.583  128.623    0.000  128.623     3.632  563.464    0.000  563.464     0.000  348.550    0.000  348.550
152.80   494.690   89.887    0.000   89.887    12.797  511.628    0.000  511.628     0.000  448.479    0.000  448.479
152.90   499.253  121.238    0.000  121.238     1.816  579.332    0.000  579.332     0.000  449.786    0.000  449.786
153.00   568.989   75.550    0.000   75.550    13.230  539.945    0.000  539.945     0.000  458.834    0.000  458.834
153.10   556.895   52.109    0.000   52.109     7.609  498.703    0.000  498.703     0.000  421.034    0.000  421.034
153.20   527.952   51.424    0.000   51.424     9.252  463.075    0.000  463.075     0.000  230.723    0.000  230.723
153.30   569.310   90.682    0.000   90.682    14.873  536.486    0.000  536.486     0.000  309.039    0.000  309.039
153.40   546.741   86.402    0.000   86.402    33.290  533.639    0.000  533.639     0.000  359.106    0.000  359.106
153.50   566.131   56.975    0.000   56.975    77.647  440.813    0.000  440.813     0.000  289.034    0.000  289.034
153.60   532.780   82.453    0.000   82.453    65.759  503.893    0.000  503.893     0.000  349.153    0.000  349.153
153.70   568.851   78.420    0.000   78.420    46.001  546.735    0.000  546.735     0.000  318.691    0.000  318.691
153.80   541.599   77.862    0.000   77.862     1.816  501.341    0.000  501.341     0.000  328.845    0.000  328.845
153.90   549.843  110.481    0.000  110.481    14.527  598.964    0.000  598.964     0.000  439.331    0.000  439.331
154.00   488.146   98.930    0.000   98.930    14.700  487.545    0.000  487.545     0.000  299.891    0.000  299.891
154.10   534.130   70.927    0.000   70.927    31.172  476.134    0.000  476.134     0.000  248.820    0.000  248.820
154.20   605.117   92.319    0.000   92.319    27.843  589.968    0.000  589.968     0.000  349.354    0.000  349.354
154.30   559.655   44.434    0.000   44.434     1.816  478.209    0.000  478.209     0.000  250.529    0.000  250.529
154.40   505.916   93.669    0.000   93.669     1.902  505.312    0.000  505.312     0.000  263.295    0.000  263.295
154.50   496.303   80.687    0.000   80.687     0.000  489.748    0.000  489.748     0.000  179.753    0.000  179.753
154.60   466.079   72.659    0.000   72.659     3.805  480.799    0.000  480.799     0.000  252.941    0.000  252.941
154.70   482.842  105.254    0.000  105.254     5.534  489.444    0.000  489.444     0.000  304.112    0.000  304.112
154.80   478.078  113.521    0.000  113.521     1.902  464.411    0.000  464.411     0.000  172.515    0.000  172.515
154.90   437.893   75.747    0.000   75.747     0.000  454.988    0.000  454.988     0.000  202.372    0.000  202.372
155.00   496.434   66.685    0.000   66.685     1.816  467.785    0.000  467.785     0.000  273.552    0.000  273.552
155.10   479.565  124.536    0.000  124.536     0.000  499.994    0.000  499.994     0.000  292.853    0.000  292.853
155.20   439.475  105.897    0.000  105.897     3.632  461.908    0.000  461.908     0.000  239.471    0.000  239.471
155.30   470.830   72.983    0.000   72.983     7.263  433.544    0.000  433.544     0.000  240.677    0.000  240.677
155.40   515.885   85.610    0.000   85.610    18.158  536.659    0.000  536.659     0.000  319.194    0.000  319.194
155.50   458.282   91.057    0.000   91.057    11.068  439.253    0.000  439.253     0.000  269.329    0.000  269.329
155.60   452.424  148.718    0.000  148.718    18.331  460.047    0.000  460.047     0.000  239.873    0.000  239.873
155.70   529.658  107.737    0.000  107.737    18.158  488.715    0.000  488.715     0.000  318.892    0.000  318.892
155.80   504.600   78.463    0.000   78.463    25.595  428.965    0.000  428.965     0.000  238.868    0.000  238.868
155.90   494.938  138.182    0.000  138.182    21.790  507.996    0.000  507.996     0.000  279.684    0.000  279.684
156.00   455.534  146.368    0.000  146.368     1.902  465.409    0.000  465.409     0.000  278.880    0.000  278.880
156.10   442.359  127.153    0.000  127.153     0.000  430.690    0.000  430.690     0.000  279.483    0.000  279.483
156.20   393.258  166.899    0.000  166.899     0.000  458.794    0.000  458.794     0.000  209.813    0.000  209.813
156.30   480.468  116.153    0.000  116.153     0.000  466.360    0.000  466.360     0.000  318.490    0.000  318.490
156.40   452.945  136.234    0.000  136.234     0.000  476.436    0.000  476.436     0.000  318.691    0.000  318.691
156.50   408.941  166.374    0.000  166.374     1.902  500.471    0.000  500.471     0.000  398.113    0.000  398.113
156.60   459.622  136.587    0.000  136.587     0.000  475.179    0.000  475.179     0.000  358.301    0.000  358.301
156.70   454.572  132.401    0.000  132.401     1.816  446.429    0.000  446.429     0.000  288.632    0.000  288.632
156.80   468.629  149.412    0.000  149.412     0.000  448.718    0.000  448.718     0.000  288.632    0.000  288.632
156.90   411.306  166.456    0.000  166.456     0.000  478.555    0.000  478.555     0.000  378.207    0.000  378.207
157.00   476.243  137.384    0.000  137.384    10.895  460.091    0.000  460.091     0.000  378.207    0.000  378.207
157.10   471.964  113.067    0.000  113.067     0.000  432.511    0.000  432.511     0.000  189.305    0.000  189.305
157.20   508.973  101.300    0.000  101.300     0.000  476.652    0.000  476.652     0.000  378.207    0.000  378.207
157.30   500.383  124.907    0.000  124.907     1.816  516.171    0.000  516.171     0.000  359.307    0.000  359.307
157.40   489.715  115.782    0.000  115.782     1.816  544.874    0.000  544.874     0.000  378.207    0.000  378.207
157.50   496.361  148.856    0.000  148.856     0.000  516.082    0.000  516.082     0.000  218.962    0.000  218.962
157.60   496.240  115.480    0.000  115.480     1.816  522.351    0.000  522.351     0.000  368.455    0.000  368.455
157.70   519.188  111.492    0.000  111.492     5.448  423.042    0.000  423.042     0.000  278.679    0.000  278.679
157.80   507.597   94.362    0.000   94.362     0.000  451.401    0.000  451.401     0.000  219.163    0.000  219.163
157.90   478.446  104.409    0.000  104.409     0.000  473.150    0.000  473.150     0.000  338.396    0.000  338.396
158.00   489.368   94.541    0.000   94.541     3.632  486.294    0.000  486.294     0.000  328.443    0.000  328.443
158.10   435.512  161.967    0.000  161.967     3.632  554.687    0.000  554.687     0.000  478.941    0.000  478.941
158.20   473.902  117.412    0.000  117.412     1.816  490.447    0.000  490.447     0.000  348.550    0.000  348.550
158.30   559.103  109.529    0.000  109.529    16.515  521.226    0.000  521.226     0.000  389.567    0.000  389.567
158.40   568.757   89.579    0.000   89.579    29.399  501.164    0.000  501.164     0.000  418.823    0.000  418.823
158.50   590.085   92.463    0.000   92.463    23.692  515.129    0.000  515.129     0.000  368.254    0.000  368.254
158.60   530.122   97.620    0.000   97.620    25.422  479.291    0.000  479.291     0.000  408.065    0.000  408.065
158.70   544.322  111.004    0.000  111.004    19.974  580.115    0.000  580.115     0.000  489.699    0.000  489.699
158.80   591.186  113.419    0.000  113.419    25.681  565.802    0.000  565.802     0.000  378.207    0.000  378.207
158.90   533.500  117.600    0.000  117.600    18.158  540.554    0.000  540.554     0.000  408.065    0.000  408.065
159.00   546.960  115.729    0.000  115.729    45.915  497.233    0.000  497.233     0.000  381.424    0.000  381.424
159.10   473.887  172.610    0.000  172.610    21.790  536.054    0.000  536.054     0.000  428.976    0.000  428.976
159.20   511.207  181.338    0.000  181.338    14.527  541.159    0.000  541.159     0.000  389.567    0.000  389.567
159.30   521.852  175.730    0.000  175.730    12.711  537.785    0.000  537.785     0.000  288.833    0.000  288.833
159.40   508.887  184.138    0.000  184.138     1.816  572.158    0.000  572.158     0.000  398.314    0.000  398.314
159.50   494.827  157.794    0.000  157.794     1.816  601.038    0.000  601.038     0.000  330.655    0.000  330.655
159.60   536.380  132.023    0.000  132.023    21.790  541.462    0.000  541.462     0.000  378.207    0.000  378.207
159.70   495.846  147.399    0.000  147.399     5.448  594.467    0.000  594.467     0.000  378.709    0.000  378.709
159.80   471.105  155.246    0.000  155.246    16.343  534.025    0.000  534.025     0.000  410.277    0.000  410.277
159.90   502.964  170.131    0.000  170.131    23.692  517.768    0.000  517.768     0.000  399.922    0.000  399.922
160.00   553.646  105.771    0.000  105.771    16.343  528.534    0.000  528.534     0.000  409.070    0.000  409.070
160.10   566.989  113.454    0.000  113.454     0.000  581.756    0.000  581.756     0.000  468.888    0.000  468.888
160.20   490.507  168.615    0.000  168.615     0.000  504.798    0.000  504.798     0.000  409.473    0.000  409.473
160.30   501.355  133.814    0.000  133.814     1.816  532.383    0.000  532.383     0.000  418.219    0.000  418.219
160.40   489.981  168.688    0.000  168.688     0.000  561.781    0.000  561.781     0.000  399.319    0.000  399.319
160.50   508.668  137.821    0.000  137.821     7.263  546.474    0.000  546.474     0.000  371.270    0.000  371.270
160.60   506.084  165.167    0.000  165.167     9.079  569.996    0.000  569.996     0.000  450.290    0.000  450.290
160.70   470.407  166.752    0.000  166.752     1.816  543.536    0.000  543.536     0.000  358.905    0.000  358.905
160.80   526.441  139.603    0.000  139.603    12.711  554.390    0.000  554.390     0.000  378.408    0.000  378.408
160.90   505.270  152.145    0.000  152.145     3.632  549.203    0.000  549.203     0.000  428.976    0.000  428.976
161.00   522.505  131.141    0.000  131.141    14.786  523.215    0.000  523.215     0.000  418.219    0.000  418.219
161.10   534.214  134.809    0.000  134.809    27.324  587.380    0.000  587.380     0.000  478.741    0.000  478.741
161.20   564.641  130.451    0.000  130.451    25.422  515.086    0.000  515.086     0.000  392.784    0.000  392.784
161.30   530.613  116.477    0.000  116.477    18.158  560.961    0.000  560.961     0.000  361.116    0.000  361.116
161.40   550.198  119.172    0.000  119.172    10.895  589.234    0.000  589.234     0.000  349.153    0.000  349.153
161.50   517.052  120.344    0.000  120.344    18.158  534.327    0.000  534.327     0.000  418.018    0.000  418.018
161.60   545.134  122.079    0.000  122.079    18.158  515.781    0.000  515.781     0.000  308.537    0.000  308.537
161.70   592.552   87.223    0.000   87.223    40.121  467.011    0.000  467.011     0.000  339.099    0.000  339.099
161.80   529.661  118.448    0.000  118.448     9.252  565.586    0.000  565.586     0.000  330.051    0.000  330.051
161.90   574.311   96.966    0.000   96.966    54.562  555.903    0.000  555.903     0.000  310.950    0.000  310.950
162.00   539.659  109.794    0.000  109.794     3.632  559.664    0.000  559.664     0.000  288.632    0.000  288.632
162.10   575.381  111.476    0.000  111.476    12.711  592.133    0.000  592.133     0.000  388.160    0.000  388.160
162.20   524.537  134.710    0.000  134.710     0.000  550.066    0.000  550.066     0.000  358.301    0.000  358.301
162.30   596.224   72.895    0.000   72.895    23.606  487.894    0.000  487.894     0.000  269.530    0.000  269.530
162.40   583.212   86.938    0.000   86.938    29.053  533.983    0.000  533.983     0.000  348.349    0.000  348.349
162.50   536.141  101.083    0.000  101.083    30.869  519.456    0.000  519.456     0.000  310.749    0.000  310.749
162.60   554.890  108.173    0.000  108.173    20.234  525.900    0.000  525.900     0.000  318.691    0.000  318.691
162.70   570.253   83.031    0.000   83.031    29.053  547.730    0.000  547.730     0.000  279.885    0.000  279.885
162.80   571.956   74.853    0.000   74.853     1.816  589.841    0.000  589.841     0.000  349.354    0.000  349.354
162.90   532.186   80.847    0.000   80.847     0.000  509.944    0.000  509.944     0.000  289.034    0.000  289.034
163.00   605.635   69.450    0.000   69.450     0.000  569.003    0.000  569.003     0.000  409.070    0.000  409.070
163.10   578.738   69.763    0.000   69.763     0.000  495.720    0.000  495.720     0.000  382.027    0.000  382.027
163.20   568.252   61.377    0.000   61.377     1.816  570.645    0.000  570.645     0.000  428.775    0.000  428.775
163.30   584.332   61.304    0.000   61.304     1.816  537.263    0.000  537.263     0.000  279.784    0.000  279.784
163.40   556.752   71.631    0.000   71.631    14.527  524.167    0.000  524.167     0.000  400.928    0.000  400.928
163.50   517.538  101.897    0.000  101.897     3.632  534.501    0.000  534.501     0.000  378.810    0.000  378.810
163.60   559.791   75.294    0.000   75.294    12.711  507.304    0.000  507.304     0.000  240.073    0.000  240.073
163.70   548.496   83.056    0.000   83.056     5.448  520.018    0.000  520.018     0.000  389.366    0.000  389.366
163.80   569.445   81.572    0.000   81.572     0.000  572.634    0.000  572.634     0.000  372.074    0.000  372.074
163.90   524.185  111.645    0.000  111.645     5.448  514.050    0.000  514.050     0.000  372.678    0.000  372.678
164.00   575.005  104.051    0.000  104.051     0.000  565.497    0.000  565.497     0.000  392.181    0.000  392.181
164.10   579.286   87.696    0.000   87.696     7.350  510.627    0.000  510.627     0.000  373.080    0.000  373.080
164.20   499.588   90.982    0.000   90.982     9.511  460.003    0.000  460.003     0.000  312.860    0.000  312.860
164.30   523.779  120.906    0.000  120.906     1.902  487.241    0.000  487.241     0.000  311.553    0.000  311.553
164.40   514.694  146.539    0.000  146.539    10.895  525.811    0.000  525.811     0.000  379.011    0.000  379.011
164.50   502.702  120.246    0.000  120.246     3.632  559.965    0.000  559.965     0.000  430.484    0.000  430.484
164.60   538.422  120.697    0.000  120.697     7.263  529.529    0.000  529.529     0.000  429.579    0.000  429.579
164.70   533.905  155.914    0.000  155.914     7.436  581.668    0.000  581.668     0.000  408.266    0.000  408.266
164.80   589.358  154.045    0.000  154.045    22.049  566.926    0.000  566.926     0.000  358.703    0.000  358.703
164.90   590.235  133.428    0.000  133.428    10.895  595.936    0.000  595.936     0.000  378.810    0.000  378.810
165.00   634.112  114.517    0.000  114.517    34.674  546.867    0.000  546.867     0.000  392.985    0.000  392.985
165.10   639.769   66.431    0.000   66.431    40.035  561.997    0.000  561.997     0.000  408.065    0.000  408.065
165.20   502.599  111.393    0.000  111.393     7.263  580.329    0.000  580.329     0.000  378.408    0.000  378.408
165.30   556.335   95.302    0.000   95.302    27.238  510.982    0.000  510.982     0.000  318.590    0.000  318.590
165.40   624.643   97.897    0.000   97.897     1.816  581.152    0.000  581.152     0.000  439.130    0.000  439.130
165.50   574.925  137.433    0.000  137.433    12.884  578.386    0.000  578.386     0.000  438.125    0.000  438.125
165.60   507.069  128.061    0.000  128.061    13.230  607.869    0.000  607.869     0.000  459.337    0.000  459.337
165.70   529.867  135.823    0.000  135.823    43.753  612.757    0.000  612.757     0.000  430.384    0.000  430.384
165.80   534.530  137.016    0.000  137.016    10.895  612.709    0.000  612.709     0.000  388.360    0.000  388.360
165.90   533.445  185.808    0.000  185.808    32.685  557.892    0.000  557.892     0.000  400.023    0.000  400.023
166.00   508.683  181.270    0.000  181.270    18.158  537.570    0.000  537.570     0.000  388.964    0.000  388.964
166.10   461.304  179.711    0.000  179.711    16.343  584.871    0.000  584.871     0.000  358.301    0.000  358.301
166.20   489.677  160.878    0.000  160.878    18.158  552.184    0.000  552.184     0.000  369.461    0.000  369.461
166.30   491.944  183.770    0.000  183.770    10.895  566.887    0.000  566.887     0.000  420.230    0.000  420.230
166.40   551.848  177.963    0.000  177.963    20.061  554.301    0.000  554.301     0.000  369.159    0.000  369.159
166.50   483.265  201.297    0.000  201.297    10.895  547.517    0.000  547.517     0.000  298.987    0.000  298.987
166.60   474.142  239.354    0.000  239.354     7.263  532.167    0.000  532.167     0.000  388.964    0.000  388.964
166.70   466.856  197.637    0.000  197.637    10.895  542.024    0.000  542.024     0.000  309.744    0.000  309.744
166.80   500.692  152.208    0.000  152.208    25.508  547.601    0.000  547.601     0.000  368.355    0.000  368.355
166.90   514.112  152.115    0.000  152.115    32.685  540.422    0.000  540.422     0.000  368.455    0.000  368.455
167.00   541.154  187.699    0.000  187.699    14.527  565.415    0.000  565.415     0.000  348.349    0.000  348.349
167.10   537.229  136.301    0.000  136.301    18.158  495.202    0.000  495.202     0.000  318.490    0.000  318.490
167.20   507.153  133.861    0.000  133.861     3.632  457.198    0.000  457.198     0.000  278.679    0.000  278.679
167.30   548.464  160.931    0.000  160.931    30.869  486.642    0.000  486.642     0.000  388.361    0.000  388.361
167.40   534.991  135.589    0.000  135.589    31.129  469.952    0.000  469.952     0.000  308.738    0.000  308.738
167.50   540.058  117.958    0.000  117.958    25.681  459.661    0.000  459.661     0.000  318.490    0.000  318.490
167.60   525.308  120.607    0.000  120.607    31.042  452.529    0.000  452.529     0.000  318.691    0.000  318.691
167.70   503.638  137.929    0.000  137.929    12.797  484.047    0.000  484.047     0.000  378.207    0.000  378.207
167.80   471.390  138.452    0.000  138.452     1.816  447.167    0.000  447.167     0.000  258.773    0.000  258.773
167.90   457.939  122.573    0.000  122.573    10.895  468.220    0.000  468.220     0.000  238.868    0.000  238.868
168.00   472.754  120.046    0.000  120.046     1.816  458.709    0.000  458.709     0.000  258.773    0.000  258.773
168.10   468.130  137.197    0.000  137.197    21.790  432.208    0.000  432.208     0.000  238.868    0.000  238.868
168.20   598.030  125.879    0.000  125.879    47.731  515.647    0.000  515.647     0.000  353.776    0.000  353.776
168.30   615.563   65.311    0.000   65.311    60.744  417.636    0.000  417.636     0.000  252.440    0.000  252.440
168.40   608.844   85.753    0.000   85.753    23.692  502.547    0.000  502.547     0.000  242.587    0.000  242.587
168.50   610.418   90.146    0.000   90.146    49.374  522.825    0.000  522.825     0.000  293.255    0.000  293.255
168.60   602.897   69.978    0.000   69.978    20.147  521.272    0.000  521.272     0.000  342.718    0.000  342.718
168.70   606.331   79.534    0.000   79.534    34.501  479.419    0.000  479.419     0.000  483.264    0.000  483.264
168.80   573.758   81.950    0.000   81.950    38.565  548.725    0.000  548.725     0.000  421.034    0.000  421.034
168.90   603.449  111.771    0.000  111.771    33.204  586.469    0.000  586.469     0.000  437.924    0.000  437.924
169.00   601.546  140.603    0.000  140.603    56.464  610.509    0.000  610.509     0.000  528.505    0.000  528.505
169.10   624.568   77.019    0.000   77.019   104.151  527.844    0.000  527.844     0.000  457.830    0.000  457.830
169.20   649.325   79.742    0.000   79.742    75.400  553.827    0.000  553.827     0.000  329.649    0.000  329.649
169.30   573.816  172.953    0.000  172.953    51.016  601.776    0.000  601.776     0.000  398.113    0.000  398.113
169.40   589.777  120.516    0.000  120.516    29.313  525.374    0.000  525.374     0.000  363.931    0.000  363.931
169.50   610.412  140.935    0.000  140.935    33.117  585.863    0.000  585.863     0.000  460.846    0.000  460.846
169.60   582.535  134.004    0.000  134.004    56.723  584.651    0.000  584.651     0.000  411.886    0.000  411.886
169.70   549.225  113.142    0.000  113.142    43.840  523.819    0.000  523.819     0.000  361.518    0.000  361.518
169.80   581.332   94.851    0.000   94.851    25.681  590.834    0.000  590.834     0.000  402.134    0.000  402.134
169.90   532.885  129.563    0.000  129.563    19.974  538.647    0.000  538.647     0.000  351.967    0.000  351.967
170.00   545.389  122.207    0.000  122.207    42.370  479.546    0.000  479.546     0.000  314.066    0.000  314.066
170.10   581.198  124.729    0.000  124.729    32.685  550.151    0.000  550.151     0.000  362.825    0.000  362.825
170.20   543.495  110.782    0.000  110.782     5.534  521.009    0.000  521.009     0.000  371.773    0.000  371.773
170.30   591.808  118.730    0.000  118.730    21.877  552.613    0.000  552.613     0.000  388.260    0.000  388.260
170.40   508.220  221.818    0.000  221.818    12.711  604.195    0.000  604.195     0.000  408.869    0.000  408.869
170.50   550.968  187.584    0.000  187.584    25.422  588.673    0.000  588.673     0.000  468.284    0.000  468.284
170.60   513.859  159.367    0.000  159.367    10.895  540.727    0.000  540.727     0.000  338.999    0.000  338.999
170.70   540.837  173.292    0.000  173.292    14.527  529.180    0.000  529.180     0.000  320.903    0.000  320.903
170.80   565.872  190.360    0.000  190.360     0.000  595.200    0.000  595.200     0.000  408.768    0.000  408.768
170.90   544.729  131.156    0.000  131.156     1.816  589.452    0.000  589.452     0.000  419.828    0.000  419.828
171.00   510.722  176.772    0.000  176.772     0.000  547.384    0.000  547.384     0.000  358.502    0.000  358.502
171.10   522.144  181.391    0.000  181.391     5.448  657.114    0.000  657.114     0.000  398.113    0.000  398.113
171.20   602.464   73.977    0.000   73.977     0.000  601.643    0.000  601.643     0.000  398.113    0.000  398.113
171.30   536.143  121.516    0.000  121.516     1.816  580.114    0.000  580.114     0.000  409.473    0.000  409.473
171.40   567.050   91.229    0.000   91.229     9.079  602.334    0.000  602.334     0.000  398.113    0.000  398.113
171.50   539.884   81.806    0.000   81.806     1.816  594.251    0.000  594.251     0.000  318.691    0.000  318.691
171.60   518.572  115.800    0.000  115.800     0.000  576.740    0.000  576.740     0.000  428.574    0.000  428.574
171.70   550.523   72.466    0.000   72.466     0.000  555.121    0.000  555.121     0.000  381.022    0.000  381.022
171.80   600.794   27.249    0.000   27.249    19.974  537.653    0.000  537.653     0.000  421.034    0.000  421.034
171.90   556.272   57.845    0.000   57.845    12.711  498.138    0.000  498.138     0.000  369.260    0.000  369.260
172.00   612.943   69.818    0.000   69.818    12.711  560.698    0.000  560.698     0.000  421.034    0.000  421.034
172.10   547.165   84.173    0.000   84.173    10.895  579.203    0.000  579.203     0.000  428.373    0.000  428.373
172.20   530.772   92.667    0.000   92.667    29.226  546.475    0.000  546.475     0.000  309.141    0.000  309.141
172.30   565.829   55.997    0.000   55.997    14.527  534.240    0.000  534.240     0.000  350.560    0.000  350.560
172.40   637.881   49.944    0.000   49.944    21.790  572.154    0.000  572.154     0.000  431.188    0.000  431.188
172.50   597.083   43.862    0.000   43.862    34.933  580.459    0.000  580.459     0.000  437.924    0.000  437.924
172.60   521.970   65.018    0.000   65.018    18.591  506.440    0.000  506.440     0.000  328.443    0.000  328.443
172.70   541.141   35.761    0.000   35.761    18.245  502.422    0.000  502.422     0.000  318.490    0.000  318.490
172.80   512.738   83.985    0.000   83.985    47.385  519.540    0.000  519.540     0.000  338.597    0.000  338.597
172.90   487.549   82.284    0.000   82.284    31.129  462.642    0.000  462.642     0.000  248.820    0.000  248.820
173.00   497.097   73.379    0.000   73.379    58.280  505.489    0.000  505.489     0.000  338.999    0.000  338.999
173.10   517.968   83.332    0.000   83.332    45.482  452.053    0.000  452.053     0.000  310.548    0.000  310.548
173.20   493.100   93.200    0.000   93.200    46.086  461.435    0.000  461.435     0.000  292.251    0.000  292.251
173.30   515.024   49.435    0.000   49.435    40.121  527.102    0.000  527.102     0.000  332.866    0.000  332.866
173.40   506.062   60.778    0.000   60.778    49.546  538.646    0.000  538.646     0.000  380.620    0.000  380.620
173.50   538.965   56.537    0.000   56.537    58.453  526.022    0.000  526.022     0.000  432.294    0.000  432.294
173.60   561.142   60.145    0.000   60.145   101.341  542.972    0.000  542.972     0.000  451.697    0.000  451.697
173.70   575.604   49.604    0.000   49.604    32.944  555.768    0.000  555.768     0.000  420.632    0.000  420.632
173.80   539.357   64.743    0.000   64.743    43.407  571.289    0.000  571.289     0.000  460.443    0.000  460.443
173.90   560.889   79.761    0.000   79.761    52.659  603.286    0.000  603.286     0.000  428.373    0.000  428.373
174.00   524.507   81.304    0.000   81.304    43.926  626.366    0.000  626.366     0.000  548.309    0.000  548.309
174.10   553.880   57.493    0.000   57.493    56.810  502.504    0.000  502.504     0.000  399.922    0.000  399.922
174.20   557.447   58.222    0.000   58.222    51.362  573.671    0.000  573.671     0.000  440.739    0.000  440.739
174.30   523.675   46.511    0.000   46.511    33.377  513.786    0.000  513.786     0.000  399.218    0.000  399.218
174.40   510.376   69.316    0.000   69.316    45.915  530.651    0.000  530.651     0.000  388.562    0.000  388.562
174.50   544.824   62.961    0.000   62.961    44.963  525.718    0.000  525.718     0.000  391.377    0.000  391.377
174.60   502.391   56.780    0.000   56.780    61.133  464.674    0.000  464.674     0.000  360.111    0.000  360.111
174.70   510.775   51.808    0.000   51.808    57.847  460.694    0.000  460.694     0.000  430.987    0.000  430.987
174.80   517.222   69.560    0.000   69.560    39.126  475.955    0.000  475.955     0.000  390.573    0.000  390.573
174.90   518.846   53.660    0.000   53.660    31.302  480.927    0.000  480.927     0.000  319.697    0.000  319.697
175.00   553.365   72.682    0.000   72.682     5.448  547.512    0.000  547.512     0.000  320.702    0.000  320.702
175.10   488.774   85.673    0.000   85.673     1.816  519.929    0.000  519.929     0.000  338.999    0.000  338.999
175.20   510.646   51.261    0.000   51.261    27.238  499.864    0.000  499.864     0.000  350.158    0.000  350.158
175.30   467.083   80.794    0.000   80.794     0.000  503.884    0.000  503.884     0.000  309.744    0.000  309.744
175.40   452.754   96.998    0.000   96.998    10.895  523.770    0.000  523.770     0.000  422.844    0.000  422.844
175.50   457.571   96.853    0.000   96.853     0.000  521.223    0.000  521.223     0.000  400.525    0.000  400.525
175.60   460.319   92.255    0.000   92.255     1.902  520.876    0.000  520.876     0.000  320.300    0.000  320.300
175.70   476.768   80.314    0.000   80.314     0.000  548.500    0.000  548.500     0.000  400.928    0.000  400.928
175.80   468.932   88.178    0.000   88.178    11.068  513.267    0.000  513.267     0.000  401.129    0.000  401.129
175.90   469.954   78.328    0.000   78.328    18.850  512.230    0.000  512.230     0.000  340.607    0.000  340.607
176.00   524.476   58.140    0.000   58.140    22.352  572.023    0.000  572.023     0.000  420.632    0.000  420.632
176.10   482.267   75.151    0.000   75.151    46.520  527.881    0.000  527.881     0.000  400.726    0.000  400.726
176.20   518.006   42.734    0.000   42.734    33.290  519.879    0.000  519.879     0.000  221.978    0.000  221.978
176.30   511.500   62.268    0.000   62.268    40.294  500.515    0.000  500.515     0.000  292.854    0.000  292.854
176.40   447.630   84.807    0.000   84.807    20.234  478.943    0.000  478.943     0.000  189.104    0.000  189.104
176.50   464.670   91.439    0.000   91.439    10.895  570.036    0.000  570.036     0.000  360.312    0.000  360.312
176.60   457.023  108.432    0.000  108.432    33.117  508.387    0.000  508.387     0.000  258.773    0.000  258.773
176.70   462.514  118.284    0.000  118.284    37.095  525.852    0.000  525.852     0.000  228.915    0.000  228.915
176.80   454.538   92.352    0.000   92.352    20.147  531.731    0.000  531.731     0.000  318.490    0.000  318.490
176.90   464.356  116.960    0.000  116.960     9.079  582.145    0.000  582.145     0.000  368.254    0.000  368.254
177.00   514.895   57.905    0.000   57.905    27.324  529.265    0.000  529.265     0.000  240.677    0.000  240.677
177.10   465.979   94.766    0.000   94.766     7.263  524.683    0.000  524.683     0.000  299.188    0.000  299.188
177.20   458.299   99.065    0.000   99.065    16.775  546.992    0.000  546.992     0.000  289.235    0.000  289.235
177.30   441.454   93.530    0.000   93.530    12.797  512.534    0.000  512.534     0.000  259.980    0.000  259.980
177.40   475.725   76.319    0.000   76.319    11.068  510.326    0.000  510.326     0.000  191.315    0.000  191.315
177.50   486.325  108.579    0.000  108.579    22.049  507.040    0.000  507.040     0.000  211.020    0.000  211.020
177.60   467.112  104.563    0.000  104.563     7.350  540.464    0.000  540.464     0.000  221.174    0.000  221.174
177.70   492.065  100.383    0.000  100.383    21.963  522.302    0.000  522.302     0.000  252.440    0.000  252.440
177.80   516.110   93.271    0.000   93.271    11.068  535.489    0.000  535.489     0.000  241.280    0.000  241.280
177.90   580.173   48.878    0.000   48.878    36.576  542.755    0.000  542.755     0.000  281.896    0.000  281.896
178.00   535.905   38.848    0.000   38.848    23.692  508.036    0.000  508.036     0.000  252.239    0.000  252.239
178.10   486.331   92.097    0.000   92.097    29.572  503.888    0.000  503.888     0.000  260.181    0.000  260.181
178.20   452.637   97.203    0.000   97.203    20.147  567.179    0.000  567.179     0.000  330.856    0.000  330.856
178.30   482.716   81.403    0.000   81.403    11.154  544.007    0.000  544.007     0.000  220.772    0.000  220.772
178.40   484.626   76.054    0.000   76.054    37.095  490.180    0.000  490.180     0.000  171.209    0.000  171.209
178.50   480.912   68.573    0.000   68.573    27.756  458.058    0.000  458.058     0.000  181.161    0.000  181.161
178.60   484.480   63.894    0.000   63.894     9.079  535.705    0.000  535.705     0.000  282.499    0.000  282.499
178.70   450.180  112.333    0.000  112.333     9.079  502.113    0.000  502.113     0.000  171.611    0.000  171.611
178.80   394.399  114.178    0.000  114.178     0.000  461.472    0.000  461.472     0.000  161.457    0.000  161.457
178.90   467.036   61.561    0.000   61.561    29.572  517.416    0.000  517.416     0.000  141.752    0.000  141.752
179.00   408.563  129.585    0.000  129.585    27.843  473.319    0.000  473.319     0.000  190.109    0.000  190.109
179.10   425.700  111.611    0.000  111.611    31.647  520.793    0.000  520.793     0.000  229.116    0.000  229.116
179.20   392.014  126.008    0.000  126.008    44.791  469.686    0.000  469.686     0.000  179.754    0.000  179.754
179.30   389.365  142.972    0.000  142.972    40.640  491.739    0.000  491.739     0.000  179.151    0.000  179.151
179.40   394.951  129.468    0.000  129.468    40.900  461.778    0.000  461.778     0.000  209.612    0.000  209.612
179.50   414.575  128.691    0.000  128.691    33.463  469.600    0.000  469.600     0.000  239.471    0.000  239.471
179.60   411.821  112.917    0.000  112.917    31.561  436.743    0.000  436.743     0.000  219.766    0.000  219.766
179.70   405.784  111.030    0.000  111.030    39.084  425.202    0.000  425.202     0.000  209.411    0.000  209.411
179.80   434.574  137.744    0.000  137.744    44.963  442.581    0.000  442.581     0.000  229.317    0.000  229.317
179.90   430.174  100.255    0.000  100.255    40.554  460.737    0.000  460.737     0.000  150.901    0.000  150.901
180.00   469.032   93.581    0.000   93.581    46.476  448.461    0.000  448.461     0.000  191.717    0.000  191.717
180.10   482.413   94.913    0.000   94.913    42.886  497.359    0.000  497.359     0.000  432.395    0.000  432.395
180.20   476.177   90.101    0.000   90.101    40.208  486.550    0.000  486.550     0.000  171.410    0.000  171.410
180.30   477.868  114.309    0.000  114.309    63.380  456.030    0.000  456.030     0.000  259.577    0.000  259.577
180.40   463.550  103.103    0.000  103.103    38.997  535.191    0.000  535.191     0.000  290.441    0.000  290.441
180.50   436.457  127.478    0.000  127.478    31.561  511.279    0.000  511.279     0.000  329.448    0.000  329.448
180.60   379.251  143.437    0.000  143.437     9.339  503.799    0.000  503.799     0.000  250.831    0.000  250.831
180.70   424.081  106.701    0.000  106.701     1.902  492.515    0.000  492.515     0.000  370.466    0.000  370.466
180.80   461.597   94.655    0.000   94.655    15.045  448.890    0.000  448.890     0.000  292.050    0.000  292.050
180.90   447.808   88.370    0.000   88.370    11.241  493.593    0.000  493.593     0.000  320.903    0.000  320.903
181.00   478.963  110.623    0.000  110.623     7.609  491.735    0.000  491.735     0.000  241.682    0.000  241.682
181.10   422.747  121.242    0.000  121.242    23.779  475.310    0.000  475.310     0.000  309.342    0.000  309.342
181.20   406.516  145.760    0.000  145.760    30.177  459.917    0.000  459.917     0.000  359.206    0.000  359.206
181.30   380.542  143.138    0.000  143.138    33.896  456.806    0.000  456.806     0.000  329.146    0.000  329.146
181.40   381.793  139.009    0.000  139.009    31.734  450.969    0.000  450.969     0.000  309.543    0.000  309.543
181.50   446.391  118.124    0.000  118.124    50.584  475.959    0.000  475.959     0.000  429.580    0.000  429.580
181.60   413.536  111.838    0.000  111.838    29.918  476.257    0.000  476.257     0.000  311.955    0.000  311.955
181.70   460.756   75.176    0.000   75.176    20.061  485.252    0.000  485.252     0.000  341.211    0.000  341.211
181.80   460.379   62.554    0.000   62.554    14.786  456.026    0.000  456.026     0.000  301.399    0.000  301.399
181.90   447.607   80.413    0.000   80.413    29.486  474.010    0.000  474.010     0.000  261.588    0.000  261.588
182.00   428.477   92.436    0.000   92.436    20.407  511.104    0.000  511.104     0.000  321.707    0.000  321.707
182.10   422.867  139.233    0.000  139.233    22.049  564.409    0.000  564.409     0.000  330.051    0.000  330.051
182.20   423.476   91.910    0.000   91.910    29.226  522.129    0.000  522.129     0.000  330.454    0.000  330.454
182.30   469.583   86.218    0.000   86.218    18.158  516.381    0.000  516.381     0.000  422.241    0.000  422.241
182.40   440.993   75.612    0.000   75.612    24.038  465.926    0.000  465.926     0.000  201.268    0.000  201.268
182.50   475.963   96.688    0.000   96.688    38.911  504.319    0.000  504.319     0.000  350.761    0.000  350.761
182.60   500.484   96.140    0.000   96.140    25.595  562.510    0.000  562.510     0.000  351.566    0.000  351.566
182.70   508.354  108.786    0.000  108.786    56.939  590.961    0.000  590.961     0.000  523.176    0.000  523.176
182.80   483.090  105.214    0.000  105.214    31.302  559.875    0.000  559.875     0.000  411.081    0.000  411.081
182.90   465.242   81.065    0.000   81.065    57.415  497.143    0.000  497.143     0.000  400.525    0.000  400.525
183.00   459.287  111.734    0.000  111.734    27.497  476.040    0.000  476.040     0.000  343.523    0.000  343.523
183.10   517.763   76.750    0.000   76.750    51.922  526.977    0.000  526.977     0.000  441.141    0.000  441.141
183.20   480.361   97.843    0.000   97.843    46.347  558.490    0.000  558.490     0.000  391.477    0.000  391.477
183.30   517.217   87.913    0.000   87.913    76.870  532.158    0.000  532.158     0.000  461.248    0.000  461.248
183.40   449.753  108.171    0.000  108.171    49.719  521.438    0.000  521.438     0.000  380.620    0.000  380.620
183.50   483.085   99.368    0.000   99.368    47.731  545.737    0.000  545.737     0.000  360.714    0.000  360.714
183.60   442.083  115.298    0.000  115.298    31.129  549.756    0.000  549.756     0.000  452.501    0.000  452.501
183.70   387.445  143.216    0.000  143.216    10.895  529.048    0.000  529.048     0.000  333.168    0.000  333.168
183.80   385.548  173.480    0.000  173.480    19.974  565.885    0.000  565.885     0.000  372.175    0.000  372.175
183.90   381.752  159.737    0.000  159.737     9.339  556.802    0.000  556.802     0.000  383.234    0.000  383.234
184.00   398.605  165.179    0.000  165.179     7.263  550.055    0.000  550.055     0.000  351.968    0.000  351.968
184.10   492.916   77.219    0.000   77.219    20.234  521.051    0.000  521.051     0.000  361.719    0.000  361.719
184.20   447.312  115.446    0.000  115.446    36.317  513.704    0.000  513.704     0.000  351.968    0.000  351.968
184.30   507.841   91.715    0.000   91.715    38.133  546.085    0.000  546.085     0.000  470.597    0.000  470.597
184.40   507.000   89.061    0.000   89.061    51.708  550.796    0.000  550.796     0.000  462.856    0.000  462.856
184.50   459.245   73.800    0.000   73.800    71.811  494.762    0.000  494.762     0.000  464.465    0.000  464.465
184.60   485.003  106.405    0.000  106.405    61.349  505.571    0.000  505.571     0.000  402.536    0.000  402.536
184.70   479.112   79.592    0.000   79.592    34.674  549.066    0.000  549.066     0.000  391.779    0.000  391.779
184.80   408.343  100.730    0.000  100.730    31.734  495.583    0.000  495.583     0.000  300.193    0.000  300.193
184.90   445.378  110.069    0.000  110.069    38.651  526.153    0.000  526.153     0.000  391.377    0.000  391.377
185.00   478.881  108.074    0.000  108.074    18.677  551.873    0.000  551.873     0.000  373.884    0.000  373.884
185.10   450.448   90.426    0.000   90.426    13.100  538.346    0.000  538.346     0.000  312.559    0.000  312.559
185.20   459.943  127.226    0.000  127.226     5.448  521.399    0.000  521.399     0.000  272.144    0.000  272.144
185.30   419.987  130.800    0.000  130.800     0.000  534.587    0.000  534.587     0.000  211.422    0.000  211.422
185.40   417.915  138.039    0.000  138.039     3.632  514.912    0.000  514.912     0.000  270.737    0.000  270.737
185.50   407.570  195.921    0.000  195.921    10.895  523.343    0.000  523.343     0.000  262.392    0.000  262.392
185.60   411.015  159.511    0.000  159.511    12.711  528.138    0.000  528.138     0.000  232.534    0.000  232.534
185.70   384.669  170.855    0.000  170.855     9.079  500.427    0.000  500.427     0.000  181.765    0.000  181.765
185.80   414.622  162.131    0.000  162.131    16.343  513.570    0.000  513.570     0.000  271.742    0.000  271.742
185.90   392.640  146.505    0.000  146.505     7.263  475.307    0.000  475.307     0.000  171.711    0.000  171.711
186.00   426.197  154.934    0.000  154.934     5.448  514.177    0.000  514.177     0.000  161.457    0.000  161.457
186.10   461.092  118.617    0.000  118.617    14.786  524.505    0.000  524.505     0.000  191.315    0.000  191.315
186.20   469.060  141.566    0.000  141.566    19.974  486.203    0.000  486.203     0.000  201.167    0.000  201.167
186.30   477.619  149.621    0.000  149.621    26.027  491.693    0.000  491.693     0.000  161.055    0.000  161.055
186.40   493.982  133.685    0.000  133.685    44.445  487.454    0.000  487.454     0.000  161.055    0.000  161.055
186.50   490.891   80.391    0.000   80.391    39.084  510.198    0.000  510.198     0.000  262.191    0.000  262.191
186.60   445.825  116.792    0.000  116.792    57.761  517.890    0.000  517.890     0.000  221.777    0.000  221.777
186.70   445.156   95.293    0.000   95.293    14.613  503.886    0.000  503.886     0.000  282.097    0.000  282.097
186.80   488.220   69.754    0.000   69.754     5.707  489.834    0.000  489.834     0.000  262.794    0.000  262.794
186.90   445.054   83.606    0.000   83.606    17.121  500.899    0.000  500.899     0.000  272.345    0.000  272.345
187.00   497.453   94.751    0.000   94.751     9.511  503.192    0.000  503.192     0.000  283.504    0.000  283.504
187.10   468.415   74.830    0.000   74.830    11.414  465.752    0.000  465.752     0.000  171.410    0.000  171.410
187.20   451.240   91.567    0.000   91.567     0.000  452.652    0.000  452.652     0.000  111.089    0.000  111.089
187.30   488.642  103.683    0.000  103.683    22.741  524.639    0.000  524.639     0.000  362.524    0.000  362.524
187.40   459.195  105.323    0.000  105.323    32.339  522.650    0.000  522.650     0.000  361.719    0.000  361.719
187.50   471.451   68.177    0.000   68.177    30.350  483.823    0.000  483.823     0.000  333.268    0.000  333.268
187.60   505.634   68.525    0.000   68.525    41.591  475.437    0.000  475.437     0.000  292.451    0.000  292.451
187.70   489.564   71.854    0.000   71.854    31.993  465.404    0.000  465.404     0.000  262.593    0.000  262.593
187.80   475.278   72.431    0.000   72.431    30.437  465.104    0.000  465.104     0.000  202.273    0.000  202.273
187.90   494.854   91.083    0.000   91.083    24.211  575.832    0.000  575.832     0.000  342.819    0.000  342.819
188.00   501.370   52.913    0.000   52.913    49.806  495.333    0.000  495.333     0.000  358.502    0.000  358.502
188.10   505.389   62.060    0.000   62.060    65.716  506.013    0.000  506.013     0.000  269.329    0.000  269.329
188.20   517.024   55.423    0.000   55.423    63.554  472.896    0.000  472.896     0.000  299.188    0.000  299.188
188.30   483.990   91.240    0.000   91.240    45.569  568.919    0.000  568.919     0.000  358.301    0.000  358.301
188.40   465.259   92.749    0.000   92.749    31.129  536.191    0.000  536.191     0.000  398.113    0.000  398.113
188.50   474.708  103.727    0.000  103.727    47.212  532.384    0.000  532.384     0.000  358.502    0.000  358.502
188.60   447.055  125.663    0.000  125.663    25.768  557.115    0.000  557.115     0.000  328.443    0.000  328.443
188.70   432.605  160.163    0.000  160.163    23.865  531.219    0.000  531.219     0.000  409.272    0.000  409.272
188.80   424.099  147.953    0.000  147.953    23.692  519.935    0.000  519.935     0.000  320.501    0.000  320.501
188.90   495.825  120.719    0.000  120.719    37.008  564.293    0.000  564.293     0.000  329.247    0.000  329.247
189.00   441.842  135.281    0.000  135.281    14.527  507.224    0.000  507.224     0.000  340.004    0.000  340.004
189.10   441.851  149.863    0.000  149.863    41.937  545.011    0.000  545.011     0.000  328.443    0.000  328.443
189.20   528.690   79.933    0.000   79.933    90.273  475.750    0.000  475.750     0.000  329.247    0.000  329.247
189.30   514.745   81.028    0.000   81.028    89.063  461.223    0.000  461.223     0.000  240.275    0.000  240.275
189.40   479.930   82.308    0.000   82.308    67.705  528.884    0.000  528.884     0.000  338.396    0.000  338.396
189.50   514.733  114.564    0.000  114.564    19.974  576.572    0.000  576.572     0.000  398.113    0.000  398.113
189.60   467.669  116.560    0.000  116.560    40.208  533.078    0.000  533.078     0.000  309.744    0.000  309.744
189.70   491.538   98.235    0.000   98.235    38.392  521.924    0.000  521.924     0.000  420.029    0.000  420.029
189.80   497.306   77.530    0.000   77.530    42.024  502.901    0.000  502.901     0.000  400.123    0.000  400.123
189.90   514.703   81.845    0.000   81.845    65.630  469.005    0.000  469.005     0.000  239.873    0.000  239.873
190.00   486.038  109.169    0.000  109.169    64.333  476.874    0.000  476.874     0.000  269.329    0.000  269.329
190.10   490.637   90.768    0.000   90.768    70.991  464.941    0.000  464.941     0.000  281.494    0.000  281.494
190.20   499.168  108.385    0.000  108.385    42.024  548.729    0.000  548.729     0.000  370.064    0.000  370.064
190.30   502.380  112.523    0.000  112.523    70.818  580.377    0.000  580.377     0.000  398.113    0.000  398.113
190.40   453.415   93.903    0.000   93.903    49.028  517.298    0.000  517.298     0.000  389.165    0.000  389.165
190.50   430.933  140.353    0.000  140.353    32.945  582.495    0.000  582.495     0.000  398.113    0.000  398.113
190.60   442.317  112.692    0.000  112.692     5.448  581.587    0.000  581.587     0.000  298.585    0.000  298.585
190.70   510.360  101.991    0.000  101.991    30.869  560.143    0.000  560.143     0.000  457.830    0.000  457.830
190.80   523.506   74.495    0.000   74.495    32.685  510.769    0.000  510.769     0.000  319.898    0.000  319.898
190.90   501.709   89.416    0.000   89.416    27.238  541.680    0.000  541.680     0.000  432.596    0.000  432.596
191.00   514.731   99.545    0.000   99.545    18.158  542.849    0.000  542.849     0.000  330.454    0.000  330.454
191.10   457.435   72.039    0.000   72.039    32.685  530.439    0.000  530.439     0.000  251.233    0.000  251.233
191.20   457.747   79.274    0.000   79.274    11.154  492.783    0.000  492.783     0.000  291.849    0.000  291.849
191.30   483.409   53.863    0.000   53.863    18.850  514.572    0.000  514.572     0.000  320.501    0.000  320.501
191.40   542.566   45.321    0.000   45.321    38.133  597.755    0.000  597.755     0.000  401.330    0.000  401.330
191.50   514.818   43.857    0.000   43.857    43.580  506.183    0.000  506.183     0.000  322.914    0.000  322.914
191.60   471.049  123.372    0.000  123.372    16.343  570.691    0.000  570.691     0.000  352.169    0.000  352.169
191.70   500.158  100.073    0.000  100.073    12.711  591.226    0.000  591.226     0.000  493.519    0.000  493.519
191.80   463.113  118.309    0.000  118.309     1.816  571.945    0.000  571.945     0.000  370.868    0.000  370.868
191.90   461.895  135.883    0.000  135.883    25.508  574.019    0.000  574.019     0.000  321.506    0.000  321.506
192.00   472.046  125.851    0.000  125.851     1.816  566.627    0.000  566.627     0.000  402.737    0.000  402.737
192.10   449.956  119.417    0.000  119.417     1.816  521.879    0.000  521.879     0.000  301.600    0.000  301.600
192.20   435.994  129.874    0.000  129.874     0.000  513.190    0.000  513.190     0.000  301.198    0.000  301.198
192.30   423.936  171.274    0.000  171.274     0.000  554.867    0.000  554.867     0.000  270.737    0.000  270.737
192.40   410.675  157.273    0.000  157.273     0.000  513.276    0.000  513.276     0.000  291.648    0.000  291.648
192.50   454.077  113.193    0.000  113.193     0.000  530.786    0.000  530.786     0.000  291.246    0.000  291.246
192.60   415.946  110.894    0.000  110.894     1.816  496.631    0.000  496.631     0.000  251.434    0.000  251.434
192.70   439.476  128.548    0.000  128.548     0.000  553.007    0.000  553.007     0.000  291.849    0.000  291.849
192.80   461.307  141.296    0.000  141.296     0.000  575.748    0.000  575.748     0.000  352.571    0.000  352.571
192.90   427.925  125.036    0.000  125.036     3.632  539.821    0.000  539.821     0.000  302.606    0.000  302.606
193.00   433.483  103.614    0.000  103.614     5.620  538.265    0.000  538.265     0.000  291.044    0.000  291.044
193.10   469.325   99.884    0.000   99.884    31.388  495.073    0.000  495.073     0.000  191.717    0.000  191.717
193.20   485.592  116.916    0.000  116.916    20.839  529.574    0.000  529.574     0.000  362.524    0.000  362.524
193.30   467.823  100.595    0.000  100.595    34.155  502.337    0.000  502.337     0.000  331.861    0.000  331.861
193.40   470.695   93.987    0.000   93.987    56.723  502.683    0.000  502.683     0.000  381.223    0.000  381.223
193.50   416.752  119.756    0.000  119.756    13.316  549.593    0.000  549.593     0.000  330.454    0.000  330.454
193.60   433.719  107.682    0.000  107.682    32.339  501.300    0.000  501.300     0.000  231.328    0.000  231.328
193.70   407.129  137.240    0.000  137.240    18.850  520.453    0.000  520.453     0.000  251.635    0.000  251.635
193.80   420.228  134.646    0.000  134.646    22.655  516.690    0.000  516.690     0.000  341.613    0.000  341.613
193.90   449.697  112.478    0.000  112.478    32.080  536.794    0.000  536.794     0.000  310.548    0.000  310.548
194.00   387.977  130.358    0.000  130.358     5.448  532.643    0.000  532.643     0.000  272.546    0.000  272.546
194.10   425.375  138.558    0.000  138.558    10.981  561.177    0.000  561.177     0.000  372.074    0.000  372.074
194.20   422.727  105.332    0.000  105.332    24.384  504.324    0.000  504.324     0.000  212.829    0.000  212.829
194.30   456.097  118.678    0.000  118.678    27.756  479.206    0.000  479.206     0.000  324.321    0.000  324.321
194.40   503.385  105.994    0.000  105.994    26.373  575.965    0.000  575.965     0.000  418.219    0.000  418.219
194.50   471.833   92.421    0.000   92.421    16.688  520.064    0.000  520.064     0.000  340.406    0.000  340.406
194.60   522.580   99.146    0.000   99.146    52.746  564.378    0.000  564.378     0.000  467.782    0.000  467.782
194.70   486.656   94.918    0.000   94.918    34.933  579.943    0.000  579.943     0.000  428.373    0.000  428.373
194.80   441.490  127.496    0.000  127.496     1.902  569.091    0.000  569.091     0.000  379.011    0.000  379.011
194.90   443.382  119.201    0.000  119.201     5.448  538.742    0.000  538.742     0.000  380.821    0.000  380.821
195.00   464.599  116.247    0.000  116.247    10.895  547.345    0.000  547.345     0.000  370.868    0.000  370.868
195.10   467.945  138.624    0.000  138.624     0.000  522.529    0.000  522.529     0.000  270.335    0.000  270.335
195.20   468.495  130.149    0.000  130.149     0.000  600.608    0.000  600.608     0.000  399.721    0.000  399.721
195.30   430.140  117.556    0.000  117.556     3.632  571.643    0.000  571.643     0.000  319.495    0.000  319.495
195.40   467.850  124.354    0.000  124.354    16.343  645.790    0.000  645.790     0.000  428.976    0.000  428.976
195.50   516.741  128.980    0.000  128.980     0.000  591.531    0.000  591.531     0.000  368.254    0.000  368.254
195.60   473.871  138.666    0.000  138.666     7.436  704.545    0.000  704.545     0.000  569.321    0.000  569.321
195.70   478.960  119.675    0.000  119.675    12.711  552.273    0.000  552.273     0.000  280.488    0.000  280.488
195.80   463.933  131.773    0.000  131.773     9.079  587.899    0.000  587.899     0.000  349.354    0.000  349.354
195.90   497.206  142.729    0.000  142.729     0.000  553.658    0.000  553.658     0.000  369.461    0.000  369.461
196.00   476.334  137.387    0.000  137.387     1.816  601.821    0.000  601.821     0.000  428.574    0.000  428.574
196.10   523.222  122.843    0.000  122.843     3.632  525.728    0.000  525.728     0.000  250.228    0.000  250.228
196.20   463.878  139.895    0.000  139.895     0.000  566.455    0.000  566.455     0.000  241.079    0.000  241.079
196.30   500.335  145.197    0.000  145.197     0.000  534.202    0.000  534.202     0.000  290.441    0.000  290.441
196.40   477.053  146.655    0.000  146.655     0.000  523.221    0.000  523.221     0.000  301.198    0.000  301.198
196.50   428.079  162.278    0.000  162.278     0.000  532.300    0.000  532.300     0.000  398.917    0.000  398.917
196.60   426.403  162.940    0.000  162.940     0.000  504.068    0.000  504.068     0.000  258.773    0.000  258.773
196.70   439.772  150.440    0.000  150.440     0.000  526.161    0.000  526.161     0.000  338.597    0.000  338.597
196.80   432.153  115.444    0.000  115.444     0.000  565.893    0.000  565.893     0.000  368.857    0.000  368.857
196.90   483.382  128.794    0.000  128.794     0.000  567.795    0.000  567.795     0.000  319.093    0.000  319.093
197.00   431.673  170.097    0.000  170.097     0.000  556.771    0.000  556.771     0.000  350.560    0.000  350.560
197.10   482.449  198.889    0.000  198.889     1.816  593.347    0.000  593.347     0.000  279.081    0.000  279.081
197.20   471.870  149.672    0.000  149.672    10.895  527.545    0.000  527.545     0.000  189.104    0.000  189.104
197.30   428.867  174.429    0.000  174.429     0.000  507.484    0.000  507.484     0.000  200.464    0.000  200.464
197.40   459.392  163.821    0.000  163.821     7.263  563.472    0.000  563.472     0.000  318.490    0.000  318.490
197.50   420.502  165.795    0.000  165.795    14.527  549.161    0.000  549.161     0.000  358.905    0.000  358.905
197.60   435.080  150.289    0.000  150.289     9.079  578.734    0.000  578.734     0.000  338.396    0.000  338.396
197.70   421.267  169.642    0.000  169.642     0.000  563.861    0.000  563.861     0.000  318.490    0.000  318.490
197.80   466.723  136.781    0.000  136.781     0.000  546.177    0.000  546.177     0.000  369.662    0.000  369.662
197.90   478.270   82.836    0.000   82.836     0.000  525.426    0.000  525.426     0.000  219.163    0.000  219.163
198.00   454.397  143.282    0.000  143.282     0.000  507.742    0.000  507.742     0.000  299.590    0.000  299.590
198.10   475.513  145.021    0.000  145.021    16.343  576.528    0.000  576.528     0.000  349.957    0.000  349.957
198.20   476.621  128.991    0.000  128.991    25.422  537.488    0.000  537.488     0.000  269.128    0.000  269.128
198.30   456.836  173.370    0.000  173.370     0.000  565.071    0.000  565.071     0.000  258.773    0.000  258.773
198.40   465.157  159.888    0.000  159.888     0.000  590.665    0.000  590.665     0.000  338.597    0.000  338.597
198.50   414.087  158.369    0.000  158.369     1.816  562.043    0.000  562.043     0.000  328.443    0.000  328.443
198.60   523.944  118.358    0.000  118.358    10.895  465.588    0.000  465.588     0.000  169.801    0.000  169.801
198.70   491.263  152.324    0.000  152.324     3.632  512.931    0.000  512.931     0.000  240.275    0.000  240.275
198.80   518.522  137.259    0.000  137.259    34.847  481.197    0.000  481.197     0.000  160.250    0.000  160.250
198.90   478.410  159.862    0.000  159.862     0.000  493.432    0.000  493.432     0.000  140.546    0.000  140.546
199.00   480.474  162.694    0.000  162.694     0.000  492.999    0.000  492.999     0.000  151.504    0.000  151.504
199.10   467.794  154.366    0.000  154.366    23.606  528.841    0.000  528.841     0.000  270.938    0.000  270.938
199.20   434.846  156.851    0.000  156.851     0.000  448.901    0.000  448.901     0.000  150.499    0.000  150.499
199.30   542.677  150.001    0.000  150.001    14.527  478.344    0.000  478.344     0.000  221.576    0.000  221.576
199.40   490.054  123.690    0.000  123.690     0.000  470.648    0.000  470.648     0.000  239.270    0.000  239.270
199.50   538.221  155.112    0.000  155.112     0.000  511.720    0.000  511.720     0.000  261.186    0.000  261.186
199.60   470.750  182.000    0.000  182.000     0.000  531.089    0.000  531.089     0.000  311.151    0.000  311.151
199.70   427.054  187.038    0.000  187.038     0.000  495.939    0.000  495.939     0.000  250.831    0.000  250.831
199.80   438.749  182.898    0.000  182.898     0.000  507.698    0.000  507.698     0.000  290.240    0.000  290.240
199.90   427.135  189.006    0.000  189.006     0.000  458.628    0.000  458.628     0.000  230.724    0.000  230.724
200.00   420.424  190.835    0.000  190.835     0.000  474.193    0.000  474.193     0.000  250.630    0.000  250.630
200.10   446.738  188.612    0.000  188.612     1.816  471.253    0.000  471.253     0.000  239.270    0.000  239.270
200.20   385.822  228.490    0.000  228.490     0.000  451.364    0.000  451.364     0.000  229.920    0.000  229.920
200.30   376.287  204.433    0.000  204.433     0.000  403.937    0.000  403.937     0.000  270.133    0.000  270.133
200.40   428.469  211.608    0.000  211.608     0.000  446.220    0.000  446.220     0.000  220.369    0.000  220.369
200.50   428.056  224.631    0.000  224.631     0.000  460.012    0.000  460.012     0.000  140.345    0.000  140.345
200.60   445.728  160.434    0.000  160.434     0.000  495.378    0.000  495.378     0.000  280.287    0.000  280.287
200.70   421.936  162.420    0.000  162.420     3.632  496.069    0.000  496.069     0.000  230.724    0.000  230.724
200.80   438.817  144.622    0.000  144.622    18.158  453.483    0.000  453.483     0.000  160.854    0.000  160.854
200.90   425.374  169.521    0.000  169.521     9.079  470.647    0.000  470.647     0.000  231.730    0.000  231.730
201.00   414.532  211.642    0.000  211.642     1.816  483.142    0.000  483.142     0.000  151.102    0.000  151.102
201.10   419.304  149.820    0.000  149.820     5.448  465.806    0.000  465.806     0.000  150.097    0.000  150.097
201.20   452.591  163.069    0.000  163.069    16.343  479.294    0.000  479.294     0.000  110.285    0.000  110.285
201.30   385.387  167.542    0.000  167.542    19.974  440.643    0.000  440.643     0.000  150.499    0.000  150.499
201.40   389.666  166.354    0.000  166.354    23.606  456.207    0.000  456.207     0.000  110.888    0.000  110.888
201.50   447.563  153.911    0.000  153.911    41.764  492.739    0.000  492.739     0.000  180.357    0.000  180.357
201.60   405.044  178.716    0.000  178.716     0.000  449.809    0.000  449.809     0.000   79.824    0.000   79.824
201.70   347.589  171.346    0.000  171.346    30.956  377.823    0.000  377.823     0.000   99.930    0.000   99.930
201.80   393.707  160.066    0.000  160.066    10.895  404.801    0.000  404.801     0.000  109.682    0.000  109.682
201.90   395.425  186.517    0.000  186.517    10.895  418.980    0.000  418.980     0.000  129.789    0.000  129.789
202.00   402.255  197.699    0.000  197.699    16.515  446.177    0.000  446.177     0.000  130.191    0.000  130.191
202.10   389.796  179.023    0.000  179.023    23.606  472.289    0.000  472.289     0.000  180.357    0.000  180.357
202.20   409.572  154.043    0.000  154.043     7.263  455.948    0.000  455.948     0.000  150.901    0.000  150.901
202.30   444.605  133.300    0.000  133.300    21.963  446.523    0.000  446.523     0.000  110.285    0.000  110.285
202.40   441.614  136.070    0.000  136.070    21.790  442.458    0.000  442.458     0.000  159.848    0.000  159.848
202.50   443.399  175.354    0.000  175.354     3.632  482.494    0.000  482.494     0.000  100.533    0.000  100.533
202.60   449.908  167.784    0.000  167.784     9.079  471.642    0.000  471.642     0.000  160.653    0.000  160.653
202.70   380.224  146.008    0.000  146.008    36.663  474.970    0.000  474.970     0.000  120.841    0.000  120.841
202.80   447.576  145.989    0.000  145.989    34.674  435.583    0.000  435.583     0.000  109.883    0.000  109.883
202.90   445.559  139.658    0.000  139.658    12.884  444.880    0.000  444.880     0.000   70.072    0.000   70.072
203.00   494.165  134.547    0.000  134.547     9.079  443.927    0.000  443.927     0.000  130.995    0.000  130.995
203.10   456.275  160.041    0.000  160.041    13.230  462.518    0.000  462.518     0.000  239.873    0.000  239.873
203.20   422.902  153.364    0.000  153.364     0.000  415.176    0.000  415.176     0.000  161.055    0.000  161.055
203.30   442.036  141.860    0.000  141.860     7.263  454.779    0.000  454.779     0.000  210.216    0.000  210.216
203.40   429.177  112.535    0.000  112.535     3.632  451.667    0.000  451.667     0.000  150.499    0.000  150.499
203.50   406.297  122.208    0.000  122.208     1.816  465.848    0.000  465.848     0.000  169.801    0.000  169.801
203.60   417.566  107.691    0.000  107.691    16.343  408.347    0.000  408.347     0.000  100.735    0.000  100.735
203.70   348.470  141.605    0.000  141.605     5.448  463.903    0.000  463.903     0.000   69.670    0.000   69.670
203.80   374.002  136.027    0.000  136.027     3.632  445.572    0.000  445.572     0.000   89.776    0.000   89.776
203.90   412.013  119.459    0.000  119.459    27.238  438.654    0.000  438.654     0.000  110.285    0.000  110.285
204.00   342.160  140.910    0.000  140.910    18.158  423.738    0.000  423.738     0.000   79.623    0.000   79.623
204.10   412.481  105.619    0.000  105.619    21.790  482.969    0.000  482.969     0.000  150.901    0.000  150.901
204.20   403.019  144.868    0.000  144.868     7.263  429.617    0.000  429.617     0.000  140.747    0.000  140.747
204.30   432.767  116.653    0.000  116.653    36.317  477.607    0.000  477.607     0.000  210.216    0.000  210.216
204.40   443.119   95.869    0.000   95.869    34.501  443.318    0.000  443.318     0.000  152.107    0.000  152.107
204.50   415.840  151.153    0.000  151.153    12.711  520.450    0.000  520.450     0.000  242.688    0.000  242.688
204.60   500.266  102.101    0.000  102.101    38.392  533.422    0.000  533.422     0.000  212.226    0.000  212.226
204.70   474.919  169.514    0.000  169.514    34.501  523.475    0.000  523.475     0.000  253.043    0.000  253.043
204.80   451.174  155.105    0.000  155.105    21.790  544.143    0.000  544.143     0.000  202.072    0.000  202.072
204.90   443.649  170.970    0.000  170.970     7.523  529.184    0.000  529.184     0.000  272.546    0.000  272.546
205.00   466.133  159.661    0.000  159.661    23.606  520.537    0.000  520.537     0.000  222.380    0.000  222.380
205.10   442.952  168.428    0.000  168.428    23.692  514.786    0.000  514.786     0.000  202.273    0.000  202.273
205.20   457.727  149.662    0.000  149.662     3.632  486.295    0.000  486.295     0.000  131.397    0.000  131.397
205.30   466.484  144.871    0.000  144.871    32.685  467.229    0.000  467.229     0.000  132.000    0.000  132.000
205.40   436.334  172.667    0.000  172.667    16.343  456.160    0.000  456.160     0.000  212.427    0.000  212.427
205.50   406.120  169.422    0.000  169.422     7.263  465.498    0.000  465.498     0.000  121.042    0.000  121.042
205.60   448.270  155.401    0.000  155.401    14.527  470.646    0.000  470.646     0.000  161.256    0.000  161.256
205.70   413.223  170.771    0.000  170.771     1.816  478.555    0.000  478.555     0.000  172.013    0.000  172.013
205.80   436.693  162.964    0.000  162.964    14.613  464.851    0.000  464.851     0.000  111.693    0.000  111.693
205.90   424.046  187.202    0.000  187.202     0.000  504.023    0.000  504.023     0.000  181.362    0.000  181.362
206.00   387.308  206.501    0.000  206.501     0.000  487.247    0.000  487.247     0.000  202.072    0.000  202.072
206.10   400.112  219.796    0.000  219.796     1.816  516.215    0.000  516.215     0.000   80.829    0.000   80.829
206.20   428.061  220.541    0.000  220.541     0.000  490.705    0.000  490.705     0.000  202.675    0.000  202.675
206.30   403.280  188.522    0.000  188.522     0.000  452.918    0.000  452.918     0.000  182.569    0.000  182.569
206.40   440.367  139.729    0.000  139.729     5.448  448.422    0.000  448.422     0.000  141.350    0.000  141.350
206.50   419.797  164.840    0.000  164.840     0.000  470.904    0.000  470.904     0.000  151.705    0.000  151.705
206.60   430.121  113.823    0.000  113.823     0.000  450.239    0.000  450.239     0.000  110.888    0.000  110.888
206.70   429.197  151.789    0.000  151.789    10.895  447.470    0.000  447.470     0.000  141.551    0.000  141.551
206.80   430.837  189.695    0.000  189.695     1.816  443.796    0.000  443.796     0.000   81.231    0.000   81.231
206.90   386.307  187.710    0.000  187.710    16.343  460.528    0.000  460.528     0.000  110.888    0.000  110.888
207.00   415.431  192.644    0.000  192.644    18.764  447.427    0.000  447.427     0.000  172.214    0.000  172.214
207.10   470.011  164.022    0.000  164.022    29.053  456.290    0.000  456.290     0.000  172.214    0.000  172.214
207.20   408.221  143.141    0.000  143.141    30.869  416.688    0.000  416.688     0.000  101.539    0.000  101.539
207.30   448.382  171.853    0.000  171.853     9.079  486.123    0.000  486.123     0.000  161.658    0.000  161.658
207.40   382.489  224.345    0.000  224.345     0.000  476.134    0.000  476.134     0.000  111.492    0.000  111.492
207.50   394.153  235.644    0.000  235.644     1.816  526.155    0.000  526.155     0.000  203.078    0.000  203.078
207.60   418.865  208.683    0.000  208.683     0.000  510.635    0.000  510.635     0.000  182.167    0.000  182.167
207.70   396.840  200.197    0.000  200.197    12.711  499.048    0.000  499.048     0.000  172.013    0.000  172.013
207.80   456.248  168.515    0.000  168.515     3.632  477.304    0.000  477.304     0.000  161.658    0.000  161.658
207.90   453.281  148.030    0.000  148.030     0.000  499.956    0.000  499.956     0.000  202.072    0.000  202.072
208.00   456.250  148.432    0.000  148.432     0.000  474.709    0.000  474.709     0.000  181.966    0.000  181.966
208.10   483.883  135.544    0.000  135.544     1.816  495.980    0.000  495.980     0.000  131.799    0.000  131.799
208.20   491.093  108.382    0.000  108.382     0.000  497.925    0.000  497.925     0.000  121.444    0.000  121.444
208.30   424.238  134.508    0.000  134.508     0.000  451.794    0.000  451.794     0.000   10.154    0.000   10.154
208.40   432.855  142.586    0.000  142.586     3.632  462.906    0.000  462.906     0.000   60.722    0.000   60.722
208.50   475.772  111.668    0.000  111.668     0.000  539.604    0.000  539.604     0.000  231.931    0.000  231.931
208.60   453.111  120.319    0.000  120.319     1.816  408.517    0.000  408.517     0.000  101.539    0.000  101.539
208.70   469.765   91.967    0.000   91.967    14.613  425.767    0.000  425.767     0.000   40.616    0.000   40.616
208.80   387.463  130.647    0.000  130.647     7.263  514.182    0.000  514.182     0.000  111.492    0.000  111.492
208.90   430.243  148.184    0.000  148.184     1.902  554.432    0.000  554.432     0.000  181.966    0.000  181.966
209.00   422.821  129.943    0.000  129.943     7.350  486.726    0.000  486.726     0.000   81.231    0.000   81.231
209.10   465.148  172.419    0.000  172.419     1.816  499.653    0.000  499.653     0.000  121.847    0.000  121.847
209.20   417.570  147.745    0.000  147.745     0.000  465.544    0.000  465.544     0.000   50.769    0.000   50.769
209.30   439.451  154.791    0.000  154.791     5.448  475.185    0.000  475.185     0.000  100.936    0.000  100.936
209.40   467.050  100.617    0.000  100.617     3.632  542.588    0.000  542.588     0.000  209.612    0.000  209.612
209.50   447.231   75.790    0.000   75.790     3.632  486.210    0.000  486.210     0.000  149.895    0.000  149.895
209.60   525.906  104.771    0.000  104.771     5.448  449.765    0.000  449.765     0.000  140.144    0.000  140.144
209.70   490.255  114.090    0.000  114.090     7.263  426.505    0.000  426.505     0.000  150.499    0.000  150.499
209.80   442.657   97.811    0.000   97.811    12.797  443.193    0.000  443.193     0.000  149.292    0.000  149.292
209.90   445.800   95.460    0.000   95.460     5.448  435.541    0.000  435.541     0.000  119.434    0.000  119.434
210.00   430.944  108.392    0.000  108.392     5.448  464.205    0.000  464.205     0.000  139.339    0.000  139.339
210.10   417.683  119.980    0.000  119.980     9.079  480.547    0.000  480.547     0.000  219.766    0.000  219.766
210.20   477.222   94.655    0.000   94.655     3.805  459.014    0.000  459.014     0.000   79.824    0.000   79.824
210.30   429.257   84.804    0.000   84.804     1.902  419.456    0.000  419.456     0.000   60.521    0.000   60.521
210.40   482.028   95.447    0.000   95.447     1.902  470.167    0.000  470.167     0.000  151.403    0.000  151.403
210.50   444.253  118.046    0.000  118.046    21.963  459.185    0.000  459.185     0.000  111.089    0.000  111.089
210.60   464.893   69.660    0.000   69.660     0.000  524.903    0.000  524.903     0.000  211.422    0.000  211.422
210.70   420.917   89.108    0.000   89.108     3.805  486.597    0.000  486.597     0.000  162.462    0.000  162.462
210.80   408.423  100.891    0.000  100.891     0.000  466.018    0.000  466.018     0.000  141.752    0.000  141.752
210.90   373.224  152.503    0.000  152.503     0.000  467.273    0.000  467.273     0.000  152.107    0.000  152.107
211.00   393.087  143.193    0.000  143.193     0.000  468.482    0.000  468.482     0.000  211.824    0.000  211.824
211.10   354.282  171.639    0.000  171.639     0.000  499.223    0.000  499.223     0.000  161.256    0.000  161.256
211.20   373.344  153.821    0.000  153.821     0.000  538.909    0.000  538.909     0.000  241.683    0.000  241.683
211.30   353.808  144.965    0.000  144.965     0.000  506.701    0.000  506.701     0.000  141.551    0.000  141.551
211.40   393.529  107.400    0.000  107.400     0.000  480.413    0.000  480.413     0.000  181.966    0.000  181.966
211.50   374.828  154.800    0.000  154.800     3.805  503.848    0.000  503.848     0.000  141.149    0.000  141.149
211.60   353.615  185.536    0.000  185.536     0.000  535.021    0.000  535.021     0.000  202.474    0.000  202.474
211.70   380.963  152.859    0.000  152.859     0.000  491.741    0.000  491.741     0.000  142.154    0.000  142.154
211.80   361.515  157.217    0.000  157.217     7.609  496.283    0.000  496.283     0.000  251.635    0.000  251.635
211.90   355.279  149.754    0.000  149.754     0.000  507.955    0.000  507.955     0.000  242.286    0.000  242.286
212.00   360.119  153.537    0.000  153.537    13.316  458.844    0.000  458.844     0.000  182.167    0.000  182.167
212.10   402.731  164.647    0.000  164.647     0.000  522.221    0.000  522.221     0.000  151.705    0.000  151.705
212.20   365.177  167.400    0.000  167.400     0.000  507.264    0.000  507.264     0.000  181.362    0.000  181.362
212.30   338.974  197.737    0.000  197.737     0.000  524.729    0.000  524.729     0.000  191.516    0.000  191.516
212.40   336.669  182.138    0.000  182.138     0.000  504.192    0.000  504.192     0.000  191.516    0.000  191.516
212.50   363.286  173.667    0.000  173.667     0.000  519.283    0.000  519.283     0.000  121.243    0.000  121.243
212.60   349.601  172.185    0.000  172.185     0.000  472.113    0.000  472.113     0.000  161.859    0.000  161.859
212.70   338.779  179.723    0.000  179.723     0.000  487.073    0.000  487.073     0.000  172.013    0.000  172.013
212.80   301.034  214.170    0.000  214.170     0.000  509.641    0.000  509.641     0.000  201.067    0.000  201.067
212.90   350.056  193.532    0.000  193.532     0.000  516.821    0.000  516.821     0.000  238.868    0.000  238.868
213.00   385.860  168.735    0.000  168.735     0.000  579.207    0.000  579.207     0.000  199.458    0.000  199.458
213.10   352.288  233.868    0.000  233.868     5.707  598.880    0.000  598.880     0.000  338.396    0.000  338.396
213.20   415.667  166.732    0.000  166.732     0.000  602.252    0.000  602.252     0.000  269.530    0.000  269.530
213.30   367.323  161.224    0.000  161.224     0.000  571.772    0.000  571.772     0.000  239.270    0.000  239.270
213.40   378.427  167.912    0.000  167.912     0.000  520.193    0.000  520.193     0.000  179.352    0.000  179.352
213.50   352.140  186.688    0.000  186.688     1.902  554.781    0.000  554.781     0.000  358.301    0.000  358.301
213.60   384.459  160.214    0.000  160.214     0.000  557.418    0.000  557.418     0.000  238.868    0.000  238.868
213.70   364.369  168.834    0.000  168.834     0.000  539.779    0.000  539.779     0.000  268.726    0.000  268.726
213.80   379.861  169.111    0.000  169.111     0.000  549.896    0.000  549.896     0.000  278.679    0.000  278.679
213.90   390.553  166.994    0.000  166.994     0.000  555.386    0.000  555.386     0.000  348.349    0.000  348.349
214.00   334.246  181.324    0.000  181.324     0.000  537.962    0.000  537.962     0.000  348.349    0.000  348.349
214.10   382.202  159.581    0.000  159.581     7.263  569.654    0.000  569.654     0.000  388.562    0.000  388.562
214.20   413.321  158.869    0.000  158.869     0.000  613.406    0.000  613.406     0.000  437.924    0.000  437.924
214.30   422.841  128.794    0.000  128.794     9.079  608.867    0.000  608.867     0.000  369.260    0.000  369.260
214.40   457.244  133.170    0.000  133.170    16.948  575.922    0.000  575.922     0.000  338.798    0.000  338.798
214.50   403.826  134.107    0.000  134.107    16.515  502.943    0.000  502.943     0.000  259.175    0.000  259.175
214.60   441.059  136.623    0.000  136.623     3.718  512.282    0.000  512.282     0.000  289.235    0.000  289.235
214.70   441.954  140.109    0.000  140.109     0.000  538.870    0.000  538.870     0.000  318.691    0.000  318.691
214.80   431.668  128.661    0.000  128.661     0.000  586.775    0.000  586.775     0.000  298.585    0.000  298.585
214.90   463.995  114.166    0.000  114.166     0.000  574.712    0.000  574.712     0.000  279.483    0.000  279.483
215.00   455.254  144.295    0.000  144.295     0.000  622.616    0.000  622.616     0.000  338.597    0.000  338.597
215.10   420.343  126.475    0.000  126.475     0.000  541.898    0.000  541.898     0.000  259.175    0.000  259.175
215.20   423.011  154.463    0.000  154.463     0.000  579.511    0.000  579.511     0.000  248.820    0.000  248.820
215.30   440.043  142.006    0.000  142.006     0.000  584.310    0.000  584.310     0.000  329.247    0.000  329.247
215.40   450.633  128.920    0.000  128.920     0.000  534.634    0.000  534.634     0.000  278.679    0.000  278.679
215.50   466.958  144.716    0.000  144.716     0.000  543.713    0.000  543.713     0.000  318.691    0.000  318.691
215.60   483.826  113.964    0.000  113.964     0.000  543.022    0.000  543.022     0.000  190.712    0.000  190.712
215.70   476.900  114.996    0.000  114.996     7.523  544.189    0.000  544.189     0.000  249.625    0.000  249.625
215.80   518.221  121.994    0.000  121.994     0.000  580.505    0.000  580.505     0.000  278.880    0.000  278.880
215.90   437.096  145.922    0.000  145.922     0.000  465.200    0.000  465.200     0.000  189.908    0.000  189.908
216.00   454.525  166.502    0.000  166.502     1.816  556.770    0.000  556.770     0.000  279.483    0.000  279.483
216.10   430.730  130.385    0.000  130.385     0.000  498.750    0.000  498.750     0.000  179.352    0.000  179.352
216.20   434.375   97.509    0.000   97.509     9.079  505.970    0.000  505.970     0.000  149.292    0.000  149.292
216.30   491.202  105.663    0.000  105.663    11.068  516.303    0.000  516.303     0.000  160.049    0.000  160.049
216.40   450.400  103.822    0.000  103.822    21.877  533.942    0.000  533.942     0.000  228.915    0.000  228.915
216.50   454.060  134.710    0.000  134.710     5.707  482.233    0.000  482.233     0.000  199.660    0.000  199.660
216.60   432.230  154.631    0.000  154.631     1.902  492.265    0.000  492.265     0.000  201.067    0.000  201.067
216.70   443.124  143.137    0.000  143.137     1.902  516.216    0.000  516.216     0.000  229.116    0.000  229.116
216.80   494.407  122.980    0.000  122.980     0.000  592.611    0.000  592.611     0.000  289.436    0.000  289.436
216.90   461.638  195.193    0.000  195.193     0.000  520.539    0.000  520.539     0.000  219.364    0.000  219.364
217.00   430.182   95.449    0.000   95.449     0.000  514.357    0.000  514.357     0.000  250.831    0.000  250.831
217.10   465.947   99.493    0.000   99.493     0.000  482.364    0.000  482.364     0.000  230.724    0.000  230.724
217.20   453.238  129.539    0.000  129.539     0.000  513.449    0.000  513.449     0.000  250.831    0.000  250.831
217.30   409.388  119.942    0.000  119.942     3.632  515.741    0.000  515.741     0.000  199.257    0.000  199.257
217.40   443.131  133.495    0.000  133.495     5.448  493.474    0.000  493.474     0.000  190.913    0.000  190.913
217.50   479.324  119.289    0.000  119.289     0.000  492.867    0.000  492.867     0.000  202.474    0.000  202.474
217.60   453.404  129.571    0.000  129.571     0.000  473.499    0.000  473.499     0.000  141.752    0.000  141.752
217.70   476.099  122.159    0.000  122.159     0.000  474.449    0.000  474.449     0.000  212.427    0.000  212.427
217.80   441.961  124.464    0.000  124.464     0.000  451.624    0.000  451.624     0.000  100.533    0.000  100.533
217.90   421.084  188.841    0.000  188.841     0.000  528.017    0.000  528.017     0.000  212.226    0.000  212.226
218.00   417.400  181.629    0.000  181.629     0.000  494.032    0.000  494.032     0.000  162.462    0.000  162.462
218.10   413.436  183.210    0.000  183.210     0.000  487.983    0.000  487.983     0.000   71.077    0.000   71.077
218.20   389.724  205.137    0.000  205.137     0.000  464.764    0.000  464.764     0.000  162.261    0.000  162.261
218.30   422.315  205.855    0.000  205.855     0.000  503.503    0.000  503.503     0.000  252.842    0.000  252.842
218.40   410.991  175.142    0.000  175.142     0.000  494.984    0.000  494.984     0.000  151.705    0.000  151.705
218.50   441.042  181.169    0.000  181.169     3.632  517.682    0.000  517.682     0.000  182.770    0.000  182.770
218.60   412.482  212.488    0.000  212.488     0.000  496.369    0.000  496.369     0.000  181.563    0.000  181.563
218.70   408.766  164.432    0.000  164.432     0.000  499.612    0.000  499.612     0.000  192.522    0.000  192.522
218.80   408.668  163.254    0.000  163.254     0.000  486.295    0.000  486.295     0.000  162.462    0.000  162.462
218.90   430.328  175.707    0.000  175.707     0.000  455.252    0.000  455.252     0.000  111.693    0.000  111.693
219.00   432.797  169.612    0.000  169.612     0.000  555.945    0.000  555.945     0.000  221.978    0.000  221.978
219.10   417.363  145.120    0.000  145.120     0.000  475.443    0.000  475.443     0.000  182.167    0.000  182.167
219.20   461.009  141.898    0.000  141.898     0.000  500.173    0.000  500.173     0.000  212.226    0.000  212.226
219.30   508.679   95.093    0.000   95.093     0.000  541.635    0.000  541.635     0.000  192.119    0.000  192.119
219.40   455.234  177.598    0.000  177.598     0.000  501.255    0.000  501.255     0.000  131.598    0.000  131.598
219.50   458.708  143.577    0.000  143.577     0.000  476.697    0.000  476.697     0.000  152.308    0.000  152.308
219.60   430.952  161.127    0.000  161.127     0.000  456.679    0.000  456.679     0.000  141.752    0.000  141.752
219.70   448.606  136.238    0.000  136.238     0.000  489.669    0.000  489.669     0.000  202.072    0.000  202.072
219.80   465.078  112.071    0.000  112.071    30.004  453.483    0.000  453.483     0.000  181.966    0.000  181.966
219.90   514.463   76.629    0.000   76.629    29.486  444.055    0.000  444.055     0.000  142.154    0.000  142.154
220.00   504.140  120.948    0.000  120.948    25.508  418.761    0.000  418.761     0.000  101.539    0.000  101.539
220.10   484.174   91.738    0.000   91.738    16.343  469.131    0.000  469.131     0.000  182.770    0.000  182.770
220.20   522.598  121.750    0.000  121.750    14.527  431.301    0.000  431.301     0.000  182.770    0.000  182.770
220.30   509.696   75.982    0.000   75.982    23.865  436.878    0.000  436.878     0.000  101.539    0.000  101.539
220.40   465.592  131.314    0.000  131.314    27.756  411.154    0.000  411.154     0.000  202.474    0.000  202.474
220.50   495.251  122.689    0.000  122.689    21.790  456.118    0.000  456.118     0.000  141.752    0.000  141.752
220.60   408.695  126.942    0.000  126.942     1.816  440.467    0.000  440.467     0.000  142.154    0.000  142.154
220.70   409.582  150.544    0.000  150.544     0.000  447.301    0.000  447.301     0.000  202.675    0.000  202.675
220.80   450.730  123.780    0.000  123.780     1.816  416.474    0.000  416.474     0.000   70.675    0.000   70.675
220.90   378.083  136.918    0.000  136.918    12.711  413.749    0.000  413.749     0.000  101.338    0.000  101.338
221.00   405.054  133.735    0.000  133.735    24.557  435.974    0.000  435.974     0.000   99.729    0.000   99.729
221.10   466.076  131.170    0.000  131.170    16.429  442.154    0.000  442.154     0.000  150.901    0.000  150.901
221.20   464.518  147.065    0.000  147.065    16.343  437.657    0.000  437.657     0.000  111.693    0.000  111.693
221.30   403.197  174.779    0.000  174.779    18.850  466.536    0.000  466.536     0.000  151.906    0.000  151.906
221.40   405.676  153.450    0.000  153.450     0.000  415.565    0.000  415.565     0.000  172.214    0.000  172.214
221.50   349.405  176.333    0.000  176.333     0.000  403.329    0.000  403.329     0.000  132.000    0.000  132.000
221.60   399.876  159.696    0.000  159.696    20.407  418.935    0.000  418.935     0.000   81.231    0.000   81.231
221.70   409.421  112.425    0.000  112.425    11.154  411.717    0.000  411.717     0.000  121.444    0.000  121.444
221.80   439.028  120.863    0.000  120.863    24.298  421.402    0.000  421.402     0.000  162.261    0.000  162.261
221.90   428.922  106.969    0.000  106.969    18.331  435.626    0.000  435.626     0.000  161.859    0.000  161.859
222.00   430.640  140.807    0.000  140.807    24.643  483.052    0.000  483.052     0.000  212.829    0.000  212.829
222.10   440.370  100.136    0.000  100.136    25.422  484.133    0.000  484.133     0.000  171.812    0.000  171.812
222.20   423.121  108.802    0.000  108.802     0.000  458.410    0.000  458.410     0.000  151.303    0.000  151.303
222.30   387.207  138.065    0.000  138.065     3.805  476.526    0.000  476.526     0.000  140.948    0.000  140.948
222.40   408.679  132.782    0.000  132.782    12.884  409.467    0.000  409.467     0.000  131.799    0.000  131.799
222.50   444.389   96.653    0.000   96.653     0.000  425.985    0.000  425.985     0.000  172.415    0.000  172.415
222.60   438.581  126.424    0.000  126.424     0.000  406.919    0.000  406.919     0.000  132.000    0.000  132.000
222.70   451.652  128.159    0.000  128.159     0.000  428.101    0.000  428.101     0.000  141.752    0.000  141.752
222.80   419.207  126.724    0.000  126.724     0.000  409.468    0.000  409.468     0.000  132.000    0.000  132.000
222.90   481.681  139.063    0.000  139.063     1.816  466.970    0.000  466.970     0.000  131.799    0.000  131.799
223.00   486.976  122.924    0.000  122.924    25.422  425.119    0.000  425.119     0.000  121.847    0.000  121.847
223.10   420.682  155.168    0.000  155.168     3.632  482.576    0.000  482.576     0.000  132.000    0.000  132.000
223.20   447.716  168.838    0.000  168.838    16.343  468.699    0.000  468.699     0.000  162.462    0.000  162.462
223.30   457.599  145.712    0.000  145.712    23.606  422.221    0.000  422.221     0.000  132.000    0.000  132.000
223.40   478.531   71.415    0.000   71.415    14.527  410.679    0.000  410.679     0.000  191.918    0.000  191.918
223.50   484.214   58.260    0.000   58.260     9.079  474.015    0.000  474.015     0.000   91.385    0.000   91.385
223.60   446.193   93.237    0.000   93.237     1.816  444.919    0.000  444.919     0.000  132.000    0.000  132.000
223.70   355.580  129.794    0.000  129.794     0.000  416.043    0.000  416.043     0.000  129.990    0.000  129.990
223.80   362.328  126.182    0.000  126.182     0.000  433.423    0.000  433.423     0.000  160.049    0.000  160.049
223.90   359.995  133.202    0.000  133.202     0.000  430.654    0.000  430.654     0.000  139.541    0.000  139.541
224.00   417.114  155.487    0.000  155.487     0.000  539.044    0.000  539.044     0.000  159.446    0.000  159.446
224.10   358.780  165.843    0.000  165.843     0.000  447.863    0.000  447.863     0.000  129.387    0.000  129.387
224.20   457.538  137.058    0.000  137.058     1.816  448.901    0.000  448.901     0.000  179.553    0.000  179.553
224.30   422.171  149.003    0.000  149.003     0.000  482.407    0.000  482.407     0.000  189.707    0.000  189.707
224.40   456.992  117.252    0.000  117.252    18.158  449.975    0.000  449.975     0.000  179.754    0.000  179.754
224.50   438.238   74.832    0.000   74.832     0.000  486.555    0.000  486.555     0.000  228.915    0.000  228.915
224.60   475.666   57.106    0.000   57.106     3.805  446.255    0.000  446.255     0.000  199.056    0.000  199.056
224.70   442.075  101.011    0.000  101.011     1.902  465.758    0.000  465.758     0.000  129.387    0.000  129.387
224.80   465.585   81.380    0.000   81.380    12.711  491.784    0.000  491.784     0.000  159.245    0.000  159.245
224.90   464.846   90.758    0.000   90.758     0.000  486.507    0.000  486.507     0.000  170.404    0.000  170.404
225.00   497.732   70.941    0.000   70.941    14.527  467.528    0.000  467.528     0.000  169.801    0.000  169.801
225.10   488.728  119.476    0.000  119.476     0.000  453.520    0.000  453.520     0.000  149.292    0.000  149.292
225.20   458.816   71.965    0.000   71.965     3.632  428.660    0.000  428.660     0.000  129.387    0.000  129.387
225.30   478.236   82.338    0.000   82.338    33.550  428.357    0.000  428.357     0.000  189.305    0.000  189.305
225.40   493.836   70.050    0.000   70.050    13.316  452.008    0.000  452.008     0.000  159.245    0.000  159.245
225.50   531.075   63.625    0.000   63.625    44.791  436.788    0.000  436.788     0.000  218.962    0.000  218.962
225.60   496.069   56.026    0.000   56.026    16.948  437.006    0.000  437.006     0.000  179.151    0.000  179.151
225.70   492.093   72.646    0.000   72.646    41.937  448.160    0.000  448.160     0.000  209.210    0.000  209.210
225.80   463.520   62.548    0.000   62.548    21.877  471.724    0.000  471.724     0.000  209.009    0.000  209.009
225.90   425.874  132.303    0.000  132.303    12.711  461.175    0.000  461.175     0.000  169.198    0.000  169.198
226.00   431.481   92.684    0.000   92.684    26.200  456.463    0.000  456.463     0.000  199.056    0.000  199.056
226.10   505.077   64.378    0.000   64.378    50.843  467.874    0.000  467.874     0.000  238.868    0.000  238.868
226.20   487.821  101.158    0.000  101.158    37.441  489.707    0.000  489.707     0.000  268.726    0.000  268.726
226.30   477.605   65.174    0.000   65.174    27.929  415.779    0.000  415.779     0.000  139.339    0.000  139.339
226.40   428.434  119.873    0.000  119.873    41.287  403.883    0.000  403.883     0.000  119.434    0.000  119.434
226.50   466.425   67.207    0.000   67.207    43.321  445.091    0.000  445.091     0.000  159.245    0.000  159.245
226.60   509.230   73.423    0.000   73.423    45.828  412.619    0.000  412.619     0.000  121.243    0.000  121.243
226.70   474.106   76.593    0.000   76.593    31.388  464.155    0.000  464.155     0.000  160.451    0.000  160.451
226.80   430.117   86.481    0.000   86.481    22.309  377.820    0.000  377.820     0.000   99.930    0.000   99.930
226.90   512.434   83.555    0.000   83.555     1.816  454.338    0.000  454.338     0.000   80.829    0.000   80.829
227.00   475.123   64.459    0.000   64.459     3.632  429.481    0.000  429.481     0.000  121.243    0.000  121.243
227.10   461.658   98.274    0.000   98.274     5.448  407.604    0.000  407.604     0.000  140.546    0.000  140.546
227.20   417.695   88.906    0.000   88.906    36.144  421.134    0.000  421.134     0.000  110.687    0.000  110.687
227.30   405.999  122.955    0.000  122.955    11.327  407.736    0.000  407.736     0.000  119.434    0.000  119.434
227.40   376.570  148.958    0.000  148.958     7.436  431.254    0.000  431.254     0.000  139.541    0.000  139.541
227.50   461.030   95.392    0.000   95.392     0.000  464.891    0.000  464.891     0.000  189.104    0.000  189.104
227.60   489.439  173.867    0.000  173.867    27.843  434.279    0.000  434.279     0.000  199.257    0.000  199.257
227.70   509.290  111.127    0.000  111.127     0.000  448.115    0.000  448.115     0.000  229.317    0.000  229.317
227.80   468.990   67.263    0.000   67.263    18.850  420.489    0.000  420.489     0.000  209.411    0.000  209.411
227.90   489.496   92.326    0.000   92.326    38.824  470.985    0.000  470.985     0.000  249.223    0.000  249.223
228.00   472.772   68.911    0.000   68.911    33.896  435.492    0.000  435.492     0.000  269.631    0.000  269.631
228.10   456.270   89.104    0.000   89.104     0.000  480.799    0.000  480.799     0.000  268.726    0.000  268.726
228.20   433.091   73.900    0.000   73.900    30.004  428.745    0.000  428.745     0.000  189.707    0.000  189.707
228.30   464.392   88.516    0.000   88.516    24.643  407.648    0.000  407.648     0.000  189.305    0.000  189.305
228.40   455.266   84.469    0.000   84.469    31.820  409.205    0.000  409.205     0.000  179.553    0.000  179.553
228.50   437.606  105.999    0.000  105.999    30.004  387.848    0.000  387.848     0.000  159.245    0.000  159.245
228.60   493.950   96.333    0.000   96.333    74.016  373.236    0.000  373.236     0.000  119.434    0.000  119.434
228.70   487.144   89.428    0.000   89.428    55.944  380.325    0.000  380.325     0.000  209.210    0.000  209.210
228.80   421.843   91.812    0.000   91.812    31.474  385.253    0.000  385.253     0.000  139.541    0.000  139.541
228.90   469.240  116.072    0.000  116.072    29.918  416.859    0.000  416.859     0.000  189.104    0.000  189.104
229.00   470.773   89.698    0.000   89.698    85.557  380.932    0.000  380.932     0.000  229.116    0.000  229.116
229.10   420.139   96.033    0.000   96.033    37.095  366.961    0.000  366.961     0.000  169.399    0.000  169.399
229.20   464.042   73.374    0.000   73.374    56.550  374.013    0.000  374.013     0.000   99.528    0.000   99.528
229.30   457.370   64.231    0.000   64.231    48.552  375.395    0.000  375.395     0.000  179.352    0.000  179.352
229.40   493.254   89.317    0.000   89.317    42.888  449.413    0.000  449.413     0.000  179.553    0.000  179.553
229.50   495.710   89.965    0.000   89.965    24.125  452.308    0.000  452.308     0.000  169.801    0.000  169.801
229.60   437.517  101.826    0.000  101.826    32.080  441.630    0.000  441.630     0.000  209.813    0.000  209.813
229.70   443.532   93.531    0.000   93.531    48.336  395.932    0.000  395.932     0.000  159.245    0.000  159.245
229.80   440.582  101.760    0.000  101.760    26.286  441.803    0.000  441.803     0.000  209.612    0.000  209.612
229.90   402.614  106.831    0.000  106.831    24.384  412.492    0.000  412.492     0.000  169.600    0.000  169.600
230.00   483.424   92.008    0.000   92.008    42.975  442.668    0.000  442.668     0.000  249.223    0.000  249.223
230.10   480.501  100.469    0.000  100.469    78.081  391.478    0.000  391.478     0.000  229.719    0.000  229.719
230.20   468.068   96.520    0.000   96.520    23.865  438.995    0.000  438.995     0.000  250.831    0.000  250.831
230.30   501.171   90.893    0.000   90.893    70.817  382.141    0.000  382.141     0.000  249.424    0.000  249.424
230.40   474.214   99.655    0.000   99.655    63.554  410.374    0.000  410.374     0.000  240.074    0.000  240.074
230.50   454.581  112.712    0.000  112.712   113.356  326.416    0.000  326.416     0.000  209.612    0.000  209.612
230.60   491.242   92.538    0.000   92.538    97.231  351.145    0.000  351.145     0.000  180.156    0.000  180.156
230.70   448.923   71.461    0.000   71.461    56.203  365.409    0.000  365.409     0.000  199.660    0.000  199.660
230.80   490.051   87.162    0.000   87.162    66.709  378.858    0.000  378.858     0.000  210.014    0.000  210.014
230.90   483.562   76.872    0.000   76.872    79.981  381.449    0.000  381.449     0.000  239.471    0.000  239.471
231.00   507.424   65.770    0.000   65.770   121.313  337.047    0.000  337.047     0.000  219.967    0.000  219.967
231.10   482.720   57.228    0.000   57.228    64.938  419.495    0.000  419.495     0.000  209.612    0.000  209.612
231.20   451.129   72.379    0.000   72.379    85.386  394.291    0.000  394.291     0.000  219.565    0.000  219.565
231.30   466.429   67.022    0.000   67.022    96.325  360.829    0.000  360.829     0.000  179.754    0.000  179.754
231.40   475.985   87.971    0.000   87.971    46.606  474.835    0.000  474.835     0.000  229.718    0.000  229.718
231.50   452.460   93.342    0.000   93.342    66.536  425.592    0.000  425.592     0.000  209.813    0.000  209.813
231.60   417.936  134.875    0.000  134.875    48.940  399.349    0.000  399.349     0.000  199.660    0.000  199.660
231.70   453.079  106.834    0.000  106.834    50.584  431.040    0.000  431.040     0.000  248.820    0.000  248.820
231.80   505.401   76.803    0.000   76.803    68.568  446.772    0.000  446.772     0.000  279.282    0.000  279.282
231.90   461.247   81.015    0.000   81.015    59.058  431.899    0.000  431.899     0.000  141.249    0.000  141.249
232.00   511.814   79.777    0.000   79.777    57.069  431.942    0.000  431.942     0.000  171.308    0.000  171.308
232.10   455.880   76.787    0.000   76.787    51.535  422.776    0.000  422.776     0.000  111.390    0.000  111.390
232.20   471.513   73.669    0.000   73.669    67.013  456.675    0.000  456.675     0.000  269.631    0.000  269.631
232.30   461.360   69.962    0.000   69.962    60.787  425.463    0.000  425.463     0.000  318.993    0.000  318.993
232.40   473.205   82.891    0.000   82.891    29.486  470.252    0.000  470.252     0.000  290.641    0.000  290.641
232.50   412.825   80.964    0.000   80.964     9.079  465.280    0.000  465.280     0.000  179.251    0.000  179.251
232.60   441.145   62.106    0.000   62.106    24.384  457.758    0.000  457.758     0.000  249.223    0.000  249.223
232.70   433.067   82.677    0.000   82.677    24.470  428.182    0.000  428.182     0.000  101.539    0.000  101.539
232.80   468.408   99.803    0.000   99.803    33.981  411.451    0.000  411.451     0.000  192.321    0.000  192.321
232.90   449.360  110.662    0.000  110.662    32.080  423.297    0.000  423.297     0.000  201.670    0.000  201.670
233.00   496.514   95.957    0.000   95.957    37.614  471.460    0.000  471.460     0.000  202.273    0.000  202.273
233.10   479.739   91.941    0.000   91.941    19.023  450.492    0.000  450.492     0.000  171.812    0.000  171.812
233.20   470.074   93.189    0.000   93.189    41.332  428.962    0.000  428.962     0.000  160.451    0.000  160.451
233.30   430.861  102.800    0.000  102.800    63.121  398.739    0.000  398.739     0.000   80.829    0.000   80.829
233.40   464.986  103.492    0.000  103.492   110.504  366.358    0.000  366.358     0.000  190.310    0.000  190.310
233.50   472.001  102.108    0.000  102.108   107.738  380.583    0.000  380.583     0.000  110.687    0.000  110.687
233.60   472.851   74.372    0.000   74.372    96.066  386.681    0.000  386.681     0.000  218.962    0.000  218.962
233.70   463.513  108.496    0.000  108.496   111.800  351.660    0.000  351.660     0.000  140.144    0.000  140.144
233.80   479.496  109.354    0.000  109.354   115.477  381.019    0.000  381.019     0.000  199.961    0.000  199.961
233.90   505.799   84.987    0.000   84.987    94.551  350.451    0.000  350.451     0.000  130.191    0.000  130.191
234.00   443.037  114.189    0.000  114.189   115.993  365.542    0.000  365.542     0.000  159.446    0.000  159.446
234.10   452.807  134.462    0.000  134.462    98.485  376.738    0.000  376.738     0.000  159.446    0.000  159.446
234.20   461.221  148.355    0.000  148.355    74.317  391.308    0.000  391.308     0.000  169.399    0.000  169.399
234.30   463.741  124.044    0.000  124.044   102.379  360.789    0.000  360.789     0.000  149.694    0.000  149.694
234.40   476.622  129.926    0.000  129.926   143.840  342.848    0.000  342.848     0.000  189.506    0.000  189.506
234.50   482.039  120.951    0.000  120.951    83.788  360.660    0.000  360.660     0.000  119.635    0.000  119.635
234.60   445.952  148.568    0.000  148.568   113.403  357.028    0.000  357.028     0.000  139.943    0.000  139.943
234.70   433.186  145.789    0.000  145.789   141.635  340.599    0.000  340.599     0.000  160.049    0.000  160.049
234.80   427.573  131.547    0.000  131.547    94.510  392.827    0.000  392.827     0.000  139.540    0.000  139.540
234.90   438.841  142.099    0.000  142.099   102.206  370.863    0.000  370.863     0.000  190.310    0.000  190.310
235.00   433.427  131.781    0.000  131.781    62.084  445.226    0.000  445.226     0.000  200.062    0.000  200.062
235.10   447.742  133.328    0.000  133.328    75.228  459.494    0.000  459.494     0.000  260.181    0.000  260.181
235.20   444.831  146.711    0.000  146.711    63.295  471.772    0.000  471.772     0.000  320.300    0.000  320.300
235.30   447.745  130.730    0.000  130.730    69.953  476.219    0.000  476.219     0.000  340.406    0.000  340.406
235.40   447.072  120.386    0.000  120.386    58.193  422.696    0.000  422.696     0.000  340.909    0.000  340.909
235.50   476.109  121.803    0.000  121.803    72.891  401.468    0.000  401.468     0.000  309.744    0.000  309.744
235.60   471.197  119.908    0.000  119.908    57.588  419.362    0.000  419.362     0.000  210.517    0.000  210.517
235.70   457.779  132.805    0.000  132.805    74.838  392.863    0.000  392.863     0.000  240.174    0.000  240.174
235.80   426.246  140.532    0.000  140.532    60.267  411.409    0.000  411.409     0.000  271.340    0.000  271.340
235.90   463.925  131.999    0.000  131.999    48.163  453.907    0.000  453.907     0.000  301.600    0.000  301.600
236.00   437.452  152.150    0.000  152.150    57.934  458.834    0.000  458.834     0.000  210.718    0.000  210.718
236.10   469.454  132.421    0.000  132.421    57.761  447.076    0.000  447.076     0.000  191.315    0.000  191.315
236.20   422.364  151.526    0.000  151.526    40.727  482.180    0.000  482.180     0.000  282.298    0.000  282.298
236.30   437.603  152.137    0.000  152.137    44.791  486.938    0.000  486.938     0.000  240.677    0.000  240.677
236.40   434.865  114.070    0.000  114.070    52.400  401.029    0.000  401.029     0.000  151.604    0.000  151.604
236.50   398.830  135.015    0.000  135.015    54.043  403.970    0.000  403.970     0.000  192.119    0.000  192.119
236.60   463.970  139.776    0.000  139.776    87.160  433.545    0.000  433.545     0.000  181.463    0.000  181.463
236.70   431.599  117.412    0.000  117.412    44.272  423.426    0.000  423.426     0.000  192.220    0.000  192.220
236.80   463.262  117.106    0.000  117.106    42.888  452.088    0.000  452.088     0.000  232.333    0.000  232.333
236.90   432.719  119.310    0.000  119.310    39.084  432.548    0.000  432.548     0.000  223.184    0.000  223.184
237.00   463.682  108.582    0.000  108.582    57.156  414.218    0.000  414.218     0.000  172.213    0.000  172.213
237.10   455.580   85.891    0.000   85.891    36.490  419.190    0.000  419.190     0.000  213.231    0.000  213.231
237.20   469.844  100.756    0.000  100.756    41.764  463.503    0.000  463.503     0.000  292.753    0.000  292.753
237.30   418.670  101.712    0.000  101.712    40.986  405.268    0.000  405.268     0.000  260.985    0.000  260.985
237.40   493.704  100.818    0.000  100.818    15.045  482.486    0.000  482.486     0.000  299.389    0.000  299.389
237.50   481.572   94.460    0.000   94.460    16.343  513.917    0.000  513.917     0.000  338.998    0.000  338.998
237.60   464.262   90.228    0.000   90.228    39.084  454.601    0.000  454.601     0.000  328.644    0.000  328.644
237.70   430.879   91.007    0.000   91.007    53.783  451.447    0.000  451.447     0.000  369.058    0.000  369.058
237.80   420.172  109.583    0.000  109.583    67.532  423.473    0.000  423.473     0.000  350.359    0.000  350.359
237.90   426.927  115.981    0.000  115.981    56.334  398.396    0.000  398.396     0.000  311.151    0.000  311.151
238.00   440.000  123.278    0.000  123.278    89.623  401.768    0.000  401.768     0.000  280.287    0.000  280.287
238.10   463.285   82.041    0.000   82.041    37.441  424.379    0.000  424.379     0.000  319.294    0.000  319.294
238.20   367.421  173.700    0.000  173.700     9.079  532.857    0.000  532.857     0.000  408.065    0.000  408.065
238.30   420.718  127.889    0.000  127.889     5.448  466.923    0.000  466.923     0.000  269.932    0.000  269.932
238.40   413.395  174.541    0.000  174.541     7.263  478.899    0.000  478.899     0.000  259.980    0.000  259.980
238.50   385.811  199.500    0.000  199.500    23.779  479.546    0.000  479.546     0.000  299.992    0.000  299.992
238.60   415.343  170.515    0.000  170.515     0.000  499.910    0.000  499.910     0.000  328.644    0.000  328.644
238.70   464.695  111.780    0.000  111.780     0.000  574.317    0.000  574.317     0.000  409.171    0.000  409.171
238.80   380.889  168.883    0.000  168.883    45.396  540.119    0.000  540.119     0.000  398.213    0.000  398.213
238.90   441.801  146.936    0.000  146.936    49.114  535.020    0.000  535.020     0.000  368.656    0.000  368.656
239.00   424.385  172.824    0.000  172.824    49.114  487.890    0.000  487.890     0.000  292.251    0.000  292.251
239.10   402.850  168.264    0.000  168.264    38.133  495.762    0.000  495.762     0.000  338.999    0.000  338.999
239.20   395.338  167.714    0.000  167.714    19.974  489.836    0.000  489.836     0.000  220.168    0.000  220.168
239.30   435.287  140.296    0.000  140.296    61.393  445.650    0.000  445.650     0.000  399.922    0.000  399.922
239.40   461.149  127.401    0.000  127.401    65.370  493.815    0.000  493.815     0.000  438.225    0.000  438.225
239.50   450.302  135.684    0.000  135.684    22.309  469.216    0.000  469.216     0.000  398.314    0.000  398.314
239.60   471.240   86.269    0.000   86.269     5.448  497.835    0.000  497.835     0.000  328.443    0.000  328.443
239.70   491.918  124.044    0.000  124.044    18.764  497.097    0.000  497.097     0.000  368.254    0.000  368.254
239.80   467.356  112.169    0.000  112.169     0.000  489.531    0.000  489.531     0.000  388.160    0.000  388.160
239.90   425.485  144.943    0.000  144.943     1.902  505.788    0.000  505.788     0.000  379.413    0.000  379.413
240.00   457.103  118.218    0.000  118.218    39.689  499.001    0.000  499.001     0.000  389.165    0.000  389.165
240.10   412.699  175.495    0.000  175.495    18.591  490.789    0.000  490.789     0.000  348.349    0.000  348.349
240.20   362.996  169.068    0.000  169.068    72.115  412.059    0.000  412.059     0.000  258.773    0.000  258.773
240.30   406.439  163.381    0.000  163.381    33.377  480.452    0.000  480.452     0.000  358.301    0.000  358.301
240.40   396.669  181.351    0.000  181.351    75.833  446.342    0.000  446.342     0.000  368.254    0.000  368.254
240.50   391.013  168.155    0.000  168.155    95.071  417.767    0.000  417.767     0.000  358.301    0.000  358.301
240.60   366.980  187.412    0.000  187.412    91.570  374.532    0.000  374.532     0.000  358.301    0.000  358.301
240.70   428.047  154.937    0.000  154.937    67.705  453.608    0.000  453.608     0.000  238.868    0.000  238.868
240.80   423.934  139.371    0.000  139.371    83.785  408.556    0.000  408.556     0.000  328.644    0.000  328.644
240.90   443.614  152.502    0.000  152.502   118.548  438.304    0.000  438.304     0.000  368.254    0.000  368.254
241.00   437.410  134.211    0.000  134.211   111.111  393.811    0.000  393.811     0.000  301.198    0.000  301.198
241.10   405.148  144.907    0.000  144.907    86.250  356.677    0.000  356.677     0.000  242.084    0.000  242.084
241.20   435.401  118.574    0.000  118.574   108.345  389.447    0.000  389.447     0.000  222.882    0.000  222.882
241.30   440.006   91.554    0.000   91.554   106.053  362.724    0.000  362.724     0.000  192.621    0.000  192.621
241.40   430.309  116.898    0.000  116.898    77.822  398.829    0.000  398.829     0.000  250.831    0.000  250.831
241.50   409.255  129.751    0.000  129.751    29.832  440.118    0.000  440.118     0.000  330.454    0.000  330.454
241.60   435.917  116.291    0.000  116.291    28.016  424.077    0.000  424.077     0.000  280.690    0.000  280.690
241.70   456.244  120.551    0.000  120.551    50.325  514.997    0.000  514.997     0.000  389.566    0.000  389.566
241.80   442.250  156.209    0.000  156.209    14.527  512.275    0.000  512.275     0.000  380.921    0.000  380.921
241.90   443.274  134.766    0.000  134.766    31.215  480.152    0.000  480.152     0.000  360.211    0.000  360.211
242.00   415.854  145.139    0.000  145.139    12.797  469.646    0.000  469.646     0.000  300.595    0.000  300.595
242.10   419.865  126.582    0.000  126.582    21.877  466.874    0.000  466.874     0.000  273.149    0.000  273.149
242.20   427.438  141.435    0.000  141.435    35.624  449.235    0.000  449.235     0.000  312.559    0.000  312.559
242.30   446.753  127.621    0.000  127.621    25.854  516.635    0.000  516.635     0.000  422.844    0.000  422.844
242.40   452.575  136.629    0.000  136.629     5.534  546.386    0.000  546.386     0.000  359.709    0.000  359.709
242.50   437.507  106.189    0.000  106.189     0.000  477.035    0.000  477.035     0.000  253.142    0.000  253.142
242.60   441.182  140.052    0.000  140.052     0.000  489.224    0.000  489.224     0.000  263.295    0.000  263.295
242.70   423.998  113.854    0.000  113.854    14.527  496.621    0.000  496.621     0.000  242.888    0.000  242.888
242.80   419.421  101.993    0.000  101.993    46.347  430.732    0.000  430.732     0.000  211.824    0.000  211.824
242.90   455.463  122.447    0.000  122.447    46.261  492.166    0.000  492.166     0.000  333.770    0.000  333.770
243.00   418.705  159.260    0.000  159.260     5.448  504.359    0.000  504.359     0.000  243.693    0.000  243.693
243.10   409.226  169.829    0.000  169.829    43.234  417.502    0.000  417.502     0.000  333.971    0.000  333.971
243.20   376.770  190.447    0.000  190.447    53.005  438.690    0.000  438.690     0.000  221.375    0.000  221.375
243.30   463.206  180.308    0.000  180.308    69.607  481.968    0.000  481.968     0.000  341.211    0.000  341.211
243.40   423.985  138.953    0.000  138.953    67.705  473.065    0.000  473.065     0.000  358.905    0.000  358.905
243.50   456.851  100.752    0.000  100.752    37.138  470.555    0.000  470.555     0.000  321.104    0.000  321.104
243.60   429.773  103.357    0.000  103.357    42.714  438.520    0.000  438.520     0.000  301.600    0.000  301.600
243.70   416.054  134.673    0.000  134.673    50.410  457.973    0.000  457.973     0.000  362.122    0.000  362.122
243.80   438.036  126.802    0.000  126.802    98.656  399.308    0.000  399.308     0.000  290.843    0.000  290.843
243.90   415.261  125.425    0.000  125.425    63.335  392.782    0.000  392.782     0.000  319.898    0.000  319.898
244.00   409.737  139.330    0.000  139.330    46.821  414.610    0.000  414.610     0.000  310.950    0.000  310.950
244.10   428.616  144.299    0.000  144.299    37.095  441.590    0.000  441.590     0.000  329.247    0.000  329.247
244.20   433.499  116.866    0.000  116.866    54.689  412.233    0.000  412.233     0.000  251.836    0.000  251.836
244.30   437.407  120.546    0.000  120.546    96.971  387.634    0.000  387.634     0.000  261.789    0.000  261.789
244.40   463.978  113.850    0.000  113.850    70.339  398.783    0.000  398.783     0.000  271.943    0.000  271.943
244.50   416.971  146.376    0.000  146.376    78.425  371.937    0.000  371.937     0.000  221.978    0.000  221.978
244.60   435.892  108.157    0.000  108.157    81.796  322.824    0.000  322.824     0.000  261.387    0.000  261.387
244.70   466.351  108.958    0.000  108.958    92.736  397.745    0.000  397.745     0.000  191.416    0.000  191.416
244.80   450.090   90.327    0.000   90.327    95.546  349.455    0.000  349.455     0.000  142.054    0.000  142.054
244.90   479.071  123.222    0.000  123.222   120.405  365.450    0.000  365.450     0.000  223.385    0.000  223.385
245.00   483.773  119.068    0.000  119.068   105.748  372.847    0.000  372.847     0.000  272.043    0.000  272.043
245.10   438.235  157.602    0.000  157.602   101.946  449.279    0.000  449.279     0.000  283.203    0.000  283.203
245.20   431.736  119.671    0.000  119.671    94.421  398.959    0.000  398.959     0.000  351.566    0.000  351.566
245.30   461.061  108.732    0.000  108.732    72.330  399.171    0.000  399.171     0.000  262.090    0.000  262.090
245.40   446.760  111.914    0.000  111.914    55.340  419.404    0.000  419.404     0.000  233.136    0.000  233.136
245.50   437.982   97.180    0.000   97.180    89.449  378.724    0.000  378.724     0.000  212.125    0.000  212.125
245.60   454.842  121.697    0.000  121.697    94.377  400.902    0.000  400.902     0.000  264.001    0.000  264.001
245.70   463.052   99.829    0.000   99.829   109.424  389.965    0.000  389.965     0.000  333.067    0.000  333.067
245.80   455.301   85.003    0.000   85.003   133.290  320.487    0.000  320.487     0.000  233.137    0.000  233.137
245.90   489.143  110.731    0.000  110.731   123.218  444.736    0.000  444.736     0.000  354.983    0.000  354.983
246.00   438.698   83.847    0.000   83.847   117.077  374.831    0.000  374.831     0.000  242.084    0.000  242.084
246.10   481.213  114.681    0.000  114.681    78.512  424.333    0.000  424.333     0.000  212.025    0.000  212.025
246.20   434.298  141.530    0.000  141.530    79.507  436.052    0.000  436.052     0.000  312.659    0.000  312.659
246.30   480.439  134.273    0.000  134.273    61.825  430.257    0.000  430.257     0.000  334.274    0.000  334.274
246.40   468.988  140.503    0.000  140.503    61.262  425.241    0.000  425.241     0.000  343.322    0.000  343.322
246.50   429.477  138.225    0.000  138.225    42.974  436.222    0.000  436.222     0.000  252.037    0.000  252.037
246.60   438.286  143.182    0.000  143.182    33.290  443.141    0.000  443.141     0.000  311.955    0.000  311.955
246.70   449.086  141.112    0.000  141.112    46.864  455.245    0.000  455.245     0.000  332.866    0.000  332.866
246.80   424.951  135.176    0.000  135.176    42.888  435.186    0.000  435.186     0.000  252.238    0.000  252.238
246.90   411.850  136.684    0.000  136.684    22.309  431.856    0.000  431.856     0.000  263.197    0.000  263.197
247.00   420.421  153.902    0.000  153.902    30.306  449.889    0.000  449.889     0.000  343.422    0.000  343.422
247.10   405.964  155.039    0.000  155.039    34.241  457.715    0.000  457.715     0.000  303.008    0.000  303.008
247.20   434.874  164.438    0.000  164.438    46.779  491.653    0.000  491.653     0.000  342.819    0.000  342.819
247.30   401.531  170.525    0.000  170.525    56.246  441.933    0.000  441.933     0.000  323.718    0.000  323.718
247.40   383.856  156.096    0.000  156.096    56.031  422.955    0.000  422.955     0.000  333.570    0.000  333.570
247.50   407.153  170.231    0.000  170.231    28.189  452.743    0.000  452.743     0.000  281.695    0.000  281.695
247.60   416.709  168.509    0.000  168.509    31.905  470.294    0.000  470.294     0.000  272.546    0.000  272.546
247.70   428.222  164.845    0.000  164.845    14.959  452.269    0.000  452.269     0.000  252.842    0.000  252.842
247.80   419.067  146.777    0.000  146.777    20.407  492.733    0.000  492.733     0.000  343.623    0.000  343.623
247.90   361.298  182.399    0.000  182.399    36.144  473.668    0.000  473.668     0.000  330.051    0.000  330.051
248.00   401.103  199.410    0.000  199.410    22.784  497.707    0.000  497.707     0.000  351.566    0.000  351.566
248.10   418.902  164.257    0.000  164.257     3.805  507.347    0.000  507.347     0.000  371.672    0.000  371.672
248.20   394.187  123.842    0.000  123.842    24.469  371.378    0.000  371.378     0.000  200.866    0.000  200.866
248.30   392.797  142.259    0.000  142.259    18.806  416.512    0.000  416.512     0.000  200.263    0.000  200.263
248.40   440.730  126.447    0.000  126.447    39.774  443.446    0.000  443.446     0.000  351.767    0.000  351.767
248.50   408.870  140.235    0.000  140.235    39.470  412.924    0.000  412.924     0.000  293.256    0.000  293.256
248.60   408.272  117.744    0.000  117.744    33.894  388.236    0.000  388.236     0.000  231.931    0.000  231.931
248.70   392.339  156.578    0.000  156.578    35.970  405.875    0.000  405.875     0.000  242.286    0.000  242.286
248.80   387.424  156.434    0.000  156.434    37.785  402.979    0.000  402.979     0.000  303.107    0.000  303.107
248.90   387.636  140.808    0.000  140.808    49.286  409.854    0.000  409.854     0.000  303.410    0.000  303.410
249.00   364.265  146.487    0.000  146.487    34.241  391.048    0.000  391.048     0.000  293.658    0.000  293.658
249.10   412.362  117.894    0.000  117.894    45.394  420.882    0.000  420.882     0.000  302.606    0.000  302.606
249.20   404.673  134.087    0.000  134.087    11.414  461.950    0.000  461.950     0.000  363.328    0.000  363.328
249.30   485.259  100.803    0.000  100.803    49.155  435.319    0.000  435.319     0.000  323.517    0.000  323.517
249.40   412.354  128.578    0.000  128.578    45.438  407.001    0.000  407.001     0.000  342.718    0.000  342.718
249.50   455.693  129.930    0.000  129.930    36.879  432.509    0.000  432.509     0.000  292.552    0.000  292.552
249.60   459.688  116.042    0.000  116.042    31.776  416.511    0.000  416.511     0.000  342.316    0.000  342.316
249.70   463.044  114.611    0.000  114.611    52.570  396.453    0.000  396.453     0.000  262.793    0.000  262.793
249.80   447.458  107.044    0.000  107.044    67.441  371.897    0.000  371.897     0.000  271.943    0.000  271.943
249.90   443.647   99.424    0.000   99.424    90.961  385.429    0.000  385.429     0.000  262.794    0.000  262.794
250.00   421.396  106.301    0.000  106.301    29.918  435.620    0.000  435.620     0.000  313.564    0.000  313.564
250.10   435.859  116.275    0.000  116.275    86.162  380.328    0.000  380.328     0.000  272.747    0.000  272.747
250.20   442.016   98.324    0.000   98.324   101.465  323.302    0.000  323.302     0.000  292.452    0.000  292.452
250.30   421.752  117.835    0.000  117.835    62.385  366.060    0.000  366.060     0.000  251.333    0.000  251.333
250.40   447.837  172.502    0.000  172.502    29.183  418.892    0.000  418.892     0.000  201.067    0.000  201.067
250.50   435.945  153.086    0.000  153.086    42.197  439.037    0.000  439.037     0.000  201.067    0.000  201.067
250.60   425.834  174.870    0.000  174.870    90.056  412.537    0.000  412.537     0.000  232.031    0.000  232.031
250.70   436.269  160.610    0.000  160.610    64.375  406.054    0.000  406.054     0.000  210.618    0.000  210.618
250.80   423.064  169.181    0.000  169.181    82.577  428.705    0.000  428.705     0.000  221.072    0.000  221.072
250.90   438.229  170.530    0.000  170.530    79.118  397.147    0.000  397.147     0.000  211.221    0.000  211.221
251.00   432.118  159.566    0.000  159.566    70.038  364.549    0.000  364.549     0.000  270.133    0.000  270.133
251.10   426.144  156.579    0.000  156.579    73.757  377.303    0.000  377.303     0.000  150.901    0.000  150.901
251.20   418.338  152.831    0.000  152.831    70.037  374.924    0.000  374.924     0.000  140.144    0.000  140.144
251.30   429.262  138.469    0.000  138.469   107.349  356.075    0.000  356.075     0.000  201.368    0.000  201.368
251.40   412.398  147.925    0.000  147.925    81.624  322.311    0.000  322.311     0.000  181.563    0.000  181.563
251.50   357.318  177.339    0.000  177.339    64.461  403.113    0.000  403.113     0.000  249.625    0.000  249.625
251.60   436.922  164.856    0.000  164.856    79.248  361.263    0.000  361.263     0.000  291.245    0.000  291.245
251.70   354.311  157.358    0.000  157.358    52.311  319.886    0.000  319.886     0.000  170.605    0.000  170.605
251.80   374.308  143.642    0.000  143.642    71.114  325.682    0.000  325.682     0.000  242.487    0.000  242.487
251.90   360.578  193.563    0.000  193.563    68.998  334.111    0.000  334.111     0.000  121.444    0.000  121.444
252.00   399.980  162.709    0.000  162.709    92.648  375.575    0.000  375.575     0.000  209.612    0.000  209.612
252.10   389.894  135.552    0.000  135.552    79.721  315.609    0.000  315.609     0.000  210.618    0.000  210.618
252.20   385.163  114.428    0.000  114.428   104.578  287.809    0.000  287.809     0.000  160.854    0.000  160.854
252.30   429.054   87.150    0.000   87.150   126.800  292.523    0.000  292.523     0.000  210.618    0.000  210.618
252.40   405.132  111.159    0.000  111.159    93.599  304.628    0.000  304.628     0.000  179.553    0.000  179.553
252.50   390.299  136.046    0.000  136.046    95.805  308.433    0.000  308.433     0.000  139.943    0.000  139.943
252.60   398.059   99.463    0.000   99.463   123.646  276.180    0.000  276.180     0.000  200.062    0.000  200.062
252.70   393.610  128.815    0.000  128.815    83.698  333.163    0.000  333.163     0.000  150.298    0.000  150.298
252.80   442.229   82.398    0.000   82.398    83.008  328.234    0.000  328.234     0.000  160.854    0.000  160.854
252.90   421.236  102.368    0.000  102.368    68.395  336.881    0.000  336.881     0.000  160.250    0.000  160.250
253.00   444.385   93.912    0.000   93.912   123.429  294.425    0.000  294.425     0.000  180.759    0.000  180.759
253.10   445.094  103.765    0.000  103.765   112.837  317.858    0.000  317.858     0.000  221.174    0.000  221.174
253.20   424.007   88.655    0.000   88.655   134.282  247.213    0.000  247.213     0.000  140.747    0.000  140.747
253.30   434.355   87.021    0.000   87.021    99.954  324.040    0.000  324.040     0.000  201.871    0.000  201.871
253.40   408.300  147.572    0.000  147.572   110.203  335.325    0.000  335.325     0.000  180.156    0.000  180.156
253.50   446.813  147.647    0.000  147.647   128.707  361.048    0.000  361.048     0.000  171.007    0.000  171.007
253.60   387.689  131.767    0.000  131.767    78.426  337.787    0.000  337.787     0.000  120.037    0.000  120.037
253.70   423.063  138.553    0.000  138.553    40.208  407.910    0.000  407.910     0.000  160.250    0.000  160.250
253.80   370.235  115.346    0.000  115.346    30.177  405.100    0.000  405.100     0.000  199.257    0.000  199.257
253.90   447.491   87.630    0.000   87.630    32.858  419.799    0.000  419.799     0.000  211.824    0.000  211.824
254.00   439.598   93.557    0.000   93.557    55.685  328.059    0.000  328.059     0.000  200.665    0.000  200.665
254.10   440.632  114.857    0.000  114.857    62.257  481.756    0.000  481.756     0.000  289.637    0.000  289.637
254.20   411.652  148.959    0.000  148.959    92.174  390.401    0.000  390.401     0.000  252.138    0.000  252.138
254.30   453.152  163.386    0.000  163.386    71.508  404.496    0.000  404.496     0.000  211.020    0.000  211.020
254.40   379.761  127.880    0.000  127.880    41.287  345.958    0.000  345.958     0.000  150.298    0.000  150.298
254.50   450.645  117.807    0.000  117.807    27.843  396.285    0.000  396.285     0.000  189.707    0.000  189.707
254.60   445.250  116.135    0.000  116.135    31.734  410.466    0.000  410.466     0.000  239.471    0.000  239.471
254.70   430.117  108.428    0.000  108.428    38.133  424.209    0.000  424.209     0.000  120.640    0.000  120.640
254.80   448.300  104.862    0.000  104.862    53.091  392.391    0.000  392.391     0.000  159.446    0.000  159.446
254.90   440.882   74.997    0.000   74.997    38.133  393.428    0.000  393.428     0.000  238.868    0.000  238.868
255.00   411.158  110.723    0.000  110.723    29.269  412.754    0.000  412.754     0.000  181.161    0.000  181.161
255.10   426.379   81.497    0.000   81.497    14.527  416.428    0.000  416.428     0.000  150.298    0.000  150.298
255.20   417.766   99.673    0.000   99.673    60.441  415.392    0.000  415.392     0.000  218.962    0.000  218.962
255.30   511.135   95.771    0.000   95.771    89.838  381.758    0.000  381.758     0.000  140.144    0.000  140.144
255.40   418.160  104.973    0.000  104.973   107.175  318.896    0.000  318.896     0.000  192.119    0.000  192.119
255.50   444.738   87.118    0.000   87.118    92.779  375.660    0.000  375.660     0.000  190.913    0.000  190.913
255.60   423.278   92.660    0.000   92.660    88.370  322.137    0.000  322.137     0.000  170.002    0.000  170.002
255.70   470.539   52.578    0.000   52.578   118.802  377.781    0.000  377.781     0.000  258.773    0.000  258.773
255.80   468.596   81.811    0.000   81.811   129.224  359.578    0.000  359.578     0.000  151.303    0.000  151.303
255.90   447.032   71.776    0.000   71.776   112.750  335.496    0.000  335.496     0.000  191.918    0.000  191.918
256.00   432.332   67.647    0.000   67.647   131.256  342.241    0.000  342.241     0.000  161.758    0.000  161.758
256.10   342.042  152.592    0.000  152.592    87.328  311.718    0.000  311.718     0.000  120.439    0.000  120.439
256.20   372.017  156.835    0.000  156.835    49.113  347.512    0.000  347.512     0.000  129.990    0.000  129.990
256.30   361.834  158.273    0.000  158.273    52.916  371.378    0.000  371.378     0.000  232.332    0.000  232.332
256.40   369.869  152.496    0.000  152.496    79.374  417.640    0.000  417.640     0.000  161.457    0.000  161.457
256.50   359.479  156.132    0.000  156.132    56.680  406.269    0.000  406.269     0.000  151.102    0.000  151.102
256.60   370.744  170.914    0.000  170.914    47.686  380.153    0.000  380.153     0.000  151.202    0.000  151.202
256.70   394.837  178.283    0.000  178.283    20.233  386.942    0.000  386.942     0.000  140.345    0.000  140.345
256.80   393.724  131.707    0.000  131.707    38.996  374.191    0.000  374.191     0.000  159.848    0.000  159.848
256.90   439.198   80.174    0.000   80.174    39.124  390.967    0.000  390.967     0.000  219.766    0.000  219.766
257.00   424.645   89.712    0.000   89.712    55.295  323.175    0.000  323.175     0.000  100.131    0.000  100.131
257.10   438.163  111.049    0.000  111.049    97.620  338.221    0.000  338.221     0.000  140.747    0.000  140.747
257.20   404.322   96.575    0.000   96.575    71.855  299.871    0.000  299.871     0.000   69.670    0.000   69.670
257.30   462.075   73.381    0.000   73.381    60.528  423.520    0.000  423.520     0.000  189.104    0.000  189.104
257.40   426.872  107.340    0.000  107.340    77.130  375.313    0.000  375.313     0.000  189.104    0.000  189.104
257.50   435.516   95.534    0.000   95.534    78.902  405.838    0.000  405.838     0.000  268.726    0.000  268.726
257.60   484.113  112.221    0.000  112.221    73.281  414.699    0.000  414.699     0.000  251.434    0.000  251.434
257.70   446.673   94.321    0.000   94.321    42.413  389.278    0.000  389.278     0.000  189.908    0.000  189.908
257.80   427.029   67.306    0.000   67.306    39.040  351.017    0.000  351.017     0.000  110.285    0.000  110.285
257.90   441.150  104.284    0.000  104.284    30.869  372.289    0.000  372.289     0.000  129.588    0.000  129.588
258.00   427.587   97.251    0.000   97.251    53.134  370.212    0.000  370.212     0.000  171.007    0.000  171.007
258.10   401.891  135.289    0.000  135.289    73.152  410.291    0.000  410.291     0.000  170.203    0.000  170.203
258.20   449.195   95.899    0.000   95.899    67.705  428.709    0.000  428.709     0.000  228.915    0.000  228.915
258.30   446.385   80.284    0.000   80.284    41.851  453.655    0.000  453.655     0.000  199.056    0.000  199.056
258.40   439.117   94.702    0.000   94.702    61.997  376.954    0.000  376.954     0.000   70.072    0.000   70.072
258.50   441.900   92.517    0.000   92.517     9.166  394.077    0.000  394.077     0.000   80.427    0.000   80.427
258.60   384.429  127.222    0.000  127.222    40.208  371.121    0.000  371.121     0.000  150.298    0.000  150.298
258.70   415.639  112.373    0.000  112.373    47.471  388.931    0.000  388.931     0.000  129.588    0.000  129.588
258.80   381.324   99.058    0.000   99.058    51.362  396.149    0.000  396.149     0.000   80.025    0.000   80.025
258.90   388.351  121.634    0.000  121.634   108.688  307.481    0.000  307.481     0.000  150.901    0.000  150.901
259.00   401.888   77.257    0.000   77.257    40.727  370.946    0.000  370.946     0.000  119.434    0.000  119.434
259.10   403.537  105.595    0.000  105.595     5.534  417.767    0.000  417.767     0.000  110.687    0.000  110.687
259.20   420.439  109.372    0.000  109.372    16.515  451.577    0.000  451.577     0.000  220.570    0.000  220.570
259.30   443.459   89.107    0.000   89.107     0.000  425.769    0.000  425.769     0.000  139.943    0.000  139.943
259.40   364.870  142.962    0.000  142.962     1.816  400.951    0.000  400.951     0.000  150.097    0.000  150.097
259.50   414.374  122.843    0.000  122.843     0.000  457.113    0.000  457.113     0.000  260.181    0.000  260.181
259.60   425.266  100.392    0.000  100.392    29.140  409.599    0.000  409.599     0.000  230.322    0.000  230.322
259.70   353.439  122.710    0.000  122.710    20.061  403.155    0.000  403.155     0.000  189.104    0.000  189.104
259.80   389.034  101.593    0.000  101.593    65.801  384.306    0.000  384.306     0.000  240.677    0.000  240.677
259.90   356.037  174.618    0.000  174.618    59.532  390.142    0.000  390.142     0.000  189.707    0.000  189.707
260.00   346.188  178.721    0.000  178.721    37.440  378.381    0.000  378.381     0.000  160.250    0.000  160.250
260.10   386.871  107.891    0.000  107.891    52.831  355.337    0.000  355.337     0.000  100.031    0.000  100.031
260.20   392.436   69.335    0.000   69.335    54.733  336.663    0.000  336.663     0.000  140.747    0.000  140.747
260.30   393.419   80.595    0.000   80.595    90.055  285.602    0.000  285.602     0.000  100.332    0.000  100.332
260.40   368.641   91.475    0.000   91.475    52.831  328.533    0.000  328.533     0.000  109.481    0.000  109.481
260.50   371.619  131.832    0.000  131.832    63.727  381.192    0.000  381.192     0.000  140.546    0.000  140.546
260.60   413.734   91.348    0.000   91.348    63.035  383.832    0.000  383.832     0.000  199.056    0.000  199.056
260.70   345.963  163.382    0.000  163.382    67.919  401.731    0.000  401.731     0.000  229.116    0.000  229.116
260.80   413.973  123.554    0.000  123.554    30.177  432.168    0.000  432.168     0.000  238.868    0.000  238.868
260.90   463.495   92.345    0.000   92.345   100.691  398.098    0.000  398.098     0.000  259.678    0.000  259.678
261.00   427.159  100.997    0.000  100.997    99.134  299.785    0.000  299.785     0.000  169.801    0.000  169.801
261.10   410.628  101.616    0.000  101.616    89.796  360.614    0.000  360.614     0.000  189.908    0.000  189.908
261.20   413.333   82.708    0.000   82.708    40.208  352.096    0.000  352.096     0.000  129.588    0.000  129.588
261.30   418.606   75.349    0.000   75.349    34.889  405.360    0.000  405.360     0.000  200.464    0.000  200.464
261.40   391.257   95.828    0.000   95.828    56.810  356.809    0.000  356.809     0.000  199.257    0.000  199.257
261.50   422.556  121.560    0.000  121.560    62.084  379.810    0.000  379.810     0.000  209.612    0.000  209.612
261.60   491.555   72.051    0.000   72.051    47.212  425.595    0.000  425.595     0.000  280.991    0.000  280.991
261.70   474.018   90.866    0.000   90.866    38.219  450.630    0.000  450.630     0.000  209.813    0.000  209.813
261.80   447.762   73.350    0.000   73.350    12.797  409.469    0.000  409.469     0.000  130.191    0.000  130.191
261.90   406.954  108.142    0.000  108.142    34.847  381.800    0.000  381.800     0.000  149.895    0.000  149.895
262.00   460.290   51.817    0.000   51.817    40.121  374.148    0.000  374.148     0.000  209.612    0.000  209.612
262.10   416.876   88.383    0.000   88.383    31.301  381.626    0.000  381.626     0.000  180.759    0.000  180.759
262.20   426.431   67.923    0.000   67.923    66.104  341.722    0.000  341.722     0.000  119.434    0.000  119.434
262.30   453.728   74.209    0.000   74.209    16.429  391.053    0.000  391.053     0.000  179.754    0.000  179.754
262.40   515.323   77.593    0.000   77.593    14.959  464.031    0.000  464.031     0.000  239.873    0.000  239.873
262.50   442.423   75.757    0.000   75.757     5.448  426.547    0.000  426.547     0.000  180.156    0.000  180.156
262.60   462.389   72.446    0.000   72.446    51.622  402.853    0.000  402.853     0.000  180.357    0.000  180.357
262.70   462.784   57.202    0.000   57.202    47.471  397.451    0.000  397.451     0.000  249.021    0.000  249.021
262.80   467.831   46.124    0.000   46.124    45.828  400.216    0.000  400.216     0.000  231.730    0.000  231.730
262.90   463.177   47.971    0.000   47.971    27.670  434.371    0.000  434.371     0.000  129.487    0.000  129.487
263.00   461.845   53.186    0.000   53.186    23.606  432.340    0.000  432.340     0.000  189.104    0.000  189.104
263.10   463.233   48.209    0.000   48.209    62.689  367.706    0.000  367.706     0.000  170.404    0.000  170.404
263.20   432.994   44.223    0.000   44.223    42.197  319.543    0.000  319.543     0.000  129.387    0.000  129.387
263.30   469.120   66.942    0.000   66.942    14.527  500.044    0.000  500.044     0.000  269.932    0.000  269.932
263.40   463.030   77.299    0.000   77.299    12.797  455.210    0.000  455.210     0.000  230.724    0.000  230.724
263.50   445.429   70.972    0.000   70.972     5.620  438.693    0.000  438.693     0.000  200.665    0.000  200.665
263.60   467.267   82.103    0.000   82.103    42.283  397.752    0.000  397.752     0.000  179.754    0.000  179.754
263.70   464.227   62.445    0.000   62.445    19.974  452.270    0.000  452.270     0.000  251.937    0.000  251.937
263.80   480.741   81.541    0.000   81.541    57.025  433.592    0.000  433.592     0.000  261.990    0.000  261.990
263.90   429.298   61.642    0.000   61.642    40.336  372.287    0.000  372.287     0.000  241.079    0.000  241.079
264.00   434.937   66.207    0.000   66.207    27.583  358.841    0.000  358.841     0.000  200.062    0.000  200.062
264.10   484.357   52.424    0.000   52.424    46.044  440.942    0.000  440.942     0.000  319.294    0.000  319.294
264.20   470.438   68.549    0.000   68.549    30.869  426.893    0.000  426.893     0.000  299.590    0.000  299.590
264.30   477.208   58.890    0.000   58.890    70.991  416.086    0.000  416.086     0.000  308.537    0.000  308.537
264.40   465.870   63.868    0.000   63.868   110.462  345.830    0.000  345.830     0.000  240.476    0.000  240.476
264.50   470.408   78.849    0.000   78.849    79.810  421.097    0.000  421.097     0.000  243.291    0.000  243.291
264.60   452.471   77.453    0.000   77.453    41.937  401.641    0.000  401.641     0.000  201.268    0.000  201.268
264.70   442.798   52.961    0.000   52.961    36.490  389.497    0.000  389.497     0.000  270.536    0.000  270.536
264.80   459.279   51.819    0.000   51.819   114.872  326.676    0.000  326.676     0.000  210.618    0.000  210.618
264.90   440.646   64.389    0.000   64.389    76.352  359.923    0.000  359.923     0.000  230.523    0.000  230.523
265.00   452.383   69.592    0.000   69.592    86.811  396.455    0.000  396.455     0.000  291.447    0.000  291.447
265.10   514.474   46.379    0.000   46.379    76.525  376.612    0.000  376.612     0.000  260.583    0.000  260.583
265.20   474.954   68.180    0.000   68.180    71.164  401.428    0.000  401.428     0.000  260.985    0.000  260.985
265.30   424.981   63.191    0.000   63.191    42.369  374.188    0.000  374.188     0.000  181.765    0.000  181.765
265.40   444.568   55.963    0.000   55.963    64.115  390.401    0.000  390.401     0.000  190.712    0.000  190.712
265.50   465.661   67.604    0.000   67.604    53.781  400.348    0.000  400.348     0.000  260.583    0.000  260.583
265.60   459.955   68.533    0.000   68.533    58.409  430.263    0.000  430.263     0.000  191.315    0.000  191.315
265.70   482.784   54.413    0.000   54.413    60.182  391.743    0.000  391.743     0.000  190.511    0.000  190.511
265.80   469.172   59.643    0.000   59.643    77.476  419.240    0.000  419.240     0.000  311.151    0.000  311.151
265.90   455.211   57.216    0.000   57.216    96.799  374.752    0.000  374.752     0.000  302.405    0.000  302.405
266.00   430.513   56.355    0.000   56.355   116.645  288.848    0.000  288.848     0.000  249.424    0.000  249.424
266.10   470.162   56.005    0.000   56.005   161.174  331.520    0.000  331.520     0.000  312.358    0.000  312.358
266.20   452.315   58.330    0.000   58.330   145.868  325.294    0.000  325.294     0.000  321.104    0.000  321.104
266.30   433.290   63.248    0.000   63.248   129.614  297.884    0.000  297.884     0.000  260.784    0.000  260.784
266.40   447.749   64.419    0.000   64.419    90.488  391.656    0.000  391.656     0.000  231.830    0.000  231.830
266.50   436.004   62.784    0.000   62.784   137.306  351.494    0.000  351.494     0.000  323.316    0.000  323.316
266.60   447.795   59.840    0.000   59.840    97.792  378.169    0.000  378.169     0.000  301.600    0.000  301.600
266.70   449.717   48.621    0.000   48.621   107.261  326.937    0.000  326.937     0.000  211.020    0.000  211.020
266.80   448.407   62.263    0.000   62.263   126.585  294.425    0.000  294.425     0.000  270.737    0.000  270.737
266.90   435.797   59.853    0.000   59.853   136.012  307.655    0.000  307.655     0.000  301.600    0.000  301.600
267.00   442.835   59.245    0.000   59.245    68.005  399.006    0.000  399.006     0.000  231.730    0.000  231.730
267.10   456.914   57.119    0.000   57.119    31.948  414.223    0.000  414.223     0.000  262.593    0.000  262.593
267.20   449.289   80.697    0.000   80.697    36.317  453.045    0.000  453.045     0.000  302.203    0.000  302.203
267.30   460.294   62.713    0.000   62.713    10.895  439.168    0.000  439.168     0.000  181.362    0.000  181.362
267.40   459.081   53.905    0.000   53.905    42.024  382.706    0.000  382.706     0.000  160.451    0.000  160.451
267.50   442.247   60.910    0.000   60.910    42.799  377.477    0.000  377.477     0.000  220.570    0.000  220.570
267.60   463.977   82.315    0.000   82.315    64.935  369.566    0.000  369.566     0.000  220.772    0.000  220.772
267.70   483.635   62.023    0.000   62.023    66.535  403.892    0.000  403.892     0.000  251.434    0.000  251.434
267.80   486.995   75.989    0.000   75.989    56.378  455.556    0.000  455.556     0.000  240.074    0.000  240.074
267.90   481.988  101.488    0.000  101.488    41.851  484.869    0.000  484.869     0.000  329.850    0.000  329.850
268.00   482.767   71.350    0.000   71.350    36.663  478.818    0.000  478.818     0.000  328.443    0.000  328.443
268.10   470.716   94.190    0.000   94.190    58.107  449.417    0.000  449.417     0.000  358.804    0.000  358.804
268.20   444.320   72.690    0.000   72.690    45.957  404.971    0.000  404.971     0.000  180.558    0.000  180.558
268.30   471.932   56.653    0.000   56.653   110.333  352.963    0.000  352.963     0.000  221.274    0.000  221.274
268.40   486.367   53.396    0.000   53.396    57.328  351.406    0.000  351.406     0.000  150.499    0.000  150.499
268.50   469.969   77.637    0.000   77.637    71.248  402.681    0.000  402.681     0.000  221.174    0.000  221.174
268.60   478.927   67.419    0.000   67.419    60.182  400.347    0.000  400.347     0.000  311.754    0.000  311.754
268.70   457.479   65.333    0.000   65.333    60.614  368.094    0.000  368.094     0.000  229.417    0.000  229.417
268.80   458.881   76.643    0.000   76.643    51.405  428.575    0.000  428.575     0.000  232.132    0.000  232.132
268.90   438.929   91.053    0.000   91.053    43.926  425.596    0.000  425.596     0.000  170.505    0.000  170.505
269.00   429.283   81.974    0.000   81.974    51.276  429.659    0.000  429.659     0.000  140.948    0.000  140.948
269.10   510.854   79.460    0.000   79.460    84.307  441.936    0.000  441.936     0.000  242.185    0.000  242.185
269.20   488.118   66.314    0.000   66.314    74.968  401.513    0.000  401.513     0.000  241.481    0.000  241.481
269.30   461.939   82.823    0.000   82.823    33.377  394.293    0.000  394.293     0.000  240.677    0.000  240.677
269.40   461.617   61.641    0.000   61.641    40.595  351.062    0.000  351.062     0.000  200.665    0.000  200.665
269.50   456.184   97.929    0.000   97.929    16.602  452.185    0.000  452.185     0.000  290.240    0.000  290.240
269.60   443.008  102.962    0.000  102.962    43.580  420.449    0.000  420.449     0.000  282.197    0.000  282.197
269.70   450.884  103.339    0.000  103.339    54.475  433.201    0.000  433.201     0.000  262.191    0.000  262.191
269.80   460.622   99.665    0.000   99.665     5.448  499.351    0.000  499.351     0.000  352.068    0.000  352.068
269.90   467.431   75.058    0.000   75.058    27.238  407.652    0.000  407.652     0.000  181.362    0.000  181.362
270.00   450.350   84.445    0.000   84.445    53.307  387.245    0.000  387.245     0.000  191.617    0.000  191.617
270.10   463.904   52.215    0.000   52.215    51.578  459.358    0.000  459.358     0.000  260.985    0.000  260.985
270.20   453.554   83.566    0.000   83.566    71.942  441.287    0.000  441.287     0.000  320.300    0.000  320.300
270.30   444.906   63.166    0.000   63.166    41.461  411.802    0.000  411.802     0.000  189.606    0.000  189.606
270.40   435.949   61.262    0.000   61.262    58.971  429.789    0.000  429.789     0.000  239.270    0.000  239.270
270.50   448.953   76.733    0.000   76.733    86.296  410.161    0.000  410.161     0.000  262.191    0.000  262.191
270.60   455.004   87.204    0.000   87.204    47.904  459.363    0.000  459.363     0.000  342.819    0.000  342.819
270.70   427.479  103.611    0.000  103.611    34.501  466.451    0.000  466.451     0.000  222.178    0.000  222.178
270.80   505.587   77.580    0.000   77.580    50.930  507.610    0.000  507.610     0.000  251.333    0.000  251.333
270.90   473.542  110.489    0.000  110.489    69.348  462.648    0.000  462.648     0.000  251.635    0.000  251.635
271.00   505.773   53.296    0.000   53.296    45.482  441.718    0.000  441.718     0.000  241.280    0.000  241.280
271.10   473.193   64.332    0.000   64.332   162.862  299.526    0.000  299.526     0.000  231.931    0.000  231.931
271.20   497.649   52.143    0.000   52.143   182.188  300.129    0.000  300.129     0.000  342.316    0.000  342.316
271.30   491.704   61.075    0.000   61.075   155.772  348.636    0.000  348.636     0.000  291.546    0.000  291.546
271.40   492.072   61.586    0.000   61.586   111.197  348.464    0.000  348.464     0.000  191.617    0.000  191.617
271.50   500.201   58.063    0.000   58.063   119.932  399.006    0.000  399.006     0.000  302.003    0.000  302.003
271.60   424.330   55.990    0.000   55.990   125.374  285.432    0.000  285.432     0.000  171.007    0.000  171.007
271.70   430.239   65.420    0.000   65.420   121.441  340.166    0.000  340.166     0.000  261.387    0.000  261.387
271.80   496.663   54.738    0.000   54.738   162.559  325.423    0.000  325.423     0.000  320.501    0.000  320.501
271.90   445.640   70.141    0.000   70.141    84.565  375.659    0.000  375.659     0.000  221.776    0.000  221.776
272.00   502.538   74.058    0.000   74.058    88.111  381.236    0.000  381.236     0.000  170.505    0.000  170.505
272.10   496.681   62.225    0.000   62.225    89.581  386.468    0.000  386.468     0.000  308.537    0.000  308.537
272.20   457.427   58.480    0.000   58.480    49.028  414.615    0.000  414.615     0.000  308.537    0.000  308.537
272.30   485.046   54.272    0.000   54.272    90.402  414.182    0.000  414.182     0.000  279.282    0.000  279.282
272.40   481.477   78.722    0.000   78.722    77.000  405.362    0.000  405.362     0.000  290.642    0.000  290.642
272.50   476.908   69.381    0.000   69.381    36.490  446.260    0.000  446.260     0.000  291.648    0.000  291.648
272.60   460.003   99.576    0.000   99.576     1.816  511.674    0.000  511.674     0.000  314.267    0.000  314.267
272.70   457.560   74.956    0.000   74.956    14.959  475.618    0.000  475.618     0.000  302.204    0.000  302.204
272.80   466.977   67.275    0.000   67.275    45.742  433.375    0.000  433.375     0.000  321.204    0.000  321.204
272.90   482.590   44.829    0.000   44.829    29.140  429.614    0.000  429.614     0.000  201.167    0.000  201.167
273.00   492.975   56.668    0.000   56.668    21.790  468.615    0.000  468.615     0.000  318.490    0.000  318.490
273.10   467.839   89.829    0.000   89.829     3.632  508.433    0.000  508.433     0.000  338.396    0.000  338.396
273.20   458.825   96.902    0.000   96.902     9.079  499.783    0.000  499.783     0.000  308.939    0.000  308.939
273.30   473.680  100.010    0.000  100.010     0.000  506.745    0.000  506.745     0.000  350.862    0.000  350.862
273.40   477.704   99.746    0.000   99.746     1.816  475.313    0.000  475.313     0.000  273.350    0.000  273.350
273.50   514.624   60.416    0.000   60.416    23.779  483.918    0.000  483.918     0.000  292.050    0.000  292.050
273.60   451.833   91.928    0.000   91.928    19.974  454.647    0.000  454.647     0.000  251.132    0.000  251.132
273.70   475.800   93.005    0.000   93.005    12.711  501.341    0.000  501.341     0.000  340.406    0.000  340.406
273.80   497.388   67.632    0.000   67.632     0.000  469.652    0.000  469.652     0.000  322.511    0.000  322.511
273.90   507.396   56.468    0.000   56.468    38.133  422.262    0.000  422.262     0.000  260.583    0.000  260.583
274.00   519.899   58.875    0.000   58.875    16.602  466.929    0.000  466.929     0.000  318.490    0.000  318.490
274.10   494.737   73.206    0.000   73.206    32.685  483.269    0.000  483.269     0.000  379.413    0.000  379.413
274.20   492.421   48.536    0.000   48.536    18.158  468.484    0.000  468.484     0.000  348.349    0.000  348.349
274.30   485.887   46.900    0.000   46.900    47.601  412.449    0.000  412.449     0.000  308.537    0.000  308.537
274.40   488.186   58.142    0.000   58.142    54.475  481.283    0.000  481.283     0.000  368.254    0.000  368.254
274.50   463.262   48.532    0.000   48.532    40.337  415.047    0.000  415.047     0.000  258.773    0.000  258.773
274.60   465.483   52.269    0.000   52.269    20.061  415.044    0.000  415.044     0.000  278.679    0.000  278.679
274.70   519.968   56.638    0.000   56.638    23.779  429.097    0.000  429.097     0.000  189.707    0.000  189.707
274.80   463.679   61.190    0.000   61.190    20.147  399.610    0.000  399.610     0.000  261.588    0.000  261.588
274.90   535.213   54.312    0.000   54.312   106.528  376.223    0.000  376.223     0.000  291.447    0.000  291.447
275.00   473.788   38.994    0.000   38.994    78.729  403.114    0.000  403.114     0.000  318.691    0.000  318.691
275.10   503.632   37.274    0.000   37.274    95.202  384.784    0.000  384.784     0.000  268.726    0.000  268.726
275.20   529.841   53.750    0.000   53.750    81.886  393.605    0.000  393.605     0.000  299.188    0.000  299.188
275.30   536.810   54.300    0.000   54.300   115.651  349.246    0.000  349.246     0.000  309.744    0.000  309.744
275.40   467.755   74.439    0.000   74.439    54.518  404.755    0.000  404.755     0.000  230.925    0.000  230.925
275.50   479.158   45.308    0.000   45.308   118.375  353.437    0.000  353.437     0.000  200.162    0.000  200.162
275.60   444.975   37.797    0.000   37.797   110.852  298.142    0.000  298.142     0.000  211.020    0.000  211.020
275.70   471.338   49.818    0.000   49.818   112.235  311.933    0.000  311.933     0.000  190.511    0.000  190.511
275.80   480.525   64.377    0.000   64.377   152.963  343.624    0.000  343.624     0.000  259.376    0.000  259.376
275.90   522.252   60.707    0.000   60.707   153.349  346.306    0.000  346.306     0.000  281.896    0.000  281.896
276.00   504.112   51.242    0.000   51.242   131.861  349.892    0.000  349.892     0.000  231.931    0.000  231.931
276.10   458.315   46.633    0.000   46.633   116.126  307.482    0.000  307.482     0.000  161.256    0.000  161.256
276.20   466.288   59.557    0.000   59.557   182.488  337.832    0.000  337.832     0.000  301.600    0.000  301.600
276.30   484.150   59.528    0.000   59.528   203.890  280.590    0.000  280.590     0.000  191.516    0.000  191.516
276.40   456.485   63.432    0.000   63.432    82.227  348.855    0.000  348.855     0.000  201.871    0.000  201.871
276.50   482.426   58.371    0.000   58.371   108.039  339.950    0.000  339.950     0.000  251.333    0.000  251.333
276.60   483.761   59.120    0.000   59.120   130.131  328.234    0.000  328.234     0.000  251.836    0.000  251.836
276.70   505.324   55.667    0.000   55.667   132.122  303.719    0.000  303.719     0.000  170.605    0.000  170.605
276.80   512.404   60.219    0.000   60.219   128.752  335.885    0.000  335.885     0.000  200.665    0.000  200.665
276.90   505.230   55.906    0.000   55.906    68.224  405.968    0.000  405.968     0.000  250.630    0.000  250.630
277.00   492.239   62.656    0.000   62.656   108.345  397.494    0.000  397.494     0.000  230.523    0.000  230.523
277.10   504.285   60.755    0.000   60.755    86.641  406.831    0.000  406.831     0.000  271.340    0.000  271.340
277.20   464.443   62.811    0.000   62.811   101.599  344.530    0.000  344.530     0.000  251.233    0.000  251.233
277.30   473.151   59.881    0.000   59.881    82.575  393.084    0.000  393.084     0.000  211.623    0.000  211.623
277.40   435.442   70.253    0.000   70.253    49.200  387.287    0.000  387.287     0.000  231.930    0.000  231.930
277.50   461.348   76.690    0.000   76.690    80.589  377.043    0.000  377.043     0.000  288.732    0.000  288.732
277.60   457.185   58.725    0.000   58.725   103.890  370.297    0.000  370.297     0.000  191.918    0.000  191.918
277.70   494.883   77.287    0.000   77.287    84.911  424.988    0.000  424.988     0.000  311.754    0.000  311.754
277.80   439.133   71.550    0.000   71.550   115.953  329.703    0.000  329.703     0.000  251.032    0.000  251.032
277.90   472.876   67.604    0.000   67.604    98.271  384.088    0.000  384.088     0.000  301.701    0.000  301.701
278.00   511.264  101.529    0.000  101.529    27.238  471.553    0.000  471.553     0.000  390.773    0.000  390.773
278.10   440.958   45.054    0.000   45.054    23.779  377.778    0.000  377.778     0.000  260.985    0.000  260.985
278.20   436.702   70.787    0.000   70.787    31.085  408.212    0.000  408.212     0.000  201.268    0.000  201.268
278.30   440.347   60.078    0.000   60.078    52.659  420.622    0.000  420.622     0.000  260.985    0.000  260.985
278.40   449.310   64.503    0.000   64.503    58.841  369.260    0.000  369.260     0.000  283.001    0.000  283.001
278.50   457.804   73.450    0.000   73.450    49.676  378.902    0.000  378.902     0.000  240.878    0.000  240.878
278.60   455.024   65.996    0.000   65.996    63.987  378.470    0.000  378.470     0.000  171.007    0.000  171.007
278.70   482.540   87.864    0.000   87.864    12.711  454.647    0.000  454.647     0.000  358.502    0.000  358.502
278.80   467.056   82.045    0.000   82.045    38.133  448.077    0.000  448.077     0.000  358.402    0.000  358.402
278.90   502.089   59.104    0.000   59.104    43.926  415.047    0.000  415.047     0.000  308.738    0.000  308.738
279.00   452.484   76.255    0.000   76.255   105.188  336.362    0.000  336.362     0.000  220.973    0.000  220.973
279.10   468.825   71.476    0.000   71.476   111.195  329.746    0.000  329.746     0.000  221.777    0.000  221.777
279.20   457.508   74.867    0.000   74.867   114.397  303.025    0.000  303.025     0.000  190.712    0.000  190.712
279.30   449.253   84.748    0.000   84.748   113.875  330.741    0.000  330.741     0.000  229.719    0.000  229.719
279.40   473.682   46.603    0.000   46.603   159.531  285.561    0.000  285.561     0.000  170.806    0.000  170.806
279.50   456.302   60.402    0.000   60.402    83.096  355.210    0.000  355.210     0.000  311.151    0.000  311.151
279.60   451.990   69.842    0.000   69.842   123.302  325.725    0.000  325.725     0.000  261.286    0.000  261.286
279.70   487.236   81.581    0.000   81.581    89.926  336.100    0.000  336.100     0.000  361.217    0.000  361.217
279.80   476.874   78.271    0.000   78.271   128.055  299.959    0.000  299.959     0.000  291.145    0.000  291.145
279.90   483.401   75.719    0.000   75.719   104.105  319.327    0.000  319.327     0.000  191.918    0.000  191.918
280.00   479.633   63.277    0.000   63.277    92.648  333.767    0.000  333.767     0.000  210.819    0.000  210.819
280.10   456.464   86.500    0.000   86.500    98.443  339.301    0.000  339.301     0.000  321.908    0.000  321.908
280.20   487.578   85.147    0.000   85.147   130.826  347.905    0.000  347.905     0.000  241.079    0.000  241.079
280.30   465.806   72.224    0.000   72.224    34.501  434.112    0.000  434.112     0.000  251.032    0.000  251.032
280.40   477.802   79.596    0.000   79.596    34.674  445.654    0.000  445.654     0.000  312.357    0.000  312.357
280.50   461.145   72.845    0.000   72.845    80.934  386.859    0.000  386.859     0.000  340.607    0.000  340.607
280.60   481.170   78.919    0.000   78.919    56.637  399.309    0.000  399.309     0.000  251.635    0.000  251.635
280.70   451.321   60.289    0.000   60.289    38.478  438.392    0.000  438.392     0.000  321.807    0.000  321.807
280.80   477.209   55.694    0.000   55.694    58.799  390.013    0.000  390.013     0.000  279.684    0.000  279.684
280.90   451.192   65.291    0.000   65.291    41.937  411.757    0.000  411.757     0.000  240.979    0.000  240.979
281.00   463.088   72.789    0.000   72.789    98.270  379.463    0.000  379.463     0.000  331.660    0.000  331.660
281.10   445.353   78.736    0.000   78.736    73.844  401.512    0.000  401.512     0.000  281.594    0.000  281.594
281.20   487.867   71.141    0.000   71.141    95.807  369.691    0.000  369.691     0.000  232.433    0.000  232.433
281.30   494.640   76.284    0.000   76.284    56.637  410.811    0.000  410.811     0.000  358.905    0.000  358.905
281.40   506.040   51.872    0.000   51.872    49.546  435.884    0.000  435.884     0.000  318.490    0.000  318.490
281.50   471.982   38.825    0.000   38.825    18.591  390.703    0.000  390.703     0.000  270.938    0.000  270.938
281.60   423.633   66.378    0.000   66.378    18.850  375.743    0.000  375.743     0.000  169.801    0.000  169.801
281.70   454.108   72.762    0.000   72.762    36.576  414.439    0.000  414.439     0.000  211.020    0.000  211.020
281.80   515.084   70.604    0.000   70.604    19.974  434.934    0.000  434.934     0.000  221.777    0.000  221.777
281.90   468.561   86.063    0.000   86.063    73.239  412.364    0.000  412.364     0.000  272.345    0.000  272.345
282.00   498.555   67.997    0.000   67.997    83.355  390.965    0.000  390.965     0.000  331.660    0.000  331.660
282.10   452.534   70.309    0.000   70.309    99.438  369.910    0.000  369.910     0.000  291.849    0.000  291.849
282.20   476.887   82.935    0.000   82.935    88.284  391.745    0.000  391.745     0.000  318.892    0.000  318.892
282.30   476.816   93.475    0.000   93.475    96.542  369.088    0.000  369.088     0.000  279.081    0.000  279.081
282.40   512.956   68.449    0.000   68.449    97.104  347.949    0.000  347.949     0.000  229.920    0.000  229.920
282.50   473.108   61.273    0.000   61.273    45.655  426.894    0.000  426.894     0.000  219.967    0.000  219.967
282.60   486.267   79.776    0.000   79.776    43.667  461.048    0.000  461.048     0.000  250.429    0.000  250.429
282.70   473.526   79.073    0.000   79.073    36.403  430.698    0.000  430.698     0.000  338.597    0.000  338.597
282.80   472.270   75.563    0.000   75.563    19.974  427.495    0.000  427.495     0.000  288.732    0.000  288.732
282.90   462.020   79.944    0.000   79.944    10.981  503.246    0.000  503.246     0.000  318.490    0.000  318.490
283.00   492.734   50.574    0.000   50.574    40.251  424.339    0.000  424.339     0.000  210.316    0.000  210.316
283.10   520.732   40.007    0.000   40.007    40.294  394.553    0.000  394.553     0.000  219.967    0.000  219.967
283.20   488.079   63.246    0.000   63.246    60.614  419.110    0.000  419.110     0.000  179.553    0.000  179.553
283.30   493.364   60.230    0.000   60.230    98.487  379.853    0.000  379.853     0.000  220.067    0.000  220.067
283.40   511.741   52.874    0.000   52.874   132.555  341.636    0.000  341.636     0.000  250.429    0.000  250.429
283.50   527.612   56.188    0.000   56.188   116.084  315.782    0.000  315.782     0.000  219.364    0.000  219.364
283.60   483.697   52.169    0.000   52.169    65.846  423.476    0.000  423.476     0.000  238.868    0.000  238.868
283.70   431.531   89.037    0.000   89.037    60.914  404.972    0.000  404.972     0.000  259.878    0.000  259.878
283.80   487.450   64.416    0.000   64.416    94.942  373.584    0.000  373.584     0.000  239.672    0.000  239.672
283.90   490.960   80.388    0.000   80.388   127.195  404.368    0.000  404.368     0.000  368.355    0.000  368.355
284.00   511.662   40.443    0.000   40.443   156.290  317.425    0.000  317.425     0.000  318.691    0.000  318.691
284.10   516.642   57.998    0.000   57.998    78.168  426.373    0.000  426.373     0.000  318.993    0.000  318.993
284.20   515.545   66.077    0.000   66.077    62.084  450.501    0.000  450.501     0.000  338.597    0.000  338.597
284.30   513.000   87.020    0.000   87.020    66.062  479.464    0.000  479.464     0.000  319.394    0.000  319.394
284.40   467.325   87.022    0.000   87.022    30.869  462.388    0.000  462.388     0.000  298.685    0.000  298.685
284.50   493.574   65.304    0.000   65.304    31.129  462.859    0.000  462.859     0.000  349.554    0.000  349.554
284.60   474.545   82.428    0.000   82.428    42.758  395.588    0.000  395.588     0.000  231.729    0.000  231.729
284.70   469.124   93.772    0.000   93.772    73.325  412.064    0.000  412.064     0.000  312.156    0.000  312.156
284.80   491.648   88.066    0.000   88.066   127.109  382.318    0.000  382.318     0.000  190.310    0.000  190.310
284.90   458.136   72.408    0.000   72.408    40.294  414.222    0.000  414.222     0.000  201.469    0.000  201.469
285.00   486.410   60.753    0.000   60.753    16.429  387.376    0.000  387.376     0.000  230.624    0.000  230.624
285.10   456.889   71.592    0.000   71.592     7.263  429.056    0.000  429.056     0.000  239.873    0.000  239.873
285.20   482.240   69.547    0.000   69.547    29.313  400.606    0.000  400.606     0.000  230.724    0.000  230.724
285.30   487.228   84.287    0.000   84.287    10.895  446.391    0.000  446.391     0.000  200.866    0.000  200.866
285.40   492.166   56.356    0.000   56.356    51.362  387.159    0.000  387.159     0.000  221.174    0.000  221.174
285.50   449.493   75.015    0.000   75.015    33.117  415.044    0.000  415.044     0.000  230.825    0.000  230.825
285.60   449.457   70.350    0.000   70.350    51.665  374.320    0.000  374.320     0.000  170.404    0.000  170.404
285.70   477.027   78.877    0.000   78.877    64.505  429.527    0.000  429.527     0.000  180.960    0.000  180.960
285.80   477.330   66.941    0.000   66.941    18.158  436.361    0.000  436.361     0.000  249.424    0.000  249.424
285.90   497.092   68.843    0.000   68.843    64.418  415.173    0.000  415.173     0.000  262.191    0.000  262.191
286.00   468.059   55.061    0.000   55.061    66.883  370.170    0.000  370.170     0.000  220.168    0.000  220.168
286.10   486.885   76.411    0.000   76.411    46.088  446.867    0.000  446.867     0.000  270.335    0.000  270.335
286.20   457.015   62.783    0.000   62.783    58.799  391.916    0.000  391.916     0.000  289.235    0.000  289.235
286.30   476.384   79.780    0.000   79.780    36.749  452.399    0.000  452.399     0.000  221.576    0.000  221.576
286.40   475.326   89.372    0.000   89.372    69.866  411.757    0.000  411.757     0.000  211.623    0.000  211.623
286.50   519.099   78.890    0.000   78.890    27.411  456.205    0.000  456.205     0.000  230.523    0.000  230.523
286.60   504.542   81.187    0.000   81.187    49.460  427.496    0.000  427.496     0.000  221.676    0.000  221.676
286.70   492.521   60.895    0.000   60.895   114.396  369.477    0.000  369.477     0.000  272.144    0.000  272.144
286.80   476.607   60.290    0.000   60.290    78.035  362.733    0.000  362.733     0.000  181.966    0.000  181.966
286.90   448.236   72.704    0.000   72.704    43.840  409.554    0.000  409.554     0.000  140.244    0.000  140.244
287.00   465.399   86.587    0.000   86.587    66.840  418.849    0.000  418.849     0.000  252.036    0.000  252.036
287.10   487.017   80.568    0.000   80.568    93.732  419.324    0.000  419.324     0.000  211.020    0.000  211.020
287.20   459.311   79.919    0.000   79.919    44.012  390.706    0.000  390.706     0.000  129.789    0.000  129.789
287.30   487.512   85.034    0.000   85.034    16.429  412.237    0.000  412.237     0.000  191.114    0.000  191.114
287.40   483.990   72.042    0.000   72.042    22.222  453.046    0.000  453.046     0.000  221.274    0.000  221.274
287.50   485.314   62.558    0.000   62.558    41.937  447.083    0.000  447.083     0.000  200.464    0.000  200.464
287.60   462.489   95.535    0.000   95.535    55.772  407.912    0.000  407.912     0.000  242.587    0.000  242.587
287.70   495.602   67.278    0.000   67.278    53.005  432.470    0.000  432.470     0.000  210.618    0.000  210.618
287.80   470.758   67.899    0.000   67.899    25.595  434.716    0.000  434.716     0.000  180.759    0.000  180.759
287.90   485.030   60.388    0.000   60.388    50.152  437.613    0.000  437.613     0.000  240.476    0.000  240.476
288.00   453.928   53.932    0.000   53.932    53.524  360.483    0.000  360.483     0.000  101.338    0.000  101.338
288.10   427.375   79.976    0.000   79.976     5.490  448.811    0.000  448.811     0.000  241.079    0.000  241.079
288.20   459.815   68.870    0.000   68.870    12.884  432.340    0.000  432.340     0.000  180.960    0.000  180.960
288.30   473.977   72.860    0.000   72.860    58.019  464.201    0.000  464.201     0.000  280.891    0.000  280.891
288.40   476.910   71.915    0.000   71.915    12.970  447.472    0.000  447.472     0.000  190.712    0.000  190.712
288.50   459.791   54.284    0.000   54.284    31.734  386.685    0.000  386.685     0.000  199.660    0.000  199.660
288.60   471.260   63.671    0.000   63.671    28.189  424.037    0.000  424.037     0.000  190.913    0.000  190.913
288.70   441.034   78.707    0.000   78.707     0.000  442.454    0.000  442.454     0.000  171.007    0.000  171.007
288.80   469.007   73.352    0.000   73.352     3.805  459.880    0.000  459.880     0.000  140.948    0.000  140.948
288.90   464.622   77.622    0.000   77.622     1.902  449.979    0.000  449.979     0.000  290.944    0.000  290.944
289.00   442.387  103.564    0.000  103.564     0.000  481.842    0.000  481.842     0.000  292.050    0.000  292.050
289.10   464.839   67.531    0.000   67.531     0.000  417.506    0.000  417.506     0.000  171.409    0.000  171.409
289.20   462.252   84.612    0.000   84.612     0.000  466.321    0.000  466.321     0.000  301.600    0.000  301.600
289.30   500.458   89.786    0.000   89.786     0.000  497.016    0.000  497.016     0.000  281.092    0.000  281.092
289.40   474.786   87.487    0.000   87.487     0.000  483.701    0.000  483.701     0.000  262.191    0.000  262.191
289.50   484.386   67.617    0.000   67.617     0.000  470.080    0.000  470.080     0.000  222.179    0.000  222.179
289.60   467.709   75.524    0.000   75.524     3.718  489.883    0.000  489.883     0.000  190.913    0.000  190.913
289.70   476.844   74.818    0.000   74.818    18.677  474.278    0.000  474.278     0.000  231.730    0.000  231.730
289.80   498.306   62.205    0.000   62.205     1.902  465.283    0.000  465.283     0.000  239.772    0.000  239.772
289.90   491.402   69.491    0.000   69.491     0.000  465.543    0.000  465.543     0.000  231.227    0.000  231.227
290.00   493.048   76.269    0.000   76.269    16.343  460.271    0.000  460.271     0.000  288.632    0.000  288.632
290.10   494.033  101.594    0.000  101.594     5.448  459.923    0.000  459.923     0.000  260.783    0.000  260.783
290.20   418.589  134.280    0.000  134.280    12.711  444.186    0.000  444.186     0.000  251.434    0.000  251.434
290.30   416.005  100.636    0.000  100.636     1.816  415.262    0.000  415.262     0.000  129.588    0.000  129.588
290.40   445.379   96.062    0.000   96.062     1.816  406.228    0.000  406.228     0.000  130.392    0.000  130.392
290.50   442.091   83.077    0.000   83.077     1.816  448.378    0.000  448.378     0.000  130.794    0.000  130.794
290.60   460.507  116.429    0.000  116.429    14.527  463.685    0.000  463.685     0.000  280.690    0.000  280.690
290.70   461.070   69.026    0.000   69.026    23.606  452.096    0.000  452.096     0.000  281.896    0.000  281.896
290.80   468.364  118.874    0.000  118.874    16.343  508.691    0.000  508.691     0.000  291.949    0.000  291.949
290.90   441.673   91.096    0.000   91.096     9.079  447.300    0.000  447.300     0.000  190.511    0.000  190.511
291.00   414.047  125.356    0.000  125.356    12.711  501.644    0.000  501.644     0.000  241.682    0.000  241.682
291.10   461.084  102.285    0.000  102.285    12.711  496.194    0.000  496.194     0.000  261.286    0.000  261.286
291.20   443.333  120.071    0.000  120.071    23.606  460.702    0.000  460.702     0.000  330.454    0.000  330.454
291.30   458.710   98.251    0.000   98.251    32.685  453.952    0.000  453.952     0.000  271.842    0.000  271.842
291.40   430.939  110.518    0.000  110.518    16.515  444.357    0.000  444.357     0.000  211.221    0.000  211.221
291.50   441.325   95.516    0.000   95.516     9.079  434.846    0.000  434.846     0.000  241.682    0.000  241.682
291.60   431.441  130.463    0.000  130.463     1.816  521.015    0.000  521.015     0.000  310.347    0.000  310.347
291.70   358.559  161.781    0.000  161.781     5.448  481.108    0.000  481.108     0.000  271.139    0.000  271.139
291.80   379.551  140.655    0.000  140.655     0.000  496.495    0.000  496.495     0.000  262.191    0.000  262.191
291.90   406.924  145.688    0.000  145.688     0.000  453.610    0.000  453.610     0.000  180.558    0.000  180.558
292.00   400.837  149.498    0.000  149.498     0.000  458.969    0.000  458.969     0.000  200.162    0.000  200.162
292.10   378.625  139.017    0.000  139.017     3.632  480.242    0.000  480.242     0.000  260.784    0.000  260.784
292.20   413.379  139.455    0.000  139.455     7.263  479.162    0.000  479.162     0.000  190.511    0.000  190.511
292.30   390.439  156.680    0.000  156.680     0.000  470.686    0.000  470.686     0.000  260.784    0.000  260.784
292.40   407.105  137.645    0.000  137.645     0.000  514.956    0.000  514.956     0.000  200.866    0.000  200.866
292.50   378.810  136.247    0.000  136.247     0.000  477.601    0.000  477.601     0.000  210.618    0.000  210.618
292.60   391.950  143.283    0.000  143.283     5.448  492.868    0.000  492.868     0.000  260.482    0.000  260.482
292.70   424.456  131.558    0.000  131.558     0.000  478.211    0.000  478.211     0.000  242.085    0.000  242.085
292.80   411.312  169.787    0.000  169.787     0.000  500.910    0.000  500.910     0.000  271.139    0.000  271.139
292.90   431.221  132.319    0.000  132.319     0.000  484.307    0.000  484.307     0.000  290.240    0.000  290.240
293.00   445.934  100.348    0.000  100.348     0.000  449.936    0.000  449.936     0.000  230.925    0.000  230.925
293.10   399.141  123.211    0.000  123.211     0.000  472.373    0.000  472.373     0.000  300.997    0.000  300.997
293.20   428.238  114.947    0.000  114.947     0.000  496.586    0.000  496.586     0.000  139.540    0.000  139.540
293.30   415.688  124.175    0.000  124.175     0.000  475.357    0.000  475.357     0.000  251.434    0.000  251.434
293.40   419.145  137.480    0.000  137.480     5.448  472.592    0.000  472.592     0.000  250.429    0.000  250.429
293.50   406.217  137.482    0.000  137.482     5.534  491.787    0.000  491.787     0.000  221.174    0.000  221.174
293.60   453.729  133.284    0.000  133.284    12.711  516.687    0.000  516.687     0.000  240.074    0.000  240.074
293.70   431.589  132.510    0.000  132.510     0.000  443.795    0.000  443.795     0.000  180.156    0.000  180.156
293.80   454.223  110.977    0.000  110.977    11.327  451.363    0.000  451.363     0.000  249.625    0.000  249.625
293.90   412.024  125.294    0.000  125.294    23.606  436.793    0.000  436.793     0.000  268.726    0.000  268.726
294.00   443.778  118.944    0.000  118.944    21.790  521.186    0.000  521.186     0.000  318.490    0.000  318.490
294.10   418.579  115.043    0.000  115.043    21.790  439.861    0.000  439.861     0.000  252.037    0.000  252.037
294.20   454.481   89.024    0.000   89.024    20.276  447.079    0.000  447.079     0.000  311.553    0.000  311.553
294.30   440.402   93.488    0.000   93.488    12.711  440.684    0.000  440.684     0.000  289.838    0.000  289.838
294.40   422.293  131.380    0.000  131.380    45.612  459.271    0.000  459.271     0.000  341.713    0.000  341.713
294.50   400.098  137.871    0.000  137.871    18.158  482.100    0.000  482.100     0.000  211.120    0.000  211.120
294.60   409.395  147.880    0.000  147.880    23.692  473.066    0.000  473.066     0.000  231.126    0.000  231.126
294.70   429.597  133.840    0.000  133.840    27.411  410.764    0.000  410.764     0.000  231.730    0.000  231.730
294.80   412.456  175.042    0.000  175.042    23.606  486.598    0.000  486.598     0.000  231.126    0.000  231.126
294.90   389.133  168.626    0.000  168.626    16.343  525.939    0.000  525.939     0.000  312.357    0.000  312.357
295.00   420.203  131.274    0.000  131.274    18.158  442.973    0.000  442.973     0.000  202.273    0.000  202.273
295.10   369.100  146.310    0.000  146.310     0.000  422.652    0.000  422.652     0.000  189.908    0.000  189.908
295.20   383.694  147.536    0.000  147.536     0.000  473.237    0.000  473.237     0.000  211.120    0.000  211.120
295.30   382.752  135.066    0.000  135.066     0.000  493.818    0.000  493.818     0.000  169.700    0.000  169.700
295.40   364.222  181.247    0.000  181.247     0.000  482.920    0.000  482.920     0.000  282.096    0.000  282.096
295.50   386.305  142.273    0.000  142.273     0.000  477.302    0.000  477.302     0.000  281.896    0.000  281.896
295.60   391.977  141.229    0.000  141.229     0.000  489.883    0.000  489.883     0.000  282.097    0.000  282.097
295.70   365.755  145.888    0.000  145.888     0.000  449.026    0.000  449.026     0.000  201.067    0.000  201.067
295.80   419.055  149.197    0.000  149.197    16.343  439.474    0.000  439.474     0.000  240.275    0.000  240.275
295.90   409.157  145.201    0.000  145.201    19.974  486.771    0.000  486.771     0.000  271.943    0.000  271.943
296.00   388.742  162.914    0.000  162.914     3.632  512.583    0.000  512.583     0.000  342.015    0.000  342.015
296.10   372.945  164.647    0.000  164.647     0.000  475.485    0.000  475.485     0.000  231.931    0.000  231.931
296.20   380.771  151.019    0.000  151.019     0.000  433.376    0.000  433.376     0.000  171.611    0.000  171.611
296.30   361.039  146.724    0.000  146.724     0.000  456.333    0.000  456.333     0.000  161.055    0.000  161.055
296.40   401.926  164.973    0.000  164.973     5.448  490.400    0.000  490.400     0.000  221.073    0.000  221.073
296.50   387.029  150.667    0.000  150.667     1.816  487.071    0.000  487.071     0.000  241.983    0.000  241.983
296.60   415.059  150.374    0.000  150.374    19.974  470.297    0.000  470.297     0.000  192.119    0.000  192.119
296.70   385.949  153.801    0.000  153.801     0.000  470.773    0.000  470.773     0.000  160.854    0.000  160.854
296.80   404.943  155.378    0.000  155.378    21.790  494.121    0.000  494.121     0.000  241.884    0.000  241.884
296.90   424.040  148.956    0.000  148.956    10.895  486.599    0.000  486.599     0.000  292.150    0.000  292.150
297.00   387.975  158.764    0.000  158.764     9.166  517.206    0.000  517.206     0.000  262.794    0.000  262.794
297.10   422.708  145.881    0.000  145.881    14.527  477.474    0.000  477.474     0.000  281.392    0.000  281.392
297.20   424.797  175.237    0.000  175.237     7.263  524.859    0.000  524.859     0.000  292.552    0.000  292.552
297.30   423.286  146.812    0.000  146.812     0.000  492.046    0.000  492.046     0.000  250.228    0.000  250.228
297.40   394.226  133.130    0.000  133.130    21.877  485.562    0.000  485.562     0.000  308.537    0.000  308.537
297.50   409.900  134.661    0.000  134.661     0.000  525.164    0.000  525.164     0.000  308.537    0.000  308.537
297.60   416.716  141.025    0.000  141.025     0.000  485.690    0.000  485.690     0.000  231.931    0.000  231.931
297.70   412.941  115.607    0.000  115.607     0.000  480.762    0.000  480.762     0.000  160.653    0.000  160.653
297.80   449.765  109.801    0.000  109.801     1.816  477.910    0.000  477.910     0.000  249.021    0.000  249.021
297.90   414.996  113.615    0.000  113.615     0.000  473.151    0.000  473.151     0.000  181.161    0.000  181.161
298.00   451.382  111.112    0.000  111.112     0.000  461.479    0.000  461.479     0.000  160.854    0.000  160.854
298.10   410.412  112.437    0.000  112.437     0.000  498.359    0.000  498.359     0.000  288.632    0.000  288.632
298.20   407.201  144.145    0.000  144.145     0.000  510.380    0.000  510.380     0.000  258.773    0.000  258.773
298.30   437.312  143.544    0.000  143.544     0.000  500.435    0.000  500.435     0.000  258.974    0.000  258.974
298.40   410.842  184.928    0.000  184.928     0.000  521.620    0.000  521.620     0.000  318.490    0.000  318.490
298.50   417.332  151.208    0.000  151.208     0.000  540.729    0.000  540.729     0.000  328.443    0.000  328.443
298.60   403.701  150.560    0.000  150.560     0.000  514.097    0.000  514.097     0.000  338.597    0.000  338.597
298.70   431.218  112.848    0.000  112.848     0.000  482.536    0.000  482.536     0.000  248.820    0.000  248.820
298.80   408.618  123.557    0.000  123.557     0.000  512.973    0.000  512.973     0.000  218.962    0.000  218.962
298.90   409.775  139.154    0.000  139.154     0.000  476.049    0.000  476.049     0.000  160.854    0.000  160.854
299.00   418.314  142.920    0.000  142.920     0.000  476.006    0.000  476.006     0.000  119.836    0.000  119.836
299.10   399.549  120.230    0.000  120.230     0.000  451.104    0.000  451.104     0.000  179.553    0.000  179.553
299.20   409.560  123.739    0.000  123.739     1.816  481.800    0.000  481.800     0.000  239.471    0.000  239.471
299.30   411.832  120.157    0.000  120.157     0.000  467.880    0.000  467.880     0.000  229.518    0.000  229.518
299.40   467.064   94.288    0.000   94.288     0.000  459.619    0.000  459.619     0.000  100.031    0.000  100.031
299.50   427.850  117.806    0.000  117.806     0.000  434.370    0.000  434.370     0.000  151.303    0.000  151.303
299.60   412.952  130.472    0.000  130.472     0.000  496.932    0.000  496.932     0.000  239.270    0.000  239.270
299.70   374.592  124.652    0.000  124.652     0.000  458.926    0.000  458.926     0.000  181.764    0.000  181.764
299.80   417.522  146.917    0.000  146.917     0.000  515.175    0.000  515.175     0.000  191.918    0.000  191.918
299.90   423.229   98.449    0.000   98.449     0.000  446.392    0.000  446.392     0.000  279.081    0.000  279.081
300.00   475.076   86.890    0.000   86.890     3.632  447.429    0.000  447.429     0.000  150.700    0.000  150.700
300.10   424.929  132.308    0.000  132.308     0.000  507.782    0.000  507.782     0.000  241.079    0.000  241.079
300.20   348.792  179.962    0.000  179.962     0.000  475.443    0.000  475.443     0.000  313.162    0.000  313.162
300.30   427.540  153.686    0.000  153.686     0.000  495.419    0.000  495.419     0.000  259.276    0.000  259.276
300.40   452.095  124.375    0.000  124.375     0.000  496.585    0.000  496.585     0.000  209.914    0.000  209.914
300.50   455.285  131.219    0.000  131.219     0.000  509.557    0.000  509.557     0.000  230.523    0.000  230.523
300.60   460.992  115.160    0.000  115.160     0.000  499.916    0.000  499.916     0.000  149.895    0.000  149.895
300.70   448.003  147.595    0.000  147.595     0.000  532.903    0.000  532.903     0.000  289.838    0.000  289.838
300.80   428.420  116.354    0.000  116.354     0.000  491.441    0.000  491.441     0.000  240.074    0.000  240.074
300.90   416.627  134.546    0.000  134.546     0.000  493.171    0.000  493.171     0.000  220.369    0.000  220.369
301.00   395.515  131.000    0.000  131.000     0.000  420.755    0.000  420.755     0.000  169.399    0.000  169.399
301.10   416.863  111.154    0.000  111.154     0.000  447.342    0.000  447.342     0.000  209.210    0.000  209.210
301.20   406.497  123.653    0.000  123.653     0.000  426.461    0.000  426.461     0.000  250.831    0.000  250.831
301.30   426.262  133.473    0.000  133.473     0.000  468.138    0.000  468.138     0.000  179.754    0.000  179.754
301.40   389.140  144.577    0.000  144.577     0.000  430.179    0.000  430.179     0.000   79.824    0.000   79.824
301.50   392.060  160.272    0.000  160.272     0.000  495.333    0.000  495.333     0.000  219.163    0.000  219.163
301.60   370.589  162.042    0.000  162.042     0.000  524.039    0.000  524.039     0.000  190.008    0.000  190.008
301.70   388.695  137.387    0.000  137.387     0.000  425.377    0.000  425.377     0.000  181.362    0.000  181.362
301.80   381.370  133.530    0.000  133.530     0.000  451.535    0.000  451.535     0.000  180.156    0.000  180.156
301.90   392.173  135.141    0.000  135.141     3.805  452.877    0.000  452.877     0.000  279.282    0.000  279.282
302.00   368.922  145.087    0.000  145.087    19.974  459.793    0.000  459.793     0.000  279.282    0.000  279.282
302.10   407.582  121.245    0.000  121.245     1.902  486.987    0.000  486.987     0.000  170.605    0.000  170.605
302.20   376.380  149.155    0.000  149.155     0.000  460.226    0.000  460.226     0.000  200.665    0.000  200.665
302.30   359.455  152.529    0.000  152.529     0.000  454.950    0.000  454.950     0.000  190.511    0.000  190.511
302.40   398.802  165.521    0.000  165.521     0.000  500.347    0.000  500.347     0.000  280.287    0.000  280.287
302.50   397.201  150.133    0.000  150.133     0.000  523.824    0.000  523.824     0.000  348.851    0.000  348.851
302.60   379.132  152.583    0.000  152.583     3.632  469.823    0.000  469.823     0.000  200.062    0.000  200.062
302.70   333.699  196.652    0.000  196.652     0.000  488.975    0.000  488.975     0.000  221.978    0.000  221.978
302.80   400.631  135.892    0.000  135.892     0.000  446.993    0.000  446.993     0.000  180.960    0.000  180.960
302.90   409.150  153.984    0.000  153.984     0.000  495.632    0.000  495.632     0.000  250.630    0.000  250.630
303.00   362.944  175.746    0.000  175.746     0.000  469.951    0.000  469.951     0.000  190.712    0.000  190.712
303.10   368.078  167.547    0.000  167.547     0.000  486.900    0.000  486.900     0.000  231.026    0.000  231.026
303.20   361.177  179.500    0.000  179.500     0.000  471.897    0.000  471.897     0.000  221.073    0.000  221.073
303.30   370.635  177.191    0.000  177.191     0.000  481.712    0.000  481.712     0.000  241.280    0.000  241.280
303.40   424.753  147.018    0.000  147.018     0.000  490.747    0.000  490.747     0.000  282.096    0.000  282.096
303.50   428.575  123.102    0.000  123.102     0.000  520.579    0.000  520.579     0.000  261.387    0.000  261.387
303.60   415.614  124.670    0.000  124.670     1.816  504.711    0.000  504.711     0.000  241.783    0.000  241.783
303.70   388.089  152.472    0.000  152.472     7.263  504.709    0.000  504.709     0.000  251.534    0.000  251.534
303.80   351.599  167.050    0.000  167.050     0.000  533.679    0.000  533.679     0.000  292.351    0.000  292.351
303.90   382.945  151.139    0.000  151.139     0.000  495.979    0.000  495.979     0.000  301.499    0.000  301.499
304.00   389.469  150.656    0.000  150.656     0.000  493.342    0.000  493.342     0.000  211.422    0.000  211.422
304.10   359.932  145.043    0.000  145.043     0.000  483.870    0.000  483.870     0.000  262.191    0.000  262.191
304.20   367.737  134.885    0.000  134.885     1.816  468.653    0.000  468.653     0.000  253.043    0.000  253.043
304.30   374.916  146.485    0.000  146.485    10.895  462.603    0.000  462.603     0.000  301.399    0.000  301.399
304.40   456.499   87.305    0.000   87.305     9.252  509.037    0.000  509.037     0.000  319.093    0.000  319.093
304.50   474.027   44.758    0.000   44.758    19.974  472.938    0.000  472.938     0.000  271.139    0.000  271.139
304.60   497.608   62.628    0.000   62.628    42.197  449.588    0.000  449.588     0.000  301.399    0.000  301.399
304.70   463.747   62.629    0.000   62.629    36.490  445.872    0.000  445.872     0.000  230.322    0.000  230.322
304.80   469.231   70.660    0.000   70.660    38.133  521.098    0.000  521.098     0.000  431.590    0.000  431.590
304.90   451.263   71.830    0.000   71.830    44.272  422.826    0.000  422.826     0.000  260.482    0.000  260.482
305.00   473.324   67.363    0.000   67.363    32.685  483.226    0.000  483.226     0.000  320.300    0.000  320.300
305.10   462.401   73.113    0.000   73.113    53.004  437.310    0.000  437.310     0.000  231.126    0.000  231.126
305.20   431.962   91.166    0.000   91.166    73.324  393.428    0.000  393.428     0.000  200.564    0.000  200.564
305.30   454.131   77.552    0.000   77.552    64.159  414.701    0.000  414.701     0.000  240.878    0.000  240.878
305.40   452.240   74.761    0.000   74.761    97.491  383.656    0.000  383.656     0.000  303.007    0.000  303.007
305.50   487.839   73.043    0.000   73.043    94.249  385.388    0.000  385.388     0.000  260.784    0.000  260.784
305.60   458.779   84.557    0.000   84.557    45.396  433.289    0.000  433.289     0.000  300.796    0.000  300.796
305.70   485.182   61.290    0.000   61.290   108.518  394.854    0.000  394.854     0.000  270.335    0.000  270.335
305.80   418.385  101.510    0.000  101.510    99.134  386.773    0.000  386.773     0.000  230.322    0.000  230.322
305.90   474.737   79.919    0.000   79.919    64.675  412.409    0.000  412.409     0.000  300.997    0.000  300.997
306.00   434.048   59.598    0.000   59.598    90.615  353.266    0.000  353.266     0.000  261.387    0.000  261.387
306.10   453.009   71.985    0.000   71.985    22.092  402.202    0.000  402.202     0.000  241.481    0.000  241.481
306.20   457.087   64.601    0.000   64.601    33.031  443.924    0.000  443.924     0.000  301.198    0.000  301.198
306.30   514.392   56.145    0.000   56.145    86.640  434.848    0.000  434.848     0.000  332.263    0.000  332.263
306.40   456.425   76.246    0.000   76.246    36.576  447.901    0.000  447.901     0.000  340.306    0.000  340.306
306.50   469.279   68.997    0.000   68.997    36.663  424.428    0.000  424.428     0.000  260.583    0.000  260.583
306.60   494.749   85.430    0.000   85.430    49.114  415.479    0.000  415.479     0.000  319.998    0.000  319.998
306.70   511.196   96.001    0.000   96.001    63.554  367.834    0.000  367.834     0.000  293.055    0.000  293.055
306.80   523.956   65.402    0.000   65.402    65.457  373.927    0.000  373.927     0.000  291.848    0.000  291.848
306.90   472.617   77.706    0.000   77.706    54.648  407.823    0.000  407.823     0.000  231.730    0.000  231.730
307.00   500.027   74.339    0.000   74.339    23.606  413.057    0.000  413.057     0.000  280.991    0.000  280.991
307.10   461.160   79.172    0.000   79.172    82.361  398.874    0.000  398.874     0.000  341.512    0.000  341.512
307.20   446.696   81.104    0.000   81.104    56.378  348.247    0.000  348.247     0.000  291.848    0.000  291.848
307.30   453.752  101.734    0.000  101.734    60.096  409.595    0.000  409.595     0.000  270.535    0.000  270.535
307.40   492.900  119.570    0.000  119.570    72.720  461.479    0.000  461.479     0.000  312.156    0.000  312.156
307.50   414.238  106.293    0.000  106.293    34.587  476.351    0.000  476.351     0.000  281.293    0.000  281.293
307.60   447.324   78.577    0.000   78.577    47.731  437.617    0.000  437.617     0.000  300.595    0.000  300.595
307.70   481.295   92.745    0.000   92.745    41.764  439.774    0.000  439.774     0.000  300.997    0.000  300.997
307.80   423.357  128.341    0.000  128.341    30.955  476.091    0.000  476.091     0.000  300.695    0.000  300.695
307.90   457.461   93.093    0.000   93.093    63.640  409.813    0.000  409.813     0.000  361.116    0.000  361.116
308.00   459.291   92.742    0.000   92.742    78.815  390.444    0.000  390.444     0.000  313.463    0.000  313.463
308.10   478.547   76.435    0.000   76.435    38.133  459.880    0.000  459.880     0.000  310.548    0.000  310.548
308.20   424.766  114.452    0.000  114.452    38.133  449.155    0.000  449.155     0.000  311.352    0.000  311.352
308.30   432.459   78.876    0.000   78.876    47.772  451.621    0.000  451.621     0.000  352.470    0.000  352.470
308.40   454.813   70.266    0.000   70.266    87.809  436.921    0.000  436.921     0.000  330.856    0.000  330.856
308.50   408.133  107.328    0.000  107.328    39.948  464.721    0.000  464.721     0.000  302.003    0.000  302.003
308.60   427.143  101.812    0.000  101.812    34.501  453.955    0.000  453.955     0.000  331.459    0.000  331.459
308.70   442.268   88.565    0.000   88.565    32.685  434.714    0.000  434.714     0.000  322.209    0.000  322.209
308.80   423.816  112.727    0.000  112.727     9.425  408.687    0.000  408.687     0.000  301.399    0.000  301.399
308.90   497.149   67.324    0.000   67.324    12.797  419.714    0.000  419.714     0.000  279.684    0.000  279.684
309.00   452.147   76.225    0.000   76.225    34.933  394.509    0.000  394.509     0.000  250.228    0.000  250.228
309.10   407.348  136.578    0.000  136.578    15.132  447.251    0.000  447.251     0.000  351.263    0.000  351.263
309.20   478.768  106.408    0.000  106.408    34.847  485.991    0.000  485.991     0.000  331.258    0.000  331.258
309.30   446.154   94.417    0.000   94.417    26.027  454.388    0.000  454.388     0.000  351.163    0.000  351.163
309.40   422.404  115.173    0.000  115.173    54.259  449.671    0.000  449.671     0.000  320.098    0.000  320.098
309.50   449.343   97.607    0.000   97.607    42.888  470.337    0.000  470.337     0.000  261.588    0.000  261.588
309.60   420.314   93.406    0.000   93.406    38.824  453.824    0.000  453.824     0.000  350.560    0.000  350.560
309.70   442.259   77.550    0.000   77.550    42.975  447.987    0.000  447.987     0.000  280.287    0.000  280.287
309.80   450.364   79.443    0.000   79.443    37.441  438.865    0.000  438.865     0.000  240.777    0.000  240.777
309.90   462.515   41.924    0.000   41.924    50.152  403.802    0.000  403.802     0.000  299.992    0.000  299.992
310.00   440.877   72.067    0.000   72.067    67.618  387.504    0.000  387.504     0.000  201.067    0.000  201.067
310.10   427.046   69.885    0.000   69.885    35.279  417.075    0.000  417.075     0.000  189.807    0.000  189.807
310.20   475.231   72.603    0.000   72.603    59.231  434.587    0.000  434.587     0.000  180.558    0.000  180.558
310.30   436.762   48.449    0.000   48.449    70.731  376.176    0.000  376.176     0.000  240.074    0.000  240.074
310.40   475.825   45.358    0.000   45.358    21.963  440.768    0.000  440.768     0.000  310.950    0.000  310.950
310.50   428.089   64.468    0.000   64.468    24.298  341.504    0.000  341.504     0.000  250.831    0.000  250.831
310.60   453.247   62.823    0.000   62.823    20.709  405.880    0.000  405.880     0.000  241.481    0.000  241.481
310.70   456.556   67.853    0.000   67.853    32.123  408.128    0.000  408.128     0.000  250.630    0.000  250.630
310.80   461.930   65.922    0.000   65.922    39.127  443.751    0.000  443.751     0.000  280.689    0.000  280.689
310.90   450.069   60.772    0.000   60.772    47.212  386.423    0.000  386.423     0.000  160.552    0.000  160.552
311.00   447.595   77.095    0.000   77.095    21.790  442.971    0.000  442.971     0.000  270.131    0.000  270.131
311.10   495.260   49.532    0.000   49.532    38.133  472.588    0.000  472.588     0.000  271.541    0.000  271.541
311.20   487.130   64.006    0.000   64.006    19.974  475.961    0.000  475.961     0.000  289.838    0.000  289.838
311.30   488.765   36.189    0.000   36.189    27.281  418.936    0.000  418.936     0.000  190.913    0.000  190.913
311.40   474.491   48.155    0.000   48.155     0.000  467.880    0.000  467.880     0.000  199.861    0.000  199.861
311.50   468.742   62.198    0.000   62.198     0.000  478.774    0.000  478.774     0.000  240.476    0.000  240.476
311.60   430.685   89.388    0.000   89.388     0.000  433.378    0.000  433.378     0.000  199.458    0.000  199.458
311.70   413.592  114.426    0.000  114.426     0.000  461.565    0.000  461.565     0.000  209.813    0.000  209.813
311.80   371.913  122.271    0.000  122.271     0.000  436.012    0.000  436.012     0.000  230.121    0.000  230.121
311.90   425.800   98.641    0.000   98.641     0.000  465.325    0.000  465.325     0.000  200.665    0.000  200.665
312.00   412.825  112.395    0.000  112.395     0.000  440.163    0.000  440.163     0.000  120.037    0.000  120.037
312.10   428.366   77.530    0.000   77.530     0.000  463.208    0.000  463.208     0.000  269.530    0.000  269.530
312.20   473.014   89.624    0.000   89.624    10.895  448.765    0.000  448.765     0.000  240.375    0.000  240.375
312.30   511.961   86.526    0.000   86.526    21.790  497.537    0.000  497.537     0.000  290.240    0.000  290.240
312.40   441.544  144.755    0.000  144.755    10.895  495.246    0.000  495.246     0.000  270.335    0.000  270.335
312.50   486.234   88.084    0.000   88.084    27.238  420.105    0.000  420.105     0.000  291.447    0.000  291.447
312.60   439.489   93.564    0.000   93.564    38.306  431.217    0.000  431.217     0.000  231.328    0.000  231.328
312.70   439.605   90.204    0.000   90.204    14.527  459.705    0.000  459.705     0.000  231.126    0.000  231.126
312.80   455.622  114.533    0.000  114.533    23.606  480.027    0.000  480.027     0.000  280.891    0.000  280.891
312.90   499.996   67.601    0.000   67.601     9.079  445.614    0.000  445.614     0.000  152.308    0.000  152.308
313.00   492.705   76.265    0.000   76.265    14.527  496.885    0.000  496.885     0.000  270.033    0.000  270.033
313.10   516.065   67.995    0.000   67.995     9.079  508.949    0.000  508.949     0.000  261.588    0.000  261.588
313.20   502.338   63.627    0.000   63.627    23.779  478.644    0.000  478.644     0.000  250.228    0.000  250.228
313.30   531.324   75.444    0.000   75.444    25.422  523.086    0.000  523.086     0.000  359.106    0.000  359.106
313.40   490.284   56.198    0.000   56.198    38.133  452.745    0.000  452.745     0.000  290.240    0.000  290.240
313.50   482.959   62.695    0.000   62.695    43.580  441.590    0.000  441.590     0.000  300.695    0.000  300.695
313.60   516.489   40.629    0.000   40.629    10.895  434.328    0.000  434.328     0.000  301.902    0.000  301.902
313.70   512.838   43.954    0.000   43.954    74.536  415.173    0.000  415.173     0.000  239.672    0.000  239.672
313.80   518.850   42.601    0.000   42.601    72.979  374.711    0.000  374.711     0.000  269.731    0.000  269.731
313.90   474.330   53.849    0.000   53.849    56.550  362.821    0.000  362.821     0.000  241.682    0.000  241.682
314.00   451.924   49.607    0.000   49.607    40.381  415.696    0.000  415.696     0.000  179.955    0.000  179.955
314.10   476.410   41.629    0.000   41.629    60.787  333.377    0.000  333.377     0.000  219.967    0.000  219.967
314.20   481.203   77.312    0.000   77.312    38.133  480.977    0.000  480.977     0.000  349.756    0.000  349.756
314.30   491.532   85.587    0.000   85.587    78.513  485.171    0.000  485.171     0.000  331.559    0.000  331.559
314.40   486.200   63.938    0.000   63.938    27.238  515.134    0.000  515.134     0.000  342.216    0.000  342.216
314.50   512.691   72.706    0.000   72.706    56.291  490.055    0.000  490.055     0.000  341.109    0.000  341.109
314.60   519.398   97.001    0.000   97.001    49.028  537.571    0.000  537.571     0.000  361.719    0.000  361.719
314.70   537.899   82.656    0.000   82.656    27.238  539.993    0.000  539.993     0.000  339.803    0.000  339.803
314.80   487.765   81.259    0.000   81.259    19.974  485.430    0.000  485.430     0.000  311.151    0.000  311.151
314.90   490.353  102.478    0.000  102.478    14.527  553.394    0.000  553.394     0.000  349.856    0.000  349.856
315.00   465.069  104.057    0.000  104.057    39.948  471.943    0.000  471.943     0.000  341.211    0.000  341.211
315.10   495.778   78.468    0.000   78.468    34.501  473.412    0.000  473.412     0.000  261.085    0.000  261.085
315.20   487.243   84.819    0.000   84.819    50.930  440.035    0.000  440.035     0.000  291.145    0.000  291.145
315.30   466.548   75.040    0.000   75.040     1.816  518.766    0.000  518.766     0.000  260.784    0.000  260.784
315.40   441.150   94.630    0.000   94.630     0.000  473.411    0.000  473.411     0.000  241.984    0.000  241.984
315.50   514.049   68.433    0.000   68.433     0.000  519.588    0.000  519.588     0.000  311.151    0.000  311.151
315.60   473.971   78.412    0.000   78.412     0.000  496.198    0.000  496.198     0.000  240.074    0.000  240.074
315.70   469.194   82.758    0.000   82.758    30.869  448.768    0.000  448.768     0.000  302.103    0.000  302.103
315.80   467.112   92.982    0.000   92.982    71.077  430.568    0.000  430.568     0.000  261.186    0.000  261.186
315.90   431.089   85.203    0.000   85.203    21.790  473.453    0.000  473.453     0.000  241.381    0.000  241.381
316.00   438.915   71.436    0.000   71.436    29.313  419.282    0.000  419.282     0.000  160.854    0.000  160.854
316.10   455.968   84.204    0.000   84.204    21.790  415.954    0.000  415.954     0.000  190.310    0.000  190.310
316.20   486.841   69.533    0.000   69.533    18.158  440.077    0.000  440.077     0.000  201.268    0.000  201.268
316.30   464.021   83.402    0.000   83.402    56.637  412.322    0.000  412.322     0.000  301.802    0.000  301.802
316.40   488.866   65.969    0.000   65.969    58.539  419.283    0.000  419.283     0.000  201.469    0.000  201.469
316.50   456.358   92.561    0.000   92.561    38.133  426.373    0.000  426.373     0.000  272.144    0.000  272.144
316.60   430.505   81.342    0.000   81.342     1.816  474.709    0.000  474.709     0.000  281.695    0.000  281.695
316.70   443.673   94.021    0.000   94.021    12.711  430.218    0.000  430.218     0.000  130.693    0.000  130.693
316.80   477.541  104.925    0.000  104.925     0.000  449.286    0.000  449.286     0.000  251.233    0.000  251.233
316.90   440.243  113.387    0.000  113.387     0.000  416.302    0.000  416.302     0.000  210.618    0.000  210.618
317.00   416.258  120.061    0.000  120.061    23.606  439.128    0.000  439.128     0.000  221.073    0.000  221.073
317.10   413.376  122.837    0.000  122.837    32.685  440.120    0.000  440.120     0.000  302.404    0.000  302.404
317.20   487.328   91.617    0.000   91.617    25.422  411.802    0.000  411.802     0.000  210.819    0.000  210.819
317.30   417.837  118.935    0.000  118.935    23.779  417.422    0.000  417.422     0.000  312.156    0.000  312.156
317.40   453.967  118.296    0.000  118.296    31.042  466.061    0.000  466.061     0.000  290.843    0.000  290.843
317.50   461.002  116.052    0.000  116.052     3.632  452.226    0.000  452.226     0.000  221.374    0.000  221.374
317.60   419.934  131.810    0.000  131.810     3.632  451.837    0.000  451.837     0.000  301.399    0.000  301.399
317.70   417.811  113.628    0.000  113.628     0.000  446.263    0.000  446.263     0.000  220.369    0.000  220.369
317.80   471.144  109.831    0.000  109.831     0.000  481.583    0.000  481.583     0.000  281.393    0.000  281.393
317.90   452.566  153.859    0.000  153.859     0.000  474.449    0.000  474.449     0.000  342.417    0.000  342.417
318.00   405.985  132.616    0.000  132.616     0.000  468.397    0.000  468.397     0.000  251.032    0.000  251.032
318.10   452.469  117.079    0.000  117.079     0.000  448.336    0.000  448.336     0.000  281.092    0.000  281.092
318.20   448.846  124.728    0.000  124.728     0.000  453.739    0.000  453.739     0.000  261.186    0.000  261.186
318.30   400.664  152.253    0.000  152.253     0.000  461.089    0.000  461.089     0.000  301.802    0.000  301.802
318.40   415.486  156.633    0.000  156.633     0.000  463.512    0.000  463.512     0.000  262.392    0.000  262.392
318.50   449.383  126.077    0.000  126.077     0.000  465.456    0.000  465.456     0.000  231.328    0.000  231.328
318.60   487.956  112.340    0.000  112.340     0.000  509.555    0.000  509.555     0.000  280.891    0.000  280.891
318.70   463.409   68.786    0.000   68.786     0.000  421.961    0.000  421.961     0.000  251.634    0.000  251.634
318.80   485.919   52.607    0.000   52.607     0.000  470.083    0.000  470.083     0.000  230.724    0.000  230.724
318.90   440.736  117.119    0.000  117.119     0.000  480.890    0.000  480.890     0.000  281.594    0.000  281.594
319.00   448.561  102.711    0.000  102.711     7.263  478.772    0.000  478.772     0.000  251.032    0.000  251.032
319.10   436.024  118.652    0.000  118.652    10.895  482.230    0.000  482.230     0.000  292.251    0.000  292.251
319.20   435.130  110.289    0.000  110.289     0.000  420.233    0.000  420.233     0.000  191.918    0.000  191.918
319.30   418.921  123.662    0.000  123.662     0.000  428.576    0.000  428.576     0.000  292.251    0.000  292.251
319.40   413.539  122.039    0.000  122.039     0.000  438.779    0.000  438.779     0.000  241.682    0.000  241.682
319.50   432.014  125.174    0.000  125.174    25.422  464.287    0.000  464.287     0.000  362.322    0.000  362.322
319.60   459.516   69.590    0.000   69.590    19.974  388.238    0.000  388.238     0.000  200.665    0.000  200.665
319.70   422.625   98.654    0.000   98.654     0.000  380.195    0.000  380.195     0.000  220.872    0.000  220.872
319.80   397.888  131.625    0.000  131.625     0.000  414.913    0.000  414.913     0.000  170.806    0.000  170.806
319.90   432.833  118.584    0.000  118.584     5.448  460.310    0.000  460.310     0.000  341.010    0.000  341.010
320.00   500.967  130.646    0.000  130.646    16.343  467.099    0.000  467.099     0.000  323.013    0.000  323.013
320.10   482.017  115.772    0.000  115.772    25.681  484.047    0.000  484.047     0.000  331.056    0.000  331.056
320.20   443.697  124.942    0.000  124.942     0.000  429.786    0.000  429.786     0.000  230.825    0.000  230.825
320.30   437.301  101.801    0.000  101.801     9.252  466.796    0.000  466.796     0.000  232.534    0.000  232.534
320.40   454.394  111.193    0.000  111.193     0.000  433.203    0.000  433.203     0.000  250.228    0.000  250.228
320.50   414.197  104.259    0.000  104.259     7.436  427.016    0.000  427.016     0.000  200.966    0.000  200.966
320.60   484.796   95.695    0.000   95.695     0.000  495.029    0.000  495.029     0.000  330.655    0.000  330.655
320.70   477.936   84.669    0.000   84.669     0.000  465.109    0.000  465.109     0.000  280.689    0.000  280.689
320.80   438.960  132.198    0.000  132.198     0.000  500.430    0.000  500.430     0.000  311.049    0.000  311.049
320.90   425.892  123.375    0.000  123.375     0.000  492.735    0.000  492.735     0.000  311.050    0.000  311.050
321.00   390.813  113.819    0.000  113.819     0.000  469.951    0.000  469.951     0.000  322.008    0.000  322.008
321.10   384.073  132.222    0.000  132.222     0.000  429.830    0.000  429.830     0.000  302.706    0.000  302.706
321.20   452.316  125.026    0.000  125.026     7.263  500.260    0.000  500.260     0.000  299.891    0.000  299.891
321.30   435.938  114.872    0.000  114.872     0.000  464.290    0.000  464.290     0.000  291.647    0.000  291.647
321.40   459.456  115.977    0.000  115.977     0.000  446.173    0.000  446.173     0.000  221.676    0.000  221.676
321.50   503.601   99.676    0.000   99.676     0.000  432.426    0.000  432.426     0.000  302.806    0.000  302.806
321.60   458.303  114.318    0.000  114.318     0.000  428.966    0.000  428.966     0.000  230.825    0.000  230.825
321.70   488.403  111.907    0.000  111.907     0.000  441.851    0.000  441.851     0.000  249.926    0.000  249.926
321.80   476.922  102.406    0.000  102.406     0.000  492.432    0.000  492.432     0.000  422.240    0.000  422.240
321.90   471.470  100.211    0.000  100.211     0.000  430.608    0.000  430.608     0.000  271.440    0.000  271.440
322.00   504.370   91.685    0.000   91.685     0.000  431.601    0.000  431.601     0.000  231.126    0.000  231.126
322.10   572.825  112.422    0.000  112.422     0.000  491.698    0.000  491.698     0.000  291.647    0.000  291.647
322.20   525.821   99.457    0.000   99.457     0.000  432.989    0.000  432.989     0.000  271.139    0.000  271.139
322.30   482.538  139.369    0.000  139.369     0.000  459.530    0.000  459.530     0.000  262.091    0.000  262.091
322.40   478.973  145.609    0.000  145.609     0.000  453.134    0.000  453.134     0.000  201.670    0.000  201.670
322.50   477.579  142.102    0.000  142.102     0.000  410.460    0.000  410.460     0.000  230.724    0.000  230.724
322.60   494.739   98.418    0.000   98.418     0.000  434.931    0.000  434.931     0.000  191.315    0.000  191.315
322.70   525.998   84.328    0.000   84.328     0.000  421.787    0.000  421.787     0.000  252.540    0.000  252.540
322.80   603.579   66.600    0.000   66.600     0.000  491.527    0.000  491.527     0.000  402.435    0.000  402.435
322.90   539.905   82.385    0.000   82.385     0.000  460.524    0.000  460.524     0.000  281.293    0.000  281.293
323.00   512.661   71.309    0.000   71.309    23.865  427.883    0.000  427.883     0.000  300.092    0.000  300.092
323.10   562.655   67.656    0.000   67.656     0.000  458.882    0.000  458.882     0.000  292.854    0.000  292.854
323.20   507.487  106.793    0.000  106.793     0.000  478.597    0.000  478.597     0.000  419.426    0.000  419.426
323.30   517.274  106.143    0.000  106.143     0.000  471.513    0.000  471.513     0.000  329.649    0.000  329.649
323.40   503.438   96.745    0.000   96.745     0.000  506.964    0.000  506.964     0.000  411.283    0.000  411.283
323.50   517.622  108.230    0.000  108.230     0.000  485.002    0.000  485.002     0.000  339.200    0.000  339.200
323.60   501.908  102.902    0.000  102.902     0.000  490.536    0.000  490.536     0.000  289.637    0.000  289.637
323.70   499.320  104.341    0.000  104.341     1.816  443.929    0.000  443.929     0.000  240.878    0.000  240.878
323.80   478.216  105.581    0.000  105.581    23.865  437.573    0.000  437.573     0.000  291.849    0.000  291.849
323.90   531.107   76.832    0.000   76.832     7.523  533.986    0.000  533.986     0.000  420.029    0.000  420.029
324.00   500.825   99.831    0.000   99.831     0.000  528.927    0.000  528.927     0.000  351.968    0.000  351.968
324.10   508.073  101.326    0.000  101.326     0.000  447.647    0.000  447.647     0.000  270.335    0.000  270.335
324.20   499.069   75.653    0.000   75.653     0.000  517.384    0.000  517.384     0.000  382.228    0.000  382.228
324.30   486.713  126.519    0.000  126.519     0.000  557.419    0.000  557.419     0.000  342.216    0.000  342.216
324.40   518.401  103.256    0.000  103.256     0.000  508.521    0.000  508.521     0.000  292.050    0.000  292.050
324.50   508.286   99.818    0.000   99.818     0.000  494.945    0.000  494.945     0.000  313.564    0.000  313.564
324.60   514.979   93.759    0.000   93.759     0.000  486.255    0.000  486.255     0.000  312.760    0.000  312.760
324.70   496.631   80.808    0.000   80.808     0.000  439.000    0.000  439.000     0.000  222.179    0.000  222.179
324.80   455.431   89.078    0.000   89.078     0.000  417.556    0.000  417.556     0.000  161.457    0.000  161.457
324.90   474.029  123.209    0.000  123.209     0.000  489.065    0.000  489.065     0.000  291.849    0.000  291.849
325.00   444.671   83.288    0.000   83.288     3.805  461.828    0.000  461.828     0.000  181.161    0.000  181.161
325.10   451.421   92.082    0.000   92.082    20.061  389.972    0.000  389.972     0.000  182.167    0.000  182.167
325.20   430.851   90.304    0.000   90.304    25.422  396.500    0.000  396.500     0.000  182.569    0.000  182.569
325.30   424.247  116.333    0.000  116.333    13.057  425.684    0.000  425.684     0.000  212.226    0.000  212.226
325.40   452.781   94.760    0.000   94.760    10.895  486.644    0.000  486.644     0.000  241.884    0.000  241.884
325.50   464.519  107.267    0.000  107.267     1.902  455.515    0.000  455.515     0.000  201.268    0.000  201.268
325.60   390.562  134.535    0.000  134.535     0.000  451.235    0.000  451.235     0.000  283.102    0.000  283.102
325.70   403.919  152.741    0.000  152.741    18.245  467.664    0.000  467.664     0.000  313.162    0.000  313.162
325.80   349.637  125.781    0.000  125.781     0.000  447.949    0.000  447.949     0.000  273.351    0.000  273.351
325.90   463.822  141.992    0.000  141.992     5.448  476.354    0.000  476.354     0.000  373.683    0.000  373.683
326.00   449.473  116.602    0.000  116.602     0.000  480.592    0.000  480.592     0.000  252.440    0.000  252.440
326.10   515.928   66.971    0.000   66.971    25.595  410.292    0.000  410.292     0.000  292.653    0.000  292.653
326.20   487.908  115.133    0.000  115.133     0.000  474.107    0.000  474.107     0.000  329.247    0.000  329.247
326.30   481.692  114.159    0.000  114.159    14.527  496.502    0.000  496.502     0.000  390.372    0.000  390.372
326.40   442.069  111.663    0.000  111.663     0.000  521.232    0.000  521.232     0.000  409.674    0.000  409.674
326.50   424.118  157.625    0.000  157.625     0.000  494.080    0.000  494.080     0.000  331.459    0.000  331.459
326.60   418.038  149.177    0.000  149.177     0.000  437.789    0.000  437.789     0.000  310.749    0.000  310.749
326.70   508.136  124.377    0.000  124.377    16.429  503.160    0.000  503.160     0.000  381.223    0.000  381.223
326.80   546.198   90.739    0.000   90.739     0.000  504.197    0.000  504.197     0.000  362.323    0.000  362.323
326.90   486.969   83.424    0.000   83.424     1.902  476.873    0.000  476.873     0.000  320.501    0.000  320.501
327.00   489.780  108.988    0.000  108.988     0.000  491.660    0.000  491.660     0.000  289.034    0.000  289.034
327.10   431.043  139.146    0.000  139.146     0.000  459.407    0.000  459.407     0.000  321.908    0.000  321.908
327.20   430.329  105.206    0.000  105.206     0.000  418.593    0.000  418.593     0.000  260.583    0.000  260.583
327.30   472.229  115.064    0.000  115.064     0.000  540.341    0.000  540.341     0.000  340.809    0.000  340.809
327.40   503.223  124.659    0.000  124.659     0.000  541.984    0.000  541.984     0.000  359.508    0.000  359.508
327.50   463.264  117.551    0.000  117.551     0.000  469.005    0.000  469.005     0.000  350.761    0.000  350.761
327.60   504.364   91.499    0.000   91.499     0.000  499.615    0.000  499.615     0.000  320.099    0.000  320.099
327.70   526.111  105.070    0.000  105.070     0.000  499.355    0.000  499.355     0.000  361.719    0.000  361.719
327.80   463.289  138.552    0.000  138.552     0.000  510.423    0.000  510.423     0.000  300.595    0.000  300.595
327.90   465.215  112.877    0.000  112.877     0.000  495.810    0.000  495.810     0.000  310.950    0.000  310.950
328.00   446.282  121.285    0.000  121.285     0.000  431.823    0.000  431.823     0.000  251.233    0.000  251.233
328.10   430.472  170.196    0.000  170.196     0.000  563.774    0.000  563.774     0.000  371.672    0.000  371.672
328.20   463.628  144.229    0.000  144.229     0.000  517.773    0.000  517.773     0.000  372.275    0.000  372.275
328.30   514.815  131.978    0.000  131.978     0.000  600.912    0.000  600.912     0.000  491.709    0.000  491.709
328.40   491.172  121.295    0.000  121.295     0.000  555.473    0.000  555.473     0.000  333.470    0.000  333.470
328.50   528.092   71.958    0.000   71.958    12.711  540.687    0.000  540.687     0.000  342.819    0.000  342.819
328.60   506.376   69.394    0.000   69.394    37.008  500.998    0.000  500.998     0.000  343.422    0.000  343.422
328.70   521.733   94.282    0.000   94.282    40.121  569.826    0.000  569.826     0.000  445.363    0.000  445.363
328.80   520.480   82.907    0.000   82.907    45.915  487.336    0.000  487.336     0.000  350.560    0.000  350.560
328.90   505.404   91.039    0.000   91.039    38.565  438.567    0.000  438.567     0.000  303.812    0.000  303.812
329.00   538.065   94.744    0.000   94.744    12.884  438.914    0.000  438.914     0.000  323.115    0.000  323.115
329.10   495.934  103.340    0.000  103.340     1.902  466.065    0.000  466.065     0.000  212.628    0.000  212.628
329.20   507.705   94.239    0.000   94.239    10.895  500.047    0.000  500.047     0.000  323.115    0.000  323.115
329.30   497.779   88.967    0.000   88.967     0.000  488.460    0.000  488.460     0.000  352.973    0.000  352.973
329.40   489.316  106.961    0.000  106.961     0.000  481.975    0.000  481.975     0.000  373.080    0.000  373.080
329.50   496.423  101.834    0.000  101.834     0.000  506.273    0.000  506.273     0.000  343.020    0.000  343.020
329.60   491.304  103.411    0.000  103.411    15.218  465.027    0.000  465.027     0.000  343.824    0.000  343.824
329.70   531.600  101.256    0.000  101.256    13.230  480.635    0.000  480.635     0.000  352.973    0.000  352.973
329.80   510.519   78.244    0.000   78.244     0.000  463.081    0.000  463.081     0.000  383.636    0.000  383.636
329.90   502.583   95.322    0.000   95.322     0.000  484.050    0.000  484.050     0.000  361.518    0.000  361.518
330.00   510.586   93.434    0.000   93.434     0.000  496.242    0.000  496.242     0.000  343.020    0.000  343.020
330.10   476.552   88.544    0.000   88.544     0.000  434.244    0.000  434.244     0.000  361.921    0.000  361.921
330.20   458.447  110.752    0.000  110.752     0.000  460.660    0.000  460.660     0.000  374.487    0.000  374.487
330.30   459.959  110.910    0.000  110.910     5.707  451.019    0.000  451.019     0.000  322.712    0.000  322.712
330.40   494.179  144.940    0.000  144.940     5.707  535.672    0.000  535.672     0.000  382.832    0.000  382.832
330.50   387.560  199.406    0.000  199.406     0.000  485.607    0.000  485.607     0.000  373.482    0.000  373.482
330.60   417.729  178.966    0.000  178.966     0.000  500.566    0.000  500.566     0.000  381.424    0.000  381.424
330.70   406.637  163.983    0.000  163.983     0.000  481.629    0.000  481.629     0.000  351.163    0.000  351.163
330.80   438.123  143.604    0.000  143.604     0.000  419.588    0.000  419.588     0.000  289.235    0.000  289.235
330.90   468.864  170.103    0.000  170.103     0.000  443.237    0.000  443.237     0.000  279.081    0.000  279.081
331.00   487.137  157.216    0.000  157.216     3.632  501.214    0.000  501.214     0.000  320.501    0.000  320.501
331.10   380.825  158.176    0.000  158.176     0.000  470.129    0.000  470.129     0.000  271.541    0.000  271.541
331.20   430.019  154.399    0.000  154.399     0.000  468.053    0.000  468.053     0.000  302.807    0.000  302.807
331.30   437.820  165.532    0.000  165.532    10.895  472.377    0.000  472.377     0.000  361.518    0.000  361.518
331.40   425.771  180.419    0.000  180.419    16.343  435.974    0.000  435.974     0.000  331.258    0.000  331.258
331.50   411.953  139.552    0.000  139.552     5.448  483.445    0.000  483.445     0.000  350.359    0.000  350.359
331.60   451.129  169.924    0.000  169.924     7.609  498.836    0.000  498.836     0.000  383.837    0.000  383.837
331.70   422.677  206.717    0.000  206.717     0.000  523.739    0.000  523.739     0.000  363.931    0.000  363.931
331.80   448.612  156.565    0.000  156.565     0.000  469.350    0.000  469.350     0.000  313.966    0.000  313.966
331.90   428.700  208.301    0.000  208.301     0.000  519.762    0.000  519.762     0.000  393.186    0.000  393.186
332.00   445.244  171.556    0.000  171.556     0.000  482.493    0.000  482.493     0.000  290.843    0.000  290.843
332.10   403.569  148.460    0.000  148.460     0.000  452.662    0.000  452.662     0.000  249.021    0.000  249.021
332.20   416.833  189.622    0.000  189.622     0.000  530.181    0.000  530.181     0.000  319.495    0.000  319.495
332.30   377.566  192.447    0.000  192.447     0.000  456.640    0.000  456.640     0.000  281.896    0.000  281.896
332.40   381.813  205.537    0.000  205.537     0.000  429.013    0.000  429.013     0.000  249.826    0.000  249.826
332.50   387.669  190.136    0.000  190.136     0.000  431.737    0.000  431.737     0.000  219.766    0.000  219.766
332.60   400.362  209.122    0.000  209.122     0.000  459.666    0.000  459.666     0.000  233.338    0.000  233.338
332.70   380.884  193.866    0.000  193.866     0.000  482.148    0.000  482.148     0.000  293.055    0.000  293.055
332.80   391.235  178.885    0.000  178.885     0.000  432.515    0.000  432.515     0.000  281.896    0.000  281.896
332.90   444.239  176.111    0.000  176.111     0.000  424.214    0.000  424.214     0.000  242.889    0.000  242.889
333.00   385.521  160.718    0.000  160.718     0.000  435.368    0.000  435.368     0.000  272.345    0.000  272.345
333.10   451.350  167.213    0.000  167.213     0.000  438.136    0.000  438.136     0.000  220.570    0.000  220.570
333.20   400.675  159.995    0.000  159.995     3.805  428.321    0.000  428.321     0.000  250.630    0.000  250.630
333.30   394.394  166.975    0.000  166.975     0.000  446.350    0.000  446.350     0.000  211.824    0.000  211.824
333.40   447.480  177.022    0.000  177.022     0.000  446.696    0.000  446.696     0.000  210.819    0.000  210.819
333.50   427.224  161.141    0.000  161.141     0.000  439.952    0.000  439.952     0.000  220.168    0.000  220.168
333.60   420.286  173.877    0.000  173.877     3.805  478.689    0.000  478.689     0.000  219.766    0.000  219.766
333.70   410.295  174.908    0.000  174.908     0.000  449.246    0.000  449.246     0.000  253.244    0.000  253.244
333.80   431.746  156.835    0.000  156.835     0.000  451.452    0.000  451.452     0.000  162.060    0.000  162.060
333.90   408.445  184.187    0.000  184.187     0.000  479.035    0.000  479.035     0.000  242.889    0.000  242.889
334.00   439.971  156.790    0.000  156.790     0.000  470.821    0.000  470.821     0.000  242.085    0.000  242.085
334.10   444.542  167.740    0.000  167.740     0.000  432.342    0.000  432.342     0.000  253.043    0.000  253.043
334.20   433.392  199.488    0.000  199.488     0.000  478.516    0.000  478.516     0.000  301.802    0.000  301.802
334.30   433.633  162.104    0.000  162.104     0.000  447.474    0.000  447.474     0.000  192.321    0.000  192.321
334.40   429.385  165.381    0.000  165.381     0.000  453.181    0.000  453.181     0.000  150.499    0.000  150.499
334.50   422.993  166.079    0.000  166.079     0.000  457.072    0.000  457.072     0.000  160.854    0.000  160.854
334.60   441.305  174.686    0.000  174.686     0.000  456.726    0.000  456.726     0.000  200.665    0.000  200.665
334.70   407.844  181.327    0.000  181.327     0.000  444.967    0.000  444.967     0.000  231.126    0.000  231.126
334.80   413.357  157.647    0.000  157.647     0.000  439.519    0.000  439.519     0.000  190.913    0.000  190.913
334.90   431.550  174.437    0.000  174.437     0.000  476.095    0.000  476.095     0.000  281.896    0.000  281.896
335.00   374.180  194.853    0.000  194.853     0.000  417.470    0.000  417.470     0.000  160.451    0.000  160.451
335.10   422.104  171.014    0.000  171.014     0.000  460.833    0.000  460.833     0.000  212.628    0.000  212.628
335.20   428.572  188.562    0.000  188.562     0.000  456.899    0.000  456.899     0.000  201.670    0.000  201.670
335.30   471.242  144.897    0.000  144.897     0.000  454.824    0.000  454.824     0.000  262.392    0.000  262.392
335.40   424.484  163.059    0.000  163.059     0.000  451.365    0.000  451.365     0.000  171.007    0.000  171.007
335.50   441.261  184.532    0.000  184.532     0.000  451.970    0.000  451.970     0.000  262.392    0.000  262.392
335.60   394.053  210.564    0.000  210.564     0.000  447.473    0.000  447.473     0.000  180.558    0.000  180.558
335.70   440.816  195.965    0.000  195.965     0.000  517.081    0.000  517.081     0.000  271.340    0.000  271.340
335.80   414.919  184.873    0.000  184.873     0.000  452.403    0.000  452.403     0.000  120.037    0.000  120.037
335.90   455.642  170.624    0.000  170.624     0.000  460.531    0.000  460.531     0.000  161.457    0.000  161.457
336.00   433.751  155.887    0.000  155.887     0.000  509.515    0.000  509.515     0.000  221.174    0.000  221.174
336.10   358.774  179.293    0.000  179.293     0.000  419.198    0.000  419.198     0.000  151.906    0.000  151.906
336.20   417.204  161.480    0.000  161.480     0.000  441.594    0.000  441.594     0.000  242.487    0.000  242.487
336.30   426.589  164.837    0.000  164.837     0.000  440.124    0.000  440.124     0.000  232.333    0.000  232.333
336.40   432.670  153.013    0.000  153.013     0.000  448.252    0.000  448.252     0.000  221.978    0.000  221.978
336.50   398.632  190.631    0.000  190.631     0.000  426.376    0.000  426.376     0.000  172.616    0.000  172.616
336.60   431.936  193.527    0.000  193.527     0.000  485.607    0.000  485.607     0.000  270.938    0.000  270.938
336.70   417.323  162.948    0.000  162.948     0.000  433.207    0.000  433.207     0.000  232.534    0.000  232.534
336.80   452.657  176.419    0.000  176.419     0.000  494.340    0.000  494.340     0.000  334.073    0.000  334.073
336.90   433.111  153.632    0.000  153.632     0.000  464.854    0.000  464.854     0.000  221.576    0.000  221.576
337.00   458.738  142.495    0.000  142.495     0.000  476.268    0.000  476.268     0.000  211.020    0.000  211.020
337.10   442.569  170.066    0.000  170.066     0.000  504.370    0.000  504.370     0.000  303.008    0.000  303.008
337.20   461.165  161.023    0.000  161.023     0.000  498.750    0.000  498.750     0.000  260.784    0.000  260.784
337.30   478.770  173.670    0.000  173.670     0.000  515.395    0.000  515.395     0.000  272.144    0.000  272.144
337.40   460.482  146.408    0.000  146.408     0.000  468.788    0.000  468.788     0.000  293.055    0.000  293.055
337.50   472.600  148.132    0.000  148.132     0.000  434.244    0.000  434.244     0.000  210.618    0.000  210.618
337.60   447.632  169.771    0.000  169.771     0.000  479.727    0.000  479.727     0.000  301.600    0.000  301.600
337.70   464.066  165.515    0.000  165.515     0.000  474.495    0.000  474.495     0.000  180.960    0.000  180.960
337.80   429.728  172.152    0.000  172.152     0.000  455.170    0.000  455.170     0.000  232.936    0.000  232.936
337.90   426.134  176.587    0.000  176.587     0.000  426.376    0.000  426.376     0.000  180.156    0.000  180.156
338.00   411.778  191.666    0.000  191.666     0.000  475.922    0.000  475.922     0.000  332.263    0.000  332.263
338.10   404.917  213.845    0.000  213.845     0.000  469.610    0.000  469.610     0.000  262.392    0.000  262.392
338.20   394.438  191.653    0.000  191.653     0.000  418.247    0.000  418.247     0.000  223.385    0.000  223.385
338.30   418.166  147.064    0.000  147.064     1.816  412.022    0.000  412.022     0.000  170.605    0.000  170.605
338.40   342.976  182.514    0.000  182.514     0.000  449.031    0.000  449.031     0.000  140.747    0.000  140.747
338.50   404.832  167.402    0.000  167.402    10.895  455.601    0.000  455.601     0.000  292.050    0.000  292.050
338.60   406.238  208.347    0.000  208.347     0.000  436.147    0.000  436.147     0.000  282.097    0.000  282.097
338.70   477.840  165.625    0.000  165.625     0.000  463.211    0.000  463.211     0.000  273.552    0.000  273.552
[truncated: 854,592 more chars]
