# Supplementary material for: N-Glycans modulate tilting of HIV-1 envelope glycoprotein
Source: Nat Commun. 2026 Apr 15;17:5206. doi: 10.1038/s41467-026-71874-2 (PMC13254402; doi:10.1038/s41467-026-71874-2)
Supplement: Supplementary file 8 — Source Data [file 41467_2026_71874_MOESM8_ESM.zip › source_data/2_Supplementary_Figures/6_FigS11/raw_data/CD4/3_WT_CD4.A.1.txt]

#ASA ANALYSIS
#SIM_TIME  ASA1.4 TotOccl1.4 ShldMem1.4 ShldGly1.4   ASA7.2 TotOccl7.2 ShldMem7.2 ShldGly7.2   ASA18.6 TotOccl18.6 ShldMem18.6 ShldGly18.6

  0.00   533.810   47.223    0.000   47.223    39.340  301.901    0.000  301.901     0.000   80.427    0.000   80.427
  0.10   475.754  110.052    0.000  110.052     7.436  325.329    0.000  325.329     0.000   60.320    0.000   60.320
  0.20   546.499  108.483    0.000  108.483     3.675  345.090    0.000  345.090     0.000  130.191    0.000  130.191
  0.30   517.213   87.469    0.000   87.469     7.436  326.066    0.000  326.066     0.000   50.769    0.000   50.769
  0.40   505.423   72.009    0.000   72.009    16.817  307.305    0.000  307.305     0.000   20.107    0.000   20.107
  0.50   527.627  101.002    0.000  101.002    18.331  341.027    0.000  341.027     0.000  100.131    0.000  100.131
  0.60   548.322   76.202    0.000   76.202     9.252  347.079    0.000  347.079     0.000   99.528    0.000   99.528
  0.70   501.178  130.046    0.000  130.046    12.711  319.756    0.000  319.756     0.000   40.012    0.000   40.012
  0.80   509.195  132.927    0.000  132.927    37.008  340.507    0.000  340.507     0.000   30.059    0.000   30.059
  0.90   526.650   95.954    0.000   95.954    44.704  320.878    0.000  320.878     0.000  101.137    0.000  101.137
  1.00   479.498  116.375    0.000  116.375     9.252  335.793    0.000  335.793     0.000   80.829    0.000   80.829
  1.10   519.033  125.832    0.000  125.832     5.620  358.925    0.000  358.925     0.000   20.308    0.000   20.308
  1.20   485.806  120.868    0.000  120.868    12.970  340.116    0.000  340.116     0.000  110.687    0.000  110.687
  1.30   520.067  101.207    0.000  101.207     7.435  340.594    0.000  340.594     0.000  150.700    0.000  150.700
  1.40   495.330   84.177    0.000   84.177     5.707  326.887    0.000  326.887     0.000  110.687    0.000  110.687
  1.50   507.935   82.766    0.000   82.766    18.417  338.478    0.000  338.478     0.000  180.960    0.000  180.960
  1.60   540.701   65.709    0.000   65.709     5.707  359.658    0.000  359.658     0.000  180.156    0.000  180.156
  1.70   540.090   65.541    0.000   65.541     5.533  354.343    0.000  354.343     0.000   50.367    0.000   50.367
  1.80   522.589   60.143    0.000   60.143     9.381  337.437    0.000  337.437     0.000   40.012    0.000   40.012
  1.90   508.097   89.931    0.000   89.931     7.435  338.256    0.000  338.256     0.000  211.522    0.000  211.522
  2.00   515.883   82.266    0.000   82.266    13.316  329.911    0.000  329.911     0.000  130.391    0.000  130.391
  2.10   540.728   72.162    0.000   72.162     0.000  359.746    0.000  359.746     0.000  110.084    0.000  110.084
  2.20   477.991  107.299    0.000  107.299    22.784  292.601    0.000  292.601     0.000   80.226    0.000   80.226
  2.30   468.987   91.541    0.000   91.541     9.425  289.750    0.000  289.750     0.000   69.871    0.000   69.871
  2.40   523.895   81.153    0.000   81.153    13.142  288.628    0.000  288.628     0.000  130.794    0.000  130.794
  2.50   522.609  101.041    0.000  101.041    22.654  324.209    0.000  324.209     0.000  110.687    0.000  110.687
  2.60   452.498  108.546    0.000  108.546    18.893  300.557    0.000  300.557     0.000   60.119    0.000   60.119
  2.70   453.918  108.630    0.000  108.630    17.034  326.456    0.000  326.456     0.000  110.486    0.000  110.486
  2.80   468.273  101.343    0.000  101.343    11.327  308.686    0.000  308.686     0.000    0.000    0.000    0.000
  2.90   520.417  100.628    0.000  100.628    17.077  304.882    0.000  304.882     0.000   80.628    0.000   80.628
  3.00   483.312  107.253    0.000  107.253     5.448  332.766    0.000  332.766     0.000  121.646    0.000  121.646
  3.10   488.057   84.715    0.000   84.715    18.850  254.514    0.000  254.514     0.000   10.154    0.000   10.154
  3.20   490.074  126.963    0.000  126.963    26.545  278.982    0.000  278.982     0.000   40.616    0.000   40.616
  3.30   530.027   90.196    0.000   90.196    22.610  255.982    0.000  255.982     0.000   30.462    0.000   30.462
  3.40   513.134   95.246    0.000   95.246    37.441  285.387    0.000  285.387     0.000   60.320    0.000   60.320
  3.50   481.739  101.017    0.000  101.017     9.122  307.214    0.000  307.214     0.000    0.000    0.000    0.000
  3.60   487.276   86.725    0.000   86.725     1.902  298.049    0.000  298.049     0.000   30.361    0.000   30.361
  3.70   465.134   97.448    0.000   97.448     5.448  302.804    0.000  302.804     0.000   20.308    0.000   20.308
  3.80   521.932   66.274    0.000   66.274     1.859  261.130    0.000  261.130     0.000    9.953    0.000    9.953
  3.90   497.399   84.707    0.000   84.707     0.000  329.223    0.000  329.223     0.000   50.769    0.000   50.769
  4.00   474.165   84.384    0.000   84.384     1.902  292.950    0.000  292.950     0.000   30.261    0.000   30.261
  4.10   479.029   81.565    0.000   81.565     0.000  278.810    0.000  278.810     0.000    0.000    0.000    0.000
  4.20   460.435  137.245    0.000  137.245     1.902  349.110    0.000  349.110     0.000   10.154    0.000   10.154
  4.30   447.840  128.315    0.000  128.315     0.000  297.748    0.000  297.748     0.000    0.000    0.000    0.000
  4.40   491.579   93.087    0.000   93.087     1.902  297.098    0.000  297.098     0.000   50.769    0.000   50.769
  4.50   467.923  129.112    0.000  129.112     0.000  263.072    0.000  263.072     0.000   10.154    0.000   10.154
  4.60   466.529  118.661    0.000  118.661     5.707  292.257    0.000  292.257     0.000    0.000    0.000    0.000
  4.70   426.435  118.558    0.000  118.558     0.000  255.507    0.000  255.507     0.000    0.000    0.000    0.000
  4.80   464.284  117.305    0.000  117.305     5.620  288.667    0.000  288.667     0.000   49.764    0.000   49.764
  4.90   484.068  105.552    0.000  105.552     3.761  314.480    0.000  314.480     0.000   49.764    0.000   49.764
  5.00   534.778  109.305    0.000  109.305     1.816  271.894    0.000  271.894     0.000   40.213    0.000   40.213
  5.10   500.812  109.901    0.000  109.901     0.000  286.766    0.000  286.766     0.000    0.000    0.000    0.000
  5.20   425.110   94.629    0.000   94.629     0.000  293.814    0.000  293.814     0.000   20.308    0.000   20.308
  5.30   489.464   88.420    0.000   88.420    13.316  274.271    0.000  274.271     0.000   10.154    0.000   10.154
  5.40   430.687   81.963    0.000   81.963     7.523  231.253    0.000  231.253     0.000    0.000    0.000    0.000
  5.50   439.189   92.944    0.000   92.944     0.000  291.476    0.000  291.476     0.000    0.000    0.000    0.000
  5.60   434.420   90.882    0.000   90.882     0.000  303.196    0.000  303.196     0.000    9.953    0.000    9.953
  5.70   469.232  109.128    0.000  109.128     0.000  277.861    0.000  277.861     0.000   40.414    0.000   40.414
  5.80   488.688  132.993    0.000  132.993     0.000  315.692    0.000  315.692     0.000   79.623    0.000   79.623
  5.90   458.868  104.478    0.000  104.478     0.000  285.728    0.000  285.728     0.000   50.166    0.000   50.166
  6.00   458.045  104.201    0.000  104.201     0.000  307.472    0.000  307.472     0.000   90.782    0.000   90.782
  6.10   497.257   98.366    0.000   98.366     0.000  274.013    0.000  274.013     0.000   60.320    0.000   60.320
  6.20   446.520  129.878    0.000  129.878     0.000  267.744    0.000  267.744     0.000   19.906    0.000   19.906
  6.30   473.392  134.322    0.000  134.322     0.000  354.555    0.000  354.555     0.000    0.000    0.000    0.000
  6.40   476.457  128.733    0.000  128.733     0.000  316.209    0.000  316.209     0.000   29.858    0.000   29.858
  6.50   435.381  134.159    0.000  134.159     0.000  314.392    0.000  314.392     0.000    9.953    0.000    9.953
  6.60   470.218  117.900    0.000  117.900     0.000  290.140    0.000  290.140     0.000   20.308    0.000   20.308
  6.70   458.114  124.747    0.000  124.747     0.000  278.206    0.000  278.206     0.000    0.000    0.000    0.000
  6.80   470.491  138.953    0.000  138.953     0.000  299.001    0.000  299.001     0.000    0.000    0.000    0.000
  6.90   468.037  120.678    0.000  120.678     0.000  223.170    0.000  223.170     0.000    0.000    0.000    0.000
  7.00   425.297  135.622    0.000  135.622     0.000  237.565    0.000  237.565     0.000    0.000    0.000    0.000
  7.10   485.046  134.079    0.000  134.079     0.000  276.392    0.000  276.392     0.000    0.000    0.000    0.000
  7.20   464.255  111.495    0.000  111.495     0.000  252.869    0.000  252.869     0.000    0.000    0.000    0.000
  7.30   431.722  127.046    0.000  127.046     0.000  213.613    0.000  213.613     0.000    0.000    0.000    0.000
  7.40   478.354   95.792    0.000   95.792     0.000  272.453    0.000  272.453     0.000    0.000    0.000    0.000
  7.50   525.119   88.200    0.000   88.200     5.448  273.191    0.000  273.191     0.000    0.000    0.000    0.000
  7.60   478.740  114.456    0.000  114.456    16.386  268.001    0.000  268.001     0.000    0.000    0.000    0.000
  7.70   476.502  111.656    0.000  111.656    18.331  252.310    0.000  252.310     0.000    0.000    0.000    0.000
  7.80   528.248   87.942    0.000   87.942     7.263  296.019    0.000  296.019     0.000    0.000    0.000    0.000
  7.90   499.178   96.749    0.000   96.749     0.000  320.446    0.000  320.446     0.000   10.154    0.000   10.154
  8.00   536.821   85.114    0.000   85.114     0.000  312.059    0.000  312.059     0.000    0.000    0.000    0.000
  8.10   509.318   99.809    0.000   99.809     0.000  309.639    0.000  309.639     0.000    0.000    0.000    0.000
  8.20   486.547  101.894    0.000  101.894     0.000  317.162    0.000  317.162     0.000    0.000    0.000    0.000
  8.30   520.671   78.868    0.000   78.868     0.000  295.719    0.000  295.719     0.000    0.000    0.000    0.000
  8.40   516.412   89.525    0.000   89.525     0.000  272.804    0.000  272.804     0.000    0.000    0.000    0.000
  8.50   506.444   92.617    0.000   92.617     0.000  277.557    0.000  277.557     0.000   10.154    0.000   10.154
  8.60   520.576  114.025    0.000  114.025     0.000  303.024    0.000  303.024     0.000    0.000    0.000    0.000
  8.70   437.410  151.999    0.000  151.999     0.000  311.715    0.000  311.715     0.000    0.000    0.000    0.000
  8.80   465.810  154.704    0.000  154.704     0.000  282.573    0.000  282.573     0.000    0.000    0.000    0.000
  8.90   460.338  142.433    0.000  142.433     0.000  316.208    0.000  316.208     0.000    0.000    0.000    0.000
  9.00   487.652  118.729    0.000  118.729     0.000  304.924    0.000  304.924     0.000    0.000    0.000    0.000
  9.10   501.102   92.182    0.000   92.182     0.000  312.275    0.000  312.275     0.000   30.462    0.000   30.462
  9.20   485.227   94.425    0.000   94.425     0.000  261.822    0.000  261.822     0.000    0.000    0.000    0.000
  9.30   514.977  101.936    0.000  101.936     0.000  294.290    0.000  294.290     0.000    0.000    0.000    0.000
  9.40   505.107  132.268    0.000  132.268     0.000  294.593    0.000  294.593     0.000    0.000    0.000    0.000
  9.50   483.418  151.708    0.000  151.708     0.000  329.311    0.000  329.311     0.000   20.308    0.000   20.308
  9.60   456.019  172.111    0.000  172.111     0.000  295.068    0.000  295.068     0.000    0.000    0.000    0.000
  9.70   490.049   95.393    0.000   95.393     0.000  290.267    0.000  290.267     0.000   10.154    0.000   10.154
  9.80   502.667  133.681    0.000  133.681     0.000  287.414    0.000  287.414     0.000    0.000    0.000    0.000
  9.90   483.094  123.013    0.000  123.013     0.000  283.997    0.000  283.997     0.000    0.000    0.000    0.000
 10.00   450.934  152.052    0.000  152.052     0.000  288.842    0.000  288.842     0.000    0.000    0.000    0.000
 10.10   441.323  172.775    0.000  172.775     0.000  286.548    0.000  286.548     0.000    0.000    0.000    0.000
 10.20   496.287  161.878    0.000  161.878     0.000  294.330    0.000  294.330     0.000    0.000    0.000    0.000
 10.30   432.303  150.344    0.000  150.344     0.000  316.466    0.000  316.466     0.000   10.154    0.000   10.154
 10.40   460.394  156.627    0.000  156.627     0.000  303.196    0.000  303.196     0.000    0.000    0.000    0.000
 10.50   439.245  124.943    0.000  124.943     3.718  250.017    0.000  250.017     0.000    0.000    0.000    0.000
 10.60   498.010  139.225    0.000  139.225     0.000  323.124    0.000  323.124     0.000    0.000    0.000    0.000
 10.70   487.177  131.151    0.000  131.151     0.000  322.391    0.000  322.391     0.000   20.308    0.000   20.308
 10.80   475.645  109.675    0.000  109.675     0.000  286.464    0.000  286.464     0.000    0.000    0.000    0.000
 10.90   465.995  125.963    0.000  125.963     0.000  253.997    0.000  253.997     0.000    0.000    0.000    0.000
 11.00   484.245  133.626    0.000  133.626     1.816  277.643    0.000  277.643     0.000   30.159    0.000   30.159
 11.10   447.777  127.244    0.000  127.244     0.000  281.231    0.000  281.231     0.000   10.154    0.000   10.154
 11.20   443.563  130.585    0.000  130.585     0.000  292.215    0.000  292.215     0.000   20.308    0.000   20.308
 11.30   449.180  158.625    0.000  158.625     0.000  331.298    0.000  331.298     0.000    0.000    0.000    0.000
 11.40   453.717  152.104    0.000  152.104     0.000  269.170    0.000  269.170     0.000    0.000    0.000    0.000
 11.50   446.985  127.349    0.000  127.349     0.000  256.850    0.000  256.850     0.000    0.000    0.000    0.000
 11.60   472.385  137.404    0.000  137.404     0.000  288.621    0.000  288.621     0.000   50.769    0.000   50.769
 11.70   479.049  122.775    0.000  122.775     1.816  259.311    0.000  259.311     0.000    0.000    0.000    0.000
 11.80   454.244  115.404    0.000  115.404     3.718  282.960    0.000  282.960     0.000   10.154    0.000   10.154
 11.90   444.377  111.163    0.000  111.163     0.000  234.755    0.000  234.755     0.000   10.154    0.000   10.154
 12.00   464.457  106.721    0.000  106.721     3.632  243.358    0.000  243.358     0.000    0.000    0.000    0.000
 12.10   424.775  117.564    0.000  117.564     7.263  298.045    0.000  298.045     0.000    0.000    0.000    0.000
 12.20   457.692  116.179    0.000  116.179     0.000  248.157    0.000  248.157     0.000   10.154    0.000   10.154
 12.30   428.579  132.274    0.000  132.274     0.000  275.177    0.000  275.177     0.000    0.000    0.000    0.000
 12.40   430.078  125.816    0.000  125.816     0.000  243.270    0.000  243.270     0.000    0.000    0.000    0.000
 12.50   454.013  124.649    0.000  124.649     0.000  290.051    0.000  290.051     0.000   60.923    0.000   60.923
 12.60   447.535  112.688    0.000  112.688     0.000  277.597    0.000  277.597     0.000    0.000    0.000    0.000
 12.70   432.563  118.187    0.000  118.187     0.000  258.837    0.000  258.837     0.000    0.000    0.000    0.000
 12.80   462.819   91.754    0.000   91.754     0.000  308.813    0.000  308.813     0.000   20.308    0.000   20.308
 12.90   441.605  110.036    0.000  110.036     0.000  274.099    0.000  274.099     0.000   10.154    0.000   10.154
 13.00   429.892  104.377    0.000  104.377     0.000  250.928    0.000  250.928     0.000    0.000    0.000    0.000
 13.10   452.642  144.236    0.000  144.236     0.000  274.272    0.000  274.272     0.000    0.000    0.000    0.000
 13.20   451.330  113.322    0.000  113.322     0.000  268.566    0.000  268.566     0.000    0.000    0.000    0.000
 13.30   420.160  140.785    0.000  140.785     0.000  278.724    0.000  278.724     0.000    0.000    0.000    0.000
 13.40   464.078  121.873    0.000  121.873     0.000  268.174    0.000  268.174     0.000   20.308    0.000   20.308
 13.50   444.172  137.920    0.000  137.920     0.000  288.323    0.000  288.323     0.000    0.000    0.000    0.000
 13.60   415.836  130.071    0.000  130.071     1.816  292.211    0.000  292.211     0.000   10.154    0.000   10.154
 13.70   449.635  122.733    0.000  122.733     0.000  288.366    0.000  288.366     0.000   20.308    0.000   20.308
 13.80   424.810  123.793    0.000  123.793     0.000  283.694    0.000  283.694     0.000   10.154    0.000   10.154
 13.90   432.986  100.140    0.000  100.140     0.000  253.907    0.000  253.907     0.000    0.000    0.000    0.000
 14.00   434.324  115.599    0.000  115.599     0.000  303.409    0.000  303.409     0.000    9.953    0.000    9.953
 14.10   420.632  129.934    0.000  129.934     0.000  286.377    0.000  286.377     0.000    0.000    0.000    0.000
 14.20   468.980  119.716    0.000  119.716     1.859  285.469    0.000  285.469     0.000    0.000    0.000    0.000
 14.30   440.738  117.133    0.000  117.133     3.718  271.287    0.000  271.287     0.000    0.000    0.000    0.000
 14.40   437.269  105.142    0.000  105.142     0.000  279.287    0.000  279.287     0.000    0.000    0.000    0.000
 14.50   410.571  118.176    0.000  118.176     0.000  277.123    0.000  277.123     0.000    0.000    0.000    0.000
 14.60   486.967  110.831    0.000  110.831     0.000  295.153    0.000  295.153     0.000   30.462    0.000   30.462
 14.70   403.324  122.453    0.000  122.453     0.000  276.560    0.000  276.560     0.000    0.000    0.000    0.000
 14.80   423.902  108.159    0.000  108.159     0.000  260.912    0.000  260.912     0.000    0.000    0.000    0.000
 14.90   458.341  122.596    0.000  122.596     0.000  272.456    0.000  272.456     0.000    0.000    0.000    0.000
 15.00   484.530  125.188    0.000  125.188     0.000  314.048    0.000  314.048     0.000    0.000    0.000    0.000
 15.10   442.679  130.989    0.000  130.989     0.000  310.848    0.000  310.848     0.000    0.000    0.000    0.000
 15.20   453.366  129.547    0.000  129.547     0.000  275.783    0.000  275.783     0.000    0.000    0.000    0.000
 15.30   466.711   92.220    0.000   92.220     0.000  314.475    0.000  314.475     0.000    0.000    0.000    0.000
 15.40   489.298   95.584    0.000   95.584     0.000  254.601    0.000  254.601     0.000    0.000    0.000    0.000
 15.50   464.918  113.810    0.000  113.810     0.000  260.781    0.000  260.781     0.000    0.000    0.000    0.000
 15.60   476.252  110.429    0.000  110.429     0.000  342.191    0.000  342.191     0.000    0.000    0.000    0.000
 15.70   466.570  106.799    0.000  106.799     0.000  282.353    0.000  282.353     0.000    0.000    0.000    0.000
 15.80   468.735  119.292    0.000  119.292     0.000  281.147    0.000  281.147     0.000    0.000    0.000    0.000
 15.90   456.204  110.403    0.000  110.403     0.000  290.095    0.000  290.095     0.000    0.000    0.000    0.000
 16.00   429.590  115.680    0.000  115.680     0.000  273.622    0.000  273.622     0.000    0.000    0.000    0.000
 16.10   442.211   97.389    0.000   97.389     0.000  281.748    0.000  281.748     0.000    0.000    0.000    0.000
 16.20   450.151  119.766    0.000  119.766     0.000  299.042    0.000  299.042     0.000    0.000    0.000    0.000
 16.30   455.576  137.812    0.000  137.812     0.000  311.495    0.000  311.495     0.000    0.000    0.000    0.000
 16.40   448.229  101.368    0.000  101.368     0.000  277.599    0.000  277.599     0.000    0.000    0.000    0.000
 16.50   467.001   97.404    0.000   97.404     0.000  251.960    0.000  251.960     0.000    0.000    0.000    0.000
 16.60   437.432  130.994    0.000  130.994     0.000  279.888    0.000  279.888     0.000   10.053    0.000   10.053
 16.70   426.273  118.574    0.000  118.574     0.000  268.475    0.000  268.475     0.000    0.000    0.000    0.000
 16.80   433.207  126.704    0.000  126.704     0.000  278.766    0.000  278.766     0.000    0.000    0.000    0.000
 16.90   466.264  127.498    0.000  127.498     0.000  306.869    0.000  306.869     0.000   10.154    0.000   10.154
 17.00   489.233  102.823    0.000  102.823     0.000  333.845    0.000  333.845     0.000   10.154    0.000   10.154
 17.10   471.836   98.805    0.000   98.805     0.000  307.774    0.000  307.774     0.000    0.000    0.000    0.000
 17.20   480.944   98.770    0.000   98.770     0.000  289.187    0.000  289.187     0.000    0.000    0.000    0.000
 17.30   458.218  109.148    0.000  109.148     0.000  297.621    0.000  297.621     0.000    0.000    0.000    0.000
 17.40   512.241  102.070    0.000  102.070     0.000  309.289    0.000  309.289     0.000    0.000    0.000    0.000
 17.50   479.986  118.063    0.000  118.063     0.000  336.742    0.000  336.742     0.000    0.000    0.000    0.000
 17.60   482.858  113.070    0.000  113.070     0.000  300.601    0.000  300.601     0.000    0.000    0.000    0.000
 17.70   503.994  106.854    0.000  106.854     0.000  285.944    0.000  285.944     0.000   20.308    0.000   20.308
 17.80   485.049  110.983    0.000  110.983     0.000  288.841    0.000  288.841     0.000    0.000    0.000    0.000
 17.90   490.295  111.976    0.000  111.976     0.000  333.326    0.000  333.326     0.000    0.000    0.000    0.000
 18.00   479.100  112.634    0.000  112.634     0.000  344.266    0.000  344.266     0.000   30.462    0.000   30.462
 18.10   498.500  112.316    0.000  112.316     0.000  275.136    0.000  275.136     0.000   40.515    0.000   40.515
 18.20   460.242  106.391    0.000  106.391     0.000  313.181    0.000  313.181     0.000    0.000    0.000    0.000
 18.30   500.198   80.236    0.000   80.236     0.000  321.655    0.000  321.655     0.000    0.000    0.000    0.000
 18.40   436.729  100.018    0.000  100.018     0.000  293.897    0.000  293.897     0.000    0.000    0.000    0.000
 18.50   489.534  102.902    0.000  102.902     0.000  309.853    0.000  309.853     0.000   10.053    0.000   10.053
 18.60   457.856  111.393    0.000  111.393     0.000  315.084    0.000  315.084     0.000    0.000    0.000    0.000
 18.70   516.789  113.222    0.000  113.222     0.000  384.385    0.000  384.385     0.000   10.154    0.000   10.154
 18.80   479.464  130.770    0.000  130.770     0.000  298.136    0.000  298.136     0.000   10.053    0.000   10.053
 18.90   440.823  162.941    0.000  162.941     0.000  316.252    0.000  316.252     0.000   30.462    0.000   30.462
 19.00   451.905  146.770    0.000  146.770     0.000  307.993    0.000  307.993     0.000   20.308    0.000   20.308
 19.10   466.015  120.196    0.000  120.196     0.000  317.720    0.000  317.720     0.000    0.000    0.000    0.000
 19.20   464.264  136.007    0.000  136.007     0.000  314.434    0.000  314.434     0.000    0.000    0.000    0.000
 19.30   443.442  139.567    0.000  139.567     0.000  274.746    0.000  274.746     0.000    0.000    0.000    0.000
 19.40   445.087  136.160    0.000  136.160     0.000  333.543    0.000  333.543     0.000   20.308    0.000   20.308
 19.50   417.314  153.857    0.000  153.857     0.000  306.998    0.000  306.998     0.000    0.000    0.000    0.000
 19.60   464.695  131.311    0.000  131.311     0.000  304.487    0.000  304.487     0.000   10.154    0.000   10.154
 19.70   435.153  181.427    0.000  181.427     0.000  347.595    0.000  347.595     0.000   10.154    0.000   10.154
 19.80   417.475  168.652    0.000  168.652     0.000  340.635    0.000  340.635     0.000   20.308    0.000   20.308
 19.90   430.432  161.057    0.000  161.057     0.000  309.507    0.000  309.507     0.000    0.000    0.000    0.000
 20.00   442.879  157.811    0.000  157.811     0.000  358.233    0.000  358.233     0.000   29.858    0.000   29.858
 20.10   482.445  121.330    0.000  121.330     0.000  283.521    0.000  283.521     0.000   20.308    0.000   20.308
 20.20   472.013  165.767    0.000  165.767     1.902  335.794    0.000  335.794     0.000    0.000    0.000    0.000
 20.30   429.395  134.826    0.000  134.826     0.000  301.939    0.000  301.939     0.000    0.000    0.000    0.000
 20.40   451.865  124.594    0.000  124.594     0.000  361.129    0.000  361.129     0.000    9.953    0.000    9.953
 20.50   455.128  126.356    0.000  126.356     0.000  308.943    0.000  308.943     0.000    0.000    0.000    0.000
 20.60   460.225  123.101    0.000  123.101     0.000  337.134    0.000  337.134     0.000    0.000    0.000    0.000
 20.70   494.966  130.995    0.000  130.995     0.000  314.132    0.000  314.132     0.000    0.000    0.000    0.000
 20.80   412.984  157.927    0.000  157.927     0.000  279.721    0.000  279.721     0.000    0.000    0.000    0.000
 20.90   402.146  192.095    0.000  192.095     0.000  331.298    0.000  331.298     0.000    0.000    0.000    0.000
 21.00   401.540  195.989    0.000  195.989     0.000  323.602    0.000  323.602     0.000    0.000    0.000    0.000
 21.10   421.077  194.287    0.000  194.287     0.000  320.185    0.000  320.185     0.000    0.000    0.000    0.000
 21.20   408.243  188.131    0.000  188.131     0.000  333.028    0.000  333.028     0.000    0.000    0.000    0.000
 21.30   412.054  162.996    0.000  162.996     0.000  290.225    0.000  290.225     0.000    0.000    0.000    0.000
 21.40   393.622  182.427    0.000  182.427     0.000  303.282    0.000  303.282     0.000    0.000    0.000    0.000
 21.50   442.163  160.915    0.000  160.915     0.000  322.649    0.000  322.649     0.000    0.000    0.000    0.000
 21.60   423.651  159.190    0.000  159.190     0.000  295.023    0.000  295.023     0.000    0.000    0.000    0.000
 21.70   434.177  165.204    0.000  165.204     0.000  296.407    0.000  296.407     0.000    0.000    0.000    0.000
 21.80   426.951  143.189    0.000  143.189     0.000  287.803    0.000  287.803     0.000    0.000    0.000    0.000
 21.90   397.721  154.726    0.000  154.726     0.000  279.760    0.000  279.760     0.000    0.000    0.000    0.000
 22.00   399.286  195.319    0.000  195.319     0.000  350.448    0.000  350.448     0.000    0.000    0.000    0.000
 22.10   354.898  218.810    0.000  218.810     0.000  345.737    0.000  345.737     0.000   10.154    0.000   10.154
 22.20   377.719  213.305    0.000  213.305     0.000  336.658    0.000  336.658     0.000    0.000    0.000    0.000
 22.30   379.249  206.523    0.000  206.523     0.000  285.513    0.000  285.513     0.000    0.000    0.000    0.000
 22.40   374.927  203.906    0.000  203.906     0.000  287.110    0.000  287.110     0.000    0.000    0.000    0.000
 22.50   376.124  212.171    0.000  212.171     0.000  309.204    0.000  309.204     0.000    0.000    0.000    0.000
 22.60   409.659  199.617    0.000  199.617     0.000  305.834    0.000  305.834     0.000    0.000    0.000    0.000
 22.70   387.220  205.015    0.000  205.015     0.000  318.111    0.000  318.111     0.000    0.000    0.000    0.000
 22.80   373.336  199.382    0.000  199.382     0.000  306.567    0.000  306.567     0.000    0.000    0.000    0.000
 22.90   369.225  182.738    0.000  182.738     0.000  272.107    0.000  272.107     0.000    0.000    0.000    0.000
 23.00   383.044  185.826    0.000  185.826     0.000  320.788    0.000  320.788     0.000    0.000    0.000    0.000
 23.10   383.698  172.258    0.000  172.258     0.000  287.240    0.000  287.240     0.000    0.000    0.000    0.000
 23.20   411.268  172.894    0.000  172.894     0.000  307.692    0.000  307.692     0.000    0.000    0.000    0.000
 23.30   398.693  183.465    0.000  183.465     0.000  316.381    0.000  316.381     0.000    0.000    0.000    0.000
 23.40   412.890  182.441    0.000  182.441     0.000  276.172    0.000  276.172     0.000    0.000    0.000    0.000
 23.50   360.599  196.120    0.000  196.120     0.000  289.619    0.000  289.619     0.000    0.000    0.000    0.000
 23.60   427.497  198.850    0.000  198.850     0.000  300.688    0.000  300.688     0.000    0.000    0.000    0.000
 23.70   349.545  175.628    0.000  175.628     0.000  269.990    0.000  269.990     0.000    0.000    0.000    0.000
 23.80   377.160  162.411    0.000  162.411     0.000  284.517    0.000  284.517     0.000    0.000    0.000    0.000
 23.90   416.925  206.870    0.000  206.870     0.000  290.786    0.000  290.786     0.000    0.000    0.000    0.000
 24.00   406.634  200.720    0.000  200.720     0.000  299.691    0.000  299.691     0.000    9.953    0.000    9.953
 24.10   402.863  168.527    0.000  168.527     0.000  319.754    0.000  319.754     0.000    0.000    0.000    0.000
 24.20   444.967  186.223    0.000  186.223     0.000  337.695    0.000  337.695     0.000   29.858    0.000   29.858
 24.30   424.473  194.379    0.000  194.379     0.000  332.032    0.000  332.032     0.000    9.953    0.000    9.953
 24.40   415.536  210.036    0.000  210.036     0.000  349.111    0.000  349.111     0.000   29.858    0.000   29.858
 24.50   384.295  224.431    0.000  224.431     0.000  309.292    0.000  309.292     0.000   19.906    0.000   19.906
 24.60   404.055  208.666    0.000  208.666     0.000  301.464    0.000  301.464     0.000    0.000    0.000    0.000
 24.70   422.400  206.566    0.000  206.566     0.000  320.142    0.000  320.142     0.000    0.000    0.000    0.000
 24.80   386.383  204.701    0.000  204.701     0.000  322.391    0.000  322.391     0.000    0.000    0.000    0.000
 24.90   357.442  211.288    0.000  211.288     0.000  325.545    0.000  325.545     0.000    0.000    0.000    0.000
 25.00   380.312  205.048    0.000  205.048     0.000  290.311    0.000  290.311     0.000    0.000    0.000    0.000
 25.10   383.428  233.166    0.000  233.166     0.000  363.505    0.000  363.505     0.000    0.000    0.000    0.000
 25.20   411.676  215.640    0.000  215.640     0.000  333.414    0.000  333.414     0.000    0.000    0.000    0.000
 25.30   341.714  224.312    0.000  224.312     0.000  297.531    0.000  297.531     0.000    0.000    0.000    0.000
 25.40   367.333  224.855    0.000  224.855     0.000  287.371    0.000  287.371     0.000    0.000    0.000    0.000
 25.50   371.007  246.609    0.000  246.609     0.000  280.973    0.000  280.973     0.000    0.000    0.000    0.000
 25.60   395.075  255.262    0.000  255.262     0.000  334.366    0.000  334.366     0.000    0.000    0.000    0.000
 25.70   403.113  221.016    0.000  221.016     0.000  327.710    0.000  327.710     0.000    0.000    0.000    0.000
 25.80   378.864  233.995    0.000  233.995     0.000  309.115    0.000  309.115     0.000   19.906    0.000   19.906
 25.90   367.978  223.460    0.000  223.460     0.000  301.421    0.000  301.421     0.000    0.000    0.000    0.000
 26.00   372.671  211.358    0.000  211.358     0.000  316.122    0.000  316.122     0.000    0.000    0.000    0.000
 26.10   380.232  209.677    0.000  209.677     0.000  315.345    0.000  315.345     0.000    0.000    0.000    0.000
 26.20   347.068  232.054    0.000  232.054     0.000  285.600    0.000  285.600     0.000    0.000    0.000    0.000
 26.30   385.989  226.904    0.000  226.904     0.000  283.005    0.000  283.005     0.000    0.000    0.000    0.000
 26.40   373.476  233.165    0.000  233.165     0.000  309.811    0.000  309.811     0.000    0.000    0.000    0.000
 26.50   369.969  227.169    0.000  227.169     0.000  278.292    0.000  278.292     0.000    0.000    0.000    0.000
 26.60   389.461  219.368    0.000  219.368     0.000  311.194    0.000  311.194     0.000    0.000    0.000    0.000
 26.70   349.330  244.376    0.000  244.376     0.000  296.365    0.000  296.365     0.000    0.000    0.000    0.000
 26.80   386.210  234.300    0.000  234.300     0.000  303.454    0.000  303.454     0.000    0.000    0.000    0.000
 26.90   363.206  202.657    0.000  202.657     0.000  272.066    0.000  272.066     0.000    0.000    0.000    0.000
 27.00   368.466  224.415    0.000  224.415     0.000  277.470    0.000  277.470     0.000    0.000    0.000    0.000
 27.10   405.684  213.050    0.000  213.050     0.000  302.071    0.000  302.071     0.000    0.000    0.000    0.000
 27.20   366.652  223.812    0.000  223.812     0.000  287.975    0.000  287.975     0.000    0.000    0.000    0.000
 27.30   345.652  218.875    0.000  218.875     0.000  275.828    0.000  275.828     0.000    0.000    0.000    0.000
 27.40   374.735  221.110    0.000  221.110     0.000  282.356    0.000  282.356     0.000    0.000    0.000    0.000
 27.50   389.069  206.822    0.000  206.822     0.000  280.409    0.000  280.409     0.000    0.000    0.000    0.000
 27.60   361.646  224.496    0.000  224.496     0.000  298.395    0.000  298.395     0.000    0.000    0.000    0.000
 27.70   367.906  218.505    0.000  218.505     0.000  294.588    0.000  294.588     0.000    0.000    0.000    0.000
 27.80   381.889  201.193    0.000  201.193     0.000  275.569    0.000  275.569     0.000    0.000    0.000    0.000
 27.90   339.267  209.707    0.000  209.707     0.000  298.135    0.000  298.135     0.000    0.000    0.000    0.000
 28.00   389.294  211.995    0.000  211.995     0.000  294.332    0.000  294.332     0.000    0.000    0.000    0.000
 28.10   361.800  219.618    0.000  219.618     0.000  304.449    0.000  304.449     0.000    0.000    0.000    0.000
 28.20   356.463  225.218    0.000  225.218     0.000  292.385    0.000  292.385     0.000    0.000    0.000    0.000
 28.30   365.077  215.723    0.000  215.723     0.000  281.883    0.000  281.883     0.000    0.000    0.000    0.000
 28.40   393.549  217.316    0.000  217.316     0.000  300.167    0.000  300.167     0.000    0.000    0.000    0.000
 28.50   333.559  224.665    0.000  224.665     0.000  285.426    0.000  285.426     0.000    0.000    0.000    0.000
 28.60   395.888  202.016    0.000  202.016     0.000  304.144    0.000  304.144     0.000    0.000    0.000    0.000
 28.70   413.202  217.398    0.000  217.398     0.000  303.237    0.000  303.237     0.000    0.000    0.000    0.000
 28.80   392.098  206.291    0.000  206.291     0.000  270.339    0.000  270.339     0.000    0.000    0.000    0.000
 28.90   395.965  201.520    0.000  201.520     0.000  300.731    0.000  300.731     0.000    0.000    0.000    0.000
 29.00   398.968  208.772    0.000  208.772     0.000  270.293    0.000  270.293     0.000    0.000    0.000    0.000
 29.10   369.426  224.745    0.000  224.745     0.000  277.988    0.000  277.988     0.000    0.000    0.000    0.000
 29.20   447.533  188.931    0.000  188.931     0.000  278.423    0.000  278.423     0.000    0.000    0.000    0.000
 29.30   376.967  188.095    0.000  188.095     0.000  308.123    0.000  308.123     0.000    0.000    0.000    0.000
 29.40   368.448  206.448    0.000  206.448     0.000  294.592    0.000  294.592     0.000    0.000    0.000    0.000
 29.50   388.738  229.650    0.000  229.650     0.000  313.658    0.000  313.658     0.000    0.000    0.000    0.000
 29.60   347.837  185.388    0.000  185.388     0.000  262.514    0.000  262.514     0.000    0.000    0.000    0.000
 29.70   362.085  220.490    0.000  220.490     0.000  285.297    0.000  285.297     0.000    0.000    0.000    0.000
 29.80   356.788  199.255    0.000  199.255     0.000  298.653    0.000  298.653     0.000    0.000    0.000    0.000
 29.90   410.770  204.543    0.000  204.543     0.000  299.477    0.000  299.477     0.000    0.000    0.000    0.000
 30.00   384.335  215.864    0.000  215.864     0.000  306.695    0.000  306.695     0.000    0.000    0.000    0.000
 30.10   392.737  196.664    0.000  196.664     0.000  270.941    0.000  270.941     0.000    0.000    0.000    0.000
 30.20   376.369  212.676    0.000  212.676     0.000  287.199    0.000  287.199     0.000    0.000    0.000    0.000
 30.30   348.352  214.365    0.000  214.365     0.000  301.334    0.000  301.334     0.000    0.000    0.000    0.000
 30.40   378.929  207.444    0.000  207.444     0.000  309.247    0.000  309.247     0.000    0.000    0.000    0.000
 30.50   391.391  199.684    0.000  199.684     0.000  333.417    0.000  333.417     0.000    0.000    0.000    0.000
 30.60   387.986  175.244    0.000  175.244     5.448  273.540    0.000  273.540     0.000    0.000    0.000    0.000
 30.70   412.724  201.062    0.000  201.062     0.000  317.425    0.000  317.425     0.000   19.906    0.000   19.906
 30.80   460.132  179.599    0.000  179.599     0.000  283.530    0.000  283.530     0.000    0.000    0.000    0.000
 30.90   508.055  216.912    0.000  216.912     0.000  337.097    0.000  337.097     0.000    0.000    0.000    0.000
 31.00   425.089  180.055    0.000  180.055     1.816  283.997    0.000  283.997     0.000    0.000    0.000    0.000
 31.10   427.337  168.026    0.000  168.026     1.902  333.719    0.000  333.719     0.000    0.000    0.000    0.000
 31.20   456.176  168.308    0.000  168.308     0.000  302.331    0.000  302.331     0.000    0.000    0.000    0.000
 31.30   504.755  151.988    0.000  151.988     0.000  283.357    0.000  283.357     0.000    0.000    0.000    0.000
 31.40   444.564  168.808    0.000  168.808     0.000  315.125    0.000  315.125     0.000    0.000    0.000    0.000
 31.50   470.683  161.175    0.000  161.175     0.000  355.947    0.000  355.947     0.000    0.000    0.000    0.000
 31.60   477.399  160.961    0.000  160.961     0.000  338.215    0.000  338.215     0.000    0.000    0.000    0.000
 31.70   413.123  169.601    0.000  169.601     0.000  321.438    0.000  321.438     0.000    0.000    0.000    0.000
 31.80   415.813  155.295    0.000  155.295     0.000  338.693    0.000  338.693     0.000    0.000    0.000    0.000
 31.90   416.785  170.114    0.000  170.114     0.000  291.132    0.000  291.132     0.000    0.000    0.000    0.000
 32.00   401.248  192.808    0.000  192.808     0.000  328.053    0.000  328.053     0.000    0.000    0.000    0.000
 32.10   398.722  209.545    0.000  209.545     0.000  317.203    0.000  317.203     0.000    0.000    0.000    0.000
 32.20   398.987  225.358    0.000  225.358     0.000  323.989    0.000  323.989     0.000    0.000    0.000    0.000
 32.30   391.640  176.910    0.000  176.910     0.000  321.351    0.000  321.351     0.000    0.000    0.000    0.000
 32.40   372.284  189.554    0.000  189.554     0.000  341.114    0.000  341.114     0.000    0.000    0.000    0.000
 32.50   445.275  163.684    0.000  163.684     0.000  318.328    0.000  318.328     0.000    0.000    0.000    0.000
 32.60   447.603  155.188    0.000  155.188     0.000  345.046    0.000  345.046     0.000   10.053    0.000   10.053
 32.70   458.015  131.498    0.000  131.498     0.000  330.173    0.000  330.173     0.000    0.000    0.000    0.000
 32.80   480.747  120.247    0.000  120.247     0.000  354.427    0.000  354.427     0.000    0.000    0.000    0.000
 32.90   515.204  105.256    0.000  105.256     1.902  306.310    0.000  306.310     0.000    0.000    0.000    0.000
 33.00   440.942  156.707    0.000  156.707     3.805  342.837    0.000  342.837     0.000    0.000    0.000    0.000
 33.10   464.026  125.602    0.000  125.602     0.000  369.083    0.000  369.083     0.000    9.953    0.000    9.953
 33.20   431.714  137.783    0.000  137.783     0.000  329.055    0.000  329.055     0.000    0.000    0.000    0.000
 33.30   439.488  161.967    0.000  161.967     1.902  368.874    0.000  368.874     0.000   10.154    0.000   10.154
 33.40   464.543  136.502    0.000  136.502     0.000  324.552    0.000  324.552     0.000    0.000    0.000    0.000
 33.50   404.659  143.937    0.000  143.937     0.000  328.486    0.000  328.486     0.000    0.000    0.000    0.000
 33.60   396.795  165.666    0.000  165.666     0.000  332.514    0.000  332.514     0.000    9.953    0.000    9.953
 33.70   396.531  166.719    0.000  166.719     0.000  335.574    0.000  335.574     0.000    0.000    0.000    0.000
 33.80   436.375  140.433    0.000  140.433     0.000  280.626    0.000  280.626     0.000    0.000    0.000    0.000
 33.90   411.607  183.994    0.000  183.994     0.000  333.155    0.000  333.155     0.000    9.953    0.000    9.953
 34.00   446.625  107.680    0.000  107.680     0.000  298.921    0.000  298.921     0.000    0.000    0.000    0.000
 34.10   400.382  148.951    0.000  148.951     0.000  261.303    0.000  261.303     0.000    0.000    0.000    0.000
 34.20   431.790  150.753    0.000  150.753     0.000  310.372    0.000  310.372     0.000    0.000    0.000    0.000
 34.30   406.931  178.669    0.000  178.669     0.000  329.091    0.000  329.091     0.000    0.000    0.000    0.000
 34.40   456.367  183.435    0.000  183.435     0.000  309.419    0.000  309.419     0.000    0.000    0.000    0.000
 34.50   435.137  175.162    0.000  175.162     0.000  333.630    0.000  333.630     0.000    0.000    0.000    0.000
 34.60   471.284  185.362    0.000  185.362     7.609  330.734    0.000  330.734     0.000   40.212    0.000   40.212
 34.70   385.679  158.051    0.000  158.051     0.000  294.374    0.000  294.374     0.000    0.000    0.000    0.000
 34.80   451.150  159.259    0.000  159.259     0.000  316.208    0.000  316.208     0.000    0.000    0.000    0.000
 34.90   427.899  138.740    0.000  138.740     7.350  317.768    0.000  317.768     0.000    0.000    0.000    0.000
 35.00   495.483  129.137    0.000  129.137     0.000  279.806    0.000  279.806     0.000    0.000    0.000    0.000
 35.10   496.992  117.402    0.000  117.402     0.000  305.444    0.000  305.444     0.000    0.000    0.000    0.000
 35.20   506.016  121.950    0.000  121.950     0.000  325.727    0.000  325.727     0.000    0.000    0.000    0.000
 35.30   546.883  114.769    0.000  114.769     0.000  357.633    0.000  357.633     0.000    0.000    0.000    0.000
 35.40   500.078  122.247    0.000  122.247     1.902  313.527    0.000  313.527     0.000    0.000    0.000    0.000
 35.50   451.954  130.707    0.000  130.707     1.902  321.057    0.000  321.057     0.000    0.000    0.000    0.000
 35.60   468.375  138.962    0.000  138.962     7.609  303.330    0.000  303.330     0.000    0.000    0.000    0.000
 35.70   475.916  143.159    0.000  143.159     1.902  296.846    0.000  296.846     0.000    0.000    0.000    0.000
 35.80   486.612  104.609    0.000  104.609     5.707  331.123    0.000  331.123     0.000    0.000    0.000    0.000
 35.90   491.455  117.253    0.000  117.253     3.805  394.685    0.000  394.685     0.000   29.858    0.000   29.858
 36.00   478.840  118.306    0.000  118.306     0.000  303.020    0.000  303.020     0.000    0.000    0.000    0.000
 36.10   446.967  116.963    0.000  116.963     1.859  301.595    0.000  301.595     0.000    0.000    0.000    0.000
 36.20   467.125  129.580    0.000  129.580    15.044  301.683    0.000  301.683     0.000    0.000    0.000    0.000
 36.30   461.117  125.673    0.000  125.673     9.468  301.852    0.000  301.852     0.000    0.000    0.000    0.000
 36.40   456.709  121.006    0.000  121.006    10.895  312.277    0.000  312.277     0.000    0.000    0.000    0.000
 36.50   487.664  108.649    0.000  108.649     1.902  300.299    0.000  300.299     0.000    0.000    0.000    0.000
 36.60   463.719  150.292    0.000  150.292     0.000  338.647    0.000  338.647     0.000    0.000    0.000    0.000
 36.70   511.678  147.717    0.000  147.717     0.000  387.984    0.000  387.984     0.000    9.953    0.000    9.953
 36.80   456.840  140.517    0.000  140.517     1.902  341.464    0.000  341.464     0.000    9.953    0.000    9.953
 36.90   445.070  146.558    0.000  146.558     0.000  371.209    0.000  371.209     0.000   39.811    0.000   39.811
 37.00   449.470  113.586    0.000  113.586     0.000  334.071    0.000  334.071     0.000   19.906    0.000   19.906
 37.10   461.340  175.350    0.000  175.350     0.000  319.971    0.000  319.971     0.000    0.000    0.000    0.000
 37.20   410.457  177.063    0.000  177.063     0.000  300.470    0.000  300.470     0.000    0.000    0.000    0.000
 37.30   445.257  172.176    0.000  172.176     0.000  332.334    0.000  332.334     0.000    0.000    0.000    0.000
 37.40   441.177  171.326    0.000  171.326     0.000  304.369    0.000  304.369     0.000    0.000    0.000    0.000
 37.50   478.064  151.743    0.000  151.743     0.000  326.670    0.000  326.670     0.000   10.053    0.000   10.053
 37.60   424.877  165.696    0.000  165.696     0.000  324.076    0.000  324.076     0.000    0.000    0.000    0.000
 37.70   420.201  152.663    0.000  152.663     9.165  310.889    0.000  310.889     0.000    0.000    0.000    0.000
 37.80   426.714  137.594    0.000  137.594     1.902  282.483    0.000  282.483     0.000    0.000    0.000    0.000
 37.90   440.660  131.479    0.000  131.479     0.000  303.324    0.000  303.324     0.000    0.000    0.000    0.000
 38.00   413.289  169.629    0.000  169.629     1.816  304.318    0.000  304.318     0.000    0.000    0.000    0.000
 38.10   443.146  139.670    0.000  139.670     0.000  297.574    0.000  297.574     0.000    0.000    0.000    0.000
 38.20   437.399  179.839    0.000  179.839     0.000  318.325    0.000  318.325     0.000   20.106    0.000   20.106
 38.30   420.371  149.515    0.000  149.515     0.000  352.825    0.000  352.825     0.000    0.000    0.000    0.000
 38.40   395.283  148.153    0.000  148.153     0.000  312.533    0.000  312.533     0.000   10.053    0.000   10.053
 38.50   398.479  152.736    0.000  152.736     0.000  324.250    0.000  324.250     0.000    0.000    0.000    0.000
 38.60   474.786  123.597    0.000  123.597     3.805  276.909    0.000  276.909     0.000    0.000    0.000    0.000
 38.70   471.563  112.108    0.000  112.108     7.609  305.011    0.000  305.011     0.000    0.000    0.000    0.000
 38.80   552.347  130.397    0.000  130.397    10.895  364.373    0.000  364.373     0.000    0.000    0.000    0.000
 38.90   516.849  108.351    0.000  108.351     0.000  339.557    0.000  339.557     0.000    0.000    0.000    0.000
 39.00   530.700  117.440    0.000  117.440     0.000  341.068    0.000  341.068     0.000    0.000    0.000    0.000
 39.10   529.398   87.179    0.000   87.179     0.000  313.700    0.000  313.700     0.000    0.000    0.000    0.000
 39.20   497.868  105.210    0.000  105.210     5.663  325.850    0.000  325.850     0.000    0.000    0.000    0.000
 39.30   453.973  130.300    0.000  130.300     1.902  338.471    0.000  338.471     0.000    0.000    0.000    0.000
 39.40   498.562  114.338    0.000  114.338     5.707  344.571    0.000  344.571     0.000    0.000    0.000    0.000
 39.50   505.865  125.711    0.000  125.711    14.527  380.024    0.000  380.024     0.000    0.000    0.000    0.000
 39.60   505.494  120.094    0.000  120.094     1.902  334.194    0.000  334.194     0.000    0.000    0.000    0.000
 39.70   530.201   99.107    0.000   99.107     5.707  309.159    0.000  309.159     0.000    0.000    0.000    0.000
 39.80   513.151   71.623    0.000   71.623     7.609  352.825    0.000  352.825     0.000   30.361    0.000   30.361
 39.90   494.795  103.794    0.000  103.794     5.707  315.517    0.000  315.517     0.000    0.000    0.000    0.000
 40.00   480.814   74.899    0.000   74.899     7.609  313.870    0.000  313.870     0.000    0.000    0.000    0.000
 40.10   476.154  122.956    0.000  122.956     0.000  349.496    0.000  349.496     0.000    0.000    0.000    0.000
 40.20   492.186  154.826    0.000  154.826     0.000  349.501    0.000  349.501     0.000    0.000    0.000    0.000
 40.30   431.763  160.072    0.000  160.072     0.000  314.307    0.000  314.307     0.000    0.000    0.000    0.000
 40.40   451.320  170.207    0.000  170.207     0.000  361.863    0.000  361.863     0.000    0.000    0.000    0.000
 40.50   516.455   92.270    0.000   92.270     0.000  314.264    0.000  314.264     0.000    0.000    0.000    0.000
 40.60   510.200  117.235    0.000  117.235     5.620  328.878    0.000  328.878     0.000    0.000    0.000    0.000
 40.70   505.153   97.781    0.000   97.781     0.000  367.050    0.000  367.050     0.000    0.000    0.000    0.000
 40.80   504.504  111.753    0.000  111.753     7.609  270.165    0.000  270.165     0.000    0.000    0.000    0.000
 40.90   518.452   99.673    0.000   99.673     7.436  330.219    0.000  330.219     0.000    0.000    0.000    0.000
 41.00   453.422  119.473    0.000  119.473     0.000  295.154    0.000  295.154     0.000    0.000    0.000    0.000
 41.10   474.357   86.352    0.000   86.352    11.327  290.788    0.000  290.788     0.000    0.000    0.000    0.000
 41.20   493.210  123.740    0.000  123.740     1.902  322.911    0.000  322.911     0.000    0.000    0.000    0.000
 41.30   471.600  106.830    0.000  106.830     7.609  316.037    0.000  316.037     0.000    0.000    0.000    0.000
 41.40   487.020   94.697    0.000   94.697     1.902  295.368    0.000  295.368     0.000    0.000    0.000    0.000
 41.50   490.049  100.334    0.000  100.334     0.000  275.831    0.000  275.831     0.000    0.000    0.000    0.000
 41.60   488.358  103.392    0.000  103.392     0.000  310.932    0.000  310.932     0.000    0.000    0.000    0.000
 41.70   459.884  139.688    0.000  139.688     0.000  301.380    0.000  301.380     0.000    0.000    0.000    0.000
 41.80   459.225  129.404    0.000  129.404     0.000  295.157    0.000  295.157     0.000    0.000    0.000    0.000
 41.90   430.378  115.600    0.000  115.600     0.000  266.488    0.000  266.488     0.000    0.000    0.000    0.000
 42.00   446.890  108.629    0.000  108.629     0.000  343.445    0.000  343.445     0.000    0.000    0.000    0.000
 42.10   491.778  134.288    0.000  134.288     0.000  283.222    0.000  283.222     0.000    0.000    0.000    0.000
 42.20   459.692  155.275    0.000  155.275     0.000  308.297    0.000  308.297     0.000    0.000    0.000    0.000
 42.30   467.520  136.223    0.000  136.223     0.000  302.201    0.000  302.201     0.000    0.000    0.000    0.000
 42.40   476.479  134.208    0.000  134.208     0.000  293.683    0.000  293.683     0.000    0.000    0.000    0.000
 42.50   440.872  137.057    0.000  137.057     0.000  298.438    0.000  298.438     0.000    0.000    0.000    0.000
 42.60   408.121  135.034    0.000  135.034     0.000  326.022    0.000  326.022     0.000   10.154    0.000   10.154
 42.70   386.904  162.742    0.000  162.742     0.000  322.694    0.000  322.694     0.000   40.012    0.000   40.012
 42.80   433.882  129.913    0.000  129.913     0.000  287.717    0.000  287.717     0.000    9.953    0.000    9.953
 42.90   339.526  165.968    0.000  165.968     0.000  297.573    0.000  297.573     0.000    0.000    0.000    0.000
 43.00   369.702  167.712    0.000  167.712     0.000  319.321    0.000  319.321     0.000   10.053    0.000   10.053
 43.10   347.844  174.346    0.000  174.346     0.000  255.594    0.000  255.594     0.000   20.006    0.000   20.006
 43.20   388.689  158.688    0.000  158.688     0.000  300.816    0.000  300.816     0.000   20.207    0.000   20.207
 43.30   376.830  169.220    0.000  169.220     0.000  320.662    0.000  320.662     0.000   10.154    0.000   10.154
 43.40   383.907  156.024    0.000  156.024     0.000  338.862    0.000  338.862     0.000    0.000    0.000    0.000
 43.50   398.074  182.558    0.000  182.558     1.902  349.368    0.000  349.368     0.000    0.000    0.000    0.000
 43.60   399.001  172.414    0.000  172.414     9.339  325.201    0.000  325.201     0.000   29.959    0.000   29.959
 43.70   384.612  164.348    0.000  164.348     0.000  273.837    0.000  273.837     0.000   10.053    0.000   10.053
 43.80   402.260  152.541    0.000  152.541     0.000  301.164    0.000  301.164     0.000    0.000    0.000    0.000
 43.90   453.715  160.035    0.000  160.035    11.327  269.776    0.000  269.776     0.000   30.159    0.000   30.159
 44.00   393.044  168.488    0.000  168.488     0.000  307.002    0.000  307.002     0.000   20.308    0.000   20.308
 44.10   428.668  150.127    0.000  150.127     0.000  323.559    0.000  323.559     0.000   10.053    0.000   10.053
 44.20   361.232  161.542    0.000  161.542     0.000  306.611    0.000  306.611     0.000    0.000    0.000    0.000
 44.30   405.358  144.338    0.000  144.338     0.000  321.010    0.000  321.010     0.000   20.006    0.000   20.006
 44.40   415.088  166.231    0.000  166.231     0.000  346.735    0.000  346.735     0.000   60.320    0.000   60.320
 44.50   422.308  128.215    0.000  128.215     0.000  342.625    0.000  342.625     0.000   20.308    0.000   20.308
 44.60   425.219  117.855    0.000  117.855     0.000  324.467    0.000  324.467     0.000    0.000    0.000    0.000
 44.70   419.172  141.846    0.000  141.846     0.000  353.001    0.000  353.001     0.000   20.006    0.000   20.006
 44.80   420.738  113.812    0.000  113.812     1.859  288.193    0.000  288.193     0.000    0.000    0.000    0.000
 44.90   399.110  132.761    0.000  132.761     0.000  277.860    0.000  277.860     0.000    0.000    0.000    0.000
 45.00   414.168  132.518    0.000  132.518     0.000  310.978    0.000  310.978     0.000    9.953    0.000    9.953
 45.10   391.615  143.375    0.000  143.375     0.000  319.537    0.000  319.537     0.000   30.059    0.000   30.059
 45.20   449.176  127.413    0.000  127.413     0.000  326.628    0.000  326.628     0.000   30.060    0.000   30.060
 45.30   429.648  135.343    0.000  135.343     0.000  315.992    0.000  315.992     0.000   10.053    0.000   10.053
 45.40   390.053  150.573    0.000  150.573     0.000  298.051    0.000  298.051     0.000   10.053    0.000   10.053
 45.50   443.301  143.545    0.000  143.545     3.805  335.319    0.000  335.319     0.000   40.313    0.000   40.313
 45.60   398.799  138.366    0.000  138.366     0.000  336.442    0.000  336.442     0.000   30.260    0.000   30.260
 45.70   453.018  144.168    0.000  144.168     0.000  307.908    0.000  307.908     0.000   10.053    0.000   10.053
 45.80   437.297  133.124    0.000  133.124     0.000  347.291    0.000  347.291     0.000   50.065    0.000   50.065
 45.90   460.048  121.842    0.000  121.842     0.000  356.632    0.000  356.632     0.000   60.118    0.000   60.118
 46.00   438.550  129.871    0.000  129.871     0.000  339.552    0.000  339.552     0.000   70.071    0.000   70.071
 46.10   483.557  120.192    0.000  120.192     3.805  360.046    0.000  360.046     0.000   29.858    0.000   29.858
 46.20   479.877  129.366    0.000  129.366     1.902  361.949    0.000  361.949     0.000  140.243    0.000  140.243
 46.30   461.806  122.738    0.000  122.738     0.000  349.066    0.000  349.066     0.000   40.012    0.000   40.012
 46.40   492.122  116.707    0.000  116.707     0.000  362.772    0.000  362.772     0.000   20.006    0.000   20.006
 46.50   456.059  123.604    0.000  123.604     0.000  368.044    0.000  368.044     0.000   70.272    0.000   70.272
 46.60   472.154  124.785    0.000  124.785     0.000  321.526    0.000  321.526     0.000   19.906    0.000   19.906
 46.70   464.023  126.511    0.000  126.511     1.902  349.496    0.000  349.496     0.000   30.059    0.000   30.059
 46.80   488.340  103.711    0.000  103.711     0.000  329.744    0.000  329.744     0.000   70.775    0.000   70.775
 46.90   504.090  127.565    0.000  127.565     1.902  350.884    0.000  350.884     0.000   20.106    0.000   20.106
 47.00   467.264  117.552    0.000  117.552     3.805  322.302    0.000  322.302     0.000   10.053    0.000   10.053
 47.10   471.692  119.891    0.000  119.891     0.000  334.972    0.000  334.972     0.000   20.006    0.000   20.006
 47.20   494.166   94.772    0.000   94.772     0.000  317.765    0.000  317.765     0.000   40.414    0.000   40.414
 47.30   451.537   96.231    0.000   96.231     0.000  319.970    0.000  319.970     0.000   50.265    0.000   50.265
 47.40   494.442  117.822    0.000  117.822     1.902  364.112    0.000  364.112     0.000   90.581    0.000   90.581
 47.50   502.811  118.498    0.000  118.498     0.000  338.214    0.000  338.214     0.000   91.083    0.000   91.083
 47.60   460.317  127.124    0.000  127.124     0.000  317.936    0.000  317.936     0.000   40.616    0.000   40.616
 47.70   475.137   91.308    0.000   91.308     0.000  305.015    0.000  305.015     0.000    9.953    0.000    9.953
 47.80   450.497  102.441    0.000  102.441     0.000  301.296    0.000  301.296     0.000   30.160    0.000   30.160
 47.90   473.170  110.211    0.000  110.211     0.000  296.884    0.000  296.884     0.000    9.953    0.000    9.953
 48.00   486.966  101.356    0.000  101.356     0.000  313.875    0.000  313.875     0.000    0.000    0.000    0.000
 48.10   490.163  115.275    0.000  115.275     0.000  345.521    0.000  345.521     0.000   20.106    0.000   20.106
 48.20   452.662  116.069    0.000  116.069     0.000  305.358    0.000  305.358     0.000   10.053    0.000   10.053
 48.30   481.465  111.057    0.000  111.057     0.000  318.500    0.000  318.500     0.000   30.159    0.000   30.159
 48.40   465.690  124.326    0.000  124.326     0.000  375.222    0.000  375.222     0.000    0.000    0.000    0.000
 48.50   453.078  127.290    0.000  127.290     0.000  310.804    0.000  310.804     0.000    0.000    0.000    0.000
 48.60   459.663   94.878    0.000   94.878     0.000  279.935    0.000  279.935     0.000   30.159    0.000   30.159
 48.70   439.834  135.017    0.000  135.017     0.000  298.828    0.000  298.828     0.000    0.000    0.000    0.000
 48.80   506.226  112.038    0.000  112.038     0.000  308.341    0.000  308.341     0.000    0.000    0.000    0.000
 48.90   463.478  124.309    0.000  124.309     3.805  327.406    0.000  327.406     0.000   10.053    0.000   10.053
 49.00   484.488  105.832    0.000  105.832     0.000  324.036    0.000  324.036     0.000    0.000    0.000    0.000
 49.10   480.029  122.167    0.000  122.167     0.000  304.968    0.000  304.968     0.000   30.361    0.000   30.361
 49.20   410.820  123.439    0.000  123.439     0.000  348.721    0.000  348.721     0.000   30.159    0.000   30.159
 49.30   429.430  140.653    0.000  140.653     0.000  311.064    0.000  311.064     0.000    0.000    0.000    0.000
 49.40   518.730  129.350    0.000  129.350     0.000  331.687    0.000  331.687     0.000    0.000    0.000    0.000
 49.50   524.153  129.916    0.000  129.916     0.000  363.464    0.000  363.464     0.000   40.313    0.000   40.313
 49.60   443.675  129.278    0.000  129.278     0.000  327.580    0.000  327.580     0.000   30.260    0.000   30.260
 49.70   439.703  110.369    0.000  110.369     0.000  289.837    0.000  289.837     0.000    9.953    0.000    9.953
 49.80   473.372  130.185    0.000  130.185     0.000  354.860    0.000  354.860     0.000   20.207    0.000   20.207
 49.90   433.024  128.255    0.000  128.255     0.000  299.434    0.000  299.434     0.000   10.053    0.000   10.053
 50.00   445.826  125.649    0.000  125.649     0.000  335.231    0.000  335.231     0.000   10.053    0.000   10.053
 50.10   417.662  115.347    0.000  115.347     0.000  275.827    0.000  275.827     0.000   20.106    0.000   20.106
 50.20   436.937  139.057    0.000  139.057     0.000  322.648    0.000  322.648     0.000   60.319    0.000   60.319
 50.30   447.540  121.594    0.000  121.594     0.000  357.585    0.000  357.585     0.000   30.260    0.000   30.260
 50.40   461.046  133.055    0.000  133.055     0.000  358.059    0.000  358.059     0.000   20.106    0.000   20.106
 50.50   478.440  104.874    0.000  104.874     0.000  317.678    0.000  317.678     0.000   20.308    0.000   20.308
 50.60   514.377  136.702    0.000  136.702     1.902  324.467    0.000  324.467     0.000   20.106    0.000   20.106
 50.70   442.767  120.789    0.000  120.789     0.000  303.365    0.000  303.365     0.000   40.212    0.000   40.212
 50.80   400.323  129.540    0.000  129.540     0.000  301.466    0.000  301.466     0.000   30.260    0.000   30.260
 50.90   470.016  157.305    0.000  157.305     0.000  353.388    0.000  353.388     0.000   40.414    0.000   40.414
 51.00   451.008  113.214    0.000  113.214     0.000  308.989    0.000  308.989     0.000   10.053    0.000   10.053
 51.10   446.721  122.052    0.000  122.052     0.000  316.123    0.000  316.123     0.000   10.154    0.000   10.154
 51.20   446.488  124.153    0.000  124.153     0.000  324.510    0.000  324.510     0.000   30.260    0.000   30.260
 51.30   432.106  107.519    0.000  107.519     0.000  276.994    0.000  276.994     0.000    0.000    0.000    0.000
 51.40   458.003  147.760    0.000  147.760     0.000  313.227    0.000  313.227     0.000   30.462    0.000   30.462
 51.50   429.485  140.238    0.000  140.238     0.000  355.725    0.000  355.725     0.000   30.462    0.000   30.462
 51.60   476.925   98.454    0.000   98.454     0.000  304.016    0.000  304.016     0.000   30.260    0.000   30.260
 51.70   540.239  110.031    0.000  110.031     0.000  330.779    0.000  330.779     0.000   20.106    0.000   20.106
 51.80   456.050  121.692    0.000  121.692     0.000  314.308    0.000  314.308     0.000   30.361    0.000   30.361
 51.90   473.308  117.470    0.000  117.470     0.000  295.542    0.000  295.542     0.000   40.616    0.000   40.616
 52.00   425.675  144.532    0.000  144.532     0.000  309.678    0.000  309.678     0.000   20.106    0.000   20.106
 52.10   431.407  120.608    0.000  120.608     0.000  286.549    0.000  286.549     0.000   20.106    0.000   20.106
 52.20   416.721  163.137    0.000  163.137     0.000  296.623    0.000  296.623     0.000   30.159    0.000   30.159
 52.30   466.449  181.870    0.000  181.870     0.000  335.100    0.000  335.100     0.000   50.265    0.000   50.265
 52.40   430.057  167.973    0.000  167.973     0.000  349.931    0.000  349.931     0.000   50.265    0.000   50.265
 52.50   462.836  137.931    0.000  137.931     0.000  328.273    0.000  328.273     0.000   70.473    0.000   70.473
 52.60   458.994  157.056    0.000  157.056     0.000  350.019    0.000  350.019     0.000   19.906    0.000   19.906
 52.70   416.552  151.310    0.000  151.310     0.000  312.876    0.000  312.876     0.000   20.106    0.000   20.106
 52.80   417.896  158.466    0.000  158.466     0.000  304.492    0.000  304.492     0.000   10.053    0.000   10.053
 52.90   438.005  151.524    0.000  151.524     0.000  308.554    0.000  308.554     0.000   30.361    0.000   30.361
 53.00   447.896  148.809    0.000  148.809     0.000  354.555    0.000  354.555     0.000    9.953    0.000    9.953
 53.10   422.377  134.147    0.000  134.147     0.000  340.203    0.000  340.203     0.000    9.953    0.000    9.953
 53.20   479.779  112.783    0.000  112.783     0.000  300.471    0.000  300.471     0.000   10.053    0.000   10.053
 53.30   519.873  162.001    0.000  162.001     0.000  332.551    0.000  332.551     0.000   10.053    0.000   10.053
 53.40   442.006  169.029    0.000  169.029     0.000  316.171    0.000  316.171     0.000   10.154    0.000   10.154
 53.50   422.305  149.169    0.000  149.169     0.000  254.083    0.000  254.083     0.000    0.000    0.000    0.000
 53.60   385.575  161.033    0.000  161.033     0.000  298.613    0.000  298.613     0.000    0.000    0.000    0.000
 53.70   429.931  150.142    0.000  150.142     0.000  314.221    0.000  314.221     0.000    0.000    0.000    0.000
 53.80   477.484  132.701    0.000  132.701     0.000  330.258    0.000  330.258     0.000   20.106    0.000   20.106
 53.90   427.953  136.763    0.000  136.763     0.000  304.277    0.000  304.277     0.000   10.053    0.000   10.053
 54.00   473.606  136.888    0.000  136.888     0.000  325.718    0.000  325.718     0.000   10.053    0.000   10.053
 54.10   442.479  117.690    0.000  117.690     0.000  274.530    0.000  274.530     0.000   30.260    0.000   30.260
 54.20   399.386  130.866    0.000  130.866     0.000  322.822    0.000  322.822     0.000   50.568    0.000   50.568
 54.30   452.277  144.669    0.000  144.669     0.000  333.504    0.000  333.504     0.000  131.094    0.000  131.094
 54.40   470.975  143.536    0.000  143.536     0.000  304.276    0.000  304.276     0.000   20.106    0.000   20.106
 54.50   443.876  144.016    0.000  144.016     0.000  346.863    0.000  346.863     0.000   10.154    0.000   10.154
 54.60   449.566  157.927    0.000  157.927     0.000  330.950    0.000  330.950     0.000   70.372    0.000   70.372
 54.70   488.233  124.380    0.000  124.380     0.000  306.177    0.000  306.177     0.000   20.106    0.000   20.106
 54.80   406.460  135.183    0.000  135.183     0.000  309.637    0.000  309.637     0.000   30.159    0.000   30.159
 54.90   473.641  147.712    0.000  147.712     0.000  366.403    0.000  366.403     0.000   50.467    0.000   50.467
 55.00   426.063  165.722    0.000  165.722     0.000  315.648    0.000  315.648     0.000   10.053    0.000   10.053
 55.10   411.034  141.428    0.000  141.428     0.000  303.498    0.000  303.498     0.000    0.000    0.000    0.000
 55.20   441.169  133.011    0.000  133.011     0.000  350.407    0.000  350.407     0.000   30.260    0.000   30.260
 55.30   424.938  133.524    0.000  133.524     0.000  327.750    0.000  327.750     0.000   20.207    0.000   20.207
 55.40   394.570  161.995    0.000  161.995     0.000  332.211    0.000  332.211     0.000    9.953    0.000    9.953
 55.50   435.604  127.820    0.000  127.820     0.000  315.565    0.000  315.565     0.000   29.858    0.000   29.858
 55.60   427.323  146.848    0.000  146.848     0.000  320.148    0.000  320.148     0.000   10.154    0.000   10.154
 55.70   458.184  156.296    0.000  156.296     0.000  335.757    0.000  335.757     0.000    9.953    0.000    9.953
 55.80   396.262  171.413    0.000  171.413     0.000  339.432    0.000  339.432     0.000   29.858    0.000   29.858
 55.90   457.109  154.140    0.000  154.140     0.000  329.531    0.000  329.531     0.000   49.764    0.000   49.764
 56.00   430.291  123.242    0.000  123.242     0.000  288.190    0.000  288.190     0.000   20.308    0.000   20.308
 56.10   425.442  152.022    0.000  152.022     0.000  319.760    0.000  319.760     0.000    0.000    0.000    0.000
 56.20   405.459  151.207    0.000  151.207     0.000  341.457    0.000  341.457     0.000   10.154    0.000   10.154
 56.30   454.233  145.061    0.000  145.061     0.000  320.193    0.000  320.193     0.000   59.717    0.000   59.717
 56.40   430.810  155.572    0.000  155.572     0.000  327.066    0.000  327.066     0.000   19.906    0.000   19.906
 56.50   420.001  152.397    0.000  152.397     0.000  304.238    0.000  304.238     0.000   29.858    0.000   29.858
 56.60   403.621  184.588    0.000  184.588     0.000  314.044    0.000  314.044     0.000   10.053    0.000   10.053
 56.70   446.656  145.367    0.000  145.367     0.000  311.063    0.000  311.063     0.000   10.053    0.000   10.053
 56.80   413.151  196.185    0.000  196.185     0.000  375.569    0.000  375.569     0.000    9.953    0.000    9.953
 56.90   374.023  223.103    0.000  223.103     0.000  372.930    0.000  372.930     0.000   40.313    0.000   40.313
 57.00   420.457  182.002    0.000  182.002     0.000  354.211    0.000  354.211     0.000   40.212    0.000   40.212
 57.10   352.085  186.489    0.000  186.489     0.000  296.414    0.000  296.414     0.000   49.764    0.000   49.764
 57.20   391.374  172.689    0.000  172.689     0.000  348.503    0.000  348.503     0.000   30.361    0.000   30.361
 57.30   384.793  197.548    0.000  197.548     0.000  340.167    0.000  340.167     0.000   19.906    0.000   19.906
 57.40   409.837  160.160    0.000  160.160     0.000  302.467    0.000  302.467     0.000   39.811    0.000   39.811
 57.50   438.933  156.902    0.000  156.902     0.000  378.342    0.000  378.342     0.000   19.906    0.000   19.906
 57.60   484.087  118.212    0.000  118.212     0.000  330.050    0.000  330.050     0.000   79.623    0.000   79.623
 57.70   469.958  138.048    0.000  138.048     0.000  302.121    0.000  302.121     0.000    0.000    0.000    0.000
 57.80   462.127  162.046    0.000  162.046     0.000  307.309    0.000  307.309     0.000   39.811    0.000   39.811
 57.90   402.003  145.233    0.000  145.233     0.000  272.543    0.000  272.543     0.000   10.154    0.000   10.154
 58.00   433.205  145.968    0.000  145.968     0.000  288.191    0.000  288.191     0.000   10.053    0.000   10.053
 58.10   457.516  132.386    0.000  132.386     0.000  322.565    0.000  322.565     0.000   20.207    0.000   20.207
 58.20   423.107  171.711    0.000  171.711     0.000  323.814    0.000  323.814     0.000   20.106    0.000   20.106
 58.30   440.456  182.742    0.000  182.742     0.000  359.268    0.000  359.268     0.000   30.159    0.000   30.159
 58.40   447.453  150.205    0.000  150.205     0.000  373.967    0.000  373.967     0.000   30.059    0.000   30.059
 58.50   455.709  121.132    0.000  121.132     0.000  333.198    0.000  333.198     0.000   40.616    0.000   40.616
 58.60   420.806  160.448    0.000  160.448     0.000  322.995    0.000  322.995     0.000   30.159    0.000   30.159
 58.70   428.261  152.427    0.000  152.427     0.000  330.821    0.000  330.821     0.000   40.212    0.000   40.212
 58.80   433.241  140.705    0.000  140.705     0.000  317.420    0.000  317.420     0.000   60.520    0.000   60.520
 58.90   435.473  152.632    0.000  152.632     0.000  309.938    0.000  309.938     0.000    0.000    0.000    0.000
 59.00   419.867  143.320    0.000  143.320     0.000  288.192    0.000  288.192     0.000    0.000    0.000    0.000
 59.10   442.827  132.061    0.000  132.061     0.000  311.844    0.000  311.844     0.000    0.000    0.000    0.000
 59.20   428.159  161.888    0.000  161.888     0.000  321.568    0.000  321.568     0.000    0.000    0.000    0.000
 59.30   476.386  142.096    0.000  142.096     0.000  354.169    0.000  354.169     0.000    9.953    0.000    9.953
 59.40   439.756  147.335    0.000  147.335     0.000  314.520    0.000  314.520     0.000    0.000    0.000    0.000
 59.50   471.629  122.068    0.000  122.068     0.000  352.179    0.000  352.179     0.000   30.159    0.000   30.159
 59.60   482.309  130.434    0.000  130.434     0.000  349.548    0.000  349.548     0.000   20.107    0.000   20.107
 59.70   464.262  153.411    0.000  153.411     0.000  335.281    0.000  335.281     0.000   39.811    0.000   39.811
 59.80   499.994   96.323    0.000   96.323     0.000  333.336    0.000  333.336     0.000   59.717    0.000   59.717
 59.90   410.220  142.520    0.000  142.520     0.000  330.439    0.000  330.439     0.000   49.764    0.000   49.764
 60.00   396.919  142.709    0.000  142.709     0.000  404.367    0.000  404.367     0.000   60.119    0.000   60.119
 60.10   441.518  110.911    0.000  110.911     0.000  368.009    0.000  368.009     0.000   79.623    0.000   79.623
 60.20   443.357  143.056    0.000  143.056     0.000  386.210    0.000  386.210     0.000   50.166    0.000   50.166
 60.30   480.496  108.389    0.000  108.389     0.000  341.161    0.000  341.161     0.000   20.107    0.000   20.107
 60.40   450.705  109.049    0.000  109.049     0.000  288.581    0.000  288.581     0.000    0.000    0.000    0.000
 60.50   436.884  157.607    0.000  157.607     0.000  346.211    0.000  346.211     0.000   19.906    0.000   19.906
 60.60   453.389  107.710    0.000  107.710     0.000  306.911    0.000  306.911     0.000    0.000    0.000    0.000
 60.70   430.691  133.513    0.000  133.513     0.000  345.047    0.000  345.047     0.000    0.000    0.000    0.000
 60.80   433.326  139.484    0.000  139.484     0.000  326.151    0.000  326.151     0.000   30.159    0.000   30.159
 60.90   466.166  155.872    0.000  155.872     0.000  361.266    0.000  361.266     0.000   49.764    0.000   49.764
 61.00   442.841  135.676    0.000  135.676     0.000  322.613    0.000  322.613     0.000   59.717    0.000   59.717
 61.10   465.289  119.684    0.000  119.684     0.000  349.332    0.000  349.332     0.000    9.953    0.000    9.953
 61.20   455.320  117.685    0.000  117.685     0.000  375.312    0.000  375.312     0.000   40.414    0.000   40.414
 61.30   496.185  117.741    0.000  117.741     0.000  360.523    0.000  360.523     0.000   20.106    0.000   20.106
 61.40   482.204  123.819    0.000  123.819     0.000  366.791    0.000  366.791     0.000   40.212    0.000   40.212
 61.50   463.875  131.102    0.000  131.102     0.000  374.575    0.000  374.575     0.000   20.006    0.000   20.006
 61.60   485.906  103.635    0.000  103.635     0.000  326.375    0.000  326.375     0.000    9.953    0.000    9.953
 61.70   461.121   97.672    0.000   97.672     0.000  332.168    0.000  332.168     0.000   19.906    0.000   19.906
 61.80   454.350  126.613    0.000  126.613     0.000  339.735    0.000  339.735     0.000    9.953    0.000    9.953
 61.90   476.899  127.041    0.000  127.041     0.000  339.129    0.000  339.129     0.000   30.261    0.000   30.261
 62.00   465.523  102.603    0.000  102.603     0.000  281.013    0.000  281.013     0.000   10.053    0.000   10.053
 62.10   437.385  154.233    0.000  154.233     0.000  342.148    0.000  342.148     0.000   60.419    0.000   60.419
 62.20   435.852  124.585    0.000  124.585     0.000  336.785    0.000  336.785     0.000    0.000    0.000    0.000
 62.30   439.776   96.914    0.000   96.914     0.000  288.798    0.000  288.798     0.000    0.000    0.000    0.000
 62.40   428.501   91.359    0.000   91.359     0.000  290.311    0.000  290.311     0.000    0.000    0.000    0.000
 62.50   453.961  102.360    0.000  102.360     0.000  332.038    0.000  332.038     0.000    9.953    0.000    9.953
 62.60   464.941  114.417    0.000  114.417     0.000  351.149    0.000  351.149     0.000   19.906    0.000   19.906
 62.70   435.391   90.936    0.000   90.936     0.000  313.438    0.000  313.438     0.000    0.000    0.000    0.000
 62.80   426.314  114.138    0.000  114.138     0.000  279.156    0.000  279.156     0.000    0.000    0.000    0.000
 62.90   411.412  117.218    0.000  117.218     0.000  286.116    0.000  286.116     0.000    0.000    0.000    0.000
 63.00   440.664  127.178    0.000  127.178     0.000  310.628    0.000  310.628     0.000    0.000    0.000    0.000
 63.10   477.763  117.794    0.000  117.794     0.000  282.832    0.000  282.832     0.000    0.000    0.000    0.000
 63.20   439.130  128.221    0.000  128.221     0.000  272.799    0.000  272.799     0.000   20.106    0.000   20.106
 63.30   476.362  119.207    0.000  119.207     0.000  347.551    0.000  347.551     0.000   10.053    0.000   10.053
 63.40   440.752   63.709    0.000   63.709     0.000  294.419    0.000  294.419     0.000    0.000    0.000    0.000
 63.50   447.729   66.062    0.000   66.062     0.000  310.848    0.000  310.848     0.000    0.000    0.000    0.000
 63.60   457.491   70.263    0.000   70.263     0.000  272.376    0.000  272.376     0.000   79.623    0.000   79.623
 63.70   454.891  112.016    0.000  112.016     0.000  332.292    0.000  332.292     0.000   50.366    0.000   50.366
 63.80   463.936   84.248    0.000   84.248     0.000  315.304    0.000  315.304     0.000   40.414    0.000   40.414
 63.90   470.690   91.417    0.000   91.417     0.000  332.333    0.000  332.333     0.000   20.106    0.000   20.106
 64.00   448.243  105.572    0.000  105.572     0.000  336.224    0.000  336.224     0.000   30.361    0.000   30.361
 64.10   467.507   90.159    0.000   90.159     0.000  307.690    0.000  307.690     0.000   40.212    0.000   40.212
 64.20   481.965   85.851    0.000   85.851     0.000  327.579    0.000  327.579     0.000   60.218    0.000   60.218
 64.30   478.659   73.320    0.000   73.320     0.000  295.069    0.000  295.069     0.000   10.053    0.000   10.053
 64.40   492.173   71.940    0.000   71.940     0.000  319.283    0.000  319.283     0.000    0.000    0.000    0.000
 64.50   436.023   68.633    0.000   68.633     0.000  296.403    0.000  296.403     0.000    0.000    0.000    0.000
 64.60   505.433   74.772    0.000   74.772     0.000  339.856    0.000  339.856     0.000   20.106    0.000   20.106
 64.70   470.315   86.546    0.000   86.546     0.000  331.210    0.000  331.210     0.000   40.313    0.000   40.313
 64.80   446.390   74.295    0.000   74.295     0.000  254.949    0.000  254.949     0.000    0.000    0.000    0.000
 64.90   497.050   84.498    0.000   84.498     0.000  325.632    0.000  325.632     0.000   20.006    0.000   20.006
 65.00   455.203   86.662    0.000   86.662     0.000  304.707    0.000  304.707     0.000   19.906    0.000   19.906
 65.10   470.870   71.724    0.000   71.724     0.000  320.360    0.000  320.360     0.000    9.953    0.000    9.953
 65.20   499.764   59.899    0.000   59.899     0.000  315.471    0.000  315.471     0.000   19.906    0.000   19.906
 65.30   466.301   64.825    0.000   64.825     0.000  307.862    0.000  307.862     0.000   10.053    0.000   10.053
 65.40   443.251   66.924    0.000   66.924     0.000  273.667    0.000  273.667     0.000    0.000    0.000    0.000
 65.50   446.456   91.148    0.000   91.148     0.000  284.217    0.000  284.217     0.000    0.000    0.000    0.000
 65.60   468.148   66.518    0.000   66.518     0.000  285.508    0.000  285.508     0.000    0.000    0.000    0.000
 65.70   436.353   76.462    0.000   76.462     0.000  326.887    0.000  326.887     0.000    0.000    0.000    0.000
 65.80   456.459   82.256    0.000   82.256     0.000  331.468    0.000  331.468     0.000   10.053    0.000   10.053
 65.90   416.346   52.744    0.000   52.744     0.000  270.769    0.000  270.769     0.000    0.000    0.000    0.000
 66.00   442.407   70.986    0.000   70.986     0.000  269.430    0.000  269.430     0.000    0.000    0.000    0.000
 66.10   425.386   92.351    0.000   92.351     0.000  278.120    0.000  278.120     0.000    0.000    0.000    0.000
 66.20   437.253   78.297    0.000   78.297     0.000  300.254    0.000  300.254     0.000    0.000    0.000    0.000
 66.30   464.331   77.563    0.000   77.563     9.511  327.577    0.000  327.577     0.000   10.154    0.000   10.154
 66.40   446.359   74.332    0.000   74.332     0.000  297.787    0.000  297.787     0.000    0.000    0.000    0.000
 66.50   445.783   82.384    0.000   82.384     0.000  276.519    0.000  276.519     0.000    0.000    0.000    0.000
 66.60   500.306   84.046    0.000   84.046     1.816  309.421    0.000  309.421     0.000    0.000    0.000    0.000
 66.70   470.466   81.018    0.000   81.018     0.000  291.693    0.000  291.693     0.000    0.000    0.000    0.000
 66.80   485.251   63.741    0.000   63.741     0.000  324.723    0.000  324.723     0.000    0.000    0.000    0.000
 66.90   429.394   95.432    0.000   95.432     0.000  288.626    0.000  288.626     0.000   10.053    0.000   10.053
 67.00   478.653   52.830    0.000   52.830     0.000  278.811    0.000  278.811     0.000    0.000    0.000    0.000
 67.10   504.599   81.717    0.000   81.717     0.000  328.700    0.000  328.700     0.000   10.154    0.000   10.154
 67.20   469.624   84.316    0.000   84.316     0.000  305.788    0.000  305.788     0.000   10.053    0.000   10.053
 67.30   451.286   81.568    0.000   81.568     0.000  265.711    0.000  265.711     0.000    0.000    0.000    0.000
 67.40   481.586   58.890    0.000   58.890     3.632  285.382    0.000  285.382     0.000    0.000    0.000    0.000
 67.50   480.812   63.102    0.000   63.102     0.000  326.418    0.000  326.418     0.000    9.953    0.000    9.953
 67.60   492.322   39.105    0.000   39.105     0.000  272.109    0.000  272.109     0.000    0.000    0.000    0.000
 67.70   468.708   60.964    0.000   60.964     1.859  283.313    0.000  283.313     0.000   19.906    0.000   19.906
 67.80   475.978   40.417    0.000   40.417     0.000  301.250    0.000  301.250     0.000   10.053    0.000   10.053
 67.90   502.785   13.755    0.000   13.755     0.000  265.149    0.000  265.149     0.000    0.000    0.000    0.000
 68.00   435.668   56.599    0.000   56.599     0.000  282.698    0.000  282.698     0.000    0.000    0.000    0.000
 68.10   511.664   59.176    0.000   59.176     0.000  302.812    0.000  302.812     0.000    0.000    0.000    0.000
 68.20   496.296   75.244    0.000   75.244     0.000  338.040    0.000  338.040     0.000   10.053    0.000   10.053
 68.30   489.573   73.000    0.000   73.000     0.000  337.613    0.000  337.613     0.000    0.000    0.000    0.000
 68.40   452.731   79.754    0.000   79.754     0.000  332.125    0.000  332.125     0.000    0.000    0.000    0.000
 68.50   480.389   61.613    0.000   61.613     0.000  282.917    0.000  282.917     0.000    0.000    0.000    0.000
 68.60   540.402   58.596    0.000   58.596     0.000  325.202    0.000  325.202     0.000   10.053    0.000   10.053
 68.70   510.247   99.545    0.000   99.545     0.000  276.348    0.000  276.348     0.000    0.000    0.000    0.000
 68.80   419.325   93.570    0.000   93.570     0.000  286.851    0.000  286.851     0.000    0.000    0.000    0.000
 68.90   426.435  109.706    0.000  109.706     0.000  284.823    0.000  284.823     0.000    0.000    0.000    0.000
 69.00   444.466   71.180    0.000   71.180     0.000  274.314    0.000  274.314     0.000    0.000    0.000    0.000
 69.10   448.021   77.205    0.000   77.205     0.000  292.004    0.000  292.004     0.000    9.953    0.000    9.953
 69.20   441.899   77.973    0.000   77.973     0.000  272.109    0.000  272.109     0.000    0.000    0.000    0.000
 69.30   436.042   62.709    0.000   62.709     0.000  252.006    0.000  252.006     0.000    0.000    0.000    0.000
 69.40   457.190   95.885    0.000   95.885     0.000  310.801    0.000  310.801     0.000    0.000    0.000    0.000
 69.50   429.108   82.245    0.000   82.245     0.000  228.702    0.000  228.702     0.000    0.000    0.000    0.000
 69.60   467.923   67.417    0.000   67.417     0.000  268.434    0.000  268.434     0.000    0.000    0.000    0.000
 69.70   436.104   87.583    0.000   87.583     0.000  284.305    0.000  284.305     0.000    0.000    0.000    0.000
 69.80   464.955   72.921    0.000   72.921     0.000  302.371    0.000  302.371     0.000    0.000    0.000    0.000
 69.90   414.683   96.589    0.000   96.589     0.000  259.488    0.000  259.488     0.000    0.000    0.000    0.000
 70.00   485.151   86.419    0.000   86.419     0.000  290.354    0.000  290.354     0.000    0.000    0.000    0.000
 70.10   442.044   88.709    0.000   88.709     0.000  296.364    0.000  296.364     0.000    0.000    0.000    0.000
 70.20   430.490   83.031    0.000   83.031     0.000  340.204    0.000  340.204     0.000    9.953    0.000    9.953
 70.30   535.693   82.212    0.000   82.212     0.000  354.384    0.000  354.384     0.000    9.953    0.000    9.953
 70.40   471.244   74.140    0.000   74.140     0.000  331.082    0.000  331.082     0.000    0.000    0.000    0.000
 70.50   508.009   85.472    0.000   85.472     1.816  380.799    0.000  380.799     0.000    0.000    0.000    0.000
 70.60   556.065   52.438    0.000   52.438     0.000  325.243    0.000  325.243     0.000    0.000    0.000    0.000
 70.70   414.164   63.517    0.000   63.517     0.000  261.905    0.000  261.905     0.000    0.000    0.000    0.000
 70.80   427.928   82.385    0.000   82.385     0.000  292.687    0.000  292.687     0.000    0.000    0.000    0.000
 70.90   467.882   69.353    0.000   69.353     0.000  264.025    0.000  264.025     0.000    0.000    0.000    0.000
 71.00   403.934   69.257    0.000   69.257     0.000  215.819    0.000  215.819     0.000    0.000    0.000    0.000
 71.10   421.926   67.930    0.000   67.930     0.000  241.068    0.000  241.068     0.000    0.000    0.000    0.000
 71.20   406.927   82.413    0.000   82.413     0.000  260.046    0.000  260.046     0.000    0.000    0.000    0.000
 71.30   410.924   91.080    0.000   91.080     0.000  282.443    0.000  282.443     0.000    0.000    0.000    0.000
 71.40   475.254   63.115    0.000   63.115     0.000  258.968    0.000  258.968     0.000    0.000    0.000    0.000
 71.50   485.644   81.354    0.000   81.354     0.000  339.989    0.000  339.989     0.000    0.000    0.000    0.000
 71.60   466.729   74.450    0.000   74.450     0.000  329.047    0.000  329.047     0.000   30.059    0.000   30.059
 71.70   459.170   75.732    0.000   75.732     0.000  308.338    0.000  308.338     0.000    9.953    0.000    9.953
 71.80   461.783  102.317    0.000  102.317     0.000  280.927    0.000  280.927     0.000   10.053    0.000   10.053
 71.90   452.776  104.471    0.000  104.471     0.000  277.387    0.000  277.387     0.000   10.154    0.000   10.154
 72.00   430.011  106.970    0.000  106.970     0.000  245.613    0.000  245.613     0.000   29.858    0.000   29.858
 72.10   440.303  116.250    0.000  116.250     0.000  332.031    0.000  332.031     0.000   50.266    0.000   50.266
 72.20   453.403  111.755    0.000  111.755     0.000  296.968    0.000  296.968     0.000    0.000    0.000    0.000
 72.30   476.775   81.168    0.000   81.168     0.000  303.372    0.000  303.372     0.000    0.000    0.000    0.000
 72.40   460.221  109.213    0.000  109.213     0.000  279.636    0.000  279.636     0.000   29.858    0.000   29.858
 72.50   457.487  124.471    0.000  124.471     0.000  331.779    0.000  331.779     0.000   30.060    0.000   30.060
 72.60   442.329  113.866    0.000  113.866     0.000  305.833    0.000  305.833     0.000   10.053    0.000   10.053
 72.70   452.379  111.221    0.000  111.221     0.000  318.194    0.000  318.194     0.000   10.053    0.000   10.053
 72.80   526.306   86.890    0.000   86.890     0.000  301.940    0.000  301.940     0.000   10.053    0.000   10.053
 72.90   557.264   81.620    0.000   81.620    14.527  329.401    0.000  329.401     0.000    9.953    0.000    9.953
 73.00   467.549  104.168    0.000  104.168     0.000  290.525    0.000  290.525     0.000   10.053    0.000   10.053
 73.10   471.020   91.444    0.000   91.444     0.000  284.256    0.000  284.256     0.000    0.000    0.000    0.000
 73.20   458.122   91.198    0.000   91.198     0.000  308.903    0.000  308.903     0.000    0.000    0.000    0.000
 73.30   451.621  145.068    0.000  145.068     0.000  336.750    0.000  336.750     0.000    0.000    0.000    0.000
 73.40   460.138  107.856    0.000  107.856     0.000  282.315    0.000  282.315     0.000    0.000    0.000    0.000
 73.50   434.882  106.868    0.000  106.868     0.000  277.168    0.000  277.168     0.000    0.000    0.000    0.000
 73.60   477.102   99.118    0.000   99.118     0.000  283.525    0.000  283.525     0.000    0.000    0.000    0.000
 73.70   462.605   91.633    0.000   91.633     0.000  255.680    0.000  255.680     0.000    0.000    0.000    0.000
 73.80   420.151  101.315    0.000  101.315     0.000  245.779    0.000  245.779     0.000    0.000    0.000    0.000
 73.90   457.534   96.007    0.000   96.007     0.000  326.763    0.000  326.763     0.000   19.906    0.000   19.906
 74.00   467.138  110.671    0.000  110.671     0.000  254.649    0.000  254.649     0.000    0.000    0.000    0.000
 74.10   409.305  141.522    0.000  141.522     0.000  292.040    0.000  292.040     0.000   10.053    0.000   10.053
 74.20   408.257  127.185    0.000  127.185     0.000  270.429    0.000  270.429     0.000    0.000    0.000    0.000
 74.30   412.349  145.322    0.000  145.322     0.000  223.559    0.000  223.559     0.000    0.000    0.000    0.000
 74.40   426.716  130.020    0.000  130.020     0.000  215.558    0.000  215.558     0.000   10.053    0.000   10.053
 74.50   458.347  134.177    0.000  134.177     0.000  224.210    0.000  224.210     0.000    0.000    0.000    0.000
 74.60   465.961   94.036    0.000   94.036     0.000  234.758    0.000  234.758     0.000    0.000    0.000    0.000
 74.70   465.423  124.775    0.000  124.775     0.000  240.292    0.000  240.292     0.000    0.000    0.000    0.000
 74.80   505.075  118.473    0.000  118.473     0.000  277.910    0.000  277.910     0.000   19.906    0.000   19.906
 74.90   475.838  122.560    0.000  122.560     0.000  277.823    0.000  277.823     0.000    0.000    0.000    0.000
 75.00   461.447  123.164    0.000  123.164     0.000  285.259    0.000  285.259     0.000    0.000    0.000    0.000
 75.10   495.417  102.957    0.000  102.957     0.000  275.186    0.000  275.186     0.000    0.000    0.000    0.000
 75.20   454.210  137.923    0.000  137.923     0.000  280.504    0.000  280.504     0.000    9.953    0.000    9.953
 75.30   515.220  111.387    0.000  111.387     0.000  296.155    0.000  296.155     0.000   20.107    0.000   20.107
 75.40   483.245  101.303    0.000  101.303     0.000  318.587    0.000  318.587     0.000   20.006    0.000   20.006
 75.50   469.253  105.863    0.000  105.863     0.000  277.910    0.000  277.910     0.000   19.906    0.000   19.906
 75.60   509.659   94.073    0.000   94.073     0.000  258.714    0.000  258.714     0.000    9.953    0.000    9.953
 75.70   494.215   69.906    0.000   69.906     0.000  226.936    0.000  226.936     0.000    0.000    0.000    0.000
 75.80   505.884   79.249    0.000   79.249     0.000  294.295    0.000  294.295     0.000   19.906    0.000   19.906
 75.90   503.177   62.451    0.000   62.451     0.000  272.634    0.000  272.634     0.000    9.953    0.000    9.953
 76.00   450.085  115.865    0.000  115.865     0.000  273.622    0.000  273.622     0.000    0.000    0.000    0.000
 76.10   505.824   90.346    0.000   90.346     0.000  283.831    0.000  283.831     0.000   40.414    0.000   40.414
 76.20   478.276   84.366    0.000   84.366     0.000  277.124    0.000  277.124     0.000    0.000    0.000    0.000
 76.30   476.590  108.652    0.000  108.652     0.000  300.600    0.000  300.600     0.000    9.953    0.000    9.953
 76.40   486.313  100.208    0.000  100.208     0.000  272.895    0.000  272.895     0.000    9.953    0.000    9.953
 76.50   543.260   80.202    0.000   80.202     0.000  285.125    0.000  285.125     0.000   19.906    0.000   19.906
 76.60   502.874   71.318    0.000   71.318     0.000  282.789    0.000  282.789     0.000   19.906    0.000   19.906
 76.70   490.705   76.301    0.000   76.301     0.000  288.712    0.000  288.712     0.000    0.000    0.000    0.000
 76.80   480.545  129.203    0.000  129.203     0.000  307.948    0.000  307.948     0.000    9.953    0.000    9.953
 76.90   452.818   90.620    0.000   90.620     0.000  243.532    0.000  243.532     0.000    0.000    0.000    0.000
 77.00   430.442  104.266    0.000  104.266     0.000  273.408    0.000  273.408     0.000    9.953    0.000    9.953
 77.10   381.738  120.396    0.000  120.396     0.000  264.457    0.000  264.457     0.000    0.000    0.000    0.000
 77.20   402.981  107.257    0.000  107.257     0.000  255.509    0.000  255.509     0.000    0.000    0.000    0.000
 77.30   419.409   85.882    0.000   85.882     0.000  254.687    0.000  254.687     0.000    0.000    0.000    0.000
 77.40   472.655  126.013    0.000  126.013     0.000  331.217    0.000  331.217     0.000   10.154    0.000   10.154
 77.50   481.385  105.715    0.000  105.715     0.000  290.659    0.000  290.659     0.000    0.000    0.000    0.000
 77.60   453.278   82.956    0.000   82.956     0.000  279.848    0.000  279.848     0.000    0.000    0.000    0.000
 77.70   410.946   86.480    0.000   86.480     0.000  262.686    0.000  262.686     0.000    0.000    0.000    0.000
 77.80   445.958   77.207    0.000   77.207     0.000  251.837    0.000  251.837     0.000    0.000    0.000    0.000
 77.90   441.105   74.340    0.000   74.340     0.000  246.255    0.000  246.255     0.000    0.000    0.000    0.000
 78.00   457.896   78.986    0.000   78.986     0.000  267.786    0.000  267.786     0.000    0.000    0.000    0.000
 78.10   445.528   67.772    0.000   67.772     0.000  301.684    0.000  301.684     0.000   10.053    0.000   10.053
 78.20   463.382   66.703    0.000   66.703     0.000  284.909    0.000  284.909     0.000   10.053    0.000   10.053
 78.30   468.709   68.635    0.000   68.635     0.000  324.252    0.000  324.252     0.000    0.000    0.000    0.000
 78.40   432.317   77.973    0.000   77.973     0.000  276.519    0.000  276.519     0.000    0.000    0.000    0.000
 78.50   469.398   67.431    0.000   67.431     0.000  312.151    0.000  312.151     0.000   29.858    0.000   29.858
 78.60   453.445   75.919    0.000   75.919     0.000  283.351    0.000  283.351     0.000    0.000    0.000    0.000
 78.70   433.730   96.790    0.000   96.790     0.000  276.176    0.000  276.176     0.000    0.000    0.000    0.000
 78.80   422.947  115.145    0.000  115.145     0.000  248.415    0.000  248.415     0.000    0.000    0.000    0.000
 78.90   456.019   96.310    0.000   96.310     0.000  260.957    0.000  260.957     0.000    0.000    0.000    0.000
 79.00   448.912  103.060    0.000  103.060     0.000  293.383    0.000  293.383     0.000    0.000    0.000    0.000
 79.10   419.743   99.126    0.000   99.126     0.000  234.497    0.000  234.497     0.000    0.000    0.000    0.000
 79.20   437.254  109.719    0.000  109.719     0.000  272.280    0.000  272.280     0.000    0.000    0.000    0.000
 79.30   417.879  116.324    0.000  116.324     0.000  283.004    0.000  283.004     0.000    0.000    0.000    0.000
 79.40   455.831  112.801    0.000  112.801     0.000  279.765    0.000  279.765     0.000    0.000    0.000    0.000
 79.50   394.944   93.977    0.000   93.977     0.000  253.432    0.000  253.432     0.000    0.000    0.000    0.000
 79.60   455.695  101.704    0.000  101.704     0.000  269.387    0.000  269.387     0.000    0.000    0.000    0.000
 79.70   498.804  116.794    0.000  116.794     0.000  336.097    0.000  336.097     0.000   30.159    0.000   30.159
 79.80   476.533   91.779    0.000   91.779     0.000  259.875    0.000  259.875     0.000    0.000    0.000    0.000
 79.90   494.811  159.433    0.000  159.433     0.000  312.410    0.000  312.410     0.000    0.000    0.000    0.000
 80.00   467.056  143.843    0.000  143.843     0.000  303.545    0.000  303.545     0.000   10.154    0.000   10.154
 80.10   525.399   91.535    0.000   91.535     0.000  317.723    0.000  317.723     0.000    0.000    0.000    0.000
 80.20   496.807   79.891    0.000   79.891     0.000  259.876    0.000  259.876     0.000    0.000    0.000    0.000
 80.30   473.846   66.052    0.000   66.052     0.000  262.078    0.000  262.078     0.000    0.000    0.000    0.000
 80.40   453.282   98.236    0.000   98.236     0.000  283.350    0.000  283.350     0.000    0.000    0.000    0.000
 80.50   457.976  119.795    0.000  119.795     0.000  234.409    0.000  234.409     0.000    0.000    0.000    0.000
 80.60   477.783   96.251    0.000   96.251     0.000  231.254    0.000  231.254     0.000    0.000    0.000    0.000
 80.70   448.145  101.188    0.000  101.188     0.000  257.410    0.000  257.410     0.000    0.000    0.000    0.000
 80.80   461.670   97.130    0.000   97.130     0.000  269.171    0.000  269.171     0.000    0.000    0.000    0.000
 80.90   469.735   88.279    0.000   88.279     0.000  267.090    0.000  267.090     0.000    0.000    0.000    0.000
 81.00   465.478   89.866    0.000   89.866     0.000  267.959    0.000  267.959     0.000    0.000    0.000    0.000
 81.10   449.949   83.182    0.000   83.182     0.000  296.535    0.000  296.535     0.000   10.053    0.000   10.053
 81.20   445.217  117.741    0.000  117.741     0.000  315.775    0.000  315.775     0.000    0.000    0.000    0.000
 81.30   483.701   92.168    0.000   92.168     0.000  262.598    0.000  262.598     0.000    0.000    0.000    0.000
 81.40   434.897   95.008    0.000   95.008     0.000  257.237    0.000  257.237     0.000    0.000    0.000    0.000
 81.50   481.667  101.128    0.000  101.128     0.000  328.358    0.000  328.358     0.000   20.107    0.000   20.107
 81.60   468.434  113.801    0.000  113.801     0.000  353.435    0.000  353.435     0.000   20.308    0.000   20.308
 81.70   502.213  105.500    0.000  105.500     0.000  310.156    0.000  310.156     0.000    0.000    0.000    0.000
 81.80   435.504  106.197    0.000  106.197     0.000  297.143    0.000  297.143     0.000    0.000    0.000    0.000
 81.90   477.755   88.522    0.000   88.522     0.000  280.627    0.000  280.627     0.000   20.106    0.000   20.106
 82.00   370.106  140.242    0.000  140.242     0.000  287.155    0.000  287.155     0.000    0.000    0.000    0.000
 82.10   423.267  115.080    0.000  115.080     0.000  281.967    0.000  281.967     0.000    0.000    0.000    0.000
 82.20   418.893  103.012    0.000  103.012     0.000  223.775    0.000  223.775     0.000    0.000    0.000    0.000
 82.30   412.632  103.208    0.000  103.208     0.000  211.324    0.000  211.324     0.000    0.000    0.000    0.000
 82.40   464.724   97.562    0.000   97.562     0.000  200.128    0.000  200.128     0.000    0.000    0.000    0.000
 82.50   453.247   96.700    0.000   96.700     0.000  239.080    0.000  239.080     0.000    0.000    0.000    0.000
 82.60   441.223   97.956    0.000   97.956     0.000  255.855    0.000  255.855     0.000    0.000    0.000    0.000
 82.70   429.177   88.002    0.000   88.002     0.000  255.722    0.000  255.722     0.000    0.000    0.000    0.000
 82.80   435.948  124.391    0.000  124.391     0.000  280.367    0.000  280.367     0.000    0.000    0.000    0.000
 82.90   492.437  100.677    0.000  100.677     0.000  278.596    0.000  278.596     0.000    0.000    0.000    0.000
 83.00   422.769  114.844    0.000  114.844     0.000  309.463    0.000  309.463     0.000    0.000    0.000    0.000
 83.10   400.080   91.754    0.000   91.754     0.000  255.206    0.000  255.206     0.000    0.000    0.000    0.000
 83.20   405.297   96.195    0.000   96.195     0.000  248.201    0.000  248.201     0.000    0.000    0.000    0.000
 83.30   441.607   99.790    0.000   99.790     0.000  299.564    0.000  299.564     0.000    0.000    0.000    0.000
 83.40   430.400   89.766    0.000   89.766     0.000  249.759    0.000  249.759     0.000    0.000    0.000    0.000
 83.50   442.647   92.899    0.000   92.899     0.000  267.572    0.000  267.572     0.000    0.000    0.000    0.000
 83.60   428.710   92.240    0.000   92.240     0.000  312.229    0.000  312.229     0.000    0.000    0.000    0.000
 83.70   443.060   86.174    0.000   86.174     0.000  262.468    0.000  262.468     0.000    0.000    0.000    0.000
 83.80   438.878   97.821    0.000   97.821     0.000  261.170    0.000  261.170     0.000    0.000    0.000    0.000
 83.90   421.113   94.370    0.000   94.370     0.000  261.822    0.000  261.822     0.000    0.000    0.000    0.000
 84.00   455.135  100.385    0.000  100.385     0.000  307.778    0.000  307.778     0.000   10.154    0.000   10.154
 84.10   426.943   94.106    0.000   94.106     0.000  289.016    0.000  289.016     0.000   10.154    0.000   10.154
 84.20   428.272   72.188    0.000   72.188     0.000  322.997    0.000  322.997     0.000   10.154    0.000   10.154
 84.30   493.996   82.838    0.000   82.838     0.000  355.688    0.000  355.688     0.000   39.811    0.000   39.811
 84.40   478.674   83.317    0.000   83.317     0.000  305.839    0.000  305.839     0.000    9.953    0.000    9.953
 84.50   467.702   56.679    0.000   56.679     0.000  255.774    0.000  255.774     0.000    0.000    0.000    0.000
 84.60   475.349   83.612    0.000   83.612     0.000  284.741    0.000  284.741     0.000    0.000    0.000    0.000
 84.70   487.948   73.190    0.000   73.190     0.000  258.887    0.000  258.887     0.000    0.000    0.000    0.000
 84.80   465.920   88.170    0.000   88.170     0.000  299.390    0.000  299.390     0.000    0.000    0.000    0.000
 84.90   423.362   86.423    0.000   86.423     0.000  304.274    0.000  304.274     0.000    0.000    0.000    0.000
 85.00   445.216   83.640    0.000   83.640     0.000  293.208    0.000  293.208     0.000    0.000    0.000    0.000
 85.10   413.362   92.952    0.000   92.952     0.000  261.774    0.000  261.774     0.000    0.000    0.000    0.000
 85.20   461.004   82.590    0.000   82.590     0.000  299.779    0.000  299.779     0.000    0.000    0.000    0.000
 85.30   463.690   87.634    0.000   87.634     0.000  317.374    0.000  317.374     0.000   29.959    0.000   29.959
 85.40   408.536   87.241    0.000   87.241     0.000  264.197    0.000  264.197     0.000   10.053    0.000   10.053
 85.50   442.749   99.253    0.000   99.253     0.000  327.707    0.000  327.707     0.000   10.053    0.000   10.053
 85.60   447.792  106.771    0.000  106.771     0.000  331.857    0.000  331.857     0.000   20.006    0.000   20.006
 85.70   461.316  106.367    0.000  106.367     0.000  317.767    0.000  317.767     0.000    0.000    0.000    0.000
 85.80   420.797  108.955    0.000  108.955     0.000  310.931    0.000  310.931     0.000    0.000    0.000    0.000
 85.90   453.122   92.473    0.000   92.473     0.000  327.927    0.000  327.927     0.000    0.000    0.000    0.000
 86.00   441.476   89.641    0.000   89.641     0.000  335.489    0.000  335.489     0.000    9.953    0.000    9.953
 86.10   467.617   99.707    0.000   99.707     0.000  262.771    0.000  262.771     0.000    0.000    0.000    0.000
 86.20   436.680   83.669    0.000   83.669     0.000  275.394    0.000  275.394     0.000    0.000    0.000    0.000
 86.30   412.270   90.361    0.000   90.361     0.000  270.815    0.000  270.815     0.000    0.000    0.000    0.000
 86.40   439.556   99.192    0.000   99.192     0.000  272.804    0.000  272.804     0.000    0.000    0.000    0.000
 86.50   434.840   98.334    0.000   98.334     0.000  249.716    0.000  249.716     0.000    0.000    0.000    0.000
 86.60   453.585  103.301    0.000  103.301     0.000  298.870    0.000  298.870     0.000    0.000    0.000    0.000
 86.70   438.815  101.110    0.000  101.110     0.000  254.209    0.000  254.209     0.000    0.000    0.000    0.000
 86.80   435.715   82.662    0.000   82.662     0.000  276.217    0.000  276.217     0.000    0.000    0.000    0.000
 86.90   424.754   96.899    0.000   96.899     0.000  240.896    0.000  240.896     0.000    0.000    0.000    0.000
 87.00   451.228  104.339    0.000  104.339     0.000  257.625    0.000  257.625     0.000    0.000    0.000    0.000
 87.10   405.776  102.779    0.000  102.779     0.000  259.356    0.000  259.356     0.000    0.000    0.000    0.000
 87.20   415.722  104.011    0.000  104.011     0.000  279.501    0.000  279.501     0.000    0.000    0.000    0.000
 87.30   441.583  103.942    0.000  103.942     0.000  330.995    0.000  330.995     0.000    0.000    0.000    0.000
 87.40   438.973   86.443    0.000   86.443     0.000  326.888    0.000  326.888     0.000   50.166    0.000   50.166
 87.50   397.480   96.279    0.000   96.279     0.000  274.570    0.000  274.570     0.000   19.906    0.000   19.906
 87.60   459.462  105.743    0.000  105.743     0.000  308.036    0.000  308.036     0.000    9.953    0.000    9.953
 87.70   449.819  118.163    0.000  118.163     0.000  327.883    0.000  327.883     0.000   50.367    0.000   50.367
 87.80   438.099  105.309    0.000  105.309     0.000  341.674    0.000  341.674     0.000   29.959    0.000   29.959
 87.90   444.863  108.242    0.000  108.242     0.000  330.689    0.000  330.689     0.000   19.906    0.000   19.906
 88.00   417.754   92.467    0.000   92.467     0.000  301.205    0.000  301.205     0.000    0.000    0.000    0.000
 88.10   473.063   96.021    0.000   96.021     0.000  306.697    0.000  306.697     0.000    0.000    0.000    0.000
 88.20   443.547  105.553    0.000  105.553     0.000  331.122    0.000  331.122     0.000    0.000    0.000    0.000
 88.30   443.977  103.455    0.000  103.455     0.000  332.552    0.000  332.552     0.000    0.000    0.000    0.000
 88.40   442.374  106.864    0.000  106.864     0.000  333.546    0.000  333.546     0.000    0.000    0.000    0.000
 88.50   430.719  110.401    0.000  110.401     0.000  315.945    0.000  315.945     0.000    0.000    0.000    0.000
 88.60   423.720   87.341    0.000   87.341     0.000  283.436    0.000  283.436     0.000   10.154    0.000   10.154
 88.70   432.177  103.484    0.000  103.484     0.000  278.464    0.000  278.464     0.000    0.000    0.000    0.000
 88.80   436.968   68.482    0.000   68.482     0.000  210.932    0.000  210.932     0.000    0.000    0.000    0.000
 88.90   411.032   91.492    0.000   91.492     0.000  263.808    0.000  263.808     0.000    0.000    0.000    0.000
 89.00   490.633  100.414    0.000  100.414     0.000  270.680    0.000  270.680     0.000    0.000    0.000    0.000
 89.10   433.822  109.612    0.000  109.612     0.000  263.548    0.000  263.548     0.000    0.000    0.000    0.000
 89.20   440.370  106.878    0.000  106.878     0.000  270.031    0.000  270.031     0.000    0.000    0.000    0.000
 89.30   487.162   97.341    0.000   97.341     0.000  257.798    0.000  257.798     0.000    0.000    0.000    0.000
 89.40   514.313   97.540    0.000   97.540     0.000  256.806    0.000  256.806     0.000    0.000    0.000    0.000
 89.50   512.952   49.463    0.000   49.463     0.000  254.340    0.000  254.340     0.000    0.000    0.000    0.000
 89.60   472.612   70.379    0.000   70.379     0.000  231.125    0.000  231.125     0.000    0.000    0.000    0.000
 89.70   442.750   68.737    0.000   68.737     0.000  197.878    0.000  197.878     0.000    0.000    0.000    0.000
 89.80   480.465   83.410    0.000   83.410     0.000  253.389    0.000  253.389     0.000    0.000    0.000    0.000
 89.90   408.154   84.195    0.000   84.195     0.000  237.001    0.000  237.001     0.000    0.000    0.000    0.000
 90.00   420.249  107.927    0.000  107.927     0.000  276.430    0.000  276.430     0.000    0.000    0.000    0.000
 90.10   418.642  102.147    0.000  102.147     0.000  277.165    0.000  277.165     0.000    9.953    0.000    9.953
 90.20   389.733   82.095    0.000   82.095     0.000  254.468    0.000  254.468     0.000    0.000    0.000    0.000
 90.30   462.926   94.452    0.000   94.452     0.000  309.205    0.000  309.205     0.000    0.000    0.000    0.000
 90.40   455.768   88.363    0.000   88.363     0.000  268.823    0.000  268.823     0.000   10.053    0.000   10.053
 90.50   408.971  107.672    0.000  107.672     0.000  285.813    0.000  285.813     0.000    0.000    0.000    0.000
 90.60   465.569   91.051    0.000   91.051     0.000  300.210    0.000  300.210     0.000    0.000    0.000    0.000
 90.70   465.355   94.346    0.000   94.346     0.000  250.188    0.000  250.188     0.000    0.000    0.000    0.000
 90.80   433.812   82.552    0.000   82.552     0.000  229.349    0.000  229.349     0.000    0.000    0.000    0.000
 90.90   440.409   92.285    0.000   92.285     0.000  211.017    0.000  211.017     0.000    0.000    0.000    0.000
 91.00   443.415   89.752    0.000   89.752     0.000  208.381    0.000  208.381     0.000    0.000    0.000    0.000
 91.10   471.338   91.906    0.000   91.906     0.000  241.457    0.000  241.457     0.000    0.000    0.000    0.000
 91.20   457.950   85.543    0.000   85.543     0.000  229.914    0.000  229.914     0.000    9.953    0.000    9.953
 91.30   434.339  100.348    0.000  100.348     0.000  248.414    0.000  248.414     0.000    9.953    0.000    9.953
 91.40   448.297   79.113    0.000   79.113     0.000  242.365    0.000  242.365     0.000    0.000    0.000    0.000
 91.50   454.147   96.445    0.000   96.445     0.000  276.699    0.000  276.699     0.000    9.953    0.000    9.953
 91.60   443.317   81.951    0.000   81.951     0.000  228.659    0.000  228.659     0.000    0.000    0.000    0.000
 91.70   457.981   92.580    0.000   92.580     0.000  227.016    0.000  227.016     0.000    0.000    0.000    0.000
 91.80   459.287   73.969    0.000   73.969     0.000  209.032    0.000  209.032     0.000    0.000    0.000    0.000
 91.90   452.634   93.451    0.000   93.451     0.000  258.059    0.000  258.059     0.000    9.953    0.000    9.953
 92.00   418.719   93.663    0.000   93.663     0.000  247.119    0.000  247.119     0.000    0.000    0.000    0.000
 92.10   452.370   73.147    0.000   73.147     0.000  260.303    0.000  260.303     0.000    9.953    0.000    9.953
 92.20   451.501   90.859    0.000   90.859     0.000  228.571    0.000  228.571     0.000    0.000    0.000    0.000
 92.30   452.795   80.140    0.000   80.140     0.000  255.032    0.000  255.032     0.000    0.000    0.000    0.000
 92.40   432.988  102.824    0.000  102.824     0.000  254.340    0.000  254.340     0.000    9.953    0.000    9.953
 92.50   442.306   99.239    0.000   99.239     0.000  264.543    0.000  264.543     0.000    0.000    0.000    0.000
 92.60   443.399  111.858    0.000  111.858     0.000  270.896    0.000  270.896     0.000   19.906    0.000   19.906
 92.70   457.282   58.791    0.000   58.791     0.000  212.575    0.000  212.575     0.000    0.000    0.000    0.000
 92.80   477.233   77.607    0.000   77.607     0.000  268.784    0.000  268.784     0.000    9.953    0.000    9.953
 92.90   463.027   66.833    0.000   66.833     0.000  281.925    0.000  281.925     0.000    0.000    0.000    0.000
 93.00   461.867   96.647    0.000   96.647     0.000  242.278    0.000  242.278     0.000    0.000    0.000    0.000
 93.10   427.473  103.012    0.000  103.012     0.000  210.331    0.000  210.331     0.000    9.953    0.000    9.953
 93.20   478.275   81.891    0.000   81.891     0.000  280.193    0.000  280.193     0.000    0.000    0.000    0.000
 93.30   435.994   73.070    0.000   73.070     0.000  243.748    0.000  243.748     0.000    0.000    0.000    0.000
 93.40   451.691   90.006    0.000   90.006     0.000  273.707    0.000  273.707     0.000    9.953    0.000    9.953
 93.50   484.825   86.572    0.000   86.572     0.000  276.129    0.000  276.129     0.000    9.953    0.000    9.953
 93.60   448.400   88.530    0.000   88.530     0.000  230.129    0.000  230.129     0.000    0.000    0.000    0.000
 93.70   437.266   80.223    0.000   80.223     0.000  220.359    0.000  220.359     0.000    0.000    0.000    0.000
 93.80   433.578   87.460    0.000   87.460     0.000  237.910    0.000  237.910     0.000    9.953    0.000    9.953
 93.90   509.646   94.403    0.000   94.403     0.000  250.492    0.000  250.492     0.000    0.000    0.000    0.000
 94.00   405.133   94.694    0.000   94.694     0.000  229.136    0.000  229.136     0.000    0.000    0.000    0.000
 94.10   425.949   94.235    0.000   94.235     0.000  231.295    0.000  231.295     0.000    0.000    0.000    0.000
 94.20   422.390  106.649    0.000  106.649     0.000  231.725    0.000  231.725     0.000    0.000    0.000    0.000
 94.30   408.211   89.139    0.000   89.139     0.000  267.571    0.000  267.571     0.000    9.953    0.000    9.953
 94.40   429.436   82.737    0.000   82.737     0.000  237.738    0.000  237.738     0.000    9.953    0.000    9.953
 94.50   451.505   98.581    0.000   98.581     0.000  258.749    0.000  258.749     0.000    0.000    0.000    0.000
 94.60   457.157   85.049    0.000   85.049     0.000  229.781    0.000  229.781     0.000    0.000    0.000    0.000
 94.70   450.418   91.316    0.000   91.316     0.000  239.899    0.000  239.899     0.000    0.000    0.000    0.000
 94.80   422.769  107.765    0.000  107.765     0.000  263.462    0.000  263.462     0.000    0.000    0.000    0.000
 94.90   444.003   99.100    0.000   99.100     0.000  264.065    0.000  264.065     0.000    0.000    0.000    0.000
 95.00   401.849   90.709    0.000   90.709     0.000  218.020    0.000  218.020     0.000    0.000    0.000    0.000
 95.10   448.329   98.518    0.000   98.518     0.000  241.025    0.000  241.025     0.000    0.000    0.000    0.000
 95.20   433.526   97.191    0.000   97.191     0.000  292.602    0.000  292.602     0.000    0.000    0.000    0.000
 95.30   434.482   98.711    0.000   98.711     0.000  247.465    0.000  247.465     0.000    0.000    0.000    0.000
 95.40   429.044  118.552    0.000  118.552     0.000  291.737    0.000  291.737     0.000   20.106    0.000   20.106
 95.50   411.967   56.830    0.000   56.830     0.000  226.843    0.000  226.843     0.000    0.000    0.000    0.000
 95.60   462.448   94.198    0.000   94.198     0.000  327.753    0.000  327.753     0.000   20.006    0.000   20.006
 95.70   450.105   75.415    0.000   75.415     0.000  284.864    0.000  284.864     0.000   20.106    0.000   20.106
 95.80   475.333   62.758    0.000   62.758     0.000  289.533    0.000  289.533     0.000   10.053    0.000   10.053
 95.90   496.026   55.202    0.000   55.202     0.000  300.607    0.000  300.607     0.000    9.953    0.000    9.953
 96.00   502.665   65.969    0.000   65.969     0.000  303.072    0.000  303.072     0.000    9.953    0.000    9.953
 96.10   472.053   77.464    0.000   77.464     0.000  307.396    0.000  307.396     0.000    9.953    0.000    9.953
 96.20   454.173   73.356    0.000   73.356     0.000  289.876    0.000  289.876     0.000    0.000    0.000    0.000
 96.30   441.124   95.594    0.000   95.594     0.000  279.155    0.000  279.155     0.000   10.053    0.000   10.053
 96.40   421.254   71.845    0.000   71.845     0.000  257.843    0.000  257.843     0.000   20.106    0.000   20.106
 96.50   448.703   80.076    0.000   80.076     0.000  250.103    0.000  250.103     0.000   20.106    0.000   20.106
 96.60   432.820   53.703    0.000   53.703     0.000  264.631    0.000  264.631     0.000   30.260    0.000   30.260
 96.70   467.038   70.413    0.000   70.413     0.000  279.545    0.000  279.545     0.000    0.000    0.000    0.000
 96.80   489.400   54.899    0.000   54.899     0.000  241.760    0.000  241.760     0.000   20.207    0.000   20.207
 96.90   419.226  105.903    0.000  105.903     0.000  329.134    0.000  329.134     0.000   10.053    0.000   10.053
 97.00   442.677   99.685    0.000   99.685     0.000  326.585    0.000  326.585     0.000   70.573    0.000   70.573
 97.10   482.132   80.810    0.000   80.810     0.000  301.204    0.000  301.204     0.000   10.053    0.000   10.053
 97.20   436.678   80.699    0.000   80.699     0.000  294.116    0.000  294.116     0.000    0.000    0.000    0.000
 97.30   483.970   83.935    0.000   83.935     0.000  297.271    0.000  297.271     0.000   20.006    0.000   20.006
 97.40   490.144   85.928    0.000   85.928     0.000  349.541    0.000  349.541     0.000   20.006    0.000   20.006
 97.50   483.949   74.718    0.000   74.718     0.000  347.596    0.000  347.596     0.000   20.006    0.000   20.006
 97.60   435.172  108.727    0.000  108.727     0.000  319.062    0.000  319.062     0.000   30.059    0.000   30.059
 97.70   439.252   87.601    0.000   87.601     0.000  291.478    0.000  291.478     0.000    0.000    0.000    0.000
 97.80   453.703  112.004    0.000  112.004     0.000  308.728    0.000  308.728     0.000   40.012    0.000   40.012
 97.90   450.317   89.087    0.000   89.087     0.000  271.070    0.000  271.070     0.000    0.000    0.000    0.000
 98.00   470.880   94.813    0.000   94.813     0.000  262.858    0.000  262.858     0.000    9.953    0.000    9.953
 98.10   459.019   93.899    0.000   93.899     0.000  284.561    0.000  284.561     0.000    0.000    0.000    0.000
 98.20   442.765   97.762    0.000   97.762     0.000  288.926    0.000  288.926     0.000    0.000    0.000    0.000
 98.30   467.196   86.663    0.000   86.663     0.000  272.282    0.000  272.282     0.000    0.000    0.000    0.000
 98.40   473.158  100.408    0.000  100.408     0.000  303.022    0.000  303.022     0.000    0.000    0.000    0.000
 98.50   462.390   96.230    0.000   96.230     0.000  222.478    0.000  222.478     0.000    0.000    0.000    0.000
 98.60   421.337  106.525    0.000  106.525     0.000  265.883    0.000  265.883     0.000    0.000    0.000    0.000
 98.70   474.107   91.814    0.000   91.814     0.000  322.173    0.000  322.173     0.000   20.106    0.000   20.106
 98.80   447.843   99.412    0.000   99.412     0.000  306.091    0.000  306.091     0.000    0.000    0.000    0.000
 98.90   425.112   88.470    0.000   88.470     0.000  294.199    0.000  294.199     0.000   10.053    0.000   10.053
 99.00   465.822  100.296    0.000  100.296     0.000  269.342    0.000  269.342     0.000    0.000    0.000    0.000
 99.10   462.537   94.189    0.000   94.189     0.000  275.825    0.000  275.825     0.000    9.953    0.000    9.953
 99.20   486.556   89.049    0.000   89.049     0.000  280.677    0.000  280.677     0.000    0.000    0.000    0.000
 99.30   422.461   73.826    0.000   73.826     0.000  251.315    0.000  251.315     0.000    0.000    0.000    0.000
 99.40   479.201   67.586    0.000   67.586     0.000  284.650    0.000  284.650     0.000    0.000    0.000    0.000
 99.50   493.192   70.316    0.000   70.316     0.000  311.972    0.000  311.972     0.000    0.000    0.000    0.000
 99.60   411.839   70.611    0.000   70.611     0.000  231.039    0.000  231.039     0.000    0.000    0.000    0.000
 99.70   453.141   71.741    0.000   71.741     0.000  237.437    0.000  237.437     0.000    0.000    0.000    0.000
 99.80   430.495   72.276    0.000   72.276     0.000  215.043    0.000  215.043     0.000    0.000    0.000    0.000
 99.90   480.124   76.787    0.000   76.787     0.000  252.137    0.000  252.137     0.000   10.053    0.000   10.053
100.00   484.235   77.981    0.000   77.981     0.000  279.243    0.000  279.243     0.000    9.953    0.000    9.953
100.10   526.742   88.608    0.000   88.608     0.000  273.193    0.000  273.193     0.000   29.858    0.000   29.858
100.20   463.035   81.576    0.000   81.576     0.000  256.543    0.000  256.543     0.000    0.000    0.000    0.000
100.30   453.400   80.053    0.000   80.053     0.000  274.144    0.000  274.144     0.000    0.000    0.000    0.000
100.40   482.536   73.344    0.000   73.344     0.000  244.829    0.000  244.829     0.000    0.000    0.000    0.000
100.50   455.701  113.586    0.000  113.586     0.000  267.829    0.000  267.829     0.000    0.000    0.000    0.000
100.60   425.951   94.962    0.000   94.962     0.000  236.312    0.000  236.312     0.000    0.000    0.000    0.000
100.70   413.323  106.455    0.000  106.455     0.000  276.388    0.000  276.388     0.000    0.000    0.000    0.000
100.80   452.353  120.411    0.000  120.411     0.000  278.422    0.000  278.422     0.000    0.000    0.000    0.000
100.90   441.480  116.826    0.000  116.826     0.000  298.569    0.000  298.569     0.000    9.953    0.000    9.953
101.00   436.657  109.190    0.000  109.190     0.000  238.431    0.000  238.431     0.000    0.000    0.000    0.000
101.10   461.208   80.632    0.000   80.632     0.000  237.002    0.000  237.002     0.000    0.000    0.000    0.000
101.20   423.195  105.996    0.000  105.996     0.000  255.852    0.000  255.852     0.000    0.000    0.000    0.000
101.30   433.858   89.313    0.000   89.313     0.000  233.369    0.000  233.369     0.000   20.308    0.000   20.308
101.40   447.007   85.174    0.000   85.174     0.000  276.993    0.000  276.993     0.000   60.419    0.000   60.419
101.50   452.749   75.518    0.000   75.518     0.000  257.451    0.000  257.451     0.000   10.154    0.000   10.154
101.60   461.573   68.009    0.000   68.009     0.000  258.360    0.000  258.360     0.000    0.000    0.000    0.000
101.70   478.305   77.702    0.000   77.702     0.000  250.449    0.000  250.449     0.000   10.053    0.000   10.053
101.80   477.639   78.701    0.000   78.701     0.000  239.726    0.000  239.726     0.000    0.000    0.000    0.000
101.90   474.155   77.047    0.000   77.047     0.000  216.944    0.000  216.944     0.000   10.053    0.000   10.053
102.00   413.909  100.796    0.000  100.796     0.000  281.444    0.000  281.444     0.000   50.467    0.000   50.467
102.10   470.483   96.289    0.000   96.289     0.000  280.238    0.000  280.238     0.000   29.858    0.000   29.858
102.20   450.553   94.244    0.000   94.244     0.000  283.003    0.000  283.003     0.000   29.959    0.000   29.959
102.30   463.445   83.072    0.000   83.072     0.000  288.191    0.000  288.191     0.000   50.166    0.000   50.166
102.40   467.382   58.076    0.000   58.076     0.000  213.660    0.000  213.660     0.000    0.000    0.000    0.000
102.50   480.784   69.518    0.000   69.518     0.000  252.785    0.000  252.785     0.000    9.953    0.000    9.953
102.60   459.978   55.326    0.000   55.326     0.000  256.417    0.000  256.417     0.000    0.000    0.000    0.000
102.70   436.888   59.096    0.000   59.096     0.000  229.222    0.000  229.222     0.000    0.000    0.000    0.000
102.80   435.923   60.585    0.000   60.585     0.000  270.639    0.000  270.639     0.000    9.953    0.000    9.953
102.90   419.631   70.376    0.000   70.376     0.000  254.640    0.000  254.640     0.000   10.053    0.000   10.053
103.00   404.926   74.605    0.000   74.605     0.000  241.023    0.000  241.023     0.000    0.000    0.000    0.000
103.10   438.245   70.392    0.000   70.392     0.000  241.369    0.000  241.369     0.000    0.000    0.000    0.000
103.20   457.300   63.769    0.000   63.769     0.000  257.364    0.000  257.364     0.000    0.000    0.000    0.000
103.30   432.858   83.986    0.000   83.986     0.000  234.280    0.000  234.280     0.000    0.000    0.000    0.000
103.40   433.695   81.560    0.000   81.560     0.000  279.069    0.000  279.069     0.000    0.000    0.000    0.000
103.50   432.866   99.151    0.000   99.151     0.000  327.361    0.000  327.361     0.000   40.012    0.000   40.012
103.60   442.219   83.706    0.000   83.706     0.000  293.769    0.000  293.769     0.000   10.053    0.000   10.053
103.70   454.389   89.136    0.000   89.136     0.000  241.846    0.000  241.846     0.000    0.000    0.000    0.000
103.80   425.422  115.567    0.000  115.567     0.000  272.327    0.000  272.327     0.000    0.000    0.000    0.000
103.90   421.967  103.328    0.000  103.328     0.000  271.676    0.000  271.676     0.000    0.000    0.000    0.000
104.00   435.061   99.685    0.000   99.685     0.000  285.381    0.000  285.381     0.000    9.953    0.000    9.953
104.10   426.302  121.406    0.000  121.406     0.000  285.424    0.000  285.424     0.000    9.953    0.000    9.953
104.20   411.540  124.126    0.000  124.126     0.000  281.188    0.000  281.188     0.000    0.000    0.000    0.000
104.30   444.319  118.083    0.000  118.083     0.000  284.474    0.000  284.474     0.000    9.953    0.000    9.953
104.40   403.174  113.099    0.000  113.099     0.000  269.169    0.000  269.169     0.000    0.000    0.000    0.000
104.50   383.878  154.340    0.000  154.340     0.000  296.492    0.000  296.492     0.000    0.000    0.000    0.000
104.60   383.666  160.244    0.000  160.244     0.000  312.836    0.000  312.836     0.000    0.000    0.000    0.000
104.70   389.317  143.511    0.000  143.511     0.000  277.902    0.000  277.902     0.000   10.053    0.000   10.053
104.80   408.305  150.217    0.000  150.217     0.000  303.540    0.000  303.540     0.000    0.000    0.000    0.000
104.90   384.029  153.850    0.000  153.850     0.000  260.393    0.000  260.393     0.000    0.000    0.000    0.000
105.00   387.248  169.981    0.000  169.981     0.000  290.052    0.000  290.052     0.000    0.000    0.000    0.000
105.10   398.872  109.897    0.000  109.897     0.000  275.050    0.000  275.050     0.000    9.953    0.000    9.953
105.20   430.147  152.220    0.000  152.220     0.000  271.028    0.000  271.028     0.000    9.953    0.000    9.953
105.30   396.616  113.363    0.000  113.363     0.000  321.526    0.000  321.526     0.000    0.000    0.000    0.000
105.40   446.053  135.299    0.000  135.299     0.000  318.068    0.000  318.068     0.000    0.000    0.000    0.000
105.50   455.863  119.110    0.000  119.110     0.000  290.830    0.000  290.830     0.000   10.053    0.000   10.053
105.60   390.846  107.301    0.000  107.301     0.000  286.203    0.000  286.203     0.000    0.000    0.000    0.000
105.70   435.239   98.874    0.000   98.874     0.000  272.845    0.000  272.845     0.000    9.953    0.000    9.953
105.80   467.513   90.516    0.000   90.516     0.000  297.403    0.000  297.403     0.000    0.000    0.000    0.000
105.90   427.261   91.714    0.000   91.714     0.000  294.851    0.000  294.851     0.000    0.000    0.000    0.000
106.00   417.165   89.774    0.000   89.774     0.000  252.437    0.000  252.437     0.000    0.000    0.000    0.000
106.10   445.672   93.650    0.000   93.650     0.000  249.497    0.000  249.497     0.000    0.000    0.000    0.000
106.20   487.065   94.524    0.000   94.524     0.000  234.842    0.000  234.842     0.000    0.000    0.000    0.000
106.30   438.839  104.328    0.000  104.328     0.000  258.707    0.000  258.707     0.000    0.000    0.000    0.000
106.40   440.584   91.526    0.000   91.526     0.000  275.871    0.000  275.871     0.000    0.000    0.000    0.000
106.50   429.772   96.464    0.000   96.464     0.000  258.359    0.000  258.359     0.000    0.000    0.000    0.000
106.60   495.467   70.121    0.000   70.121     0.000  254.426    0.000  254.426     0.000    0.000    0.000    0.000
106.70   443.089   91.899    0.000   91.899     0.000  250.665    0.000  250.665     0.000    9.953    0.000    9.953
106.80   444.378  103.561    0.000  103.561     0.000  262.432    0.000  262.432     0.000    0.000    0.000    0.000
106.90   428.005  125.475    0.000  125.475     0.000  243.495    0.000  243.495     0.000    0.000    0.000    0.000
107.00   435.699  103.121    0.000  103.121     0.000  221.965    0.000  221.965     0.000    0.000    0.000    0.000
107.10   404.150   90.863    0.000   90.863     0.000  234.502    0.000  234.502     0.000    0.000    0.000    0.000
107.20   465.227   90.455    0.000   90.455     0.000  242.323    0.000  242.323     0.000    0.000    0.000    0.000
107.30   436.637   88.896    0.000   88.896     0.000  182.313    0.000  182.313     0.000    0.000    0.000    0.000
107.40   420.405  124.298    0.000  124.298     0.000  245.347    0.000  245.347     0.000    0.000    0.000    0.000
107.50   392.978  121.786    0.000  121.786     0.000  256.155    0.000  256.155     0.000   29.959    0.000   29.959
107.60   438.618  112.243    0.000  112.243     0.000  240.547    0.000  240.547     0.000    0.000    0.000    0.000
107.70   399.656  112.190    0.000  112.190     0.000  226.412    0.000  226.412     0.000    9.953    0.000    9.953
107.80   421.322  131.734    0.000  131.734     0.000  262.076    0.000  262.076     0.000    0.000    0.000    0.000
107.90   380.878  165.682    0.000  165.682     0.000  326.888    0.000  326.888     0.000    0.000    0.000    0.000
108.00   395.101  114.108    0.000  114.108     0.000  263.634    0.000  263.634     0.000    0.000    0.000    0.000
108.10   402.735  126.156    0.000  126.156     0.000  264.975    0.000  264.975     0.000    0.000    0.000    0.000
108.20   429.800  121.027    0.000  121.027     0.000  260.564    0.000  260.564     0.000    0.000    0.000    0.000
108.30   418.183  113.560    0.000  113.560     0.000  262.165    0.000  262.165     0.000    9.953    0.000    9.953
108.40   454.740  113.309    0.000  113.309     0.000  302.849    0.000  302.849     0.000   19.906    0.000   19.906
108.50   427.629  116.376    0.000  116.376     0.000  248.505    0.000  248.505     0.000   10.053    0.000   10.053
108.60   413.448  105.609    0.000  105.609     0.000  248.200    0.000  248.200     0.000    0.000    0.000    0.000
108.70   440.139   97.940    0.000   97.940     0.000  247.292    0.000  247.292     0.000    0.000    0.000    0.000
108.80   412.673  128.141    0.000  128.141     0.000  262.423    0.000  262.423     0.000    0.000    0.000    0.000
108.90   386.739  123.354    0.000  123.354     0.000  286.288    0.000  286.288     0.000    9.953    0.000    9.953
109.00   430.862  126.058    0.000  126.058     0.000  279.976    0.000  279.976     0.000    0.000    0.000    0.000
109.10   441.512  126.320    0.000  126.320     0.000  262.771    0.000  262.771     0.000   19.906    0.000   19.906
109.20   448.497  136.821    0.000  136.821     0.000  274.013    0.000  274.013     0.000   20.207    0.000   20.207
109.30   451.192  125.323    0.000  125.323     0.000  270.987    0.000  270.987     0.000    0.000    0.000    0.000
109.40   425.277  126.227    0.000  126.227     0.000  267.009    0.000  267.009     0.000    0.000    0.000    0.000
109.50   432.142  124.209    0.000  124.209     0.000  278.292    0.000  278.292     0.000    0.000    0.000    0.000
109.60   454.443  111.751    0.000  111.751     0.000  312.577    0.000  312.577     0.000    0.000    0.000    0.000
109.70   423.536  107.765    0.000  107.765     0.000  264.284    0.000  264.284     0.000    0.000    0.000    0.000
109.80   417.169  114.812    0.000  114.812     0.000  289.706    0.000  289.706     0.000   20.106    0.000   20.106
109.90   462.345  120.586    0.000  120.586     0.000  289.229    0.000  289.229     0.000   30.159    0.000   30.159
110.00   420.664  143.879    0.000  143.879     0.000  296.105    0.000  296.105     0.000   30.159    0.000   30.159
110.10   417.701  157.443    0.000  157.443     0.000  301.724    0.000  301.724     0.000   10.053    0.000   10.053
110.20   411.264  138.791    0.000  138.791     0.000  310.242    0.000  310.242     0.000   40.212    0.000   40.212
110.30   418.470  117.153    0.000  117.153     0.000  281.059    0.000  281.059     0.000   10.053    0.000   10.053
110.40   405.653  125.493    0.000  125.493     0.000  328.962    0.000  328.962     0.000   10.154    0.000   10.154
110.50   394.096  146.742    0.000  146.742     0.000  286.376    0.000  286.376     0.000    0.000    0.000    0.000
110.60   388.169  164.751    0.000  164.751     0.000  325.935    0.000  325.935     0.000   60.218    0.000   60.218
110.70   390.895  135.444    0.000  135.444     0.000  282.569    0.000  282.569     0.000   30.159    0.000   30.159
110.80   439.785  118.720    0.000  118.720     0.000  318.933    0.000  318.933     0.000   20.308    0.000   20.308
110.90   465.721   99.687    0.000   99.687     0.000  261.084    0.000  261.084     0.000    0.000    0.000    0.000
111.00   455.175   90.231    0.000   90.231     0.000  267.746    0.000  267.746     0.000   10.154    0.000   10.154
111.10   426.202   99.965    0.000   99.965     0.000  272.801    0.000  272.801     0.000    0.000    0.000    0.000
111.20   420.011   77.215    0.000   77.215     0.000  306.611    0.000  306.611     0.000    0.000    0.000    0.000
111.30   486.019   81.125    0.000   81.125     0.000  284.256    0.000  284.256     0.000    0.000    0.000    0.000
111.40   461.430   99.259    0.000   99.259     0.000  224.293    0.000  224.293     0.000    0.000    0.000    0.000
111.50   416.286   77.701    0.000   77.701     0.000  276.563    0.000  276.563     0.000   10.053    0.000   10.053
111.60   463.651   85.446    0.000   85.446     0.000  272.197    0.000  272.197     0.000   40.212    0.000   40.212
111.70   432.027  107.995    0.000  107.995     0.000  337.478    0.000  337.478     0.000   70.472    0.000   70.472
111.80   434.119   85.342    0.000   85.342     0.000  349.584    0.000  349.584     0.000   30.462    0.000   30.462
111.90   451.309   66.860    0.000   66.860     0.000  277.514    0.000  277.514     0.000   30.260    0.000   30.260
112.00   446.528  101.070    0.000  101.070     0.000  340.894    0.000  340.894     0.000   70.472    0.000   70.472
112.10   464.938   87.833    0.000   87.833     0.000  342.968    0.000  342.968     0.000   20.207    0.000   20.207
112.20   453.600   89.144    0.000   89.144     0.000  328.269    0.000  328.269     0.000   60.520    0.000   60.520
112.30   430.622   98.931    0.000   98.931     0.000  331.425    0.000  331.425     0.000   30.462    0.000   30.462
112.40   477.154   94.006    0.000   94.006     0.000  288.279    0.000  288.279     0.000   10.053    0.000   10.053
112.50   424.062  119.314    0.000  119.314     0.000  323.687    0.000  323.687     0.000    0.000    0.000    0.000
112.60   412.693  113.583    0.000  113.583     0.000  285.602    0.000  285.602     0.000    0.000    0.000    0.000
112.70   533.635  113.802    0.000  113.802     0.000  330.217    0.000  330.217     0.000   10.053    0.000   10.053
112.80   467.427   77.206    0.000   77.206     0.000  289.405    0.000  289.405     0.000   30.260    0.000   30.260
112.90   452.880   64.312    0.000   64.312     0.000  223.385    0.000  223.385     0.000    0.000    0.000    0.000
113.00   469.463   77.561    0.000   77.561     0.000  313.008    0.000  313.008     0.000   10.154    0.000   10.154
113.10   483.014   94.079    0.000   94.079     0.000  349.715    0.000  349.715     0.000   81.029    0.000   81.029
113.20   503.042   85.541    0.000   85.541     0.000  329.268    0.000  329.268     0.000    0.000    0.000    0.000
113.30   499.182   96.615    0.000   96.615     0.000  303.237    0.000  303.237     0.000   40.414    0.000   40.414
113.40   455.964   91.979    0.000   91.979     0.000  304.621    0.000  304.621     0.000   50.165    0.000   50.165
113.50   480.826   77.957    0.000   77.957     0.000  335.362    0.000  335.362     0.000   30.260    0.000   30.260
113.60   460.006   79.751    0.000   79.751     0.000  305.748    0.000  305.748     0.000   30.361    0.000   30.361
113.70   457.327   77.704    0.000   77.704     0.000  319.622    0.000  319.622     0.000   20.106    0.000   20.106
113.80   484.278   70.966    0.000   70.966     0.000  298.526    0.000  298.526     0.000   10.053    0.000   10.053
113.90   461.353   66.868    0.000   66.868     0.000  297.488    0.000  297.488     0.000    0.000    0.000    0.000
114.00   472.113   77.901    0.000   77.901     0.000  322.175    0.000  322.175     0.000   10.053    0.000   10.053
114.10   421.199   91.674    0.000   91.674     0.000  244.484    0.000  244.484     0.000    0.000    0.000    0.000
114.20   464.420   86.227    0.000   86.227     0.000  288.840    0.000  288.840     0.000   20.106    0.000   20.106
114.30   492.939   84.793    0.000   84.793     0.000  331.427    0.000  331.427     0.000   40.414    0.000   40.414
114.40   420.425   93.361    0.000   93.361     0.000  289.704    0.000  289.704     0.000   10.053    0.000   10.053
114.50   438.920   61.850    0.000   61.850     0.000  307.387    0.000  307.387     0.000   40.313    0.000   40.313
114.60   479.881   71.221    0.000   71.221     0.000  371.415    0.000  371.415     0.000   20.106    0.000   20.106
114.70   459.473   90.558    0.000   90.558     0.000  332.032    0.000  332.032     0.000   20.106    0.000   20.106
114.80   498.318   79.947    0.000   79.947     0.000  311.453    0.000  311.453     0.000   10.154    0.000   10.154
114.90   435.772  112.821    0.000  112.821     0.000  317.504    0.000  317.504     0.000   30.059    0.000   30.059
115.00   487.394   80.789    0.000   80.789     0.000  364.846    0.000  364.846     0.000   20.207    0.000   20.207
115.10   454.261   73.506    0.000   73.506     0.000  306.738    0.000  306.738     0.000   10.154    0.000   10.154
115.20   444.517   61.021    0.000   61.021     0.000  348.934    0.000  348.934     0.000   10.154    0.000   10.154
115.30   418.654   81.521    0.000   81.521     0.000  291.563    0.000  291.563     0.000    0.000    0.000    0.000
115.40   451.821   85.498    0.000   85.498     0.000  272.282    0.000  272.282     0.000   10.053    0.000   10.053
115.50   494.508   77.349    0.000   77.349     0.000  355.299    0.000  355.299     0.000   69.670    0.000   69.670
115.60   476.457   82.453    0.000   82.453     0.000  335.152    0.000  335.152     0.000   39.811    0.000   39.811
115.70   484.794   68.263    0.000   68.263     0.000  298.662    0.000  298.662     0.000   19.906    0.000   19.906
115.80   499.458   82.133    0.000   82.133     0.000  311.719    0.000  311.719     0.000   19.906    0.000   19.906
115.90   488.373   92.229    0.000   92.229     0.000  315.090    0.000  315.090     0.000   19.906    0.000   19.906
116.00   492.764   65.117    0.000   65.117     0.000  309.817    0.000  309.817     0.000   39.811    0.000   39.811
116.10   499.287   66.066    0.000   66.066     0.000  307.474    0.000  307.474     0.000    0.000    0.000    0.000
116.20   466.535   73.943    0.000   73.943     0.000  305.052    0.000  305.052     0.000   10.053    0.000   10.053
116.30   431.306  113.472    0.000  113.472     0.000  295.332    0.000  295.332     0.000   20.107    0.000   20.107
116.40   446.478  128.642    0.000  128.642     0.000  275.091    0.000  275.091     0.000    0.000    0.000    0.000
116.50   387.809  127.653    0.000  127.653     0.000  300.385    0.000  300.385     0.000    0.000    0.000    0.000
116.60   424.085   99.767    0.000   99.767     0.000  299.563    0.000  299.563     0.000   10.053    0.000   10.053
116.70   418.698  118.695    0.000  118.695     0.000  284.431    0.000  284.431     0.000    0.000    0.000    0.000
116.80   460.880   83.756    0.000   83.756     0.000  258.494    0.000  258.494     0.000    0.000    0.000    0.000
116.90   436.171   83.891    0.000   83.891     0.000  306.226    0.000  306.226     0.000   20.308    0.000   20.308
117.00   395.395  125.041    0.000  125.041     0.000  291.486    0.000  291.486     0.000   29.858    0.000   29.858
117.10   401.767  155.567    0.000  155.567     0.000  298.662    0.000  298.662     0.000   39.811    0.000   39.811
117.20   443.070  121.229    0.000  121.229     0.000  311.286    0.000  311.286     0.000   19.906    0.000   19.906
117.30   452.299  121.974    0.000  121.974     0.000  258.454    0.000  258.454     0.000    0.000    0.000    0.000
117.40   430.365  170.762    0.000  170.762     0.000  316.475    0.000  316.475     0.000    9.953    0.000    9.953
117.50   451.049  103.024    0.000  103.024     0.000  285.475    0.000  285.475     0.000   29.858    0.000   29.858
117.60   477.248   98.842    0.000   98.842     0.000  298.922    0.000  298.922     0.000   39.811    0.000   39.811
117.70   500.744  110.164    0.000  110.164     0.000  335.238    0.000  335.238     0.000   99.528    0.000   99.528
117.80   409.926   92.420    0.000   92.420     0.000  275.444    0.000  275.444     0.000   20.107    0.000   20.107
117.90   443.739   72.187    0.000   72.187     0.000  300.167    0.000  300.167     0.000   20.207    0.000   20.207
118.00   437.774   77.771    0.000   77.771     0.000  283.436    0.000  283.436     0.000    0.000    0.000    0.000
118.10   480.294   73.110    0.000   73.110     0.000  299.563    0.000  299.563     0.000   10.053    0.000   10.053
118.20   452.587  118.145    0.000  118.145     0.000  304.449    0.000  304.449     0.000    0.000    0.000    0.000
118.30   434.167   81.187    0.000   81.187     0.000  309.073    0.000  309.073     0.000   40.212    0.000   40.212
118.40   405.269  105.690    0.000  105.690     0.000  293.379    0.000  293.379     0.000   20.106    0.000   20.106
118.50   358.744  135.360    0.000  135.360     0.000  300.513    0.000  300.513     0.000   50.265    0.000   50.265
118.60   440.051  110.435    0.000  110.435     0.000  241.327    0.000  241.327     0.000    0.000    0.000    0.000
118.70   453.244  110.819    0.000  110.819     0.000  292.171    0.000  292.171     0.000   10.053    0.000   10.053
118.80   431.099   88.380    0.000   88.380     0.000  304.707    0.000  304.707     0.000   40.212    0.000   40.212
118.90   493.403   71.116    0.000   71.116     0.000  271.678    0.000  271.678     0.000   40.314    0.000   40.314
119.00   446.219   81.612    0.000   81.612     0.000  297.227    0.000  297.227     0.000   20.106    0.000   20.106
119.10   430.713  119.004    0.000  119.004     0.000  308.900    0.000  308.900     0.000   19.906    0.000   19.906
119.20   387.860  152.422    0.000  152.422     0.000  288.758    0.000  288.758     0.000   50.568    0.000   50.568
119.30   394.993  122.817    0.000  122.817     0.000  377.125    0.000  377.125     0.000   50.165    0.000   50.165
119.40   401.681  137.026    0.000  137.026     0.000  305.143    0.000  305.143     0.000   20.308    0.000   20.308
119.50   370.997  114.682    0.000  114.682     0.000  281.318    0.000  281.318     0.000   30.160    0.000   30.160
119.60   414.539  114.009    0.000  114.009     0.000  279.374    0.000  279.374     0.000   20.006    0.000   20.006
119.70   423.397  124.362    0.000  124.362     0.000  289.276    0.000  289.276     0.000    0.000    0.000    0.000
119.80   420.674  114.469    0.000  114.469     0.000  298.955    0.000  298.955     0.000   20.106    0.000   20.106
119.90   393.190  138.530    0.000  138.530     0.000  301.681    0.000  301.681     0.000   19.906    0.000   19.906
120.00   367.294  153.061    0.000  153.061     0.000  295.844    0.000  295.844     0.000   30.160    0.000   30.160
120.10   408.742  137.336    0.000  137.336     0.000  293.771    0.000  293.771     0.000   50.166    0.000   50.166
120.20   416.719  144.858    0.000  144.858     0.000  313.271    0.000  313.271     0.000   40.314    0.000   40.314
120.30   461.438  133.530    0.000  133.530     0.000  327.277    0.000  327.277     0.000    0.000    0.000    0.000
120.40   420.571  125.282    0.000  125.282     0.000  334.020    0.000  334.020     0.000   20.207    0.000   20.207
120.50   390.164  142.536    0.000  142.536     0.000  287.717    0.000  287.717     0.000    0.000    0.000    0.000
120.60   375.370  169.229    0.000  169.229     0.000  337.262    0.000  337.262     0.000   10.154    0.000   10.154
120.70   378.723  161.685    0.000  161.685     0.000  364.153    0.000  364.153     0.000   10.154    0.000   10.154
120.80   374.699  154.238    0.000  154.238     0.000  304.103    0.000  304.103     0.000    9.953    0.000    9.953
120.90   336.777  155.693    0.000  155.693     0.000  331.036    0.000  331.036     0.000   30.260    0.000   30.260
121.00   364.897  158.973    0.000  158.973     0.000  290.698    0.000  290.698     0.000    9.953    0.000    9.953
121.10   394.622  172.281    0.000  172.281     0.000  298.615    0.000  298.615     0.000   19.906    0.000   19.906
121.20   343.923  225.126    0.000  225.126     0.000  277.598    0.000  277.598     0.000   39.912    0.000   39.912
121.30   366.131  192.533    0.000  192.533     0.000  325.459    0.000  325.459     0.000   29.959    0.000   29.959
121.40   375.497  190.382    0.000  190.382     0.000  293.209    0.000  293.209     0.000    9.953    0.000    9.953
121.50   369.144  190.915    0.000  190.915     0.000  306.870    0.000  306.870     0.000   40.012    0.000   40.012
121.60   397.932  187.434    0.000  187.434     0.000  285.512    0.000  285.512     0.000   19.906    0.000   19.906
121.70   381.453  178.765    0.000  178.765     0.000  307.822    0.000  307.822     0.000    9.953    0.000    9.953
121.80   370.555  184.474    0.000  184.474     0.000  311.973    0.000  311.973     0.000    9.953    0.000    9.953
121.90   457.918  118.574    0.000  118.574     0.000  256.892    0.000  256.892     0.000    9.953    0.000    9.953
122.00   473.005   66.082    0.000   66.082     0.000  282.441    0.000  282.441     0.000   29.959    0.000   29.959
122.10   431.686  128.847    0.000  128.847     0.000  284.605    0.000  284.605     0.000    0.000    0.000    0.000
122.20   409.814  154.414    0.000  154.414     0.000  294.632    0.000  294.632     0.000   10.154    0.000   10.154
122.30   393.949  167.510    0.000  167.510     0.000  294.290    0.000  294.290     0.000    0.000    0.000    0.000
122.40   379.831  158.662    0.000  158.662     0.000  311.494    0.000  311.494     0.000   10.053    0.000   10.053
122.50   334.691  195.884    0.000  195.884     0.000  267.312    0.000  267.312     0.000    0.000    0.000    0.000
122.60   322.641  179.522    0.000  179.522     0.000  201.507    0.000  201.507     0.000    0.000    0.000    0.000
122.70   369.876  178.503    0.000  178.503     0.000  277.642    0.000  277.642     0.000    0.000    0.000    0.000
122.80   398.926  106.761    0.000  106.761     0.000  197.920    0.000  197.920     0.000    0.000    0.000    0.000
122.90   374.191  196.526    0.000  196.526     0.000  270.121    0.000  270.121     0.000    0.000    0.000    0.000
123.00   383.194  190.201    0.000  190.201     0.000  283.912    0.000  283.912     0.000    0.000    0.000    0.000
123.10   377.495  167.875    0.000  167.875     0.000  255.813    0.000  255.813     0.000    0.000    0.000    0.000
123.20   354.393  201.573    0.000  201.573     0.000  201.555    0.000  201.555     0.000    0.000    0.000    0.000
123.30   369.843  157.668    0.000  157.668     0.000  267.182    0.000  267.182     0.000    0.000    0.000    0.000
123.40   370.172  190.808    0.000  190.808     0.000  189.532    0.000  189.532     0.000    0.000    0.000    0.000
123.50   398.242  115.507    0.000  115.507     0.000  224.248    0.000  224.248     0.000    0.000    0.000    0.000
123.60   357.527  165.283    0.000  165.283     0.000  263.550    0.000  263.550     0.000    0.000    0.000    0.000
123.70   373.715  180.841    0.000  180.841     0.000  342.624    0.000  342.624     0.000    0.000    0.000    0.000
123.80   333.676  199.673    0.000  199.673     0.000  309.895    0.000  309.895     0.000    0.000    0.000    0.000
123.90   365.686  176.315    0.000  176.315     0.000  277.730    0.000  277.730     0.000    0.000    0.000    0.000
124.00   313.816  212.067    0.000  212.067     0.000  290.655    0.000  290.655     0.000    0.000    0.000    0.000
124.10   295.991  184.681    0.000  184.681     0.000  299.303    0.000  299.303     0.000   10.053    0.000   10.053
124.20   366.436  153.174    0.000  153.174     0.000  259.530    0.000  259.530     0.000    0.000    0.000    0.000
124.30   356.954  170.376    0.000  170.376     0.000  288.580    0.000  288.580     0.000    0.000    0.000    0.000
124.40   367.407  167.069    0.000  167.069     0.000  284.216    0.000  284.216     0.000    0.000    0.000    0.000
124.50   412.960  141.300    0.000  141.300     0.000  284.171    0.000  284.171     0.000    0.000    0.000    0.000
124.60   374.992  147.060    0.000  147.060     0.000  252.746    0.000  252.746     0.000    0.000    0.000    0.000
124.70   345.359  195.855    0.000  195.855     0.000  271.683    0.000  271.683     0.000    0.000    0.000    0.000
124.80   409.256  177.816    0.000  177.816     0.000  252.142    0.000  252.142     0.000    0.000    0.000    0.000
124.90   401.389  180.368    0.000  180.368     0.000  275.921    0.000  275.921     0.000    0.000    0.000    0.000
125.00   411.480  146.568    0.000  146.568     0.000  283.271    0.000  283.271     0.000    0.000    0.000    0.000
125.10   420.901  122.829    0.000  122.829     0.000  247.428    0.000  247.428     0.000    0.000    0.000    0.000
125.20   440.365  129.918    0.000  129.918     0.000  234.589    0.000  234.589     0.000    0.000    0.000    0.000
125.30   362.067  133.797    0.000  133.797     0.000  212.150    0.000  212.150     0.000    0.000    0.000    0.000
125.40   380.832  125.612    0.000  125.612     0.000  205.837    0.000  205.837     0.000    0.000    0.000    0.000
125.50   435.956  109.198    0.000  109.198     0.000  240.469    0.000  240.469     0.000    0.000    0.000    0.000
125.60   423.705   86.218    0.000   86.218     0.000  245.045    0.000  245.045     0.000    0.000    0.000    0.000
125.70   501.407   55.984    0.000   55.984     0.000  280.194    0.000  280.194     0.000    0.000    0.000    0.000
125.80   449.526   65.232    0.000   65.232     0.000  233.546    0.000  233.546     0.000    0.000    0.000    0.000
125.90   453.381   64.699    0.000   64.699     0.000  234.884    0.000  234.884     0.000    0.000    0.000    0.000
126.00   462.590   56.354    0.000   56.354     0.000  221.699    0.000  221.699     0.000    0.000    0.000    0.000
126.10   449.567   69.165    0.000   69.165     0.000  273.492    0.000  273.492     0.000    0.000    0.000    0.000
126.20   460.913   71.103    0.000   71.103     0.000  255.376    0.000  255.376     0.000    0.000    0.000    0.000
126.30   441.538   67.268    0.000   67.268     0.000  279.155    0.000  279.155     0.000    0.000    0.000    0.000
126.40   471.041   64.305    0.000   64.305     0.000  273.061    0.000  273.061     0.000    0.000    0.000    0.000
126.50   422.564   71.575    0.000   71.575     0.000  300.345    0.000  300.345     0.000   19.906    0.000   19.906
126.60   458.687   76.100    0.000   76.100     0.000  260.608    0.000  260.608     0.000   19.906    0.000   19.906
126.70   371.056   97.031    0.000   97.031     0.000  256.414    0.000  256.414     0.000    0.000    0.000    0.000
126.80   411.721  114.254    0.000  114.254     0.000  263.333    0.000  263.333     0.000    9.953    0.000    9.953
126.90   452.770  109.193    0.000  109.193     0.000  255.292    0.000  255.292     0.000    9.953    0.000    9.953
127.00   413.336  124.938    0.000  124.938     0.000  255.896    0.000  255.896     0.000    0.000    0.000    0.000
127.10   450.608  103.786    0.000  103.786     1.902  241.673    0.000  241.673     0.000    0.000    0.000    0.000
127.20   488.167   92.895    0.000   92.895     7.263  308.297    0.000  308.297     0.000    0.000    0.000    0.000
127.30   406.970   86.424    0.000   86.424     1.902  255.165    0.000  255.165     0.000    0.000    0.000    0.000
127.40   454.821   93.072    0.000   93.072     0.000  223.040    0.000  223.040     0.000    0.000    0.000    0.000
127.50   395.132  116.225    0.000  116.225     1.902  248.243    0.000  248.243     0.000    0.000    0.000    0.000
127.60   450.017  132.664    0.000  132.664     0.000  307.689    0.000  307.689     0.000    0.000    0.000    0.000
127.70   387.564  129.539    0.000  129.539     0.000  257.799    0.000  257.799     0.000    9.953    0.000    9.953
127.80   380.180  152.608    0.000  152.608     0.000  277.774    0.000  277.774     0.000    0.000    0.000    0.000
127.90   366.184  166.927    0.000  166.927     0.000  344.004    0.000  344.004     0.000   19.906    0.000   19.906
128.00   367.575  151.542    0.000  151.542     0.000  263.897    0.000  263.897     0.000    9.953    0.000    9.953
128.10   384.297  128.051    0.000  128.051     0.000  267.439    0.000  267.439     0.000    0.000    0.000    0.000
128.20   357.693  157.341    0.000  157.341     0.000  256.805    0.000  256.805     0.000    9.953    0.000    9.953
128.30   358.182  156.089    0.000  156.089     0.000  278.335    0.000  278.335     0.000    9.953    0.000    9.953
128.40   354.641  151.423    0.000  151.423     0.000  260.563    0.000  260.563     0.000    0.000    0.000    0.000
128.50   397.061  129.616    0.000  129.616     0.000  267.008    0.000  267.008     0.000    0.000    0.000    0.000
128.60   399.987  123.879    0.000  123.879     0.000  259.399    0.000  259.399     0.000    0.000    0.000    0.000
128.70   379.476  156.590    0.000  156.590     0.000  254.991    0.000  254.991     0.000    0.000    0.000    0.000
128.80   410.376  125.053    0.000  125.053     0.000  263.809    0.000  263.809     0.000    0.000    0.000    0.000
128.90   373.657  127.895    0.000  127.895     0.000  240.638    0.000  240.638     0.000    0.000    0.000    0.000
129.00   383.579  146.568    0.000  146.568     0.000  168.870    0.000  168.870     0.000    0.000    0.000    0.000
129.10   414.072  112.489    0.000  112.489     0.000  174.792    0.000  174.792     0.000    0.000    0.000    0.000
129.20   376.191  134.914    0.000  134.914     0.000  185.425    0.000  185.425     0.000    0.000    0.000    0.000
129.30   369.046  154.036    0.000  154.036     0.000  228.660    0.000  228.660     0.000    0.000    0.000    0.000
129.40   380.917  145.805    0.000  145.805     0.000  270.120    0.000  270.120     0.000    0.000    0.000    0.000
129.50   385.147  143.020    0.000  143.020     0.000  268.347    0.000  268.347     0.000    0.000    0.000    0.000
129.60   406.109  131.710    0.000  131.710     0.000  275.741    0.000  275.741     0.000    0.000    0.000    0.000
129.70   396.270  130.796    0.000  130.796     0.000  235.707    0.000  235.707     0.000    0.000    0.000    0.000
129.80   405.053  119.328    0.000  119.328     0.000  304.835    0.000  304.835     0.000    0.000    0.000    0.000
129.90   447.822  122.246    0.000  122.246     0.000  264.975    0.000  264.975     0.000    0.000    0.000    0.000
130.00   421.942  123.556    0.000  123.556     0.000  254.988    0.000  254.988     0.000    0.000    0.000    0.000
130.10   377.244  120.656    0.000  120.656     0.000  202.545    0.000  202.545     0.000    0.000    0.000    0.000
130.20   386.005  167.100    0.000  167.100     0.000  285.554    0.000  285.554     0.000    0.000    0.000    0.000
130.30   396.315  160.211    0.000  160.211     0.000  250.795    0.000  250.795     0.000    0.000    0.000    0.000
130.40   404.166  165.378    0.000  165.378     0.000  280.369    0.000  280.369     0.000    0.000    0.000    0.000
130.50   412.263  170.968    0.000  170.968     0.000  282.918    0.000  282.918     0.000    0.000    0.000    0.000
130.60   403.600  152.531    0.000  152.531     0.000  270.252    0.000  270.252     0.000    0.000    0.000    0.000
130.70   379.297  161.382    0.000  161.382     0.000  242.452    0.000  242.452     0.000    0.000    0.000    0.000
130.80   390.963  172.437    0.000  172.437     0.000  249.845    0.000  249.845     0.000    0.000    0.000    0.000
130.90   405.149  150.123    0.000  150.123     0.000  300.859    0.000  300.859     0.000    0.000    0.000    0.000
131.00   381.612  126.557    0.000  126.557     0.000  259.051    0.000  259.051     0.000    0.000    0.000    0.000
131.10   451.131  101.568    0.000  101.568     0.000  218.458    0.000  218.458     0.000    0.000    0.000    0.000
131.20   433.663  156.559    0.000  156.559     0.000  261.302    0.000  261.302     0.000    0.000    0.000    0.000
131.30   410.837  155.080    0.000  155.080     0.000  278.897    0.000  278.897     0.000    0.000    0.000    0.000
131.40   364.835  165.661    0.000  165.661     0.000  321.306    0.000  321.306     0.000    9.953    0.000    9.953
131.50   402.892  131.843    0.000  131.843     0.000  270.549    0.000  270.549     0.000   10.154    0.000   10.154
131.60   394.614  137.325    0.000  137.325     0.000  264.978    0.000  264.978     0.000    0.000    0.000    0.000
131.70   371.111  176.900    0.000  176.900     0.000  278.507    0.000  278.507     0.000    0.000    0.000    0.000
131.80   458.440  119.459    0.000  119.459     0.000  295.283    0.000  295.283     0.000   20.107    0.000   20.107
131.90   425.489  126.178    0.000  126.178     0.000  262.727    0.000  262.727     0.000   10.154    0.000   10.154
132.00   479.535  118.105    0.000  118.105     0.000  268.435    0.000  268.435     0.000   20.308    0.000   20.308
132.10   439.752  101.195    0.000  101.195     0.000  293.207    0.000  293.207     0.000   20.107    0.000   20.107
132.20   419.230  122.444    0.000  122.444     0.000  318.543    0.000  318.543     0.000   40.012    0.000   40.012
132.30   414.728   97.876    0.000   97.876     0.000  288.663    0.000  288.663     0.000   40.616    0.000   40.616
132.40   391.630  111.061    0.000  111.061     0.000  205.831    0.000  205.831     0.000   10.154    0.000   10.154
132.50   386.361  168.118    0.000  168.118     0.000  285.209    0.000  285.209     0.000   20.308    0.000   20.308
132.60   448.764  103.707    0.000  103.707     0.000  271.030    0.000  271.030     0.000   20.107    0.000   20.107
132.70   414.871   86.859    0.000   86.859     0.000  249.110    0.000  249.110     0.000    9.953    0.000    9.953
132.80   480.354  105.489    0.000  105.489     0.000  300.602    0.000  300.602     0.000   10.154    0.000   10.154
132.90   436.377   86.862    0.000   86.862     0.000  257.755    0.000  257.755     0.000   40.012    0.000   40.012
133.00   473.737   71.117    0.000   71.117     0.000  324.769    0.000  324.769     0.000   40.213    0.000   40.213
133.10   526.688   81.932    0.000   81.932     0.000  301.941    0.000  301.941     0.000   30.060    0.000   30.060
133.20   488.488   81.340    0.000   81.340     0.000  317.247    0.000  317.247     0.000   71.077    0.000   71.077
133.30   466.646   92.190    0.000   92.190     0.000  307.129    0.000  307.129     0.000   50.266    0.000   50.266
133.40   446.113   90.316    0.000   90.316     0.000  353.001    0.000  353.001     0.000  110.386    0.000  110.386
133.50   413.338  109.959    0.000  109.959     0.000  327.883    0.000  327.883     0.000   80.728    0.000   80.728
133.60   457.203  121.837    0.000  121.837     0.000  334.194    0.000  334.194     0.000  151.302    0.000  151.302
133.70   457.220   76.539    0.000   76.539     0.000  272.628    0.000  272.628     0.000   60.722    0.000   60.722
133.80   475.709   79.086    0.000   79.086     0.000  294.936    0.000  294.936     0.000   20.308    0.000   20.308
133.90   440.355  130.231    0.000  130.231     0.000  319.019    0.000  319.019     0.000   60.119    0.000   60.119
134.00   425.265  128.061    0.000  128.061     0.000  338.474    0.000  338.474     0.000   40.213    0.000   40.213
134.10   419.830  133.717    0.000  133.717     0.000  311.666    0.000  311.666     0.000    0.000    0.000    0.000
134.20   407.357  138.475    0.000  138.475     0.000  276.306    0.000  276.306     0.000    9.953    0.000    9.953
134.30   437.456  151.223    0.000  151.223     0.000  319.187    0.000  319.187     0.000   40.213    0.000   40.213
134.40   395.209  138.048    0.000  138.048     0.000  307.216    0.000  307.216     0.000    9.953    0.000    9.953
134.50   422.790  132.436    0.000  132.436     0.000  252.396    0.000  252.396     0.000    0.000    0.000    0.000
134.60   389.347  154.148    0.000  154.148     0.000  278.252    0.000  278.252     0.000   20.107    0.000   20.107
134.70   385.698  159.543    0.000  159.543     0.000  277.861    0.000  277.861     0.000   10.154    0.000   10.154
134.80   455.692  109.271    0.000  109.271     0.000  308.951    0.000  308.951     0.000    0.000    0.000    0.000
134.90   454.098  105.599    0.000  105.599     0.000  277.081    0.000  277.081     0.000    0.000    0.000    0.000
135.00   451.999   60.098    0.000   60.098     0.000  254.211    0.000  254.211     0.000   10.053    0.000   10.053
135.10   428.461   83.536    0.000   83.536     0.000  281.794    0.000  281.794     0.000    0.000    0.000    0.000
135.20   425.209  125.351    0.000  125.351     0.000  262.647    0.000  262.647     0.000   39.811    0.000   39.811
135.30   410.061  120.898    0.000  120.898     0.000  264.896    0.000  264.896     0.000   10.154    0.000   10.154
135.40   419.213   99.789    0.000   99.789     0.000  249.116    0.000  249.116     0.000   10.154    0.000   10.154
135.50   405.052  131.130    0.000  131.130     0.000  266.669    0.000  266.669     0.000   19.906    0.000   19.906
135.60   410.717   99.578    0.000   99.578     0.000  227.153    0.000  227.153     0.000    0.000    0.000    0.000
135.70   358.318  122.797    0.000  122.797     0.000  237.269    0.000  237.269     0.000    0.000    0.000    0.000
135.80   350.463  140.327    0.000  140.327     0.000  230.434    0.000  230.434     0.000    0.000    0.000    0.000
135.90   382.144  127.437    0.000  127.437     0.000  252.654    0.000  252.654     0.000    0.000    0.000    0.000
136.00   347.453  144.344    0.000  144.344     0.000  228.362    0.000  228.362     0.000    0.000    0.000    0.000
136.10   395.757  148.809    0.000  148.809     0.000  284.220    0.000  284.220     0.000    0.000    0.000    0.000
136.20   390.942  128.689    0.000  128.689     0.000  267.144    0.000  267.144     0.000    0.000    0.000    0.000
136.30   388.328  107.927    0.000  107.927     0.000  257.325    0.000  257.325     0.000    0.000    0.000    0.000
136.40   399.773  101.228    0.000  101.228     0.000  259.054    0.000  259.054     0.000    0.000    0.000    0.000
136.50   419.956  126.126    0.000  126.126     0.000  278.246    0.000  278.246     0.000   10.154    0.000   10.154
136.60   387.955  114.776    0.000  114.776     0.000  205.917    0.000  205.917     0.000    0.000    0.000    0.000
136.70   414.310  100.326    0.000  100.326     0.000  238.819    0.000  238.819     0.000    0.000    0.000    0.000
136.80   380.007  132.121    0.000  132.121     0.000  239.942    0.000  239.942     0.000    0.000    0.000    0.000
136.90   364.450  147.397    0.000  147.397     0.000  181.450    0.000  181.450     0.000    0.000    0.000    0.000
137.00   374.697  143.109    0.000  143.109     0.000  244.311    0.000  244.311     0.000    0.000    0.000    0.000
137.10   396.008  131.472    0.000  131.472     0.000  287.153    0.000  287.153     0.000    0.000    0.000    0.000
137.20   392.243  133.065    0.000  133.065     0.000  271.338    0.000  271.338     0.000    0.000    0.000    0.000
137.30   361.173  124.758    0.000  124.758     0.000  266.410    0.000  266.410     0.000    0.000    0.000    0.000
137.40   345.336  114.129    0.000  114.129     0.000  250.845    0.000  250.845     0.000    0.000    0.000    0.000
137.50   433.682  171.148    0.000  171.148     0.000  327.326    0.000  327.326     0.000    0.000    0.000    0.000
137.60   384.909  169.780    0.000  169.780     0.000  332.817    0.000  332.817     0.000    0.000    0.000    0.000
137.70   385.178  145.853    0.000  145.853     0.000  262.907    0.000  262.907     0.000    0.000    0.000    0.000
137.80   383.586  127.544    0.000  127.544     0.000  210.290    0.000  210.290     0.000    0.000    0.000    0.000
137.90   391.816  123.762    0.000  123.762     0.000  241.414    0.000  241.414     0.000    0.000    0.000    0.000
138.00   392.453  112.166    0.000  112.166     0.000  280.415    0.000  280.415     0.000    0.000    0.000    0.000
138.10   383.541  143.230    0.000  143.230     0.000  210.283    0.000  210.283     0.000    0.000    0.000    0.000
138.20   399.942  115.465    0.000  115.465     0.000  259.270    0.000  259.270     0.000    0.000    0.000    0.000
138.30   426.371  125.850    0.000  125.850     0.000  357.720    0.000  357.720     0.000    0.000    0.000    0.000
138.40   354.213  161.399    0.000  161.399     0.000  318.766    0.000  318.766     0.000    0.000    0.000    0.000
138.50   389.297  160.122    0.000  160.122     0.000  258.368    0.000  258.368     0.000    0.000    0.000    0.000
138.60   372.577  140.951    0.000  140.951     0.000  236.922    0.000  236.922     0.000    0.000    0.000    0.000
138.70   333.270  166.216    0.000  166.216     0.000  238.998    0.000  238.998     0.000    0.000    0.000    0.000
138.80   396.268  151.664    0.000  151.664     0.000  235.021    0.000  235.021     0.000    0.000    0.000    0.000
138.90   414.747  155.762    0.000  155.762     0.000  239.517    0.000  239.517     0.000    0.000    0.000    0.000
139.00   375.141  130.379    0.000  130.379     0.000  227.447    0.000  227.447     0.000    0.000    0.000    0.000
139.10   401.892  138.122    0.000  138.122     0.000  298.441    0.000  298.441     0.000    0.000    0.000    0.000
139.20   397.641  149.664    0.000  149.664     0.000  254.469    0.000  254.469     0.000    0.000    0.000    0.000
139.30   362.948  134.869    0.000  134.869     0.000  239.987    0.000  239.987     0.000    0.000    0.000    0.000
139.40   396.387  128.845    0.000  128.845     0.000  239.684    0.000  239.684     0.000    0.000    0.000    0.000
139.50   397.712  142.366    0.000  142.366     0.000  268.781    0.000  268.781     0.000    0.000    0.000    0.000
139.60   401.205  133.046    0.000  133.046     0.000  239.772    0.000  239.772     0.000    0.000    0.000    0.000
139.70   407.923  121.221    0.000  121.221     0.000  232.207    0.000  232.207     0.000    0.000    0.000    0.000
139.80   373.266  151.391    0.000  151.391     0.000  186.204    0.000  186.204     0.000    0.000    0.000    0.000
139.90   410.333  130.260    0.000  130.260     0.000  257.585    0.000  257.585     0.000    0.000    0.000    0.000
140.00   370.905  137.623    0.000  137.623     0.000  288.885    0.000  288.885     0.000    0.000    0.000    0.000
140.10   400.319  150.627    0.000  150.627     0.000  266.055    0.000  266.055     0.000    0.000    0.000    0.000
140.20   367.152  156.827    0.000  156.827     0.000  312.965    0.000  312.965     0.000    0.000    0.000    0.000
140.30   296.394  164.045    0.000  164.045     0.000  264.973    0.000  264.973     0.000    0.000    0.000    0.000
140.40   300.959  158.553    0.000  158.553     0.000  288.365    0.000  288.365     0.000    0.000    0.000    0.000
140.50   368.010  131.058    0.000  131.058     0.000  292.861    0.000  292.861     0.000    0.000    0.000    0.000
140.60   345.129  155.169    0.000  155.169     0.000  305.528    0.000  305.528     0.000    9.953    0.000    9.953
140.70   332.197  148.872    0.000  148.872     0.000  275.743    0.000  275.743     0.000    0.000    0.000    0.000
140.80   340.595  144.391    0.000  144.391     0.000  306.303    0.000  306.303     0.000    0.000    0.000    0.000
140.90   334.639  147.706    0.000  147.706     0.000  281.625    0.000  281.625     0.000    0.000    0.000    0.000
141.00   360.482  141.785    0.000  141.785     0.000  253.650    0.000  253.650     0.000    0.000    0.000    0.000
141.10   357.798  158.010    0.000  158.010     0.000  265.886    0.000  265.886     0.000    0.000    0.000    0.000
141.20   400.335  158.886    0.000  158.886     0.000  278.422    0.000  278.422     0.000    0.000    0.000    0.000
141.30   362.522  142.187    0.000  142.187     0.000  313.449    0.000  313.449     0.000    0.000    0.000    0.000
141.40   389.807  148.408    0.000  148.408     0.000  238.350    0.000  238.350     0.000    0.000    0.000    0.000
141.50   395.531  120.281    0.000  120.281     0.000  183.139    0.000  183.139     0.000    0.000    0.000    0.000
141.60   393.154  139.370    0.000  139.370     0.000  259.665    0.000  259.665     0.000    0.000    0.000    0.000
141.70   383.710  139.887    0.000  139.887     0.000  228.875    0.000  228.875     0.000    0.000    0.000    0.000
141.80   328.870  192.903    0.000  192.903     0.000  331.863    0.000  331.863     0.000   50.568    0.000   50.568
141.90   346.659  216.481    0.000  216.481     0.000  339.083    0.000  339.083     0.000    9.953    0.000    9.953
142.00   374.108  177.557    0.000  177.557     0.000  369.436    0.000  369.436     0.000  131.196    0.000  131.196
142.10   409.976  138.315    0.000  138.315     0.000  355.554    0.000  355.554     0.000  141.651    0.000  141.651
142.20   395.749  204.431    0.000  204.431     0.000  410.075    0.000  410.075     0.000  191.516    0.000  191.516
142.30   257.722  229.532    0.000  229.532     0.000  285.992    0.000  285.992     0.000  120.439    0.000  120.439
142.40   398.000  117.983    0.000  117.983     0.000  295.463    0.000  295.463     0.000  129.387    0.000  129.387
142.50   430.485  114.288    0.000  114.288     0.000  294.858    0.000  294.858     0.000   89.575    0.000   89.575
142.60   408.071  130.441    0.000  130.441     0.000  302.986    0.000  302.986     0.000   40.012    0.000   40.012
142.70   425.844  100.886    0.000  100.886     0.000  286.384    0.000  286.384     0.000  129.387    0.000  129.387
142.80   433.288  107.809    0.000  107.809     0.000  303.893    0.000  303.893     0.000   99.729    0.000   99.729
142.90   401.851   94.680    0.000   94.680     0.000  286.384    0.000  286.384     0.000   69.670    0.000   69.670
143.00   424.364  114.095    0.000  114.095     0.000  297.711    0.000  297.711     0.000   69.871    0.000   69.871
143.10   424.695  115.184    0.000  115.184     0.000  283.271    0.000  283.271     0.000   39.811    0.000   39.811
143.20   430.052  105.232    0.000  105.232     0.000  304.456    0.000  304.456     0.000   89.575    0.000   89.575
143.30   404.648  107.159    0.000  107.159     0.000  294.079    0.000  294.079     0.000   79.623    0.000   79.623
143.40   474.789   85.067    0.000   85.067     0.000  298.749    0.000  298.749     0.000   80.025    0.000   80.025
143.50   493.856   97.173    0.000   97.173     0.000  274.365    0.000  274.365     0.000   89.776    0.000   89.776
143.60   393.448  134.011    0.000  134.011     0.000  268.225    0.000  268.225     0.000   59.717    0.000   59.717
143.70   430.021  113.144    0.000  113.144     0.000  333.509    0.000  333.509     0.000  100.936    0.000  100.936
143.80   446.632   82.831    0.000   82.831     0.000  275.835    0.000  275.835     0.000   69.670    0.000   69.670
143.90   464.064   90.849    0.000   90.849     0.000  331.780    0.000  331.780     0.000  219.364    0.000  219.364
144.00   421.286   99.680    0.000   99.680     0.000  306.704    0.000  306.704     0.000  129.387    0.000  129.387
144.10   461.155  108.392    0.000  108.392     0.000  314.659    0.000  314.659     0.000   99.528    0.000   99.528
144.20   473.310   64.035    0.000   64.035     0.000  281.757    0.000  281.757     0.000   69.871    0.000   69.871
144.30   421.398  111.981    0.000  111.981     0.000  307.568    0.000  307.568     0.000  109.481    0.000  109.481
144.40   405.952  123.352    0.000  123.352     0.000  289.929    0.000  289.929     0.000   49.764    0.000   49.764
144.50   412.766  121.617    0.000  121.617     0.000  346.825    0.000  346.825     0.000  139.540    0.000  139.540
144.60   450.220  136.868    0.000  136.868     0.000  317.599    0.000  317.599     0.000  139.339    0.000  139.339
144.70   441.837  111.939    0.000  111.939     0.000  323.392    0.000  323.392     0.000  159.245    0.000  159.245
144.80   468.689   97.418    0.000   97.418     0.000  297.797    0.000  297.797     0.000  109.481    0.000  109.481
144.90   438.590  103.521    0.000  103.521     0.000  305.926    0.000  305.926     0.000  199.257    0.000  199.257
145.00   453.439  105.061    0.000  105.061     0.000  320.452    0.000  320.452     0.000  169.600    0.000  169.600
145.10   441.265  110.302    0.000  110.302     0.000  338.178    0.000  338.178     0.000  139.339    0.000  139.339
145.20   426.456  117.302    0.000  117.302     0.000  276.699    0.000  276.699     0.000  109.481    0.000  109.481
145.30   389.599  129.245    0.000  129.245     0.000  286.989    0.000  286.989     0.000  119.434    0.000  119.434
145.40   399.943  156.065    0.000  156.065     0.000  324.430    0.000  324.430     0.000  139.540    0.000  139.540
145.50   424.817  126.540    0.000  126.540     0.000  346.998    0.000  346.998     0.000  159.647    0.000  159.647
145.60   435.318  127.184    0.000  127.184     0.000  295.117    0.000  295.117     0.000   99.729    0.000   99.729
145.70   380.970  171.693    0.000  171.693     0.000  349.679    0.000  349.679     0.000  149.694    0.000  149.694
145.80   427.203  146.694    0.000  146.694     0.000  332.731    0.000  332.731     0.000  129.588    0.000  129.588
145.90   385.714  150.385    0.000  150.385     0.000  313.102    0.000  313.102     0.000  109.682    0.000  109.682
146.00   421.459  127.916    0.000  127.916     0.000  334.114    0.000  334.114     0.000  169.801    0.000  169.801
146.10   475.951  117.525    0.000  117.525     0.000  296.933    0.000  296.933     0.000   99.729    0.000   99.729
146.20   435.029  129.103    0.000  129.103     0.000  324.689    0.000  324.689     0.000  129.789    0.000  129.789
146.30   416.725  154.466    0.000  154.466     0.000  334.330    0.000  334.330     0.000  179.352    0.000  179.352
146.40   415.563  132.886    0.000  132.886     0.000  336.449    0.000  336.449     0.000  219.163    0.000  219.163
146.50   401.227  134.884    0.000  134.884     0.000  329.531    0.000  329.531     0.000  149.493    0.000  149.493
146.60   428.431  128.592    0.000  128.592     0.000  302.596    0.000  302.596     0.000  159.446    0.000  159.446
146.70   418.740  127.334    0.000  127.334     0.000  305.493    0.000  305.493     0.000  149.493    0.000  149.493
146.80   422.408  118.166    0.000  118.166     0.000  286.989    0.000  286.989     0.000  139.540    0.000  139.540
146.90   416.404  130.801    0.000  130.801     0.000  318.118    0.000  318.118     0.000  129.387    0.000  129.387
147.00   380.769  151.649    0.000  151.649     0.000  306.790    0.000  306.790     0.000  109.481    0.000  109.481
147.10   402.081  115.651    0.000  115.651     0.000  268.658    0.000  268.658     0.000   79.623    0.000   79.623
147.20   412.346  121.492    0.000  121.492     0.000  278.429    0.000  278.429     0.000   99.930    0.000   99.930
147.30   412.594  137.482    0.000  137.482     0.000  314.054    0.000  314.054     0.000   89.575    0.000   89.575
147.40   435.699  108.666    0.000  108.666     0.000  303.504    0.000  303.504     0.000  109.883    0.000  109.883
147.50   439.622  109.587    0.000  109.587     0.000  330.223    0.000  330.223     0.000  159.245    0.000  159.245
147.60   451.459  114.811    0.000  114.811     0.000  318.377    0.000  318.377     0.000  149.292    0.000  149.292
147.70   479.006  103.672    0.000  103.672     0.000  336.708    0.000  336.708     0.000  119.434    0.000  119.434
147.80   420.714  109.270    0.000  109.270     0.000  292.437    0.000  292.437     0.000   79.623    0.000   79.623
147.90   420.568  116.134    0.000  116.134     0.000  318.679    0.000  318.679     0.000  159.245    0.000  159.245
148.00   453.656  114.012    0.000  114.012     0.000  327.672    0.000  327.672     0.000   99.930    0.000   99.930
148.10   432.216  116.038    0.000  116.038     0.000  296.328    0.000  296.328     0.000   79.824    0.000   79.824
148.20   424.300  114.896    0.000  114.896     0.000  305.493    0.000  305.493     0.000  110.084    0.000  110.084
148.30   426.320  106.158    0.000  106.158     0.000  301.602    0.000  301.602     0.000   89.575    0.000   89.575
148.40   460.213   99.022    0.000   99.022     0.000  328.926    0.000  328.926     0.000  139.339    0.000  139.339
148.50   430.067  123.607    0.000  123.607     0.000  344.231    0.000  344.231     0.000  119.434    0.000  119.434
148.60   458.763  109.763    0.000  109.763     0.000  332.817    0.000  332.817     0.000   89.776    0.000   89.776
148.70   459.379   94.332    0.000   94.332     0.000  297.538    0.000  297.538     0.000   99.528    0.000   99.528
148.80   393.023  129.242    0.000  129.242     0.000  313.102    0.000  313.102     0.000   79.824    0.000   79.824
148.90   443.617  126.203    0.000  126.203     0.000  350.630    0.000  350.630     0.000  119.434    0.000  119.434
149.00   444.813  117.723    0.000  117.723     0.000  301.732    0.000  301.732     0.000   89.575    0.000   89.575
149.10   441.973  117.340    0.000  117.340     0.000  299.873    0.000  299.873     0.000   89.776    0.000   89.776
149.20   444.959  127.787    0.000  127.787     0.000  356.336    0.000  356.336     0.000  119.434    0.000  119.434
149.30   473.601  109.344    0.000  109.344     0.000  345.701    0.000  345.701     0.000  109.481    0.000  109.481
149.40   436.951  129.118    0.000  129.118     0.000  346.393    0.000  346.393     0.000  129.588    0.000  129.588
149.50   378.354  123.369    0.000  123.369     0.000  339.389    0.000  339.389     0.000  129.387    0.000  129.387
149.60   434.472  137.041    0.000  137.041     0.000  335.065    0.000  335.065     0.000  159.647    0.000  159.647
149.70   417.155  141.551    0.000  141.551     0.000  318.031    0.000  318.031     0.000  109.481    0.000  109.481
149.80   437.316   90.436    0.000   90.436     0.000  296.587    0.000  296.587     0.000  129.588    0.000  129.588
149.90   439.418  120.983    0.000  120.983     0.000  308.866    0.000  308.866     0.000   69.670    0.000   69.670
150.00   425.176  121.154    0.000  121.154     0.000  294.036    0.000  294.036     0.000   59.918    0.000   59.918
150.10   427.711  155.038    0.000  155.038     0.000  317.512    0.000  317.512     0.000   80.025    0.000   80.025
150.20   486.178  105.834    0.000  105.834     0.000  351.841    0.000  351.841     0.000  129.387    0.000  129.387
150.30   517.363   88.414    0.000   88.414     0.000  351.322    0.000  351.322     0.000  129.588    0.000  129.588
150.40   473.107   83.766    0.000   83.766     0.000  332.471    0.000  332.471     0.000   99.528    0.000   99.528
150.50   493.007   97.002    0.000   97.002     0.000  342.934    0.000  342.934     0.000  179.352    0.000  179.352
150.60   453.058   99.973    0.000   99.973     0.000  336.968    0.000  336.968     0.000  129.387    0.000  129.387
150.70   469.029  128.705    0.000  128.705     0.000  344.836    0.000  344.836     0.000  169.399    0.000  169.399
150.80   460.723  117.236    0.000  117.236     0.000  317.339    0.000  317.339     0.000  149.694    0.000  149.694
150.90   443.207  170.836    0.000  170.836     0.000  372.160    0.000  372.160     0.000  169.198    0.000  169.198
151.00   503.188  101.022    0.000  101.022     0.000  342.242    0.000  342.242     0.000  139.339    0.000  139.339
151.10   430.385  109.171    0.000  109.171     0.000  336.535    0.000  336.535     0.000   99.528    0.000   99.528
151.20   514.519   77.592    0.000   77.592     0.000  381.240    0.000  381.240     0.000  189.104    0.000  189.104
151.30   458.270   86.286    0.000   86.286     0.000  316.388    0.000  316.388     0.000  139.540    0.000  139.540
151.40   469.029   83.551    0.000   83.551     0.000  350.457    0.000  350.457     0.000  139.540    0.000  139.540
151.50   453.461   79.974    0.000   79.974     0.000  320.798    0.000  320.798     0.000   99.729    0.000   99.729
151.60   453.376  110.092    0.000  110.092     0.000  349.765    0.000  349.765     0.000  149.292    0.000  149.292
151.70   432.668  104.962    0.000  104.962     0.000  303.072    0.000  303.072     0.000   89.575    0.000   89.575
151.80   453.833  123.040    0.000  123.040     0.000  333.422    0.000  333.422     0.000  119.635    0.000  119.635
151.90   476.657   78.637    0.000   78.637     0.000  363.427    0.000  363.427     0.000  119.434    0.000  119.434
152.00   472.404  105.199    0.000  105.199     0.000  392.999    0.000  392.999     0.000  239.672    0.000  239.672
152.10   455.127  110.880    0.000  110.880     0.000  356.855    0.000  356.855     0.000  169.198    0.000  169.198
152.20   436.401   94.009    0.000   94.009     0.000  383.920    0.000  383.920     0.000  238.868    0.000  238.868
152.30   447.365   93.331    0.000   93.331     0.000  357.115    0.000  357.115     0.000  179.352    0.000  179.352
152.40   504.219   90.615    0.000   90.615     0.000  376.052    0.000  376.052     0.000  219.163    0.000  219.163
152.50   494.834   83.875    0.000   83.875     0.000  364.205    0.000  364.205     0.000  239.069    0.000  239.069
152.60   481.098   82.932    0.000   82.932     0.000  365.329    0.000  365.329     0.000  129.588    0.000  129.588
152.70   506.248   56.228    0.000   56.228     0.000  347.258    0.000  347.258     0.000  179.352    0.000  179.352
152.80   507.297   43.545    0.000   43.545     0.000  318.377    0.000  318.377     0.000   99.528    0.000   99.528
152.90   524.844   43.206    0.000   43.206     0.000  318.204    0.000  318.204     0.000  169.399    0.000  169.399
153.00   494.785   66.584    0.000   66.584     0.000  336.363    0.000  336.363     0.000  189.305    0.000  189.305
153.10   510.394   47.068    0.000   47.068     0.000  321.922    0.000  321.922     0.000  159.446    0.000  159.446
153.20   503.187   56.693    0.000   56.693     0.000  367.837    0.000  367.837     0.000  219.364    0.000  219.364
153.30   526.255   51.592    0.000   51.592     0.000  344.318    0.000  344.318     0.000  139.339    0.000  139.339
153.40   527.505   37.386    0.000   37.386     0.000  327.197    0.000  327.197     0.000  149.292    0.000  149.292
153.50   526.366   31.749    0.000   31.749     0.000  347.344    0.000  347.344     0.000  229.116    0.000  229.116
153.60   472.894   35.469    0.000   35.469     0.000  276.699    0.000  276.699     0.000   90.179    0.000   90.179
153.70   489.875   30.100    0.000   30.100     0.000  277.602    0.000  277.602     0.000   69.670    0.000   69.670
153.80   510.111   29.466    0.000   29.466     0.000  322.441    0.000  322.441     0.000  149.493    0.000  149.493
153.90   500.866   60.806    0.000   60.806     0.000  294.252    0.000  294.252     0.000  149.493    0.000  149.493
154.00   500.655   58.381    0.000   58.381     0.000  286.989    0.000  286.989     0.000   89.575    0.000   89.575
154.10   532.516   55.916    0.000   55.916     0.000  326.764    0.000  326.764     0.000  200.062    0.000  200.062
154.20   453.968  104.649    0.000  104.649     0.000  348.901    0.000  348.901     0.000  218.962    0.000  218.962
154.30   477.014   84.018    0.000   84.018     0.000  347.517    0.000  347.517     0.000  189.908    0.000  189.908
154.40   447.290  103.619    0.000  103.619     0.000  300.521    0.000  300.521     0.000  218.962    0.000  218.962
154.50   468.621   83.398    0.000   83.398     0.000  365.416    0.000  365.416     0.000  218.962    0.000  218.962
154.60   468.301   80.906    0.000   80.906     0.000  365.502    0.000  365.502     0.000  298.585    0.000  298.585
154.70   472.670   75.353    0.000   75.353     0.000  342.675    0.000  342.675     0.000  159.446    0.000  159.446
154.80   406.078  105.207    0.000  105.207     0.000  337.746    0.000  337.746     0.000  159.446    0.000  159.446
154.90   438.951  105.041    0.000  105.041     0.000  354.607    0.000  354.607     0.000  199.458    0.000  199.458
155.00   409.218  110.444    0.000  110.444     0.000  318.896    0.000  318.896     0.000  239.471    0.000  239.471
155.10   404.182   94.924    0.000   94.924     0.000  335.584    0.000  335.584     0.000  249.223    0.000  249.223
155.20   399.660  115.493    0.000  115.493     0.000  307.136    0.000  307.136     0.000  160.049    0.000  160.049
155.30   431.024  118.483    0.000  118.483     0.000  340.599    0.000  340.599     0.000  109.682    0.000  109.682
155.40   448.101  128.113    0.000  128.113     0.000  405.364    0.000  405.364     0.000  190.109    0.000  190.109
155.50   454.635  105.110    0.000  105.110     0.000  355.040    0.000  355.040     0.000  159.848    0.000  159.848
155.60   439.143  142.666    0.000  142.666     0.000  340.945    0.000  340.945     0.000  129.990    0.000  129.990
155.70   400.671  123.837    0.000  123.837     0.000  338.438    0.000  338.438     0.000  149.694    0.000  149.694
155.80   407.707  153.928    0.000  153.928     0.000  360.919    0.000  360.919     0.000   89.776    0.000   89.776
155.90   419.866  126.614    0.000  126.614     0.000  324.343    0.000  324.343     0.000   99.729    0.000   99.729
156.00   462.913  140.794    0.000  140.794     0.000  359.709    0.000  359.709     0.000  189.305    0.000  189.305
156.10   444.294  115.440    0.000  115.440     0.000  374.927    0.000  374.927     0.000  130.191    0.000  130.191
156.20   427.033  127.894    0.000  127.894     0.000  396.199    0.000  396.199     0.000  180.357    0.000  180.357
156.30   435.942  132.606    0.000  132.606     0.000  367.751    0.000  367.751     0.000  159.446    0.000  159.446
156.40   392.391  148.171    0.000  148.171     0.000  360.401    0.000  360.401     0.000  139.339    0.000  139.339
156.50   385.504  121.869    0.000  121.869     0.000  372.376    0.000  372.376     0.000  109.883    0.000  109.883
156.60   412.177  125.522    0.000  125.522     0.000  334.547    0.000  334.547     0.000  149.292    0.000  149.292
156.70   417.729  103.837    0.000  103.837     0.000  351.581    0.000  351.581     0.000  120.037    0.000  120.037
156.80   415.859  130.431    0.000  130.431     0.000  320.106    0.000  320.106     0.000  109.682    0.000  109.682
156.90   423.557  123.962    0.000  123.962     0.000  385.909    0.000  385.909     0.000  109.481    0.000  109.481
157.00   402.312  146.143    0.000  146.143     0.000  377.608    0.000  377.608     0.000  149.493    0.000  149.493
157.10   451.596  117.022    0.000  117.022     0.000  334.460    0.000  334.460     0.000   79.824    0.000   79.824
157.20   462.018   97.129    0.000   97.129     0.000  354.175    0.000  354.175     0.000  149.292    0.000  149.292
157.30   472.523   98.377    0.000   98.377     0.000  355.256    0.000  355.256     0.000  149.292    0.000  149.292
157.40   402.504  144.192    0.000  144.192     0.000  362.217    0.000  362.217     0.000  119.434    0.000  119.434
157.50   467.567  100.708    0.000  100.708     0.000  316.388    0.000  316.388     0.000  109.481    0.000  109.481
157.60   391.150  166.088    0.000  166.088     0.000  404.067    0.000  404.067     0.000  149.292    0.000  149.292
157.70   432.016  122.206    0.000  122.206     0.000  339.950    0.000  339.950     0.000  119.635    0.000  119.635
157.80   354.138  177.888    0.000  177.888     0.000  326.938    0.000  326.938     0.000   79.623    0.000   79.623
157.90   403.805  138.887    0.000  138.887     0.000  321.490    0.000  321.490     0.000  139.339    0.000  139.339
158.00   424.502  120.078    0.000  120.078     0.000  342.329    0.000  342.329     0.000   99.528    0.000   99.528
158.10   395.529  150.428    0.000  150.428     0.000  334.460    0.000  334.460     0.000   99.528    0.000   99.528
158.20   415.219  140.876    0.000  140.876     0.000  323.479    0.000  323.479     0.000   69.670    0.000   69.670
158.30   436.576  130.700    0.000  130.700     0.000  335.325    0.000  335.325     0.000  130.191    0.000  130.191
158.40   398.405  133.304    0.000  133.304     0.000  320.366    0.000  320.366     0.000   99.729    0.000   99.729
158.50   453.420  144.634    0.000  144.634     0.000  311.287    0.000  311.287     0.000   80.025    0.000   80.025
158.60   403.139  141.449    0.000  141.449     0.000  312.757    0.000  312.757     0.000   99.729    0.000   99.729
158.70   420.007  159.161    0.000  159.161     0.000  342.242    0.000  342.242     0.000  129.588    0.000  129.588
158.80   402.187  154.689    0.000  154.689     0.000  309.384    0.000  309.384     0.000  139.339    0.000  139.339
158.90   427.155  152.700    0.000  152.700     0.000  323.565    0.000  323.565     0.000  129.588    0.000  129.588
159.00   418.103  144.667    0.000  144.667     0.000  333.250    0.000  333.250     0.000  159.245    0.000  159.245
159.10   432.425  106.050    0.000  106.050     0.000  342.415    0.000  342.415     0.000   99.930    0.000   99.930
159.20   471.422  109.339    0.000  109.339     0.000  311.546    0.000  311.546     0.000   89.776    0.000   89.776
159.30   430.786  121.987    0.000  121.987     0.000  318.118    0.000  318.118     0.000   89.575    0.000   89.575
159.40   440.752  131.316    0.000  131.316     0.000  329.704    0.000  329.704     0.000  129.990    0.000  129.990
159.50   426.897  155.993    0.000  155.993     0.000  368.875    0.000  368.875     0.000   99.930    0.000   99.930
159.60   366.081  151.557    0.000  151.557     0.000  326.073    0.000  326.073     0.000   49.764    0.000   49.764
159.70   386.844  171.403    0.000  171.403     0.000  333.250    0.000  333.250     0.000  109.682    0.000  109.682
159.80   391.342  147.545    0.000  147.545     0.000  316.475    0.000  316.475     0.000   89.776    0.000   89.776
159.90   420.474  133.771    0.000  133.771     0.000  309.384    0.000  309.384     0.000  129.588    0.000  129.588
160.00   414.727  156.701    0.000  156.701     0.000  322.354    0.000  322.354     0.000  149.493    0.000  149.493
160.10   444.067  123.723    0.000  123.723     0.000  290.707    0.000  290.707     0.000   99.528    0.000   99.528
160.20   435.708  156.766    0.000  156.766     0.000  347.430    0.000  347.430     0.000  149.493    0.000  149.493
160.30   427.538  156.559    0.000  156.559     0.000  322.787    0.000  322.787     0.000   59.918    0.000   59.918
160.40   478.112  111.764    0.000  111.764     0.000  295.117    0.000  295.117     0.000  109.682    0.000  109.682
160.50   435.635  126.314    0.000  126.314     0.000  289.064    0.000  289.064     0.000   79.623    0.000   79.623
160.60   392.091  160.386    0.000  160.386     0.000  310.422    0.000  310.422     0.000  129.387    0.000  129.387
160.70   320.558  186.548    0.000  186.548     0.000  314.486    0.000  314.486     0.000  119.635    0.000  119.635
160.80   339.838  190.419    0.000  190.419     0.000  318.809    0.000  318.809     0.000  189.707    0.000  189.707
160.90   340.833  200.222    0.000  200.222     0.000  322.873    0.000  322.873     0.000  139.540    0.000  139.540
161.00   392.765  157.808    0.000  157.808     0.000  329.186    0.000  329.186     0.000  119.635    0.000  119.635
161.10   414.774  197.803    0.000  197.803     0.000  369.048    0.000  369.048     0.000  159.245    0.000  159.245
161.20   362.951  178.956    0.000  178.956     0.000  295.117    0.000  295.117     0.000   89.776    0.000   89.776
161.30   436.392  144.768    0.000  144.768     0.000  343.712    0.000  343.712     0.000   99.930    0.000   99.930
161.40   439.311  156.958    0.000  156.958     0.000  313.102    0.000  313.102     0.000   99.930    0.000   99.930
161.50   394.925  161.465    0.000  161.465     0.000  314.572    0.000  314.572     0.000   59.717    0.000   59.717
161.60   428.372  165.064    0.000  165.064     0.000  306.963    0.000  306.963     0.000   59.717    0.000   59.717
161.70   423.503  151.165    0.000  151.165     0.000  295.982    0.000  295.982     0.000  130.191    0.000  130.191
161.80   424.606  143.273    0.000  143.273     0.000  316.648    0.000  316.648     0.000  129.387    0.000  129.387
161.90   406.591  144.873    0.000  144.873     0.000  301.862    0.000  301.862     0.000   79.623    0.000   79.623
162.00   450.500  145.104    0.000  145.104     0.000  334.633    0.000  334.633     0.000  100.131    0.000  100.131
162.10   442.219  192.149    0.000  192.149     0.000  351.581    0.000  351.581     0.000  129.990    0.000  129.990
162.20   435.352  160.140    0.000  160.140     0.000  323.306    0.000  323.306     0.000   49.764    0.000   49.764
162.30   448.304  135.333    0.000  135.333     0.000  320.193    0.000  320.193     0.000    9.953    0.000    9.953
162.40   375.338  145.223    0.000  145.223     0.000  322.181    0.000  322.181     0.000   69.871    0.000   69.871
162.50   426.747  135.234    0.000  135.234     0.000  318.377    0.000  318.377     0.000  109.481    0.000  109.481
162.60   380.459  167.836    0.000  167.836     0.000  289.756    0.000  289.756     0.000   79.623    0.000   79.623
162.70   349.251  161.988    0.000  161.988     0.000  288.545    0.000  288.545     0.000   39.811    0.000   39.811
162.80   344.672  170.940    0.000  170.940     0.000  310.768    0.000  310.768     0.000   40.012    0.000   40.012
162.90   371.173  176.915    0.000  176.915     0.000  295.982    0.000  295.982     0.000    0.000    0.000    0.000
163.00   397.353  209.452    0.000  209.452     0.000  330.742    0.000  330.742     0.000   19.906    0.000   19.906
163.10   394.891  155.458    0.000  155.458     0.000  305.061    0.000  305.061     0.000   79.623    0.000   79.623
163.20   339.432  168.291    0.000  168.291     0.000  308.174    0.000  308.174     0.000   70.273    0.000   70.273
163.30   363.377  191.512    0.000  191.512     0.000  311.200    0.000  311.200     0.000   49.764    0.000   49.764
163.40   410.865  159.365    0.000  159.365     0.000  366.972    0.000  366.972     0.000  119.434    0.000  119.434
163.50   415.288  146.583    0.000  146.583     0.000  373.025    0.000  373.025     0.000   99.729    0.000   99.729
163.60   415.271  150.647    0.000  150.647     0.000  325.467    0.000  325.467     0.000   49.965    0.000   49.965
163.70   461.451  131.833    0.000  131.833     0.000  355.558    0.000  355.558     0.000   99.729    0.000   99.729
163.80   425.546  146.821    0.000  146.821     0.000  330.223    0.000  330.223     0.000   59.717    0.000   59.717
163.90   428.551  127.641    0.000  127.641     0.000  295.290    0.000  295.290     0.000   79.623    0.000   79.623
164.00   420.930  135.691    0.000  135.691     0.000  339.562    0.000  339.562     0.000   99.930    0.000   99.930
164.10   414.238  146.671    0.000  146.671     0.000  336.276    0.000  336.276     0.000  139.742    0.000  139.742
164.20   485.250  131.453    0.000  131.453     0.000  329.186    0.000  329.186     0.000  119.434    0.000  119.434
164.30   440.708  120.921    0.000  120.921     0.000  335.844    0.000  335.844     0.000   99.729    0.000   99.729
164.40   441.812  117.454    0.000  117.454     0.000  355.213    0.000  355.213     0.000  139.339    0.000  139.339
164.50   429.831  115.478    0.000  115.478     0.000  322.960    0.000  322.960     0.000   99.729    0.000   99.729
164.60   416.268  118.173    0.000  118.173     0.000  331.953    0.000  331.953     0.000   79.824    0.000   79.824
164.70   450.036  122.216    0.000  122.216     0.000  340.427    0.000  340.427     0.000  129.387    0.000  129.387
164.80   354.709  160.748    0.000  160.748     0.000  285.519    0.000  285.519     0.000   29.858    0.000   29.858
164.90   366.686  156.398    0.000  156.398     0.000  333.250    0.000  333.250     0.000   89.575    0.000   89.575
165.00   428.435  133.449    0.000  133.449     0.000  336.795    0.000  336.795     0.000  129.588    0.000  129.588
165.10   454.045  111.119    0.000  111.119     0.000  365.243    0.000  365.243     0.000  109.682    0.000  109.682
165.20   420.904  133.855    0.000  133.855     0.000  341.983    0.000  341.983     0.000   99.729    0.000   99.729
165.30   451.340  131.533    0.000  131.533     0.000  359.104    0.000  359.104     0.000  149.292    0.000  149.292
165.40   470.291  121.341    0.000  121.341     0.000  358.585    0.000  358.585     0.000   99.528    0.000   99.528
165.50   425.216  118.742    0.000  118.742     0.000  346.306    0.000  346.306     0.000   79.623    0.000   79.623
165.60   450.683  148.189    0.000  148.189     0.000  372.420    0.000  372.420     0.000   99.729    0.000   99.729
165.70   496.374  125.189    0.000  125.189     0.000  333.855    0.000  333.855     0.000  129.588    0.000  129.588
165.80   430.159  138.596    0.000  138.596     0.000  370.085    0.000  370.085     0.000  109.481    0.000  109.481
165.90   420.138  145.183    0.000  145.183     0.000  346.911    0.000  346.911     0.000  109.682    0.000  109.682
166.00   435.721  157.884    0.000  157.884     0.000  354.607    0.000  354.607     0.000  149.895    0.000  149.895
166.10   388.970  169.049    0.000  169.049     0.000  362.995    0.000  362.995     0.000  189.908    0.000  189.908
166.20   450.676  103.812    0.000  103.812     0.000  347.949    0.000  347.949     0.000  199.660    0.000  199.660
166.30   434.522  158.448    0.000  158.448     0.000  367.318    0.000  367.318     0.000  219.364    0.000  219.364
166.40   434.131  150.866    0.000  150.866     0.000  385.304    0.000  385.304     0.000  159.446    0.000  159.446
166.50   458.165  112.258    0.000  112.258     0.000  374.322    0.000  374.322     0.000  189.104    0.000  189.104
166.60   463.851   95.201    0.000   95.201     0.000  344.706    0.000  344.706     0.000  179.151    0.000  179.151
166.70   482.632   97.343    0.000   97.343     0.000  354.348    0.000  354.348     0.000  209.813    0.000  209.813
166.80   503.305  102.746    0.000  102.746     0.000  390.059    0.000  390.059     0.000  270.134    0.000  270.134
166.90   437.819  119.861    0.000  119.861     0.000  338.438    0.000  338.438     0.000  239.069    0.000  239.069
167.00   484.815  100.450    0.000  100.450     0.000  363.773    0.000  363.773     0.000  268.927    0.000  268.927
167.10   450.471  105.719    0.000  105.719     0.000  393.518    0.000  393.518     0.000  268.726    0.000  268.726
167.20   473.783  112.406    0.000  112.406     0.000  388.417    0.000  388.417     0.000  268.927    0.000  268.927
167.30   449.841  109.718    0.000  109.718     0.000  336.881    0.000  336.881     0.000  219.364    0.000  219.364
167.40   454.603  121.274    0.000  121.274     0.000  329.402    0.000  329.402     0.000  199.257    0.000  199.257
167.50   462.230  107.394    0.000  107.394     0.000  348.209    0.000  348.209     0.000  209.411    0.000  209.411
167.60   416.465  147.263    0.000  147.263     0.000  366.453    0.000  366.453     0.000  249.424    0.000  249.424
167.70   406.718  167.802    0.000  167.802     0.000  358.585    0.000  358.585     0.000  239.873    0.000  239.873
167.80   455.613   96.818    0.000   96.818     0.000  302.640    0.000  302.640     0.000  119.836    0.000  119.836
167.90   450.221   96.298    0.000   96.298     0.000  334.114    0.000  334.114     0.000  189.506    0.000  189.506
168.00   466.452  120.008    0.000  120.008     0.000  331.520    0.000  331.520     0.000  249.223    0.000  249.223
168.10   440.335  103.886    0.000  103.886     0.000  347.431    0.000  347.431     0.000  259.175    0.000  259.175
168.20   415.474  139.198    0.000  139.198     0.000  371.209    0.000  371.209     0.000  249.424    0.000  249.424
168.30   438.639  124.619    0.000  124.619     0.000  342.156    0.000  342.156     0.000  229.116    0.000  229.116
168.40   419.447   92.707    0.000   92.707     0.000  317.772    0.000  317.772     0.000  149.493    0.000  149.493
168.50   425.029  152.251    0.000  152.251     0.000  342.675    0.000  342.675     0.000  149.292    0.000  149.292
168.60   428.540  135.347    0.000  135.347     0.000  373.285    0.000  373.285     0.000  199.458    0.000  199.458
168.70   389.040  147.843    0.000  147.843     0.000  346.393    0.000  346.393     0.000  149.694    0.000  149.694
168.80   427.187  155.343    0.000  155.343     0.000  367.318    0.000  367.318     0.000  170.203    0.000  170.203
168.90   353.672  182.777    0.000  182.777     0.000  339.302    0.000  339.302     0.000  159.446    0.000  159.446
169.00   371.287  173.266    0.000  173.266     0.000  331.001    0.000  331.001     0.000  139.742    0.000  139.742
169.10   400.058  119.602    0.000  119.602     0.000  293.301    0.000  293.301     0.000  139.742    0.000  139.742
169.20   409.080  157.666    0.000  157.666     0.000  338.438    0.000  338.438     0.000  199.458    0.000  199.458
169.30   463.955  116.288    0.000  116.288     0.000  326.505    0.000  326.505     0.000  169.399    0.000  169.399
169.40   413.818  124.035    0.000  124.035     0.000  300.478    0.000  300.478     0.000  189.707    0.000  189.707
169.50   401.326  125.503    0.000  125.503     0.000  361.524    0.000  361.524     0.000  169.600    0.000  169.600
169.60   407.247  133.752    0.000  133.752     0.000  329.920    0.000  329.920     0.000  229.317    0.000  229.317
169.70   381.845  158.249    0.000  158.249     0.000  311.200    0.000  311.200     0.000  189.104    0.000  189.104
169.80   432.042  122.970    0.000  122.970     0.000  345.355    0.000  345.355     0.000  149.292    0.000  149.292
169.90   414.815   93.526    0.000   93.526     0.000  322.095    0.000  322.095     0.000  179.553    0.000  179.553
170.00   499.996   92.651    0.000   92.651     0.000  370.777    0.000  370.777     0.000  149.493    0.000  149.493
170.10   471.485   95.008    0.000   95.008     0.000  335.498    0.000  335.498     0.000  169.198    0.000  169.198
170.20   465.808   85.440    0.000   85.440     0.000  324.603    0.000  324.603     0.000  179.151    0.000  179.151
170.30   499.470   48.969    0.000   48.969     0.000  347.085    0.000  347.085     0.000  169.198    0.000  169.198
170.40   492.670   32.016    0.000   32.016     0.000  343.021    0.000  343.021     0.000  109.481    0.000  109.481
170.50   482.650   71.193    0.000   71.193     0.000  328.840    0.000  328.840     0.000  129.387    0.000  129.387
170.60   502.249   45.801    0.000   45.801     0.000  266.278    0.000  266.278     0.000   99.930    0.000   99.930
170.70   537.974   29.087    0.000   29.087     0.000  322.396    0.000  322.396     0.000  110.285    0.000  110.285
170.80   446.792   38.937    0.000   38.937     0.000  250.930    0.000  250.930     0.000   60.722    0.000   60.722
170.90   486.647   46.167    0.000   46.167     0.000  274.018    0.000  274.018     0.000   99.528    0.000   99.528
171.00   472.477   47.899    0.000   47.899     0.000  263.641    0.000  263.641     0.000  121.042    0.000  121.042
171.10   457.863   71.597    0.000   71.597     0.000  310.810    0.000  310.810     0.000  132.000    0.000  132.000
171.20   416.084   98.112    0.000   98.112     1.902  266.408    0.000  266.408     0.000   71.077    0.000   71.077
171.30   486.254   63.682    0.000   63.682     0.000  313.577    0.000  313.577     0.000  141.350    0.000  141.350
171.40   357.789  133.159    0.000  133.159     0.000  274.968    0.000  274.968     0.000   60.320    0.000   60.320
171.50   424.019   94.373    0.000   94.373     0.000  320.408    0.000  320.408     0.000   10.154    0.000   10.154
171.60   467.790  107.152    0.000  107.152     0.000  356.593    0.000  356.593     0.000   70.775    0.000   70.775
171.70   423.193  127.146    0.000  127.146     0.000  296.715    0.000  296.715     0.000   40.616    0.000   40.616
171.80   440.569  140.291    0.000  140.291     0.000  333.248    0.000  333.248     0.000   60.923    0.000   60.923
171.90   496.308  137.708    0.000  137.708     0.000  341.073    0.000  341.073     0.000   70.273    0.000   70.273
172.00   482.727  108.358    0.000  108.358     0.000  323.128    0.000  323.128     0.000   40.515    0.000   40.515
172.10   466.396  107.594    0.000  107.594     0.000  316.213    0.000  316.213     0.000    0.000    0.000    0.000
172.20   454.994  123.217    0.000  123.217     0.000  321.791    0.000  321.791     0.000   10.154    0.000   10.154
172.30   473.468   98.616    0.000   98.616     0.000  312.410    0.000  312.410     0.000   60.923    0.000   60.923
172.40   487.942   89.950    0.000   89.950     0.000  333.205    0.000  333.205     0.000   30.261    0.000   30.261
172.50   456.378   90.390    0.000   90.390     0.000  323.346    0.000  323.346     0.000   20.107    0.000   20.107
172.60   455.193  107.883    0.000  107.883     0.000  341.074    0.000  341.074     0.000   80.527    0.000   80.527
172.70   468.457  110.554    0.000  110.554     0.000  315.173    0.000  315.173     0.000   60.722    0.000   60.722
172.80   477.077  108.951    0.000  108.951     0.000  319.326    0.000  319.326     0.000   50.769    0.000   50.769
172.90   477.529   96.744    0.000   96.744     0.000  342.672    0.000  342.672     0.000   60.822    0.000   60.822
173.00   440.142  103.438    0.000  103.438     0.000  303.850    0.000  303.850     0.000   30.060    0.000   30.060
173.10   450.678  114.274    0.000  114.274     0.000  341.462    0.000  341.462     0.000   60.621    0.000   60.621
173.20   436.651  150.358    0.000  150.358     0.000  317.637    0.000  317.637     0.000   60.520    0.000   60.520
173.30   387.236  132.594    0.000  132.594     0.000  292.393    0.000  292.393     0.000   71.077    0.000   71.077
173.40   434.465  104.365    0.000  104.365     0.000  293.515    0.000  293.515     0.000   60.923    0.000   60.923
173.50   459.781   97.996    0.000   97.996     0.000  306.528    0.000  306.528     0.000   10.154    0.000   10.154
173.60   408.046  123.219    0.000  123.219     0.000  295.980    0.000  295.980     0.000   60.320    0.000   60.320
173.70   440.038  105.683    0.000  105.683     0.000  291.916    0.000  291.916     0.000   60.923    0.000   60.923
173.80   483.337  104.609    0.000  104.609     0.000  286.857    0.000  286.857     0.000   50.669    0.000   50.669
173.90   413.445  115.248    0.000  115.248     0.000  268.180    0.000  268.180     0.000   30.462    0.000   30.462
174.00   454.078  103.045    0.000  103.045     0.000  292.781    0.000  292.781     0.000  100.936    0.000  100.936
174.10   409.840  131.079    0.000  131.079     0.000  302.852    0.000  302.852     0.000   60.722    0.000   60.722
174.20   440.555   84.788    0.000   84.788     0.000  299.137    0.000  299.137     0.000   30.261    0.000   30.261
174.30   416.741   91.793    0.000   91.793     0.000  297.710    0.000  297.710     0.000   10.154    0.000   10.154
174.40   384.234  109.099    0.000  109.099     0.000  269.175    0.000  269.175     0.000   40.616    0.000   40.616
174.50   434.560  108.872    0.000  108.872     0.000  329.485    0.000  329.485     0.000   60.621    0.000   60.621
174.60   401.382  136.129    0.000  136.129     0.000  328.018    0.000  328.018     0.000   40.616    0.000   40.616
174.70   445.006  109.364    0.000  109.364     0.000  344.360    0.000  344.360     0.000  101.137    0.000  101.137
174.80   455.742  118.003    0.000  118.003     0.000  322.007    0.000  322.007     0.000   50.769    0.000   50.769
174.90   403.686  116.839    0.000  116.839     0.000  297.363    0.000  297.363     0.000    0.000    0.000    0.000
175.00   466.342  116.076    0.000  116.076     0.000  327.282    0.000  327.282     0.000   60.923    0.000   60.923
175.10   423.598  151.261    0.000  151.261     0.000  304.756    0.000  304.756     0.000   60.420    0.000   60.420
175.20   434.376  123.697    0.000  123.697     0.000  310.593    0.000  310.593     0.000   50.769    0.000   50.769
175.30   444.376  138.509    0.000  138.509     0.000  335.410    0.000  335.410     0.000   60.420    0.000   60.420
175.40   426.244  118.296    0.000  118.296     0.000  280.284    0.000  280.284     0.000   40.616    0.000   40.616
175.50   419.870  120.466    0.000  120.466     0.000  317.035    0.000  317.035     0.000   80.628    0.000   80.628
175.60   424.860  113.406    0.000  113.406     0.000  325.984    0.000  325.984     0.000  110.687    0.000  110.687
175.70   441.717  123.556    0.000  123.556     0.000  337.960    0.000  337.960     0.000  101.338    0.000  101.338
175.80   436.384  118.946    0.000  118.946     0.000  319.370    0.000  319.370     0.000   90.983    0.000   90.983
175.90   384.062  151.400    0.000  151.400     0.000  317.725    0.000  317.725     0.000   70.675    0.000   70.675
176.00   394.687  126.668    0.000  126.668     0.000  292.782    0.000  292.782     0.000   20.308    0.000   20.308
176.10   397.083  131.530    0.000  131.530     0.000  308.647    0.000  308.647     0.000  101.438    0.000  101.438
176.20   410.965  126.236    0.000  126.236     0.000  291.094    0.000  291.094     0.000   71.077    0.000   71.077
176.30   461.780  112.114    0.000  112.114     0.000  326.331    0.000  326.331     0.000   90.983    0.000   90.983
176.40   421.960   95.063    0.000   95.063     0.000  322.267    0.000  322.267     0.000   10.154    0.000   10.154
176.50   461.217   93.483    0.000   93.483     0.000  308.215    0.000  308.215     0.000   91.183    0.000   91.183
176.60   454.138   89.734    0.000   89.734     0.000  312.626    0.000  312.626     0.000   70.675    0.000   70.675
176.70   435.617  100.956    0.000  100.956     0.000  286.642    0.000  286.642     0.000   20.308    0.000   20.308
176.80   389.575  127.293    0.000  127.293     0.000  312.194    0.000  312.194     0.000   50.769    0.000   50.769
176.90   462.994   85.679    0.000   85.679     0.000  290.490    0.000  290.490     0.000   71.077    0.000   71.077
177.00   427.315  118.483    0.000  118.483     0.000  314.138    0.000  314.138     0.000   90.781    0.000   90.781
177.10   435.530  101.237    0.000  101.237     0.000  324.168    0.000  324.168     0.000   81.231    0.000   81.231
177.20   456.467   88.041    0.000   88.041     0.000  298.876    0.000  298.876     0.000   80.728    0.000   80.728
177.30   419.249  119.859    0.000  119.859     0.000  328.100    0.000  328.100     0.000  111.290    0.000  111.290
177.40   395.325   92.452    0.000   92.452     0.000  284.692    0.000  284.692     0.000   40.212    0.000   40.212
177.50   446.422  110.774    0.000  110.774     0.000  279.941    0.000  279.941     0.000   19.906    0.000   19.906
177.60   432.411  102.023    0.000  102.023     0.000  298.876    0.000  298.876     0.000    0.000    0.000    0.000
177.70   452.113  104.318    0.000  104.318     0.000  333.724    0.000  333.724     0.000   70.474    0.000   70.474
177.80   415.834  114.946    0.000  114.946     0.000  358.495    0.000  358.495     0.000  140.444    0.000  140.444
177.90   473.022   97.523    0.000   97.523     0.000  354.434    0.000  354.434     0.000   20.107    0.000   20.107
178.00   487.956   88.210    0.000   88.210     0.000  318.678    0.000  318.678     0.000   29.858    0.000   29.858
178.10   443.672  129.820    0.000  129.820     0.000  303.460    0.000  303.460     0.000  181.865    0.000  181.865
178.20   441.539  131.148    0.000  131.148     0.000  309.512    0.000  309.512     0.000  121.243    0.000  121.243
178.30   449.801   94.129    0.000   94.129     0.000  359.187    0.000  359.187     0.000  181.262    0.000  181.262
178.40   447.675  113.169    0.000  113.169     0.000  323.476    0.000  323.476     0.000  162.160    0.000  162.160
178.50   470.289   98.866    0.000   98.866     0.000  312.192    0.000  312.192     0.000  182.065    0.000  182.065
178.60   458.803   96.891    0.000   96.891     0.000  320.192    0.000  320.192     0.000  111.291    0.000  111.291
178.70   468.247   97.287    0.000   97.287     0.000  338.435    0.000  338.435     0.000  121.444    0.000  121.444
178.80   416.434  110.777    0.000  110.777     0.000  327.628    0.000  327.628     0.000  132.000    0.000  132.000
178.90   469.491  123.959    0.000  123.959     0.000  318.028    0.000  318.028     0.000  141.350    0.000  141.350
179.00   492.776  123.424    0.000  123.424     0.000  348.423    0.000  348.423     0.000  261.186    0.000  261.186
179.10   444.422  127.336    0.000  127.336     0.000  344.186    0.000  344.186     0.000  171.812    0.000  171.812
179.20   440.354  108.354    0.000  108.354     0.000  339.042    0.000  339.042     0.000   50.769    0.000   50.769
179.30   426.449  111.552    0.000  111.552     0.000  346.736    0.000  346.736     0.000  131.598    0.000  131.598
179.40   428.266   95.937    0.000   95.937     0.000  335.018    0.000  335.018     0.000  151.704    0.000  151.704
179.50   443.752   97.446    0.000   97.446     0.000  338.997    0.000  338.997     0.000  101.237    0.000  101.237
179.60   445.489  108.270    0.000  108.270     0.000  369.694    0.000  369.694     0.000  161.457    0.000  161.457
179.70   416.345  125.570    0.000  125.570     0.000  356.765    0.000  356.765     0.000  141.350    0.000  141.350
179.80   448.064  111.169    0.000  111.169     0.000  324.557    0.000  324.557     0.000  101.237    0.000  101.237
179.90   427.955  102.363    0.000  102.363     0.000  314.657    0.000  314.657     0.000  152.308    0.000  152.308
180.00   421.232  104.788    0.000  104.788     0.000  315.823    0.000  315.823     0.000  141.450    0.000  141.450
180.10   430.499   95.891    0.000   95.891     0.000  324.860    0.000  324.860     0.000  101.237    0.000  101.237
180.20   422.399  107.096    0.000  107.096     0.000  321.575    0.000  321.575     0.000  151.504    0.000  151.504
180.30   430.824   90.987    0.000   90.987     0.000  308.430    0.000  308.430     0.000  121.243    0.000  121.243
180.40   457.182  104.418    0.000  104.418     0.000  343.320    0.000  343.320     0.000  111.693    0.000  111.693
180.50   414.912   88.426    0.000   88.426     0.000  357.632    0.000  357.632     0.000  213.131    0.000  213.131
180.60   440.364   83.786    0.000   83.786     0.000  339.948    0.000  339.948     0.000  192.722    0.000  192.722
180.70   460.064   97.327    0.000   97.327     0.000  320.926    0.000  320.926     0.000  142.154    0.000  142.154
180.80   457.130  117.054    0.000  117.054     0.000  391.616    0.000  391.616     0.000  141.149    0.000  141.149
180.90   424.797  133.112    0.000  133.112     0.000  359.361    0.000  359.361     0.000  130.794    0.000  130.794
181.00   390.428  154.236    0.000  154.236     0.000  325.595    0.000  325.595     0.000   91.083    0.000   91.083
181.10   424.339  125.382    0.000  125.382     0.000  322.353    0.000  322.353     0.000   70.876    0.000   70.876
181.20   374.246  121.719    0.000  121.719     0.000  306.875    0.000  306.875     0.000   81.030    0.000   81.030
181.30   451.360  112.105    0.000  112.105     0.000  315.088    0.000  315.088     0.000   90.882    0.000   90.882
181.40   412.308  106.801    0.000  106.801     0.000  324.427    0.000  324.427     0.000  181.966    0.000  181.966
181.50   453.899  103.335    0.000  103.335     0.000  320.883    0.000  320.883     0.000  160.854    0.000  160.854
181.60   468.033   79.701    0.000   79.701     0.000  324.818    0.000  324.818     0.000  151.906    0.000  151.906
181.70   455.871   88.067    0.000   88.067     0.000  328.838    0.000  328.838     0.000  121.243    0.000  121.243
181.80   497.704   79.148    0.000   79.148     0.000  343.795    0.000  343.795     0.000  152.107    0.000  152.107
181.90   493.355   77.292    0.000   77.292     0.000  359.578    0.000  359.578     0.000  151.202    0.000  151.202
182.00   439.116  103.760    0.000  103.760     0.000  343.236    0.000  343.236     0.000  212.226    0.000  212.226
182.10   464.829   98.706    0.000   98.706     0.000  349.028    0.000  349.028     0.000  100.936    0.000  100.936
182.20   443.066  109.714    0.000  109.714     0.000  365.025    0.000  365.025     0.000  161.658    0.000  161.658
182.30   409.519  122.339    0.000  122.339     0.000  354.345    0.000  354.345     0.000  130.894    0.000  130.894
182.40   448.694  139.492    0.000  139.492     0.000  335.021    0.000  335.021     0.000  120.640    0.000  120.640
182.50   420.110  135.592    0.000  135.592     0.000  322.526    0.000  322.526     0.000  131.598    0.000  131.598
182.60   468.281   75.867    0.000   75.867     0.000  334.112    0.000  334.112     0.000  101.137    0.000  101.137
182.70   444.823  112.657    0.000  112.657     0.000  376.352    0.000  376.352     0.000  151.403    0.000  151.403
182.80   432.733  103.901    0.000  103.901     0.000  325.379    0.000  325.379     0.000  110.587    0.000  110.587
182.90   445.109  116.479    0.000  116.479     0.000  318.419    0.000  318.419     0.000  162.261    0.000  162.261
183.00   437.151  120.235    0.000  120.235     0.000  347.342    0.000  347.342     0.000  131.799    0.000  131.799
183.10   462.609   88.051    0.000   88.051     0.000  313.966    0.000  313.966     0.000   60.722    0.000   60.722
183.20   467.839   85.087    0.000   85.087     0.000  307.608    0.000  307.608     0.000  111.592    0.000  111.592
183.30   422.591  112.061    0.000  112.061     0.000  312.495    0.000  312.495     0.000  140.344    0.000  140.344
183.40   414.392  148.134    0.000  148.134     0.000  350.238    0.000  350.238     0.000  110.687    0.000  110.687
183.50   419.150  121.973    0.000  121.973     0.000  349.155    0.000  349.155     0.000  151.804    0.000  151.804
183.60   489.233  105.791    0.000  105.791     0.000  322.397    0.000  322.397     0.000  120.841    0.000  120.841
183.70   461.610  119.234    0.000  119.234     0.000  342.196    0.000  342.196     0.000  201.268    0.000  201.268
183.80   460.307  100.374    0.000  100.374     0.000  335.581    0.000  335.581     0.000   71.077    0.000   71.077
183.90   454.040  104.578    0.000  104.578     0.000  354.085    0.000  354.085     0.000  110.788    0.000  110.788
184.00   429.430  113.784    0.000  113.784     0.000  328.795    0.000  328.795     0.000   70.876    0.000   70.876
184.10   429.298  104.524    0.000  104.524     0.000  308.561    0.000  308.561     0.000  121.847    0.000  121.847
184.20   468.611   94.606    0.000   94.606     0.000  354.907    0.000  354.907     0.000  181.765    0.000  181.765
184.30   471.296   76.113    0.000   76.113     0.000  345.051    0.000  345.051     0.000  162.261    0.000  162.261
184.40   484.252   67.508    0.000   67.508     0.000  348.597    0.000  348.597     0.000  151.102    0.000  151.102
184.50   453.526   83.287    0.000   83.287     0.000  328.188    0.000  328.188     0.000  111.089    0.000  111.089
184.60   434.396  120.271    0.000  120.271     0.000  358.495    0.000  358.495     0.000  161.255    0.000  161.255
184.70   479.203  116.749    0.000  116.749     0.000  307.003    0.000  307.003     0.000  162.160    0.000  162.160
184.80   486.810   99.599    0.000   99.599     0.000  311.499    0.000  311.499     0.000  182.266    0.000  182.266
184.90   470.981  127.945    0.000  127.945     0.000  334.284    0.000  334.284     0.000  131.799    0.000  131.799
185.00   503.606  104.646    0.000  104.646     0.000  311.977    0.000  311.977     0.000  100.936    0.000  100.936
185.10   453.651   81.021    0.000   81.021     0.000  318.202    0.000  318.202     0.000   71.077    0.000   71.077
185.20   438.864  109.746    0.000  109.746     0.000  331.474    0.000  331.474     0.000  162.060    0.000  162.060
185.30   460.425   79.522    0.000   79.522     0.000  329.012    0.000  329.012     0.000  131.397    0.000  131.397
185.40   417.155  105.197    0.000  105.197     0.000  307.047    0.000  307.047     0.000   70.775    0.000   70.775
185.50   376.703  137.935    0.000  137.935     0.000  325.379    0.000  325.379     0.000  171.510    0.000  171.510
185.60   494.136   80.202    0.000   80.202     0.000  323.131    0.000  323.131     0.000  120.942    0.000  120.942
185.70   442.260  106.493    0.000  106.493     0.000  349.113    0.000  349.113     0.000  192.723    0.000  192.723
185.80   435.368   97.523    0.000   97.523     0.000  283.526    0.000  283.526     0.000   60.923    0.000   60.923
185.90   470.053  101.111    0.000  101.111     0.000  333.937    0.000  333.937     0.000  120.940    0.000  120.940
186.00   429.365   99.589    0.000   99.589     0.000  314.740    0.000  314.740     0.000   91.183    0.000   91.183
186.10   428.053  100.888    0.000  100.888     0.000  312.361    0.000  312.361     0.000  121.040    0.000  121.040
186.20   432.473   96.300    0.000   96.300     0.000  314.220    0.000  314.220     0.000   80.727    0.000   80.727
186.30   386.652   93.840    0.000   93.840     0.000  286.812    0.000  286.812     0.000    0.000    0.000    0.000
186.40   409.941   99.599    0.000   99.599     0.000  287.849    0.000  287.849     0.000   30.462    0.000   30.462
186.50   443.163  115.838    0.000  115.838     0.000  302.508    0.000  302.508     0.000    0.000    0.000    0.000
186.60   457.047  106.319    0.000  106.319     0.000  339.473    0.000  339.473     0.000   30.462    0.000   30.462
186.70   442.267  105.045    0.000  105.045     0.000  286.165    0.000  286.165     0.000   10.154    0.000   10.154
186.80   457.411   95.545    0.000   95.545     0.000  268.481    0.000  268.481     0.000   10.154    0.000   10.154
186.90   419.220  109.691    0.000  109.691     0.000  285.344    0.000  285.344     0.000   20.107    0.000   20.107
187.00   442.529  125.291    0.000  125.291     0.000  335.625    0.000  335.625     0.000  141.551    0.000  141.551
187.10   424.268  127.265    0.000  127.265     0.000  333.377    0.000  333.377     0.000  131.598    0.000  131.598
187.20   420.483  102.988    0.000  102.988     0.000  332.119    0.000  332.119     0.000  162.261    0.000  162.261
187.30   432.257   80.749    0.000   80.749     0.000  303.804    0.000  303.804     0.000  141.852    0.000  141.852
187.40   412.707  107.246    0.000  107.246     0.000  329.698    0.000  329.698     0.000  172.011    0.000  172.011
187.50   535.887    3.664    0.000    3.664    14.527  336.750    0.000  336.750     0.000  151.102    0.000  151.102
187.60   484.606   86.302    0.000   86.302     7.609  545.313    0.000  545.313     0.000  298.987    0.000  298.987
187.70   487.667  107.706    0.000  107.706    23.606  427.194    0.000  427.194     0.000  111.693    0.000  111.693
187.80   457.261   71.726    0.000   71.726    26.459  446.906    0.000  446.906     0.000  139.339    0.000  139.339
187.90   493.179   72.020    0.000   72.020    41.331  486.509    0.000  486.509     0.000  209.009    0.000  209.009
188.00   416.100  113.156    0.000  113.156    24.730  439.425    0.000  439.425     0.000  149.292    0.000  149.292
188.10   472.308   76.025    0.000   76.025    29.832  430.649    0.000  430.649     0.000  129.387    0.000  129.387
188.20   504.216   68.510    0.000   68.510    29.572  462.383    0.000  462.383     0.000  159.245    0.000  159.245
188.30   447.488   78.636    0.000   78.636    13.143  424.597    0.000  424.597     0.000  149.493    0.000  149.493
188.40   466.621   93.243    0.000   93.243    29.832  444.743    0.000  444.743     0.000  159.245    0.000  159.245
188.50   420.960  134.778    0.000  134.778    16.343  455.552    0.000  455.552     0.000  149.292    0.000  149.292
188.60   475.570  140.579    0.000  140.579    24.470  459.141    0.000  459.141     0.000  169.198    0.000  169.198
188.70   425.371  102.925    0.000  102.925    45.482  416.858    0.000  416.858     0.000  149.895    0.000  149.895
188.80   444.596  113.405    0.000  113.405    24.384  427.840    0.000  427.840     0.000  129.387    0.000  129.387
188.90   452.425  123.512    0.000  123.512     9.511  493.466    0.000  493.466     0.000  209.009    0.000  209.009
189.00   395.988  118.583    0.000  118.583    22.395  396.062    0.000  396.062     0.000  139.339    0.000  139.339
189.10   464.231  144.619    0.000  144.619    13.230  457.408    0.000  457.408     0.000  159.245    0.000  159.245
189.20   396.997  130.182    0.000  130.182     9.511  416.381    0.000  416.381     0.000  139.339    0.000  139.339
189.30   421.829  134.201    0.000  134.201    28.534  410.631    0.000  410.631     0.000  169.600    0.000  169.600
189.40   412.903  149.089    0.000  149.089    17.121  432.766    0.000  432.766     0.000  149.493    0.000  149.493
189.50   469.871  148.344    0.000  148.344    35.279  461.518    0.000  461.518     0.000  218.962    0.000  218.962
189.60   409.313  129.045    0.000  129.045    26.632  428.184    0.000  428.184     0.000  189.305    0.000  189.305
189.70   416.501  123.628    0.000  123.628    26.632  426.587    0.000  426.587     0.000  189.305    0.000  189.305
189.80   444.373   65.806    0.000   65.806    18.245  403.585    0.000  403.585     0.000  150.499    0.000  150.499
189.90   431.495  106.566    0.000  106.566    16.343  442.322    0.000  442.322     0.000  129.387    0.000  129.387
190.00   405.899  120.413    0.000  120.413    25.422  428.747    0.000  428.747     0.000  199.861    0.000  199.861
190.10   395.819  130.525    0.000  130.525     9.511  443.966    0.000  443.966     0.000  238.868    0.000  238.868
190.20   375.571  137.626    0.000  137.626     7.609  441.715    0.000  441.715     0.000  159.848    0.000  159.848
190.30   408.044  119.971    0.000  119.971    11.414  421.916    0.000  421.916     0.000  209.009    0.000  209.009
190.40   428.471  145.719    0.000  145.719     0.000  425.414    0.000  425.414     0.000  111.492    0.000  111.492
190.50   397.186  137.362    0.000  137.362     1.902  416.032    0.000  416.032     0.000  121.847    0.000  121.847
190.60   400.708  113.832    0.000  113.832    19.023  360.347    0.000  360.347     0.000   80.427    0.000   80.427
190.70   426.881  108.254    0.000  108.254     5.707  427.015    0.000  427.015     0.000  111.693    0.000  111.693
190.80   437.444  102.294    0.000  102.294     9.511  437.736    0.000  437.736     0.000   70.474    0.000   70.474
190.90   402.557  117.990    0.000  117.990     0.000  444.096    0.000  444.096     0.000  129.387    0.000  129.387
191.00   457.939   78.035    0.000   78.035     0.000  475.653    0.000  475.653     0.000  189.104    0.000  189.104
191.10   496.384   65.896    0.000   65.896     5.707  471.248    0.000  471.248     0.000  199.056    0.000  199.056
191.20   453.096  100.023    0.000  100.023     3.805  432.807    0.000  432.807     0.000  212.125    0.000  212.125
191.30   507.871   73.153    0.000   73.153    24.211  368.432    0.000  368.432     0.000   60.923    0.000   60.923
191.40   468.893   78.863    0.000   78.863    24.038  403.366    0.000  403.366     0.000  100.936    0.000  100.936
191.50   493.410   87.052    0.000   87.052     0.000  437.734    0.000  437.734     0.000  100.433    0.000  100.433
191.60   473.548   83.978    0.000   83.978    18.850  435.055    0.000  435.055     0.000   90.279    0.000   90.279
191.70   470.993   71.070    0.000   71.070    53.869  364.412    0.000  364.412     0.000  120.640    0.000  120.640
191.80   506.163   68.361    0.000   68.361    31.993  458.231    0.000  458.231     0.000  160.653    0.000  160.653
191.90   519.018   69.885    0.000   69.885    37.787  432.721    0.000  432.721     0.000  192.321    0.000  192.321
192.00   525.429   51.931    0.000   51.931    53.956  407.731    0.000  407.731     0.000  120.841    0.000  120.841
192.10   530.849   59.241    0.000   59.241    58.626  446.557    0.000  446.557     0.000  270.133    0.000  270.133
192.20   516.399   86.825    0.000   86.825    31.820  419.450    0.000  419.450     0.000   81.030    0.000   81.030
192.30   484.428   64.387    0.000   64.387    11.327  439.512    0.000  439.512     0.000  130.794    0.000  130.794
192.40   487.952   69.365    0.000   69.365     9.339  454.601    0.000  454.601     0.000  171.410    0.000  171.410
192.50   460.740   95.800    0.000   95.800    24.211  435.056    0.000  435.056     0.000  171.410    0.000  171.410
192.60   457.514  103.237    0.000  103.237    18.158  418.585    0.000  418.585     0.000  130.995    0.000  130.995
192.70   394.310  134.078    0.000  134.078    14.959  412.836    0.000  412.836     0.000   40.616    0.000   40.616
192.80   436.967   87.708    0.000   87.708    50.152  383.523    0.000  383.523     0.000  141.852    0.000  141.852
192.90   433.893  132.025    0.000  132.025    35.193  456.847    0.000  456.847     0.000  151.303    0.000  151.303
193.00   454.229  133.735    0.000  133.735    26.373  423.685    0.000  423.685     0.000  121.042    0.000  121.042
193.10   474.957   74.929    0.000   74.929    20.234  441.282    0.000  441.282     0.000  141.551    0.000  141.551
193.20   486.988   60.627    0.000   60.627    22.741  402.672    0.000  402.672     0.000   20.308    0.000   20.308
193.30   461.964  116.268    0.000  116.268    27.238  445.392    0.000  445.392     0.000  120.037    0.000  120.037
193.40   360.846  168.203    0.000  168.203     7.263  437.914    0.000  437.914     0.000   79.824    0.000   79.824
193.50   371.133  140.144    0.000  140.144     3.805  383.307    0.000  383.307     0.000   59.918    0.000   59.918
193.60   418.988  115.752    0.000  115.752    46.001  407.908    0.000  407.908     0.000  129.387    0.000  129.387
193.70   424.543  132.532    0.000  132.532     5.448  448.246    0.000  448.246     0.000  149.292    0.000  149.292
193.80   394.756  132.821    0.000  132.821    35.020  393.945    0.000  393.945     0.000  109.481    0.000  109.481
193.90   470.351   79.242    0.000   79.242     5.707  456.764    0.000  456.764     0.000  169.198    0.000  169.198
194.00   467.486  111.371    0.000  111.371    41.851  379.419    0.000  379.419     0.000  149.292    0.000  149.292
194.10   452.172   93.798    0.000   93.798     0.000  461.173    0.000  461.173     0.000  179.151    0.000  179.151
194.20   477.491   79.690    0.000   79.690     0.000  439.771    0.000  439.771     0.000  189.104    0.000  189.104
194.30   508.522   93.922    0.000   93.922    18.504  483.740    0.000  483.740     0.000  139.339    0.000  139.339
194.40   415.137  118.342    0.000  118.342     0.000  425.242    0.000  425.242     0.000  139.339    0.000  139.339
194.50   442.424  112.881    0.000  112.881    26.632  411.886    0.000  411.886     0.000  189.104    0.000  189.104
194.60   461.082   73.969    0.000   73.969    33.982  384.737    0.000  384.737     0.000  149.292    0.000  149.292
194.70   430.757  114.211    0.000  114.211    18.591  459.871    0.000  459.871     0.000  110.285    0.000  110.285
194.80   431.547  123.701    0.000  123.701     7.523  435.703    0.000  435.703     0.000  121.243    0.000  121.243
194.90   415.020  120.427    0.000  120.427    16.948  357.536    0.000  357.536     0.000   81.231    0.000   81.231
195.00   494.787   83.144    0.000   83.144    24.557  445.260    0.000  445.260     0.000  161.055    0.000  161.055
195.10   452.644  112.284    0.000  112.284     9.166  415.212    0.000  415.212     0.000  139.943    0.000  139.943
195.20   436.062   97.275    0.000   97.275    49.201  442.669    0.000  442.669     0.000  159.245    0.000  159.245
195.30   450.773   90.073    0.000   90.073    30.350  397.877    0.000  397.877     0.000  149.292    0.000  149.292
195.40   434.002   90.794    0.000   90.794    35.452  424.166    0.000  424.166     0.000  189.104    0.000  189.104
195.50   434.911   83.367    0.000   83.367    49.114  427.192    0.000  427.192     0.000  199.257    0.000  199.257
195.60   427.744   82.986    0.000   82.986    56.550  397.705    0.000  397.705     0.000  199.458    0.000  199.458
195.70   412.204  111.038    0.000  111.038    34.068  397.531    0.000  397.531     0.000  149.292    0.000  149.292
195.80   457.441  100.753    0.000  100.753    39.257  454.257    0.000  454.257     0.000  218.962    0.000  218.962
195.90   479.177   59.059    0.000   59.059    43.061  391.826    0.000  391.826     0.000  179.151    0.000  179.151
196.00   491.908   67.092    0.000   67.092    18.850  439.555    0.000  439.555     0.000  129.387    0.000  129.387
196.10   477.631   62.944    0.000   62.944    31.907  441.759    0.000  441.759     0.000  129.387    0.000  129.387
196.20   446.305   57.536    0.000   57.536    21.877  407.130    0.000  407.130     0.000  189.104    0.000  189.104
196.30   482.704   79.805    0.000   79.805     5.707  444.700    0.000  444.700     0.000  169.198    0.000  169.198
196.40   439.548   63.666    0.000   63.666    20.666  379.503    0.000  379.503     0.000  149.292    0.000  149.292
196.50   456.216   90.838    0.000   90.838    26.373  412.446    0.000  412.446     0.000  189.104    0.000  189.104
196.60   495.376   90.135    0.000   90.135    13.316  435.320    0.000  435.320     0.000  169.198    0.000  169.198
196.70   409.021  123.323    0.000  123.323     0.000  437.177    0.000  437.177     0.000  119.434    0.000  119.434
196.80   378.363  147.142    0.000  147.142     0.000  409.508    0.000  409.508     0.000  189.305    0.000  189.305
196.90   420.549  142.948    0.000  142.948     7.263  450.190    0.000  450.190     0.000  169.198    0.000  169.198
197.00   378.240  161.195    0.000  161.195     1.816  448.332    0.000  448.332     0.000  169.198    0.000  169.198
197.10   333.194  196.058    0.000  196.058     0.000  452.740    0.000  452.740     0.000  179.151    0.000  179.151
197.20   377.865  223.137    0.000  223.137     0.000  439.555    0.000  439.555     0.000  159.647    0.000  159.647
197.30   367.123  158.055    0.000  158.055     0.000  443.015    0.000  443.015     0.000  189.104    0.000  189.104
197.40   345.281  181.491    0.000  181.491     0.000  455.595    0.000  455.595     0.000  179.151    0.000  179.151
197.50   356.574  187.561    0.000  187.561     0.000  462.039    0.000  462.039     0.000  189.104    0.000  189.104
197.60   402.583  179.382    0.000  179.382     0.000  412.100    0.000  412.100     0.000  169.198    0.000  169.198
197.70   461.000  110.017    0.000  110.017     0.000  450.492    0.000  450.492     0.000  189.305    0.000  189.305
197.80   450.960  112.497    0.000  112.497     7.609  436.657    0.000  436.657     0.000  228.915    0.000  228.915
197.90   394.711  163.059    0.000  163.059     0.000  450.796    0.000  450.796     0.000  218.962    0.000  218.962
198.00   384.354  176.371    0.000  176.371     0.000  419.018    0.000  419.018     0.000  159.245    0.000  159.245
198.10   340.266  170.595    0.000  170.595     0.000  420.618    0.000  420.618     0.000  159.245    0.000  159.245
198.20   412.655  153.223    0.000  153.223     0.000  432.810    0.000  432.810     0.000  169.198    0.000  169.198
198.30   421.873  160.628    0.000  160.628     7.350  443.750    0.000  443.750     0.000  169.198    0.000  169.198
198.40   386.328  148.604    0.000  148.604     0.000  432.767    0.000  432.767     0.000  119.434    0.000  119.434
198.50   416.758  120.079    0.000  120.079     0.000  404.276    0.000  404.276     0.000  139.339    0.000  139.339
198.60   436.516  162.027    0.000  162.027     0.000  447.164    0.000  447.164     0.000  189.506    0.000  189.506
198.70   418.551  159.436    0.000  159.436     3.632  424.640    0.000  424.640     0.000  169.399    0.000  169.399
198.80   461.672  165.320    0.000  165.320     0.000  452.007    0.000  452.007     0.000  189.104    0.000  189.104
198.90   425.288  170.394    0.000  170.394     3.632  459.096    0.000  459.096     0.000  149.493    0.000  149.493
199.00   435.502  212.721    0.000  212.721     0.000  457.668    0.000  457.668     0.000  229.317    0.000  229.317
199.10   423.881  198.605    0.000  198.605     9.079  491.218    0.000  491.218     0.000  239.270    0.000  239.270
199.20   442.706  142.820    0.000  142.820    46.779  400.944    0.000  400.944     0.000  189.104    0.000  189.104
199.30   505.892   82.095    0.000   82.095    68.051  450.968    0.000  450.968     0.000  268.726    0.000  268.726
199.40   472.585   90.963    0.000   90.963    43.148  428.100    0.000  428.100     0.000  268.726    0.000  268.726
199.50   516.923   80.691    0.000   80.691    48.855  425.159    0.000  425.159     0.000  238.868    0.000  238.868
199.60   466.557   71.855    0.000   71.855    16.948  438.389    0.000  438.389     0.000  209.009    0.000  209.009
199.70   395.146  141.032    0.000  141.032     9.079  528.184    0.000  528.184     0.000  378.810    0.000  378.810
199.80   425.848  104.018    0.000  104.018     0.000  431.045    0.000  431.045     0.000  272.546    0.000  272.546
199.90   509.642  101.143    0.000  101.143     3.805  521.145    0.000  521.145     0.000  311.352    0.000  311.352
200.00   466.959   94.589    0.000   94.589     5.707  464.335    0.000  464.335     0.000  323.919    0.000  323.919
200.10   436.223  112.586    0.000  112.586     0.000  420.150    0.000  420.150     0.000  261.789    0.000  261.789
200.20   439.176  122.675    0.000  122.675     7.263  435.455    0.000  435.455     0.000  273.552    0.000  273.552
200.30   469.256  117.804    0.000  117.804     0.000  467.535    0.000  467.535     0.000  261.789    0.000  261.789
200.40   528.441  124.333    0.000  124.333     0.000  512.844    0.000  512.844     0.000  383.234    0.000  383.234
200.50   480.192  133.859    0.000  133.859     9.166  517.340    0.000  517.340     0.000  394.996    0.000  394.996
200.60   443.301  143.312    0.000  143.312     1.816  513.277    0.000  513.277     0.000  342.819    0.000  342.819
200.70   442.879  110.593    0.000  110.593     0.000  457.504    0.000  457.504     0.000  253.043    0.000  253.043
200.80   512.553   83.118    0.000   83.118     3.632  494.340    0.000  494.340     0.000  334.475    0.000  334.475
200.90   441.486  148.167    0.000  148.167     0.000  449.982    0.000  449.982     0.000  321.104    0.000  321.104
201.00   493.073  127.381    0.000  127.381     0.000  580.982    0.000  580.982     0.000  372.074    0.000  372.074
201.10   468.011  100.459    0.000  100.459     0.000  500.998    0.000  500.998     0.000  422.643    0.000  422.643
201.20   453.326  158.895    0.000  158.895     0.000  604.024    0.000  604.024     0.000  525.790    0.000  525.790
201.30   256.893  263.422    0.000  263.422     0.000  484.871    0.000  484.871     0.000  270.938    0.000  270.938
201.40   372.725  186.876    0.000  186.876     0.000  548.207    0.000  548.207     0.000  342.216    0.000  342.216
201.50   378.344  185.490    0.000  185.490     0.000  556.812    0.000  556.812     0.000  450.290    0.000  450.290
201.60   462.061  125.828    0.000  125.828     0.000  480.505    0.000  480.505     0.000  329.850    0.000  329.850
201.70   429.014  139.283    0.000  139.283     0.000  505.667    0.000  505.667     0.000  311.754    0.000  311.754
201.80   424.690  142.942    0.000  142.942     7.263  532.905    0.000  532.905     0.000  340.809    0.000  340.809
201.90   456.483  103.926    0.000  103.926     0.000  492.178    0.000  492.178     0.000  340.406    0.000  340.406
202.00   357.036  203.270    0.000  203.270     0.000  555.214    0.000  555.214     0.000  441.342    0.000  441.342
202.10   395.184  158.648    0.000  158.648     0.000  553.830    0.000  553.830     0.000  342.015    0.000  342.015
202.20   395.269  169.997    0.000  169.997     0.000  520.799    0.000  520.799     0.000  414.701    0.000  414.701
202.30   396.319  144.325    0.000  144.325     0.000  520.626    0.000  520.626     0.000  361.116    0.000  361.116
202.40   417.578  155.866    0.000  155.866     0.000  506.446    0.000  506.446     0.000  380.218    0.000  380.218
202.50   404.838  162.017    0.000  162.017     0.000  582.019    0.000  582.019     0.000  402.737    0.000  402.737
202.60   390.065  160.989    0.000  160.989     0.000  514.747    0.000  514.747     0.000  371.270    0.000  371.270
202.70   406.035  157.962    0.000  157.962     0.000  505.235    0.000  505.235     0.000  400.324    0.000  400.324
202.80   422.084  113.835    0.000  113.835     0.000  524.820    0.000  524.820     0.000  378.408    0.000  378.408
202.90   404.582  167.338    0.000  167.338     0.000  525.642    0.000  525.642     0.000  410.076    0.000  410.076
203.00   385.305  181.806    0.000  181.806     0.000  558.283    0.000  558.283     0.000  480.952    0.000  480.952
203.10   412.066  150.864    0.000  150.864     0.000  546.913    0.000  546.913     0.000  438.728    0.000  438.728
203.20   371.103  199.647    0.000  199.647     0.000  545.443    0.000  545.443     0.000  469.994    0.000  469.994
203.30   427.952  164.446    0.000  164.446     0.000  580.290    0.000  580.290     0.000  410.679    0.000  410.679
203.40   388.478  205.540    0.000  205.540     0.000  531.608    0.000  531.608     0.000  491.709    0.000  491.709
203.50   370.950  193.946    0.000  193.946     0.000  520.973    0.000  520.973     0.000  439.130    0.000  439.130
203.60   421.740  166.270    0.000  166.270     0.000  533.380    0.000  533.380     0.000  341.010    0.000  341.010
203.70   466.245  151.611    0.000  151.611     0.000  579.295    0.000  579.295     0.000  460.041    0.000  460.041
203.80   363.753  158.062    0.000  158.062    45.396  454.818    0.000  454.818     0.000  323.617    0.000  323.617
203.90   425.176  135.927    0.000  135.927    43.580  501.775    0.000  501.775     0.000  371.069    0.000  371.069
204.00   445.149  128.305    0.000  128.305    41.764  535.195    0.000  535.195     0.000  382.228    0.000  382.228
204.10   415.713  116.631    0.000  116.631    45.396  501.776    0.000  501.776     0.000  418.018    0.000  418.018
204.20   443.094  124.904    0.000  124.904    47.212  512.023    0.000  512.023     0.000  467.782    0.000  467.782
204.30   463.139  128.509    0.000  128.509    50.844  499.139    0.000  499.139     0.000  498.646    0.000  498.646
204.40   457.985   75.539    0.000   75.539    39.948  489.498    0.000  489.498     0.000  428.172    0.000  428.172
204.50   440.975   94.213    0.000   94.213    52.659  497.236    0.000  497.236     0.000  408.065    0.000  408.065
204.60   419.744  116.931    0.000  116.931    40.035  476.701    0.000  476.701     0.000  379.615    0.000  379.615
204.70   381.344  147.652    0.000  147.652    22.309  521.923    0.000  521.923     0.000  429.178    0.000  429.178
204.80   393.416  135.398    0.000  135.398     9.425  497.150    0.000  497.150     0.000  488.693    0.000  488.693
204.90   381.909  156.828    0.000  156.828    23.779  536.536    0.000  536.536     0.000  458.433    0.000  458.433
205.00   376.271  163.573    0.000  163.573    12.797  544.967    0.000  544.967     0.000  487.688    0.000  487.688
205.10   422.552  141.158    0.000  141.158    26.200  524.214    0.000  524.214     0.000  427.971    0.000  427.971
205.20   384.346  160.911    0.000  160.911    22.136  515.567    0.000  515.567     0.000  468.185    0.000  468.185
205.30   391.752  162.696    0.000  162.696     3.632  517.860    0.000  517.860     0.000  437.924    0.000  437.924
205.40   369.257  170.447    0.000  170.447     1.816  529.101    0.000  529.101     0.000  349.354    0.000  349.354
205.50   421.892  163.175    0.000  163.175    10.895  550.973    0.000  550.973     0.000  422.241    0.000  422.241
205.60   383.088  188.276    0.000  188.276     0.000  540.772    0.000  540.772     0.000  391.578    0.000  391.578
205.70   385.715  185.510    0.000  185.510     9.079  517.601    0.000  517.601     0.000  348.550    0.000  348.550
205.80   378.329  191.752    0.000  191.752     5.448  532.430    0.000  532.430     0.000  338.396    0.000  338.396
205.90   332.858  210.561    0.000  210.561     0.000  555.128    0.000  555.128     0.000  330.856    0.000  330.856
206.00   414.958  155.150    0.000  155.150     9.079  544.146    0.000  544.146     0.000  437.924    0.000  437.924
206.10   456.086  189.085    0.000  189.085     9.079  519.278    0.000  519.278     0.000  251.132    0.000  251.132
206.20   552.272  137.554    0.000  137.554    34.933  494.159    0.000  494.159     0.000  298.585    0.000  298.585
206.30   433.590  176.938    0.000  176.938     7.263  477.256    0.000  477.256     0.000  308.537    0.000  308.537
206.40   425.022  184.963    0.000  184.963     0.000  446.992    0.000  446.992     0.000  238.868    0.000  238.868
206.50   457.241  171.926    0.000  171.926    23.606  490.359    0.000  490.359     0.000  268.726    0.000  268.726
206.60   402.587  171.037    0.000  171.037    10.895  490.183    0.000  490.183     0.000  218.962    0.000  218.962
206.70   411.800  172.202    0.000  172.202    10.895  476.132    0.000  476.132     0.000  318.490    0.000  318.490
206.80   351.381  220.922    0.000  220.922     1.816  466.748    0.000  466.748     0.000  311.955    0.000  311.955
206.90   364.388  219.462    0.000  219.462     7.263  448.073    0.000  448.073     0.000  243.693    0.000  243.693
207.00   384.347  213.231    0.000  213.231     3.632  468.692    0.000  468.692     0.000  262.392    0.000  262.392
207.10   366.111  209.385    0.000  209.385     0.000  457.105    0.000  457.105     0.000  262.593    0.000  262.593
207.20   361.218  210.078    0.000  210.078     7.263  421.699    0.000  421.699     0.000  250.831    0.000  250.831
207.30   404.357  159.701    0.000  159.701    38.219  452.093    0.000  452.093     0.000  279.081    0.000  279.081
207.40   543.953  103.237    0.000  103.237     0.000  571.121    0.000  571.121     0.000  432.193    0.000  432.193
207.50   647.439   44.477    0.000   44.477     0.000  512.315    0.000  512.315     0.000  200.866    0.000  200.866
207.60   636.637   30.299    0.000   30.299     0.000  485.293    0.000  485.293     0.000  211.221    0.000  211.221
207.70   726.042   17.500    0.000   17.500     3.718  564.982    0.000  564.982     0.000  487.889    0.000  487.889
207.80   613.146   66.584    0.000   66.584    35.106  460.958    0.000  460.958     0.000  428.172    0.000  428.172
207.90   600.758   15.358    0.000   15.358    62.817  361.003    0.000  361.003     0.000  409.875    0.000  409.875
208.00   671.190   23.613    0.000   23.613    59.404  472.543    0.000  472.543     0.000  458.031    0.000  458.031
208.10   671.908   21.921    0.000   21.921    24.211  531.042    0.000  531.042     0.000  487.688    0.000  487.688
208.20   608.651   22.348    0.000   22.348    37.268  504.235    0.000  504.235     0.000  437.924    0.000  437.924
208.30   621.935   51.960    0.000   51.960    74.016  438.260    0.000  438.260     0.000  449.284    0.000  449.284
208.40   634.442   21.574    0.000   21.574    31.820  468.519    0.000  468.519     0.000  330.856    0.000  330.856
208.50   642.668   31.764    0.000   31.764    32.080  544.961    0.000  544.961     0.000  471.804    0.000  471.804
208.60   591.382   30.410    0.000   30.410    51.016  426.887    0.000  426.887     0.000  272.144    0.000  272.144
208.70   587.534   35.507    0.000   35.507     7.523  528.920    0.000  528.920     0.000  332.464    0.000  332.464
208.80   652.308    0.000    0.000    0.000   124.210  406.874    0.000  406.874     0.000  470.597    0.000  470.597
208.90   567.315   34.567    0.000   34.567   113.878  364.024    0.000  364.024     0.000  392.181    0.000  392.181
209.00   615.724   50.411    0.000   50.411    47.817  484.261    0.000  484.261     0.000  471.804    0.000  471.804
209.10   599.639   61.733    0.000   61.733    59.231  530.133    0.000  530.133     0.000  518.150    0.000  518.150
209.20   579.576   35.080    0.000   35.080    93.515  381.839    0.000  381.839     0.000  358.502    0.000  358.502
209.30   560.689   75.573    0.000   75.573    84.653  368.780    0.000  368.780     0.000  338.798    0.000  338.798
209.40   537.258   63.714    0.000   63.714    76.352  391.652    0.000  391.652     0.000  398.515    0.000  398.515
209.50   605.974   78.881    0.000   78.881    31.561  460.784    0.000  460.784     0.000  418.823    0.000  418.823
209.60   592.063   76.558    0.000   76.558    46.866  415.342    0.000  415.342     0.000  331.961    0.000  331.961
209.70   594.170   55.579    0.000   55.579    23.995  436.314    0.000  436.314     0.000  318.490    0.000  318.490
209.80   639.776   42.177    0.000   42.177     0.000  486.684    0.000  486.684     0.000  348.349    0.000  348.349
209.90   493.608   92.490    0.000   92.490     9.252  409.071    0.000  409.071     0.000  191.917    0.000  191.917
210.00   512.257   99.705    0.000   99.705     7.436  426.321    0.000  426.321     0.000  261.789    0.000  261.789
210.10   637.198   53.236    0.000   53.236    44.099  543.189    0.000  543.189     0.000  461.851    0.000  461.851
210.20   618.473   68.892    0.000   68.892    89.149  509.075    0.000  509.075     0.000  440.337    0.000  440.337
210.30   552.104  148.741    0.000  148.741    25.941  538.990    0.000  538.990     0.000  343.422    0.000  343.422
210.40   509.089  148.262    0.000  148.262    29.313  537.175    0.000  537.175     0.000  372.778    0.000  372.778
210.50   493.494  143.117    0.000  143.117    55.340  536.831    0.000  536.831     0.000  344.629    0.000  344.629
210.60   542.591  133.053    0.000  133.053    15.218  493.988    0.000  493.988     0.000  410.277    0.000  410.277
210.70   521.664  130.986    0.000  130.986     3.805  533.330    0.000  533.330     0.000  507.996    0.000  507.996
210.80   561.543  115.763    0.000  115.763    15.132  577.560    0.000  577.560     0.000  467.782    0.000  467.782
210.90   564.441    4.480    0.000    4.480    98.399  403.717    0.000  403.717     0.000  398.113    0.000  398.113
211.00   643.815   19.741    0.000   19.741    20.493  581.321    0.000  581.321     0.000  517.748    0.000  517.748
211.10   623.160   32.145    0.000   32.145    50.497  526.847    0.000  526.847     0.000  457.830    0.000  457.830
211.20   557.143   28.515    0.000   28.515     0.000  442.066    0.000  442.066     0.000  298.585    0.000  298.585
211.30   522.675   13.090    0.000   13.090    25.681  466.405    0.000  466.405     0.000  348.349    0.000  348.349
211.40   588.537   21.612    0.000   21.612    28.102  472.159    0.000  472.159     0.000  427.971    0.000  427.971
211.50   614.062   19.708    0.000   19.708    73.455  439.212    0.000  439.212     0.000  398.113    0.000  398.113
211.60   621.374    0.000    0.000    0.000    54.040  413.964    0.000  413.964     0.000  368.254    0.000  368.254
211.70   573.736   19.995    0.000   19.995     1.902  471.896    0.000  471.896     0.000  328.443    0.000  328.443
211.80   512.541   71.065    0.000   71.065     0.000  480.457    0.000  480.457     0.000  378.609    0.000  378.609
211.90   565.017   58.231    0.000   58.231    16.429  472.588    0.000  472.588     0.000  418.823    0.000  418.823
212.00   514.430   83.508    0.000   83.508    18.158  493.209    0.000  493.209     0.000  391.779    0.000  391.779
212.10   465.707  133.959    0.000  133.959    12.711  521.096    0.000  521.096     0.000  510.409    0.000  510.409
212.20   486.190  155.110    0.000  155.110     5.448  530.091    0.000  530.091     0.000  461.248    0.000  461.248
212.30   533.593  137.166    0.000  137.166     5.534  592.993    0.000  592.993     0.000  481.958    0.000  481.958
212.40   507.149  102.466    0.000  102.466     0.000  482.620    0.000  482.620     0.000  360.714    0.000  360.714
212.50   512.997  124.251    0.000  124.251     9.079  540.642    0.000  540.642     0.000  380.419    0.000  380.419
212.60   478.672  130.832    0.000  130.832     3.632  532.426    0.000  532.426     0.000  410.679    0.000  410.679
212.70   523.215  104.406    0.000  104.406    12.711  511.496    0.000  511.496     0.000  361.518    0.000  361.518
212.80   513.579  124.899    0.000  124.899     7.263  554.044    0.000  554.044     0.000  489.699    0.000  489.699
212.90   530.746   87.760    0.000   87.760    12.797  539.472    0.000  539.472     0.000  447.877    0.000  447.877
213.00   493.586  114.826    0.000  114.826     1.816  524.641    0.000  524.641     0.000  349.153    0.000  349.153
213.10   501.732  101.182    0.000  101.182     0.000  507.088    0.000  507.088     0.000  427.971    0.000  427.971
213.20   516.502  120.034    0.000  120.034     1.816  565.325    0.000  565.325     0.000  467.983    0.000  467.983
213.30   482.056  107.056    0.000  107.056     0.000  468.091    0.000  468.091     0.000  358.301    0.000  358.301
213.40   531.108  122.164    0.000  122.164     0.000  463.205    0.000  463.205     0.000  358.502    0.000  358.502
213.50   506.708  104.547    0.000  104.547     3.632  564.245    0.000  564.245     0.000  458.031    0.000  458.031
213.60   489.251   98.407    0.000   98.407     0.000  506.485    0.000  506.485     0.000  358.301    0.000  358.301
213.70   469.391  117.669    0.000  117.669     0.000  474.145    0.000  474.145     0.000  338.798    0.000  338.798
213.80   590.399  142.089    0.000  142.089     3.632  597.579    0.000  597.579     0.000  398.113    0.000  398.113
213.90   528.444  126.237    0.000  126.237     3.632  511.801    0.000  511.801     0.000  358.301    0.000  358.301
214.00   533.971  129.758    0.000  129.758     0.000  515.085    0.000  515.085     0.000  338.396    0.000  338.396
214.10   493.065   90.909    0.000   90.909     0.000  436.399    0.000  436.399     0.000  368.254    0.000  368.254
214.20   567.088  103.959    0.000  103.959     7.263  489.017    0.000  489.017     0.000  358.301    0.000  358.301
214.30   530.582   97.095    0.000   97.095     0.000  462.560    0.000  462.560     0.000  318.490    0.000  318.490
214.40   543.978  134.543    0.000  134.543     0.000  517.984    0.000  517.984     0.000  487.688    0.000  487.688
214.50   535.041  112.313    0.000  112.313     3.632  566.406    0.000  566.406     0.000  368.254    0.000  368.254
214.60   545.201  125.048    0.000  125.048     0.000  533.206    0.000  533.206     0.000  408.267    0.000  408.267
214.70   523.377   99.971    0.000   99.971     3.632  461.564    0.000  461.564     0.000  328.443    0.000  328.443
214.80   607.115   95.315    0.000   95.315     0.000  464.332    0.000  464.332     0.000  268.726    0.000  268.726
214.90   521.080  146.557    0.000  146.557     0.000  456.895    0.000  456.895     0.000  222.179    0.000  222.179
215.00   589.486  120.832    0.000  120.832     9.079  516.170    0.000  516.170     0.000  308.537    0.000  308.537
215.10   563.622  123.633    0.000  123.633    22.222  453.090    0.000  453.090     0.000  239.169    0.000  239.169
215.20   596.187   81.977    0.000   81.977    16.688  455.469    0.000  455.469     0.000  199.257    0.000  199.257
215.30   528.701  113.633    0.000  113.633     5.707  490.445    0.000  490.445     0.000  258.773    0.000  258.773
215.40   566.520  118.857    0.000  118.857     0.000  507.910    0.000  507.910     0.000  258.773    0.000  258.773
215.50   534.579   71.345    0.000   71.345    16.861  406.351    0.000  406.351     0.000  199.056    0.000  199.056
215.60   580.285   82.923    0.000   82.923    20.320  496.884    0.000  496.884     0.000  338.597    0.000  338.597
215.70   572.318   98.778    0.000   98.778    35.538  455.120    0.000  455.120     0.000  298.786    0.000  298.786
215.80   502.103  104.477    0.000  104.477    27.885  415.992    0.000  415.992     0.000  209.009    0.000  209.009
215.90   542.205  106.471    0.000  106.471    59.575  430.736    0.000  430.736     0.000  209.009    0.000  209.009
216.00   507.267  101.744    0.000  101.744    41.505  371.635    0.000  371.635     0.000  218.962    0.000  218.962
216.10   500.718  109.390    0.000  109.390    30.437  422.394    0.000  422.394     0.000  279.483    0.000  279.483
216.20   516.423  108.718    0.000  108.718    61.479  402.806    0.000  402.806     0.000  269.932    0.000  269.932
216.30   468.174  106.308    0.000  106.308    32.036  385.861    0.000  385.861     0.000  229.317    0.000  229.317
216.40   501.775   95.546    0.000   95.546    40.856  434.497    0.000  434.497     0.000  350.359    0.000  350.359
216.50   592.180   83.142    0.000   83.142    85.644  438.565    0.000  438.565     0.000  328.443    0.000  328.443
216.60   533.519  101.994    0.000  101.994    58.193  443.926    0.000  443.926     0.000  368.857    0.000  368.857
216.70   556.605  124.736    0.000  124.736    24.643  539.040    0.000  539.040     0.000  359.508    0.000  359.508
216.80   546.331  109.587    0.000  109.587     5.448  461.259    0.000  461.259     0.000  219.565    0.000  219.565
216.90   492.702  114.085    0.000  114.085    22.655  457.281    0.000  457.281     0.000  319.194    0.000  319.194
217.00   571.095  100.440    0.000  100.440    55.383  500.777    0.000  500.777     0.000  368.656    0.000  368.656
217.10   481.317   92.497    0.000   92.497    94.985  349.373    0.000  349.373     0.000  328.845    0.000  328.845
217.20   536.343   98.678    0.000   98.678    87.462  399.695    0.000  399.695     0.000  318.892    0.000  318.892
217.30   530.862  115.064    0.000  115.064    53.870  427.754    0.000  427.754     0.000  300.092    0.000  300.092
217.40   568.754   84.980    0.000   84.980    44.618  508.432    0.000  508.432     0.000  410.478    0.000  410.478
217.50   552.810   98.397    0.000   98.397    40.121  479.117    0.000  479.117     0.000  300.595    0.000  300.595
217.60   559.711  104.992    0.000  104.992    71.250  457.414    0.000  457.414     0.000  379.615    0.000  379.615
217.70   558.646  122.310    0.000  122.310    59.836  467.094    0.000  467.094     0.000  389.767    0.000  389.767
217.80   563.659   88.679    0.000   88.679    27.670  472.546    0.000  472.546     0.000  249.424    0.000  249.424
217.90   512.575  104.759    0.000  104.759    37.181  437.308    0.000  437.308     0.000  239.672    0.000  239.672
218.00   492.607  120.522    0.000  120.522    37.095  483.610    0.000  483.610     0.000  270.133    0.000  270.133
218.10   521.354  137.931    0.000  137.931    16.515  434.715    0.000  434.715     0.000  230.322    0.000  230.322
218.20   520.197  135.515    0.000  135.515    11.241  475.832    0.000  475.832     0.000  179.955    0.000  179.955
218.30   481.462  126.233    0.000  126.233    45.396  411.583    0.000  411.583     0.000   80.025    0.000   80.025
218.40   534.268  142.197    0.000  142.197    14.786  425.464    0.000  425.464     0.000  139.742    0.000  139.742
218.50   530.756  168.730    0.000  168.730    36.749  477.040    0.000  477.040     0.000  260.381    0.000  260.381
218.60   518.593  146.554    0.000  146.554    33.723  450.019    0.000  450.019     0.000  240.074    0.000  240.074
218.70   466.938  153.611    0.000  153.611    13.143  420.968    0.000  420.968     0.000  190.109    0.000  190.109
218.80   548.802  108.148    0.000  108.148    40.813  451.661    0.000  451.661     0.000  220.269    0.000  220.269
218.90   512.700  118.494    0.000  118.494    20.407  431.127    0.000  431.127     0.000  199.861    0.000  199.861
219.00   458.336  140.597    0.000  140.597    20.234  421.182    0.000  421.182     0.000  199.861    0.000  199.861
219.10   506.346  120.071    0.000  120.071    16.775  393.298    0.000  393.298     0.000  160.451    0.000  160.451
219.20   543.231  123.822    0.000  123.822    28.102  467.961    0.000  467.961     0.000  249.625    0.000  249.625
219.30   492.080  140.398    0.000  140.398    14.786  401.507    0.000  401.507     0.000   71.077    0.000   71.077
219.40   522.398  119.316    0.000  119.316    13.230  400.945    0.000  400.945     0.000  111.491    0.000  111.491
219.50   504.120  109.213    0.000  109.213    18.764  395.499    0.000  395.499     0.000  162.261    0.000  162.261
219.60   559.248  115.559    0.000  115.559    18.764  477.256    0.000  477.256     0.000  289.938    0.000  289.938
219.70   519.233  125.625    0.000  125.625    13.143  444.531    0.000  444.531     0.000  239.672    0.000  239.672
219.80   516.793  119.323    0.000  119.323    13.316  415.821    0.000  415.821     0.000  141.248    0.000  141.248
219.90   608.515   79.476    0.000   79.476    24.557  448.333    0.000  448.333     0.000  222.782    0.000  222.782
220.00   574.306   53.551    0.000   53.551    20.061  420.144    0.000  420.144     0.000  179.553    0.000  179.553
220.10   472.678   88.608    0.000   88.608    22.828  379.891    0.000  379.891     0.000  120.439    0.000  120.439
220.20   550.134   78.383    0.000   78.383    24.730  419.539    0.000  419.539     0.000  169.198    0.000  169.198
220.30   554.257   87.132    0.000   87.132    17.121  422.869    0.000  422.869     0.000  268.927    0.000  268.927
220.40   485.552   67.448    0.000   67.448    32.339  413.789    0.000  413.789     0.000  219.364    0.000  219.364
220.50   543.734   65.105    0.000   65.105    39.948  433.330    0.000  433.330     0.000  268.726    0.000  268.726
220.60   508.654   66.608    0.000   66.608    34.241  403.326    0.000  403.326     0.000  149.292    0.000  149.292
220.70   494.472   62.594    0.000   62.594    26.632  348.678    0.000  348.678     0.000  110.285    0.000  110.285
220.80   605.850   56.852    0.000   56.852    26.459  412.145    0.000  412.145     0.000  209.009    0.000  209.009
220.90   591.791   73.219    0.000   73.219    39.689  440.985    0.000  440.985     0.000  189.506    0.000  189.506
221.00   551.344   86.467    0.000   86.467    27.756  462.859    0.000  462.859     0.000  239.873    0.000  239.873
221.10   509.548   91.384    0.000   91.384    31.820  440.504    0.000  440.504     0.000  209.813    0.000  209.813
221.20   515.553   91.919    0.000   91.919    25.854  467.225    0.000  467.225     0.000  199.660    0.000  199.660
221.30   563.075   86.508    0.000   86.508    16.948  414.051    0.000  414.051     0.000  170.706    0.000  170.706
221.40   534.362   73.465    0.000   73.465    26.459  419.451    0.000  419.451     0.000  172.013    0.000  172.013
221.50   606.732   73.393    0.000   73.393    16.948  488.975    0.000  488.975     0.000  209.612    0.000  209.612
221.60   582.693   64.431    0.000   64.431    18.677  463.034    0.000  463.034     0.000  268.927    0.000  268.927
221.70   540.975   89.221    0.000   89.221    13.316  431.428    0.000  431.428     0.000  229.518    0.000  229.518
221.80   500.885   63.570    0.000   63.570    26.286  393.510    0.000  393.510     0.000  199.660    0.000  199.660
221.90   407.204  224.479    0.000  224.479     0.000  441.156    0.000  441.156     0.000  199.056    0.000  199.056
222.00   384.261  220.038    0.000  220.038     0.000  463.380    0.000  463.380     0.000  199.056    0.000  199.056
222.10   380.334  213.335    0.000  213.335     0.000  469.649    0.000  469.649     0.000  179.151    0.000  179.151
222.20   364.077  238.112    0.000  238.112     0.000  465.154    0.000  465.154     0.000  159.245    0.000  159.245
222.30   423.737  219.399    0.000  219.399     0.000  468.048    0.000  468.048     0.000  229.518    0.000  229.518
222.40   385.247  189.374    0.000  189.374     0.000  433.630    0.000  433.630     0.000  219.565    0.000  219.565
222.50   467.456  171.021    0.000  171.021     0.000  467.444    0.000  467.444     0.000  179.352    0.000  179.352
222.60   437.115  138.989    0.000  138.989     1.816  439.678    0.000  439.678     0.000  101.236    0.000  101.236
222.70   439.737  181.498    0.000  181.498     3.805  469.519    0.000  469.519     0.000  248.820    0.000  248.820
222.80   635.692  106.457    0.000  106.457     5.534  738.694    0.000  738.694     0.000  647.637    0.000  647.637
222.90   581.546   70.306    0.000   70.306    20.234  617.809    0.000  617.809     0.000  568.114    0.000  568.114
223.00   643.630   80.718    0.000   80.718    13.143  718.289    0.000  718.289     0.000  527.499    0.000  527.499
223.10   549.428   74.562    0.000   74.562     3.632  596.238    0.000  596.238     0.000  447.877    0.000  447.877
223.20   604.645   86.497    0.000   86.497    12.884  682.967    0.000  682.967     0.000  479.344    0.000  479.344
223.30   579.688   73.576    0.000   73.576     7.350  633.376    0.000  633.376     0.000  477.936    0.000  477.936
223.40   561.608   81.965    0.000   81.965    17.121  580.671    0.000  580.671     0.000  408.065    0.000  408.065
223.50   616.161   83.895    0.000   83.895    35.279  668.958    0.000  668.958     0.000  498.646    0.000  498.646
223.60   569.711   82.935    0.000   82.935    31.734  687.810    0.000  687.810     0.000  507.795    0.000  507.795
223.70   566.558   86.706    0.000   86.706    15.132  641.334    0.000  641.334     0.000  537.452    0.000  537.452
223.80   565.895   73.153    0.000   73.153     3.805  632.467    0.000  632.467     0.000  488.090    0.000  488.090
223.90   582.561   75.358    0.000   75.358     7.609  658.580    0.000  658.580     0.000  518.351    0.000  518.351
224.00   600.192   78.963    0.000   78.963    32.296  608.686    0.000  608.686     0.000  477.735    0.000  477.735
224.10   613.880   72.360    0.000   72.360    31.647  636.488    0.000  636.488     0.000  518.451    0.000  518.451
224.20   571.169   75.440    0.000   75.440     1.902  698.787    0.000  698.787     0.000  490.401    0.000  490.401
224.30   596.095   76.232    0.000   76.232     5.448  664.116    0.000  664.116     0.000  537.452    0.000  537.452
224.40   611.378   83.515    0.000   83.515    20.925  675.487    0.000  675.487     0.000  577.364    0.000  577.364
224.50   601.923   88.457    0.000   88.457     3.632  653.999    0.000  653.999     0.000  528.304    0.000  528.304
224.60   557.489  111.305    0.000  111.305    31.647  686.381    0.000  686.381     0.000  500.054    0.000  500.054
224.70   547.672  132.523    0.000  132.523     0.000  676.779    0.000  676.779     0.000  491.306    0.000  491.306
224.80   567.448  139.606    0.000  139.606    16.343  683.310    0.000  683.310     0.000  444.659    0.000  444.659
224.90   532.019  145.970    0.000  145.970    34.933  700.388    0.000  700.388     0.000  468.385    0.000  468.385
225.00   546.760  133.526    0.000  133.526    30.177  666.924    0.000  666.924     0.000  508.397    0.000  508.397
225.10   616.721  105.137    0.000  105.137    30.177  643.750    0.000  643.750     0.000  489.396    0.000  489.396
225.20   548.177   89.500    0.000   89.500    15.045  582.448    0.000  582.448     0.000  448.078    0.000  448.078
225.30   601.407  133.046    0.000  133.046    11.068  649.803    0.000  649.803     0.000  469.994    0.000  469.994
225.40   605.685  139.836    0.000  139.836    35.106  666.969    0.000  666.969     0.000  538.256    0.000  538.256
225.50   566.318  160.170    0.000  160.170    47.471  653.395    0.000  653.395     0.000  560.072    0.000  560.072
225.60   574.639  109.775    0.000  109.775     3.632  613.227    0.000  613.227     0.000  419.024    0.000  419.024
225.70   576.382  142.575    0.000  142.575     0.000  664.981    0.000  664.981     0.000  469.893    0.000  469.893
225.80   575.925  101.882    0.000  101.882     0.000  592.995    0.000  592.995     0.000  438.527    0.000  438.527
225.90   507.805   92.072    0.000   92.072    20.579  579.549    0.000  579.549     0.000  439.331    0.000  439.331
226.00   554.222   79.311    0.000   79.311    15.045  528.226    0.000  528.226     0.000  418.823    0.000  418.823
226.10   580.803   89.310    0.000   89.310     0.000  602.115    0.000  602.115     0.000  409.272    0.000  409.272
226.20   519.355  100.450    0.000  100.450    33.896  573.626    0.000  573.626     0.000  398.213    0.000  398.213
226.30   529.186  105.681    0.000  105.681    11.241  588.802    0.000  588.802     0.000  468.587    0.000  468.587
226.40   528.519  102.088    0.000  102.088    11.068  623.086    0.000  623.086     0.000  429.278    0.000  429.278
226.50   571.257   86.313    0.000   86.313    35.538  586.464    0.000  586.464     0.000  399.118    0.000  399.118
226.60   549.409   47.170    0.000   47.170    37.787  527.969    0.000  527.969     0.000  448.480    0.000  448.480
226.70   546.271   72.802    0.000   72.802    25.854  575.010    0.000  575.010     0.000  408.166    0.000  408.166
226.80   535.556   90.055    0.000   90.055    33.550  553.348    0.000  553.348     0.000  378.911    0.000  378.911
226.90   597.078   63.257    0.000   63.257    11.327  584.478    0.000  584.478     0.000  448.681    0.000  448.681
227.00   498.552  120.783    0.000  120.783     0.000  560.697    0.000  560.697     0.000  469.089    0.000  469.089
227.10   457.917  106.506    0.000  106.506     0.000  526.843    0.000  526.843     0.000  338.697    0.000  338.697
227.20   490.366  129.618    0.000  129.618     0.000  563.722    0.000  563.722     0.000  458.835    0.000  458.835
227.30   519.310  125.196    0.000  125.196     0.000  571.632    0.000  571.632     0.000  371.471    0.000  371.471
227.40   498.660  129.871    0.000  129.871     0.000  590.013    0.000  590.013     0.000  439.331    0.000  439.331
227.50   509.620  101.699    0.000  101.699     0.000  603.193    0.000  603.193     0.000  401.330    0.000  401.330
227.60   438.410  142.339    0.000  142.339     0.000  584.342    0.000  584.342     0.000  372.678    0.000  372.678
227.70   504.063  140.471    0.000  140.471     0.000  623.469    0.000  623.469     0.000  463.459    0.000  463.459
227.80   505.747  134.735    0.000  134.735     0.000  571.848    0.000  571.848     0.000  434.003    0.000  434.003
227.90   490.248  134.777    0.000  134.777     0.000  599.560    0.000  599.560     0.000  480.650    0.000  480.650
228.00   515.571  134.629    0.000  134.629     0.000  655.809    0.000  655.809     0.000  542.277    0.000  542.277
228.10   463.611  134.795    0.000  134.795     0.000  620.570    0.000  620.570     0.000  584.802    0.000  584.802
228.20   471.773  138.278    0.000  138.278     0.000  577.378    0.000  577.378     0.000  384.036    0.000  384.036
228.30   508.836  111.155    0.000  111.155     0.000  605.531    0.000  605.531     0.000  427.971    0.000  427.971
228.40   493.353  156.409    0.000  156.409     0.000  655.422    0.000  655.422     0.000  498.545    0.000  498.545
228.50   484.934  179.129    0.000  179.129     1.816  638.431    0.000  638.431     0.000  527.800    0.000  527.800
228.60   489.093  179.338    0.000  179.338     0.000  673.106    0.000  673.106     0.000  539.260    0.000  539.260
228.70   495.308  155.960    0.000  155.960     0.000  650.489    0.000  650.489     0.000  538.557    0.000  538.557
228.80   502.256  161.956    0.000  161.956     0.000  643.620    0.000  643.620     0.000  449.083    0.000  449.083
228.90   486.127  148.911    0.000  148.911     0.000  638.216    0.000  638.216     0.000  548.711    0.000  548.711
229.00   484.224  177.048    0.000  177.048     0.000  641.588    0.000  641.588     0.000  548.611    0.000  548.611
229.10   434.622  199.960    0.000  199.960     0.000  635.060    0.000  635.060     0.000  669.451    0.000  669.451
229.20   493.775  161.116    0.000  161.116     0.000  638.432    0.000  638.432     0.000  618.079    0.000  618.079
229.30   442.054  175.136    0.000  175.136     0.000  619.236    0.000  619.236     0.000  619.284    0.000  619.284
229.40   475.018  147.176    0.000  147.176     0.000  595.632    0.000  595.632     0.000  509.001    0.000  509.001
229.50   496.750  138.323    0.000  138.323     0.000  610.806    0.000  610.806     0.000  469.793    0.000  469.793
229.60   508.893  121.118    0.000  121.118     0.000  626.977    0.000  626.977     0.000  579.273    0.000  579.273
229.70   473.062  144.605    0.000  144.605     0.000  639.254    0.000  639.254     0.000  558.764    0.000  558.764
229.80   488.709  144.270    0.000  144.270     0.000  602.595    0.000  602.595     0.000  517.949    0.000  517.949
229.90   491.828  137.771    0.000  137.771     0.000  592.778    0.000  592.778     0.000  528.504    0.000  528.504
230.00   537.929  123.946    0.000  123.946     0.000  602.761    0.000  602.761     0.000  488.290    0.000  488.290
230.10   508.771  174.435    0.000  174.435     0.000  670.643    0.000  670.643     0.000  452.199    0.000  452.199
230.20   503.358  122.547    0.000  122.547     0.000  664.065    0.000  664.065     0.000  522.773    0.000  522.773
230.30   479.752  162.560    0.000  162.560     0.000  625.239    0.000  625.239     0.000  415.000    0.000  415.000
230.40   567.318   86.402    0.000   86.402     0.000  644.178    0.000  644.178     0.000  443.855    0.000  443.855
230.50   521.341  143.442    0.000  143.442     3.632  657.670    0.000  657.670     0.000  442.648    0.000  442.648
230.60   563.873   95.802    0.000   95.802     0.000  683.133    0.000  683.133     0.000  593.952    0.000  593.952
230.70   496.702  121.877    0.000  121.877     0.000  628.699    0.000  628.699     0.000  512.619    0.000  512.619
230.80   477.399  117.292    0.000  117.292     0.000  625.978    0.000  625.978     0.000  522.371    0.000  522.371
230.90   509.059  117.947    0.000  117.947     0.000  629.829    0.000  629.829     0.000  523.879    0.000  523.879
231.00   545.533  118.700    0.000  118.700     0.000  719.755    0.000  719.755     0.000  574.246    0.000  574.246
231.10   511.214  120.049    0.000  120.049     0.000  664.588    0.000  664.588     0.000  533.530    0.000  533.530
231.20   543.051  107.940    0.000  107.940     0.000  639.898    0.000  639.898     0.000  521.265    0.000  521.265
231.30   534.241   97.605    0.000   97.605     0.000  661.214    0.000  661.214     0.000  623.710    0.000  623.710
231.40   515.223  113.653    0.000  113.653     0.000  636.744    0.000  636.744     0.000  673.071    0.000  673.071
231.50   556.634  106.080    0.000  106.080     5.707  646.644    0.000  646.644     0.000  551.727    0.000  551.727
231.60   517.259  121.440    0.000  121.440     7.523  591.870    0.000  591.870     0.000  393.588    0.000  393.588
231.70   543.191  101.782    0.000  101.782     9.511  640.938    0.000  640.938     0.000  583.396    0.000  583.396
231.80   579.034  109.907    0.000  109.907     0.000  648.281    0.000  648.281     0.000  523.477    0.000  523.477
231.90   542.510  104.195    0.000  104.195     1.902  665.966    0.000  665.966     0.000  646.027    0.000  646.027
232.00   551.892  105.589    0.000  105.589     0.000  670.895    0.000  670.895     0.000  624.915    0.000  624.915
232.10   516.990   92.050    0.000   92.050     0.000  626.322    0.000  626.322     0.000  512.218    0.000  512.218
232.20   567.099  116.005    0.000  116.005     1.902  708.943    0.000  708.943     0.000  634.566    0.000  634.566
232.30   438.638  151.969    0.000  151.969     0.000  591.306    0.000  591.306     0.000  439.935    0.000  439.935
232.40   466.274  174.053    0.000  174.053     0.000  559.704    0.000  559.704     0.000  469.190    0.000  469.190
232.50   466.239  133.403    0.000  133.403     0.000  535.840    0.000  535.840     0.000  428.474    0.000  428.474
232.60   443.624  158.520    0.000  158.520     5.448  592.300    0.000  592.300     0.000  508.196    0.000  508.196
232.70   464.275  161.253    0.000  161.253     0.000  543.967    0.000  543.967     0.000  468.084    0.000  468.084
232.80   518.424  129.962    0.000  129.962     0.000  609.380    0.000  609.380     0.000  477.936    0.000  477.936
232.90   516.300  155.719    0.000  155.719     0.000  651.837    0.000  651.837     0.000  508.297    0.000  508.297
233.00   502.024  128.852    0.000  128.852     0.000  627.451    0.000  627.451     0.000  518.451    0.000  518.451
233.10   494.302  120.085    0.000  120.085     0.000  611.194    0.000  611.194     0.000  499.048    0.000  499.048
233.20   507.151  102.049    0.000  102.049     0.000  567.700    0.000  567.700     0.000  468.687    0.000  468.687
233.30   511.193  127.255    0.000  127.255     0.000  576.263    0.000  576.263     0.000  448.681    0.000  448.681
233.40   479.077  146.599    0.000  146.599     0.000  597.403    0.000  597.403     0.000  438.929    0.000  438.929
233.50   450.073  128.603    0.000  128.603     0.000  544.657    0.000  544.657     0.000  468.989    0.000  468.989
233.60   401.313  187.697    0.000  187.697     0.000  541.458    0.000  541.458     0.000  488.492    0.000  488.492
233.70   550.739  117.308    0.000  117.308     0.000  538.515    0.000  538.515     0.000  498.344    0.000  498.344
233.80   533.658  120.066    0.000  120.066     0.000  599.781    0.000  599.781     0.000  528.505    0.000  528.505
233.90   533.045   79.197    0.000   79.197     0.000  606.093    0.000  606.093     0.000  489.095    0.000  489.095
234.00   513.702   81.433    0.000   81.433     0.000  605.920    0.000  605.920     0.000  557.961    0.000  557.961
234.10   482.664  127.310    0.000  127.310     0.000  623.648    0.000  623.648     0.000  538.557    0.000  538.557
234.20   505.701  103.887    0.000  103.887     0.000  543.493    0.000  543.493     0.000  509.503    0.000  509.503
234.30   486.917  129.403    0.000  129.403     0.000  631.383    0.000  631.383     0.000  559.468    0.000  559.468
234.40   507.291  145.211    0.000  145.211     0.000  644.182    0.000  644.182     0.000  518.953    0.000  518.953
234.50   503.863  152.150    0.000  152.150     0.000  669.345    0.000  669.345     0.000  568.416    0.000  568.416
234.60   486.775  175.329    0.000  175.329     0.000  679.635    0.000  679.635     0.000  529.207    0.000  529.207
234.70   508.053  176.706    0.000  176.706     0.000  617.205    0.000  617.205     0.000  539.965    0.000  539.965
234.80   504.669  163.094    0.000  163.094     0.000  650.323    0.000  650.323     0.000  528.906    0.000  528.906
234.90   469.388  167.555    0.000  167.555     0.000  602.461    0.000  602.461     0.000  547.907    0.000  547.907
235.00   478.888  193.354    0.000  193.354     0.000  594.938    0.000  594.938     0.000  558.363    0.000  558.363
235.10   475.728  146.085    0.000  146.085     0.000  598.355    0.000  598.355     0.000  539.261    0.000  539.261
235.20   500.416  151.954    0.000  151.954     0.000  630.865    0.000  630.865     0.000  598.877    0.000  598.877
235.30   435.422  163.250    0.000  163.250     0.000  602.464    0.000  602.464     0.000  527.499    0.000  527.499
235.40   511.513  117.131    0.000  117.131     0.000  625.808    0.000  625.808     0.000  519.758    0.000  519.758
235.50   551.510  118.917    0.000  118.917     0.000  610.592    0.000  610.592     0.000  557.659    0.000  557.659
235.60   448.682  181.715    0.000  181.715     0.000  618.204    0.000  618.204     0.000  518.451    0.000  518.451
235.70   498.730  165.694    0.000  165.694     0.000  677.000    0.000  677.000     0.000  617.778    0.000  617.778
235.80   511.857  141.263    0.000  141.263     0.000  654.994    0.000  654.994     0.000  588.120    0.000  588.120
235.90   490.469  152.546    0.000  152.546     0.000  620.924    0.000  620.924     0.000  597.973    0.000  597.973
236.00   471.568  172.350    0.000  172.350     0.000  579.983    0.000  579.983     0.000  449.284    0.000  449.284
236.10   473.952  152.365    0.000  152.365     0.000  575.916    0.000  575.916     0.000  517.748    0.000  517.748
236.20   443.539  168.155    0.000  168.155     0.000  620.448    0.000  620.448     0.000  517.747    0.000  517.747
236.30   434.116  166.307    0.000  166.307     0.000  551.056    0.000  551.056     0.000  438.024    0.000  438.024
236.40   449.229  162.492    0.000  162.492     0.000  604.105    0.000  604.105     0.000  648.239    0.000  648.239
236.50   449.312  183.810    0.000  183.810     0.000  594.807    0.000  594.807     0.000  528.806    0.000  528.806
236.60   464.572  182.764    0.000  182.764     0.000  622.482    0.000  622.482     0.000  557.759    0.000  557.759
236.70   395.380  199.005    0.000  199.005     1.816  597.919    0.000  597.919     0.000  578.168    0.000  578.168
236.80   459.474  191.170    0.000  191.170     0.000  610.807    0.000  610.807     0.000  538.859    0.000  538.859
236.90   445.040  152.631    0.000  152.631     0.000  591.220    0.000  591.220     0.000  439.130    0.000  439.130
237.00   442.133  169.669    0.000  169.669     0.000  582.703    0.000  582.703     0.000  458.131    0.000  458.131
237.10   409.789  214.362    0.000  214.362     0.000  590.874    0.000  590.874     0.000  449.485    0.000  449.485
237.20   410.452  214.164    0.000  214.164     0.000  601.596    0.000  601.596     0.000  469.390    0.000  469.390
237.30   442.771  174.568    0.000  174.568     0.000  583.784    0.000  583.784     0.000  459.438    0.000  459.438
237.40   417.837  193.224    0.000  193.224     0.000  623.167    0.000  623.167     0.000  469.994    0.000  469.994
237.50   473.983  171.874    0.000  171.874     0.000  647.944    0.000  647.944     0.000  558.764    0.000  558.764
237.60   414.826  219.617    0.000  219.617     0.000  606.527    0.000  606.527     0.000  518.150    0.000  518.150
237.70   411.052  200.782    0.000  200.782     0.000  592.855    0.000  592.855     0.000  453.004    0.000  453.004
237.80   445.802  156.291    0.000  156.291     0.000  588.148    0.000  588.148     0.000  514.127    0.000  514.127
237.90   397.292  206.862    0.000  206.862     0.000  544.785    0.000  544.785     0.000  365.138    0.000  365.138
238.00   400.563  202.818    0.000  202.818     0.000  575.092    0.000  575.092     0.000  474.115    0.000  474.115
238.10   421.885  225.544    0.000  225.544     0.000  581.882    0.000  581.882     0.000  283.303    0.000  283.303
238.20   417.800  216.124    0.000  216.124     0.000  597.573    0.000  597.573     0.000  444.458    0.000  444.458
238.30   368.467  241.069    0.000  241.069     0.000  599.259    0.000  599.259     0.000  514.630    0.000  514.630
238.40   396.105  273.845    0.000  273.845     0.000  646.729    0.000  646.729     0.000  531.922    0.000  531.922
238.50   403.520  251.999    0.000  251.999     0.000  648.420    0.000  648.420     0.000  558.965    0.000  558.965
238.60   403.802  280.997    0.000  280.997     0.000  635.190    0.000  635.190     0.000  559.770    0.000  559.770
238.70   431.194  254.840    0.000  254.840     0.000  696.408    0.000  696.408     0.000  589.527    0.000  589.527
238.80   389.482  266.408    0.000  266.408     0.000  609.986    0.000  609.986     0.000  619.587    0.000  619.587
238.90   376.012  292.089    0.000  292.089     0.000  684.043    0.000  684.043     0.000  583.395    0.000  583.395
239.00   392.979  300.576    0.000  300.576     0.000  699.478    0.000  699.478     0.000  472.808    0.000  472.808
239.10   376.847  309.493    0.000  309.493     0.000  634.236    0.000  634.236     0.000  439.734    0.000  439.734
239.20   340.226  259.524    0.000  259.524     0.000  649.113    0.000  649.113     0.000  508.397    0.000  508.397
239.30   356.423  262.927    0.000  262.927     0.000  633.678    0.000  633.678     0.000  489.095    0.000  489.095
239.40   412.933  212.289    0.000  212.289     0.000  602.852    0.000  602.852     0.000  488.995    0.000  488.995
239.50   377.880  240.091    0.000  240.091     0.000  621.487    0.000  621.487     0.000  528.202    0.000  528.202
239.60   394.784  240.799    0.000  240.799     0.000  652.398    0.000  652.398     0.000  637.583    0.000  637.583
239.70   415.102  210.939    0.000  210.939     0.000  615.519    0.000  615.519     0.000  498.746    0.000  498.746
239.80   429.860  204.548    0.000  204.548     0.000  603.934    0.000  603.934     0.000  558.061    0.000  558.061
239.90   414.515  190.834    0.000  190.834     0.000  530.260    0.000  530.260     0.000  498.243    0.000  498.243
240.00   444.473  224.799    0.000  224.799     0.000  643.881    0.000  643.881     0.000  530.012    0.000  530.012
240.10   413.202  205.688    0.000  205.688     0.000  641.805    0.000  641.805     0.000  608.931    0.000  608.931
240.20   373.080  262.065    0.000  262.065     0.000  573.755    0.000  573.755     0.000  537.552    0.000  537.552
240.30   394.410  202.836    0.000  202.836     0.000  522.173    0.000  522.173     0.000  488.492    0.000  488.492
240.40   441.785  174.797    0.000  174.797     0.000  532.766    0.000  532.766     0.000  478.338    0.000  478.338
240.50   422.909  190.703    0.000  190.703     0.000  576.219    0.000  576.219     0.000  487.688    0.000  487.688
240.60   467.319  172.637    0.000  172.637     0.000  554.946    0.000  554.946     0.000  498.244    0.000  498.244
240.70   438.349  177.026    0.000  177.026     0.000  622.261    0.000  622.261     0.000  529.208    0.000  529.208
240.80   424.718  209.830    0.000  209.830     0.000  593.428    0.000  593.428     0.000  538.858    0.000  538.858
240.90   494.703  166.134    0.000  166.134     0.000  622.997    0.000  622.997     0.000  568.416    0.000  568.416
241.00   467.720  185.864    0.000  185.864     1.816  590.964    0.000  590.964     0.000  527.700    0.000  527.700
241.10   446.589  182.804    0.000  182.804     0.000  561.129    0.000  561.129     0.000  439.130    0.000  439.130
241.20   425.101  194.468    0.000  194.468     0.000  578.554    0.000  578.554     0.000  469.390    0.000  469.390
241.30   370.166  229.655    0.000  229.655     0.000  514.825    0.000  514.825     0.000  421.134    0.000  421.134
241.40   408.580  196.570    0.000  196.570     0.000  563.463    0.000  563.463     0.000  459.840    0.000  459.840
241.50   384.939  185.663    0.000  185.663     0.000  543.878    0.000  543.878     0.000  518.449    0.000  518.449
241.60   416.267  224.117    0.000  224.117     0.000  596.324    0.000  596.324     0.000  498.344    0.000  498.344
241.70   358.725  240.732    0.000  240.732     0.000  582.358    0.000  582.358     0.000  498.746    0.000  498.746
241.80   375.363  238.808    0.000  238.808     0.000  587.200    0.000  587.200     0.000  487.889    0.000  487.889
241.90   396.087  213.355    0.000  213.355     0.000  644.962    0.000  644.962     0.000  478.037    0.000  478.037
242.00   404.748  216.690    0.000  216.690     0.000  617.032    0.000  617.032     0.000  498.243    0.000  498.243
242.10   400.313  209.291    0.000  209.291     0.000  588.584    0.000  588.584     0.000  399.118    0.000  399.118
242.20   416.480  205.569    0.000  205.569     0.000  592.042    0.000  592.042     0.000  448.681    0.000  448.681
242.30   409.380  212.299    0.000  212.299     0.000  599.349    0.000  599.349     0.000  399.319    0.000  399.319
242.40   411.016  218.231    0.000  218.231     0.000  612.362    0.000  612.362     0.000  498.344    0.000  498.344
242.50   439.180  175.418    0.000  175.418     0.000  567.399    0.000  567.399     0.000  438.728    0.000  438.728
242.60   414.639  182.626    0.000  182.626     0.000  580.975    0.000  580.975     0.000  518.248    0.000  518.248
242.70   370.415  256.109    0.000  256.109     0.000  617.200    0.000  617.200     0.000  503.471    0.000  503.471
242.80   377.937  220.624    0.000  220.624     0.000  603.715    0.000  603.715     0.000  543.182    0.000  543.182
242.90   356.002  225.424    0.000  225.424     0.000  587.671    0.000  587.671     0.000  463.057    0.000  463.057
243.00   424.072  202.095    0.000  202.095     0.000  622.133    0.000  622.133     0.000  459.438    0.000  459.438
243.10   388.410  227.472    0.000  227.472     0.000  557.413    0.000  557.413     0.000  419.426    0.000  419.426
243.20   425.195  204.492    0.000  204.492     0.000  595.241    0.000  595.241     0.000  418.621    0.000  418.621
243.30   463.227  173.491    0.000  173.491     0.000  597.356    0.000  597.356     0.000  479.042    0.000  479.042
243.40   490.102  105.420    0.000  105.420     0.000  479.548    0.000  479.548     0.000  359.508    0.000  359.508
243.50   490.583  146.969    0.000  146.969     0.000  558.669    0.000  558.669     0.000  388.964    0.000  388.964
243.60   462.592  133.690    0.000  133.690     0.000  525.675    0.000  525.675     0.000  370.264    0.000  370.264
243.70   482.081   92.443    0.000   92.443     0.000  501.810    0.000  501.810     0.000  390.170    0.000  390.170
243.80   488.968  132.833    0.000  132.833     0.000  504.322    0.000  504.322     0.000  471.402    0.000  471.402
243.90   486.501  143.959    0.000  143.959     0.000  593.124    0.000  593.124     0.000  539.060    0.000  539.060
244.00   451.855  183.260    0.000  183.260     0.000  658.626    0.000  658.626     0.000  508.398    0.000  508.398
244.10   430.796  146.912    0.000  146.912     0.000  606.614    0.000  606.614     0.000  528.705    0.000  528.705
244.20   422.228  130.218    0.000  130.218     0.000  560.481    0.000  560.481     0.000  488.693    0.000  488.693
244.30   466.931   88.580    0.000   88.580     0.000  543.103    0.000  543.103     0.000  429.278    0.000  429.278
244.40   517.305  102.323    0.000  102.323     0.000  631.302    0.000  631.302     0.000  478.639    0.000  478.639
244.50   492.185  130.417    0.000  130.417     0.000  572.804    0.000  572.804     0.000  458.331    0.000  458.331
244.60   467.022  127.870    0.000  127.870     0.000  609.891    0.000  609.891     0.000  353.777    0.000  353.777
244.70   529.618  123.147    0.000  123.147     0.000  609.550    0.000  609.550     0.000  473.411    0.000  473.411
244.80   528.708  174.257    0.000  174.257     0.000  713.523    0.000  713.523     0.000  584.601    0.000  584.601
244.90   509.244  143.815    0.000  143.815     0.000  671.938    0.000  671.938     0.000  542.879    0.000  542.879
245.00   517.432  138.958    0.000  138.958     0.000  618.758    0.000  618.758     0.000  482.057    0.000  482.057
245.10   479.022  153.338    0.000  153.338     0.000  666.313    0.000  666.313     0.000  525.487    0.000  525.487
245.20   509.139  108.527    0.000  108.527     0.000  597.356    0.000  597.356     0.000  462.956    0.000  462.956
245.30   473.592  143.200    0.000  143.200     0.000  654.336    0.000  654.336     0.000  444.658    0.000  444.658
245.40   420.065  128.754    0.000  128.754     0.000  567.308    0.000  567.308     0.000  354.783    0.000  354.783
245.50   447.449  155.144    0.000  155.144     0.000  597.353    0.000  597.353     0.000  433.399    0.000  433.399
245.60   458.642  135.175    0.000  135.175     0.000  572.364    0.000  572.364     0.000  415.001    0.000  415.001
245.70   452.596  138.403    0.000  138.403     0.000  618.153    0.000  618.153     0.000  442.448    0.000  442.448
245.80   427.289  157.849    0.000  157.849     0.000  616.725    0.000  616.725     0.000  413.895    0.000  413.895
245.90   401.759  188.124    0.000  188.124     0.000  579.414    0.000  579.414     0.000  401.629    0.000  401.629
246.00   396.894  193.806    0.000  193.806     0.000  622.905    0.000  622.905     0.000  453.003    0.000  453.003
246.10   413.459  142.226    0.000  142.226     0.000  582.961    0.000  582.961     0.000  442.951    0.000  442.951
246.20   396.437  162.048    0.000  162.048     0.000  645.126    0.000  645.126     0.000  424.151    0.000  424.151
246.30   398.965  195.306    0.000  195.306     0.000  551.441    0.000  551.441     0.000  393.487    0.000  393.487
246.40   391.104  161.506    0.000  161.506     0.000  569.470    0.000  569.470     0.000  303.208    0.000  303.208
246.50   409.041  158.249    0.000  158.249     0.000  592.340    0.000  592.340     0.000  353.877    0.000  353.877
246.60   419.491  151.078    0.000  151.078     0.000  591.649    0.000  591.649     0.000  445.161    0.000  445.161
246.70   405.023  159.799    0.000  159.799     0.000  616.812    0.000  616.812     0.000  384.641    0.000  384.641
246.80   415.725  207.372    0.000  207.372     0.000  691.258    0.000  691.258     0.000  544.689    0.000  544.689
246.90   436.775  191.521    0.000  191.521     0.000  584.209    0.000  584.209     0.000  424.149    0.000  424.149
247.00   432.427  170.778    0.000  170.778     0.000  631.812    0.000  631.812     0.000  402.836    0.000  402.836
247.10   446.861  197.846    0.000  197.846     0.000  601.160    0.000  601.160     0.000  343.523    0.000  343.523
247.20   400.750  191.481    0.000  191.481     0.000  617.160    0.000  617.160     0.000  384.038    0.000  384.038
247.30   501.904   42.801    0.000   42.801    40.035  344.317    0.000  344.317     0.000   89.575    0.000   89.575
247.40   465.526   65.434    0.000   65.434    42.108  372.376    0.000  372.376     0.000   49.764    0.000   49.764
247.50   489.471   69.550    0.000   69.550    22.049  356.983    0.000  356.983     0.000    0.000    0.000    0.000
247.60   461.064   59.854    0.000   59.854    27.324  364.032    0.000  364.032     0.000   29.858    0.000   29.858
247.70   501.908   47.959    0.000   47.959    38.176  357.331    0.000  357.331     0.000   19.906    0.000   19.906
247.80   527.057   49.439    0.000   49.439    34.501  364.291    0.000  364.291     0.000    9.953    0.000    9.953
247.90   481.531   53.583    0.000   53.583     9.079  446.392    0.000  446.392     0.000    0.000    0.000    0.000
248.00   507.343   27.749    0.000   27.749    23.606  342.069    0.000  342.069     0.000    0.000    0.000    0.000
248.10   475.564   62.319    0.000   62.319     1.816  382.710    0.000  382.710     0.000    9.953    0.000    9.953
248.20   501.835   61.473    0.000   61.473    18.158  396.153    0.000  396.153     0.000    0.000    0.000    0.000
248.30   504.605   25.931    0.000   25.931    27.238  323.262    0.000  323.262     0.000    9.953    0.000    9.953
248.40   520.923   27.792    0.000   27.792    34.501  384.092    0.000  384.092     0.000   99.528    0.000   99.528
248.50   522.468   50.214    0.000   50.214    12.711  400.262    0.000  400.262     0.000   49.764    0.000   49.764
248.60   527.729   58.698    0.000   58.698    29.053  396.024    0.000  396.024     0.000  129.387    0.000  129.387
248.70   530.765   39.363    0.000   39.363    31.042  383.271    0.000  383.271     0.000  159.848    0.000  159.848
248.80   523.212   30.357    0.000   30.357    19.974  397.538    0.000  397.538     0.000  129.387    0.000  129.387
248.90   509.291   72.353    0.000   72.353     0.000  379.899    0.000  379.899     0.000  159.245    0.000  159.245
249.00   502.738  100.482    0.000  100.482     0.000  425.379    0.000  425.379     0.000  199.257    0.000  199.257
249.10   487.363   70.949    0.000   70.949    10.895  406.228    0.000  406.228     0.000  189.908    0.000  189.908
249.20   473.565   96.170    0.000   96.170     0.000  390.058    0.000  390.058     0.000  269.832    0.000  269.832
249.30   518.683   21.098    0.000   21.098     0.000  352.143    0.000  352.143     0.000   90.179    0.000   90.179
249.40   493.895   37.826    0.000   37.826     9.079  353.309    0.000  353.309     0.000  199.861    0.000  199.861
249.50   501.627   59.740    0.000   59.740    12.711  416.646    0.000  416.646     0.000  238.968    0.000  238.968
249.60   545.660   41.857    0.000   41.857    10.982  384.567    0.000  384.567     0.000  238.868    0.000  238.868
249.70   534.653   44.379    0.000   44.379     3.632  361.867    0.000  361.867     0.000  179.452    0.000  179.452
249.80   499.620   69.931    0.000   69.931     9.079  459.881    0.000  459.881     0.000  299.590    0.000  299.590
249.90   469.702   72.650    0.000   72.650     0.000  354.175    0.000  354.175     0.000  179.151    0.000  179.151
250.00   462.167   28.328    0.000   28.328     3.632  270.473    0.000  270.473     0.000   99.528    0.000   99.528
250.10   502.676   33.613    0.000   33.613    16.602  305.666    0.000  305.666     0.000   89.575    0.000   89.575
250.20   451.080   28.708    0.000   28.708    11.327  286.597    0.000  286.597     0.000   40.012    0.000   40.012
250.30   444.666   71.748    0.000   71.748     0.000  278.339    0.000  278.339     0.000    0.000    0.000    0.000
250.40   474.074   53.019    0.000   53.019     0.000  294.900    0.000  294.900     0.000   20.107    0.000   20.107
250.50   460.918   44.885    0.000   44.885     0.000  323.306    0.000  323.306     0.000   19.906    0.000   19.906
250.60   470.850   28.398    0.000   28.398     9.079  259.924    0.000  259.924     0.000    9.953    0.000    9.953
250.70   493.582   38.530    0.000   38.530     5.448  334.372    0.000  334.372     0.000    9.953    0.000    9.953
250.80   445.809   85.524    0.000   85.524     0.000  340.901    0.000  340.901     0.000  139.339    0.000  139.339
250.90   438.561  102.426    0.000  102.426     0.000  361.395    0.000  361.395     0.000  219.364    0.000  219.364
251.00   446.115   54.723    0.000   54.723    12.711  352.402    0.000  352.402     0.000  250.027    0.000  250.027
251.10   447.671   55.526    0.000   55.526    18.158  337.874    0.000  337.874     0.000  199.056    0.000  199.056
251.20   472.806   35.839    0.000   35.839     1.816  308.044    0.000  308.044     0.000   80.025    0.000   80.025
251.30   441.747   38.515    0.000   38.515    12.840  270.948    0.000  270.948     0.000  119.836    0.000  119.836
251.40   435.535   41.559    0.000   41.559    16.386  260.789    0.000  260.789     0.000   49.965    0.000   49.965
251.50   409.319   63.249    0.000   63.249    14.527  306.357    0.000  306.357     0.000  181.161    0.000  181.161
251.60   418.847   53.493    0.000   53.493    12.754  303.934    0.000  303.934     0.000    0.000    0.000    0.000
251.70   415.202   46.278    0.000   46.278    20.061  252.616    0.000  252.616     0.000    0.000    0.000    0.000
251.80   471.948   37.558    0.000   37.558    25.422  278.339    0.000  278.339     0.000    0.000    0.000    0.000
251.90   447.398   38.698    0.000   38.698    12.711  282.103    0.000  282.103     0.000    0.000    0.000    0.000
252.00   421.482   61.401    0.000   61.401    18.504  289.970    0.000  289.970     0.000    0.000    0.000    0.000
252.10   462.102   30.962    0.000   30.962    12.797  301.340    0.000  301.340     0.000    9.953    0.000    9.953
252.20   454.951   27.410    0.000   27.410    10.895  268.009    0.000  268.009     0.000    0.000    0.000    0.000
252.30   472.823   20.025    0.000   20.025    10.895  292.436    0.000  292.436     0.000    0.000    0.000    0.000
252.40   478.040   26.663    0.000   26.663     9.079  277.476    0.000  277.476     0.000    0.000    0.000    0.000
252.50   475.949   23.916    0.000   23.916     9.166  288.588    0.000  288.588     0.000    9.953    0.000    9.953
252.60   444.785   24.592    0.000   24.592     5.448  316.906    0.000  316.906     0.000  150.096    0.000  150.096
252.70   490.737   20.844    0.000   20.844    40.812  276.396    0.000  276.396     0.000  149.493    0.000  149.493
252.80   499.725   16.235    0.000   16.235     0.000  344.879    0.000  344.879     0.000  199.257    0.000  199.257
252.90   491.895   38.810    0.000   38.810    13.057  304.541    0.000  304.541     0.000  139.541    0.000  139.541
253.00   455.926   24.480    0.000   24.480     7.350  257.330    0.000  257.330     0.000  140.144    0.000  140.144
253.10   457.679   37.499    0.000   37.499    27.453  313.057    0.000  313.057     0.000  190.913    0.000  190.913
253.20   484.506   11.472    0.000   11.472    38.391  256.725    0.000  256.725     0.000   99.528    0.000   99.528
253.30   479.369    9.344    0.000    9.344     5.534  267.533    0.000  267.533     0.000  119.635    0.000  119.635
253.40   462.796   48.437    0.000   48.437     1.816  376.743    0.000  376.743     0.000  149.292    0.000  149.292
253.50   524.178    8.978    0.000    8.978    22.264  286.253    0.000  286.253     0.000   59.717    0.000   59.717
253.60   449.457   55.201    0.000   55.201     7.609  329.659    0.000  329.659     0.000   89.575    0.000   89.575
253.70   509.247   37.345    0.000   37.345     0.000  280.416    0.000  280.416     0.000   59.918    0.000   59.918
253.80   439.505   54.679    0.000   54.679     0.000  325.639    0.000  325.639     0.000   39.811    0.000   39.811
253.90   496.330   68.560    0.000   68.560    10.981  402.379    0.000  402.379     0.000  220.772    0.000  220.772
254.00   440.691   64.473    0.000   64.473    18.331  354.518    0.000  354.518     0.000  139.742    0.000  139.742
254.10   446.693   53.354    0.000   53.354     5.620  262.864    0.000  262.864     0.000   79.623    0.000   79.623
254.20   510.611   52.891    0.000   52.891     5.448  350.801    0.000  350.801     0.000  199.660    0.000  199.660
254.30   446.843   60.386    0.000   60.386    10.895  342.760    0.000  342.760     0.000  149.694    0.000  149.694
254.40   441.780   81.275    0.000   81.275    19.974  371.770    0.000  371.770     0.000  239.069    0.000  239.069
254.50   412.505   70.211    0.000   70.211    20.147  292.782    0.000  292.782     0.000  170.605    0.000  170.605
254.60   417.973   57.598    0.000   57.598    16.775  291.226    0.000  291.226     0.000  139.540    0.000  139.540
254.70   420.359   55.384    0.000   55.384    18.158  301.213    0.000  301.213     0.000    9.953    0.000    9.953
254.80   448.879   50.917    0.000   50.917     9.079  314.397    0.000  314.397     0.000   29.858    0.000   29.858
254.90   442.836   59.498    0.000   59.498     0.000  304.583    0.000  304.583     0.000    0.000    0.000    0.000
255.00   470.582   66.137    0.000   66.137     0.000  353.785    0.000  353.785     0.000    0.000    0.000    0.000
255.10   428.365   55.989    0.000   55.989     0.000  294.337    0.000  294.337     0.000   89.575    0.000   89.575
255.20   408.607   68.222    0.000   68.222     5.448  292.824    0.000  292.824     0.000    0.000    0.000    0.000
255.30   425.235   47.561    0.000   47.561    18.331  306.832    0.000  306.832     0.000   90.380    0.000   90.380
255.40   484.575   44.588    0.000   44.588     3.718  314.658    0.000  314.658     0.000  110.486    0.000  110.486
255.50   424.442   50.014    0.000   50.014     3.632  290.448    0.000  290.448     0.000  130.392    0.000  130.392
255.60   431.219   63.978    0.000   63.978    21.877  313.620    0.000  313.620     0.000  170.203    0.000  170.203
255.70   519.132   55.074    0.000   55.074     1.816  303.590    0.000  303.590     0.000  150.901    0.000  150.901
255.80   469.871   41.248    0.000   41.248    11.024  266.150    0.000  266.150     0.000   49.965    0.000   49.965
255.90   452.262   59.809    0.000   59.809    12.711  329.227    0.000  329.227     0.000  189.707    0.000  189.707
256.00   442.935   61.316    0.000   61.316     0.000  285.474    0.000  285.474     0.000   60.119    0.000   60.119
256.10   431.863   42.305    0.000   42.305     3.805  204.714    0.000  204.714     0.000   19.906    0.000   19.906
256.20   411.313   59.118    0.000   59.118     0.000  307.866    0.000  307.866     0.000  100.232    0.000  100.232
256.30   471.834   41.432    0.000   41.432    10.981  305.621    0.000  305.621     0.000    9.953    0.000    9.953
256.40   492.334   23.183    0.000   23.183     1.859  249.547    0.000  249.547     0.000   60.119    0.000   60.119
256.50   472.327   35.050    0.000   35.050     0.000  273.021    0.000  273.021     0.000   49.764    0.000   49.764
256.60   482.748   43.871    0.000   43.871     7.263  321.619    0.000  321.619     0.000   70.072    0.000   70.072
256.70   489.807   44.350    0.000   44.350     0.000  317.814    0.000  317.814     0.000   89.776    0.000   89.776
256.80   464.167   59.471    0.000   59.471     3.632  281.152    0.000  281.152     0.000   69.670    0.000   69.670
256.90   414.253   52.551    0.000   52.551    12.711  292.046    0.000  292.046     0.000   59.918    0.000   59.918
257.00   414.013   65.515    0.000   65.515    10.895  292.650    0.000  292.650     0.000   30.060    0.000   30.060
257.10   464.435   59.569    0.000   59.569     0.000  327.585    0.000  327.585     0.000  109.481    0.000  109.481
257.20   433.152   83.834    0.000   83.834     0.000  304.542    0.000  304.542     0.000    0.000    0.000    0.000
257.30   464.424   39.050    0.000   39.050     0.000  303.416    0.000  303.416     0.000  191.516    0.000  191.516
257.40   476.693   41.377    0.000   41.377    20.190  263.815    0.000  263.815     0.000  130.392    0.000  130.392
257.50   454.286   41.659    0.000   41.659     0.000  287.507    0.000  287.507     0.000   69.670    0.000   69.670
257.60   502.379   83.227    0.000   83.227     0.000  348.984    0.000  348.984     0.000   30.261    0.000   30.261
257.70   440.987   56.314    0.000   56.314     0.000  290.229    0.000  290.229     0.000   29.858    0.000   29.858
257.80   426.568   55.016    0.000   55.016     0.000  279.205    0.000  279.205     0.000  169.600    0.000  169.600
257.90   467.886   44.800    0.000   44.800     0.000  286.425    0.000  286.425     0.000  221.576    0.000  221.576
258.00   473.002   47.252    0.000   47.252     0.000  255.513    0.000  255.513     0.000  139.339    0.000  139.339
258.10   465.570   61.641    0.000   61.641     0.000  317.814    0.000  317.814     0.000  159.446    0.000  159.446
258.20   434.136   56.594    0.000   56.594     0.000  287.505    0.000  287.505     0.000  129.789    0.000  129.789
258.30   450.672   56.894    0.000   56.894     0.000  299.440    0.000  299.440     0.000  109.481    0.000  109.481
258.40   439.590   66.658    0.000   66.658     0.000  309.124    0.000  309.124     0.000   80.427    0.000   80.427
258.50   429.950   67.658    0.000   67.658     0.000  296.933    0.000  296.933     0.000   60.722    0.000   60.722
258.60   458.987   48.479    0.000   48.479     0.000  256.508    0.000  256.508     0.000  171.410    0.000  171.410
258.70   471.439   33.780    0.000   33.780     0.000  293.776    0.000  293.776     0.000  150.700    0.000  150.700
258.80   433.291   51.901    0.000   51.901     0.000  292.132    0.000  292.132     0.000  100.131    0.000  100.131
258.90   443.616   64.148    0.000   64.148     7.263  361.563    0.000  361.563     0.000  230.221    0.000  230.221
259.00   444.849   65.415    0.000   65.415     9.166  357.199    0.000  357.199     0.000  230.523    0.000  230.523
259.10   454.490   33.217    0.000   33.217    32.728  248.943    0.000  248.943     0.000  201.670    0.000  201.670
259.20   424.988   59.921    0.000   59.921     5.663  283.570    0.000  283.570     0.000  240.979    0.000  240.979
259.30   458.427   45.899    0.000   45.899    27.626  256.292    0.000  256.292     0.000  190.712    0.000  190.712
259.40   536.948   31.256    0.000   31.256     9.166  305.318    0.000  305.318     0.000  210.417    0.000  210.417
259.50   489.043   37.937    0.000   37.937     0.000  339.734    0.000  339.734     0.000  290.441    0.000  290.441
259.60   424.277   72.844    0.000   72.844    24.254  302.206    0.000  302.206     0.000  271.340    0.000  271.340
259.70   461.780   14.868    0.000   14.868     7.306  287.938    0.000  287.938     0.000  201.268    0.000  201.268
259.80   445.746   55.593    0.000   55.593     0.000  369.478    0.000  369.478     0.000  251.032    0.000  251.032
259.90   482.044   35.061    0.000   35.061     0.000  314.960    0.000  314.960     0.000  190.712    0.000  190.712
260.00   474.353   42.066    0.000   42.066     0.000  308.952    0.000  308.952     0.000  210.014    0.000  210.014
260.10   444.884   70.095    0.000   70.095     0.000  354.777    0.000  354.777     0.000  269.931    0.000  269.931
260.20   439.894   78.874    0.000   78.874     0.000  390.966    0.000  390.966     0.000  230.724    0.000  230.724
260.30   505.002   11.909    0.000   11.909     0.000  312.842    0.000  312.842     0.000  221.174    0.000  221.174
260.40   486.480   40.628    0.000   40.628     0.000  389.236    0.000  389.236     0.000  290.039    0.000  290.039
260.50   453.987   62.486    0.000   62.486     0.000  373.585    0.000  373.585     0.000  209.311    0.000  209.311
260.60   481.583    6.779    0.000    6.779     0.000  319.586    0.000  319.586     0.000  170.203    0.000  170.203
260.70   459.469   55.268    0.000   55.268     0.000  360.701    0.000  360.701     0.000  221.174    0.000  221.174
260.80   461.441   70.871    0.000   70.871     0.000  380.243    0.000  380.243     0.000  240.275    0.000  240.275
260.90   509.378   34.412    0.000   34.412     0.000  402.813    0.000  402.813     0.000  219.565    0.000  219.565
261.00   495.403   43.177    0.000   43.177     0.000  349.073    0.000  349.073     0.000  231.529    0.000  231.529
261.10   492.173   34.582    0.000   34.582     0.000  329.099    0.000  329.099     0.000  170.404    0.000  170.404
261.20   490.341   33.076    0.000   33.076     0.000  333.423    0.000  333.423     0.000  209.009    0.000  209.009
261.30   472.624   21.943    0.000   21.943     0.000  292.047    0.000  292.047     0.000  170.605    0.000  170.605
261.40   459.268   24.789    0.000   24.789     0.000  318.722    0.000  318.722     0.000  160.451    0.000  160.451
261.50   478.895   12.276    0.000   12.276    67.705  274.234    0.000  274.234     0.000  219.766    0.000  219.766
261.60   465.428    8.794    0.000    8.794    31.431  288.544    0.000  288.544     0.000  231.931    0.000  231.931
261.70   500.079   13.192    0.000   13.192    36.317  269.824    0.000  269.824     0.000  149.292    0.000  149.292
261.80   488.085   14.643    0.000   14.643    45.871  260.918    0.000  260.918     0.000  210.618    0.000  210.618
261.90   477.585   44.743    0.000   44.743    55.252  312.582    0.000  312.582     0.000  140.747    0.000  140.747
262.00   482.757    6.596    0.000    6.596    47.990  261.479    0.000  261.479     0.000  119.836    0.000  119.836
262.10   487.524    6.779    0.000    6.779    47.341  286.253    0.000  286.253     0.000  140.747    0.000  140.747
262.20   478.519   12.882    0.000   12.882    40.597  265.198    0.000  265.198     0.000  250.429    0.000  250.429
262.30   481.380    8.978    0.000    8.978    29.659  289.020    0.000  289.020     0.000  169.198    0.000  169.198
262.40   455.232   23.662    0.000   23.662    41.158  265.067    0.000  265.067     0.000  129.587    0.000  129.587
262.50   465.055   27.806    0.000   27.806    27.972  291.701    0.000  291.701     0.000  190.511    0.000  190.511
262.60   477.905   14.628    0.000   14.628    25.422  281.109    0.000  281.109     0.000  131.397    0.000  131.397
262.70   471.489   23.731    0.000   23.731    27.540  259.751    0.000  259.751     0.000  159.647    0.000  159.647
262.80   464.927   24.789    0.000   24.789    45.698  262.431    0.000  262.431     0.000  200.464    0.000  200.464
262.90   494.529   24.466    0.000   24.466    65.975  253.785    0.000  253.785     0.000  189.908    0.000  189.908
263.00   494.802   33.204    0.000   33.204    47.644  268.311    0.000  268.311     0.000  240.677    0.000  240.677
263.10   465.903   20.674    0.000   20.674    43.580  236.405    0.000  236.405     0.000  180.960    0.000  180.960
263.20   473.199   29.751    0.000   29.751    25.681  291.572    0.000  291.572     0.000  170.203    0.000  170.203
263.30   434.390   35.288    0.000   35.288    38.392  250.195    0.000  250.195     0.000  190.511    0.000  190.511
263.40   468.961   22.084    0.000   22.084    23.649  250.542    0.000  250.542     0.000  169.801    0.000  169.801
263.50   469.212   42.529    0.000   42.529    44.488  305.837    0.000  305.837     0.000  251.333    0.000  251.333
263.60   449.514   17.039    0.000   17.039    43.580  241.031    0.000  241.031     0.000  180.558    0.000  180.558
263.70   428.257   44.266    0.000   44.266    54.907  268.398    0.000  268.398     0.000  160.049    0.000  160.049
263.80   486.721   25.367    0.000   25.367    33.117  241.766    0.000  241.766     0.000  140.144    0.000  140.144
263.90   496.141   20.506    0.000   20.506    23.908  241.851    0.000  241.851     0.000  180.558    0.000  180.558
264.00   456.673   27.792    0.000   27.792    32.685  209.253    0.000  209.253     0.000   80.226    0.000   80.226
264.10   458.667   47.551    0.000   47.551    30.999  233.119    0.000  233.119     0.000   71.077    0.000   71.077
264.20   475.441   37.246    0.000   37.246    13.316  303.937    0.000  303.937     0.000  139.943    0.000  139.943
264.30   534.205   15.812    0.000   15.812    27.972  261.221    0.000  261.221     0.000  160.250    0.000  160.250
264.40   506.849   36.135    0.000   36.135    18.417  280.633    0.000  280.633     0.000   90.380    0.000   90.380
264.50   485.691   53.849    0.000   53.849    20.621  358.108    0.000  358.108     0.000  301.198    0.000  301.198
264.60   460.554   43.464    0.000   43.464    18.807  238.176    0.000  238.176     0.000  221.375    0.000  221.375
264.70   524.856    9.711    0.000    9.711    24.211  251.450    0.000  251.450     0.000  221.174    0.000  221.174
264.80   499.389   51.722    0.000   51.722    20.493  307.307    0.000  307.307     0.000  269.932    0.000  269.932
264.90   535.186   50.454    0.000   50.454    37.700  357.374    0.000  357.374     0.000  179.553    0.000  179.553
265.00   513.687   56.344    0.000   56.344    16.775  269.997    0.000  269.997     0.000  149.292    0.000  149.292
265.10   479.661   16.757    0.000   16.757    11.414  219.239    0.000  219.239     0.000   89.776    0.000   89.776
265.20   449.303   42.631    0.000   42.631     1.902  253.006    0.000  253.006     0.000  139.339    0.000  139.339
265.30   477.388   70.890    0.000   70.890     9.425  316.558    0.000  316.558     0.000  149.694    0.000  149.694
265.40   430.763   58.372    0.000   58.372    13.316  251.191    0.000  251.191     0.000  139.742    0.000  139.742
265.50   473.366   41.223    0.000   41.223    14.700  253.526    0.000  253.526     0.000  159.647    0.000  159.647
265.60   411.543   62.770    0.000   62.770     0.000  270.560    0.000  270.560     0.000  129.387    0.000  129.387
265.70   396.216   72.038    0.000   72.038     0.000  253.828    0.000  253.828     0.000  139.742    0.000  139.742
265.80   477.468   59.907    0.000   59.907     0.000  307.523    0.000  307.523     0.000  179.151    0.000  179.151
265.90   481.085   78.267    0.000   78.267     0.000  349.503    0.000  349.503     0.000  290.441    0.000  290.441
266.00   484.672   82.610    0.000   82.610     0.000  345.786    0.000  345.786     0.000  160.451    0.000  160.451
266.10   492.780   77.678    0.000   77.678     0.000  395.114    0.000  395.114     0.000  222.179    0.000  222.179
266.20   531.702   94.430    0.000   94.430     0.000  418.676    0.000  418.676     0.000  222.179    0.000  222.179
266.30   540.654   60.486    0.000   60.486     0.000  413.579    0.000  413.579     0.000  179.553    0.000  179.553
266.40   577.576   54.623    0.000   54.623     0.000  383.137    0.000  383.137     0.000  180.960    0.000  180.960
266.50   505.452  115.095    0.000  115.095     0.000  440.038    0.000  440.038     0.000  269.530    0.000  269.530
266.60   464.139  102.021    0.000  102.021     0.000  325.856    0.000  325.856     0.000  150.298    0.000  150.298
266.70   460.508   94.998    0.000   94.998     0.000  312.973    0.000  312.973     0.000  190.310    0.000  190.310
266.80   471.319   85.043    0.000   85.043     0.000  347.257    0.000  347.257     0.000  160.049    0.000  160.049
266.90   457.369  106.980    0.000  106.980     0.000  382.234    0.000  382.234     0.000  119.635    0.000  119.635
267.00   441.178  101.202    0.000  101.202     0.000  342.112    0.000  342.112     0.000  129.387    0.000  129.387
267.10   419.461   97.466    0.000   97.466     0.000  336.232    0.000  336.232     0.000  169.198    0.000  169.198
267.20   394.022   95.300    0.000   95.300     0.000  313.102    0.000  313.102     0.000  119.836    0.000  119.836
267.30   442.983   83.120    0.000   83.120     0.000  338.999    0.000  338.999     0.000  249.223    0.000  249.223
267.40   381.389   94.019    0.000   94.019     0.000  321.100    0.000  321.100     0.000  159.446    0.000  159.446
267.50   380.396   98.162    0.000   98.162     0.000  334.201    0.000  334.201     0.000  180.357    0.000  180.357
267.60   398.304  105.359    0.000  105.359     0.000  356.596    0.000  356.596     0.000  219.565    0.000  219.565
267.70   387.551   76.717    0.000   76.717     0.000  281.628    0.000  281.628     0.000  169.198    0.000  169.198
267.80   460.567   58.190    0.000   58.190     0.000  352.444    0.000  352.444     0.000  129.387    0.000  129.387
267.90   454.104   63.657    0.000   63.657     0.000  337.919    0.000  337.919     0.000  209.411    0.000  209.411
268.00   457.824   61.233    0.000   61.233     0.000  361.611    0.000  361.611     0.000  159.647    0.000  159.647
268.10   430.098   95.579    0.000   95.579     0.000  322.613    0.000  322.613     0.000  159.245    0.000  159.245
268.20   405.308   91.067    0.000   91.067     0.000  278.255    0.000  278.255     0.000  129.588    0.000  129.588
268.30   401.970  108.232    0.000  108.232     0.000  366.193    0.000  366.193     0.000  149.895    0.000  149.895
268.40   427.797   97.765    0.000   97.765     0.000  356.509    0.000  356.509     0.000  189.104    0.000  189.104
268.50   437.903  101.776    0.000  101.776     0.000  386.944    0.000  386.944     0.000  179.151    0.000  179.151
268.60   438.933   92.985    0.000   92.985     0.000  336.578    0.000  336.578     0.000  169.600    0.000  169.600
268.70   425.704   77.962    0.000   77.962     0.000  311.241    0.000  311.241     0.000   29.858    0.000   29.858
268.80   460.599  123.129    0.000  123.129     0.000  439.951    0.000  439.951     0.000  360.915    0.000  360.915
268.90   376.436   87.507    0.000   87.507     0.000  289.928    0.000  289.928     0.000   89.575    0.000   89.575
269.00   407.136  101.248    0.000  101.248     0.000  337.183    0.000  337.183     0.000   49.764    0.000   49.764
269.10   397.646   95.114    0.000   95.114     0.000  368.441    0.000  368.441     0.000  159.245    0.000  159.245
269.20   429.038   85.292    0.000   85.292     0.000  323.089    0.000  323.089     0.000  119.434    0.000  119.434
269.30   430.817   97.793    0.000   97.793     0.000  324.127    0.000  324.127     0.000  280.287    0.000  280.287
269.40   388.603  112.780    0.000  112.780     0.000  349.678    0.000  349.678     0.000  149.292    0.000  149.292
269.50   359.567  141.609    0.000  141.609     0.000  319.976    0.000  319.976     0.000   99.528    0.000   99.528
269.60   357.980  137.832    0.000  137.832     0.000  326.633    0.000  326.633     0.000  189.506    0.000  189.506
269.70   357.066  135.350    0.000  135.350     0.000  330.222    0.000  330.222     0.000  229.116    0.000  229.116
269.80   353.262  136.449    0.000  136.449     0.000  341.421    0.000  341.421     0.000  119.434    0.000  119.434
269.90   340.882  144.113    0.000  144.113     0.000  319.933    0.000  319.933     0.000  119.635    0.000  119.635
270.00   386.173  141.465    0.000  141.465     0.000  314.226    0.000  314.226     0.000  160.250    0.000  160.250
270.10   361.182  161.852    0.000  161.852     0.000  361.566    0.000  361.566     0.000  209.009    0.000  209.009
270.20   372.896  143.354    0.000  143.354     0.000  358.498    0.000  358.498     0.000  159.245    0.000  159.245
270.30   377.853  134.555    0.000  134.555     0.000  347.471    0.000  347.471     0.000  169.198    0.000  169.198
270.40   386.723  125.146    0.000  125.146     0.000  314.095    0.000  314.095     0.000  109.481    0.000  109.481
270.50   414.311  138.464    0.000  138.464     0.000  358.585    0.000  358.585     0.000  209.009    0.000  209.009
270.60   416.929  138.014    0.000  138.014     0.000  344.489    0.000  344.489     0.000  159.245    0.000  159.245
270.70   397.534  131.801    0.000  131.801     0.000  327.197    0.000  327.197     0.000  139.339    0.000  139.339
270.80   345.770  141.140    0.000  141.140     0.000  300.737    0.000  300.737     0.000  149.292    0.000  149.292
270.90   349.352  122.599    0.000  122.599     0.000  310.941    0.000  310.941     0.000  159.245    0.000  159.245
271.00   375.171  141.899    0.000  141.899     0.000  320.927    0.000  320.927     0.000  139.742    0.000  139.742
271.10   395.437  150.966    0.000  150.966     0.000  322.743    0.000  322.743     0.000  199.257    0.000  199.257
271.20   370.245  159.681    0.000  159.681     0.000  308.259    0.000  308.259     0.000  180.357    0.000  180.357
271.30   382.959  147.993    0.000  147.993     0.000  300.304    0.000  300.304     0.000  139.541    0.000  139.541
271.40   432.230  107.738    0.000  107.738     0.000  305.967    0.000  305.967     0.000  129.789    0.000  129.789
271.50   462.695   85.714    0.000   85.714     0.000  314.917    0.000  314.917     0.000  120.640    0.000  120.640
271.60   452.854   83.331    0.000   83.331     0.000  345.181    0.000  345.181     0.000  189.707    0.000  189.707
271.70   481.962   59.867    0.000   59.867     0.000  336.102    0.000  336.102     0.000  190.712    0.000  190.712
271.80   437.679  106.711    0.000  106.711     0.000  337.095    0.000  337.095     0.000  241.582    0.000  241.582
271.90   456.444  106.346    0.000  106.346     0.000  363.772    0.000  363.772     0.000  209.612    0.000  209.612
272.00   471.244   88.167    0.000   88.167    12.970  362.083    0.000  362.083     0.000  238.868    0.000  238.868
272.10   466.537   97.706    0.000   97.706     1.816  368.355    0.000  368.355     0.000  290.441    0.000  290.441
272.20   433.293   96.382    0.000   96.382     5.620  336.491    0.000  336.491     0.000  240.275    0.000  240.275
272.30   499.958   64.727    0.000   64.727     0.000  403.548    0.000  403.548     0.000  379.615    0.000  379.615
272.40   480.482   75.595    0.000   75.595     0.000  363.686    0.000  363.686     0.000  180.156    0.000  180.156
272.50   513.416   67.210    0.000   67.210     0.000  374.277    0.000  374.277     0.000  191.315    0.000  191.315
272.60   468.341   67.041    0.000   67.041     0.000  368.917    0.000  368.917     0.000  250.429    0.000  250.429
272.70   441.226   59.134    0.000   59.134     0.000  324.689    0.000  324.689     0.000  159.446    0.000  159.446
272.80   474.711   71.749    0.000   71.749     0.000  338.912    0.000  338.912     0.000  170.605    0.000  170.605
272.90   451.705   68.774    0.000   68.774     0.000  347.733    0.000  347.733     0.000  199.660    0.000  199.660
273.00   500.660   70.184    0.000   70.184     0.000  352.876    0.000  352.876     0.000  190.511    0.000  190.511
273.10   460.532   69.732    0.000   69.732     0.000  343.280    0.000  343.280     0.000  219.967    0.000  219.967
273.20   496.859   63.433    0.000   63.433     0.000  377.997    0.000  377.997     0.000  249.826    0.000  249.826
273.30   496.068   62.251    0.000   62.251     0.000  356.939    0.000  356.939     0.000  189.104    0.000  189.104
273.40   490.212   63.814    0.000   63.814     0.000  367.058    0.000  367.058     0.000  220.369    0.000  220.369
273.50   464.002   76.341    0.000   76.341     0.000  354.002    0.000  354.002     0.000  258.974    0.000  258.974
273.60   436.405   96.451    0.000   96.451     0.000  374.579    0.000  374.579     0.000  219.665    0.000  219.665
273.70   461.810   96.975    0.000   96.975     0.000  329.358    0.000  329.358     0.000  220.369    0.000  220.369
273.80   461.465  104.626    0.000  104.626     0.000  357.330    0.000  357.330     0.000  189.908    0.000  189.908
273.90   518.020  101.045    0.000  101.045     0.000  396.544    0.000  396.544     0.000  259.779    0.000  259.779
274.00   454.374  134.681    0.000  134.681     0.000  341.982    0.000  341.982     0.000  159.647    0.000  159.647
274.10   437.575   99.033    0.000   99.033     0.000  357.936    0.000  357.936     0.000  199.056    0.000  199.056
274.20   430.932  110.812    0.000  110.812     0.000  322.657    0.000  322.657     0.000  199.660    0.000  199.660
274.30   404.319  110.715    0.000  110.715     0.000  352.878    0.000  352.878     0.000  240.074    0.000  240.074
274.40   417.254  102.273    0.000  102.273     0.000  359.059    0.000  359.059     0.000  260.985    0.000  260.985
274.50   408.968  106.091    0.000  106.091     0.000  323.780    0.000  323.780     0.000  201.067    0.000  201.067
274.60   437.820   98.384    0.000   98.384     0.000  315.307    0.000  315.307     0.000  140.747    0.000  140.747
274.70   420.953   91.506    0.000   91.506     0.000  346.652    0.000  346.652     0.000  200.263    0.000  200.263
274.80   418.525   89.239    0.000   89.239     0.000  315.523    0.000  315.523     0.000   99.729    0.000   99.729
274.90   374.594   92.634    0.000   92.634     0.000  273.370    0.000  273.370     0.000   99.528    0.000   99.528
275.00   375.010   92.000    0.000   92.000     0.000  319.242    0.000  319.242     0.000  129.387    0.000  129.387
275.10   384.491  116.929    0.000  116.929     0.000  353.655    0.000  353.655     0.000  169.198    0.000  169.198
275.20   410.733   48.819    0.000   48.819     0.000  301.082    0.000  301.082     0.000   79.623    0.000   79.623
275.30   431.803   58.967    0.000   58.967     0.000  250.628    0.000  250.628     0.000  100.131    0.000  100.131
275.40   427.072   57.966    0.000   57.966     0.000  272.072    0.000  272.072     0.000  130.191    0.000  130.191
275.50   465.239   74.229    0.000   74.229     0.000  341.031    0.000  341.031     0.000  170.002    0.000  170.002
275.60   468.924   86.532    0.000   86.532     0.000  351.796    0.000  351.796     0.000  129.588    0.000  129.588
275.70   464.068   73.145    0.000   73.145     0.000  310.897    0.000  310.897     0.000  120.238    0.000  120.238
275.80   470.192   92.156    0.000   92.156     0.000  369.435    0.000  369.435     0.000  169.801    0.000  169.801
275.90   402.747  141.213    0.000  141.213     0.000  372.592    0.000  372.592     0.000  139.339    0.000  139.339
276.00   416.046  190.689    0.000  190.689     0.000  420.322    0.000  420.322     0.000  220.570    0.000  220.570
276.10   357.514  163.008    0.000  163.008     0.000  359.448    0.000  359.448     0.000  149.292    0.000  149.292
276.20   302.113  203.304    0.000  203.304     0.000  351.623    0.000  351.623     0.000   99.528    0.000   99.528
276.30   317.857  193.804    0.000  193.804     0.000  397.147    0.000  397.147     0.000  109.481    0.000  109.481
276.40   315.054  183.102    0.000  183.102     0.000  361.308    0.000  361.308     0.000  169.198    0.000  169.198
276.50   321.471  184.581    0.000  184.581     0.000  376.394    0.000  376.394     0.000  199.056    0.000  199.056
276.60   343.112  185.921    0.000  185.921     0.000  379.031    0.000  379.031     0.000  219.364    0.000  219.364
276.70   323.103  197.696    0.000  197.696     0.000  361.221    0.000  361.221     0.000  239.672    0.000  239.672
276.80   384.176  167.673    0.000  167.673     0.000  363.728    0.000  363.728     0.000  269.932    0.000  269.932
276.90   332.930  175.585    0.000  175.585     0.000  321.662    0.000  321.662     0.000  149.694    0.000  149.694
277.00   312.393  209.832    0.000  209.832     0.000  381.150    0.000  381.150     0.000  209.109    0.000  209.109
277.10   347.580  188.865    0.000  188.865     0.000  356.508    0.000  356.508     0.000  199.056    0.000  199.056
277.20   375.467  167.144    0.000  167.144     0.000  341.766    0.000  341.766     0.000  210.417    0.000  210.417
277.30   328.539  193.596    0.000  193.596     0.000  349.073    0.000  349.073     0.000  179.754    0.000  179.754
277.40   264.843  217.162    0.000  217.162     0.000  334.805    0.000  334.805     0.000  129.387    0.000  129.387
277.50   266.581  225.648    0.000  225.648     0.000  323.995    0.000  323.995     0.000   89.575    0.000   89.575
277.60   350.761  201.881    0.000  201.881     0.000  373.326    0.000  373.326     0.000  258.773    0.000  258.773
277.70   306.856  210.096    0.000  210.096     0.000  363.642    0.000  363.642     0.000  179.151    0.000  179.151
277.80   241.013  229.302    0.000  229.302     0.000  297.321    0.000  297.321     0.000  129.588    0.000  129.588
277.90   288.126  177.155    0.000  177.155     0.000  319.629    0.000  319.629     0.000   69.670    0.000   69.670
278.00   253.964  186.108    0.000  186.108     0.000  287.851    0.000  287.851     0.000  119.434    0.000  119.434
278.10   293.837  171.822    0.000  171.822     0.000  263.770    0.000  263.770     0.000   79.623    0.000   79.623
278.20   263.122  211.885    0.000  211.885     0.000  281.712    0.000  281.712     0.000   79.623    0.000   79.623
278.30   265.929  206.707    0.000  206.707     0.000  282.837    0.000  282.837     0.000   79.824    0.000   79.824
278.40   239.693  210.082    0.000  210.082     0.000  269.995    0.000  269.995     0.000   29.858    0.000   29.858
278.50   240.431  234.528    0.000  234.528     0.000  317.813    0.000  317.813     0.000   81.030    0.000   81.030
278.60   202.244  254.969    0.000  254.969     0.000  298.747    0.000  298.747     0.000   50.166    0.000   50.166
278.70   217.445  236.565    0.000  236.565     0.000  306.138    0.000  306.138     0.000  109.682    0.000  109.682
278.80   258.026  232.566    0.000  232.566     0.000  320.753    0.000  320.753     0.000  199.760    0.000  199.760
278.90   214.824  231.494    0.000  231.494     0.000  320.494    0.000  320.494     0.000  149.292    0.000  149.292
279.00   244.149  245.958    0.000  245.958     0.000  363.599    0.000  363.599     0.000  199.458    0.000  199.458
279.10   248.032  245.644    0.000  245.644     0.000  333.205    0.000  333.205     0.000  159.245    0.000  159.245
279.20   244.541  222.300    0.000  222.300     0.000  283.702    0.000  283.702     0.000  159.245    0.000  159.245
279.30   265.009  243.423    0.000  243.423     0.000  327.108    0.000  327.108     0.000  139.641    0.000  139.641
279.40   238.410  221.565    0.000  221.565     0.000  283.572    0.000  283.572     0.000   49.764    0.000   49.764
279.50   301.293  184.421    0.000  184.421     0.000  257.330    0.000  257.330     0.000   49.764    0.000   49.764
279.60   283.834  218.870    0.000  218.870     0.000  291.613    0.000  291.613     0.000   89.575    0.000   89.575
279.70   304.597  191.083    0.000  191.083     0.000  258.842    0.000  258.842     0.000   99.528    0.000   99.528
279.80   292.423  200.659    0.000  200.659     0.000  291.050    0.000  291.050     0.000   89.776    0.000   89.776
279.90   269.706  213.137    0.000  213.137     0.000  273.844    0.000  273.844     0.000   79.623    0.000   79.623
280.00   240.076  245.757    0.000  245.757     0.000  310.854    0.000  310.854     0.000  109.883    0.000  109.883
280.10   237.568  238.336    0.000  238.336     0.000  289.407    0.000  289.407     0.000   30.462    0.000   30.462
280.20   275.982  245.387    0.000  245.387     0.000  305.449    0.000  305.449     0.000  109.481    0.000  109.481
280.30   236.959  248.067    0.000  248.067     0.000  259.447    0.000  259.447     0.000   49.764    0.000   49.764
280.40   220.318  253.714    0.000  253.714     0.000  284.870    0.000  284.870     0.000  119.434    0.000  119.434
280.50   286.296  232.206    0.000  232.206     0.000  305.403    0.000  305.403     0.000   79.623    0.000   79.623
280.60   259.883  232.597    0.000  232.597     0.000  277.001    0.000  277.001     0.000    9.953    0.000    9.953
280.70   253.366  244.339    0.000  244.339     0.000  285.387    0.000  285.387     0.000   89.776    0.000   89.776
280.80   251.532  231.817    0.000  231.817     0.000  288.242    0.000  288.242     0.000   39.811    0.000   39.811
280.90   262.552  244.748    0.000  244.748     0.000  311.196    0.000  311.196     0.000   29.858    0.000   29.858
281.00   265.852  233.293    0.000  233.293     0.000  322.438    0.000  322.438     0.000    0.000    0.000    0.000
281.10   266.155  225.451    0.000  225.451     0.000  278.947    0.000  278.947     0.000    9.953    0.000    9.953
281.20   257.974  225.154    0.000  225.154     0.000  287.247    0.000  287.247     0.000   40.213    0.000   40.213
281.30   270.927  230.240    0.000  230.240     0.000  307.394    0.000  307.394     0.000   79.623    0.000   79.623
281.40   286.495  226.037    0.000  226.037     0.000  300.390    0.000  300.390     0.000   40.012    0.000   40.012
281.50   295.957  224.347    0.000  224.347     0.000  332.513    0.000  332.513     0.000   79.623    0.000   79.623
281.60   269.360  240.681    0.000  240.681     0.000  295.938    0.000  295.938     0.000   30.060    0.000   30.060
281.70   252.006  234.565    0.000  234.565     0.000  290.273    0.000  290.273     0.000    9.953    0.000    9.953
281.80   249.846  245.764    0.000  245.764     0.000  308.473    0.000  308.473     0.000   49.764    0.000   49.764
281.90   270.119  219.870    0.000  219.870     0.000  312.756    0.000  312.756     0.000   19.906    0.000   19.906
282.00   236.768  238.780    0.000  238.780     0.000  310.940    0.000  310.940     0.000   69.670    0.000   69.670
282.10   255.085  233.935    0.000  233.935     0.000  306.530    0.000  306.530     0.000   79.623    0.000   79.623
282.20   238.809  234.736    0.000  234.736     0.000  278.946    0.000  278.946     0.000    0.000    0.000    0.000
282.30   284.090  236.717    0.000  236.717     0.000  340.900    0.000  340.900     0.000   89.575    0.000   89.575
282.40   314.181  223.958    0.000  223.958     0.000  340.468    0.000  340.468     0.000    9.953    0.000    9.953
282.50   272.161  229.975    0.000  229.975     0.000  314.226    0.000  314.226     0.000   49.764    0.000   49.764
282.60   269.314  235.720    0.000  235.720     0.000  303.373    0.000  303.373     0.000    9.953    0.000    9.953
282.70   269.594  223.363    0.000  223.363     0.000  256.507    0.000  256.507     0.000   19.906    0.000   19.906
282.80   266.663  207.005    0.000  207.005     0.000  219.327    0.000  219.327     0.000    0.000    0.000    0.000
282.90   259.692  225.516    0.000  225.516     0.000  285.645    0.000  285.645     0.000  119.836    0.000  119.836
283.00   255.793  244.504    0.000  244.504     0.000  312.885    0.000  312.885     0.000  129.990    0.000  129.990
283.10   270.853  236.427    0.000  236.427     0.000  308.085    0.000  308.085     0.000  129.387    0.000  129.387
283.20   266.383  226.648    0.000  226.648     0.000  289.583    0.000  289.583     0.000  109.481    0.000  109.481
283.30   278.108  213.529    0.000  213.529     0.000  272.677    0.000  272.677     0.000   99.528    0.000   99.528
283.40   285.066  214.701    0.000  214.701     0.000  290.662    0.000  290.662     0.000   59.717    0.000   59.717
283.50   233.089  246.670    0.000  246.670     0.000  278.123    0.000  278.123     0.000   89.575    0.000   89.575
283.60   229.391  221.512    0.000  221.512     0.000  237.311    0.000  237.311     0.000   99.528    0.000   99.528
283.70   294.977  213.849    0.000  213.849     0.000  270.732    0.000  270.732     0.000   59.717    0.000   59.717
283.80   257.024  230.871    0.000  230.871     0.000  270.990    0.000  270.990     0.000   99.729    0.000   99.729
283.90   237.958  250.998    0.000  250.998     0.000  267.663    0.000  267.663     0.000   79.623    0.000   79.623
284.00   270.384  206.663    0.000  206.663     0.000  259.578    0.000  259.578     0.000   89.575    0.000   89.575
284.10   266.752  244.137    0.000  244.137     0.000  267.533    0.000  267.533     0.000   99.528    0.000   99.528
284.20   276.360  221.797    0.000  221.797     0.000  287.852    0.000  287.852     0.000   99.528    0.000   99.528
284.30   278.035  218.412    0.000  218.412     0.000  262.992    0.000  262.992     0.000  129.588    0.000  129.588
284.40   292.359  233.724    0.000  233.724     0.000  306.573    0.000  306.573     0.000  119.434    0.000  119.434
284.50   307.112  216.558    0.000  216.558     0.000  298.445    0.000  298.445     0.000  109.481    0.000  109.481
284.60   318.076  222.375    0.000  222.375     0.000  331.908    0.000  331.908     0.000  170.806    0.000  170.806
284.70   252.805  232.421    0.000  232.421     0.000  325.898    0.000  325.898     0.000  120.238    0.000  120.238
284.80   334.191  208.234    0.000  208.234     0.000  321.617    0.000  321.617     0.000  130.392    0.000  130.392
284.90   328.844  229.383    0.000  229.383     0.000  301.383    0.000  301.383     0.000  149.393    0.000  149.393
285.00   311.161  239.573    0.000  239.573     0.000  352.226    0.000  352.226     0.000  171.007    0.000  171.007
285.10   326.476  258.924    0.000  258.924     0.000  378.814    0.000  378.814     0.000  160.653    0.000  160.653
285.20   302.273  215.004    0.000  215.004     0.000  338.911    0.000  338.911     0.000  190.511    0.000  190.511
285.30   264.713  223.462    0.000  223.462     0.000  360.875    0.000  360.875     0.000  279.483    0.000  279.483
285.40   275.859  206.791    0.000  206.791     0.000  301.081    0.000  301.081     0.000  181.161    0.000  181.161
285.50   257.013  214.384    0.000  214.384     0.000  311.156    0.000  311.156     0.000  170.203    0.000  170.203
285.60   235.815  211.654    0.000  211.654     0.000  259.058    0.000  259.058     0.000   99.528    0.000   99.528
285.70   311.140  192.718    0.000  192.718     0.000  343.839    0.000  343.839     0.000  209.612    0.000  209.612
285.80   241.779  214.371    0.000  214.371     0.000  280.588    0.000  280.588     0.000  139.943    0.000  139.943
285.90   342.026  163.774    0.000  163.774     0.000  339.085    0.000  339.085     0.000  139.339    0.000  139.339
286.00   305.444  161.278    0.000  161.278     0.000  301.170    0.000  301.170     0.000   79.623    0.000   79.623
286.10   286.202  177.506    0.000  177.506     0.000  288.069    0.000  288.069     0.000  140.144    0.000  140.144
286.20   300.365  170.457    0.000  170.457     0.000  269.174    0.000  269.174     0.000  119.434    0.000  119.434
286.30   310.188  177.653    0.000  177.653     0.000  286.121    0.000  286.121     0.000  129.387    0.000  129.387
286.40   292.883  182.560    0.000  182.560     0.000  308.042    0.000  308.042     0.000   89.776    0.000   89.776
286.50   320.344  176.846    0.000  176.846     0.000  291.830    0.000  291.830     0.000  119.635    0.000  119.635
286.60   303.323  166.247    0.000  166.247     0.000  297.190    0.000  297.190     0.000   79.824    0.000   79.824
286.70   299.348  162.333    0.000  162.333     0.000  280.070    0.000  280.070     0.000   99.528    0.000   99.528
286.80   344.562  132.927    0.000  132.927     0.000  311.675    0.000  311.675     0.000  129.387    0.000  129.387
286.90   344.953  137.037    0.000  137.037     0.000  307.566    0.000  307.566     0.000   99.528    0.000   99.528
287.00   365.385  120.406    0.000  120.406     0.000  329.357    0.000  329.357     0.000  149.895    0.000  149.895
287.10   342.717  112.886    0.000  112.886     0.000  281.801    0.000  281.801     0.000  109.481    0.000  109.481
287.20   354.355   94.228    0.000   94.228     0.000  283.788    0.000  283.788     0.000  169.198    0.000  169.198
287.30   374.759  120.737    0.000  120.737     0.000  289.019    0.000  289.019     0.000  149.292    0.000  149.292
287.40   369.630  117.495    0.000  117.495     0.000  328.448    0.000  328.448     0.000   99.528    0.000   99.528
287.50   395.242  126.826    0.000  126.826     0.000  338.609    0.000  338.609     0.000  179.151    0.000  179.151
287.60   420.311  107.080    0.000  107.080     0.000  370.214    0.000  370.214     0.000  179.553    0.000  179.553
287.70   377.564  136.196    0.000  136.196     0.000  323.648    0.000  323.648     0.000  159.345    0.000  159.345
287.80   303.876  167.858    0.000  167.858     0.000  337.269    0.000  337.269     0.000  149.292    0.000  149.292
287.90   356.318  136.152    0.000  136.152     0.000  304.452    0.000  304.452     0.000  149.594    0.000  149.594
288.00   364.674  107.701    0.000  107.701     0.000  297.235    0.000  297.235     0.000  140.144    0.000  140.144
288.10   439.300  111.491    0.000  111.491     0.000  320.191    0.000  320.191     0.000  129.387    0.000  129.387
288.20   419.128  131.658    0.000  131.658     0.000  349.374    0.000  349.374     0.000  169.198    0.000  169.198
288.30   388.121  134.459    0.000  134.459     0.000  328.968    0.000  328.968     0.000   99.528    0.000   99.528
288.40   426.841  134.487    0.000  134.487     0.000  344.013    0.000  344.013     0.000  129.387    0.000  129.387
288.50   443.249   98.424    0.000   98.424     0.000  314.355    0.000  314.355     0.000   80.025    0.000   80.025
288.60   472.875  135.948    0.000  135.948     0.000  478.990    0.000  478.990     0.000  288.833    0.000  288.833
288.70   400.823  152.837    0.000  152.837     0.000  411.459    0.000  411.459     0.000  219.364    0.000  219.364
288.80   418.327  154.728    0.000  154.728     0.000  396.932    0.000  396.932     0.000  189.104    0.000  189.104
288.90   464.394  118.312    0.000  118.312     0.000  395.116    0.000  395.116     0.000  238.868    0.000  238.868
289.00   434.560  152.176    0.000  152.176     0.000  357.156    0.000  357.156     0.000  219.967    0.000  219.967
289.10   435.849  149.092    0.000  149.092     0.000  437.010    0.000  437.010     0.000  229.116    0.000  229.116
289.20   433.185  157.667    0.000  157.667     0.000  410.333    0.000  410.333     0.000  189.707    0.000  189.707
289.30   417.062  188.416    0.000  188.416     0.000  413.404    0.000  413.404     0.000  240.275    0.000  240.275
289.40   437.874  170.721    0.000  170.721     0.000  438.693    0.000  438.693     0.000  261.587    0.000  261.587
289.50   507.420  142.578    0.000  142.578     0.000  395.503    0.000  395.503     0.000  290.541    0.000  290.541
289.60   478.521  155.415    0.000  155.415     0.000  400.604    0.000  400.604     0.000  251.634    0.000  251.634
289.70   456.747  135.800    0.000  135.800     0.000  361.783    0.000  361.783     0.000  169.198    0.000  169.198
289.80   401.213  152.633    0.000  152.633     0.000  355.082    0.000  355.082     0.000  199.257    0.000  199.257
289.90   438.978  132.827    0.000  132.827     0.000  370.820    0.000  370.820     0.000  229.317    0.000  229.317
290.00   504.514  107.682    0.000  107.682     0.000  368.873    0.000  368.873     0.000  159.647    0.000  159.647
290.10   456.480  117.015    0.000  117.015     0.000  339.302    0.000  339.302     0.000  159.245    0.000  159.245
290.20   433.105  167.759    0.000  167.759     0.000  390.490    0.000  390.490     0.000  239.069    0.000  239.069
290.30   442.564  163.064    0.000  163.064     0.000  337.441    0.000  337.441     0.000  149.292    0.000  149.292
290.40   480.490  172.255    0.000  172.255     0.000  374.102    0.000  374.102     0.000  240.978    0.000  240.978
290.50   400.688  139.995    0.000  139.995     0.000  310.591    0.000  310.591     0.000  200.564    0.000  200.564
290.60   479.676  152.561    0.000  152.561     0.000  369.521    0.000  369.521     0.000  191.717    0.000  191.717
290.70   467.067  132.611    0.000  132.611     0.000  337.269    0.000  337.269     0.000  140.948    0.000  140.948
290.80   465.315  134.482    0.000  134.482     0.000  342.977    0.000  342.977     0.000  219.766    0.000  219.766
290.90   384.457  114.780    0.000  114.780     0.000  314.917    0.000  314.917     0.000  129.990    0.000  129.990
291.00   420.027  141.007    0.000  141.007     0.000  341.204    0.000  341.204     0.000  119.434    0.000  119.434
291.10   447.585  143.455    0.000  143.455     0.000  319.457    0.000  319.457     0.000  140.144    0.000  140.144
291.20   393.799  121.774    0.000  121.774     0.000  304.842    0.000  304.842     0.000  211.623    0.000  211.623
291.30   418.805  120.836    0.000  120.836     0.000  288.457    0.000  288.457     0.000  130.794    0.000  130.794
291.40   366.992  140.452    0.000  140.452     0.000  309.337    0.000  309.337     0.000  100.936    0.000  100.936
291.50   345.820  142.459    0.000  142.459     0.000  313.316    0.000  313.316     0.000  151.102    0.000  151.102
291.60   396.634  137.725    0.000  137.725     0.000  362.948    0.000  362.948     0.000  120.037    0.000  120.037
291.70   408.440  123.660    0.000  123.660     0.000  314.960    0.000  314.960     0.000  240.074    0.000  240.074
291.80   426.761  153.390    0.000  153.390     5.448  344.013    0.000  344.013     0.000  160.451    0.000  160.451
291.90   395.648  155.602    0.000  155.602     0.000  332.210    0.000  332.210     0.000  190.209    0.000  190.209
292.00   346.975  151.796    0.000  151.796     5.448  340.380    0.000  340.380     0.000  119.434    0.000  119.434
292.10   356.556  143.407    0.000  143.407     0.000  342.800    0.000  342.800     0.000  161.155    0.000  161.155
292.20   326.142  151.102    0.000  151.102     0.000  340.598    0.000  340.598     0.000  119.635    0.000  119.635
292.30   328.574  149.942    0.000  149.942     0.000  328.016    0.000  328.016     0.000  159.245    0.000  159.245
292.40   339.538  132.996    0.000  132.996     0.000  321.835    0.000  321.835     0.000  129.387    0.000  129.387
292.50   371.803  157.760    0.000  157.760     0.000  345.744    0.000  345.744     0.000  109.682    0.000  109.682
292.60   377.717  157.956    0.000  157.956     0.000  378.904    0.000  378.904     0.000  200.263    0.000  200.263
292.70   370.029  162.672    0.000  162.672     0.000  347.905    0.000  347.905     0.000  169.198    0.000  169.198
292.80   380.049  155.796    0.000  155.796     0.000  340.382    0.000  340.382     0.000  139.339    0.000  139.339
292.90   380.769  169.482    0.000  169.482     0.000  362.908    0.000  362.908     0.000  129.789    0.000  129.789
293.00   364.111  187.297    0.000  187.297     0.000  361.178    0.000  361.178     0.000  160.049    0.000  160.049
293.10   355.754  168.776    0.000  168.776     0.000  346.564    0.000  346.564     0.000  160.451    0.000  160.451
293.20   371.654  159.687    0.000  159.687     0.000  307.869    0.000  307.869     0.000   69.670    0.000   69.670
293.30   415.184  155.154    0.000  155.154     0.000  383.744    0.000  383.744     0.000  231.225    0.000  231.225
293.40   374.409  156.083    0.000  156.083     0.000  327.024    0.000  327.024     0.000   99.528    0.000   99.528
293.50   360.923  167.633    0.000  167.633     0.000  328.882    0.000  328.882     0.000   89.575    0.000   89.575
293.60   398.852  152.387    0.000  152.387     0.000  375.660    0.000  375.660     0.000  149.292    0.000  149.292
293.70   350.347  162.417    0.000  162.417     0.000  323.779    0.000  323.779     0.000   79.623    0.000   79.623
293.80   383.823  149.770    0.000  149.770     0.000  320.105    0.000  320.105     0.000   79.824    0.000   79.824
293.90   352.533  182.170    0.000  182.170     0.000  313.837    0.000  313.837     0.000  110.084    0.000  110.084
294.00   369.520  156.112    0.000  156.112     0.000  335.712    0.000  335.712     0.000  130.392    0.000  130.392
294.10   366.185  163.917    0.000  163.917     0.000  336.968    0.000  336.968     0.000   79.824    0.000   79.824
294.20   382.087  190.199    0.000  190.199     0.000  359.319    0.000  359.319     0.000  150.901    0.000  150.901
294.30   398.662  166.332    0.000  166.332     0.000  337.441    0.000  337.441     0.000  119.635    0.000  119.635
294.40   339.577  151.932    0.000  151.932     0.000  299.871    0.000  299.871     0.000  110.084    0.000  110.084
294.50   394.243  142.354    0.000  142.354     0.000  340.597    0.000  340.597     0.000  109.481    0.000  109.481
294.60   355.638  145.230    0.000  145.230     0.000  323.562    0.000  323.562     0.000   79.723    0.000   79.723
294.70   361.206  163.177    0.000  163.177     0.000  338.003    0.000  338.003     0.000   80.226    0.000   80.226
294.80   319.614  149.294    0.000  149.294     1.816  277.174    0.000  277.174     0.000   59.918    0.000   59.918
294.90   331.377  183.355    0.000  183.355     0.000  359.361    0.000  359.361     0.000  181.161    0.000  181.161
295.00   375.426  164.728    0.000  164.728     0.000  385.691    0.000  385.691     0.000  179.151    0.000  179.151
295.10   360.259  203.035    0.000  203.035     0.000  412.496    0.000  412.496     0.000  129.387    0.000  129.387
295.20   362.057  200.017    0.000  200.017     0.000  304.109    0.000  304.109     0.000   69.670    0.000   69.670
295.30   384.108  157.293    0.000  157.293     0.000  398.878    0.000  398.878     0.000   59.918    0.000   59.918
295.40   336.761  166.919    0.000  166.919     0.000  282.665    0.000  282.665     0.000   20.107    0.000   20.107
295.50   350.500  155.511    0.000  155.511     0.000  336.057    0.000  336.057     0.000  100.533    0.000  100.533
295.60   356.473  154.107    0.000  154.107     0.000  315.264    0.000  315.264     0.000   90.179    0.000   90.179
295.70   364.927  128.138    0.000  128.138     0.000  308.172    0.000  308.172     0.000   29.858    0.000   29.858
295.80   329.546  160.385    0.000  160.385     0.000  351.621    0.000  351.621     0.000  110.285    0.000  110.285
295.90   347.179  142.268    0.000  142.268     0.000  337.788    0.000  337.788     0.000  119.635    0.000  119.635
296.00   363.969  160.740    0.000  160.740     0.000  343.235    0.000  343.235     0.000  119.434    0.000  119.434
296.10   357.854  166.847    0.000  166.847     0.000  393.603    0.000  393.603     0.000  210.819    0.000  210.819
296.20   372.091  171.197    0.000  171.197     0.000  353.006    0.000  353.006     0.000  199.861    0.000  199.861
296.30   350.349  168.872    0.000  168.872     0.000  356.765    0.000  356.765     0.000  129.788    0.000  129.788
296.40   317.042  184.328    0.000  184.328     0.000  364.073    0.000  364.073     0.000  121.042    0.000  121.042
296.50   347.900  172.181    0.000  172.181     0.000  387.247    0.000  387.247     0.000  231.126    0.000  231.126
296.60   327.245  181.925    0.000  181.925     0.000  394.035    0.000  394.035     0.000  250.831    0.000  250.831
296.70   365.889  167.982    0.000  167.982     0.000  426.979    0.000  426.979     0.000  190.310    0.000  190.310
296.80   319.785  207.184    0.000  207.184     0.000  381.150    0.000  381.150     0.000   69.871    0.000   69.871
296.90   353.472  182.792    0.000  182.792     0.000  402.248    0.000  402.248     0.000  240.275    0.000  240.275
297.00   382.258  190.839    0.000  190.839     0.000  366.883    0.000  366.883     0.000  200.464    0.000  200.464
297.10   346.646  169.927    0.000  169.927     0.000  380.804    0.000  380.804     0.000  149.895    0.000  149.895
297.20   359.465  180.233    0.000  180.233     0.000  370.256    0.000  370.256     0.000  110.687    0.000  110.687
297.30   382.570  164.868    0.000  164.868     0.000  372.677    0.000  372.677     0.000  160.451    0.000  160.451
297.40   367.796  183.116    0.000  183.116     1.816  347.731    0.000  347.731     0.000  140.948    0.000  140.948
297.50   378.652  185.521    0.000  185.521     1.816  368.095    0.000  368.095     0.000  149.694    0.000  149.694
297.60   388.325  155.134    0.000  155.134     1.816  315.609    0.000  315.609     0.000   99.528    0.000   99.528
297.70   407.032  187.424    0.000  187.424     0.000  371.118    0.000  371.118     0.000  150.901    0.000  150.901
297.80   438.486  169.795    0.000  169.795     0.000  374.665    0.000  374.665     0.000  220.570    0.000  220.570
297.90   466.664  196.673    0.000  196.673     1.816  453.394    0.000  453.394     0.000  321.506    0.000  321.506
298.00   483.371  135.645    0.000  135.645     3.632  399.657    0.000  399.657     0.000  139.943    0.000  139.943
298.10   434.068  142.428    0.000  142.428     0.000  415.783    0.000  415.783     0.000  190.712    0.000  190.712
298.20   480.568   93.825    0.000   93.825    23.779  413.835    0.000  413.835     0.000  259.980    0.000  259.980
298.30   503.378   97.830    0.000   97.830     1.902  368.787    0.000  368.787     0.000  139.540    0.000  139.540
298.40   445.181   97.525    0.000   97.525     5.448  330.654    0.000  330.654     0.000   69.871    0.000   69.871
298.50   485.393   55.795    0.000   55.795    14.527  373.153    0.000  373.153     0.000  109.481    0.000  109.481
298.60   403.145  163.128    0.000  163.128    12.711  404.195    0.000  404.195     0.000  160.451    0.000  160.451
298.70   363.055  164.533    0.000  164.533     7.609  407.006    0.000  407.006     0.000  181.161    0.000  181.161
298.80   414.493   99.042    0.000   99.042    23.865  352.098    0.000  352.098     0.000  139.943    0.000  139.943
298.90   399.060  121.818    0.000  121.818     9.166  364.419    0.000  364.419     0.000  189.506    0.000  189.506
299.00   427.475  117.392    0.000  117.392     1.902  338.523    0.000  338.523     0.000  180.156    0.000  180.156
299.10   379.690  114.673    0.000  114.673     3.632  313.577    0.000  313.577     0.000   59.918    0.000   59.918
299.20   349.941  148.636    0.000  148.636     0.000  367.532    0.000  367.532     0.000  130.392    0.000  130.392
299.30   390.128  102.577    0.000  102.577     0.000  328.535    0.000  328.535     0.000   59.717    0.000   59.717
299.40   378.165  157.211    0.000  157.211     1.816  351.667    0.000  351.667     0.000  211.422    0.000  211.422
299.50   401.194  131.240    0.000  131.240     0.000  338.610    0.000  338.610     0.000  149.292    0.000  149.292
299.60   357.660  155.332    0.000  155.332     0.000  395.331    0.000  395.331     0.000  209.009    0.000  209.009
299.70   371.515  142.340    0.000  142.340     1.816  316.734    0.000  316.734     0.000  139.339    0.000  139.339
299.80   326.433  150.837    0.000  150.837     0.000  297.710    0.000  297.710     0.000  100.533    0.000  100.533
299.90   346.084  124.007    0.000  124.007     0.000  273.499    0.000  273.499     0.000  109.481    0.000  109.481
300.00   341.686  139.740    0.000  139.740     0.000  277.043    0.000  277.043     0.000   80.025    0.000   80.025
300.10   384.068  160.397    0.000  160.397     0.000  381.757    0.000  381.757     0.000  180.558    0.000  180.558
300.20   403.148  114.799    0.000  114.799     7.350  361.437    0.000  361.437     0.000  159.647    0.000  159.647
300.30   413.648  160.275    0.000  160.275     0.000  383.875    0.000  383.875     0.000  201.670    0.000  201.670
300.40   383.325  150.481    0.000  150.481     0.000  404.713    0.000  404.713     0.000  220.973    0.000  220.973
300.50   379.196  142.481    0.000  142.481     0.000  317.986    0.000  317.986     0.000  160.854    0.000  160.854
300.60   388.406  144.778    0.000  144.778     0.000  335.799    0.000  335.799     0.000  139.339    0.000  139.339
300.70   384.003  127.234    0.000  127.234     0.000  328.232    0.000  328.232     0.000  129.789    0.000  129.789
300.80   388.258  133.056    0.000  133.056     1.902  371.295    0.000  371.295     0.000  210.014    0.000  210.014
300.90   377.623  150.049    0.000  150.049     0.000  362.949    0.000  362.949     0.000  109.883    0.000  109.883
301.00   376.816  146.934    0.000  146.934     0.000  321.749    0.000  321.749     0.000   89.575    0.000   89.575
301.10   360.723  170.130    0.000  170.130     0.000  328.708    0.000  328.708     0.000   70.273    0.000   70.273
301.20   357.462  188.460    0.000  188.460     0.000  392.219    0.000  392.219     0.000  209.914    0.000  209.914
301.30   425.406  104.407    0.000  104.407     0.000  300.475    0.000  300.475     0.000  109.481    0.000  109.481
301.40   382.183   95.916    0.000   95.916     0.000  315.132    0.000  315.132     0.000   60.119    0.000   60.119
301.50   439.297   95.720    0.000   95.720     0.000  378.775    0.000  378.775     0.000  150.700    0.000  150.700
301.60   429.747   47.594    0.000   47.594     0.000  278.169    0.000  278.169     0.000   89.575    0.000   89.575
301.70   405.093  114.390    0.000  114.390     0.000  323.953    0.000  323.953     0.000   90.380    0.000   90.380
301.80   398.978   95.726    0.000   95.726     0.000  295.158    0.000  295.158     0.000   70.072    0.000   70.072
301.90   394.860  106.115    0.000  106.115     0.000  318.244    0.000  318.244     0.000   90.179    0.000   90.179
302.00   433.887  103.380    0.000  103.380     0.000  407.091    0.000  407.091     0.000  200.263    0.000  200.263
302.10   498.070   60.910    0.000   60.910     1.816  418.506    0.000  418.506     0.000  269.329    0.000  269.329
302.20   467.521   94.101    0.000   94.101     0.000  423.607    0.000  423.607     0.000  179.352    0.000  179.352
302.30   481.625   66.153    0.000   66.153     0.000  358.714    0.000  358.714     0.000  139.339    0.000  139.339
302.40   431.349   85.842    0.000   85.842     1.902  323.693    0.000  323.693     0.000  159.245    0.000  159.245
302.50   412.459   92.634    0.000   92.634    11.327  337.486    0.000  337.486     0.000  189.104    0.000  189.104
302.60   425.462   95.859    0.000   95.859    25.768  389.538    0.000  389.538     0.000  269.932    0.000  269.932
302.70   361.764  140.651    0.000  140.651    18.288  351.883    0.000  351.883     0.000  209.009    0.000  209.009
302.80   394.331  135.226    0.000  135.226    20.147  380.632    0.000  380.632     0.000  239.069    0.000  239.069
302.90   391.602  121.502    0.000  121.502     0.000  338.437    0.000  338.437     0.000  209.009    0.000  209.009
303.00   375.019  112.318    0.000  112.318     0.000  355.254    0.000  355.254     0.000  229.116    0.000  229.116
303.10   405.143  113.471    0.000  113.471     3.632  387.421    0.000  387.421     0.000  230.121    0.000  230.121
303.20   382.240  132.611    0.000  132.611    19.974  416.647    0.000  416.647     0.000  260.181    0.000  260.181
303.30   392.457  126.985    0.000  126.985    14.700  382.448    0.000  382.448     0.000  288.632    0.000  288.632
303.40   412.472  115.519    0.000  115.519     9.209  380.502    0.000  380.502     0.000  270.133    0.000  270.133
303.50   380.281  122.803    0.000  122.803    22.222  373.283    0.000  373.283     0.000  219.364    0.000  219.364
303.60   406.966  124.557    0.000  124.557    33.074  359.966    0.000  359.966     0.000  179.352    0.000  179.352
303.70   391.285  121.627    0.000  121.627    25.422  371.250    0.000  371.250     0.000  229.819    0.000  229.819
303.80   348.350  131.991    0.000  131.991     0.000  358.324    0.000  358.324     0.000   79.623    0.000   79.623
303.90   385.372  115.445    0.000  115.445     0.000  376.350    0.000  376.350     0.000  159.345    0.000  159.345
304.00   393.941  127.353    0.000  127.353     0.000  411.933    0.000  411.933     0.000  309.744    0.000  309.744
304.10   443.521   97.085    0.000   97.085     0.000  346.954    0.000  346.954     0.000  209.210    0.000  209.210
304.20   380.341  139.529    0.000  139.529     0.000  441.938    0.000  441.938     0.000  399.922    0.000  399.922
304.30   397.832  133.810    0.000  133.810     0.000  420.537    0.000  420.537     0.000  230.121    0.000  230.121
304.40   385.486  128.864    0.000  128.864     0.000  380.243    0.000  380.243     0.000  289.838    0.000  289.838
304.50   362.048  147.636    0.000  147.636     0.000  425.596    0.000  425.596     0.000  249.021    0.000  249.021
304.60   394.372   84.727    0.000   84.727     1.816  297.579    0.000  297.579     0.000   89.575    0.000   89.575
304.70   457.446   74.213    0.000   74.213    12.884  375.401    0.000  375.401     0.000  189.305    0.000  189.305
304.80   432.669  119.097    0.000  119.097     9.468  367.360    0.000  367.360     0.000  340.406    0.000  340.406
304.90   458.634  112.179    0.000  112.179     9.166  352.487    0.000  352.487     0.000  129.387    0.000  129.387
305.00   455.372  121.776    0.000  121.776    11.370  367.315    0.000  367.315     0.000  170.002    0.000  170.002
305.10   414.490  103.072    0.000  103.072     9.166  306.659    0.000  306.659     0.000   29.858    0.000   29.858
305.20   425.775  133.748    0.000  133.748     3.632  398.056    0.000  398.056     0.000  289.235    0.000  289.235
305.30   394.773  139.735    0.000  139.735     0.000  397.667    0.000  397.667     0.000  159.949    0.000  159.949
305.40   366.642  132.449    0.000  132.449     0.000  339.298    0.000  339.298     0.000   69.670    0.000   69.670
305.50   416.601  115.876    0.000  115.876     3.805  353.611    0.000  353.611     0.000  179.151    0.000  179.151
305.60   420.915  119.284    0.000  119.284    19.974  336.058    0.000  336.058     0.000  190.511    0.000  190.511
305.70   440.466  118.939    0.000  118.939     0.000  359.144    0.000  359.144     0.000   79.623    0.000   79.623
305.80   409.526   93.723    0.000   93.723     0.000  286.297    0.000  286.297     0.000   69.670    0.000   69.670
305.90   367.510  114.657    0.000  114.657     0.000  353.266    0.000  353.266     0.000  119.635    0.000  119.635
306.00   371.609  126.646    0.000  126.646     0.000  340.382    0.000  340.382     0.000  199.861    0.000  199.861
306.10   362.934  114.457    0.000  114.457     0.000  363.986    0.000  363.986     0.000  210.819    0.000  210.819
306.20   385.120  142.534    0.000  142.534     0.000  379.766    0.000  379.766     0.000  169.198    0.000  169.198
306.30   357.795  129.607    0.000  129.607     1.816  347.126    0.000  347.126     0.000  139.541    0.000  139.541
306.40   403.225   94.866    0.000   94.866     3.805  321.834    0.000  321.834     0.000  120.037    0.000  120.037
306.50   406.291  122.799    0.000  122.799     1.902  343.708    0.000  343.708     0.000   80.025    0.000   80.025
306.60   365.514  122.914    0.000  122.914     5.490  336.056    0.000  336.056     0.000  251.032    0.000  251.032
306.70   394.017  111.120    0.000  111.120     0.000  305.362    0.000  305.362     0.000  109.682    0.000  109.682
306.80   385.048  128.276    0.000  128.276     0.000  351.967    0.000  351.967     0.000  240.878    0.000  240.878
306.90   425.725  122.223    0.000  122.223     1.816  366.581    0.000  366.581     0.000  290.843    0.000  290.843
307.00   411.524   90.742    0.000   90.742     3.632  295.677    0.000  295.677     0.000  160.854    0.000  160.854
307.10   418.193  122.930    0.000  122.930     0.000  349.806    0.000  349.806     0.000  181.362    0.000  181.362
307.20   431.990  113.091    0.000  113.091     0.000  363.683    0.000  363.683     0.000  129.688    0.000  129.688
307.30   406.280  109.681    0.000  109.681     1.816  360.482    0.000  360.482     0.000  220.570    0.000  220.570
307.40   392.930  135.277    0.000  135.277     0.000  372.203    0.000  372.203     0.000  250.630    0.000  250.630
307.50   384.398  153.913    0.000  153.913     0.000  367.964    0.000  367.964     0.000  252.037    0.000  252.037
307.60   414.863  114.668    0.000  114.668     0.000  332.382    0.000  332.382     0.000  190.712    0.000  190.712
307.70   388.845  137.637    0.000  137.637     0.000  396.842    0.000  396.842     0.000  292.050    0.000  292.050
307.80   410.705   97.295    0.000   97.295     0.000  327.757    0.000  327.757     0.000  130.392    0.000  130.392
307.90   403.209  118.815    0.000  118.815     0.000  335.671    0.000  335.671     0.000  149.895    0.000  149.895
308.00   375.760  115.431    0.000  115.431     0.000  315.738    0.000  315.738     0.000  100.936    0.000  100.936
308.10   401.843  124.323    0.000  124.323     0.000  343.276    0.000  343.276     0.000  121.042    0.000  121.042
308.20   385.922  129.804    0.000  129.804     0.000  351.752    0.000  351.752     0.000  110.285    0.000  110.285
308.30   393.625  121.361    0.000  121.361     0.000  327.714    0.000  327.714     0.000  110.084    0.000  110.084
308.40   368.902  118.724    0.000  118.724     0.000  335.582    0.000  335.582     0.000  150.901    0.000  150.901
308.50   396.418  107.861    0.000  107.861     0.000  313.747    0.000  313.747     0.000  150.901    0.000  150.901
308.60   436.717  115.105    0.000  115.105     0.000  378.901    0.000  378.901     0.000  170.806    0.000  170.806
308.70   392.139  122.871    0.000  122.871     0.000  384.562    0.000  384.562     0.000  212.427    0.000  212.427
308.80   407.272  132.492    0.000  132.492     0.000  391.654    0.000  391.654     0.000  210.618    0.000  210.618
308.90   404.920  112.427    0.000  112.427     1.816  388.371    0.000  388.371     0.000  211.020    0.000  211.020
309.00   429.407  145.348    0.000  145.348     0.000  444.921    0.000  444.921     0.000  281.896    0.000  281.896
309.10   382.485  140.471    0.000  140.471     0.000  398.575    0.000  398.575     0.000  211.422    0.000  211.422
309.20   403.228  123.026    0.000  123.026     0.000  372.850    0.000  372.850     0.000  171.611    0.000  171.611
309.30   430.310  138.072    0.000  138.072     0.000  403.633    0.000  403.633     0.000  191.918    0.000  191.918
309.40   462.711  106.578    0.000  106.578     1.902  365.928    0.000  365.928     0.000  191.717    0.000  191.717
309.50   426.042  102.297    0.000  102.297     9.511  331.430    0.000  331.430     0.000  180.357    0.000  180.357
309.60   400.555  122.054    0.000  122.054     1.902  411.326    0.000  411.326     0.000  312.760    0.000  312.760
309.70   382.084  114.877    0.000  114.877     0.000  379.680    0.000  379.680     0.000  261.387    0.000  261.387
309.80   387.625  100.844    0.000  100.844     1.816  371.639    0.000  371.639     0.000  312.358    0.000  312.358
309.90   382.268  131.954    0.000  131.954     0.000  409.252    0.000  409.252     0.000  230.925    0.000  230.925
310.00   412.005  129.923    0.000  129.923     0.000  407.048    0.000  407.048     0.000  220.369    0.000  220.369
310.10   380.427  121.416    0.000  121.416     7.263  407.912    0.000  407.912     0.000  212.025    0.000  212.025
310.20   396.332  115.403    0.000  115.403     1.859  410.376    0.000  410.376     0.000  301.600    0.000  301.600
310.30   353.085  170.935    0.000  170.935     0.000  403.157    0.000  403.157     0.000  160.049    0.000  160.049
310.40   418.234  109.975    0.000  109.975     7.263  371.986    0.000  371.986     0.000  179.955    0.000  179.955
310.50   374.565  117.142    0.000  117.142     0.000  377.388    0.000  377.388     0.000  230.624    0.000  230.624
310.60   322.898  166.608    0.000  166.608     0.000  335.192    0.000  335.192     0.000  200.765    0.000  200.765
310.70   371.907  123.510    0.000  123.510     0.000  413.489    0.000  413.489     0.000  251.434    0.000  251.434
310.80   371.528  113.410    0.000  113.410     0.000  364.851    0.000  364.851     0.000  201.469    0.000  201.469
310.90   329.043  150.370    0.000  150.370     0.000  353.221    0.000  353.221     0.000  201.268    0.000  201.268
311.00   336.924  160.469    0.000  160.469     0.000  347.123    0.000  347.123     0.000  162.060    0.000  162.060
311.10   345.066  150.103    0.000  150.103     0.000  369.738    0.000  369.738     0.000  200.263    0.000  200.263
311.20   412.388  146.718    0.000  146.718     0.000  420.796    0.000  420.796     0.000  302.304    0.000  302.304
311.30   357.323  134.787    0.000  134.787     3.632  388.109    0.000  388.109     0.000  191.717    0.000  191.717
311.40   388.107  139.743    0.000  139.743     0.000  380.328    0.000  380.328     0.000  192.119    0.000  192.119
311.50   312.365  154.035    0.000  154.035     0.000  350.152    0.000  350.152     0.000  151.504    0.000  151.504
311.60   309.122  178.283    0.000  178.283     0.000  376.607    0.000  376.607     0.000  160.350    0.000  160.350
311.70   358.237  171.309    0.000  171.309     0.000  334.197    0.000  334.197     0.000  151.705    0.000  151.705
311.80   364.923  145.925    0.000  145.925     3.632  387.420    0.000  387.420     0.000  140.747    0.000  140.747
311.90   378.884  143.146    0.000  143.146     5.448  385.646    0.000  385.646     0.000  151.303    0.000  151.303
312.00   420.745  128.987    0.000  128.987     0.000  301.515    0.000  301.515     0.000   60.320    0.000   60.320
312.10   345.773  158.733    0.000  158.733     0.000  338.736    0.000  338.736     0.000  190.913    0.000  190.913
312.20   347.525  185.112    0.000  185.112     0.000  384.525    0.000  384.525     0.000   89.575    0.000   89.575
312.30   361.012  163.563    0.000  163.563     0.000  334.024    0.000  334.024     0.000  140.747    0.000  140.747
312.40   344.637  125.973    0.000  125.973     9.166  301.731    0.000  301.731     0.000    0.000    0.000    0.000
312.50   358.649  130.834    0.000  130.834     0.000  314.225    0.000  314.225     0.000  180.558    0.000  180.558
312.60   379.261  120.153    0.000  120.153     3.805  304.842    0.000  304.842     0.000  191.315    0.000  191.315
312.70   386.319  146.053    0.000  146.053    15.045  356.032    0.000  356.032     0.000  161.658    0.000  161.658
312.80   343.425  164.510    0.000  164.510     0.000  336.878    0.000  336.878     0.000   90.179    0.000   90.179
312.90   365.705  127.327    0.000  127.327     9.079  306.184    0.000  306.184     0.000   29.858    0.000   29.858
313.00   343.761  132.835    0.000  132.835     7.523  308.733    0.000  308.733     0.000   89.776    0.000   89.776
313.10   378.971  174.770    0.000  174.770     1.816  431.949    0.000  431.949     0.000  231.529    0.000  231.529
313.20   376.445  140.515    0.000  140.515    12.711  346.781    0.000  346.781     0.000   49.965    0.000   49.965
313.30   344.683  127.681    0.000  127.681    16.948  324.729    0.000  324.729     0.000   70.273    0.000   70.273
313.40   346.910  148.941    0.000  148.941    18.158  386.208    0.000  386.208     0.000  150.901    0.000  150.901
313.50   384.687   82.232    0.000   82.232     7.479  307.913    0.000  307.913     0.000   59.918    0.000   59.918
313.60   380.717  117.997    0.000  117.997    24.211  355.644    0.000  355.644     0.000  139.943    0.000  139.943
313.70   403.155  112.400    0.000  112.400    21.877  301.083    0.000  301.083     0.000   69.670    0.000   69.670
313.80   406.819   88.206    0.000   88.206    36.317  341.290    0.000  341.290     0.000  149.292    0.000  149.292
313.90   430.366  152.797    0.000  152.797    25.422  423.348    0.000  423.348     0.000  169.600    0.000  169.600
314.00   379.082  132.422    0.000  132.422    18.331  381.323    0.000  381.323     0.000  200.464    0.000  200.464
314.10   408.648   68.968    0.000   68.968    29.572  312.840    0.000  312.840     0.000  169.600    0.000  169.600
314.20   403.229   80.482    0.000   80.482    24.427  334.199    0.000  334.199     0.000  180.759    0.000  180.759
314.30   421.525  111.937    0.000  111.937    35.149  374.146    0.000  374.146     0.000  190.511    0.000  190.511
314.40   365.216  126.662    0.000  126.662    25.595  348.164    0.000  348.164     0.000   30.462    0.000   30.462
314.50   388.321  110.523    0.000  110.523    12.797  344.143    0.000  344.143     0.000   89.977    0.000   89.977
314.60   355.647  125.868    0.000  125.868     5.534  324.297    0.000  324.297     0.000  119.434    0.000  119.434
314.70   456.591   66.247    0.000   66.247    35.106  320.927    0.000  320.927     0.000  209.813    0.000  209.813
314.80   401.956   98.676    0.000   98.676    31.215  311.804    0.000  311.804     0.000  109.481    0.000  109.481
314.90   419.943   95.078    0.000   95.078    45.828  318.288    0.000  318.288     0.000   60.320    0.000   60.320
315.00   433.522  118.329    0.000  118.329    43.753  386.858    0.000  386.858     0.000   69.670    0.000   69.670
315.10   482.966   75.293    0.000   75.293    36.490  361.350    0.000  361.350     0.000  129.387    0.000  129.387
315.20   476.584  120.519    0.000  120.519    22.222  358.238    0.000  358.238     0.000  169.399    0.000  169.399
315.30   424.442   69.828    0.000   69.828    36.403  305.621    0.000  305.621     0.000   79.623    0.000   79.623
315.40   390.614  155.659    0.000  155.659     5.534  347.905    0.000  347.905     0.000  149.292    0.000  149.292
315.50   400.909  166.915    0.000  166.915    18.331  372.764    0.000  372.764     0.000  199.257    0.000  199.257
315.60   441.603  131.073    0.000  131.073    29.659  341.247    0.000  341.247     0.000  150.700    0.000  150.700
315.70   416.040  137.769    0.000  137.769    23.952  370.819    0.000  370.819     0.000   79.623    0.000   79.623
315.80   409.573  120.981    0.000  120.981    18.418  363.339    0.000  363.339     0.000  149.292    0.000  149.292
315.90   448.078  126.000    0.000  126.000    34.760  341.939    0.000  341.939     0.000  109.682    0.000  109.682
316.00   399.117  125.004    0.000  125.004    10.895  370.256    0.000  370.256     0.000  179.553    0.000  179.553
316.10   424.626   78.903    0.000   78.903    20.492  317.249    0.000  317.249     0.000  160.653    0.000  160.653
316.20   357.068  176.207    0.000  176.207    12.797  366.233    0.000  366.233     0.000   89.776    0.000   89.776
316.30   383.288  159.371    0.000  159.371    11.414  347.169    0.000  347.169     0.000  150.499    0.000  150.499
316.40   429.517  142.488    0.000  142.488    25.422  355.168    0.000  355.168     0.000   59.717    0.000   59.717
316.50   360.195  141.109    0.000  141.109     1.902  311.934    0.000  311.934     0.000   29.858    0.000   29.858
316.60   365.099  167.484    0.000  167.484     0.000  354.130    0.000  354.130     0.000   79.623    0.000   79.623
316.70   424.569  136.614    0.000  136.614     3.632  314.961    0.000  314.961     0.000   29.858    0.000   29.858
316.80   401.938  142.701    0.000  142.701    32.685  318.679    0.000  318.679     0.000   49.764    0.000   49.764
316.90   407.089  105.892    0.000  105.892    53.265  306.616    0.000  306.616     0.000   70.474    0.000   70.474
317.00   384.535   92.164    0.000   92.164    42.024  273.846    0.000  273.846     0.000   59.717    0.000   59.717
317.10   393.728  126.121    0.000  126.121    16.775  314.959    0.000  314.959     0.000   49.965    0.000   49.965
317.20   377.419   78.114    0.000   78.114    32.815  254.692    0.000  254.692     0.000   39.811    0.000   39.811
317.30   383.011   97.758    0.000   97.758    38.997  292.350    0.000  292.350     0.000  110.687    0.000  110.687
317.40   381.282   68.502    0.000   68.502    52.746  233.896    0.000  233.896     0.000  109.481    0.000  109.481
317.50   389.904   84.654    0.000   84.654    56.464  269.176    0.000  269.176     0.000   99.528    0.000   99.528
317.60   361.777  115.627    0.000  115.627    42.413  334.587    0.000  334.587     0.000  129.990    0.000  129.990
317.70   372.159  102.381    0.000  102.381    53.092  300.433    0.000  300.433     0.000  119.434    0.000  119.434
317.80   336.823  149.069    0.000  149.069     7.263  340.252    0.000  340.252     0.000  179.151    0.000  179.151
317.90   390.480  114.897    0.000  114.897    41.937  324.386    0.000  324.386     0.000   89.575    0.000   89.575
318.00   340.513  146.797    0.000  146.797    29.313  347.688    0.000  347.688     0.000   69.670    0.000   69.670
318.10   324.787  169.454    0.000  169.454    16.515  361.392    0.000  361.392     0.000   99.528    0.000   99.528
318.20   339.303  155.523    0.000  155.523    18.245  360.314    0.000  360.314     0.000   89.575    0.000   89.575
318.30   316.793  147.659    0.000  147.659    22.482  325.032    0.000  325.032     0.000   59.918    0.000   59.918
318.40   338.377  138.369    0.000  138.369     0.000  335.884    0.000  335.884     0.000  100.131    0.000  100.131
318.50   317.147  178.149    0.000  178.149     3.718  344.618    0.000  344.618     0.000  119.434    0.000  119.434
318.60   315.090  171.385    0.000  171.385     7.609  341.462    0.000  341.462     0.000   69.871    0.000   69.871
318.70   365.593  132.498    0.000  132.498    12.884  336.361    0.000  336.361     0.000  109.682    0.000  109.682
318.80   362.049  145.646    0.000  145.646    16.515  362.216    0.000  362.216     0.000  109.481    0.000  109.481
318.90   340.848  145.393    0.000  145.393    26.113  329.011    0.000  329.011     0.000  129.387    0.000  129.387
319.00   363.560  125.776    0.000  125.776    12.797  335.886    0.000  335.886     0.000  149.493    0.000  149.493
319.10   343.607  132.201    0.000  132.201     1.902  299.741    0.000  299.741     0.000   50.166    0.000   50.166
319.20   333.994  127.537    0.000  127.537     0.000  282.317    0.000  282.317     0.000   60.320    0.000   60.320
319.30   343.954  145.475    0.000  145.475     7.263  374.624    0.000  374.624     0.000   39.811    0.000   39.811
319.40   333.443  142.581    0.000  142.581     5.448  347.992    0.000  347.992     0.000   29.858    0.000   29.858
319.50   342.409  154.517    0.000  154.517     0.000  338.738    0.000  338.738     0.000   19.906    0.000   19.906
319.60   330.318  119.488    0.000  119.488     0.000  341.764    0.000  341.764     0.000  110.285    0.000  110.285
319.70   335.877  134.531    0.000  134.531     0.000  321.272    0.000  321.272     0.000  100.735    0.000  100.735
319.80   349.948  114.754    0.000  114.754     0.000  315.825    0.000  315.825     0.000   80.829    0.000   80.829
319.90   327.369  193.263    0.000  193.263     0.000  359.880    0.000  359.880     0.000   49.764    0.000   49.764
320.00   301.866  151.991    0.000  151.991     0.000  358.497    0.000  358.497     0.000   99.528    0.000   99.528
320.10   322.420  137.672    0.000  137.672     0.000  357.070    0.000  357.070     0.000   59.717    0.000   59.717
320.20   328.704  169.609    0.000  169.609     0.000  351.709    0.000  351.709     0.000  121.042    0.000  121.042
320.30   357.596  160.479    0.000  160.479     0.000  317.942    0.000  317.942     0.000   70.273    0.000   70.273
320.40   319.765  144.852    0.000  144.852     0.000  310.939    0.000  310.939     0.000   90.179    0.000   90.179
320.50   389.159  114.852    0.000  114.852    10.895  330.654    0.000  330.654     0.000   49.764    0.000   49.764
320.60   331.431  133.613    0.000  133.613     0.000  323.261    0.000  323.261     0.000   91.184    0.000   91.184
320.70   359.640  138.262    0.000  138.262     0.000  327.541    0.000  327.541     0.000   79.824    0.000   79.824
320.80   333.129  135.565    0.000  135.565     1.816  348.898    0.000  348.898     0.000   79.623    0.000   79.623
320.90   334.025  134.501    0.000  134.501     5.448  344.706    0.000  344.706     0.000   80.427    0.000   80.427
321.00   350.260  141.235    0.000  141.235    13.316  370.560    0.000  370.560     0.000  109.481    0.000  109.481
321.10   322.275  164.580    0.000  164.580     0.000  326.285    0.000  326.285     0.000   49.764    0.000   49.764
321.20   343.350  133.457    0.000  133.457     0.000  316.819    0.000  316.819     0.000   99.930    0.000   99.930
321.30   347.494  141.545    0.000  141.545     0.000  327.239    0.000  327.239     0.000   80.025    0.000   80.025
321.40   362.035  159.503    0.000  159.503     0.000  361.999    0.000  361.999     0.000  130.392    0.000  130.392
321.50   311.585  183.287    0.000  183.287     0.000  356.117    0.000  356.117     0.000  129.588    0.000  129.588
321.60   293.169  181.632    0.000  181.632     0.000  338.520    0.000  338.520     0.000   29.858    0.000   29.858
321.70   303.863  170.216    0.000  170.216     0.000  344.661    0.000  344.661     0.000   89.575    0.000   89.575
321.80   356.076  120.962    0.000  120.962     0.000  345.181    0.000  345.181     0.000   99.528    0.000   99.528
321.90   337.011  153.674    0.000  153.674     0.000  355.081    0.000  355.081     0.000   59.717    0.000   59.717
322.00   334.867  145.156    0.000  145.156     0.000  294.943    0.000  294.943     0.000   79.623    0.000   79.623
322.10   318.359  132.837    0.000  132.837     0.000  297.494    0.000  297.494     0.000   49.965    0.000   49.965
322.20   378.163  140.773    0.000  140.773     0.000  358.022    0.000  358.022     0.000   89.575    0.000   89.575
322.30   381.133  121.635    0.000  121.635     0.000  394.771    0.000  394.771     0.000   79.623    0.000   79.623
322.40   345.743  148.017    0.000  148.017    11.327  349.374    0.000  349.374     0.000   89.575    0.000   89.575
322.50   349.967  162.235    0.000  162.235     9.511  408.734    0.000  408.734     0.000  129.387    0.000  129.387
322.60   400.336  156.364    0.000  156.364    11.414  415.304    0.000  415.304     0.000  119.635    0.000  119.635
322.70   386.289  154.442    0.000  154.442     5.707  388.240    0.000  388.240     0.000   70.072    0.000   70.072
322.80   372.367  168.033    0.000  168.033     0.000  412.323    0.000  412.323     0.000  149.895    0.000  149.895
322.90   367.247  128.454    0.000  128.454    12.970  388.501    0.000  388.501     0.000   99.729    0.000   99.729
323.00   355.550  129.731    0.000  129.731     0.000  346.518    0.000  346.518     0.000  119.836    0.000  119.836
323.10   315.309  146.262    0.000  146.262     9.511  337.138    0.000  337.138     0.000   99.930    0.000   99.930
323.20   351.419  132.255    0.000  132.255     7.609  387.376    0.000  387.376     0.000  140.948    0.000  140.948
323.30   342.555  123.603    0.000  123.603     0.000  350.323    0.000  350.323     0.000   70.072    0.000   70.072
323.40   360.759   96.797    0.000   96.797     0.000  343.232    0.000  343.232     0.000    0.000    0.000    0.000
323.50   365.329  139.368    0.000  139.368     0.000  335.797    0.000  335.797     0.000   40.414    0.000   40.414
323.60   324.692  127.730    0.000  127.730     1.902  345.006    0.000  345.006     0.000   50.769    0.000   50.769
323.70   313.267  129.577    0.000  129.577     0.000  307.350    0.000  307.350     0.000   40.414    0.000   40.414
323.80   337.956  119.374    0.000  119.374     0.000  317.252    0.000  317.252     0.000   50.166    0.000   50.166
323.90   351.746  112.836    0.000  112.836     0.000  330.177    0.000  330.177     0.000    9.953    0.000    9.953
324.00   380.089  125.927    0.000  125.927     0.000  347.688    0.000  347.688     0.000   69.871    0.000   69.871
324.10   392.892  163.340    0.000  163.340     0.000  332.990    0.000  332.990     0.000    9.953    0.000    9.953
324.20   348.860  165.599    0.000  165.599     0.000  338.912    0.000  338.912     0.000  100.131    0.000  100.131
324.30   303.563  168.857    0.000  168.857     0.000  310.593    0.000  310.593     0.000   30.060    0.000   30.060
324.40   299.006  162.737    0.000  162.737     0.000  285.388    0.000  285.388     0.000   49.764    0.000   49.764
324.50   320.467  171.831    0.000  171.831     1.902  293.647    0.000  293.647     0.000   19.906    0.000   19.906
324.60   344.625  125.171    0.000  125.171     0.000  291.829    0.000  291.829     0.000    0.000    0.000    0.000
324.70   322.496  187.657    0.000  187.657     0.000  405.753    0.000  405.753     0.000   50.166    0.000   50.166
324.80   361.055  138.551    0.000  138.551     0.000  306.268    0.000  306.268     0.000   30.261    0.000   30.261
324.90   348.637  111.189    0.000  111.189     0.000  305.751    0.000  305.751     0.000    0.000    0.000    0.000
325.00   359.165  144.881    0.000  144.881     3.805  308.648    0.000  308.648     0.000    0.000    0.000    0.000
325.10   336.051  149.351    0.000  149.351     0.000  312.235    0.000  312.235     0.000   60.521    0.000   60.521
325.20   334.975  149.683    0.000  149.683     0.000  303.329    0.000  303.329     0.000   49.764    0.000   49.764
325.30   299.116  162.868    0.000  162.868     0.000  300.044    0.000  300.044     0.000   80.829    0.000   80.829
325.40   337.150  161.912    0.000  161.912     0.000  313.318    0.000  313.318     0.000  109.481    0.000  109.481
325.50   331.183  152.543    0.000  152.543     0.000  325.551    0.000  325.551     0.000  129.588    0.000  129.588
325.60   329.068  139.190    0.000  139.190     0.000  348.467    0.000  348.467     0.000  139.742    0.000  139.742
325.70   374.549  109.980    0.000  109.980    14.527  308.952    0.000  308.952     0.000   80.226    0.000   80.226
325.80   372.880  104.836    0.000  104.836     5.534  357.848    0.000  357.848     0.000   89.575    0.000   89.575
325.90   367.273  150.404    0.000  150.404     0.000  361.048    0.000  361.048     0.000   49.965    0.000   49.965
326.00   350.256  107.839    0.000  107.839     1.902  307.741    0.000  307.741     0.000   39.811    0.000   39.811
326.10   346.345  122.199    0.000  122.199     7.263  310.075    0.000  310.075     0.000   59.717    0.000   59.717
326.20   362.361  116.845    0.000  116.845     0.000  305.924    0.000  305.924     0.000   60.320    0.000   60.320
326.30   387.209  145.070    0.000  145.070     9.511  358.670    0.000  358.670     0.000  179.955    0.000  179.955
326.40   373.968  132.022    0.000  132.022     1.902  321.748    0.000  321.748     0.000  120.037    0.000  120.037
326.50   386.873  153.388    0.000  153.388     9.511  363.599    0.000  363.599     0.000  170.605    0.000  170.605
326.60   355.730  145.972    0.000  145.972     5.534  330.308    0.000  330.308     0.000   59.717    0.000   59.717
326.70   376.327  166.225    0.000  166.225    12.884  391.183    0.000  391.183     0.000  109.883    0.000  109.883
326.80   427.957  136.002    0.000  136.002     5.707  353.565    0.000  353.565     0.000  170.404    0.000  170.404
326.90   372.718  165.775    0.000  165.775     0.000  335.842    0.000  335.842     0.000  129.588    0.000  129.588
327.00   388.657  133.877    0.000  133.877     1.816  348.554    0.000  348.554     0.000  139.742    0.000  139.742
327.10   352.977  172.506    0.000  172.506     1.859  355.686    0.000  355.686     0.000  212.226    0.000  212.226
327.20   344.950  153.583    0.000  153.583     0.000  355.987    0.000  355.987     0.000  161.055    0.000  161.055
327.30   333.551  159.516    0.000  159.516     3.718  357.717    0.000  357.717     0.000  171.209    0.000  171.209
327.40   325.486  134.910    0.000  134.910     5.707  316.429    0.000  316.429     0.000  109.481    0.000  109.481
327.50   339.333  163.689    0.000  163.689     9.511  346.304    0.000  346.304     0.000  191.516    0.000  191.516
327.60   395.708  160.209    0.000  160.209    11.414  371.941    0.000  371.941     0.000  230.523    0.000  230.523
327.70   401.385  147.790    0.000  147.790    22.136  397.279    0.000  397.279     0.000  240.074    0.000  240.074
327.80   386.872  125.610    0.000  125.610     3.805  350.454    0.000  350.454     0.000  190.712    0.000  190.712
327.90   356.823  151.622    0.000  151.622     1.902  356.765    0.000  356.765     0.000  181.161    0.000  181.161
328.00   334.089  147.878    0.000  147.878     0.000  308.171    0.000  308.171     0.000  189.305    0.000  189.305
328.10   448.049   94.071    0.000   94.071    14.700  360.399    0.000  360.399     0.000  200.062    0.000  200.062
328.20   350.995  135.067    0.000  135.067     0.000  352.185    0.000  352.185     0.000  169.801    0.000  169.801
328.30   406.052  123.779    0.000  123.779     1.902  357.806    0.000  357.806     0.000  119.434    0.000  119.434
328.40   372.752  139.295    0.000  139.295     0.000  321.749    0.000  321.749     0.000  140.948    0.000  140.948
328.50   389.205  143.292    0.000  143.292     1.816  356.811    0.000  356.811     0.000  170.404    0.000  170.404
328.60   371.644  129.597    0.000  129.597     1.902  325.422    0.000  325.422     0.000  109.883    0.000  109.883
328.70   370.904  118.041    0.000  118.041     5.620  334.935    0.000  334.935     0.000  119.434    0.000  119.434
328.80   368.257  144.308    0.000  144.308    13.057  379.379    0.000  379.379     0.000  200.263    0.000  200.263
328.90   366.208  165.656    0.000  165.656     0.000  339.647    0.000  339.647     0.000  151.705    0.000  151.705
329.00   322.869  148.335    0.000  148.335     1.902  365.067    0.000  365.067     0.000  190.310    0.000  190.310
329.10   327.278  157.627    0.000  157.627     0.000  356.938    0.000  356.938     0.000  252.842    0.000  252.842
329.20   343.685  174.054    0.000  174.054     1.816  380.112    0.000  380.112     0.000  201.670    0.000  201.670
329.30   322.585  162.499    0.000  162.499     0.000  355.728    0.000  355.728     0.000  200.263    0.000  200.263
329.40   369.611  155.513    0.000  155.513     5.707  341.073    0.000  341.073     0.000  220.973    0.000  220.973
329.50   385.709  153.395    0.000  153.395     1.902  396.760    0.000  396.760     0.000  220.570    0.000  220.570
329.60   382.434  151.544    0.000  151.544     0.000  404.366    0.000  404.366     0.000  361.216    0.000  361.216
329.70   355.310  156.377    0.000  156.377     0.000  352.055    0.000  352.055     0.000  321.305    0.000  321.305
329.80   325.404  163.702    0.000  163.702     0.000  386.210    0.000  386.210     0.000  319.093    0.000  319.093
329.90   368.578  147.426    0.000  147.426     0.000  366.753    0.000  366.753     0.000  270.234    0.000  270.234
330.00   355.192  149.206    0.000  149.206     3.718  388.199    0.000  388.199     0.000  370.868    0.000  370.868
330.10   352.600  158.897    0.000  158.897     0.000  399.267    0.000  399.267     0.000  349.153    0.000  349.153
330.20   387.876  156.035    0.000  156.035     0.000  394.555    0.000  394.555     0.000  310.548    0.000  310.548
330.30   372.615  161.713    0.000  161.713     0.000  409.208    0.000  409.208     0.000  249.825    0.000  249.825
330.40   392.694  150.781    0.000  150.781     0.000  423.262    0.000  423.262     0.000  291.044    0.000  291.044
330.50   370.540  158.873    0.000  158.873     0.000  367.792    0.000  367.792     0.000  270.133    0.000  270.133
330.60   305.919  160.738    0.000  160.738     0.000  363.035    0.000  363.035     0.000  221.375    0.000  221.375
330.70   321.291  146.662    0.000  146.662     0.000  368.655    0.000  368.655     0.000  131.598    0.000  131.598
330.80   343.512  148.695    0.000  148.695     0.000  378.169    0.000  378.169     0.000  238.868    0.000  238.868
330.90   390.922  126.943    0.000  126.943     0.000  316.171    0.000  316.171     0.000  139.742    0.000  139.742
331.00   368.077  165.653    0.000  165.653     0.000  377.822    0.000  377.822     0.000  239.069    0.000  239.069
331.10   384.860  144.370    0.000  144.370     0.000  375.833    0.000  375.833     0.000  139.541    0.000  139.541
331.20   333.410  163.288    0.000  163.288     0.000  299.006    0.000  299.006     0.000  179.351    0.000  179.351
331.30   397.644  165.943    0.000  165.943     0.000  370.732    0.000  370.732     0.000  308.939    0.000  308.939
331.40   347.607  157.435    0.000  157.435     0.000  359.534    0.000  359.534     0.000  229.719    0.000  229.719
331.50   371.151  130.611    0.000  130.611     0.000  355.470    0.000  355.470     0.000  218.962    0.000  218.962
331.60   328.896  145.960    0.000  145.960     0.000  349.288    0.000  349.288     0.000  179.553    0.000  179.553
331.70   497.945  103.400    0.000  103.400     9.511  374.360    0.000  374.360     0.000  170.404    0.000  170.404
331.80   410.026  181.064    0.000  181.064     0.000  449.937    0.000  449.937     0.000  331.459    0.000  331.459
331.90   372.651  173.484    0.000  173.484     0.000  429.873    0.000  429.873     0.000  300.092    0.000  300.092
332.00   451.671  150.074    0.000  150.074     3.718  413.621    0.000  413.621     0.000  352.973    0.000  352.973
332.10   417.853  103.739    0.000  103.739     3.805  382.363    0.000  382.363     0.000  199.660    0.000  199.660
332.20   400.816  169.547    0.000  169.547     1.902  406.487    0.000  406.487     0.000  331.861    0.000  331.861
332.30   460.267  121.239    0.000  121.239    30.437  359.791    0.000  359.791     0.000  220.067    0.000  220.067
332.40   399.786  162.952    0.000  162.952    11.068  401.342    0.000  401.342     0.000  330.856    0.000  330.856
332.50   453.466  134.151    0.000  134.151     5.620  437.616    0.000  437.616     0.000  289.637    0.000  289.637
332.60   446.351  157.579    0.000  157.579    16.948  390.965    0.000  390.965     0.000  250.228    0.000  250.228
332.70   487.012  134.159    0.000  134.159     5.707  429.184    0.000  429.184     0.000  210.618    0.000  210.618
332.80   433.510  167.731    0.000  167.731     7.609  396.754    0.000  396.754     0.000  271.742    0.000  271.742
332.90   482.946  158.656    0.000  158.656    22.784  381.497    0.000  381.497     0.000  269.329    0.000  269.329
333.00   466.308  144.405    0.000  144.405    26.545  378.254    0.000  378.254     0.000  219.967    0.000  219.967
333.10   451.778  186.220    0.000  186.220     3.805  410.377    0.000  410.377     0.000  269.932    0.000  269.932
333.20   485.473  144.845    0.000  144.845     1.902  391.354    0.000  391.354     0.000  229.317    0.000  229.317
333.30   433.707  188.260    0.000  188.260     5.620  408.086    0.000  408.086     0.000  210.115    0.000  210.115
333.40   444.647  159.396    0.000  159.396     1.816  396.111    0.000  396.111     0.000  139.541    0.000  139.541
333.50   476.494  147.760    0.000  147.760    13.316  366.451    0.000  366.451     0.000  251.032    0.000  251.032
333.60   486.659  102.878    0.000  102.878    17.121  381.369    0.000  381.369     0.000  258.974    0.000  258.974
333.70   496.946  122.834    0.000  122.834    25.768  380.979    0.000  380.979     0.000  209.612    0.000  209.612
333.80   483.731  150.183    0.000  150.183     3.805  391.441    0.000  391.441     0.000  280.891    0.000  280.891
333.90   476.889  135.711    0.000  135.711     5.707  365.760    0.000  365.760     0.000  239.270    0.000  239.270
334.00   467.847  170.626    0.000  170.626     0.000  415.262    0.000  415.262     0.000  210.819    0.000  210.819
334.10   421.704  161.520    0.000  161.520     3.805  376.829    0.000  376.829     0.000  179.955    0.000  179.955
334.20   414.647  137.755    0.000  137.755     1.902  397.235    0.000  397.235     0.000  200.464    0.000  200.464
334.30   437.048  143.667    0.000  143.667     0.000  387.076    0.000  387.076     0.000  210.618    0.000  210.618
334.40   437.674  146.804    0.000  146.804    11.414  393.301    0.000  393.301     0.000  179.151    0.000  179.151
334.50   439.010  128.310    0.000  128.310     1.816  378.169    0.000  378.169     0.000  109.682    0.000  109.682
334.60   478.498  118.522    0.000  118.522     0.000  393.386    0.000  393.386     0.000  190.109    0.000  190.109
334.70   468.939  132.022    0.000  132.022    16.471  388.329    0.000  388.329     0.000  150.298    0.000  150.298
334.80   409.137  147.640    0.000  147.640     0.000  353.051    0.000  353.051     0.000  239.672    0.000  239.672
334.90   508.120  118.621    0.000  118.621     7.263  381.153    0.000  381.153     0.000  290.441    0.000  290.441
335.00   521.467  135.203    0.000  135.203    11.414  403.892    0.000  403.892     0.000  281.695    0.000  281.695
335.10   432.980  148.759    0.000  148.759     1.816  401.601    0.000  401.601     0.000  261.186    0.000  261.186
335.20   443.012  195.579    0.000  195.579     0.000  346.129    0.000  346.129     0.000  189.908    0.000  189.908
335.30   472.356  156.526    0.000  156.526     0.000  377.909    0.000  377.909     0.000  209.813    0.000  209.813
335.40   460.501  114.730    0.000  114.730    10.895  350.889    0.000  350.889     0.000  209.813    0.000  209.813
335.50   440.329  146.222    0.000  146.222     0.000  388.676    0.000  388.676     0.000  270.536    0.000  270.536
335.60   425.051  179.276    0.000  179.276     3.632  372.071    0.000  372.071     0.000  291.044    0.000  291.044
335.70   466.071  171.323    0.000  171.323     3.718  403.460    0.000  403.460     0.000  200.665    0.000  200.665
335.80   448.759  108.301    0.000  108.301     9.166  357.892    0.000  357.892     0.000  199.257    0.000  199.257
335.90   465.309  127.598    0.000  127.598     0.000  450.888    0.000  450.888     0.000  290.642    0.000  290.642
336.00   422.352  160.464    0.000  160.464     0.000  397.840    0.000  397.840     0.000  230.523    0.000  230.523
336.10   416.912  184.003    0.000  184.003     0.000  460.011    0.000  460.011     0.000  338.396    0.000  338.396
336.20   385.616  192.841    0.000  192.841     0.000  445.051    0.000  445.051     0.000  288.833    0.000  288.833
336.30   385.822  204.296    0.000  204.296     0.000  401.686    0.000  401.686     0.000  239.873    0.000  239.873
336.40   457.302  150.437    0.000  150.437     0.000  405.706    0.000  405.706     0.000  180.759    0.000  180.759
336.50   459.370  134.630    0.000  134.630     0.000  412.709    0.000  412.709     0.000  161.859    0.000  161.859
336.60   376.612  159.464    0.000  159.464     5.448  410.117    0.000  410.117     0.000  222.782    0.000  222.782
336.70   417.426  107.082    0.000  107.082     0.000  369.304    0.000  369.304     0.000  221.375    0.000  221.375
336.80   442.267  162.049    0.000  162.049    14.786  454.387    0.000  454.387     0.000  333.268    0.000  333.268
336.90   409.281  125.768    0.000  125.768     7.350  395.202    0.000  395.202     0.000  219.364    0.000  219.364
337.00   432.198   85.149    0.000   85.149     7.523  377.691    0.000  377.691     0.000  189.104    0.000  189.104
337.10   472.699   94.058    0.000   94.058     0.000  420.620    0.000  420.620     0.000  179.151    0.000  179.151
337.20   407.613   89.760    0.000   89.760     0.000  362.385    0.000  362.385     0.000  179.151    0.000  179.151
337.30   418.857  105.134    0.000  105.134     0.000  354.259    0.000  354.259     0.000  139.339    0.000  139.339
337.40   467.065  140.645    0.000  140.645     0.000  390.531    0.000  390.531     0.000  209.612    0.000  209.612
337.50   441.943  111.656    0.000  111.656     0.000  384.433    0.000  384.433     0.000  179.352    0.000  179.352
337.60   393.546  142.249    0.000  142.249     0.000  347.167    0.000  347.167     0.000  119.635    0.000  119.635
337.70   437.956  129.688    0.000  129.688     0.000  399.263    0.000  399.263     0.000  159.345    0.000  159.345
337.80   489.286   90.083    0.000   90.083     0.000  370.687    0.000  370.687     0.000  189.707    0.000  189.707
337.90   428.564  110.030    0.000  110.030     0.000  345.697    0.000  345.697     0.000  220.168    0.000  220.168
338.00   435.770  166.486    0.000  166.486     0.000  380.890    0.000  380.890     0.000  210.417    0.000  210.417
338.10   450.583  145.901    0.000  145.901     0.000  381.714    0.000  381.714     0.000  240.074    0.000  240.074
338.20   332.132  145.249    0.000  145.249     1.902  390.097    0.000  390.097     0.000  331.961    0.000  331.961
338.30   356.063  110.220    0.000  110.220     0.000  333.811    0.000  333.811     0.000  169.399    0.000  169.399
338.40   340.209  168.564    0.000  168.564     0.000  395.159    0.000  395.159     0.000  268.927    0.000  268.927
338.50   365.678  143.463    0.000  143.463     0.000  380.590    0.000  380.590     0.000  199.056    0.000  199.056
338.60   342.711  182.578    0.000  182.578     0.000  349.159    0.000  349.159     0.000  288.833    0.000  288.833
338.70   349.803  125.182    0.000  125.182     0.000  363.077    0.000  363.077     0.000  322.109    0.000  322.109
[truncated: 318,247 more chars]
