# Supplementary material for: N-Glycans modulate tilting of HIV-1 envelope glycoprotein
Source: Nat Commun. 2026 Apr 15;17:5206. doi: 10.1038/s41467-026-71874-2 (PMC13254402; doi:10.1038/s41467-026-71874-2)
Supplement: Supplementary file 8 — Source Data [file 41467_2026_71874_MOESM8_ESM.zip › source_data/2_Supplementary_Figures/6_FigS11/raw_data/CD4/3_WT_CD4.C.3.txt]

#ASA ANALYSIS
#SIM_TIME  ASA1.4 TotOccl1.4 ShldMem1.4 ShldGly1.4   ASA7.2 TotOccl7.2 ShldMem7.2 ShldGly7.2   ASA18.6 TotOccl18.6 ShldMem18.6 ShldGly18.6

  0.00   454.762  201.985    0.000  201.985     0.000  503.580    0.000  503.580     0.000  573.141    0.000  573.141
  0.10   280.386  155.033    0.000  155.033     0.000  300.737    0.000  300.737     0.000  130.392    0.000  130.392
  0.20   307.303  173.591    0.000  173.591     0.000  336.967    0.000  336.967     0.000  140.144    0.000  140.144
  0.30   322.258  159.822    0.000  159.822     0.000  362.777    0.000  362.777     0.000  139.943    0.000  139.943
  0.40   272.775  181.634    0.000  181.634     0.000  329.617    0.000  329.617     0.000  111.693    0.000  111.693
  0.50   285.633  182.654    0.000  182.654     0.000  349.332    0.000  349.332     0.000  130.191    0.000  130.191
  0.60   251.680  204.706    0.000  204.706     0.000  332.644    0.000  332.644     0.000  109.481    0.000  109.481
  0.70   320.612  139.644    0.000  139.644     0.000  355.904    0.000  355.904     0.000  111.291    0.000  111.291
  0.80   330.961  138.107    0.000  138.107     0.000  376.699    0.000  376.699     0.000  201.670    0.000  201.670
  0.90   332.051  163.743    0.000  163.743     0.000  392.999    0.000  392.999     0.000  151.102    0.000  151.102
  1.00   342.901  148.932    0.000  148.932     0.000  361.870    0.000  361.870     0.000  181.966    0.000  181.966
  1.10   325.893  160.695    0.000  160.695     0.000  348.294    0.000  348.294     0.000   19.906    0.000   19.906
  1.20   360.454  159.868    0.000  159.868     0.000  375.749    0.000  375.749     0.000  132.000    0.000  132.000
  1.30   321.947  159.034    0.000  159.034     0.000  351.364    0.000  351.364     0.000  162.060    0.000  162.060
  1.40   313.741  158.624    0.000  158.624     0.000  338.307    0.000  338.307     0.000  162.462    0.000  162.462
  1.50   311.271  171.055    0.000  171.055     0.000  366.062    0.000  366.062     0.000  180.960    0.000  180.960
  1.60   318.912  172.504    0.000  172.504     0.000  345.700    0.000  345.700     0.000  131.799    0.000  131.799
  1.70   327.097  144.323    0.000  144.323     0.000  330.525    0.000  330.525     0.000  141.953    0.000  141.953
  1.80   337.560  148.361    0.000  148.361     1.902  349.028    0.000  349.028     0.000  171.410    0.000  171.410
  1.90   377.262  108.439    0.000  108.439     0.000  380.461    0.000  380.461     0.000  110.285    0.000  110.285
  2.00   354.360  130.045    0.000  130.045     0.000  377.909    0.000  377.909     0.000  110.285    0.000  110.285
  2.10   323.302  127.546    0.000  127.546     0.000  380.417    0.000  380.417     0.000  139.742    0.000  139.742
  2.20   353.393  114.385    0.000  114.385     0.000  345.008    0.000  345.008     0.000   60.119    0.000   60.119
  2.30   348.690  111.945    0.000  111.945     0.000  392.521    0.000  392.521     0.000   49.965    0.000   49.965
  2.40   363.248   89.600    0.000   89.600     0.000  357.286    0.000  357.286     0.000   69.670    0.000   69.670
  2.50   257.277  230.098    0.000  230.098     0.000  382.924    0.000  382.924     0.000  130.392    0.000  130.392
  2.60   257.092  229.616    0.000  229.616     0.000  338.999    0.000  338.999     0.000  130.191    0.000  130.191
  2.70   231.371  215.707    0.000  215.707     0.000  344.662    0.000  344.662     0.000  161.055    0.000  161.055
  2.80   278.519  211.517    0.000  211.517     0.000  338.306    0.000  338.306     0.000  160.049    0.000  160.049
  2.90   269.640  216.675    0.000  216.675     0.000  371.379    0.000  371.379     0.000  129.789    0.000  129.789
  3.00   253.063  207.334    0.000  207.334     0.000  356.508    0.000  356.508     0.000   80.025    0.000   80.025
  3.10   262.665  220.230    0.000  220.230     0.000  362.170    0.000  362.170     0.000  159.446    0.000  159.446
  3.20   289.251  205.741    0.000  205.741     0.000  377.521    0.000  377.521     0.000  180.156    0.000  180.156
  3.30   239.207  223.460    0.000  223.460     0.000  369.176    0.000  369.176     0.000  139.943    0.000  139.943
  3.40   260.520  221.885    0.000  221.885     0.000  365.759    0.000  365.759     0.000  220.973    0.000  220.973
  3.50   280.856  211.124    0.000  211.124     0.000  356.551    0.000  356.551     0.000  170.203    0.000  170.203
  3.60   259.650  196.163    0.000  196.163     0.000  317.727    0.000  317.727     0.000   80.628    0.000   80.628
  3.70   258.878  187.558    0.000  187.558     0.000  340.296    0.000  340.296     0.000  159.446    0.000  159.446
  3.80   263.914  183.872    0.000  183.872     0.000  364.939    0.000  364.939     0.000  120.841    0.000  120.841
  3.90   251.099  212.020    0.000  212.020     0.000  361.092    0.000  361.092     0.000  180.357    0.000  180.357
  4.00   290.655  197.675    0.000  197.675     0.000  384.480    0.000  384.480     0.000  261.387    0.000  261.387
  4.10   296.258  189.371    0.000  189.371     0.000  387.983    0.000  387.983     0.000  229.719    0.000  229.719
  4.20   258.540  209.068    0.000  209.068     0.000  352.618    0.000  352.618     0.000  201.469    0.000  201.469
  4.30   263.997  200.342    0.000  200.342     0.000  326.893    0.000  326.893     0.000  181.765    0.000  181.765
  4.40   261.098  196.805    0.000  196.805     0.000  367.101    0.000  367.101     0.000  150.700    0.000  150.700
  4.50   257.833  201.936    0.000  201.936     0.000  331.216    0.000  331.216     0.000  161.457    0.000  161.457
  4.60   234.392  208.325    0.000  208.325     0.000  354.736    0.000  354.736     0.000  130.392    0.000  130.392
  4.70   272.486  176.636    0.000  176.636     0.000  341.291    0.000  341.291     0.000   90.782    0.000   90.782
  4.80   221.410  232.285    0.000  232.285     0.000  369.349    0.000  369.349     0.000  180.558    0.000  180.558
  4.90   239.872  217.117    0.000  217.117     0.000  365.718    0.000  365.718     0.000  149.493    0.000  149.493
  5.00   222.836  237.580    0.000  237.580     0.000  391.831    0.000  391.831     0.000  280.086    0.000  280.086
  5.10   253.445  221.615    0.000  221.615     0.000  416.648    0.000  416.648     0.000  240.074    0.000  240.074
  5.20   231.091  222.599    0.000  222.599     0.000  350.542    0.000  350.542     0.000  200.464    0.000  200.464
  5.30   241.717  207.110    0.000  207.110     0.000  350.715    0.000  350.715     0.000  140.546    0.000  140.546
  5.40   269.347  191.291    0.000  191.291     0.000  354.606    0.000  354.606     0.000  209.813    0.000  209.813
  5.50   263.156  190.504    0.000  190.504     0.000  382.751    0.000  382.751     0.000  271.340    0.000  271.340
  5.60   275.217  181.885    0.000  181.885     0.000  375.056    0.000  375.056     0.000  160.653    0.000  160.653
  5.70   274.475  170.663    0.000  170.663     0.000  335.107    0.000  335.107     0.000  239.471    0.000  239.471
  5.80   270.747  194.591    0.000  194.591     0.000  370.387    0.000  370.387     0.000  180.558    0.000  180.558
  5.90   268.359  189.757    0.000  189.757     0.000  341.636    0.000  341.636     0.000  149.895    0.000  149.895
  6.00   280.029  177.258    0.000  177.258     0.000  358.108    0.000  358.108     0.000  189.506    0.000  189.506
  6.10   269.345  198.385    0.000  198.385     0.000  373.543    0.000  373.543     0.000  189.908    0.000  189.908
  6.20   283.865  212.448    0.000  212.448     0.000  364.032    0.000  364.032     0.000  159.848    0.000  159.848
  6.30   264.313  189.609    0.000  189.609     0.000  351.061    0.000  351.061     0.000  110.084    0.000  110.084
  6.40   314.282  191.385    0.000  191.385     0.000  421.015    0.000  421.015     0.000  209.813    0.000  209.813
  6.50   260.916  201.916    0.000  201.916     0.000  340.858    0.000  340.858     0.000  110.486    0.000  110.486
  6.60   289.302  168.456    0.000  168.456     0.000  342.456    0.000  342.456     0.000  110.687    0.000  110.687
  6.70   277.659  172.378    0.000  172.378     0.000  310.075    0.000  310.075     0.000   81.030    0.000   81.030
  6.80   273.748  178.240    0.000  178.240     0.000  331.692    0.000  331.692     0.000  119.836    0.000  119.836
  6.90   285.231  156.417    0.000  156.417     0.000  330.093    0.000  330.093     0.000  199.660    0.000  199.660
  7.00   248.308  170.873    0.000  170.873     0.000  310.421    0.000  310.421     0.000  120.037    0.000  120.037
  7.10   288.189  173.092    0.000  173.092     0.000  329.834    0.000  329.834     0.000  160.653    0.000  160.653
  7.20   332.697  137.735    0.000  137.735     0.000  346.047    0.000  346.047     0.000  100.735    0.000  100.735
  7.30   308.431  159.959    0.000  159.959     0.000  387.810    0.000  387.810     0.000   90.983    0.000   90.983
  7.40   279.689  173.762    0.000  173.762     0.000  378.602    0.000  378.602     0.000  170.203    0.000  170.203
  7.50   310.573  172.174    0.000  172.174     0.000  341.333    0.000  341.333     0.000  140.144    0.000  140.144
  7.60   319.141  162.201    0.000  162.201     0.000  400.608    0.000  400.608     0.000  230.724    0.000  230.724
  7.70   319.876  179.914    0.000  179.914     0.000  409.773    0.000  409.773     0.000  149.292    0.000  149.292
  7.80   299.767  192.256    0.000  192.256     0.000  367.101    0.000  367.101     0.000  169.399    0.000  169.399
  7.90   318.026  164.624    0.000  164.624     0.000  358.324    0.000  358.324     0.000  149.493    0.000  149.493
  8.00   279.336  206.759    0.000  206.759     0.000  341.117    0.000  341.117     0.000   80.226    0.000   80.226
  8.10   280.607  185.200    0.000  185.200     0.000  383.267    0.000  383.267     0.000  159.848    0.000  159.848
  8.20   295.489  190.109    0.000  190.109     0.000  364.245    0.000  364.245     0.000  109.883    0.000  109.883
  8.30   267.672  181.761    0.000  181.761     0.000  368.657    0.000  368.657     0.000  120.841    0.000  120.841
  8.40   286.226  201.993    0.000  201.993     0.000  374.882    0.000  374.882     0.000  120.037    0.000  120.037
  8.50   242.503  187.976    0.000  187.976     0.000  335.841    0.000  335.841     0.000   19.906    0.000   19.906
  8.60   281.129  177.788    0.000  177.788     0.000  283.313    0.000  283.313     0.000    9.953    0.000    9.953
  8.70   299.793  175.720    0.000  175.720     0.000  336.057    0.000  336.057     0.000   30.261    0.000   30.261
  8.80   284.608  181.427    0.000  181.427     0.000  310.032    0.000  310.032     0.000   39.811    0.000   39.811
  8.90   336.303  179.683    0.000  179.683     0.000  353.224    0.000  353.224     0.000   59.717    0.000   59.717
  9.00   327.136  167.368    0.000  167.368     0.000  299.051    0.000  299.051     0.000   39.811    0.000   39.811
  9.10   304.828  166.697    0.000  166.697     0.000  316.172    0.000  316.172     0.000   29.858    0.000   29.858
  9.20   291.948  184.032    0.000  184.032     0.000  343.538    0.000  343.538     0.000   19.906    0.000   19.906
  9.30   343.637  170.686    0.000  170.686     0.000  346.522    0.000  346.522     0.000   30.060    0.000   30.060
  9.40   350.878  161.202    0.000  161.202     0.000  340.037    0.000  340.037     0.000   69.670    0.000   69.670
  9.50   348.877  149.717    0.000  149.717     0.000  343.971    0.000  343.971     0.000   40.414    0.000   40.414
  9.60   325.218  185.612    0.000  185.612     0.000  346.090    0.000  346.090     0.000   91.184    0.000   91.184
  9.70   338.124  185.587    0.000  185.587     0.000  332.817    0.000  332.817     0.000  130.392    0.000  130.392
  9.80   330.146  187.171    0.000  187.171     0.000  352.748    0.000  352.748     0.000   90.380    0.000   90.380
  9.90   306.131  194.260    0.000  194.260     0.000  359.318    0.000  359.318     0.000  130.593    0.000  130.593
 10.00   319.043  159.381    0.000  159.381     0.000  290.101    0.000  290.101     0.000   50.367    0.000   50.367
 10.10   337.139  146.545    0.000  146.545     0.000  336.059    0.000  336.059     0.000  151.102    0.000  151.102
 10.20   349.564  141.424    0.000  141.424     0.000  308.562    0.000  308.562     0.000  110.888    0.000  110.888
 10.30   376.135  136.060    0.000  136.060     0.000  386.774    0.000  386.774     0.000  211.623    0.000  211.623
 10.40   380.074  126.037    0.000  126.037     1.902  356.161    0.000  356.161     0.000   90.983    0.000   90.983
 10.50   364.458  167.233    0.000  167.233     0.000  366.540    0.000  366.540     0.000  161.859    0.000  161.859
 10.60   330.970  158.423    0.000  158.423     0.000  289.971    0.000  289.971     0.000    0.000    0.000    0.000
 10.70   319.026  171.856    0.000  171.856     0.000  310.506    0.000  310.506     0.000   70.474    0.000   70.474
 10.80   298.029  202.589    0.000  202.589     0.000  326.114    0.000  326.114     0.000   10.154    0.000   10.154
 10.90   270.170  188.306    0.000  188.306     0.000  346.478    0.000  346.478     0.000   80.829    0.000   80.829
 11.00   376.919  147.707    0.000  147.707     0.000  315.005    0.000  315.005     0.000  100.131    0.000  100.131
 11.10   300.967  177.790    0.000  177.790     0.000  337.269    0.000  337.269     0.000  150.901    0.000  150.901
 11.20   309.150  172.883    0.000  172.883     0.000  357.891    0.000  357.891     0.000  221.777    0.000  221.777
 11.30   330.744  148.112    0.000  148.112     0.000  334.027    0.000  334.027     0.000  160.854    0.000  160.854
 11.40   299.791  179.716    0.000  179.716     0.000  307.957    0.000  307.957     0.000  131.598    0.000  131.598
 11.50   310.230  170.011    0.000  170.011     0.000  348.250    0.000  348.250     0.000  181.563    0.000  181.563
 11.60   318.902  161.287    0.000  161.287     0.000  406.704    0.000  406.704     0.000  219.766    0.000  219.766
 11.70   271.698  210.140    0.000  210.140     0.000  328.319    0.000  328.319     0.000  131.196    0.000  131.196
 11.80   301.860  164.315    0.000  164.315     0.000  330.006    0.000  330.006     0.000  150.901    0.000  150.901
 11.90   297.202  164.180    0.000  164.180     0.000  311.891    0.000  311.891     0.000  111.089    0.000  111.089
 12.00   340.601  141.424    0.000  141.424     0.000  347.429    0.000  347.429     0.000  171.209    0.000  171.209
 12.10   368.572  150.750    0.000  150.750     0.000  381.412    0.000  381.412     0.000  119.836    0.000  119.836
 12.20   331.690  143.153    0.000  143.153     0.000  407.179    0.000  407.179     0.000  220.369    0.000  220.369
 12.30   348.647  109.230    0.000  109.230     0.000  392.910    0.000  392.910     0.000  230.523    0.000  230.523
 12.40   382.808  114.095    0.000  114.095     0.000  378.040    0.000  378.040     0.000  171.812    0.000  171.812
 12.50   346.681  137.903    0.000  137.903     0.000  438.175    0.000  438.175     0.000  180.859    0.000  180.859
 12.60   326.508  117.131    0.000  117.131     0.000  348.207    0.000  348.207     0.000  190.712    0.000  190.712
 12.70   321.812  140.230    0.000  140.230     0.000  367.101    0.000  367.101     0.000  170.203    0.000  170.203
 12.80   352.947  126.493    0.000  126.493     0.000  347.991    0.000  347.991     0.000  140.546    0.000  140.546
 12.90   330.268  158.756    0.000  158.756     0.000  341.030    0.000  341.030     0.000  101.539    0.000  101.539
 13.00   344.146  115.360    0.000  115.360     0.000  312.020    0.000  312.020     0.000   80.628    0.000   80.628
 13.10   322.166  123.619    0.000  123.619     0.000  376.007    0.000  376.007     0.000  141.149    0.000  141.149
 13.20   369.655  104.480    0.000  104.480     0.000  377.521    0.000  377.521     0.000   80.628    0.000   80.628
 13.30   321.646  140.062    0.000  140.062     0.000  358.843    0.000  358.843     0.000  150.298    0.000  150.298
 13.40   401.377  107.200    0.000  107.200     0.000  320.884    0.000  320.884     0.000  191.918    0.000  191.918
 13.50   369.084  116.194    0.000  116.194     0.000  356.552    0.000  356.552     0.000  239.672    0.000  239.672
 13.60   408.176  105.595    0.000  105.595     0.000  383.661    0.000  383.661     0.000  271.541    0.000  271.541
 13.70   414.314  106.625    0.000  106.625     0.000  435.023    0.000  435.023     0.000  270.335    0.000  270.335
 13.80   380.026  135.563    0.000  135.563     0.000  341.592    0.000  341.592     0.000  232.132    0.000  232.132
 13.90   368.046  158.916    0.000  158.916     0.000  361.134    0.000  361.134     0.000  210.618    0.000  210.618
 14.00   363.247  155.259    0.000  155.259     0.000  384.136    0.000  384.136     0.000  258.773    0.000  258.773
 14.10   372.643  147.756    0.000  147.756     0.000  376.008    0.000  376.008     0.000  249.424    0.000  249.424
 14.20   348.969  133.861    0.000  133.861     0.000  328.622    0.000  328.622     0.000  182.368    0.000  182.368
 14.30   282.454  201.219    0.000  201.219     0.000  361.524    0.000  361.524     0.000  221.777    0.000  221.777
 14.40   297.632  166.861    0.000  166.861     0.000  353.785    0.000  353.785     0.000  172.013    0.000  172.013
 14.50   288.886  176.732    0.000  176.732     0.000  374.408    0.000  374.408     0.000  249.424    0.000  249.424
 14.60   283.134  187.450    0.000  187.450     0.000  318.895    0.000  318.895     0.000  201.268    0.000  201.268
 14.70   283.140  178.724    0.000  178.724     0.000  300.046    0.000  300.046     0.000  141.149    0.000  141.149
 14.80   325.600  161.156    0.000  161.156     0.000  363.296    0.000  363.296     0.000  199.056    0.000  199.056
 14.90   286.402  172.335    0.000  172.335     0.000  343.148    0.000  343.148     0.000  150.499    0.000  150.499
 15.00   268.056  179.978    0.000  179.978     0.000  343.236    0.000  343.236     0.000  259.980    0.000  259.980
 15.10   316.245  149.165    0.000  149.165     1.816  340.815    0.000  340.815     0.000  252.238    0.000  252.238
 15.20   295.605  175.781    0.000  175.781     0.000  381.023    0.000  381.023     0.000  299.590    0.000  299.590
 15.30   319.818  172.619    0.000  172.619     0.000  382.623    0.000  382.623     0.000  310.146    0.000  310.146
 15.40   252.369  196.019    0.000  196.019     0.000  286.036    0.000  286.036     0.000  110.687    0.000  110.687
 15.50   280.282  220.603    0.000  220.603     0.000  353.827    0.000  353.827     0.000  252.238    0.000  252.238
 15.60   268.185  217.802    0.000  217.802     0.000  356.206    0.000  356.206     0.000  180.960    0.000  180.960
 15.70   277.644  209.967    0.000  209.967     0.000  353.093    0.000  353.093     0.000  211.020    0.000  211.020
 15.80   280.881  207.509    0.000  207.509     0.000  358.930    0.000  358.930     0.000  260.583    0.000  260.583
 15.90   285.837  202.210    0.000  202.210     0.000  353.093    0.000  353.093     0.000  210.216    0.000  210.216
 16.00   296.669  182.214    0.000  182.214     0.000  337.745    0.000  337.745     0.000  250.027    0.000  250.027
 16.10   272.365  206.026    0.000  206.026     0.000  337.616    0.000  337.616     0.000  230.322    0.000  230.322
 16.20   288.949  183.029    0.000  183.029     0.000  375.056    0.000  375.056     0.000  290.039    0.000  290.039
 16.30   305.939  216.356    0.000  216.356     0.000  349.850    0.000  349.850     0.000  211.221    0.000  211.221
 16.40   310.272  197.060    0.000  197.060     0.000  388.502    0.000  388.502     0.000  211.221    0.000  211.221
 16.50   251.894  207.169    0.000  207.169     0.000  349.331    0.000  349.331     0.000  190.109    0.000  190.109
 16.60   286.640  208.554    0.000  208.554     0.000  379.380    0.000  379.380     0.000  181.161    0.000  181.161
 16.70   302.139  245.091    0.000  245.091     0.000  416.603    0.000  416.603     0.000  170.605    0.000  170.605
 16.80   278.001  197.264    0.000  197.264     0.000  364.766    0.000  364.766     0.000  190.310    0.000  190.310
 16.90   303.663  203.025    0.000  203.025     0.000  356.379    0.000  356.379     0.000  190.511    0.000  190.511
 17.00   329.374  181.566    0.000  181.566     0.000  356.466    0.000  356.466     0.000  130.392    0.000  130.392
 17.10   315.354  190.081    0.000  190.081     0.000  386.686    0.000  386.686     0.000  190.109    0.000  190.109
 17.20   285.857  207.955    0.000  207.955     0.000  358.065    0.000  358.065     0.000  120.640    0.000  120.640
 17.30   281.521  202.575    0.000  202.575     0.000  365.977    0.000  365.977     0.000   10.154    0.000   10.154
 17.40   318.709  235.013    0.000  235.013     0.000  415.221    0.000  415.221     0.000   69.670    0.000   69.670
 17.50   287.872  201.525    0.000  201.525     0.000  371.597    0.000  371.597     0.000   70.072    0.000   70.072
 17.60   285.391  208.691    0.000  208.691     0.000  388.458    0.000  388.458     0.000   30.060    0.000   30.060
 17.70   285.225  186.046    0.000  186.046     0.000  347.775    0.000  347.775     0.000  100.533    0.000  100.533
 17.80   314.278  201.310    0.000  201.310     0.000  399.829    0.000  399.829     0.000  120.841    0.000  120.841
 17.90   286.351  180.936    0.000  180.936     0.000  364.507    0.000  364.507     0.000   10.154    0.000   10.154
 18.00   301.149  195.906    0.000  195.906     0.000  399.959    0.000  399.959     0.000   70.474    0.000   70.474
 18.10   311.267  185.972    0.000  185.972     0.000  382.017    0.000  382.017     0.000   20.107    0.000   20.107
 18.20   308.734  162.564    0.000  162.564     0.000  378.083    0.000  378.083     0.000    0.000    0.000    0.000
 18.30   302.854  176.480    0.000  176.480     0.000  368.182    0.000  368.182     0.000  250.630    0.000  250.630
 18.40   267.964  195.194    0.000  195.194     0.000  341.160    0.000  341.160     0.000  171.812    0.000  171.812
 18.50   325.741  183.247    0.000  183.247     0.000  357.503    0.000  357.503     0.000  211.422    0.000  211.422
 18.60   312.253  187.680    0.000  187.680     0.000  391.485    0.000  391.485     0.000   80.628    0.000   80.628
 18.70   305.524  191.288    0.000  191.288     0.000  322.830    0.000  322.830     0.000  151.303    0.000  151.303
 18.80   288.271  178.829    0.000  178.829     0.000  325.943    0.000  325.943     0.000  190.109    0.000  190.109
 18.90   283.583  171.249    0.000  171.249     0.000  374.797    0.000  374.797     0.000  280.891    0.000  280.891
 19.00   293.841  199.200    0.000  199.200     0.000  365.328    0.000  365.328     0.000  272.345    0.000  272.345
 19.10   287.126  209.723    0.000  209.723     0.000  331.130    0.000  331.130     0.000  201.268    0.000  201.268
 19.20   265.873  204.277    0.000  204.277     0.000  367.101    0.000  367.101     0.000  210.014    0.000  210.014
 19.30   263.474  208.428    0.000  208.428     0.000  362.171    0.000  362.171     0.000  190.913    0.000  190.913
 19.40   257.745  220.935    0.000  220.935     0.000  387.335    0.000  387.335     0.000  200.866    0.000  200.866
 19.50   258.242  239.187    0.000  239.187     0.000  392.912    0.000  392.912     0.000  291.246    0.000  291.246
 19.60   271.501  205.169    0.000  205.169     0.000  361.438    0.000  361.438     0.000  279.684    0.000  279.684
 19.70   281.289  219.394    0.000  219.394     0.000  346.263    0.000  346.263     0.000  209.612    0.000  209.612
 19.80   292.787  208.573    0.000  208.573     0.000  382.536    0.000  382.536     0.000  210.216    0.000  210.216
 19.90   240.432  218.068    0.000  218.068     0.000  341.290    0.000  341.290     0.000   89.977    0.000   89.977
 20.00   270.746  232.596    0.000  232.596     0.000  339.906    0.000  339.906     0.000  180.558    0.000  180.558
 20.10   249.072  205.605    0.000  205.605     0.000  337.010    0.000  337.010     0.000  110.486    0.000  110.486
 20.20   219.250  232.709    0.000  232.709     0.000  310.681    0.000  310.681     0.000  119.635    0.000  119.635
 20.30   278.574  205.923    0.000  205.923     0.000  299.440    0.000  299.440     0.000  140.747    0.000  140.747
 20.40   235.556  222.659    0.000  222.659     0.000  382.147    0.000  382.147     0.000  190.310    0.000  190.310
 20.50   291.124  212.059    0.000  212.059     0.000  374.451    0.000  374.451     0.000  241.079    0.000  241.079
 20.60   247.446  217.446    0.000  217.446     0.000  325.078    0.000  325.078     0.000  150.097    0.000  150.097
 20.70   217.688  244.122    0.000  244.122     0.000  373.283    0.000  373.283     0.000  229.920    0.000  229.920
 20.80   222.484  242.702    0.000  242.702     0.000  341.550    0.000  341.550     0.000  109.883    0.000  109.883
 20.90   271.171  228.346    0.000  228.346     0.000  377.088    0.000  377.088     0.000  190.712    0.000  190.712
 21.00   270.965  217.256    0.000  217.256     0.000  328.753    0.000  328.753     0.000  201.268    0.000  201.268
 21.10   285.053  206.924    0.000  206.924     0.000  290.102    0.000  290.102     0.000   60.119    0.000   60.119
 21.20   280.586  223.674    0.000  223.674     0.000  315.653    0.000  315.653     0.000   80.025    0.000   80.025
 21.30   298.359  189.340    0.000  189.340     0.000  321.057    0.000  321.057     0.000  150.097    0.000  150.097
 21.40   234.082  235.136    0.000  235.136     0.000  286.114    0.000  286.114     0.000  111.693    0.000  111.693
 21.50   290.628  188.844    0.000  188.844     0.000  388.751    0.000  388.751     0.000  192.621    0.000  192.621
 21.60   340.915  142.778    0.000  142.778     0.000  352.134    0.000  352.134     0.000  278.980    0.000  278.980
 21.70   296.588  153.470    0.000  153.470     0.000  359.924    0.000  359.924     0.000  249.223    0.000  249.223
 21.80   312.581  185.446    0.000  185.446     0.000  377.432    0.000  377.432     0.000  311.955    0.000  311.955
 21.90   333.063  185.638    0.000  185.638     0.000  422.138    0.000  422.138     0.000  271.340    0.000  271.340
 22.00   330.838  180.265    0.000  180.265     0.000  347.517    0.000  347.517     0.000  269.932    0.000  269.932
 22.10   282.632  187.284    0.000  187.284     0.000  316.777    0.000  316.777     0.000  250.630    0.000  250.630
 22.20   293.654  181.864    0.000  181.864     0.000  377.260    0.000  377.260     0.000  271.139    0.000  271.139
 22.30   316.952  182.913    0.000  182.913     0.000  406.099    0.000  406.099     0.000  271.742    0.000  271.742
 22.40   328.348  188.419    0.000  188.419     0.000  373.198    0.000  373.198     0.000  229.518    0.000  229.518
 22.50   286.275  194.622    0.000  194.622     0.000  383.574    0.000  383.574     0.000  219.163    0.000  219.163
 22.60   288.365  209.469    0.000  209.469     0.000  386.034    0.000  386.034     0.000  352.169    0.000  352.169
 22.70   303.066  187.603    0.000  187.603     0.000  378.594    0.000  378.594     0.000  229.718    0.000  229.718
 22.80   315.053  168.749    0.000  168.749     0.000  390.962    0.000  390.962     0.000  261.387    0.000  261.387
 22.90   283.147  190.745    0.000  190.745     0.000  363.201    0.000  363.201     0.000  170.001    0.000  170.001
 23.00   283.684  172.091    0.000  172.091     0.000  346.685    0.000  346.685     0.000  241.280    0.000  241.280
 23.10   275.900  184.532    0.000  184.532     0.000  359.271    0.000  359.271     0.000  231.529    0.000  231.529
 23.20   316.059  170.585    0.000  170.585     0.000  347.591    0.000  347.591     0.000  161.658    0.000  161.658
 23.30   315.003  194.043    0.000  194.043     0.000  369.650    0.000  369.650     0.000  212.025    0.000  212.025
 23.40   308.966  188.566    0.000  188.566     0.000  361.265    0.000  361.265     0.000  240.476    0.000  240.476
 23.50   277.134  209.693    0.000  209.693     0.000  359.794    0.000  359.794     0.000  240.677    0.000  240.677
 23.60   282.424  183.348    0.000  183.348     0.000  357.201    0.000  357.201     0.000  169.801    0.000  169.801
 23.70   308.008  173.810    0.000  173.810     0.000  363.249    0.000  363.249     0.000  350.761    0.000  350.761
 23.80   289.790  191.396    0.000  191.396     0.000  391.479    0.000  391.479     0.000  271.842    0.000  271.842
 23.90   263.208  203.338    0.000  203.338     0.000  422.564    0.000  422.564     0.000  220.168    0.000  220.168
 24.00   324.832  189.945    0.000  189.945     0.000  418.888    0.000  418.888     0.000  351.566    0.000  351.566
 24.10   286.991  215.294    0.000  215.294     0.000  442.328    0.000  442.328     0.000  179.955    0.000  179.955
 24.20   277.381  199.473    0.000  199.473     0.000  358.490    0.000  358.490     0.000  200.564    0.000  200.564
 24.30   307.009  160.092    0.000  160.092     0.000  338.731    0.000  338.731     0.000   90.983    0.000   90.983
 24.40   295.414  197.845    0.000  197.845     0.000  377.645    0.000  377.645     0.000  150.899    0.000  150.899
 24.50   325.832  220.678    0.000  220.678     0.000  397.703    0.000  397.703     0.000  141.350    0.000  141.350
 24.60   304.252  175.768    0.000  175.768     0.000  342.408    0.000  342.408     0.000   90.380    0.000   90.380
 24.70   324.819  187.085    0.000  187.085     0.000  338.732    0.000  338.732     0.000  131.296    0.000  131.296
 24.80   275.255  198.632    0.000  198.632     0.000  385.035    0.000  385.035     0.000  150.096    0.000  150.096
 24.90   238.488  207.166    0.000  207.166     0.000  380.065    0.000  380.065     0.000  170.806    0.000  170.806
 25.00   278.425  190.736    0.000  190.736     0.000  383.049    0.000  383.049     0.000  161.055    0.000  161.055
 25.10   304.135  178.765    0.000  178.765     0.000  338.513    0.000  338.513     0.000  140.345    0.000  140.345
 25.20   274.344  217.137    0.000  217.137     0.000  470.768    0.000  470.768     0.000  310.346    0.000  310.346
 25.30   264.778  237.173    0.000  237.173     0.000  449.452    0.000  449.452     0.000  250.729    0.000  250.729
 25.40   264.913  192.293    0.000  192.293     0.000  376.300    0.000  376.300     0.000  230.120    0.000  230.120
 25.50   269.933  221.339    0.000  221.339     0.000  405.702    0.000  405.702     0.000  221.374    0.000  221.374
 25.60   249.712  204.124    0.000  204.124     0.000  425.463    0.000  425.463     0.000  331.057    0.000  331.057
 25.70   331.822  159.576    0.000  159.576     0.000  407.212    0.000  407.212     0.000  321.102    0.000  321.102
 25.80   317.517  165.868    0.000  165.868     0.000  372.109    0.000  372.109     0.000  230.220    0.000  230.220
 25.90   331.998  175.906    0.000  175.906     0.000  411.581    0.000  411.581     0.000  341.712    0.000  341.712
 26.00   292.929  174.763    0.000  174.763     0.000  363.418    0.000  363.418     0.000  200.162    0.000  200.162
 26.10   322.342  179.620    0.000  179.620     0.000  379.806    0.000  379.806     0.000  290.843    0.000  290.843
 26.20   300.656  193.081    0.000  193.081     0.000  384.254    0.000  384.254     0.000  210.818    0.000  210.818
 26.30   300.774  190.966    0.000  190.966     0.000  411.494    0.000  411.494     0.000  250.327    0.000  250.327
 26.40   304.591  193.760    0.000  193.760     0.000  430.172    0.000  430.172     0.000  311.050    0.000  311.050
 26.50   250.168  226.382    0.000  226.382     0.000  409.940    0.000  409.940     0.000  281.392    0.000  281.392
 26.60   240.806  234.407    0.000  234.407     0.000  401.552    0.000  401.552     0.000  261.990    0.000  261.990
 26.70   259.279  235.779    0.000  235.779     0.000  387.073    0.000  387.073     0.000  251.032    0.000  251.032
 26.80   243.287  237.190    0.000  237.190     0.000  397.530    0.000  397.530     0.000  220.972    0.000  220.972
 26.90   246.786  243.542    0.000  243.542     0.000  386.466    0.000  386.466     0.000  240.878    0.000  240.878
 27.00   233.824  252.551    0.000  252.551     0.000  395.413    0.000  395.413     0.000  251.333    0.000  251.333
 27.10   236.040  248.722    0.000  248.722     0.000  431.470    0.000  431.470     0.000  250.429    0.000  250.429
 27.20   256.668  236.093    0.000  236.093     0.000  372.540    0.000  372.540     0.000  140.243    0.000  140.243
 27.30   237.230  252.384    0.000  252.384     0.000  361.474    0.000  361.474     0.000  130.391    0.000  130.391
 27.40   240.188  269.366    0.000  269.366     0.000  451.398    0.000  451.398     0.000  291.947    0.000  291.947
 27.50   269.494  250.171    0.000  250.171     0.000  398.310    0.000  398.310     0.000  120.942    0.000  120.942
 27.60   246.145  228.861    0.000  228.861     0.000  347.595    0.000  347.595     0.000  192.219    0.000  192.219
 27.70   269.071  233.948    0.000  233.948     0.000  459.138    0.000  459.138     0.000  330.251    0.000  330.251
 27.80   212.277  252.645    0.000  252.645     0.000  422.951    0.000  422.951     0.000  361.517    0.000  361.517
 27.90   265.119  234.455    0.000  234.455     0.000  393.985    0.000  393.985     0.000  230.422    0.000  230.422
 28.00   236.754  206.970    0.000  206.970     0.000  353.824    0.000  353.824     0.000  180.256    0.000  180.256
 28.10   266.547  201.516    0.000  201.516     0.000  358.405    0.000  358.405     0.000  199.861    0.000  199.861
 28.20   351.715  100.694    0.000  100.694     0.000  315.643    0.000  315.643     0.000  281.896    0.000  281.896
 28.30   373.567  113.328    0.000  113.328     0.000  410.846    0.000  410.846     0.000  279.784    0.000  279.784
 28.40   333.954  139.738    0.000  139.738     0.000  398.350    0.000  398.350     0.000  310.446    0.000  310.446
 28.50   326.711  143.223    0.000  143.223     0.000  387.671    0.000  387.671     0.000  200.462    0.000  200.462
 28.60   363.261  127.316    0.000  127.316     0.000  364.930    0.000  364.930     0.000  230.020    0.000  230.020
 28.70   364.712  104.298    0.000  104.298     0.000  363.805    0.000  363.805     0.000  330.754    0.000  330.754
 28.80   291.085  198.755    0.000  198.755     0.000  390.224    0.000  390.224     0.000  240.375    0.000  240.375
 28.90   285.403  194.706    0.000  194.706     0.000  417.242    0.000  417.242     0.000  260.178    0.000  260.178
 29.00   291.986  189.696    0.000  189.696     0.000  371.675    0.000  371.675     0.000  239.671    0.000  239.671
 29.10   302.275  181.913    0.000  181.913     0.000  363.288    0.000  363.288     0.000  280.689    0.000  280.689
 29.20   294.992  216.032    0.000  216.032     0.000  377.988    0.000  377.988     0.000  411.582    0.000  411.582
 29.30   307.828  177.615    0.000  177.615     0.000  411.147    0.000  411.147     0.000  300.493    0.000  300.493
 29.40   262.278  209.984    0.000  209.984     0.000  385.292    0.000  385.292     0.000  391.575    0.000  391.575
 29.50   270.438  210.891    0.000  210.891     0.000  372.670    0.000  372.670     0.000  361.516    0.000  361.516
 29.60   261.730  202.365    0.000  202.365     0.000  372.843    0.000  372.843     0.000  230.723    0.000  230.723
 29.70   273.764  217.059    0.000  217.059     0.000  370.552    0.000  370.552     0.000  290.841    0.000  290.841
 29.80   287.023  198.078    0.000  198.078     0.000  380.064    0.000  380.064     0.000  210.416    0.000  210.416
 29.90   300.054  206.621    0.000  206.621     0.000  395.888    0.000  395.888     0.000  280.084    0.000  280.084
 30.00   280.420  205.175    0.000  205.175     0.000  404.015    0.000  404.015     0.000  301.197    0.000  301.197
 30.10   281.115  205.375    0.000  205.375     0.000  383.737    0.000  383.737     0.000  270.935    0.000  270.935
 30.20   423.867  119.748    0.000  119.748     0.000  443.315    0.000  443.315     0.000  298.786    0.000  298.786
 30.30   348.523  146.120    0.000  146.120     0.000  325.292    0.000  325.292     0.000  110.687    0.000  110.687
 30.40   323.160  177.892    0.000  177.892     0.000  331.951    0.000  331.951     0.000  120.841    0.000  120.841
 30.50   326.576  163.587    0.000  163.587     0.000  311.804    0.000  311.804     0.000  150.499    0.000  150.499
 30.60   315.002  181.751    0.000  181.751     0.000  316.990    0.000  316.990     0.000  211.221    0.000  211.221
 30.70   337.643  170.802    0.000  170.802     0.000  322.653    0.000  322.653     0.000  240.476    0.000  240.476
 30.80   323.328  159.758    0.000  159.758     0.000  351.233    0.000  351.233     0.000  280.488    0.000  280.488
 30.90   339.542  156.785    0.000  156.785     0.000  321.529    0.000  321.529     0.000  181.362    0.000  181.362
 31.00   357.371  142.890    0.000  142.890     0.000  354.519    0.000  354.519     0.000   81.231    0.000   81.231
 31.10   346.609  169.234    0.000  169.234     0.000  357.025    0.000  357.025     0.000  210.115    0.000  210.115
 31.20   344.914  160.834    0.000  160.834     0.000  357.933    0.000  357.933     0.000  201.268    0.000  201.268
 31.30   337.956  171.829    0.000  171.829     0.000  345.311    0.000  345.311     0.000  140.445    0.000  140.445
 31.40   322.472  179.007    0.000  179.007     0.000  345.481    0.000  345.481     0.000  220.671    0.000  220.671
 31.50   329.636  156.568    0.000  156.568     0.000  305.444    0.000  305.444     0.000  100.735    0.000  100.735
 31.60   344.514  150.908    0.000  150.908     0.000  301.209    0.000  301.209     0.000   50.568    0.000   50.568
 31.70   360.750  155.745    0.000  155.745     0.000  317.035    0.000  317.035     0.000   50.769    0.000   50.769
 31.80   332.005  159.804    0.000  159.804     0.000  341.327    0.000  341.327     0.000  141.551    0.000  141.551
 31.90   342.792  187.895    0.000  187.895     0.000  357.545    0.000  357.545     0.000  269.530    0.000  269.530
 32.00   347.807  152.276    0.000  152.276     0.000  388.931    0.000  388.931     0.000  190.913    0.000  190.913
 32.10   341.694  131.592    0.000  131.592     0.000  324.036    0.000  324.036     0.000  100.332    0.000  100.332
 32.20   343.482  108.380    0.000  108.380     0.000  285.947    0.000  285.947     0.000   30.462    0.000   30.462
 32.30   416.689   76.171    0.000   76.171     1.902  384.082    0.000  384.082     0.000  400.825    0.000  400.825
 32.40   389.943  131.095    0.000  131.095     0.000  470.122    0.000  470.122     0.000  339.099    0.000  339.099
 32.50   376.087  137.791    0.000  137.791     0.000  399.261    0.000  399.261     0.000  280.589    0.000  280.589
 32.60   329.947  143.738    0.000  143.738     0.000  332.982    0.000  332.982     0.000  170.504    0.000  170.504
 32.70   408.900  111.235    0.000  111.235     0.000  396.880    0.000  396.880     0.000  260.782    0.000  260.782
 32.80   375.496  116.073    0.000  116.073     0.000  356.802    0.000  356.802     0.000  270.334    0.000  270.334
 32.90   363.271   97.101    0.000   97.101     0.000  387.715    0.000  387.715     0.000  260.683    0.000  260.683
 33.00   381.908  103.763    0.000  103.763     0.000  385.507    0.000  385.507     0.000  200.161    0.000  200.161
 33.10   410.309   81.509    0.000   81.509    11.241  337.950    0.000  337.950     0.000  190.912    0.000  190.912
 33.20   383.444   93.701    0.000   93.701     3.718  354.598    0.000  354.598     0.000  251.534    0.000  251.534
 33.30   363.979   97.974    0.000   97.974     0.000  385.640    0.000  385.640     0.000  230.020    0.000  230.020
 33.40   386.174  101.579    0.000  101.579     0.000  348.935    0.000  348.935     0.000  149.895    0.000  149.895
 33.50   370.399  114.070    0.000  114.070    13.100  376.213    0.000  376.213     0.000  330.452    0.000  330.452
 33.60   360.397  116.521    0.000  116.521     0.000  398.181    0.000  398.181     0.000  299.991    0.000  299.991
 33.70   377.183  107.762    0.000  107.762     0.000  391.741    0.000  391.741     0.000  291.044    0.000  291.044
 33.80   369.439  100.374    0.000  100.374     0.000  363.764    0.000  363.764     0.000  219.263    0.000  219.263
 33.90   419.593   79.636    0.000   79.636     0.000  416.209    0.000  416.209     0.000  209.713    0.000  209.713
 34.00   397.990   84.912    0.000   84.912     0.000  396.840    0.000  396.840     0.000  279.181    0.000  279.181
 34.10   389.502   95.584    0.000   95.584     0.000  415.865    0.000  415.865     0.000  249.021    0.000  249.021
 34.20   411.807  102.100    0.000  102.100     0.000  445.651    0.000  445.651     0.000  169.700    0.000  169.700
 34.30   393.238  108.448    0.000  108.448     0.000  430.734    0.000  430.734     0.000  389.165    0.000  389.165
 34.40   383.117  128.915    0.000  128.915     0.000  446.522    0.000  446.522     0.000  390.372    0.000  390.372
 34.50   356.478  148.687    0.000  148.687     0.000  438.041    0.000  438.041     0.000  209.310    0.000  209.310
 34.60   352.835  109.116    0.000  109.116     0.000  380.324    0.000  380.324     0.000  209.210    0.000  209.210
 34.70   364.586  156.723    0.000  156.723     0.000  466.494    0.000  466.494     0.000  290.039    0.000  290.039
 34.80   390.774  147.695    0.000  147.695     0.000  418.718    0.000  418.718     0.000  281.293    0.000  281.293
 34.90   376.145  123.106    0.000  123.106     0.000  396.711    0.000  396.711     0.000  241.280    0.000  241.280
 35.00   346.156  106.428    0.000  106.428     0.000  346.687    0.000  346.687     0.000  129.387    0.000  129.387
 35.10   394.583   99.544    0.000   99.544     3.805  400.520    0.000  400.520     0.000  179.151    0.000  179.151
 35.20   342.538  118.554    0.000  118.554    13.143  391.567    0.000  391.567     0.000  170.605    0.000  170.605
 35.30   412.982  108.732    0.000  108.732     0.000  445.572    0.000  445.572     0.000  249.021    0.000  249.021
 35.40   431.969   86.276    0.000   86.276     0.000  423.904    0.000  423.904     0.000   99.729    0.000   99.729
 35.50   384.946  114.818    0.000  114.818     0.000  476.436    0.000  476.436     0.000  219.766    0.000  219.766
 35.60   424.263   88.920    0.000   88.920     0.000  494.425    0.000  494.425     0.000  209.612    0.000  209.612
 35.70   401.482   96.781    0.000   96.781     0.000  443.404    0.000  443.404     0.000  209.210    0.000  209.210
 35.80   422.629  121.684    0.000  121.684     0.000  480.245    0.000  480.245     0.000  189.104    0.000  189.104
 35.90   399.313   92.952    0.000   92.952    16.948  403.281    0.000  403.281     0.000  229.618    0.000  229.618
 36.00   417.352  100.366    0.000  100.366    22.395  439.814    0.000  439.814     0.000  269.831    0.000  269.831
 36.10   391.444  123.877    0.000  123.877    13.143  361.388    0.000  361.388     0.000  169.801    0.000  169.801
 36.20   368.191  142.202    0.000  142.202     0.000  480.502    0.000  480.502     0.000  310.548    0.000  310.548
 36.30   408.582  112.839    0.000  112.839     0.000  524.424    0.000  524.424     0.000  240.074    0.000  240.074
 36.40   394.619  129.096    0.000  129.096     0.000  510.807    0.000  510.807     0.000  230.121    0.000  230.121
 36.50   445.246  100.964    0.000  100.964     0.000  475.440    0.000  475.440     0.000  210.216    0.000  210.216
 36.60   404.021   98.108    0.000   98.108     0.000  426.717    0.000  426.717     0.000  190.109    0.000  190.109
 36.70   400.796  110.959    0.000  110.959    10.895  449.888    0.000  449.888     0.000  209.813    0.000  209.813
 36.80   421.409   87.339    0.000   87.339     0.000  389.750    0.000  389.750     0.000  140.546    0.000  140.546
 36.90   431.760  104.786    0.000  104.786     0.000  369.258    0.000  369.258     0.000   99.729    0.000   99.729
 37.00   411.675  115.193    0.000  115.193     0.000  457.672    0.000  457.672     0.000  120.439    0.000  120.439
 37.10   373.546   98.700    0.000   98.700     0.000  390.657    0.000  390.657     0.000  120.037    0.000  120.037
 37.20   399.615  108.394    0.000  108.394     0.000  419.455    0.000  419.455     0.000   99.729    0.000   99.729
 37.30   399.865  107.903    0.000  107.903     0.000  380.455    0.000  380.455     0.000  120.037    0.000  120.037
 37.40   400.314  117.405    0.000  117.405     0.000  422.826    0.000  422.826     0.000  150.499    0.000  150.499
 37.50   432.675  110.589    0.000  110.589     0.000  399.391    0.000  399.391     0.000  190.913    0.000  190.913
 37.60   397.510  105.961    0.000  105.961     0.000  394.503    0.000  394.503     0.000  100.834    0.000  100.834
 37.70   407.254  112.729    0.000  112.729     0.000  427.411    0.000  427.411     0.000  230.121    0.000  230.121
 37.80   428.033  121.354    0.000  121.354     0.000  420.058    0.000  420.058     0.000  160.653    0.000  160.653
 37.90   425.687  118.268    0.000  118.268     1.902  413.442    0.000  413.442     0.000  199.056    0.000  199.056
 38.00   428.518   96.500    0.000   96.500     0.000  446.648    0.000  446.648     0.000  258.773    0.000  258.773
 38.10   429.520  100.039    0.000  100.039     0.000  441.504    0.000  441.504     0.000  260.382    0.000  260.382
 38.20   433.778   73.365    0.000   73.365     0.000  397.190    0.000  397.190     0.000   90.380    0.000   90.380
 38.30   409.541   75.507    0.000   75.507     0.000  401.508    0.000  401.508     0.000   89.977    0.000   89.977
 38.40   462.366   62.867    0.000   62.867     3.718  379.507    0.000  379.507     0.000  119.836    0.000  119.836
 38.50   482.504   73.537    0.000   73.537     7.263  398.050    0.000  398.050     0.000  200.363    0.000  200.363
 38.60   450.092   76.048    0.000   76.048     3.718  385.083    0.000  385.083     0.000  190.109    0.000  190.109
 38.70   436.871   94.696    0.000   94.696    18.245  426.112    0.000  426.112     0.000  219.766    0.000  219.766
 38.80   406.759   85.438    0.000   85.438    20.493  395.243    0.000  395.243     0.000  229.920    0.000  229.920
 38.90   414.750  104.429    0.000  104.429    21.877  396.886    0.000  396.886     0.000  159.647    0.000  159.647
 39.00   401.720  121.568    0.000  121.568     3.632  461.783    0.000  461.783     0.000  159.647    0.000  159.647
 39.10   423.444  109.593    0.000  109.593     0.000  407.777    0.000  407.777     0.000  170.203    0.000  170.203
 39.20   418.739   93.246    0.000   93.246     0.000  412.626    0.000  412.626     0.000  260.583    0.000  260.583
 39.30   418.738   96.881    0.000   96.881     9.079  434.587    0.000  434.587     0.000  159.245    0.000  159.245
 39.40   417.266   89.861    0.000   89.861     5.448  418.502    0.000  418.502     0.000  199.458    0.000  199.458
 39.50   379.157  103.953    0.000  103.953     3.632  403.802    0.000  403.802     0.000  230.724    0.000  230.724
 39.60   451.454   82.927    0.000   82.927     0.000  394.122    0.000  394.122     0.000  189.305    0.000  189.305
 39.70   395.578   93.538    0.000   93.538     0.000  398.705    0.000  398.705     0.000  189.104    0.000  189.104
 39.80   442.464   78.647    0.000   78.647     0.000  409.250    0.000  409.250     0.000  200.464    0.000  200.464
 39.90   428.171  100.548    0.000  100.548     0.000  436.016    0.000  436.016     0.000  179.754    0.000  179.754
 40.00   383.632  103.616    0.000  103.616     0.000  398.873    0.000  398.873     0.000  149.292    0.000  149.292
 40.10   422.915   92.032    0.000   92.032     0.000  422.350    0.000  422.350     0.000  139.541    0.000  139.541
 40.20   423.564  125.815    0.000  125.815     0.000  396.583    0.000  396.583     0.000  240.275    0.000  240.275
 40.30   419.907  107.421    0.000  107.421     0.000  415.904    0.000  415.904     0.000  189.908    0.000  189.908
 40.40   408.510   91.277    0.000   91.277     0.000  388.760    0.000  388.760     0.000  169.198    0.000  169.198
 40.50   383.721  117.971    0.000  117.971     0.000  400.387    0.000  400.387     0.000  179.553    0.000  179.553
 40.60   421.588  118.752    0.000  118.752     0.000  409.513    0.000  409.513     0.000  189.104    0.000  189.104
 40.70   408.788   97.034    0.000   97.034     0.000  406.827    0.000  406.827     0.000  159.848    0.000  159.848
 40.80   424.677  139.730    0.000  139.730     0.000  419.412    0.000  419.412     0.000  159.245    0.000  159.245
 40.90   390.968  112.397    0.000  112.397     0.000  385.430    0.000  385.430     0.000   79.623    0.000   79.623
 41.00   344.445   93.161    0.000   93.161     0.000  400.563    0.000  400.563     0.000  100.131    0.000  100.131
 41.10   354.508  123.215    0.000  123.215     0.000  395.893    0.000  395.893     0.000   69.670    0.000   69.670
 41.20   408.182  127.013    0.000  127.013     0.000  424.343    0.000  424.343     0.000  209.009    0.000  209.009
 41.30   423.492   91.309    0.000   91.309     0.000  409.556    0.000  409.556     0.000  318.490    0.000  318.490
 41.40   437.306   87.791    0.000   87.791     0.000  402.377    0.000  402.377     0.000  149.292    0.000  149.292
 41.50   402.114  105.941    0.000  105.941     0.000  345.953    0.000  345.953     0.000  129.387    0.000  129.387
 41.60   385.692  158.175    0.000  158.175     0.000  397.970    0.000  397.970     0.000  149.292    0.000  149.292
 41.70   398.787  144.845    0.000  144.845     0.000  388.068    0.000  388.068     0.000  189.305    0.000  189.305
 41.80   423.770  102.718    0.000  102.718     0.000  390.360    0.000  390.360     0.000  170.404    0.000  170.404
 41.90   400.926  113.747    0.000  113.747     0.000  366.794    0.000  366.794     0.000  100.332    0.000  100.332
 42.00   420.486  129.900    0.000  129.900     0.000  387.981    0.000  387.981     0.000  220.369    0.000  220.369
 42.10   364.535  151.282    0.000  151.282     0.000  370.645    0.000  370.645     0.000  218.962    0.000  218.962
 42.20   369.694  111.330    0.000  111.330     0.000  393.085    0.000  393.085     0.000  220.369    0.000  220.369
 42.30   396.964   97.438    0.000   97.438     0.000  354.731    0.000  354.731     0.000  150.499    0.000  150.499
 42.40   382.550  122.385    0.000  122.385     0.000  396.061    0.000  396.061     0.000  109.682    0.000  109.682
 42.50   389.355  116.766    0.000  116.766     0.000  409.206    0.000  409.206     0.000  140.144    0.000  140.144
 42.60   347.066  167.686    0.000  167.686     0.000  399.347    0.000  399.347     0.000  140.546    0.000  140.546
 42.70   403.958  114.906    0.000  114.906     0.000  379.809    0.000  379.809     0.000  229.920    0.000  229.920
 42.80   373.982  158.053    0.000  158.053     0.000  376.869    0.000  376.869     0.000  200.062    0.000  200.062
 42.90   335.141  172.670    0.000  172.670     0.000  417.205    0.000  417.205     0.000  170.806    0.000  170.806
 43.00   369.200  134.724    0.000  134.724     0.000  399.307    0.000  399.307     0.000  119.836    0.000  119.836
 43.10   418.672  105.935    0.000  105.935     0.000  417.900    0.000  417.900     0.000  209.612    0.000  209.612
 43.20   431.491  109.556    0.000  109.556     0.000  425.982    0.000  425.982     0.000  220.470    0.000  220.470
 43.30   414.239  100.478    0.000  100.478     0.000  402.073    0.000  402.073     0.000  250.228    0.000  250.228
 43.40   325.134  145.954    0.000  145.954     0.000  413.835    0.000  413.835     0.000  130.995    0.000  130.995
 43.50   412.174  146.134    0.000  146.134     0.000  439.819    0.000  439.819     0.000  321.305    0.000  321.305
 43.60   355.810  158.801    0.000  158.801     0.000  412.749    0.000  412.749     0.000  241.180    0.000  241.180
 43.70   388.665  171.421    0.000  171.421     0.000  423.474    0.000  423.474     0.000  330.956    0.000  330.956
 43.80   369.998  162.454    0.000  162.454     0.000  448.898    0.000  448.898     0.000  150.700    0.000  150.700
 43.90   368.929  171.334    0.000  171.334     0.000  410.809    0.000  410.809     0.000  100.735    0.000  100.735
 44.00   371.656  109.902    0.000  109.902     0.000  420.659    0.000  420.659     0.000  209.512    0.000  209.512
 44.10   435.794   75.476    0.000   75.476     0.000  357.199    0.000  357.199     0.000  129.990    0.000  129.990
 44.20   443.483   81.102    0.000   81.102     0.000  432.124    0.000  432.124     0.000  199.056    0.000  199.056
 44.30   448.899   51.609    0.000   51.609     0.000  424.249    0.000  424.249     0.000  249.122    0.000  249.122
 44.40   491.522   78.944    0.000   78.944     0.000  440.382    0.000  440.382     0.000  210.014    0.000  210.014
 44.50   422.903   73.802    0.000   73.802     0.000  380.369    0.000  380.369     0.000  149.493    0.000  149.493
 44.60   441.890   69.671    0.000   69.671     0.000  339.643    0.000  339.643     0.000   91.183    0.000   91.183
 44.70   413.535   96.215    0.000   96.215     0.000  409.423    0.000  409.423     0.000  101.539    0.000  101.539
 44.80   413.512   94.652    0.000   94.652     0.000  312.278    0.000  312.278     0.000   70.876    0.000   70.876
 44.90   418.409  101.386    0.000  101.386     1.902  355.902    0.000  355.902     0.000  111.291    0.000  111.291
 45.00   398.164  108.984    0.000  108.984     0.000  332.033    0.000  332.033     0.000   91.284    0.000   91.284
 45.10   382.525  111.918    0.000  111.918     0.000  373.882    0.000  373.882     0.000  101.438    0.000  101.438
 45.20   424.029  103.958    0.000  103.958     0.000  340.292    0.000  340.292     0.000  101.337    0.000  101.337
 45.30   371.776  133.208    0.000  133.208     0.000  330.389    0.000  330.389     0.000  101.438    0.000  101.438
 45.40   392.827  127.942    0.000  127.942     0.000  339.038    0.000  339.038     0.000   81.029    0.000   81.029
 45.50   405.543  104.049    0.000  104.049     0.000  315.823    0.000  315.823     0.000  140.646    0.000  140.646
 45.60   396.042   80.904    0.000   80.904     0.000  342.969    0.000  342.969     0.000   91.385    0.000   91.385
 45.70   418.633   84.946    0.000   84.946     0.000  288.452    0.000  288.452     0.000   50.769    0.000   50.769
 45.80   441.258   69.880    0.000   69.880     0.000  384.949    0.000  384.949     0.000   60.923    0.000   60.923
 45.90   370.292  114.338    0.000  114.338     0.000  351.965    0.000  351.965     0.000   60.923    0.000   60.923
 46.00   387.587  101.574    0.000  101.574     0.000  327.581    0.000  327.581     0.000   20.308    0.000   20.308
 46.10   374.595  121.698    0.000  121.698     0.000  337.956    0.000  337.956     0.000  110.888    0.000  110.888
 46.20   378.066  142.539    0.000  142.539     0.000  375.225    0.000  375.225     0.000  151.705    0.000  151.705
 46.30   354.531  154.497    0.000  154.497     0.000  365.494    0.000  365.494     0.000  141.852    0.000  141.852
 46.40   328.332  169.313    0.000  169.313     0.000  356.672    0.000  356.672     0.000  141.852    0.000  141.852
 46.50   385.284  164.122    0.000  164.122     0.000  342.626    0.000  342.626     0.000   81.029    0.000   81.029
 46.60   396.735   99.951    0.000   99.951     0.000  341.281    0.000  341.281     0.000   40.616    0.000   40.616
 46.70   407.191  115.844    0.000  115.844     0.000  389.231    0.000  389.231     0.000  152.308    0.000  152.308
 46.80   411.674  120.824    0.000  120.824     0.000  340.939    0.000  340.939     0.000   50.769    0.000   50.769
 46.90   413.319  125.479    0.000  125.479     0.000  369.952    0.000  369.952     0.000   90.781    0.000   90.781
 47.00   351.684  162.707    0.000  162.707     0.000  367.226    0.000  367.226     0.000  131.799    0.000  131.799
 47.10   375.960  141.956    0.000  141.956     0.000  354.082    0.000  354.082     0.000   90.982    0.000   90.982
 47.20   406.412  111.404    0.000  111.404     0.000  287.800    0.000  287.800     0.000  152.107    0.000  152.107
 47.30   396.544  118.028    0.000  118.028     0.000  317.634    0.000  317.634     0.000  121.847    0.000  121.847
 47.40   331.262  158.871    0.000  158.871     0.000  321.868    0.000  321.868     0.000  111.491    0.000  111.491
 47.50   363.100  166.671    0.000  166.671     0.000  366.747    0.000  366.747     0.000   91.385    0.000   91.385
 47.60   372.458  167.109    0.000  167.109     0.000  336.792    0.000  336.792     0.000  100.835    0.000  100.835
 47.70   383.007  153.831    0.000  153.831     0.000  383.136    0.000  383.136     0.000  111.290    0.000  111.290
 47.80   373.077  158.157    0.000  158.157     0.000  342.580    0.000  342.580     0.000  111.491    0.000  111.491
 47.90   362.484  124.713    0.000  124.713     0.000  309.853    0.000  309.853     0.000   81.231    0.000   81.231
 48.00   350.033  144.278    0.000  144.278     0.000  316.639    0.000  316.639     0.000  101.438    0.000  101.438
 48.10   376.909  153.060    0.000  153.060     0.000  364.288    0.000  364.288     0.000  111.492    0.000  111.492
 48.20   370.874  141.815    0.000  141.815     0.000  387.026    0.000  387.026     0.000  212.326    0.000  212.326
 48.30   330.698  152.464    0.000  152.464     0.000  340.375    0.000  340.375     0.000   71.077    0.000   71.077
 48.40   362.220  150.254    0.000  150.254     0.000  356.637    0.000  356.637     0.000  121.042    0.000  121.042
 48.50   345.948  185.940    0.000  185.940     0.000  383.569    0.000  383.569     0.000  212.829    0.000  212.829
 48.60   339.594  162.434    0.000  162.434     0.000  403.326    0.000  403.326     0.000  151.906    0.000  151.906
 48.70   359.921  130.401    0.000  130.401     0.000  343.832    0.000  343.832     0.000  111.592    0.000  111.592
 48.80   333.304  178.566    0.000  178.566     0.000  325.330    0.000  325.330     0.000   40.616    0.000   40.616
 48.90   325.707  165.740    0.000  165.740     0.000  319.625    0.000  319.625     0.000   20.308    0.000   20.308
 49.00   329.768  166.029    0.000  166.029     0.000  324.990    0.000  324.990     0.000  132.000    0.000  132.000
 49.10   343.996  150.321    0.000  150.321     0.000  323.383    0.000  323.383     0.000   81.029    0.000   81.029
 49.20   338.884  160.360    0.000  160.360     0.000  353.517    0.000  353.517     0.000  192.621    0.000  192.621
 49.30   328.137  164.158    0.000  164.158     0.000  355.684    0.000  355.684     0.000  151.805    0.000  151.805
 49.40   327.656  173.331    0.000  173.331     0.000  338.779    0.000  338.779     0.000  101.137    0.000  101.137
 49.50   341.298  153.090    0.000  153.090     0.000  374.359    0.000  374.359     0.000  121.645    0.000  121.645
 49.60   328.458  164.312    0.000  164.312     0.000  369.951    0.000  369.951     0.000  161.859    0.000  161.859
 49.70   328.013  177.686    0.000  177.686     0.000  348.161    0.000  348.161     0.000   71.077    0.000   71.077
 49.80   349.395  178.389    0.000  178.389     0.000  377.731    0.000  377.731     0.000  142.154    0.000  142.154
 49.90   293.284  187.606    0.000  187.606     0.000  353.390    0.000  353.390     0.000  169.499    0.000  169.499
 50.00   341.815  150.816    0.000  150.816     0.000  367.141    0.000  367.141     0.000  162.462    0.000  162.462
 50.10   350.689  148.144    0.000  148.144     0.000  301.466    0.000  301.466     0.000   81.231    0.000   81.231
 50.20   359.947  163.757    0.000  163.757     0.000  393.644    0.000  393.644     0.000  210.919    0.000  210.919
 50.30   379.852  173.175    0.000  173.175     0.000  436.226    0.000  436.226     0.000  211.422    0.000  211.422
 50.40   404.703  147.439    0.000  147.439     0.000  414.741    0.000  414.741     0.000  209.713    0.000  209.713
 50.50   382.800  180.264    0.000  180.264     0.000  459.531    0.000  459.531     0.000  219.364    0.000  219.364
 50.60   378.333  155.546    0.000  155.546     0.000  467.961    0.000  467.961     0.000  250.831    0.000  250.831
 50.70   343.805  177.937    0.000  177.937     0.000  367.314    0.000  367.314     0.000  159.446    0.000  159.446
 50.80   379.175  153.611    0.000  153.611     0.000  348.894    0.000  348.894     0.000  170.203    0.000  170.203
 50.90   351.077  149.938    0.000  149.938     0.000  390.831    0.000  390.831     0.000  139.339    0.000  139.339
 51.00   329.175  137.303    0.000  137.303     0.000  400.429    0.000  400.429     0.000  139.339    0.000  139.339
 51.10   395.749  122.580    0.000  122.580     0.000  365.234    0.000  365.234     0.000  149.694    0.000  149.694
 51.20   366.785  143.544    0.000  143.544     0.000  413.656    0.000  413.656     0.000  209.713    0.000  209.713
 51.30   301.454  147.821    0.000  147.821     0.000  369.427    0.000  369.427     0.000  139.339    0.000  139.339
 51.40   366.734  149.223    0.000  149.223     0.000  405.832    0.000  405.832     0.000  189.506    0.000  189.506
 51.50   370.752  103.367    0.000  103.367     0.000  418.545    0.000  418.545     0.000  209.009    0.000  209.009
 51.60   399.245  113.510    0.000  113.510     0.000  429.307    0.000  429.307     0.000  309.342    0.000  309.342
 51.70   405.867  138.637    0.000  138.637     0.000  443.706    0.000  443.706     0.000  249.826    0.000  249.826
 51.80   379.566  122.884    0.000  122.884     0.000  428.187    0.000  428.187     0.000  248.820    0.000  248.820
 51.90   374.432   98.573    0.000   98.573     0.000  394.374    0.000  394.374     0.000   59.717    0.000   59.717
 52.00   383.389  118.587    0.000  118.587     0.000  378.813    0.000  378.813     0.000  228.915    0.000  228.915
 52.10   429.134   94.282    0.000   94.282     0.000  371.678    0.000  371.678     0.000  139.641    0.000  139.641
 52.20   391.819   70.502    0.000   70.502     0.000  361.991    0.000  361.991     0.000  191.516    0.000  191.516
 52.30   386.788  119.175    0.000  119.175     0.000  353.739    0.000  353.739     0.000  110.084    0.000  110.084
 52.40   336.432  150.477    0.000  150.477     0.000  356.674    0.000  356.674     0.000  228.915    0.000  228.915
 52.50   401.781  115.883    0.000  115.883     0.000  396.929    0.000  396.929     0.000  249.825    0.000  249.825
 52.60   401.560  107.541    0.000  107.541     0.000  414.822    0.000  414.822     0.000  319.998    0.000  319.998
 52.70   417.634  117.023    0.000  117.023     0.000  393.422    0.000  393.422     0.000  259.879    0.000  259.879
 52.80   431.192  112.757    0.000  112.757     0.000  468.995    0.000  468.995     0.000  270.334    0.000  270.334
 52.90   409.462  127.572    0.000  127.572     0.000  458.662    0.000  458.662     0.000  290.642    0.000  290.642
 53.00   390.524  116.867    0.000  116.867     0.000  462.598    0.000  462.598     0.000  259.276    0.000  259.276
 53.10   426.633  119.182    0.000  119.182     0.000  486.935    0.000  486.935     0.000  330.151    0.000  330.151
 53.20   412.327  143.296    0.000  143.296     0.000  498.611    0.000  498.611     0.000  370.465    0.000  370.465
 53.30   322.018  181.446    0.000  181.446     0.000  472.841    0.000  472.841     0.000  249.222    0.000  249.222
 53.40   385.150  172.830    0.000  172.830     0.000  451.184    0.000  451.184     0.000  309.039    0.000  309.039
 53.50   385.638  167.125    0.000  167.125     0.000  488.498    0.000  488.498     0.000  378.810    0.000  378.810
 53.60   402.961  162.230    0.000  162.230     0.000  436.925    0.000  436.925     0.000  278.679    0.000  278.679
 53.70   350.994  148.700    0.000  148.700     0.000  431.299    0.000  431.299     0.000  289.235    0.000  289.235
 53.80   356.002  167.318    0.000  167.318     0.000  458.580    0.000  458.580     0.000  259.175    0.000  259.175
 53.90   369.417  136.515    0.000  136.515     0.000  433.245    0.000  433.245     0.000  169.600    0.000  169.600
 54.00   402.379  168.083    0.000  168.083     0.000  454.909    0.000  454.909     0.000  278.880    0.000  278.880
 54.10   420.770  144.146    0.000  144.146     0.000  503.540    0.000  503.540     0.000  390.169    0.000  390.169
 54.20   440.758  123.558    0.000  123.558     0.000  477.598    0.000  477.598     0.000  341.411    0.000  341.411
 54.30   395.031  101.195    0.000  101.195     0.000  462.125    0.000  462.125     0.000  330.051    0.000  330.051
 54.40   432.584  105.860    0.000  105.860     0.000  494.723    0.000  494.723     0.000  310.045    0.000  310.045
 54.50   429.782   91.784    0.000   91.784     0.000  498.008    0.000  498.008     0.000  230.724    0.000  230.724
 54.60   397.658  101.116    0.000  101.116     0.000  472.457    0.000  472.457     0.000  229.317    0.000  229.317
 54.70   449.312   99.101    0.000   99.101     0.000  463.510    0.000  463.510     0.000  298.585    0.000  298.585
 54.80   371.213  124.017    0.000  124.017     0.000  414.305    0.000  414.305     0.000  209.009    0.000  209.009
 54.90   386.993  112.968    0.000  112.968     0.000  426.374    0.000  426.374     0.000  268.726    0.000  268.726
 55.00   379.760  107.282    0.000  107.282     0.000  370.511    0.000  370.511     0.000   59.717    0.000   59.717
 55.10   399.113   56.721    0.000   56.721     0.000  344.786    0.000  344.786     0.000   99.528    0.000   99.528
 55.20   378.099   98.761    0.000   98.761     0.000  359.959    0.000  359.959     0.000  149.895    0.000  149.895
 55.30   375.390  102.797    0.000  102.797     0.000  317.072    0.000  317.072     0.000   29.959    0.000   29.959
 55.40   366.796  124.568    0.000  124.568     0.000  326.195    0.000  326.195     0.000   29.858    0.000   29.858
 55.50   363.221  144.993    0.000  144.993     0.000  412.623    0.000  412.623     0.000  218.962    0.000  218.962
 55.60   344.230  185.526    0.000  185.526     0.000  379.592    0.000  379.592     0.000  199.056    0.000  199.056
 55.70   300.123  194.078    0.000  194.078     0.000  350.753    0.000  350.753     0.000   69.871    0.000   69.871
 55.80   317.217  190.155    0.000  190.155     0.000  410.073    0.000  410.073     0.000  199.056    0.000  199.056
 55.90   316.606  188.018    0.000  188.018     0.000  417.593    0.000  417.593     0.000  179.151    0.000  179.151
 56.00   321.303  160.426    0.000  160.426     0.000  377.992    0.000  377.992     0.000  159.345    0.000  159.345
 56.10   365.680  127.621    0.000  127.621     0.000  413.402    0.000  413.402     0.000  289.034    0.000  289.034
 56.20   389.729  123.971    0.000  123.971     0.000  424.425    0.000  424.425     0.000  258.974    0.000  258.974
 56.30   394.366  102.518    0.000  102.518     0.000  418.975    0.000  418.975     0.000  310.347    0.000  310.347
 56.40   387.951  108.995    0.000  108.995     0.000  426.978    0.000  426.978     0.000  149.694    0.000  149.694
 56.50   353.628  131.310    0.000  131.310     0.000  396.931    0.000  396.931     0.000  249.223    0.000  249.223
 56.60   364.644  132.897    0.000  132.897     0.000  398.395    0.000  398.395     0.000  199.056    0.000  199.056
 56.70   395.739   99.188    0.000   99.188     0.000  392.167    0.000  392.167     0.000  290.139    0.000  290.139
 56.80   396.060  133.883    0.000  133.883     0.000  483.396    0.000  483.396     0.000  368.254    0.000  368.254
 56.90   354.326  136.784    0.000  136.784     0.000  375.825    0.000  375.825     0.000  240.677    0.000  240.677
 57.00   353.513  134.875    0.000  134.875     0.000  381.016    0.000  381.016     0.000  169.198    0.000  169.198
 57.10   355.120  135.778    0.000  135.778     0.000  430.779    0.000  430.779     0.000  258.773    0.000  258.773
 57.20   382.056   97.343    0.000   97.343     0.000  393.899    0.000  393.899     0.000  129.387    0.000  129.387
 57.30   403.522   90.677    0.000   90.677     0.000  385.162    0.000  385.162     0.000  192.019    0.000  192.019
 57.40   380.175  127.584    0.000  127.584     0.000  348.891    0.000  348.891     0.000  151.102    0.000  151.102
 57.50   363.271  149.232    0.000  149.232     0.000  345.865    0.000  345.865     0.000  110.486    0.000  110.486
 57.60   356.130  136.000    0.000  136.000     0.000  344.140    0.000  344.140     0.000   89.977    0.000   89.977
 57.70   390.323  112.420    0.000  112.420     0.000  409.550    0.000  409.550     0.000  130.995    0.000  130.995
 57.80   365.317  108.389    0.000  108.389     0.000  324.115    0.000  324.115     0.000   89.977    0.000   89.977
 57.90   385.335  101.892    0.000  101.892     0.000  361.558    0.000  361.558     0.000  110.788    0.000  110.788
 58.00   380.896   92.924    0.000   92.924     0.000  360.867    0.000  360.867     0.000   99.528    0.000   99.528
 58.10   398.480   88.602    0.000   88.602     0.000  309.372    0.000  309.372     0.000   50.769    0.000   50.769
 58.20   390.184  113.777    0.000  113.777     0.000  392.949    0.000  392.949     0.000  149.895    0.000  149.895
 58.30   412.391   98.467    0.000   98.467     0.000  393.906    0.000  393.906     0.000  228.915    0.000  228.915
 58.40   441.534   95.518    0.000   95.518     0.000  390.705    0.000  390.705     0.000  170.002    0.000  170.002
 58.50   403.049  115.354    0.000  115.354     0.000  432.294    0.000  432.294     0.000  189.707    0.000  189.707
 58.60   355.641  128.099    0.000  128.099     0.000  405.007    0.000  405.007     0.000  279.583    0.000  279.583
 58.70   400.423  106.498    0.000  106.498     0.000  424.292    0.000  424.292     0.000  270.636    0.000  270.636
 58.80   388.581  103.816    0.000  103.816     0.000  407.738    0.000  407.738     0.000  109.481    0.000  109.481
 58.90   396.566  102.283    0.000  102.283     0.000  443.273    0.000  443.273     0.000  149.292    0.000  149.292
 59.00   387.270  129.688    0.000  129.688     0.000  406.224    0.000  406.224     0.000  169.198    0.000  169.198
 59.10   357.528  110.924    0.000  110.924     0.000  389.056    0.000  389.056     0.000  109.481    0.000  109.481
 59.20   377.303   99.893    0.000   99.893     0.000  442.237    0.000  442.237     0.000  179.151    0.000  179.151
 59.30   398.618  139.463    0.000  139.463     0.000  423.081    0.000  423.081     0.000  159.848    0.000  159.848
 59.40   377.041  159.204    0.000  159.204     0.000  343.700    0.000  343.700     0.000   90.782    0.000   90.782
 59.50   376.380  127.377    0.000  127.377     0.000  397.961    0.000  397.961     0.000  258.773    0.000  258.773
 59.60   378.482  132.071    0.000  132.071     0.000  358.355    0.000  358.355     0.000  182.166    0.000  182.166
 59.70   391.961  137.723    0.000  137.723     0.000  390.826    0.000  390.826     0.000  110.285    0.000  110.285
 59.80   381.239  131.044    0.000  131.044     0.000  350.965    0.000  350.965     0.000  109.682    0.000  109.682
 59.90   384.659   90.071    0.000   90.071     0.000  361.517    0.000  361.517     0.000  129.387    0.000  129.387
 60.00   371.774  128.114    0.000  128.114     0.000  356.196    0.000  356.196     0.000  141.752    0.000  141.752
 60.10   418.330  111.732    0.000  111.732     0.000  353.950    0.000  353.950     0.000  170.002    0.000  170.002
 60.20   357.911  124.183    0.000  124.183     0.000  358.581    0.000  358.581     0.000  129.789    0.000  129.789
 60.30   382.698  115.774    0.000  115.774     0.000  387.893    0.000  387.893     0.000  210.216    0.000  210.216
 60.40   392.256  127.493    0.000  127.493     0.000  402.202    0.000  402.202     0.000  140.546    0.000  140.546
 60.50   352.276  156.688    0.000  156.688     0.000  416.471    0.000  416.471     0.000  169.198    0.000  169.198
 60.60   365.453  121.097    0.000  121.097     0.000  401.167    0.000  401.167     0.000  109.682    0.000  109.682
 60.70   372.853  132.410    0.000  132.410     0.000  394.375    0.000  394.375     0.000  160.653    0.000  160.653
 60.80   348.835  143.695    0.000  143.695     0.000  414.130    0.000  414.130     0.000  161.155    0.000  161.155
 60.90   363.834  131.296    0.000  131.296     0.000  303.147    0.000  303.147     0.000  150.700    0.000  150.700
 61.00   386.150  129.918    0.000  129.918     0.000  423.993    0.000  423.993     0.000  159.245    0.000  159.245
 61.10   347.031  154.925    0.000  154.925     0.000  363.505    0.000  363.505     0.000  110.486    0.000  110.486
 61.20   388.724  134.118    0.000  134.118     0.000  385.684    0.000  385.684     0.000  100.131    0.000  100.131
 61.30   365.391  117.194    0.000  117.194     0.000  336.311    0.000  336.311     0.000   30.261    0.000   30.261
 61.40   402.732   97.782    0.000   97.782     0.000  342.971    0.000  342.971     0.000  139.541    0.000  139.541
 61.50   431.493   82.297    0.000   82.297     0.000  392.606    0.000  392.606     0.000   89.575    0.000   89.575
 61.60   398.157   98.403    0.000   98.403     0.000  354.905    0.000  354.905     0.000  110.687    0.000  110.687
 61.70   424.442   95.165    0.000   95.165     0.000  409.292    0.000  409.292     0.000   60.119    0.000   60.119
 61.80   469.606   59.516    0.000   59.516     0.000  416.162    0.000  416.162     0.000  120.640    0.000  120.640
 61.90   458.707   66.929    0.000   66.929     0.000  413.617    0.000  413.617     0.000  200.062    0.000  200.062
 62.00   479.860   58.093    0.000   58.093     0.000  417.639    0.000  417.639     0.000  209.612    0.000  209.612
 62.10   485.016   43.460    0.000   43.460     0.000  442.839    0.000  442.839     0.000  239.270    0.000  239.270
 62.20   446.707   59.967    0.000   59.967     0.000  403.587    0.000  403.587     0.000  139.541    0.000  139.541
 62.30   430.077   68.040    0.000   68.040     0.000  393.770    0.000  393.770     0.000  119.434    0.000  119.434
 62.40   429.815   88.997    0.000   88.997     0.000  443.969    0.000  443.969     0.000  149.493    0.000  149.493
 62.50   430.705   93.349    0.000   93.349     0.000  437.264    0.000  437.264     0.000  159.848    0.000  159.848
 62.60   386.093  110.142    0.000  110.142     0.000  384.652    0.000  384.652     0.000  139.339    0.000  139.339
 62.70   403.836   95.815    0.000   95.815     0.000  392.303    0.000  392.303     0.000   69.871    0.000   69.871
 62.80   431.219  112.649    0.000  112.649     0.000  427.107    0.000  427.107     0.000  129.789    0.000  129.789
 62.90   399.089  109.106    0.000  109.106     0.000  419.451    0.000  419.451     0.000  159.245    0.000  159.245
 63.00   434.288   79.674    0.000   79.674     0.000  417.760    0.000  417.760     0.000  159.446    0.000  159.446
 63.10   427.246   90.022    0.000   90.022     0.000  367.570    0.000  367.570     0.000   59.717    0.000   59.717
 63.20   397.095   98.757    0.000   98.757     0.000  358.617    0.000  358.617     0.000  149.694    0.000  149.694
 63.30   428.074  123.361    0.000  123.361     0.000  482.526    0.000  482.526     0.000  200.463    0.000  200.463
 63.40   422.700  101.844    0.000  101.844     0.000  435.531    0.000  435.531     0.000  119.836    0.000  119.836
 63.50   448.191   77.706    0.000   77.706     0.000  432.330    0.000  432.330     0.000  249.323    0.000  249.323
 63.60   427.683  101.489    0.000  101.489     0.000  400.467    0.000  400.467     0.000  180.558    0.000  180.558
 63.70   406.511   92.715    0.000   92.715     0.000  389.052    0.000  389.052     0.000   69.670    0.000   69.670
 63.80   417.926  107.575    0.000  107.575     0.000  408.430    0.000  408.430     0.000   69.670    0.000   69.670
 63.90   450.381   99.960    0.000   99.960     0.000  455.380    0.000  455.380     0.000  169.801    0.000  169.801
 64.00   375.440  125.957    0.000  125.957     0.000  411.922    0.000  411.922     0.000  109.481    0.000  109.481
 64.10   408.591   94.354    0.000   94.354     0.000  380.794    0.000  380.794     0.000  120.439    0.000  120.439
 64.20   399.954  110.398    0.000  110.398     0.000  409.425    0.000  409.425     0.000   69.670    0.000   69.670
 64.30   398.490  111.305    0.000  111.305     0.000  392.649    0.000  392.649     0.000  149.292    0.000  149.292
 64.40   409.768   72.869    0.000   72.869     0.000  384.039    0.000  384.039     0.000  159.647    0.000  159.647
 64.50   381.096  112.307    0.000  112.307     0.000  390.224    0.000  390.224     0.000  240.073    0.000  240.073
 64.60   383.487   98.416    0.000   98.416     0.000  378.639    0.000  378.639     0.000   99.528    0.000   99.528
 64.70   419.992  107.808    0.000  107.808     0.000  395.844    0.000  395.844     0.000  240.173    0.000  240.173
 64.80   393.174   96.236    0.000   96.236     0.000  383.776    0.000  383.776     0.000  160.049    0.000  160.049
 64.90   401.305  105.672    0.000  105.672     0.000  419.102    0.000  419.102     0.000  109.481    0.000  109.481
 65.00   391.454  107.698    0.000  107.698     0.000  426.279    0.000  426.279     0.000  169.399    0.000  169.399
 65.10   377.612   92.954    0.000   92.954     0.000  381.451    0.000  381.451     0.000  209.210    0.000  209.210
 65.20   418.716   98.600    0.000   98.600     0.000  426.714    0.000  426.714     0.000  249.122    0.000  249.122
 65.30   408.995  112.989    0.000  112.989     0.000  394.070    0.000  394.070     0.000  119.635    0.000  119.635
 65.40   380.732   99.628    0.000   99.628     0.000  394.937    0.000  394.937     0.000  219.263    0.000  219.263
 65.50   409.276   94.685    0.000   94.685     0.000  392.303    0.000  392.303     0.000  209.009    0.000  209.009
 65.60   396.643  102.791    0.000  102.791     0.000  432.856    0.000  432.856     0.000  219.163    0.000  219.163
 65.70   396.084   94.459    0.000   94.459     0.000  437.006    0.000  437.006     0.000  308.738    0.000  308.738
 65.80   356.749  128.181    0.000  128.181     0.000  414.994    0.000  414.994     0.000  229.920    0.000  229.920
 65.90   360.061  132.886    0.000  132.886     0.000  435.449    0.000  435.449     0.000  249.424    0.000  249.424
 66.00   380.261   98.280    0.000   98.280     0.000  406.087    0.000  406.087     0.000  161.758    0.000  161.758
 66.10   383.489   80.627    0.000   80.627     0.000  391.953    0.000  391.953     0.000   90.681    0.000   90.681
 66.20   390.825   87.308    0.000   87.308     0.000  420.875    0.000  420.875     0.000  189.506    0.000  189.506
 66.30   380.706  111.836    0.000  111.836     0.000  448.072    0.000  448.072     0.000  238.868    0.000  238.868
 66.40   412.380   86.028    0.000   86.028     0.000  373.664    0.000  373.664     0.000  150.297    0.000  150.297
 66.50   406.957   77.222    0.000   77.222     0.000  385.294    0.000  385.294     0.000  230.321    0.000  230.321
 66.60   507.142   33.399    0.000   33.399     0.000  431.211    0.000  431.211     0.000  219.766    0.000  219.766
 66.70   416.327   97.235    0.000   97.235     0.000  414.610    0.000  414.610     0.000  170.907    0.000  170.907
 66.80   399.575  110.103    0.000  110.103     0.000  368.224    0.000  368.224     0.000  169.198    0.000  169.198
 66.90   399.554   93.596    0.000   93.596     0.000  444.873    0.000  444.873     0.000  238.868    0.000  238.868
 67.00   419.824   94.723    0.000   94.723     0.000  446.084    0.000  446.084     0.000  268.726    0.000  268.726
 67.10   380.836  102.132    0.000  102.132     0.000  383.995    0.000  383.995     0.000  199.861    0.000  199.861
 67.20   403.752   88.586    0.000   88.586     0.000  413.396    0.000  413.396     0.000  159.245    0.000  159.245
 67.30   398.585  119.775    0.000  119.775     0.000  438.393    0.000  438.393     0.000  229.116    0.000  229.116
 67.40   453.763   84.456    0.000   84.456     0.000  404.713    0.000  404.713     0.000  209.009    0.000  209.009
 67.50   371.382   90.853    0.000   90.853     0.000  345.476    0.000  345.476     0.000  149.895    0.000  149.895
 67.60   389.903  105.545    0.000  105.545     0.000  441.327    0.000  441.327     0.000  179.151    0.000  179.151
 67.70   391.353  107.102    0.000  107.102     0.000  432.678    0.000  432.678     0.000  199.458    0.000  199.458
 67.80   398.767   90.908    0.000   90.908     0.000  386.070    0.000  386.070     0.000  179.653    0.000  179.653
 67.90   388.735   92.294    0.000   92.294     0.000  394.889    0.000  394.889     0.000  189.606    0.000  189.606
 68.00   381.933  116.776    0.000  116.776     0.000  359.914    0.000  359.914     0.000  180.759    0.000  180.759
 68.10   367.896  115.433    0.000  115.433     0.000  355.341    0.000  355.341     0.000  179.151    0.000  179.151
 68.20   345.351  144.012    0.000  144.012     0.000  356.420    0.000  356.420     0.000  159.446    0.000  159.446
 68.30   360.358  122.889    0.000  122.889     0.000  348.367    0.000  348.367     0.000  182.669    0.000  182.669
 68.40   365.145  121.617    0.000  121.617     0.000  385.517    0.000  385.517     0.000  209.210    0.000  209.210
 68.50   366.548  109.787    0.000  109.787     0.000  357.015    0.000  357.015     0.000  152.207    0.000  152.207
 68.60   389.005  114.636    0.000  114.636     0.000  395.714    0.000  395.714     0.000  179.452    0.000  179.452
 68.70   351.566  117.326    0.000  117.326     0.000  319.662    0.000  319.662     0.000  172.616    0.000  172.616
 68.80   358.501  116.976    0.000  116.976     0.000  332.592    0.000  332.592     0.000  129.387    0.000  129.387
 68.90   328.533  118.428    0.000  118.428     0.000  297.441    0.000  297.441     0.000  101.539    0.000  101.539
 69.00   332.533  144.766    0.000  144.766     0.000  329.267    0.000  329.267     0.000   89.575    0.000   89.575
 69.10   361.667  151.469    0.000  151.469     0.000  415.209    0.000  415.209     0.000  172.013    0.000  172.013
 69.20   363.303  118.661    0.000  118.661     0.000  325.330    0.000  325.330     0.000  100.735    0.000  100.735
 69.30   407.822  137.477    0.000  137.477     0.000  460.913    0.000  460.913     0.000  239.571    0.000  239.571
 69.40   374.232  141.182    0.000  141.182     0.000  395.019    0.000  395.019     0.000  271.038    0.000  271.038
 69.50   322.261  126.215    0.000  126.215     0.000  357.018    0.000  357.018     0.000  110.084    0.000  110.084
 69.60   353.766  144.692    0.000  144.692     0.000  330.860    0.000  330.860     0.000  120.640    0.000  120.640
 69.70   337.134  125.725    0.000  125.725     0.000  318.538    0.000  318.538     0.000  100.936    0.000  100.936
 69.80   350.495  123.740    0.000  123.740     0.000  328.056    0.000  328.056     0.000   90.380    0.000   90.380
 69.90   336.659  166.806    0.000  166.806     0.000  395.151    0.000  395.151     0.000  149.493    0.000  149.493
 70.00   374.448  101.069    0.000  101.069     0.000  340.424    0.000  340.424     0.000  139.339    0.000  139.339
 70.10   377.218  104.501    0.000  104.501     0.000  366.187    0.000  366.187     0.000  109.481    0.000  109.481
 70.20   373.192  129.905    0.000  129.905     0.000  383.918    0.000  383.918     0.000  139.541    0.000  139.541
 70.30   411.834   97.936    0.000   97.936     0.000  367.054    0.000  367.054     0.000  149.292    0.000  149.292
 70.40   353.265  118.597    0.000  118.597     0.000  380.370    0.000  380.370     0.000   60.119    0.000   60.119
 70.50   344.792  133.827    0.000  133.827     0.000  342.455    0.000  342.455     0.000  189.104    0.000  189.104
 70.60   335.297  123.977    0.000  123.977     0.000  342.108    0.000  342.108     0.000  159.446    0.000  159.446
 70.70   370.263   84.395    0.000   84.395     0.000  349.845    0.000  349.845     0.000  249.625    0.000  249.625
 70.80   375.650   94.698    0.000   94.698     0.000  357.534    0.000  357.534     0.000  211.522    0.000  211.522
 70.90   387.734   89.975    0.000   89.975     0.000  310.674    0.000  310.674     0.000  100.131    0.000  100.131
 71.00   357.302  108.225    0.000  108.225     0.000  388.581    0.000  388.581     0.000  140.546    0.000  140.546
 71.10   389.153   96.737    0.000   96.737     0.000  369.511    0.000  369.511     0.000  160.250    0.000  160.250
 71.20   372.235   99.394    0.000   99.394     0.000  329.437    0.000  329.437     0.000  180.357    0.000  180.357
 71.30   383.439   91.951    0.000   91.951     0.000  348.459    0.000  348.459     0.000  179.854    0.000  179.854
 71.40   369.399  121.503    0.000  121.503     0.000  347.507    0.000  347.507     0.000  139.541    0.000  139.541
 71.50   386.449  110.204    0.000  110.204     0.000  395.453    0.000  395.453     0.000  240.476    0.000  240.476
 71.60   350.403  145.162    0.000  145.162     0.000  369.733    0.000  369.733     0.000   69.871    0.000   69.871
 71.70   375.088  102.214    0.000  102.214     0.000  385.688    0.000  385.688     0.000   79.824    0.000   79.824
 71.80   341.714  158.094    0.000  158.094     0.000  395.678    0.000  395.678     0.000  139.339    0.000  139.339
 71.90   348.653  161.848    0.000  161.848     0.000  378.295    0.000  378.295     0.000   99.528    0.000   99.528
 72.00   358.489  127.874    0.000  127.874     0.000  398.133    0.000  398.133     0.000  120.137    0.000  120.137
 72.10   330.363  173.088    0.000  173.088     0.000  369.298    0.000  369.298     0.000   70.373    0.000   70.373
 72.20   346.251  146.239    0.000  146.239     0.000  393.592    0.000  393.592     0.000  119.434    0.000  119.434
 72.30   398.677  132.462    0.000  132.462     0.000  391.087    0.000  391.087     0.000  319.697    0.000  319.697
 72.40   357.929  125.354    0.000  125.354     0.000  382.140    0.000  382.140     0.000  209.813    0.000  209.813
 72.50   408.140  111.936    0.000  111.936     0.000  387.326    0.000  387.326     0.000  149.895    0.000  149.895
 72.60   347.219  142.134    0.000  142.134     0.000  401.550    0.000  401.550     0.000  259.376    0.000  259.376
 72.70   362.766  126.433    0.000  126.433     0.000  363.116    0.000  363.116     0.000  219.565    0.000  219.565
 72.80   361.432  140.371    0.000  140.371     0.000  375.260    0.000  375.260     0.000  170.404    0.000  170.404
 72.90   409.737   98.011    0.000   98.011     0.000  388.970    0.000  388.970     0.000  240.476    0.000  240.476
 73.00   383.890  138.646    0.000  138.646     0.000  381.446    0.000  381.446     0.000  179.151    0.000  179.151
 73.10   395.460  121.840    0.000  121.840     0.000  337.693    0.000  337.693     0.000   89.977    0.000   89.977
 73.20   394.235  155.898    0.000  155.898     0.000  389.053    0.000  389.053     0.000  189.505    0.000  189.505
 73.30   342.421  136.876    0.000  136.876     0.000  383.176    0.000  383.176     0.000  229.518    0.000  229.518
 73.40   380.355  133.389    0.000  133.389     0.000  398.868    0.000  398.868     0.000  199.458    0.000  199.458
 73.50   350.225  139.487    0.000  139.487     0.000  378.375    0.000  378.375     0.000  179.854    0.000  179.854
 73.60   351.539  138.203    0.000  138.203     0.000  379.324    0.000  379.324     0.000  100.433    0.000  100.433
 73.70   360.992  141.882    0.000  141.882     0.000  399.778    0.000  399.778     0.000   79.623    0.000   79.623
 73.80   374.252  135.507    0.000  135.507     0.000  383.954    0.000  383.954     0.000  159.446    0.000  159.446
 73.90   383.489  112.813    0.000  112.813     0.000  378.722    0.000  378.722     0.000  149.694    0.000  149.694
 74.00   359.914  136.774    0.000  136.774     0.000  363.416    0.000  363.416     0.000   99.930    0.000   99.930
 74.10   349.508  163.822    0.000  163.822     0.000  394.803    0.000  394.803     0.000   89.776    0.000   89.776
 74.20   325.669  148.365    0.000  148.365     0.000  323.467    0.000  323.467     0.000   70.474    0.000   70.474
 74.30   323.451  157.332    0.000  157.332     0.000  303.969    0.000  303.969     0.000   30.060    0.000   30.060
 74.40   352.550  137.085    0.000  137.085     0.000  338.772    0.000  338.772     0.000  109.682    0.000  109.682
 74.50   343.022  148.632    0.000  148.632     0.000  372.232    0.000  372.232     0.000   50.568    0.000   50.568
 74.60   341.123  134.816    0.000  134.816     0.000  318.281    0.000  318.281     0.000   59.717    0.000   59.717
 74.70   383.800  131.836    0.000  131.836     0.000  369.035    0.000  369.035     0.000  282.397    0.000  282.397
 74.80   382.928  138.258    0.000  138.258     0.000  321.174    0.000  321.174     0.000  151.302    0.000  151.302
 74.90   372.716  121.284    0.000  121.284     0.000  385.425    0.000  385.425     0.000  120.338    0.000  120.338
 75.00   357.261  122.716    0.000  122.716     0.000  358.747    0.000  358.747     0.000  101.337    0.000  101.337
 75.10   414.218  102.567    0.000  102.567     0.000  385.381    0.000  385.381     0.000  111.390    0.000  111.390
 75.20   347.425  121.169    0.000  121.169     0.000  380.105    0.000  380.105     0.000  182.266    0.000  182.266
 75.30   366.384  127.936    0.000  127.936     0.000  362.857    0.000  362.857     0.000  162.462    0.000  162.462
 75.40   339.202  130.896    0.000  130.896     0.000  400.986    0.000  400.986     0.000  212.829    0.000  212.829
 75.50   355.617  133.003    0.000  133.003     0.000  363.976    0.000  363.976     0.000  200.865    0.000  200.865
 75.60   378.395  118.308    0.000  118.308     0.000  372.496    0.000  372.496     0.000  130.994    0.000  130.994
 75.70   404.665  112.592    0.000  112.592     0.000  379.027    0.000  379.027     0.000  130.492    0.000  130.492
 75.80   351.937  109.472    0.000  109.472     0.000  326.104    0.000  326.104     0.000   60.923    0.000   60.923
 75.90   376.903   97.710    0.000   97.710     0.000  373.014    0.000  373.014     0.000   89.977    0.000   89.977
 76.00   369.334  112.072    0.000  112.072     0.000  392.728    0.000  392.728     0.000  110.184    0.000  110.184
 76.10   359.683  114.879    0.000  114.879     0.000  392.856    0.000  392.856     0.000   50.166    0.000   50.166
 76.20   390.241  102.021    0.000  102.021     0.000  321.219    0.000  321.219     0.000   40.213    0.000   40.213
 76.30   391.342   99.420    0.000   99.420     0.000  380.404    0.000  380.404     0.000   81.029    0.000   81.029
 76.40   397.468   88.580    0.000   88.580     0.000  366.788    0.000  366.788     0.000  162.059    0.000  162.059
 76.50   387.377   82.986    0.000   82.986     0.000  385.506    0.000  385.506     0.000  111.290    0.000  111.290
 76.60   423.858  120.006    0.000  120.006     0.000  386.459    0.000  386.459     0.000  131.296    0.000  131.296
 76.70   370.086  113.246    0.000  113.246     0.000  358.573    0.000  358.573     0.000  101.337    0.000  101.337
 76.80   371.654  109.705    0.000  109.705     0.000  392.599    0.000  392.599     0.000   91.183    0.000   91.183
 76.90   342.879  124.984    0.000  124.984     0.000  358.792    0.000  358.792     0.000   91.083    0.000   91.083
 77.00   380.016  102.604    0.000  102.604     0.000  351.228    0.000  351.228     0.000  130.995    0.000  130.995
 77.10   351.451  123.224    0.000  123.224     0.000  388.278    0.000  388.278     0.000  200.866    0.000  200.866
 77.20   368.927  111.878    0.000  111.878     0.000  369.814    0.000  369.814     0.000  150.096    0.000  150.096
 77.30   411.055  106.828    0.000  106.828     0.000  368.391    0.000  368.391     0.000   79.824    0.000   79.824
 77.40   395.324  117.288    0.000  117.288     0.000  396.664    0.000  396.664     0.000  120.238    0.000  120.238
 77.50   362.150  111.989    0.000  111.989     1.902  365.232    0.000  365.232     0.000   59.717    0.000   59.717
 77.60   375.461  128.678    0.000  128.678     0.000  377.727    0.000  377.727     0.000  149.895    0.000  149.895
 77.70   386.785  120.872    0.000  120.872     0.000  382.311    0.000  382.311     0.000   79.824    0.000   79.824
 77.80   386.288  104.958    0.000  104.958     0.000  438.127    0.000  438.127     0.000  139.742    0.000  139.742
 77.90   375.242  114.838    0.000  114.838     0.000  406.869    0.000  406.869     0.000  159.245    0.000  159.245
 78.00   348.921  146.277    0.000  146.277     0.000  375.910    0.000  375.910     0.000  130.592    0.000  130.592
 78.10   309.668  175.326    0.000  175.326     0.000  382.656    0.000  382.656     0.000   19.906    0.000   19.906
 78.20   331.447  147.969    0.000  147.969     0.000  372.716    0.000  372.716     0.000  151.001    0.000  151.001
 78.30   379.754  126.591    0.000  126.591     0.000  372.152    0.000  372.152     0.000   10.154    0.000   10.154
 78.40   346.235  131.407    0.000  131.407     0.000  365.188    0.000  365.188     0.000  171.811    0.000  171.811
 78.50   330.235  160.320    0.000  160.320     0.000  387.887    0.000  387.887     0.000  210.617    0.000  210.617
 78.60   310.499  161.524    0.000  161.524     1.902  384.385    0.000  384.385     0.000  129.788    0.000  129.788
 78.70   327.735  151.935    0.000  151.935     0.000  373.880    0.000  373.880     0.000   69.871    0.000   69.871
 78.80   335.907  147.799    0.000  147.799     0.000  414.258    0.000  414.258     0.000  239.872    0.000  239.872
 78.90   336.784  157.730    0.000  157.730     0.000  375.478    0.000  375.478     0.000  231.126    0.000  231.126
 79.00   332.070  167.831    0.000  167.831     0.000  376.950    0.000  376.950     0.000  119.434    0.000  119.434
 79.10   309.657  163.581    0.000  163.581     1.902  374.575    0.000  374.575     0.000  160.250    0.000  160.250
 79.20   339.676  167.393    0.000  167.393     0.000  370.810    0.000  370.810     0.000   79.824    0.000   79.824
 79.30   297.825  159.111    0.000  159.111     1.902  348.070    0.000  348.070     0.000   39.811    0.000   39.811
 79.40   312.400  153.602    0.000  153.602     0.000  310.585    0.000  310.585     0.000    9.953    0.000    9.953
 79.50   300.031  168.984    0.000  168.984     0.000  331.684    0.000  331.684     0.000    0.000    0.000    0.000
 79.60   323.005  162.068    0.000  162.068     0.000  366.401    0.000  366.401     0.000   29.858    0.000   29.858
 79.70   353.806  175.160    0.000  175.160     0.000  379.757    0.000  379.757     0.000   39.811    0.000   39.811
 79.80   323.692  164.425    0.000  164.425     0.000  370.940    0.000  370.940     0.000   29.858    0.000   29.858
 79.90   345.816  163.553    0.000  163.553     3.632  375.092    0.000  375.092     0.000  140.144    0.000  140.144
 80.00   324.223  166.622    0.000  166.622     0.000  371.934    0.000  371.934     0.000  189.707    0.000  189.707
 80.10   347.773  166.747    0.000  166.747     1.902  397.528    0.000  397.528     0.000  220.469    0.000  220.469
 80.20   330.413  177.067    0.000  177.067     0.000  383.435    0.000  383.435     0.000  159.848    0.000  159.848
 80.30   329.383  170.120    0.000  170.120     0.000  391.738    0.000  391.738     0.000  199.660    0.000  199.660
 80.40   311.718  155.519    0.000  155.519     0.000  386.200    0.000  386.200     0.000  180.055    0.000  180.055
 80.50   337.650  158.475    0.000  158.475     0.000  379.803    0.000  379.803     0.000  150.097    0.000  150.097
 80.60   317.967  162.609    0.000  162.609     0.000  408.077    0.000  408.077     0.000  129.588    0.000  129.588
 80.70   320.854  182.054    0.000  182.054     0.000  403.799    0.000  403.799     0.000  129.789    0.000  129.789
 80.80   318.609  172.517    0.000  172.517     0.000  397.355    0.000  397.355     0.000   69.670    0.000   69.670
 80.90   293.490  172.437    0.000  172.437     3.805  366.916    0.000  366.916     0.000   89.575    0.000   89.575
 81.00   312.903  189.496    0.000  189.496     0.000  408.122    0.000  408.122     0.000  209.612    0.000  209.612
 81.10   323.619  181.351    0.000  181.351     0.000  397.314    0.000  397.314     0.000  170.404    0.000  170.404
 81.20   320.552  171.409    0.000  171.409     0.000  398.479    0.000  398.479     0.000  101.438    0.000  101.438
 81.30   320.358  178.050    0.000  178.050     0.000  366.445    0.000  366.445     0.000   50.769    0.000   50.769
 81.40   315.929  172.648    0.000  172.648     0.000  352.520    0.000  352.520     0.000  111.491    0.000  111.491
 81.50   312.837  177.687    0.000  177.687     0.000  380.494    0.000  380.494     0.000  182.066    0.000  182.066
 81.60   317.570  165.503    0.000  165.503     0.000  352.479    0.000  352.479     0.000  111.089    0.000  111.089
 81.70   320.693  182.546    0.000  182.546     0.000  354.425    0.000  354.425     0.000  120.640    0.000  120.640
 81.80   300.783  191.017    0.000  191.017     0.000  350.486    0.000  350.486     0.000  121.143    0.000  121.143
 81.90   341.882  176.284    0.000  176.284     1.902  365.965    0.000  365.965     0.000  101.237    0.000  101.237
 82.00   317.721  164.405    0.000  164.405     0.000  345.037    0.000  345.037     0.000   50.769    0.000   50.769
 82.10   307.765  183.236    0.000  183.236     3.805  353.733    0.000  353.733     0.000   70.474    0.000   70.474
 82.20   343.651  163.674    0.000  163.674     0.000  362.117    0.000  362.117     0.000   10.154    0.000   10.154
 82.30   307.674  172.512    0.000  172.512     0.000  363.759    0.000  363.759     0.000   70.474    0.000   70.474
 82.40   312.214  179.891    0.000  179.891     0.000  348.109    0.000  348.109     0.000   10.154    0.000   10.154
 82.50   317.684  170.388    0.000  170.388     0.000  321.002    0.000  321.002     0.000    9.953    0.000    9.953
 82.60   328.335  162.279    0.000  162.279     0.000  361.383    0.000  361.383     0.000   40.012    0.000   40.012
 82.70   326.126  164.210    0.000  164.210     0.000  363.588    0.000  363.588     0.000   39.811    0.000   39.811
 82.80   346.257  167.087    0.000  167.087     0.000  373.015    0.000  373.015     0.000  100.834    0.000  100.834
 82.90   337.789  159.529    0.000  159.529     0.000  356.886    0.000  356.886     0.000   40.213    0.000   40.213
 83.00   315.412  170.751    0.000  170.751     0.000  368.131    0.000  368.131     0.000   90.782    0.000   90.782
 83.10   315.635  161.127    0.000  161.127     0.000  342.015    0.000  342.015     0.000   70.574    0.000   70.574
 83.20   348.075  131.984    0.000  131.984     0.000  336.311    0.000  336.311     0.000   70.473    0.000   70.473
 83.30   344.327  139.423    0.000  139.423     0.000  347.549    0.000  347.549     0.000   40.414    0.000   40.414
 83.40   340.440  154.244    0.000  154.244     0.000  337.693    0.000  337.693     0.000   19.906    0.000   19.906
 83.50   355.023  136.144    0.000  136.144     9.511  326.150    0.000  326.150     0.000   20.308    0.000   20.308
 83.60   336.611  170.511    0.000  170.511     0.000  333.543    0.000  333.543     0.000   40.414    0.000   40.414
 83.70   308.267  173.176    0.000  173.176     0.000  341.841    0.000  341.841     0.000   40.213    0.000   40.213
 83.80   323.672  198.890    0.000  198.890     0.000  420.063    0.000  420.063     0.000  241.079    0.000  241.079
 83.90   353.923  157.890    0.000  157.890     0.000  412.540    0.000  412.540     0.000  170.605    0.000  170.605
 84.00   326.930  145.846    0.000  145.846     0.000  335.916    0.000  335.916     0.000  190.511    0.000  190.511
 84.10   375.482  152.673    0.000  152.673     0.000  387.811    0.000  387.811     0.000  110.285    0.000  110.285
 84.20   383.837  140.517    0.000  140.517     0.000  440.686    0.000  440.686     0.000  150.298    0.000  150.298
 84.30   376.533  157.626    0.000  157.626     0.000  374.012    0.000  374.012     0.000   89.575    0.000   89.575
 84.40   354.958  163.720    0.000  163.720     0.000  388.676    0.000  388.676     0.000  110.486    0.000  110.486
 84.50   346.777  157.927    0.000  157.927     0.000  402.770    0.000  402.770     0.000  119.836    0.000  119.836
 84.60   386.850  111.009    0.000  111.009     0.000  376.171    0.000  376.171     0.000   39.811    0.000   39.811
 84.70   365.484  172.173    0.000  172.173     0.000  398.101    0.000  398.101     0.000  120.238    0.000  120.238
 84.80   373.646  114.613    0.000  114.613     0.000  352.911    0.000  352.911     0.000   39.811    0.000   39.811
 84.90   344.053  186.389    0.000  186.389     0.000  420.410    0.000  420.410     0.000   89.776    0.000   89.776
 85.00   403.719  149.507    0.000  149.507     0.000  405.105    0.000  405.105     0.000  150.097    0.000  150.097
 85.10   395.119  137.447    0.000  137.447     0.000  418.248    0.000  418.248     0.000   49.764    0.000   49.764
 85.20   372.768  155.749    0.000  155.749     0.000  375.012    0.000  375.012     0.000   70.273    0.000   70.273
 85.30   348.615  166.285    0.000  166.285     0.000  377.521    0.000  377.521     0.000   59.717    0.000   59.717
 85.40   378.022  164.436    0.000  164.436     0.000  385.822    0.000  385.822     0.000  109.883    0.000  109.883
 85.50   356.618  156.125    0.000  156.125     0.000  367.697    0.000  367.697     0.000   59.717    0.000   59.717
 85.60   331.127  123.306    0.000  123.306     0.000  309.851    0.000  309.851     0.000   29.858    0.000   29.858
 85.70   359.445  142.080    0.000  142.080     0.000  374.052    0.000  374.052     0.000   29.858    0.000   29.858
 85.80   398.470   99.811    0.000   99.811     0.000  368.908    0.000  368.908     0.000   39.811    0.000   39.811
 85.90   363.676  117.153    0.000  117.153     0.000  311.019    0.000  311.019     0.000    0.000    0.000    0.000
 86.00   356.527  120.849    0.000  120.849     0.000  307.085    0.000  307.085     0.000    0.000    0.000    0.000
 86.10   336.007  116.388    0.000  116.388     0.000  311.276    0.000  311.276     0.000    0.000    0.000    0.000
 86.20   374.785  111.954    0.000  111.954     0.000  311.668    0.000  311.668     0.000    0.000    0.000    0.000
 86.30   360.608  130.284    0.000  130.284     0.000  305.439    0.000  305.439     0.000   20.308    0.000   20.308
 86.40   373.467  111.136    0.000  111.136     0.000  312.313    0.000  312.313     0.000   29.858    0.000   29.858
 86.50   428.637  111.046    0.000  111.046     0.000  350.143    0.000  350.143     0.000   80.226    0.000   80.226
 86.60   387.880  101.824    0.000  101.824     0.000  329.346    0.000  329.346     0.000   30.462    0.000   30.462
 86.70   420.152  121.235    0.000  121.235     0.000  341.238    0.000  341.238     0.000   39.811    0.000   39.811
 86.80   390.645  104.241    0.000  104.241     0.000  362.725    0.000  362.725     0.000   89.575    0.000   89.575
 86.90   393.650   97.746    0.000   97.746     0.000  321.351    0.000  321.351     0.000   89.575    0.000   89.575
 87.00   407.804   79.573    0.000   79.573     0.000  363.935    0.000  363.935     0.000   49.764    0.000   49.764
 87.10   379.479  103.746    0.000  103.746     0.000  339.811    0.000  339.811     0.000  139.641    0.000  139.641
 87.20   354.416  108.377    0.000  108.377     0.000  386.416    0.000  386.416     0.000  129.387    0.000  129.387
 87.30   359.299  128.825    0.000  128.825     0.000  345.301    0.000  345.301     0.000  140.345    0.000  140.345
 87.40   330.874  158.573    0.000  158.573     0.000  363.982    0.000  363.982     0.000   89.575    0.000   89.575
 87.50   374.114  109.862    0.000  109.862     0.000  389.833    0.000  389.833     0.000  169.198    0.000  169.198
 87.60   354.330  130.767    0.000  130.767     0.000  404.835    0.000  404.835     0.000  159.245    0.000  159.245
 87.70   349.932  145.929    0.000  145.929     0.000  408.469    0.000  408.469     0.000  189.506    0.000  189.506
 87.80   337.707  128.204    0.000  128.204     0.000  366.574    0.000  366.574     0.000   99.930    0.000   99.930
 87.90   366.726  130.627    0.000  130.627     0.000  385.336    0.000  385.336     0.000  119.836    0.000  119.836
 88.00   372.860  120.831    0.000  120.831     0.000  365.621    0.000  365.621     0.000  240.074    0.000  240.074
 88.10   370.776   91.311    0.000   91.311     0.000  360.693    0.000  360.693     0.000  199.056    0.000  199.056
 88.20   348.327  141.071    0.000  141.071     0.000  380.496    0.000  380.496     0.000  149.292    0.000  149.292
 88.30   331.791  134.618    0.000  134.618     0.000  364.715    0.000  364.715     0.000  119.434    0.000  119.434
 88.40   333.605  152.635    0.000  152.635     0.000  381.143    0.000  381.143     0.000  169.801    0.000  169.801
 88.50   342.518  134.973    0.000  134.973     0.000  400.474    0.000  400.474     0.000  159.245    0.000  159.245
 88.60   312.284  173.238    0.000  173.238     0.000  418.886    0.000  418.886     0.000  159.245    0.000  159.245
 88.70   347.546  143.485    0.000  143.485     0.000  395.755    0.000  395.755     0.000   99.528    0.000   99.528
 88.80   370.092  155.846    0.000  155.846     0.000  422.001    0.000  422.001     0.000  189.505    0.000  189.505
 88.90   341.013  145.341    0.000  145.341     0.000  392.772    0.000  392.772     0.000  239.270    0.000  239.270
 89.00   361.912  138.842    0.000  138.842     0.000  416.468    0.000  416.468     0.000  238.868    0.000  238.868
 89.10   318.605  157.314    0.000  157.314     0.000  343.009    0.000  343.009     0.000  189.707    0.000  189.707
 89.20   285.940  159.449    0.000  159.449     0.000  344.048    0.000  344.048     0.000  200.062    0.000  200.062
 89.30   350.618  146.097    0.000  146.097     0.000  356.977    0.000  356.977     0.000  269.832    0.000  269.832
 89.40   311.118  157.564    0.000  157.564     0.000  350.576    0.000  350.576     0.000  179.854    0.000  179.854
 89.50   376.569  134.623    0.000  134.623     0.000  389.273    0.000  389.273     0.000  299.588    0.000  299.588
 89.60   333.267  149.893    0.000  149.893     0.000  329.351    0.000  329.351     0.000  210.014    0.000  210.014
 89.70   331.075  146.805    0.000  146.805     0.000  364.671    0.000  364.671     0.000  180.357    0.000  180.357
 89.80   339.242  152.764    0.000  152.764     0.000  373.792    0.000  373.792     0.000  220.067    0.000  220.067
 89.90   355.501  147.442    0.000  147.442     0.000  427.318    0.000  427.318     0.000  248.921    0.000  248.921
 90.00   350.357  158.065    0.000  158.065     0.000  459.875    0.000  459.875     0.000  398.113    0.000  398.113
 90.10   356.686  160.742    0.000  160.742     0.000  415.689    0.000  415.689     0.000  340.004    0.000  340.004
 90.20   302.709  165.606    0.000  165.606     0.000  376.433    0.000  376.433     0.000  218.962    0.000  218.962
 90.30   333.948  168.643    0.000  168.643     0.000  369.169    0.000  369.169     0.000  171.007    0.000  171.007
 90.40   350.466  151.440    0.000  151.440     0.000  412.965    0.000  412.965     0.000  228.915    0.000  228.915
 90.50   315.730  159.925    0.000  159.925     0.000  438.429    0.000  438.429     0.000  248.820    0.000  248.820
 90.60   334.830  172.217    0.000  172.217     0.000  404.489    0.000  404.489     0.000  229.116    0.000  229.116
 90.70   333.489  145.324    0.000  145.324     0.000  402.069    0.000  402.069     0.000  219.565    0.000  219.565
 90.80   343.957  138.461    0.000  138.461     0.000  309.330    0.000  309.330     0.000  230.724    0.000  230.724
 90.90   309.470  166.859    0.000  166.859     0.000  409.763    0.000  409.763     0.000  249.223    0.000  249.223
 91.00   342.443  160.901    0.000  160.901     0.000  378.592    0.000  378.592     0.000  269.530    0.000  269.530
 91.10   312.911  151.364    0.000  151.364     0.000  312.833    0.000  312.833     0.000  179.754    0.000  179.754
 91.20   319.793  164.776    0.000  164.776     0.000  387.846    0.000  387.846     0.000  200.464    0.000  200.464
 91.30   335.020  151.918    0.000  151.918     0.000  399.259    0.000  399.259     0.000  328.443    0.000  328.443
 91.40   370.921  123.331    0.000  123.331     0.000  382.481    0.000  382.481     0.000  289.737    0.000  289.737
 91.50   356.289  133.822    0.000  133.822     0.000  405.056    0.000  405.056     0.000  348.349    0.000  348.349
 91.60   379.275  138.079    0.000  138.079     0.000  443.575    0.000  443.575     0.000  239.873    0.000  239.873
 91.70   365.919  128.478    0.000  128.478     0.000  384.082    0.000  384.082     0.000  269.530    0.000  269.530
 91.80   346.717  145.355    0.000  145.355     0.000  409.636    0.000  409.636     0.000  348.449    0.000  348.449
 91.90   376.050  115.502    0.000  115.502     0.000  406.827    0.000  406.827     0.000  278.980    0.000  278.980
 92.00   373.318  122.392    0.000  122.392     0.000  404.183    0.000  404.183     0.000  339.200    0.000  339.200
 92.10   364.519  137.129    0.000  137.129     0.000  414.782    0.000  414.782     0.000  378.207    0.000  378.207
 92.20   364.072  115.617    0.000  115.617     0.000  399.518    0.000  399.518     0.000  289.033    0.000  289.033
 92.30   328.719  151.220    0.000  151.220     0.000  415.992    0.000  415.992     0.000  359.910    0.000  359.910
 92.40   367.461  120.875    0.000  120.875     0.000  396.837    0.000  396.837     0.000  259.980    0.000  259.980
 92.50   370.797  158.244    0.000  158.244     0.000  463.598    0.000  463.598     0.000  388.361    0.000  388.361
 92.60   361.960  129.578    0.000  129.578     0.000  407.473    0.000  407.473     0.000  309.844    0.000  309.844
 92.70   342.645  125.815    0.000  125.815     0.000  387.196    0.000  387.196     0.000  338.396    0.000  338.396
 92.80   358.055  112.282    0.000  112.282     0.000  408.080    0.000  408.080     0.000  398.113    0.000  398.113
 92.90   378.230  125.379    0.000  125.379     0.000  350.144    0.000  350.144     0.000  360.512    0.000  360.512
 93.00   368.256  134.428    0.000  134.428     0.000  433.673    0.000  433.673     0.000  368.254    0.000  368.254
 93.10   383.555  128.801    0.000  128.801     0.000  398.347    0.000  398.347     0.000  320.097    0.000  320.097
 93.20   397.666  105.713    0.000  105.713     0.000  411.669    0.000  411.669     0.000  308.738    0.000  308.738
 93.30   370.465  107.039    0.000  107.039     0.000  395.107    0.000  395.107     0.000  250.027    0.000  250.027
 93.40   394.130  113.884    0.000  113.884     0.000  425.071    0.000  425.071     0.000  280.086    0.000  280.086
 93.50   391.977   90.232    0.000   90.232     0.000  413.528    0.000  413.528     0.000  349.354    0.000  349.354
 93.60   414.148  112.395    0.000  112.395     0.000  403.192    0.000  403.192     0.000  360.513    0.000  360.513
 93.70   392.202   99.126    0.000   99.126     0.000  365.967    0.000  365.967     0.000  209.713    0.000  209.713
 93.80   333.261  123.444    0.000  123.444     0.000  351.790    0.000  351.790     0.000  169.198    0.000  169.198
 93.90   388.613  123.562    0.000  123.562     0.000  396.015    0.000  396.015     0.000  199.257    0.000  199.257
 94.00   379.156  115.970    0.000  115.970     0.000  406.222    0.000  406.222     0.000  258.773    0.000  258.773
 94.10   404.732  103.212    0.000  103.212     0.000  378.943    0.000  378.943     0.000  218.962    0.000  218.962
 94.20   354.367  131.731    0.000  131.731     0.000  371.156    0.000  371.156     0.000  251.233    0.000  251.233
 94.30   363.331  129.430    0.000  129.430     0.000  384.518    0.000  384.518     0.000  189.506    0.000  189.506
 94.40   360.065  126.380    0.000  126.380     0.000  420.182    0.000  420.182     0.000  229.618    0.000  229.618
 94.50   318.714  155.757    0.000  155.757     0.000  363.764    0.000  363.764     0.000  189.305    0.000  189.305
 94.60   350.882  152.593    0.000  152.593     0.000  417.464    0.000  417.464     0.000  288.632    0.000  288.632
 94.70   329.226  149.300    0.000  149.300     0.000  380.801    0.000  380.801     0.000  279.885    0.000  279.885
 94.80   363.051  134.053    0.000  134.053     0.000  381.103    0.000  381.103     0.000  249.021    0.000  249.021
 94.90   389.792  136.376    0.000  136.376     0.000  418.844    0.000  418.844     0.000  339.501    0.000  339.501
 95.00   373.836  111.676    0.000  111.676     0.000  397.619    0.000  397.619     0.000  308.838    0.000  308.838
 95.10   385.285  122.622    0.000  122.622     0.000  384.734    0.000  384.734     0.000  289.536    0.000  289.536
 95.20   417.450   99.980    0.000   99.980     0.000  411.192    0.000  411.192     0.000  308.738    0.000  308.738
 95.30   423.004   93.842    0.000   93.842     0.000  370.812    0.000  370.812     0.000  169.399    0.000  169.399
 95.40   471.187   36.935    0.000   36.935     0.000  405.489    0.000  405.489     0.000  199.056    0.000  199.056
 95.50   372.752  116.033    0.000  116.033     0.000  432.425    0.000  432.425     0.000  209.612    0.000  209.612
 95.60   420.930  139.340    0.000  139.340     0.000  441.891    0.000  441.891     0.000  330.452    0.000  330.452
 95.70   357.518  130.390    0.000  130.390     0.000  425.634    0.000  425.634     0.000  318.993    0.000  318.993
 95.80   352.569  139.065    0.000  139.065     0.000  420.229    0.000  420.229     0.000  289.435    0.000  289.435
 95.90   331.030  164.361    0.000  164.361     0.000  431.687    0.000  431.687     0.000  288.832    0.000  288.832
 96.00   383.819  102.605    0.000  102.605     0.000  395.278    0.000  395.278     0.000  259.476    0.000  259.476
 96.10   369.156  107.479    0.000  107.479     0.000  390.268    0.000  390.268     0.000  358.301    0.000  358.301
 96.20   394.122  125.199    0.000  125.199     0.000  386.897    0.000  386.897     0.000  289.838    0.000  289.838
 96.30   385.909  113.947    0.000  113.947     0.000  376.999    0.000  376.999     0.000  219.163    0.000  219.163
 96.40   386.937  101.711    0.000  101.711     0.000  370.945    0.000  370.945     0.000  219.565    0.000  219.565
 96.50   429.897   86.578    0.000   86.578     0.000  373.663    0.000  373.663     0.000  179.753    0.000  179.753
 96.60   428.887   75.975    0.000   75.975     0.000  401.856    0.000  401.856     0.000  209.612    0.000  209.612
 96.70   401.426  124.299    0.000  124.299     0.000  381.189    0.000  381.189     0.000  399.519    0.000  399.519
 96.80   374.750  133.545    0.000  133.545     0.000  437.529    0.000  437.529     0.000  311.151    0.000  311.151
 96.90   381.665  139.610    0.000  139.610     0.000  463.680    0.000  463.680     0.000  261.788    0.000  261.788
 97.00   387.246  115.973    0.000  115.973     0.000  408.772    0.000  408.772     0.000  219.163    0.000  219.163
 97.10   385.218  109.058    0.000  109.058     0.000  461.000    0.000  461.000     0.000  109.481    0.000  109.481
 97.20   353.398  148.585    0.000  148.585     0.000  452.744    0.000  452.744     0.000  248.820    0.000  248.820
 97.30   405.267  141.607    0.000  141.607     0.000  403.759    0.000  403.759     0.000  149.292    0.000  149.292
 97.40   384.857  136.373    0.000  136.373     0.000  380.929    0.000  380.929     0.000  199.056    0.000  199.056
 97.50   369.289  129.799    0.000  129.799     0.000  384.426    0.000  384.426     0.000  209.813    0.000  209.813
 97.60   349.821  150.076    0.000  150.076     0.000  372.284    0.000  372.284     0.000  278.679    0.000  278.679
 97.70   332.218  164.473    0.000  164.473     0.000  374.181    0.000  374.181     0.000  320.801    0.000  320.801
 97.80   354.436  129.407    0.000  129.407     0.000  387.156    0.000  387.156     0.000  209.210    0.000  209.210
 97.90   326.260  167.930    0.000  167.930     0.000  385.429    0.000  385.429     0.000  218.962    0.000  218.962
 98.00   342.430  153.597    0.000  153.597     0.000  395.887    0.000  395.887     0.000  209.612    0.000  209.612
 98.10   323.436  147.484    0.000  147.484     0.000  383.173    0.000  383.173     0.000  270.435    0.000  270.435
 98.20   396.384  120.236    0.000  120.236     0.000  392.306    0.000  392.306     0.000  149.292    0.000  149.292
 98.30   376.200  119.364    0.000  119.364     0.000  383.572    0.000  383.572     0.000  249.021    0.000  249.021
 98.40   371.256  143.604    0.000  143.604     0.000  425.549    0.000  425.549     0.000  199.458    0.000  199.458
 98.50   392.570  101.462    0.000  101.462     0.000  375.098    0.000  375.098     0.000  209.210    0.000  209.210
 98.60   379.870  126.966    0.000  126.966     0.000  432.556    0.000  432.556     0.000  298.585    0.000  298.585
 98.70   372.668  132.161    0.000  132.161     0.000  417.721    0.000  417.721     0.000  248.820    0.000  248.820
 98.80   345.934  126.213    0.000  126.213     0.000  384.604    0.000  384.604     0.000  179.151    0.000  179.151
 98.90   385.364  117.932    0.000  117.932     0.000  397.536    0.000  397.536     0.000  278.679    0.000  278.679
 99.00   380.118  124.849    0.000  124.849     0.000  431.901    0.000  431.901     0.000  219.565    0.000  219.565
 99.10   373.845  115.603    0.000  115.603     0.000  427.753    0.000  427.753     0.000  239.169    0.000  239.169
 99.20   351.623  138.506    0.000  138.506     0.000  395.329    0.000  395.329     0.000  129.588    0.000  129.588
 99.30   369.976  131.308    0.000  131.308     0.000  410.635    0.000  410.635     0.000  278.679    0.000  278.679
 99.40   378.528  129.571    0.000  129.571     0.000  414.743    0.000  414.743     0.000  199.056    0.000  199.056
 99.50   367.642  103.710    0.000  103.710     0.000  417.764    0.000  417.764     0.000  199.458    0.000  199.458
 99.60   373.517  115.650    0.000  115.650     0.000  360.309    0.000  360.309     0.000  129.387    0.000  129.387
 99.70   352.240  111.519    0.000  111.519     0.000  323.557    0.000  323.557     0.000   59.717    0.000   59.717
 99.80   321.791  139.416    0.000  139.416     0.000  388.190    0.000  388.190     0.000  270.033    0.000  270.033
 99.90   332.817  159.131    0.000  159.131     0.000  393.123    0.000  393.123     0.000  330.152    0.000  330.152
100.00   323.091  160.720    0.000  160.720     0.000  399.646    0.000  399.646     0.000  330.051    0.000  330.051
100.10   356.850  148.752    0.000  148.752     0.000  384.649    0.000  384.649     0.000  169.801    0.000  169.801
100.20   365.318  163.808    0.000  163.808     0.000  437.349    0.000  437.349     0.000  270.837    0.000  270.837
100.30   353.434  118.287    0.000  118.287     0.000  359.997    0.000  359.997     0.000  290.139    0.000  290.139
100.40   370.522  115.601    0.000  115.601     0.000  402.672    0.000  402.672     0.000  269.329    0.000  269.329
100.50   315.677  155.265    0.000  155.265     0.000  396.923    0.000  396.923     0.000  229.819    0.000  229.819
100.60   379.220  125.007    0.000  125.007     0.000  367.871    0.000  367.871     0.000  149.393    0.000  149.393
100.70   357.091  115.930    0.000  115.930     0.000  406.742    0.000  406.742     0.000  179.151    0.000  179.151
100.80   365.506  149.141    0.000  149.141     0.000  418.243    0.000  418.243     0.000  150.298    0.000  150.298
100.90   376.796  107.278    0.000  107.278     0.000  430.652    0.000  430.652     0.000  179.854    0.000  179.854
101.00   383.830  110.586    0.000  110.586     0.000  397.316    0.000  397.316     0.000  179.653    0.000  179.653
101.10   390.743  114.292    0.000  114.292     0.000  461.776    0.000  461.776     0.000  210.819    0.000  210.819
101.20   348.054  119.786    0.000  119.786     0.000  413.359    0.000  413.359     0.000  229.116    0.000  229.116
101.30   371.015  117.308    0.000  117.308     0.000  379.073    0.000  379.073     0.000  149.292    0.000  149.292
101.40   352.420  108.994    0.000  108.994     0.000  370.079    0.000  370.079     0.000  119.635    0.000  119.635
101.50   354.641  116.136    0.000  116.136     0.000  347.383    0.000  347.383     0.000   59.717    0.000   59.717
101.60   338.961  117.943    0.000  117.943     0.000  395.977    0.000  395.977     0.000  179.151    0.000  179.151
101.70   344.031  110.858    0.000  110.858     0.000  400.475    0.000  400.475     0.000   79.623    0.000   79.623
101.80   395.354  109.750    0.000  109.750     0.000  433.546    0.000  433.546     0.000  209.009    0.000  209.009
101.90   364.766  123.424    0.000  123.424     0.000  385.724    0.000  385.724     0.000   99.528    0.000   99.528
102.00   365.554  110.511    0.000  110.511     0.000  389.237    0.000  389.237     0.000   79.623    0.000   79.623
102.10   373.867  101.980    0.000  101.980     0.000  413.705    0.000  413.705     0.000   69.670    0.000   69.670
102.20   374.310   94.475    0.000   94.475     0.000  389.270    0.000  389.270     0.000  129.387    0.000  129.387
102.30   372.512  118.606    0.000  118.606     0.000  398.962    0.000  398.962     0.000   89.575    0.000   89.575
102.40   327.646  124.247    0.000  124.247     0.000  355.726    0.000  355.726     0.000   50.769    0.000   50.769
102.50   335.078  122.471    0.000  122.471     0.000  377.166    0.000  377.166     0.000   89.977    0.000   89.977
102.60   362.041  132.954    0.000  132.954     0.000  346.857    0.000  346.857     0.000   70.775    0.000   70.775
102.70   347.197  123.196    0.000  123.196     0.000  339.679    0.000  339.679     0.000   50.166    0.000   50.166
102.80   376.186  117.155    0.000  117.155     0.000  340.329    0.000  340.329     0.000    9.953    0.000    9.953
102.90   363.677  106.874    0.000  106.874     0.000  372.839    0.000  372.839     0.000  202.171    0.000  202.171
103.00   367.114   90.006    0.000   90.006     0.000  370.588    0.000  370.588     0.000  172.515    0.000  172.515
103.10   300.713  138.186    0.000  138.186     0.000  300.557    0.000  300.557     0.000   19.906    0.000   19.906
103.20   360.950  109.541    0.000  109.541     0.000  370.855    0.000  370.855     0.000   40.616    0.000   40.616
103.30   300.113  134.580    0.000  134.580     0.000  330.905    0.000  330.905     0.000   60.923    0.000   60.923
103.40   359.600  124.896    0.000  124.896     0.000  381.144    0.000  381.144     0.000  111.491    0.000  111.491
103.50   344.085  163.108    0.000  163.108     0.000  375.267    0.000  375.267     0.000  329.649    0.000  329.649
103.60   320.363  145.132    0.000  145.132     0.000  370.511    0.000  370.511     0.000  223.385    0.000  223.385
103.70   330.771  168.135    0.000  168.135     0.000  360.910    0.000  360.910     0.000  239.470    0.000  239.470
103.80   297.958  150.483    0.000  150.483     0.000  286.199    0.000  286.199     0.000  152.308    0.000  152.308
103.90   318.813  129.075    0.000  129.075     0.000  331.939    0.000  331.939     0.000  121.544    0.000  121.544
104.00   398.266   87.701    0.000   87.701     0.000  370.207    0.000  370.207     0.000  192.621    0.000  192.621
104.10   312.126  159.440    0.000  159.440     0.000  321.182    0.000  321.182     0.000  249.523    0.000  249.523
104.20   324.776  136.883    0.000  136.883     0.000  315.468    0.000  315.468     0.000  181.964    0.000  181.964
104.30   371.904  101.982    0.000  101.982     0.000  352.088    0.000  352.088     0.000  222.579    0.000  222.579
104.40   367.887   97.994    0.000   97.994     0.000  311.707    0.000  311.707     0.000  121.343    0.000  121.343
104.50   385.752  118.492    0.000  118.492     0.000  336.959    0.000  336.959     0.000  253.041    0.000  253.041
104.60   341.115  112.035    0.000  112.035     0.000  344.952    0.000  344.952     0.000  161.857    0.000  161.857
104.70   366.650  130.632    0.000  130.632     0.000  361.556    0.000  361.556     0.000  192.019    0.000  192.019
104.80   453.939  150.398    0.000  150.398     0.000  464.163    0.000  464.163     0.000  430.384    0.000  430.384
104.90   350.854  154.252    0.000  154.252     0.000  427.585    0.000  427.585     0.000  339.401    0.000  339.401
105.00   396.293  137.582    0.000  137.582     0.000  436.102    0.000  436.102     0.000  309.945    0.000  309.945
105.10   379.538  107.448    0.000  107.448     0.000  355.421    0.000  355.421     0.000  233.237    0.000  233.237
105.20   393.720   76.221    0.000   76.221     0.000  330.262    0.000  330.262     0.000  109.481    0.000  109.481
105.30   384.382   89.803    0.000   89.803     0.000  369.773    0.000  369.773     0.000  219.062    0.000  219.062
105.40   377.147  123.586    0.000  123.586     0.000  386.511    0.000  386.511     0.000  199.861    0.000  199.861
105.50   344.669  132.392    0.000  132.392     0.000  386.635    0.000  386.635     0.000  192.924    0.000  192.924
105.60   346.336  114.492    0.000  114.492     0.000  387.453    0.000  387.453     0.000  190.611    0.000  190.611
105.70   385.393   97.253    0.000   97.253     0.000  320.788    0.000  320.788     0.000  121.645    0.000  121.645
105.80   365.205  122.058    0.000  122.058     0.000  363.892    0.000  363.892     0.000  170.404    0.000  170.404
105.90   363.955   86.067    0.000   86.067     0.000  300.863    0.000  300.863     0.000  152.308    0.000  152.308
106.00   333.016  135.211    0.000  135.211     0.000  352.223    0.000  352.223     0.000  202.877    0.000  202.877
106.10   341.690  103.275    0.000  103.275     0.000  351.658    0.000  351.658     0.000  162.462    0.000  162.462
106.20   341.371  133.704    0.000  133.704     0.000  363.854    0.000  363.854     0.000  132.000    0.000  132.000
106.30   352.552  131.686    0.000  131.686     0.000  392.082    0.000  392.082     0.000  132.000    0.000  132.000
106.40   358.791  125.873    0.000  125.873     0.000  347.763    0.000  347.763     0.000  101.539    0.000  101.539
106.50   351.598  109.633    0.000  109.633     0.000  298.089    0.000  298.089     0.000  172.616    0.000  172.616
106.60   355.962  135.644    0.000  135.644     0.000  357.797    0.000  357.797     0.000  233.438    0.000  233.438
106.70   315.533  184.527    0.000  184.527     0.000  366.229    0.000  366.229     0.000  243.592    0.000  243.592
106.80   326.654  151.186    0.000  151.186     0.000  371.073    0.000  371.073     0.000  182.770    0.000  182.770
106.90   283.603  191.851    0.000  191.851     0.000  353.348    0.000  353.348     0.000  279.885    0.000  279.885
107.00   327.855  187.770    0.000  187.770     0.000  367.351    0.000  367.351     0.000  243.592    0.000  243.592
107.10   315.951  170.388    0.000  170.388     0.000  336.567    0.000  336.567     0.000  222.882    0.000  222.882
107.20   329.080  135.201    0.000  135.201     0.000  385.165    0.000  385.165     0.000  219.163    0.000  219.163
107.30   359.646  128.369    0.000  128.369     0.000  363.075    0.000  363.075     0.000  139.741    0.000  139.741
107.40   300.472  172.475    0.000  172.475     0.000  338.129    0.000  338.129     0.000  131.900    0.000  131.900
107.50   293.000  190.959    0.000  190.959     0.000  324.985    0.000  324.985     0.000   39.811    0.000   39.811
107.60   304.244  206.687    0.000  206.687     0.000  375.092    0.000  375.092     0.000  189.104    0.000  189.104
107.70   298.300  188.841    0.000  188.841     0.000  348.679    0.000  348.679     0.000  139.339    0.000  139.339
107.80   284.611  187.093    0.000  187.093     0.000  350.361    0.000  350.361     0.000  189.806    0.000  189.806
107.90   292.564  176.135    0.000  176.135     0.000  355.375    0.000  355.375     0.000  219.163    0.000  219.163
108.00   307.365  176.361    0.000  176.361     0.000  329.526    0.000  329.526     0.000   80.829    0.000   80.829
108.10   294.974  185.249    0.000  185.249     0.000  346.427    0.000  346.427     0.000  109.481    0.000  109.481
108.20   312.445  163.022    0.000  163.022     0.000  347.203    0.000  347.203     0.000  213.131    0.000  213.131
108.30   297.927  173.976    0.000  173.976     0.000  378.811    0.000  378.811     0.000  119.836    0.000  119.836
108.40   302.664  175.128    0.000  175.128     0.000  333.113    0.000  333.113     0.000  172.616    0.000  172.616
108.50   303.716  164.799    0.000  164.799     0.000  376.649    0.000  376.649     0.000  212.829    0.000  212.829
108.60   337.904  172.173    0.000  172.173     0.000  385.337    0.000  385.337     0.000  241.783    0.000  241.783
108.70   283.370  183.214    0.000  183.214     0.000  321.137    0.000  321.137     0.000  213.231    0.000  213.231
108.80   248.311  208.769    0.000  208.769     0.000  361.259    0.000  361.259     0.000  251.635    0.000  251.635
108.90   291.903  189.567    0.000  189.567     0.000  401.249    0.000  401.249     0.000  318.490    0.000  318.490
109.00   275.953  182.242    0.000  182.242     0.000  310.630    0.000  310.630     0.000  192.924    0.000  192.924
109.10   267.625  186.112    0.000  186.112     0.000  344.696    0.000  344.696     0.000  192.722    0.000  192.722
109.20   304.809  169.033    0.000  169.033     0.000  303.363    0.000  303.363     0.000  121.847    0.000  121.847
109.30   275.231  191.712    0.000  191.712     0.000  347.681    0.000  347.681     0.000  179.251    0.000  179.251
109.40   259.749  211.094    0.000  211.094     0.000  339.555    0.000  339.555     0.000  160.250    0.000  160.250
109.50   292.266  196.982    0.000  196.982     0.000  405.353    0.000  405.353     0.000  219.565    0.000  219.565
109.60   296.891  189.828    0.000  189.828     0.000  386.161    0.000  386.161     0.000  189.506    0.000  189.506
109.70   316.202  168.706    0.000  168.706     0.000  373.495    0.000  373.495     0.000  269.932    0.000  269.932
109.80   305.499  171.759    0.000  171.759     0.000  409.159    0.000  409.159     0.000  239.370    0.000  239.370
109.90   320.514  154.111    0.000  154.111     0.000  408.168    0.000  408.168     0.000  330.051    0.000  330.051
110.00   335.418  138.949    0.000  138.949     0.000  432.118    0.000  432.118     0.000  229.920    0.000  229.920
110.10   290.684  159.249    0.000  159.249     0.000  367.097    0.000  367.097     0.000  251.233    0.000  251.233
110.20   289.430  156.353    0.000  156.353     0.000  390.307    0.000  390.307     0.000  289.636    0.000  289.636
110.30   318.414  173.646    0.000  173.646     0.000  389.318    0.000  389.318     0.000  380.419    0.000  380.419
110.40   260.995  204.128    0.000  204.128     0.000  372.587    0.000  372.587     0.000  220.369    0.000  220.369
110.50   269.228  221.188    0.000  221.188     0.000  364.118    0.000  364.118     0.000  189.707    0.000  189.707
110.60   286.865  184.679    0.000  184.679     0.000  392.999    0.000  392.999     0.000  309.141    0.000  309.141
110.70   284.623  179.726    0.000  179.726     0.000  361.645    0.000  361.645     0.000  189.707    0.000  189.707
110.80   314.538  143.894    0.000  143.894     0.000  351.569    0.000  351.569     0.000  190.008    0.000  190.008
110.90   319.613  174.098    0.000  174.098     0.000  355.377    0.000  355.377     0.000  109.481    0.000  109.481
111.00   329.182  153.697    0.000  153.697     3.632  327.798    0.000  327.798     0.000   30.261    0.000   30.261
111.10   338.383  174.136    0.000  174.136     5.448  385.341    0.000  385.341     0.000  159.245    0.000  159.245
111.20   388.547  128.683    0.000  128.683     0.000  410.762    0.000  410.762     0.000  288.833    0.000  288.833
111.30   364.306  129.283    0.000  129.283     0.000  382.095    0.000  382.095     0.000  161.055    0.000  161.055
111.40   359.510  125.550    0.000  125.550     0.000  379.197    0.000  379.197     0.000   89.575    0.000   89.575
111.50   338.209  135.663    0.000  135.663     0.000  390.349    0.000  390.349     0.000  130.090    0.000  130.090
111.60   333.517  122.858    0.000  122.858     0.000  420.833    0.000  420.833     0.000  180.156    0.000  180.156
111.70   350.347  138.311    0.000  138.311     0.000  344.746    0.000  344.746     0.000  119.635    0.000  119.635
111.80   326.542  166.199    0.000  166.199     0.000  399.950    0.000  399.950     0.000  149.493    0.000  149.493
111.90   343.016  146.697    0.000  146.697     0.000  393.987    0.000  393.987     0.000  109.481    0.000  109.481
112.00   308.703  165.691    0.000  165.691     0.000  380.759    0.000  380.759     0.000  159.245    0.000  159.245
112.10   349.533  146.358    0.000  146.358     0.000  425.850    0.000  425.850     0.000  189.707    0.000  189.707
112.20   362.362  135.118    0.000  135.118     0.000  413.140    0.000  413.140     0.000  169.600    0.000  169.600
112.30   391.150  142.135    0.000  142.135     0.000  466.961    0.000  466.961     0.000  289.535    0.000  289.535
112.40   389.494  126.994    0.000  126.994     0.000  464.160    0.000  464.160     0.000  290.039    0.000  290.039
112.50   426.134   97.879    0.000   97.879     0.000  414.134    0.000  414.134     0.000  209.109    0.000  209.109
112.60   391.241  125.408    0.000  125.408     0.000  437.955    0.000  437.955     0.000  259.980    0.000  259.980
112.70   376.689  120.188    0.000  120.188     0.000  441.851    0.000  441.851     0.000   49.764    0.000   49.764
112.80   388.620  114.270    0.000  114.270     0.000  408.033    0.000  408.033     0.000  199.157    0.000  199.157
112.90   379.787  118.473    0.000  118.473     0.000  390.089    0.000  390.089     0.000  189.506    0.000  189.506
113.00   406.654  110.120    0.000  110.120     0.000  406.694    0.000  406.694     0.000  209.813    0.000  209.813
113.10   369.483  116.078    0.000  116.078     0.000  401.077    0.000  401.077     0.000  149.292    0.000  149.292
113.20   386.309  130.381    0.000  130.381     0.000  439.296    0.000  439.296     0.000  129.387    0.000  129.387
113.30   381.965  113.625    0.000  113.625     0.000  397.965    0.000  397.965     0.000  109.682    0.000  109.682
113.40   370.056  117.258    0.000  117.258     0.000  375.134    0.000  375.134     0.000   89.575    0.000   89.575
113.50   377.304  124.866    0.000  124.866     0.000  412.662    0.000  412.662     0.000   99.528    0.000   99.528
113.60   397.044  130.876    0.000  130.876     0.000  383.315    0.000  383.315     0.000   99.528    0.000   99.528
113.70   362.077  121.328    0.000  121.328     0.000  372.156    0.000  372.156     0.000   49.764    0.000   49.764
113.80   374.790  130.924    0.000  130.924     0.000  381.148    0.000  381.148     0.000   79.623    0.000   79.623
113.90   404.245   88.590    0.000   88.590     0.000  361.907    0.000  361.907     0.000   69.670    0.000   69.670
114.00   428.136   78.727    0.000   78.727     0.000  363.851    0.000  363.851     0.000  169.700    0.000  169.700
114.10   379.081  128.349    0.000  128.349     0.000  412.237    0.000  412.237     0.000   39.811    0.000   39.811
114.20   402.316  117.019    0.000  117.019     0.000  378.299    0.000  378.299     0.000   50.367    0.000   50.367
114.30   385.123  118.652    0.000  118.652     0.000  403.157    0.000  403.157     0.000   69.670    0.000   69.670
114.40   379.107  131.485    0.000  131.485     0.000  438.479    0.000  438.479     0.000  200.464    0.000  200.464
114.50   391.962  124.758    0.000  124.758     0.000  452.963    0.000  452.963     0.000   89.575    0.000   89.575
114.60   352.083  146.959    0.000  146.959     0.000  387.242    0.000  387.242     0.000  209.612    0.000  209.612
114.70   355.249  149.908    0.000  149.908     0.000  436.052    0.000  436.052     0.000  249.223    0.000  249.223
114.80   327.995  149.149    0.000  149.149     0.000  426.591    0.000  426.591     0.000  218.962    0.000  218.962
114.90   433.033   95.128    0.000   95.128     0.000  471.421    0.000  471.421     0.000  109.481    0.000  109.481
115.00   411.073  109.757    0.000  109.757     0.000  429.348    0.000  429.348     0.000  219.665    0.000  219.665
115.10   356.103  113.595    0.000  113.595     0.000  351.788    0.000  351.788     0.000  150.498    0.000  150.498
115.20   371.975   97.902    0.000   97.902     0.000  382.402    0.000  382.402     0.000   79.623    0.000   79.623
115.30   397.277   79.711    0.000   79.711     0.000  390.784    0.000  390.784     0.000   99.528    0.000   99.528
115.40   394.915   81.502    0.000   81.502     0.000  390.835    0.000  390.835     0.000  179.352    0.000  179.352
115.50   406.400   80.789    0.000   80.789     0.000  398.876    0.000  398.876     0.000  229.116    0.000  229.116
115.60   416.677   80.264    0.000   80.264     0.000  423.303    0.000  423.303     0.000  320.300    0.000  320.300
115.70   414.889   52.780    0.000   52.780     0.000  395.111    0.000  395.111     0.000  301.198    0.000  301.198
115.80   432.771   55.732    0.000   55.732     0.000  421.267    0.000  421.267     0.000  249.826    0.000  249.826
115.90   392.422   76.623    0.000   76.623     0.000  367.095    0.000  367.095     0.000  199.861    0.000  199.861
116.00   422.482   83.270    0.000   83.270    34.847  440.642    0.000  440.642     0.000  299.188    0.000  299.188
116.10   417.748   92.823    0.000   92.823     3.718  425.462    0.000  425.462     0.000  181.161    0.000  181.161
116.20   437.730   90.856    0.000   90.856    27.324  422.089    0.000  422.089     0.000  140.144    0.000  140.144
116.30   429.288   87.109    0.000   87.109     1.816  439.382    0.000  439.382     0.000  259.778    0.000  259.778
116.40   400.169   75.558    0.000   75.558     0.000  396.838    0.000  396.838     0.000  240.677    0.000  240.677
116.50   425.704   67.034    0.000   67.034     0.000  409.206    0.000  409.206     0.000  238.868    0.000  238.868
116.60   416.198   65.571    0.000   65.571     0.000  379.939    0.000  379.939     0.000  130.191    0.000  130.191
116.70   402.784   90.428    0.000   90.428     0.000  379.288    0.000  379.288     0.000  281.896    0.000  281.896
116.80   446.332   63.498    0.000   63.498     5.448  371.115    0.000  371.115     0.000  229.618    0.000  229.618
116.90   406.886  106.041    0.000  106.041     0.000  417.166    0.000  417.166     0.000  229.317    0.000  229.317
117.00   427.765   81.057    0.000   81.057     0.000  403.415    0.000  403.415     0.000  289.637    0.000  289.637
117.10   419.717   75.195    0.000   75.195     0.000  422.173    0.000  422.173     0.000  381.625    0.000  381.625
117.20   408.357   84.026    0.000   84.026     0.000  347.471    0.000  347.471     0.000  139.540    0.000  139.540
117.30   403.383   89.295    0.000   89.295     7.350  392.300    0.000  392.300     0.000  220.068    0.000  220.068
117.40   418.448   99.093    0.000   99.093     0.000  438.823    0.000  438.823     0.000  340.004    0.000  340.004
117.50   415.823  109.136    0.000  109.136     0.000  424.340    0.000  424.340     0.000  260.583    0.000  260.583
117.60   366.976  116.818    0.000  116.818     0.000  412.666    0.000  412.666     0.000  260.080    0.000  260.080
117.70   429.714   90.830    0.000   90.830     0.000  425.768    0.000  425.768     0.000  279.081    0.000  279.081
117.80   408.786   93.490    0.000   93.490     0.000  365.370    0.000  365.370     0.000  129.990    0.000  129.990
117.90   405.363   78.819    0.000   78.819     0.000  394.724    0.000  394.724     0.000  260.180    0.000  260.180
118.00   389.128   93.868    0.000   93.868     0.000  393.082    0.000  393.082     0.000  231.126    0.000  231.126
118.10   351.030  140.972    0.000  140.972     0.000  416.558    0.000  416.558     0.000  301.198    0.000  301.198
118.20   352.723  163.546    0.000  163.546     0.000  424.815    0.000  424.815     0.000  310.950    0.000  310.950
118.30   399.749  111.524    0.000  111.524     0.000  416.689    0.000  416.689     0.000  280.589    0.000  280.589
118.40   417.755   86.694    0.000   86.694     0.000  382.358    0.000  382.358     0.000  260.181    0.000  260.181
118.50   403.644   87.856    0.000   87.856     0.000  373.454    0.000  373.454     0.000  191.114    0.000  191.114
118.60   385.149  113.664    0.000  113.664     0.000  415.480    0.000  415.480     0.000  288.632    0.000  288.632
118.70   404.954   96.355    0.000   96.355     0.000  430.353    0.000  430.353     0.000  278.679    0.000  278.679
118.80   402.739  103.904    0.000  103.904     0.000  428.836    0.000  428.836     0.000  258.773    0.000  258.773
118.90   372.459  137.851    0.000  137.851     0.000  427.110    0.000  427.110     0.000  249.021    0.000  249.021
119.00   350.946  138.133    0.000  138.133     0.000  407.174    0.000  407.174     0.000  139.943    0.000  139.943
119.10   363.745  123.590    0.000  123.590     0.000  413.099    0.000  413.099     0.000  220.168    0.000  220.168
119.20   368.973  149.252    0.000  149.252     0.000  429.701    0.000  429.701     0.000  240.275    0.000  240.275
119.30   331.376  148.815    0.000  148.815     0.000  457.198    0.000  457.198     0.000  381.725    0.000  381.725
119.40   380.749  123.121    0.000  123.121     0.000  398.872    0.000  398.872     0.000  360.513    0.000  360.513
119.50   380.120  110.949    0.000  110.949     0.000  424.727    0.000  424.727     0.000  279.181    0.000  279.181
119.60   258.250  240.427    0.000  240.427     0.000  430.605    0.000  430.605     0.000  379.814    0.000  379.814
119.70   293.849  235.606    0.000  235.606     0.000  449.937    0.000  449.937     0.000  289.034    0.000  289.034
119.80   273.898  245.454    0.000  245.454     0.000  471.165    0.000  471.165     0.000  269.731    0.000  269.731
119.90   305.330  192.910    0.000  192.910     0.000  398.354    0.000  398.354     0.000  240.978    0.000  240.978
120.00   295.751  245.759    0.000  245.759     0.000  386.642    0.000  386.642     0.000  280.086    0.000  280.086
120.10   317.174  207.104    0.000  207.104     0.000  360.006    0.000  360.006     0.000  240.677    0.000  240.677
120.20   344.450  123.929    0.000  123.929     0.000  363.029    0.000  363.029     0.000  230.121    0.000  230.121
120.30   312.155  166.140    0.000  166.140     0.000  313.746    0.000  313.746     0.000  180.357    0.000  180.357
120.40   381.330  167.677    0.000  167.677     0.000  434.025    0.000  434.025     0.000  250.228    0.000  250.228
120.50   292.202  187.899    0.000  187.899     0.000  405.360    0.000  405.360     0.000  241.682    0.000  241.682
120.60   282.696  230.248    0.000  230.248     0.000  401.772    0.000  401.772     0.000  350.761    0.000  350.761
120.70   269.639  245.623    0.000  245.623     0.000  382.878    0.000  382.878     0.000  360.110    0.000  360.110
120.80   266.447  244.938    0.000  244.938     0.000  419.318    0.000  419.318     0.000  429.276    0.000  429.276
120.90   290.340  217.394    0.000  217.394     0.000  442.238    0.000  442.238     0.000  329.850    0.000  329.850
121.00   276.284  262.615    0.000  262.615     0.000  396.194    0.000  396.194     0.000  370.566    0.000  370.566
121.10   299.967  209.685    0.000  209.685     0.000  409.508    0.000  409.508     0.000  419.625    0.000  419.625
121.20   302.379  195.030    0.000  195.030     0.000  405.790    0.000  405.790     0.000  369.963    0.000  369.963
121.30   302.575  170.968    0.000  170.968     0.000  359.659    0.000  359.659     0.000  209.813    0.000  209.813
121.40   288.787  250.653    0.000  250.653     0.000  390.533    0.000  390.533     0.000  260.784    0.000  260.784
121.50   291.057  202.111    0.000  202.111     0.000  379.198    0.000  379.198     0.000  320.701    0.000  320.701
121.60   269.331  227.921    0.000  227.921     0.000  408.945    0.000  408.945     0.000  349.655    0.000  349.655
121.70   328.900  216.237    0.000  216.237     0.000  422.995    0.000  422.995     0.000  380.820    0.000  380.820
121.80   344.363  148.076    0.000  148.076     0.000  426.889    0.000  426.889     0.000  260.181    0.000  260.181
121.90   262.150  218.830    0.000  218.830     0.000  400.125    0.000  400.125     0.000  360.109    0.000  360.109
122.00   271.466  226.359    0.000  226.359     0.000  417.375    0.000  417.375     0.000  319.596    0.000  319.596
122.10   270.236  252.390    0.000  252.390     0.000  407.561    0.000  407.561     0.000  220.469    0.000  220.469
122.20   305.589  228.156    0.000  228.156     0.000  405.703    0.000  405.703     0.000  250.730    0.000  250.730
122.30   316.837  214.053    0.000  214.053     0.000  379.805    0.000  379.805     0.000  279.885    0.000  279.885
122.40   251.424  252.941    0.000  252.941     0.000  427.882    0.000  427.882     0.000  289.838    0.000  289.838
122.50   257.219  229.044    0.000  229.044     0.000  417.979    0.000  417.979     0.000  279.181    0.000  279.181
122.60   261.012  207.984    0.000  207.984     0.000  396.279    0.000  396.279     0.000  159.546    0.000  159.546
122.70   312.255  213.211    0.000  213.211     0.000  429.309    0.000  429.309     0.000  230.020    0.000  230.020
122.80   281.893  239.408    0.000  239.408     0.000  449.200    0.000  449.200     0.000  249.223    0.000  249.223
122.90   306.615  248.623    0.000  248.623     0.000  455.729    0.000  455.729     0.000  279.885    0.000  279.885
123.00   300.924  211.877    0.000  211.877     0.000  394.593    0.000  394.593     0.000  179.352    0.000  179.352
123.10   317.344  194.568    0.000  194.568     0.000  452.141    0.000  452.141     0.000  318.691    0.000  318.691
123.20   323.645  202.850    0.000  202.850     0.000  437.484    0.000  437.484     0.000  261.186    0.000  261.186
123.30   322.845  224.066    0.000  224.066     0.000  444.574    0.000  444.574     0.000  278.679    0.000  278.679
123.40   311.008  204.190    0.000  204.190     0.000  448.077    0.000  448.077     0.000  279.282    0.000  279.282
123.50   317.618  213.545    0.000  213.545     0.000  434.716    0.000  434.716     0.000  238.868    0.000  238.868
123.60   303.228  200.375    0.000  200.375     0.000  377.302    0.000  377.302     0.000  222.380    0.000  222.380
123.70   308.146  205.801    0.000  205.801     0.000  456.378    0.000  456.378     0.000  378.609    0.000  378.609
123.80   312.365  211.066    0.000  211.066     0.000  442.544    0.000  442.544     0.000  439.331    0.000  439.331
123.90   320.709  203.811    0.000  203.811     0.000  444.270    0.000  444.270     0.000  380.317    0.000  380.317
124.00   291.466  252.398    0.000  252.398     0.000  488.589    0.000  488.589     0.000  318.490    0.000  318.490
124.10   289.363  224.836    0.000  224.836     0.000  447.860    0.000  447.860     0.000  339.803    0.000  339.803
124.20   321.229  226.181    0.000  226.181     0.000  448.814    0.000  448.814     0.000  359.307    0.000  359.307
124.30   320.082  203.700    0.000  203.700     0.000  446.780    0.000  446.780     0.000  350.158    0.000  350.158
124.40   326.959  220.664    0.000  220.664     0.000  463.944    0.000  463.944     0.000  269.932    0.000  269.932
124.50   280.430  241.869    0.000  241.869     0.000  485.083    0.000  485.083     0.000  299.188    0.000  299.188
124.60   283.091  240.026    0.000  240.026     0.000  462.302    0.000  462.302     0.000  299.389    0.000  299.389
124.70   303.646  195.089    0.000  195.089     0.000  378.859    0.000  378.859     0.000  159.446    0.000  159.446
124.80   289.279  207.444    0.000  207.444     0.000  377.994    0.000  377.994     0.000  219.967    0.000  219.967
124.90   318.917  188.350    0.000  188.350     0.000  359.187    0.000  359.187     0.000   99.528    0.000   99.528
125.00   328.048  170.115    0.000  170.115     0.000  408.427    0.000  408.427     0.000  230.221    0.000  230.221
125.10   301.086  183.008    0.000  183.008     0.000  425.423    0.000  425.423     0.000  139.339    0.000  139.339
125.20   289.380  234.754    0.000  234.754     0.000  439.475    0.000  439.475     0.000  169.198    0.000  169.198
125.30   287.022  240.582    0.000  240.582     0.000  402.112    0.000  402.112     0.000  140.243    0.000  140.243
125.40   300.883  238.267    0.000  238.267     0.000  434.460    0.000  434.460     0.000  209.009    0.000  209.009
125.50   266.493  228.239    0.000  228.239     0.000  406.916    0.000  406.916     0.000   89.575    0.000   89.575
125.60   247.718  271.620    0.000  271.620     0.000  452.531    0.000  452.531     0.000  199.056    0.000  199.056
125.70   290.046  226.478    0.000  226.478     0.000  421.659    0.000  421.659     0.000  258.773    0.000  258.773
125.80   281.615  232.594    0.000  232.594     0.000  434.369    0.000  434.369     0.000  209.009    0.000  209.009
125.90   292.871  215.994    0.000  215.994     0.000  445.049    0.000  445.049     0.000  228.915    0.000  228.915
126.00   267.367  233.924    0.000  233.924     0.000  409.595    0.000  409.595     0.000  299.389    0.000  299.389
126.10   327.267  165.407    0.000  165.407     0.000  392.172    0.000  392.172     0.000  279.986    0.000  279.986
126.20   284.989  242.964    0.000  242.964     0.000  396.541    0.000  396.541     0.000  349.555    0.000  349.555
126.30   300.005  200.394    0.000  200.394     0.000  425.767    0.000  425.767     0.000  328.845    0.000  328.845
126.40   271.876  241.407    0.000  241.407     0.000  448.854    0.000  448.854     0.000  330.051    0.000  330.051
126.50   316.706  236.435    0.000  236.435     0.000  414.960    0.000  414.960     0.000  359.307    0.000  359.307
126.60   301.029  239.845    0.000  239.845     0.000  414.308    0.000  414.308     0.000  360.714    0.000  360.714
126.70   261.800  235.517    0.000  235.517     0.000  443.839    0.000  443.839     0.000  379.212    0.000  379.212
126.80   259.913  258.363    0.000  258.363     0.000  437.827    0.000  437.827     0.000  409.875    0.000  409.875
126.90   268.499  217.807    0.000  217.807     0.000  454.643    0.000  454.643     0.000  279.282    0.000  279.282
127.00   314.474  223.821    0.000  223.821     0.000  469.607    0.000  469.607     0.000  400.123    0.000  400.123
127.10   283.002  253.043    0.000  253.043     0.000  452.400    0.000  452.400     0.000  399.319    0.000  399.319
127.20   248.317  258.263    0.000  258.263     0.000  468.874    0.000  468.874     0.000  318.490    0.000  318.490
127.30   276.472  261.676    0.000  261.676     0.000  499.870    0.000  499.870     0.000  388.160    0.000  388.160
127.40   284.460  245.183    0.000  245.183     0.000  471.944    0.000  471.944     0.000  359.508    0.000  359.508
127.50   277.280  242.251    0.000  242.251     0.000  445.354    0.000  445.354     0.000  388.160    0.000  388.160
127.60   277.995  240.387    0.000  240.387     0.000  438.477    0.000  438.477     0.000  338.798    0.000  338.798
127.70   281.189  241.234    0.000  241.234     0.000  436.576    0.000  436.576     0.000  341.010    0.000  341.010
127.80   255.819  240.166    0.000  240.166     0.000  413.708    0.000  413.708     0.000  318.691    0.000  318.691
127.90   324.369  222.939    0.000  222.939     0.000  439.087    0.000  439.087     0.000  358.704    0.000  358.704
128.00   292.384  228.556    0.000  228.556     0.000  418.291    0.000  418.291     0.000  289.235    0.000  289.235
128.10   310.212  191.934    0.000  191.934     0.000  411.805    0.000  411.805     0.000  328.443    0.000  328.443
128.20   317.862  226.230    0.000  226.230     0.000  424.513    0.000  424.513     0.000  390.472    0.000  390.472
128.30   326.819  232.610    0.000  232.610     0.000  491.832    0.000  491.832     0.000  348.349    0.000  348.349
128.40   290.187  223.644    0.000  223.644     0.000  401.209    0.000  401.209     0.000  278.679    0.000  278.679
128.50   317.576  202.484    0.000  202.484     0.000  416.345    0.000  416.345     0.000  368.857    0.000  368.857
128.60   291.007  205.663    0.000  205.663     0.000  379.726    0.000  379.726     0.000  298.585    0.000  298.585
128.70   326.090  221.090    0.000  221.090     0.000  453.224    0.000  453.224     0.000  298.786    0.000  298.786
128.80   316.182  222.984    0.000  222.984     0.000  413.878    0.000  413.878     0.000  288.833    0.000  288.833
128.90   296.912  209.917    0.000  209.917     0.000  420.534    0.000  420.534     0.000  250.027    0.000  250.027
129.00   327.858  231.083    0.000  231.083     0.000  415.090    0.000  415.090     0.000  349.153    0.000  349.153
129.10   309.040  250.123    0.000  250.123     0.000  502.463    0.000  502.463     0.000  399.217    0.000  399.217
129.20   369.311  259.511    0.000  259.511     0.000  512.664    0.000  512.664     0.000  469.590    0.000  469.590
129.30   352.107  329.837    0.000  329.837     0.000  551.145    0.000  551.145     0.000  428.976    0.000  428.976
129.40   297.671  278.768    0.000  278.768     0.000  472.461    0.000  472.461     0.000  378.408    0.000  378.408
129.50   317.093  268.702    0.000  268.702     0.000  478.467    0.000  478.467     0.000  389.264    0.000  389.264
129.60   301.683  249.282    0.000  249.282     0.000  446.215    0.000  446.215     0.000  368.756    0.000  368.756
129.70   309.589  245.054    0.000  245.054     0.000  459.058    0.000  459.058     0.000  349.957    0.000  349.957
129.80   335.736  267.788    0.000  267.788     0.000  463.381    0.000  463.381     0.000  339.200    0.000  339.200
129.90   286.409  298.717    0.000  298.717     0.000  480.414    0.000  480.414     0.000  348.650    0.000  348.650
130.00   288.422  246.665    0.000  246.665     0.000  387.285    0.000  387.285     0.000  249.222    0.000  249.222
130.10   301.574  242.613    0.000  242.613     0.000  456.244    0.000  456.244     0.000  248.921    0.000  248.921
130.20   352.869  262.505    0.000  262.505     0.000  472.155    0.000  472.155     0.000  279.080    0.000  279.080
130.30   294.959  267.371    0.000  267.371     0.000  501.380    0.000  501.380     0.000  309.542    0.000  309.542
130.40   275.411  278.278    0.000  278.278     0.000  485.948    0.000  485.948     0.000  239.168    0.000  239.168
130.50   314.908  261.161    0.000  261.161     0.000  435.232    0.000  435.232     0.000  349.755    0.000  349.755
130.60   300.631  254.571    0.000  254.571     0.000  420.664    0.000  420.664     0.000  199.056    0.000  199.056
130.70   295.870  239.526    0.000  239.526     0.000  437.523    0.000  437.523     0.000  368.856    0.000  368.856
130.80   291.461  238.191    0.000  238.191     0.000  447.986    0.000  447.986     0.000  409.070    0.000  409.070
130.90   295.710  248.120    0.000  248.120     0.000  516.213    0.000  516.213     0.000  328.945    0.000  328.945
131.00   318.282  232.207    0.000  232.207     0.000  437.440    0.000  437.440     0.000  339.099    0.000  339.099
131.10   313.998  240.982    0.000  240.982     0.000  430.779    0.000  430.779     0.000  388.862    0.000  388.862
131.20   336.448  202.497    0.000  202.497     0.000  450.579    0.000  450.579     0.000  249.222    0.000  249.222
131.30   334.057  206.998    0.000  206.998     0.000  455.686    0.000  455.686     0.000  447.877    0.000  447.877
131.40   341.333  185.696    0.000  185.696     0.000  432.901    0.000  432.901     0.000  318.490    0.000  318.490
131.50   339.808  196.001    0.000  196.001     0.000  464.676    0.000  464.676     0.000  238.968    0.000  238.968
131.60   320.133  187.078    0.000  187.078     0.000  420.358    0.000  420.358     0.000  170.705    0.000  170.705
131.70   329.302  201.299    0.000  201.299     0.000  364.888    0.000  364.888     0.000  250.126    0.000  250.126
131.80   362.034  215.194    0.000  215.194     0.000  406.093    0.000  406.093     0.000  210.114    0.000  210.114
131.90   375.502  212.912    0.000  212.912     0.000  376.478    0.000  376.478     0.000  219.263    0.000  219.263
132.00   343.962  218.528    0.000  218.528     0.000  413.618    0.000  413.618     0.000  238.868    0.000  238.868
132.10   343.863  212.754    0.000  212.754     0.000  395.587    0.000  395.587     0.000  210.114    0.000  210.114
132.20   314.322  229.619    0.000  229.619     0.000  411.022    0.000  411.022     0.000  269.530    0.000  269.530
132.30   306.604  213.184    0.000  213.184     0.000  383.915    0.000  383.915     0.000  229.115    0.000  229.115
132.40   299.536  231.143    0.000  231.143     0.000  431.643    0.000  431.643     0.000  269.630    0.000  269.630
132.50   301.420  208.497    0.000  208.497     0.000  445.782    0.000  445.782     0.000  319.193    0.000  319.193
132.60   328.676  211.861    0.000  211.861     0.000  453.132    0.000  453.132     0.000  259.175    0.000  259.175
132.70   297.674  243.207    0.000  243.207     0.000  477.734    0.000  477.734     0.000  279.081    0.000  279.081
132.80   294.437  232.292    0.000  232.292     0.000  454.774    0.000  454.774     0.000  349.555    0.000  349.555
132.90   308.929  236.878    0.000  236.878     0.000  445.092    0.000  445.092     0.000  338.396    0.000  338.396
133.00   290.636  233.790    0.000  233.790     0.000  446.428    0.000  446.428     0.000  338.997    0.000  338.997
133.10   325.310  262.885    0.000  262.885     0.000  473.407    0.000  473.407     0.000  398.514    0.000  398.514
133.20   314.966  264.084    0.000  264.084     0.000  484.173    0.000  484.173     0.000  308.638    0.000  308.638
133.30   325.861  257.702    0.000  257.702     0.000  479.504    0.000  479.504     0.000  249.322    0.000  249.322
133.40   327.211  272.342    0.000  272.342     0.000  447.426    0.000  447.426     0.000  249.121    0.000  249.121
133.50   311.129  279.039    0.000  279.039     0.000  484.519    0.000  484.519     0.000  179.351    0.000  179.351
133.60   332.426  256.945    0.000  256.945     0.000  542.626    0.000  542.626     0.000  288.833    0.000  288.833
133.70   305.253  283.570    0.000  283.570     0.000  481.970    0.000  481.970     0.000  349.755    0.000  349.755
133.80   333.876  295.383    0.000  295.383     0.000  460.915    0.000  460.915     0.000  348.349    0.000  348.349
133.90   306.453  248.598    0.000  248.598     0.000  388.672    0.000  388.672     0.000  318.691    0.000  318.691
134.00   309.689  212.354    0.000  212.354     0.000  427.841    0.000  427.841     0.000  348.349    0.000  348.349
134.10   318.453  237.495    0.000  237.495     0.000  419.969    0.000  419.969     0.000  291.748    0.000  291.748
134.20   275.527  207.550    0.000  207.550     0.000  375.353    0.000  375.353     0.000  293.557    0.000  293.557
134.30   295.721  238.908    0.000  238.908     0.000  432.077    0.000  432.077     0.000  269.329    0.000  269.329
134.40   248.793  265.703    0.000  265.703     0.000  375.397    0.000  375.397     0.000  189.806    0.000  189.806
134.50   296.907  231.767    0.000  231.767     0.000  391.912    0.000  391.912     0.000  309.139    0.000  309.139
134.60   281.954  265.354    0.000  265.354     0.000  413.011    0.000  413.011     0.000  268.927    0.000  268.927
134.70   314.453  246.924    0.000  246.924     0.000  445.827    0.000  445.827     0.000  249.223    0.000  249.223
134.80   277.729  232.090    0.000  232.090     0.000  378.119    0.000  378.119     0.000  298.886    0.000  298.886
134.90   335.102  211.046    0.000  211.046     0.000  399.609    0.000  399.609     0.000  169.399    0.000  169.399
135.00   328.294  202.039    0.000  202.039     0.000  395.243    0.000  395.243     0.000  218.962    0.000  218.962
135.10   306.156  226.194    0.000  226.194     0.000  394.419    0.000  394.419     0.000  129.587    0.000  129.587
135.20   299.602  233.631    0.000  233.631     0.000  371.160    0.000  371.160     0.000  169.298    0.000  169.298
135.30   286.962  236.646    0.000  236.646     0.000  382.009    0.000  382.009     0.000  209.611    0.000  209.611
135.40   317.634  220.949    0.000  220.949     0.000  389.406    0.000  389.406     0.000  278.880    0.000  278.880
135.50   267.203  272.357    0.000  272.357     0.000  434.367    0.000  434.367     0.000  329.045    0.000  329.045
135.60   295.169  242.490    0.000  242.490     0.000  473.237    0.000  473.237     0.000  298.987    0.000  298.987
135.70   289.821  241.731    0.000  241.731     0.000  435.320    0.000  435.320     0.000  378.609    0.000  378.609
135.80   264.863  260.607    0.000  260.607     0.000  419.843    0.000  419.843     0.000  298.786    0.000  298.786
135.90   299.234  244.757    0.000  244.757     0.000  375.097    0.000  375.097     0.000  339.200    0.000  339.200
136.00   306.510  247.810    0.000  247.810     0.000  451.319    0.000  451.319     0.000  358.301    0.000  358.301
136.10   349.516  263.656    0.000  263.656     0.000  515.559    0.000  515.559     0.000  389.264    0.000  389.264
136.20   304.181  215.967    0.000  215.967     0.000  472.590    0.000  472.590     0.000  477.735    0.000  477.735
136.30   380.064  195.439    0.000  195.439     0.000  448.373    0.000  448.373     0.000  340.305    0.000  340.305
136.40   316.981  182.207    0.000  182.207     0.000  413.051    0.000  413.051     0.000  241.278    0.000  241.278
136.50   332.695  228.427    0.000  228.427     0.000  458.058    0.000  458.058     0.000  350.961    0.000  350.961
136.60   327.910  259.882    0.000  259.882     0.000  447.728    0.000  447.728     0.000  478.639    0.000  478.639
136.70   284.567  289.423    0.000  289.423     0.000  445.608    0.000  445.608     0.000  408.567    0.000  408.567
136.80   311.437  259.642    0.000  259.642     0.000  495.198    0.000  495.198     0.000  438.125    0.000  438.125
136.90   262.768  240.073    0.000  240.073     0.000  420.357    0.000  420.357     0.000  310.044    0.000  310.044
137.00   283.107  210.180    0.000  210.180     0.000  426.197    0.000  426.197     0.000  313.765    0.000  313.765
137.10   297.843  253.364    0.000  253.364     0.000  479.328    0.000  479.328     0.000  451.395    0.000  451.395
137.20   300.000  242.329    0.000  242.329     0.000  466.664    0.000  466.664     0.000  332.665    0.000  332.665
137.30   285.077  237.301    0.000  237.301     0.000  425.159    0.000  425.159     0.000  222.782    0.000  222.782
137.40   279.068  241.198    0.000  241.198     0.000  447.551    0.000  447.551     0.000  242.989    0.000  242.989
137.50   305.396  234.662    0.000  234.662     0.000  415.649    0.000  415.649     0.000  249.825    0.000  249.825
137.60   323.307  271.774    0.000  271.774     0.000  472.590    0.000  472.590     0.000  368.254    0.000  368.254
137.70   262.052  253.885    0.000  253.885     0.000  436.052    0.000  436.052     0.000  389.063    0.000  389.063
137.80   301.344  230.009    0.000  230.009     0.000  442.711    0.000  442.711     0.000  399.116    0.000  399.116
137.90   311.353  260.840    0.000  260.840     0.000  428.488    0.000  428.488     0.000  339.701    0.000  339.701
138.00   274.914  265.711    0.000  265.711     0.000  426.890    0.000  426.890     0.000  300.796    0.000  300.796
138.10   290.035  210.863    0.000  210.863     0.000  355.163    0.000  355.163     0.000  241.883    0.000  241.883
138.20   295.841  226.387    0.000  226.387     0.000  409.594    0.000  409.594     0.000  230.121    0.000  230.121
138.30   345.621  212.923    0.000  212.923     0.000  422.866    0.000  422.866     0.000  300.293    0.000  300.293
138.40   309.987  221.858    0.000  221.858     0.000  385.083    0.000  385.083     0.000  290.441    0.000  290.441
138.50   329.714  215.358    0.000  215.358     0.000  433.939    0.000  433.939     0.000  329.046    0.000  329.046
138.60   319.594  212.852    0.000  212.852     0.000  386.640    0.000  386.640     0.000  278.880    0.000  278.880
138.70   316.155  223.463    0.000  223.463     0.000  443.665    0.000  443.665     0.000  320.098    0.000  320.098
138.80   290.846  257.522    0.000  257.522     0.000  471.899    0.000  471.899     0.000  348.952    0.000  348.952
138.90   317.359  246.318    0.000  246.318     0.000  496.062    0.000  496.062     0.000  390.873    0.000  390.873
139.00   289.533  233.222    0.000  233.222     0.000  442.884    0.000  442.884     0.000  350.257    0.000  350.257
139.10   317.765  257.964    0.000  257.964     0.000  474.660    0.000  474.660     0.000  419.525    0.000  419.525
139.20   322.290  243.806    0.000  243.806     0.000  439.253    0.000  439.253     0.000  389.868    0.000  389.868
139.30   320.568  225.510    0.000  225.510     0.000  476.654    0.000  476.654     0.000  310.045    0.000  310.045
139.40   267.531  261.260    0.000  261.260     0.000  466.535    0.000  466.535     0.000  309.441    0.000  309.441
139.50   303.266  231.491    0.000  231.491     0.000  441.329    0.000  441.329     0.000  318.892    0.000  318.892
139.60   297.850  249.134    0.000  249.134     0.000  400.645    0.000  400.645     0.000  288.833    0.000  288.833
139.70   295.639  269.788    0.000  269.788     0.000  460.312    0.000  460.312     0.000  358.704    0.000  358.704
139.80   284.711  261.964    0.000  261.964     0.000  445.267    0.000  445.267     0.000  339.803    0.000  339.803
139.90   279.092  242.795    0.000  242.795     0.000  433.723    0.000  433.723     0.000  379.614    0.000  379.614
140.00   274.993  247.022    0.000  247.022     0.000  433.592    0.000  433.592     0.000  328.744    0.000  328.744
140.10   256.648  264.747    0.000  264.747     0.000  403.198    0.000  403.198     0.000  269.530    0.000  269.530
140.20   292.889  261.766    0.000  261.766     0.000  447.986    0.000  447.986     0.000  270.536    0.000  270.536
140.30   300.396  247.401    0.000  247.401     0.000  444.528    0.000  444.528     0.000  408.769    0.000  408.769
140.40   298.409  245.013    0.000  245.013     0.000  450.540    0.000  450.540     0.000  389.567    0.000  389.567
140.50   337.331  239.147    0.000  239.147     0.000  433.590    0.000  433.590     0.000  390.471    0.000  390.471
140.60   278.757  243.011    0.000  243.011     0.000  428.405    0.000  428.405     0.000  399.017    0.000  399.017
140.70   296.956  226.886    0.000  226.886     0.000  405.702    0.000  405.702     0.000  329.548    0.000  329.548
140.80   308.657  241.852    0.000  241.852     0.000  410.242    0.000  410.242     0.000  289.938    0.000  289.938
140.90   310.147  223.730    0.000  223.730     0.000  427.711    0.000  427.711     0.000  369.057    0.000  369.057
141.00   309.813  219.389    0.000  219.389     0.000  402.199    0.000  402.199     0.000  299.086    0.000  299.086
141.10   298.412  219.414    0.000  219.414     0.000  422.567    0.000  422.567     0.000  370.064    0.000  370.064
141.20   288.527  210.760    0.000  210.760     0.000  335.882    0.000  335.882     0.000  258.874    0.000  258.874
141.30   311.065  213.005    0.000  213.005     0.000  387.161    0.000  387.161     0.000  289.637    0.000  289.637
141.40   298.335  227.583    0.000  227.583     0.000  375.266    0.000  375.266     0.000  280.387    0.000  280.387
141.50   266.212  255.561    0.000  255.561     0.000  417.334    0.000  417.334     0.000  318.590    0.000  318.590
141.60   270.532  283.122    0.000  283.122     0.000  374.789    0.000  374.789     0.000  283.000    0.000  283.000
141.70   245.344  311.258    0.000  311.258     0.000  415.993    0.000  415.993     0.000  301.197    0.000  301.197
141.80   257.993  295.728    0.000  295.728     0.000  436.575    0.000  436.575     0.000  330.051    0.000  330.051
141.90   260.673  299.922    0.000  299.922     0.000  446.088    0.000  446.088     0.000  280.388    0.000  280.388
142.00   220.447  302.960    0.000  302.960     0.000  374.316    0.000  374.316     0.000  270.032    0.000  270.032
142.10   247.621  291.236    0.000  291.236     0.000  403.369    0.000  403.369     0.000  270.836    0.000  270.836
142.20   213.101  320.368    0.000  320.368     0.000  412.146    0.000  412.146     0.000  201.468    0.000  201.468
142.30   221.263  307.703    0.000  307.703     0.000  459.360    0.000  459.360     0.000  408.065    0.000  408.065
142.40   228.671  266.161    0.000  266.161     0.000  388.150    0.000  388.150     0.000  249.523    0.000  249.523
142.50   255.094  282.154    0.000  282.154     0.000  413.273    0.000  413.273     0.000  280.387    0.000  280.387
142.60   283.002  242.884    0.000  242.884     0.000  399.782    0.000  399.782     0.000  310.146    0.000  310.146
142.70   276.291  302.518    0.000  302.518     0.000  473.802    0.000  473.802     0.000  398.113    0.000  398.113
142.80   256.278  258.065    0.000  258.065     0.000  423.347    0.000  423.347     0.000  319.294    0.000  319.294
142.90   302.604  213.796    0.000  213.796     0.000  420.708    0.000  420.708     0.000  338.898    0.000  338.898
143.00   265.582  254.071    0.000  254.071     0.000  442.371    0.000  442.371     0.000  378.207    0.000  378.207
143.10   275.178  267.738    0.000  267.738     0.000  439.298    0.000  439.298     0.000  348.850    0.000  348.850
143.20   263.444  256.240    0.000  256.240     0.000  406.785    0.000  406.785     0.000  298.986    0.000  298.986
143.30   261.462  253.649    0.000  253.649     0.000  401.210    0.000  401.210     0.000  201.067    0.000  201.067
143.40   284.239  250.761    0.000  250.761     0.000  373.151    0.000  373.151     0.000  301.801    0.000  301.801
143.50   286.187  231.793    0.000  231.793     0.000  405.963    0.000  405.963     0.000  379.311    0.000  379.311
143.60   295.159  211.547    0.000  211.547     0.000  429.353    0.000  429.353     0.000  268.927    0.000  268.927
143.70   265.914  239.136    0.000  239.136     0.000  388.410    0.000  388.410     0.000  318.791    0.000  318.791
143.80   318.575  222.257    0.000  222.257     0.000  479.892    0.000  479.892     0.000  350.560    0.000  350.560
143.90   307.157  239.489    0.000  239.489     0.000  419.539    0.000  419.539     0.000  343.924    0.000  343.924
144.00   299.338  238.284    0.000  238.284     0.000  416.859    0.000  416.859     0.000  200.161    0.000  200.161
144.10   309.685  240.671    0.000  240.671     0.000  434.282    0.000  434.282     0.000  271.943    0.000  271.943
144.20   356.660  227.204    0.000  227.204     0.000  460.957    0.000  460.957     0.000  331.659    0.000  331.659
144.30   360.697  227.265    0.000  227.265     0.000  483.614    0.000  483.614     0.000  329.247    0.000  329.247
144.40   339.811  234.772    0.000  234.772     0.000  498.962    0.000  498.962     0.000  299.389    0.000  299.389
144.50   348.680  254.280    0.000  254.280     0.000  495.591    0.000  495.591     0.000  320.400    0.000  320.400
144.60   338.228  245.098    0.000  245.098     0.000  499.091    0.000  499.091     0.000  249.826    0.000  249.826
144.70   297.221  246.651    0.000  246.651     0.000  421.961    0.000  421.961     0.000  280.990    0.000  280.990
144.80   292.598  239.841    0.000  239.841     0.000  467.702    0.000  467.702     0.000  398.716    0.000  398.716
144.90   283.092  258.948    0.000  258.948     0.000  489.323    0.000  489.323     0.000  438.024    0.000  438.024
145.00   286.126  246.942    0.000  246.942     0.000  424.727    0.000  424.727     0.000  338.898    0.000  338.898
145.10   268.668  253.444    0.000  253.444     0.000  495.978    0.000  495.978     0.000  508.800    0.000  508.800
145.20   278.073  244.725    0.000  244.725     0.000  451.881    0.000  451.881     0.000  428.373    0.000  428.373
145.30   322.190  229.674    0.000  229.674     0.000  480.109    0.000  480.109     0.000  479.844    0.000  479.844
145.40   299.112  236.938    0.000  236.938     0.000  495.677    0.000  495.677     0.000  419.426    0.000  419.426
145.50   330.669  233.974    0.000  233.974     0.000  490.056    0.000  490.056     0.000  498.244    0.000  498.244
145.60   330.746  211.302    0.000  211.302     0.000  466.365    0.000  466.365     0.000  329.046    0.000  329.046
145.70   359.337  211.391    0.000  211.391     0.000  444.097    0.000  444.097     0.000  391.477    0.000  391.477
145.80   316.325  254.650    0.000  254.650     0.000  437.656    0.000  437.656     0.000  371.370    0.000  371.370
145.90   330.349  211.460    0.000  211.460     0.000  493.384    0.000  493.384     0.000  488.894    0.000  488.894
146.00   306.382  218.611    0.000  218.611     0.000  431.733    0.000  431.733     0.000  360.010    0.000  360.010
146.10   346.447  221.528    0.000  221.528     0.000  493.686    0.000  493.686     0.000  459.437    0.000  459.437
146.20   300.666  255.219    0.000  255.219     0.000  499.654    0.000  499.654     0.000  508.398    0.000  508.398
146.30   297.942  242.896    0.000  242.896     0.000  481.233    0.000  481.233     0.000  368.757    0.000  368.757
146.40   322.151  217.848    0.000  217.848     0.000  418.979    0.000  418.979     0.000  338.597    0.000  338.597
146.50   270.703  276.934    0.000  276.934     0.000  477.169    0.000  477.169     0.000  460.241    0.000  460.241
146.60   278.121  273.125    0.000  273.125     0.000  473.019    0.000  473.019     0.000  500.153    0.000  500.153
146.70   284.178  255.064    0.000  255.064     0.000  467.874    0.000  467.874     0.000  428.674    0.000  428.674
146.80   308.867  255.583    0.000  255.583     0.000  465.671    0.000  465.671     0.000  448.580    0.000  448.580
146.90   308.896  229.616    0.000  229.616     0.000  492.905    0.000  492.905     0.000  529.910    0.000  529.910
147.00   361.980  188.357    0.000  188.357     0.000  439.599    0.000  439.599     0.000  329.749    0.000  329.749
147.10   334.474  209.449    0.000  209.449     0.000  445.306    0.000  445.306     0.000  368.656    0.000  368.656
147.20   330.703  178.776    0.000  178.776     0.000  441.586    0.000  441.586     0.000  399.117    0.000  399.117
147.30   320.715  189.985    0.000  189.985     0.000  439.858    0.000  439.858     0.000  279.382    0.000  279.382
147.40   317.424  227.201    0.000  227.201     0.000  430.819    0.000  430.819     0.000  359.305    0.000  359.305
147.50   306.593  229.405    0.000  229.405     0.000  448.634    0.000  448.634     0.000  449.484    0.000  449.484
147.60   362.743  190.841    0.000  190.841     0.000  399.913    0.000  399.913     0.000  269.932    0.000  269.932
147.70   364.183  197.442    0.000  197.442     0.000  397.837    0.000  397.837     0.000  249.021    0.000  249.021
147.80   322.818  199.941    0.000  199.941     0.000  403.280    0.000  403.280     0.000  289.737    0.000  289.737
147.90   346.139  193.768    0.000  193.768     0.000  370.986    0.000  370.986     0.000  270.031    0.000  270.031
148.00   341.980  230.449    0.000  230.449     0.000  426.891    0.000  426.891     0.000  369.360    0.000  369.360
148.10   353.867  211.852    0.000  211.852     0.000  410.378    0.000  410.378     0.000  268.927    0.000  268.927
148.20   365.793  195.797    0.000  195.797     0.000  423.472    0.000  423.472     0.000  421.235    0.000  421.235
148.30   312.123  196.330    0.000  196.330     0.000  368.825    0.000  368.825     0.000  200.363    0.000  200.363
148.40   364.123  233.517    0.000  233.517     0.000  473.497    0.000  473.497     0.000  349.153    0.000  349.153
148.50   368.445  246.298    0.000  246.298     0.000  432.033    0.000  432.033     0.000  341.812    0.000  341.812
148.60   379.307  222.639    0.000  222.639     0.000  482.959    0.000  482.959     0.000  351.966    0.000  351.966
148.70   358.928  232.696    0.000  232.696     0.000  493.341    0.000  493.341     0.000  471.702    0.000  471.702
148.80   328.508  280.562    0.000  280.562     0.000  460.697    0.000  460.697     0.000  430.181    0.000  430.181
148.90   366.521  253.826    0.000  253.826     0.000  490.616    0.000  490.616     0.000  462.452    0.000  462.452
149.00   423.995  229.697    0.000  229.697     0.000  472.976    0.000  472.976     0.000  441.542    0.000  441.542
149.10   404.102  215.951    0.000  215.951     0.000  529.006    0.000  529.006     0.000  400.625    0.000  400.625
149.20   400.891  227.478    0.000  227.478     0.000  506.442    0.000  506.442     0.000  380.218    0.000  380.218
149.30   401.356  226.434    0.000  226.434     0.000  515.173    0.000  515.173     0.000  509.905    0.000  509.905
149.40   418.624  207.582    0.000  207.582     0.000  533.981    0.000  533.981     0.000  420.431    0.000  420.431
149.50   434.316  175.031    0.000  175.031     0.000  510.462    0.000  510.462     0.000  459.438    0.000  459.438
149.60   361.908  227.458    0.000  227.458     0.000  471.375    0.000  471.375     0.000  539.661    0.000  539.661
149.70   336.356  228.842    0.000  228.842     0.000  489.789    0.000  489.789     0.000  431.888    0.000  431.888
149.80   407.234  240.658    0.000  240.658     0.000  565.539    0.000  565.539     0.000  471.601    0.000  471.601
149.90   419.141  221.994    0.000  221.994     0.000  485.859    0.000  485.859     0.000  452.198    0.000  452.198
150.00   398.648  211.296    0.000  211.296     0.000  522.305    0.000  522.305     0.000  450.288    0.000  450.288
150.10   347.169  295.120    0.000  295.120     0.000  539.468    0.000  539.468     0.000  442.447    0.000  442.447
150.20   371.512  276.825    0.000  276.825     0.000  553.522    0.000  553.522     0.000  439.431    0.000  439.431
150.30   374.027  306.511    0.000  306.511     0.000  490.872    0.000  490.872     0.000  371.368    0.000  371.368
150.40   406.562  291.965    0.000  291.965     0.000  489.536    0.000  489.536     0.000  512.017    0.000  512.017
150.50   357.172  299.629    0.000  299.629     0.000  541.543    0.000  541.543     0.000  540.466    0.000  540.466
150.60   353.925  315.491    0.000  315.491     0.000  566.012    0.000  566.012     0.000  440.837    0.000  440.837
150.70   326.857  292.269    0.000  292.269     0.000  547.597    0.000  547.597     0.000  451.394    0.000  451.394
150.80   387.460  280.618    0.000  280.618     0.000  557.197    0.000  557.197     0.000  501.762    0.000  501.762
150.90   334.241  302.295    0.000  302.295     0.000  538.650    0.000  538.650     0.000  551.626    0.000  551.626
151.00   339.926  296.958    0.000  296.958     0.000  496.404    0.000  496.404     0.000  455.515    0.000  455.515
151.10   310.301  314.211    0.000  314.211     0.000  512.834    0.000  512.834     0.000  453.907    0.000  453.907
151.20   303.939  303.574    0.000  303.574     0.000  497.788    0.000  497.788     0.000  495.829    0.000  495.829
151.30   325.710  288.258    0.000  288.258     0.000  517.548    0.000  517.548     0.000  413.794    0.000  413.794
151.40   275.869  296.347    0.000  296.347     0.000  459.743    0.000  459.743     0.000  342.917    0.000  342.917
151.50   303.619  286.136    0.000  286.136     0.000  450.013    0.000  450.013     0.000  303.610    0.000  303.610
151.60   291.650  307.159    0.000  307.159     0.000  521.223    0.000  521.223     0.000  364.633    0.000  364.633
151.70   330.453  263.937    0.000  263.937     0.000  462.427    0.000  462.427     0.000  384.540    0.000  384.540
151.80   307.589  262.084    0.000  262.084     0.000  483.049    0.000  483.049     0.000  273.450    0.000  273.450
151.90   351.819  226.757    0.000  226.757     0.000  456.289    0.000  456.289     0.000  253.545    0.000  253.545
152.00   297.205  284.595    0.000  284.595     0.000  501.900    0.000  501.900     0.000  213.030    0.000  213.030
152.10   318.412  261.716    0.000  261.716     0.000  455.775    0.000  455.775     0.000  270.737    0.000  270.737
152.20   296.940  236.343    0.000  236.343     0.000  453.268    0.000  453.268     0.000  250.228    0.000  250.228
152.30   276.601  230.380    0.000  230.380     0.000  398.187    0.000  398.187     0.000  170.806    0.000  170.806
152.40   268.495  243.490    0.000  243.490     0.000  400.868    0.000  400.868     0.000  200.665    0.000  200.665
152.50   309.593  234.382    0.000  234.382     0.000  435.282    0.000  435.282     0.000  220.369    0.000  220.369
152.60   292.462  227.435    0.000  227.435     0.000  425.857    0.000  425.857     0.000  240.275    0.000  240.275
152.70   277.508  249.767    0.000  249.767     0.000  448.598    0.000  448.598     0.000  170.605    0.000  170.605
152.80   279.860  255.524    0.000  255.524     0.000  395.074    0.000  395.074     0.000  271.742    0.000  271.742
152.90   272.320  247.608    0.000  247.608     0.000  394.037    0.000  394.037     0.000  280.891    0.000  280.891
153.00   286.101  246.589    0.000  246.589     0.000  439.000    0.000  439.000     0.000  271.340    0.000  271.340
153.10   284.560  234.065    0.000  234.065     0.000  411.071    0.000  411.071     0.000  220.973    0.000  220.973
153.20   237.568  221.622    0.000  221.622     0.000  408.650    0.000  408.650     0.000  221.174    0.000  221.174
153.30   257.689  251.208    0.000  251.208     0.000  413.838    0.000  413.838     0.000  300.796    0.000  300.796
153.40   265.845  257.201    0.000  257.201     0.000  428.105    0.000  428.105     0.000  301.399    0.000  301.399
153.50   282.844  234.653    0.000  234.653     0.000  397.582    0.000  397.582     0.000  291.849    0.000  291.849
153.60   248.835  270.421    0.000  270.421     0.000  445.918    0.000  445.918     0.000  300.394    0.000  300.394
153.70   241.779  251.044    0.000  251.044     0.000  398.706    0.000  398.706     0.000  270.737    0.000  270.737
153.80   278.669  266.441    0.000  266.441     0.000  407.612    0.000  407.612     0.000  230.925    0.000  230.925
153.90   271.377  256.288    0.000  256.288     0.000  383.703    0.000  383.703     0.000  120.238    0.000  120.238
154.00   334.119  250.848    0.000  250.848     0.000  430.094    0.000  430.094     0.000  411.484    0.000  411.484
154.10   300.464  249.653    0.000  249.653     0.000  420.928    0.000  420.928     0.000  181.161    0.000  181.161
154.20   316.115  240.174    0.000  240.174     0.000  448.944    0.000  448.944     0.000  150.700    0.000  150.700
154.30   298.521  230.865    0.000  230.865     0.000  436.233    0.000  436.233     0.000  150.700    0.000  150.700
154.40   281.769  239.648    0.000  239.648     0.000  464.508    0.000  464.508     0.000  191.114    0.000  191.114
154.50   286.382  238.888    0.000  238.888     0.000  456.726    0.000  456.726     0.000  220.570    0.000  220.570
154.60   263.336  257.939    0.000  257.939     0.000  441.854    0.000  441.854     0.000  151.303    0.000  151.303
154.70   240.810  262.601    0.000  262.601     0.000  451.106    0.000  451.106     0.000  229.518    0.000  229.518
154.80   249.013  283.133    0.000  283.133     0.000  462.434    0.000  462.434     0.000  190.511    0.000  190.511
154.90   285.517  247.701    0.000  247.701     0.000  430.872    0.000  430.872     0.000  159.848    0.000  159.848
155.00   253.564  269.721    0.000  269.721     0.000  432.689    0.000  432.689     0.000  209.612    0.000  209.612
155.10   278.605  268.384    0.000  268.384     0.000  461.742    0.000  461.742     0.000  199.458    0.000  199.458
155.20   243.992  276.262    0.000  276.262     0.000  383.488    0.000  383.488     0.000  239.270    0.000  239.270
155.30   263.521  268.632    0.000  268.632     0.000  463.644    0.000  463.644     0.000  210.014    0.000  210.014
155.40   271.772  283.444    0.000  283.444     0.000  470.908    0.000  470.908     0.000  249.223    0.000  249.223
155.50   255.562  283.923    0.000  283.923     0.000  481.889    0.000  481.889     0.000  270.133    0.000  270.133
155.60   280.294  278.809    0.000  278.809     0.000  462.475    0.000  462.475     0.000  290.441    0.000  290.441
155.70   316.362  233.161    0.000  233.161     0.000  448.858    0.000  448.858     0.000  280.086    0.000  280.086
155.80   286.781  256.811    0.000  256.811     0.000  449.550    0.000  449.550     0.000  288.833    0.000  288.833
155.90   238.392  280.266    0.000  280.266     0.000  427.759    0.000  427.759     0.000  260.382    0.000  260.382
156.00   235.238  278.047    0.000  278.047     0.000  446.955    0.000  446.955     0.000  290.240    0.000  290.240
156.10   273.156  230.430    0.000  230.430     0.000  388.503    0.000  388.503     0.000  199.660    0.000  199.660
156.20   240.002  261.950    0.000  261.950     0.000  426.808    0.000  426.808     0.000  260.382    0.000  260.382
156.30   247.895  267.923    0.000  267.923     0.000  413.741    0.000  413.741     0.000  231.628    0.000  231.628
156.40   249.152  295.245    0.000  295.245     0.000  474.971    0.000  474.971     0.000  308.939    0.000  308.939
156.50   245.988  248.604    0.000  248.604     0.000  434.623    0.000  434.623     0.000  291.143    0.000  291.143
156.60   268.422  284.170    0.000  284.170     0.000  428.019    0.000  428.019     0.000  229.518    0.000  229.518
156.70   236.757  282.852    0.000  282.852     0.000  433.812    0.000  433.812     0.000  279.885    0.000  279.885
156.80   261.672  259.219    0.000  259.219     0.000  392.826    0.000  392.826     0.000  249.826    0.000  249.826
156.90   262.042  298.645    0.000  298.645     0.000  442.632    0.000  442.632     0.000  349.354    0.000  349.354
157.00   227.988  293.647    0.000  293.647     0.000  392.048    0.000  392.048     0.000  209.813    0.000  209.813
157.10   265.100  296.543    0.000  296.543     0.000  424.733    0.000  424.733     0.000  269.731    0.000  269.731
157.20   219.972  318.216    0.000  318.216     0.000  423.090    0.000  423.090     0.000  249.424    0.000  249.424
157.30   253.612  312.205    0.000  312.205     0.000  432.385    0.000  432.385     0.000  180.357    0.000  180.357
157.40   279.400  283.151    0.000  283.151     0.000  398.879    0.000  398.879     0.000  199.660    0.000  199.660
157.50   245.833  277.444    0.000  277.444     0.000  434.764    0.000  434.764     0.000  279.684    0.000  279.684
157.60   240.926  318.772    0.000  318.772     0.000  433.726    0.000  433.726     0.000  279.483    0.000  279.483
157.70   249.061  295.403    0.000  295.403     0.000  437.098    0.000  437.098     0.000  250.630    0.000  250.630
157.80   248.564  284.170    0.000  284.170     0.000  429.402    0.000  429.402     0.000  219.967    0.000  219.967
157.90   240.905  285.122    0.000  285.122     0.000  450.674    0.000  450.674     0.000  289.034    0.000  289.034
158.00   231.065  296.494    0.000  296.494     0.000  398.879    0.000  398.879     0.000  280.287    0.000  280.287
158.10   240.421  303.192    0.000  303.192     0.000  454.824    0.000  454.824     0.000  229.116    0.000  229.116
158.20   239.942  276.086    0.000  276.086     0.000  387.552    0.000  387.552     0.000  219.967    0.000  219.967
158.30   233.436  320.170    0.000  320.170     0.000  426.722    0.000  426.722     0.000  199.257    0.000  199.257
158.40   231.454  300.436    0.000  300.436     0.000  432.861    0.000  432.861     0.000  219.967    0.000  219.967
158.50   257.429  285.066    0.000  285.066     0.000  444.275    0.000  444.275     0.000  309.141    0.000  309.141
158.60   234.693  285.830    0.000  285.830     0.000  401.646    0.000  401.646     0.000  240.476    0.000  240.476
158.70   204.003  303.832    0.000  303.832     0.000  387.638    0.000  387.638     0.000  210.417    0.000  210.417
158.80   242.386  299.611    0.000  299.611     0.000  431.564    0.000  431.564     0.000  300.595    0.000  300.595
158.90   243.154  282.447    0.000  282.447     0.000  384.179    0.000  384.179     0.000  230.523    0.000  230.523
159.00   236.126  270.138    0.000  270.138     0.000  374.841    0.000  374.841     0.000  170.404    0.000  170.404
159.10   214.753  297.868    0.000  297.868     0.000  391.875    0.000  391.875     0.000  210.216    0.000  210.216
159.20   208.340  300.279    0.000  300.279     0.000  432.557    0.000  432.557     0.000  199.861    0.000  199.861
159.30   207.254  309.445    0.000  309.445     0.000  450.975    0.000  450.975     0.000  270.133    0.000  270.133
159.40   227.657  300.664    0.000  300.664     0.000  442.933    0.000  442.933     0.000  200.866    0.000  200.866
159.50   243.027  319.559    0.000  319.559     0.000  431.044    0.000  431.044     0.000  251.032    0.000  251.032
159.60   251.016  307.657    0.000  307.657     0.000  451.926    0.000  451.926     0.000  269.932    0.000  269.932
159.70   238.721  294.965    0.000  294.965     0.000  427.586    0.000  427.586     0.000  321.305    0.000  321.305
159.80   274.336  270.072    0.000  270.072     0.000  404.024    0.000  404.024     0.000  280.488    0.000  280.488
159.90   278.734  269.256    0.000  269.256     0.000  433.553    0.000  433.553     0.000  299.188    0.000  299.188
160.00   257.488  272.078    0.000  272.078     0.000  391.184    0.000  391.184     0.000  209.210    0.000  209.210
160.10   265.783  276.032    0.000  276.032     0.000  444.102    0.000  444.102     0.000  368.857    0.000  368.857
160.20   286.714  268.027    0.000  268.027     0.000  430.526    0.000  430.526     0.000  341.211    0.000  341.211
160.30   254.547  280.572    0.000  280.572     0.000  436.233    0.000  436.233     0.000  279.483    0.000  279.483
160.40   324.503  224.221    0.000  224.221     0.000  434.504    0.000  434.504     0.000  269.530    0.000  269.530
160.50   264.613  278.653    0.000  278.653     0.000  410.033    0.000  410.033     0.000  170.404    0.000  170.404
160.60   243.935  290.296    0.000  290.296     0.000  382.882    0.000  382.882     0.000  160.451    0.000  160.451
160.70   243.300  264.738    0.000  264.738     0.000  401.646    0.000  401.646     0.000  160.653    0.000  160.653
160.80   240.842  268.877    0.000  268.877     0.000  363.513    0.000  363.513     0.000   40.213    0.000   40.213
160.90   243.281  270.589    0.000  270.589     0.000  384.179    0.000  384.179     0.000  220.772    0.000  220.772
161.00   245.563  281.446    0.000  281.446     0.000  411.244    0.000  411.244     0.000  270.737    0.000  270.737
161.10   220.586  270.541    0.000  270.541     0.000  376.224    0.000  376.224     0.000  160.653    0.000  160.653
161.20   239.354  290.429    0.000  290.429     0.000  393.647    0.000  393.647     0.000   99.930    0.000   99.930
161.30   302.568  297.715    0.000  297.715     0.000  493.735    0.000  493.735     0.000  230.121    0.000  230.121
161.40   277.352  304.383    0.000  304.383     0.000  513.233    0.000  513.233     0.000  130.392    0.000  130.392
161.50   257.334  266.216    0.000  266.216     0.000  462.174    0.000  462.174     0.000   80.628    0.000   80.628
161.60   245.006  296.653    0.000  296.653     0.000  437.617    0.000  437.617     0.000   50.769    0.000   50.769
161.70   242.817  271.015    0.000  271.015     0.000  410.033    0.000  410.033     0.000  210.014    0.000  210.014
161.80   283.547  246.261    0.000  246.261     0.000  385.217    0.000  385.217     0.000  119.836    0.000  119.836
161.90   237.073  304.786    0.000  304.786     0.000  476.268    0.000  476.268     0.000  240.878    0.000  240.878
162.00   260.871  254.646    0.000  254.646     0.000  402.770    0.000  402.770     0.000  210.014    0.000  210.014
162.10   224.178  303.517    0.000  303.517     0.000  365.935    0.000  365.935     0.000  229.920    0.000  229.920
162.20   228.304  270.846    0.000  270.846     0.000  397.841    0.000  397.841     0.000  149.694    0.000  149.694
162.30   230.641  312.816    0.000  312.816     0.000  418.075    0.000  418.075     0.000  219.766    0.000  219.766
162.40   230.122  285.906    0.000  285.906     0.000  390.837    0.000  390.837     0.000  200.263    0.000  200.263
162.50   231.753  281.362    0.000  281.362     0.000  404.759    0.000  404.759     0.000  199.861    0.000  199.861
162.60   235.560  266.674    0.000  266.674     0.000  383.833    0.000  383.833     0.000  190.310    0.000  190.310
162.70   267.646  274.357    0.000  274.357     0.000  426.030    0.000  426.030     0.000  219.766    0.000  219.766
162.80   263.449  266.516    0.000  266.516     0.000  386.255    0.000  386.255     0.000  210.618    0.000  210.618
162.90   238.136  268.467    0.000  268.467     0.000  392.653    0.000  392.653     0.000  250.429    0.000  250.429
163.00   248.938  262.476    0.000  262.476     0.000  398.274    0.000  398.274     0.000  199.861    0.000  199.861
163.10   217.130  281.100    0.000  281.100     0.000  412.714    0.000  412.714     0.000  219.766    0.000  219.766
163.20   257.999  257.437    0.000  257.437     0.000  417.556    0.000  417.556     0.000  219.766    0.000  219.766
163.30   271.235  242.406    0.000  242.406     0.000  419.545    0.000  419.545     0.000  220.369    0.000  220.369
163.40   241.292  288.395    0.000  288.395     0.000  392.913    0.000  392.913     0.000  240.074    0.000  240.074
163.50   237.776  308.602    0.000  308.602     0.000  461.050    0.000  461.050     0.000  299.992    0.000  299.992
163.60   244.371  276.804    0.000  276.804     0.000  432.385    0.000  432.385     0.000  229.317    0.000  229.317
163.70   249.055  274.835    0.000  274.835     0.000  406.402    0.000  406.402     0.000  189.707    0.000  189.707
163.80   251.676  273.353    0.000  273.353     0.000  425.684    0.000  425.684     0.000  180.558    0.000  180.558
163.90   227.325  274.942    0.000  274.942     0.000  396.717    0.000  396.717     0.000  159.848    0.000  159.848
164.00   233.653  295.773    0.000  295.773     0.000  429.184    0.000  429.184     0.000  242.286    0.000  242.286
164.10   223.665  278.367    0.000  278.367     0.000  388.849    0.000  388.849     0.000  240.677    0.000  240.677
164.20   229.283  253.129    0.000  253.129     0.000  405.666    0.000  405.666     0.000  240.878    0.000  240.878
164.30   232.307  291.595    0.000  291.595     0.000  422.009    0.000  422.009     0.000  260.784    0.000  260.784
164.40   252.978  276.325    0.000  276.325     0.000  400.781    0.000  400.781     0.000  200.062    0.000  200.062
164.50   243.251  281.186    0.000  281.186     0.000  403.375    0.000  403.375     0.000  260.181    0.000  260.181
164.60   249.084  268.854    0.000  268.854     0.000  383.747    0.000  383.747     0.000  240.275    0.000  240.275
164.70   224.874  266.592    0.000  266.592     0.000  402.856    0.000  402.856     0.000  250.429    0.000  250.429
164.80   234.175  274.522    0.000  274.522     0.000  406.402    0.000  406.402     0.000  290.240    0.000  290.240
164.90   228.231  265.609    0.000  265.609     0.000  393.172    0.000  393.172     0.000  210.014    0.000  210.014
165.00   258.656  250.491    0.000  250.491     0.000  393.259    0.000  393.259     0.000  199.660    0.000  199.660
165.10   245.568  269.633    0.000  269.633     0.000  420.755    0.000  420.755     0.000  240.074    0.000  240.074
165.20   267.983  238.755    0.000  238.755     0.000  392.221    0.000  392.221     0.000  229.920    0.000  229.920
165.30   259.206  257.690    0.000  257.690     0.000  382.796    0.000  382.796     0.000  210.014    0.000  210.014
165.40   260.857  240.062    0.000  240.062     0.000  381.412    0.000  381.412     0.000  250.630    0.000  250.630
165.50   236.723  250.740    0.000  250.740     0.000  402.424    0.000  402.424     0.000  290.240    0.000  290.240
165.60   256.235  258.402    0.000  258.402     0.000  418.118    0.000  418.118     0.000  150.298    0.000  150.298
165.70   278.454  253.166    0.000  253.166     0.000  410.639    0.000  410.639     0.000  291.246    0.000  291.246
165.80   245.411  273.386    0.000  273.386     0.000  417.729    0.000  417.729     0.000  350.962    0.000  350.962
165.90   262.942  252.779    0.000  252.779     0.000  408.735    0.000  408.735     0.000  311.151    0.000  311.151
166.00   257.971  263.162    0.000  263.162     0.000  434.418    0.000  434.418     0.000  199.458    0.000  199.458
166.10   244.232  258.831    0.000  258.831     0.000  410.379    0.000  410.379     0.000  229.518    0.000  229.518
166.20   281.783  266.746    0.000  266.746     0.000  427.241    0.000  427.241     0.000  199.861    0.000  199.861
166.30   259.396  288.092    0.000  288.092     0.000  421.793    0.000  421.793     0.000  250.228    0.000  250.228
166.40   256.220  286.763    0.000  286.763     0.000  403.981    0.000  403.981     0.000  220.168    0.000  220.168
166.50   258.814  241.117    0.000  241.117     0.000  402.510    0.000  402.510     0.000  210.014    0.000  210.014
166.60   242.821  282.475    0.000  282.475     0.000  395.766    0.000  395.766     0.000  189.707    0.000  189.707
166.70   233.275  263.842    0.000  263.842     0.000  427.846    0.000  427.846     0.000  249.021    0.000  249.021
166.80   247.191  259.102    0.000  259.102     0.000  385.304    0.000  385.304     0.000  209.813    0.000  209.813
166.90   283.011  260.172    0.000  260.172     0.000  420.237    0.000  420.237     0.000  230.322    0.000  230.322
167.00   275.216  246.139    0.000  246.139     0.000  406.315    0.000  406.315     0.000  340.607    0.000  340.607
167.10   279.266  240.223    0.000  240.223     0.000  419.718    0.000  419.718     0.000  299.590    0.000  299.590
167.20   258.475  260.051    0.000  260.051     0.000  396.977    0.000  396.977     0.000  250.228    0.000  250.228
167.30   237.653  277.490    0.000  277.490     0.000  414.616    0.000  414.616     0.000  260.181    0.000  260.181
167.40   247.181  253.175    0.000  253.175     0.000  422.485    0.000  422.485     0.000  230.121    0.000  230.121
167.50   275.657  235.192    0.000  235.192     0.000  439.692    0.000  439.692     0.000  299.791    0.000  299.791
167.60   280.525  232.493    0.000  232.493     0.000  400.521    0.000  400.521     0.000  320.501    0.000  320.501
167.70   261.950  242.589    0.000  242.589     0.000  398.316    0.000  398.316     0.000  250.630    0.000  250.630
167.80   242.240  298.839    0.000  298.839     0.000  450.111    0.000  450.111     0.000  231.529    0.000  231.529
167.90   249.239  250.867    0.000  250.867     0.000  364.205    0.000  364.205     0.000  200.464    0.000  200.464
168.00   234.031  271.263    0.000  271.263     0.000  380.331    0.000  380.331     0.000  169.399    0.000  169.399
168.10   247.072  259.325    0.000  259.325     0.000  387.292    0.000  387.292     0.000  229.518    0.000  229.518
168.20   241.408  262.583    0.000  262.583     0.000  407.439    0.000  407.439     0.000  320.903    0.000  320.903
168.30   255.008  256.704    0.000  256.704     0.000  427.716    0.000  427.716     0.000  330.253    0.000  330.253
168.40   245.154  262.215    0.000  262.215     0.000  422.787    0.000  422.787     0.000  260.583    0.000  260.583
168.50   238.012  255.155    0.000  255.155     0.000  352.359    0.000  352.359     0.000  179.955    0.000  179.955
168.60   225.689  251.035    0.000  251.035     0.000  421.188    0.000  421.188     0.000  289.637    0.000  289.637
168.70   218.650  259.571    0.000  259.571     0.000  381.758    0.000  381.758     0.000  200.263    0.000  200.263
168.80   226.334  279.227    0.000  279.227     0.000  405.320    0.000  405.320     0.000  271.340    0.000  271.340
168.90   294.394  235.668    0.000  235.668     0.000  370.604    0.000  370.604     0.000  251.233    0.000  251.233
169.00   257.508  233.447    0.000  233.447     0.000  398.705    0.000  398.705     0.000  251.434    0.000  251.434
169.10   227.136  258.532    0.000  258.532     0.000  395.506    0.000  395.506     0.000  301.600    0.000  301.600
169.20   224.876  281.663    0.000  281.663     0.000  411.503    0.000  411.503     0.000  281.293    0.000  281.293
169.30   208.027  277.968    0.000  277.968     0.000  390.405    0.000  390.405     0.000  270.938    0.000  270.938
169.40   247.666  269.718    0.000  269.718     0.000  383.055    0.000  383.055     0.000  251.032    0.000  251.032
169.50   218.331  279.627    0.000  279.627     0.000  365.545    0.000  365.545     0.000  230.925    0.000  230.925
169.60   204.434  305.070    0.000  305.070     0.000  413.751    0.000  413.751     0.000  201.670    0.000  201.670
169.70   211.003  280.319    0.000  280.319     0.000  385.909    0.000  385.909     0.000  211.020    0.000  211.020
169.80   211.985  274.454    0.000  274.454     0.000  377.175    0.000  377.175     0.000  140.144    0.000  140.144
169.90   246.608  277.392    0.000  277.392     0.000  405.710    0.000  405.710     0.000  361.518    0.000  361.518
170.00   229.541  303.446    0.000  303.446     0.000  451.884    0.000  451.884     0.000  221.174    0.000  221.174
170.10   227.356  278.114    0.000  278.114     0.000  417.729    0.000  417.729     0.000  320.099    0.000  320.099
170.20   197.814  299.350    0.000  299.350     0.000  391.789    0.000  391.789     0.000  241.280    0.000  241.280
170.30   202.253  287.385    0.000  287.385     0.000  397.409    0.000  397.409     0.000  230.925    0.000  230.925
170.40   252.235  232.003    0.000  232.003     0.000  401.473    0.000  401.473     0.000  160.854    0.000  160.854
170.50   255.449  256.889    0.000  256.889     0.000  400.868    0.000  400.868     0.000  271.139    0.000  271.139
170.60   234.224  273.062    0.000  273.062     0.000  422.312    0.000  422.312     0.000  250.429    0.000  250.429
170.70   207.832  277.628    0.000  277.628     0.000  415.481    0.000  415.481     0.000  170.203    0.000  170.203
170.80   232.757  265.529    0.000  265.529     0.000  406.920    0.000  406.920     0.000  190.109    0.000  190.109
170.90   205.451  302.798    0.000  302.798     0.000  433.034    0.000  433.034     0.000  281.092    0.000  281.092
171.00   261.856  282.958    0.000  282.958     0.000  442.632    0.000  442.632     0.000  200.464    0.000  200.464
171.10   289.383  241.040    0.000  241.040     0.000  450.847    0.000  450.847     0.000  319.294    0.000  319.294
171.20   299.447  205.505    0.000  205.505     0.000  411.071    0.000  411.071     0.000  249.625    0.000  249.625
171.30   324.165  215.835    0.000  215.835     0.000  441.767    0.000  441.767     0.000  289.637    0.000  289.637
171.40   328.563  207.467    0.000  207.467     0.000  415.481    0.000  415.481     0.000  218.962    0.000  218.962
171.50   341.879  170.738    0.000  170.738     0.000  442.546    0.000  442.546     0.000  279.483    0.000  279.483
171.60   298.856  178.411    0.000  178.411     0.000  392.740    0.000  392.740     0.000  189.305    0.000  189.305
171.70   296.674  201.346    0.000  201.346     0.000  452.317    0.000  452.317     0.000  299.791    0.000  299.791
171.80   309.054  193.282    0.000  193.282     0.000  443.144    0.000  443.144     0.000  269.932    0.000  269.932
171.90   311.790  184.915    0.000  184.915     0.000  392.384    0.000  392.384     0.000  219.565    0.000  219.565
172.00   328.369  166.172    0.000  166.172     0.000  443.657    0.000  443.657     0.000  210.717    0.000  210.717
172.10   351.020  162.098    0.000  162.098     0.000  384.947    0.000  384.947     0.000  210.516    0.000  210.516
172.20   358.548  140.616    0.000  140.616     0.000  396.275    0.000  396.275     0.000  140.445    0.000  140.445
172.30   333.883  128.669    0.000  128.669     0.000  380.494    0.000  380.494     0.000  170.002    0.000  170.002
172.40   382.288  124.129    0.000  124.129     0.000  376.474    0.000  376.474     0.000  149.996    0.000  149.996
172.50   380.909  111.053    0.000  111.053     0.000  395.799    0.000  395.799     0.000  179.954    0.000  179.954
172.60   409.962  107.377    0.000  107.377     0.000  422.736    0.000  422.736     0.000  319.595    0.000  319.595
172.70   356.511  126.116    0.000  126.116     0.000  374.008    0.000  374.008     0.000  150.096    0.000  150.096
172.80   368.411  151.463    0.000  151.463     0.000  427.747    0.000  427.747     0.000  250.629    0.000  250.629
172.90   354.238  150.438    0.000  150.438     0.000  435.705    0.000  435.705     0.000  251.031    0.000  251.031
173.00   397.229  125.326    0.000  125.326     0.000  345.907    0.000  345.907     0.000  160.049    0.000  160.049
173.10   358.945  127.466    0.000  127.466     0.000  360.953    0.000  360.953     0.000  140.545    0.000  140.545
173.20   339.594  124.163    0.000  124.163     0.000  377.164    0.000  377.164     0.000  119.635    0.000  119.635
173.30   383.516  171.698    0.000  171.698     0.000  407.775    0.000  407.775     0.000  250.328    0.000  250.328
173.40   347.396  193.536    0.000  193.536     0.000  399.222    0.000  399.222     0.000  200.866    0.000  200.866
173.50   326.593  195.078    0.000  195.078     0.000  377.867    0.000  377.867     0.000  249.826    0.000  249.826
173.60   356.917  184.842    0.000  184.842     0.000  400.349    0.000  400.349     0.000  259.578    0.000  259.578
173.70   396.864  110.399    0.000  110.399     0.000  391.346    0.000  391.346     0.000  210.014    0.000  210.014
173.80   373.350  131.916    0.000  131.916     0.000  390.095    0.000  390.095     0.000  240.375    0.000  240.375
173.90   353.550  112.952    0.000  112.952     0.000  421.266    0.000  421.266     0.000  210.416    0.000  210.416
174.00   362.748  122.770    0.000  122.770     0.000  353.730    0.000  353.730     0.000  180.657    0.000  180.657
174.10   412.510  127.799    0.000  127.799     0.000  389.744    0.000  389.744     0.000  170.102    0.000  170.102
174.20   399.623  108.443    0.000  108.443     0.000  379.717    0.000  379.717     0.000  180.156    0.000  180.156
174.30   339.483  127.772    0.000  127.772     0.000  354.682    0.000  354.682     0.000  110.385    0.000  110.385
174.40   359.572  128.000    0.000  128.000     0.000  388.968    0.000  388.968     0.000  160.250    0.000  160.250
174.50   376.327  129.002    0.000  129.002     0.000  378.593    0.000  378.593     0.000  160.450    0.000  160.450
174.60   369.542  117.777    0.000  117.777     0.000  366.789    0.000  366.789     0.000  170.805    0.000  170.805
174.70   387.008  121.402    0.000  121.402     0.000  356.673    0.000  356.673     0.000  280.488    0.000  280.488
174.80   358.137  124.341    0.000  124.341     0.000  362.810    0.000  362.810     0.000  140.545    0.000  140.545
174.90   371.375  113.247    0.000  113.247     0.000  374.699    0.000  374.699     0.000  160.349    0.000  160.349
175.00   357.584  118.037    0.000  118.037     0.000  348.068    0.000  348.068     0.000  130.591    0.000  130.591
175.10   327.233  152.678    0.000  152.678     0.000  338.256    0.000  338.256     0.000  140.445    0.000  140.445
175.20   316.506  169.997    0.000  169.997     0.000  357.149    0.000  357.149     0.000  140.444    0.000  140.444
175.30   336.466  129.438    0.000  129.438     0.000  353.864    0.000  353.864     0.000  140.746    0.000  140.746
175.40   356.315  129.484    0.000  129.484     0.000  329.047    0.000  329.047     0.000  160.552    0.000  160.552
175.50   327.910  158.819    0.000  158.819     0.000  373.792    0.000  373.792     0.000  200.865    0.000  200.865
175.60   342.014  153.997    0.000  153.997     0.000  391.430    0.000  391.430     0.000  221.274    0.000  221.274
175.70   391.201  101.845    0.000  101.845     0.000  373.319    0.000  373.319     0.000  170.404    0.000  170.404
175.80   333.861  158.292    0.000  158.292     0.000  378.423    0.000  378.423     0.000  249.825    0.000  249.825
175.90   386.550  131.437    0.000  131.437     0.000  471.072    0.000  471.072     0.000  330.252    0.000  330.252
176.00   315.800  172.878    0.000  172.878     0.000  368.996    0.000  368.996     0.000  110.586    0.000  110.586
176.10   319.607  179.807    0.000  179.807     0.000  388.669    0.000  388.669     0.000  219.665    0.000  219.665
176.20   323.501  158.685    0.000  158.685     0.000  381.573    0.000  381.573     0.000  180.055    0.000  180.055
176.30   316.395  165.288    0.000  165.288     0.000  362.899    0.000  362.899     0.000  170.002    0.000  170.002
176.40   345.317  121.350    0.000  121.350     0.000  378.329    0.000  378.329     0.000  180.156    0.000  180.156
176.50   324.215  164.326    0.000  164.326     0.000  362.596    0.000  362.596     0.000  170.404    0.000  170.404
176.60   321.578  149.863    0.000  149.863     0.000  386.427    0.000  386.427     0.000  190.511    0.000  190.511
176.70   358.010  154.591    0.000  154.591     0.000  373.404    0.000  373.404     0.000  160.351    0.000  160.351
176.80   333.900  154.842    0.000  154.842     0.000  377.859    0.000  377.859     0.000  160.451    0.000  160.451
176.90   342.603  162.583    0.000  162.583     0.000  432.077    0.000  432.077     0.000  219.766    0.000  219.766
177.00   338.570  176.755    0.000  176.755     0.000  410.379    0.000  410.379     0.000  231.126    0.000  231.126
177.10   341.551  163.988    0.000  163.988     0.000  412.541    0.000  412.541     0.000  260.181    0.000  260.181
177.20   319.473  165.736    0.000  165.736     0.000  396.804    0.000  396.804     0.000  120.238    0.000  120.238
177.30   336.901  172.018    0.000  172.018     0.000  428.278    0.000  428.278     0.000  179.955    0.000  179.955
177.40   362.442  136.244    0.000  136.244     0.000  392.301    0.000  392.301     0.000  200.764    0.000  200.764
177.50   369.387  122.504    0.000  122.504     0.000  383.043    0.000  383.043     0.000  200.764    0.000  200.764
177.60   392.924  118.050    0.000  118.050     0.000  362.552    0.000  362.552     0.000  240.475    0.000  240.475
177.70   397.979  128.907    0.000  128.907     0.000  429.914    0.000  429.914     0.000  220.670    0.000  220.670
177.80   359.637  135.667    0.000  135.667     0.000  361.951    0.000  361.951     0.000  250.931    0.000  250.931
177.90   355.017  126.267    0.000  126.267     0.000  360.736    0.000  360.736     0.000  170.605    0.000  170.605
178.00   421.451  116.402    0.000  116.402     0.000  426.974    0.000  426.974     0.000  299.389    0.000  299.389
178.10   408.326   87.508    0.000   87.508     0.000  384.038    0.000  384.038     0.000  299.388    0.000  299.388
178.20   380.146  106.480    0.000  106.480     0.000  408.900    0.000  408.900     0.000  339.802    0.000  339.802
178.30   350.603  141.120    0.000  141.120     0.000  382.098    0.000  382.098     0.000  210.818    0.000  210.818
178.40   296.975  180.387    0.000  180.387     0.000  355.247    0.000  355.247     0.000  160.753    0.000  160.753
178.50   301.621  190.752    0.000  190.752     0.000  359.873    0.000  359.873     0.000  200.463    0.000  200.463
178.60   342.425  159.158    0.000  159.158     0.000  378.157    0.000  378.157     0.000  250.831    0.000  250.831
178.70   372.671  139.030    0.000  139.030     0.000  419.967    0.000  419.967     0.000  190.409    0.000  190.409
178.80   357.052  127.743    0.000  127.743     0.000  390.567    0.000  390.567     0.000  230.020    0.000  230.020
178.90   350.179  153.716    0.000  153.716     0.000  403.193    0.000  403.193     0.000  150.699    0.000  150.699
179.00   363.595  150.393    0.000  150.393     0.000  419.491    0.000  419.491     0.000  150.599    0.000  150.599
179.10   360.146  114.459    0.000  114.459     0.000  408.813    0.000  408.813     0.000  210.818    0.000  210.818
179.20   359.633  123.618    0.000  123.618     0.000  375.609    0.000  375.609     0.000  140.645    0.000  140.645
179.30   357.207  123.281    0.000  123.281     0.000  387.755    0.000  387.755     0.000   99.930    0.000   99.930
179.40   354.073  133.088    0.000  133.088     0.000  375.349    0.000  375.349     0.000  160.753    0.000  160.753
179.50   323.845  144.952    0.000  144.952     0.000  340.675    0.000  340.675     0.000  150.097    0.000  150.097
179.60   336.087  155.213    0.000  155.213     0.000  374.096    0.000  374.096     0.000  150.901    0.000  150.901
179.70   331.287  173.778    0.000  173.778     0.000  421.707    0.000  421.707     0.000  159.647    0.000  159.647
179.80   371.218  149.952    0.000  149.952     0.000  431.391    0.000  431.391     0.000  210.819    0.000  210.819
179.90   336.268  153.023    0.000  153.023     0.000  366.280    0.000  366.280     0.000  130.392    0.000  130.392
180.00   346.770  145.011    0.000  145.011     0.000  406.783    0.000  406.783     0.000  191.114    0.000  191.114
180.10   362.189  137.486    0.000  137.486     0.000  412.923    0.000  412.923     0.000  241.279    0.000  241.279
180.20   372.535  128.409    0.000  128.409     0.000  385.167    0.000  385.167     0.000  160.351    0.000  160.351
180.30   354.630  132.063    0.000  132.063     0.000  368.302    0.000  368.302     0.000  130.392    0.000  130.392
180.40   360.829  110.167    0.000  110.167     0.000  345.215    0.000  345.215     0.000  139.943    0.000  139.943
180.50   374.310  112.887    0.000  112.887     0.000  423.514    0.000  423.514     0.000  150.599    0.000  150.599
180.60   382.838  124.792    0.000  124.792     0.000  368.217    0.000  368.217     0.000  180.356    0.000  180.356
180.70   371.654  130.916    0.000  130.916     0.000  425.284    0.000  425.284     0.000  159.848    0.000  159.848
180.80   379.903  119.205    0.000  119.205     0.000  402.937    0.000  402.937     0.000  230.523    0.000  230.523
180.90   349.568  118.286    0.000  118.286     0.000  319.837    0.000  319.837     0.000  101.337    0.000  101.337
181.00   347.344  124.568    0.000  124.568     0.000  359.095    0.000  359.095     0.000  130.592    0.000  130.592
181.10   372.747  108.753    0.000  108.753     0.000  349.885    0.000  349.885     0.000   70.775    0.000   70.775
181.20   379.992  120.924    0.000  120.924     0.000  385.120    0.000  385.120     0.000  191.615    0.000  191.615
181.30   364.333  128.443    0.000  128.443     0.000  404.660    0.000  404.660     0.000  202.271    0.000  202.271
181.40   317.630  188.833    0.000  188.833     0.000  422.041    0.000  422.041     0.000  242.686    0.000  242.686
181.50   315.307  186.643    0.000  186.643     0.000  367.620    0.000  367.620     0.000  171.611    0.000  171.611
181.60   338.207  167.094    0.000  167.094     0.000  363.977    0.000  363.977     0.000  222.378    0.000  222.378
181.70   328.644  163.854    0.000  163.854     0.000  392.210    0.000  392.210     0.000  171.709    0.000  171.709
181.80   328.580  169.515    0.000  169.515     0.000  369.511    0.000  369.511     0.000  171.910    0.000  171.910
181.90   314.482  160.971    0.000  160.971     0.000  355.332    0.000  355.332     0.000  121.645    0.000  121.645
182.00   314.867  195.443    0.000  195.443     0.000  374.136    0.000  374.136     0.000  141.349    0.000  141.349
182.10   317.374  158.422    0.000  158.422     0.000  323.900    0.000  323.900     0.000  121.443    0.000  121.443
182.20   292.102  191.624    0.000  191.624     0.000  360.173    0.000  360.173     0.000  182.065    0.000  182.065
182.30   353.245  161.182    0.000  161.182     0.000  404.317    0.000  404.317     0.000  251.333    0.000  251.333
182.40   381.650  118.943    0.000  118.943     0.000  399.820    0.000  399.820     0.000  139.942    0.000  139.942
182.50   341.619  133.614    0.000  133.614     0.000  356.674    0.000  356.674     0.000  200.262    0.000  200.262
182.60   355.946  133.915    0.000  133.915     0.000  376.861    0.000  376.861     0.000  210.115    0.000  210.115
182.70   342.092  144.702    0.000  144.702     0.000  414.348    0.000  414.348     0.000  309.944    0.000  309.944
182.80   322.615  156.877    0.000  156.877     0.000  369.047    0.000  369.047     0.000  169.801    0.000  169.801
182.90   328.983  149.173    0.000  149.173     0.000  357.280    0.000  357.280     0.000  150.901    0.000  150.901
183.00   323.836  156.989    0.000  156.989     0.000  359.784    0.000  359.784     0.000   79.924    0.000   79.924
183.10   335.850  159.566    0.000  159.566     0.000  382.397    0.000  382.397     0.000  159.948    0.000  159.948
183.20   380.250  126.815    0.000  126.815     0.000  390.007    0.000  390.007     0.000  180.055    0.000  180.055
183.30   373.659  109.974    0.000  109.974     0.000  387.627    0.000  387.627     0.000  180.255    0.000  180.255
183.40   368.212  134.803    0.000  134.803     0.000  381.358    0.000  381.358     0.000  210.315    0.000  210.315
183.50   340.481  166.208    0.000  166.208     0.000  306.694    0.000  306.694     0.000  160.451    0.000  160.451
183.60   392.465  111.583    0.000  111.583     0.000  372.237    0.000  372.237     0.000  209.913    0.000  209.913
183.70   377.402  112.417    0.000  112.417     0.000  370.680    0.000  370.680     0.000  120.439    0.000  120.439
183.80   400.829  109.935    0.000  109.935     0.000  375.048    0.000  375.048     0.000  159.948    0.000  159.948
183.90   406.378  106.865    0.000  106.865     0.000  365.319    0.000  365.319     0.000  160.652    0.000  160.652
184.00   400.099   95.770    0.000   95.770     0.000  377.466    0.000  377.466     0.000  140.043    0.000  140.043
184.10   392.512  127.354    0.000  127.354     0.000  370.552    0.000  370.552     0.000   90.480    0.000   90.480
184.20   361.322  122.282    0.000  122.282     0.000  306.305    0.000  306.305     0.000  110.084    0.000  110.084
184.30   397.481  100.916    0.000  100.916     0.000  344.870    0.000  344.870     0.000  149.493    0.000  149.493
184.40   408.026   97.404    0.000   97.404     0.000  397.308    0.000  397.308     0.000  180.256    0.000  180.256
184.50   377.986  117.431    0.000  117.431     0.000  350.881    0.000  350.881     0.000  270.032    0.000  270.032
184.60   381.268  105.752    0.000  105.752     0.000  348.370    0.000  348.370     0.000  189.807    0.000  189.807
184.70   359.715  105.327    0.000  105.327     0.000  339.810    0.000  339.810     0.000  100.031    0.000  100.031
184.80   383.765  132.662    0.000  132.662     0.000  363.069    0.000  363.069     0.000  130.692    0.000  130.692
184.90   345.261  163.351    0.000  163.351     0.000  393.691    0.000  393.691     0.000  260.382    0.000  260.382
185.00   358.138  170.269    0.000  170.269     0.000  387.379    0.000  387.379     0.000  239.672    0.000  239.672
185.10   384.428  117.136    0.000  117.136     0.000  359.699    0.000  359.699     0.000  210.114    0.000  210.114
185.20   356.503  114.745    0.000  114.745     0.000  361.344    0.000  361.344     0.000  230.020    0.000  230.020
185.30   372.106  141.218    0.000  141.218     0.000  390.180    0.000  390.180     0.000  340.305    0.000  340.305
185.40   351.902  157.893    0.000  157.893     0.000  405.616    0.000  405.616     0.000  190.309    0.000  190.309
185.50   323.298  151.882    0.000  151.882     0.000  384.473    0.000  384.473     0.000  240.475    0.000  240.475
185.60   342.211  161.156    0.000  161.156     0.000  426.109    0.000  426.109     0.000  219.766    0.000  219.766
185.70   327.751  150.322    0.000  150.322     0.000  386.419    0.000  386.419     0.000  140.043    0.000  140.043
185.80   298.820  153.443    0.000  153.443     0.000  380.710    0.000  380.710     0.000  140.244    0.000  140.244
185.90   346.943  130.615    0.000  130.615     0.000  373.276    0.000  373.276     0.000  260.783    0.000  260.783
186.00   335.557  149.081    0.000  149.081     0.000  367.050    0.000  367.050     0.000  179.954    0.000  179.954
186.10   337.015  146.187    0.000  146.187     0.000  375.998    0.000  375.998     0.000  250.127    0.000  250.127
186.20   368.395  136.447    0.000  136.447     0.000  336.657    0.000  336.657     0.000  170.504    0.000  170.504
186.30   336.679  165.840    0.000  165.840     0.000  378.160    0.000  378.160     0.000  139.641    0.000  139.641
186.40   369.042  126.334    0.000  126.334     0.000  389.233    0.000  389.233     0.000  199.861    0.000  199.861
186.50   373.623  123.450    0.000  123.450     0.000  383.219    0.000  383.219     0.000  190.008    0.000  190.008
186.60   351.350  132.000    0.000  132.000     0.000  409.244    0.000  409.244     0.000  199.960    0.000  199.960
186.70   368.786  137.887    0.000  137.887     0.000  348.977    0.000  348.977     0.000  189.706    0.000  189.706
186.80   388.956  125.527    0.000  125.527     0.000  349.887    0.000  349.887     0.000  150.800    0.000  150.800
186.90   382.363  137.181    0.000  137.181     0.000  369.951    0.000  369.951     0.000  160.049    0.000  160.049
187.00   391.583  125.230    0.000  125.230     0.000  385.815    0.000  385.815     0.000  240.676    0.000  240.676
187.10   399.482  111.106    0.000  111.106     0.000  371.330    0.000  371.330     0.000  230.121    0.000  230.121
187.20   356.262  149.850    0.000  149.850     0.000  390.872    0.000  390.872     0.000  239.772    0.000  239.772
187.30   382.336  119.336    0.000  119.336     0.000  361.299    0.000  361.299     0.000  159.446    0.000  159.446
187.40   359.554  130.675    0.000  130.675     0.000  390.006    0.000  390.006     0.000  179.954    0.000  179.954
187.50   300.994  154.487    0.000  154.487     0.000  374.702    0.000  374.702     0.000  181.764    0.000  181.764
187.60   331.299  155.939    0.000  155.939     0.000  344.611    0.000  344.611     0.000  141.651    0.000  141.651
187.70   361.808  149.840    0.000  149.840     0.000  419.890    0.000  419.890     0.000  241.481    0.000  241.481
187.80   366.181  129.607    0.000  129.607     0.000  351.268    0.000  351.268     0.000  151.804    0.000  151.804
187.90   382.215  158.966    0.000  158.966     0.000  416.809    0.000  416.809     0.000  273.651    0.000  273.651
188.00   309.930  158.565    0.000  158.565     0.000  372.627    0.000  372.627     0.000  180.959    0.000  180.959
188.10   360.209  141.075    0.000  141.075     0.000  438.950    0.000  438.950     0.000  262.995    0.000  262.995
188.20   320.596  137.132    0.000  137.132     0.000  321.740    0.000  321.740     0.000  152.207    0.000  152.207
188.30   320.371  114.145    0.000  114.145     0.000  343.699    0.000  343.699     0.000  151.805    0.000  151.805
188.40   312.052  125.709    0.000  125.709     0.000  319.446    0.000  319.446     0.000  132.000    0.000  132.000
188.50   286.315  158.108    0.000  158.108     0.000  329.824    0.000  329.824     0.000  162.361    0.000  162.361
188.60   350.491  153.931    0.000  153.931     0.000  385.507    0.000  385.507     0.000  263.195    0.000  263.195
188.70   355.124  139.562    0.000  139.562     0.000  349.665    0.000  349.665     0.000  232.533    0.000  232.533
188.80   350.508  159.335    0.000  159.335     0.000  362.811    0.000  362.811     0.000  252.238    0.000  252.238
188.90   340.278  141.129    0.000  141.129     0.000  331.641    0.000  331.641     0.000  162.261    0.000  162.261
189.00   376.114  160.083    0.000  160.083     0.000  365.448    0.000  365.448     0.000  182.267    0.000  182.267
189.10   339.752  117.621    0.000  117.621     0.000  310.713    0.000  310.713     0.000   70.675    0.000   70.675
189.20   378.181  111.890    0.000  111.890     0.000  359.359    0.000  359.359     0.000  149.292    0.000  149.292
189.30   436.662  116.557    0.000  116.557     0.000  390.144    0.000  390.144     0.000  189.104    0.000  189.104
189.40   366.277   88.688    0.000   88.688     0.000  302.507    0.000  302.507     0.000   89.776    0.000   89.776
189.50   357.112  124.844    0.000  124.844     0.000  326.586    0.000  326.586     0.000  179.854    0.000  179.854
189.60   392.396  131.576    0.000  131.576     0.000  382.526    0.000  382.526     0.000  231.829    0.000  231.829
189.70   390.994  121.617    0.000  121.617     0.000  372.108    0.000  372.108     0.000  202.473    0.000  202.473
189.80   403.122  138.531    0.000  138.531     0.000  405.571    0.000  405.571     0.000  181.563    0.000  181.563
189.90   427.429   95.290    0.000   95.290     0.000  387.977    0.000  387.977     0.000  233.338    0.000  233.338
190.00   405.789   71.455    0.000   71.455     0.000  333.979    0.000  333.979     0.000   59.717    0.000   59.717
190.10   349.529  104.593    0.000  104.593     0.000  345.308    0.000  345.308     0.000   99.528    0.000   99.528
190.20   349.636  100.755    0.000  100.755     0.000  332.425    0.000  332.425     0.000   89.575    0.000   89.575
190.30   367.421  115.090    0.000  115.090     0.000  334.455    0.000  334.455     0.000   60.119    0.000   60.119
190.40   356.017  137.567    0.000  137.567     0.000  305.660    0.000  305.660     0.000   60.822    0.000   60.822
190.50   313.893  171.307    0.000  171.307     0.000  365.020    0.000  365.020     0.000   99.930    0.000   99.930
190.60   331.896  164.639    0.000  164.639     0.000  330.954    0.000  330.954     0.000   89.575    0.000   89.575
190.70   312.395  178.263    0.000  178.263     0.000  357.198    0.000  357.198     0.000  149.493    0.000  149.493
190.80   380.169  133.025    0.000  133.025     0.000  333.897    0.000  333.897     0.000  129.387    0.000  129.387
190.90   322.468  175.116    0.000  175.116     0.000  381.623    0.000  381.623     0.000  141.350    0.000  141.350
191.00   407.844  104.252    0.000  104.252     0.000  404.663    0.000  404.663     0.000  318.992    0.000  318.992
191.10   405.874  122.243    0.000  122.243     0.000  410.325    0.000  410.325     0.000  269.429    0.000  269.429
191.20   375.437  124.047    0.000  124.047     0.000  349.585    0.000  349.585     0.000  209.913    0.000  209.913
191.30   324.706  146.423    0.000  146.423     0.000  371.416    0.000  371.416     0.000  189.807    0.000  189.807
191.40   372.097  153.265    0.000  153.265     0.000  374.097    0.000  374.097     0.000  309.341    0.000  309.341
191.50   370.635  165.135    0.000  165.135     0.000  413.612    0.000  413.612     0.000  338.898    0.000  338.898
191.60   322.688  177.087    0.000  177.087     0.000  397.878    0.000  397.878     0.000  259.678    0.000  259.678
191.70   335.089  156.048    0.000  156.048     0.000  348.329    0.000  348.329     0.000  289.134    0.000  289.134
191.80   343.679  193.571    0.000  193.571     0.000  423.557    0.000  423.557     0.000  249.423    0.000  249.423
191.90   278.654  199.247    0.000  199.247     0.000  360.351    0.000  360.351     0.000   89.575    0.000   89.575
192.00   333.672  206.471    0.000  206.471     0.000  438.127    0.000  438.127     0.000  259.677    0.000  259.677
192.10   266.796  256.683    0.000  256.683     0.000  393.165    0.000  393.165     0.000  200.061    0.000  200.061
192.20   300.261  200.600    0.000  200.600     0.000  369.038    0.000  369.038     0.000  189.907    0.000  189.907
192.30   314.582  188.318    0.000  188.318     0.000  365.751    0.000  365.751     0.000  269.831    0.000  269.831
192.40   367.433  128.375    0.000  128.375     0.000  378.549    0.000  378.549     0.000  230.020    0.000  230.020
192.50   379.298  125.677    0.000  125.677     0.000  406.220    0.000  406.220     0.000  249.725    0.000  249.725
192.60   342.221  193.250    0.000  193.250     0.000  396.105    0.000  396.105     0.000  259.878    0.000  259.878
192.70   328.701  132.289    0.000  132.289     0.000  324.856    0.000  324.856     0.000  210.115    0.000  210.115
192.80   397.500  149.214    0.000  149.214     0.000  396.276    0.000  396.276     0.000  259.778    0.000  259.778
192.90   349.205  224.149    0.000  224.149     0.000  442.192    0.000  442.192     0.000  260.080    0.000  260.080
193.00   319.555  213.138    0.000  213.138     0.000  434.926    0.000  434.926     0.000  329.749    0.000  329.749
193.10   322.419  228.883    0.000  228.883     0.000  431.598    0.000  431.598     0.000  310.446    0.000  310.446
193.20   336.596  192.549    0.000  192.549     0.000  407.126    0.000  407.126     0.000  230.020    0.000  230.020
193.30   284.209  233.856    0.000  233.856     0.000  384.345    0.000  384.345     0.000  240.575    0.000  240.575
193.40   305.659  193.299    0.000  193.299     0.000  395.628    0.000  395.628     0.000  280.688    0.000  280.688
193.50   288.666  205.582    0.000  205.582     0.000  379.415    0.000  379.415     0.000  240.575    0.000  240.575
193.60   299.679  204.805    0.000  204.805     0.000  387.195    0.000  387.195     0.000  230.221    0.000  230.221
193.70   317.897  193.269    0.000  193.269     0.000  391.562    0.000  391.562     0.000  290.842    0.000  290.842
193.80   302.059  212.935    0.000  212.935     0.000  401.079    0.000  401.079     0.000  399.117    0.000  399.117
193.90   300.335  206.760    0.000  206.760     0.000  405.918    0.000  405.918     0.000  379.413    0.000  379.413
194.00   305.048  208.656    0.000  208.656     0.000  422.735    0.000  422.735     0.000  280.286    0.000  280.286
194.10   337.258  184.615    0.000  184.615     0.000  414.438    0.000  414.438     0.000  279.884    0.000  279.884
194.20   306.076  193.263    0.000  193.263     0.000  412.750    0.000  412.750     0.000  300.595    0.000  300.595
194.30   355.910  196.967    0.000  196.967     0.000  448.246    0.000  448.246     0.000  359.205    0.000  359.205
194.40   313.857  213.493    0.000  213.493     0.000  405.785    0.000  405.785     0.000  279.684    0.000  279.684
194.50   353.761  198.210    0.000  198.210     0.000  424.594    0.000  424.594     0.000  299.690    0.000  299.690
194.60   339.815  190.687    0.000  190.687     0.000  408.899    0.000  408.899     0.000  320.198    0.000  320.198
194.70   361.869  189.645    0.000  189.645     0.000  395.238    0.000  395.238     0.000  219.765    0.000  219.765
194.80   355.255  185.564    0.000  185.564     0.000  482.138    0.000  482.138     0.000  219.263    0.000  219.263
194.90   305.718  215.533    0.000  215.533     0.000  434.712    0.000  434.712     0.000  329.246    0.000  329.246
195.00   316.858  214.941    0.000  214.941     0.000  458.147    0.000  458.147     0.000  359.205    0.000  359.205
195.10   306.727  250.547    0.000  250.547     0.000  471.205    0.000  471.205     0.000  359.306    0.000  359.306
195.20   293.142  258.105    0.000  258.105     0.000  470.121    0.000  470.121     0.000  430.382    0.000  430.382
195.30   242.176  265.029    0.000  265.029     0.000  436.959    0.000  436.959     0.000  370.364    0.000  370.364
195.40   281.193  291.244    0.000  291.244     0.000  495.025    0.000  495.025     0.000  310.547    0.000  310.547
195.50   281.955  273.563    0.000  273.563     0.000  484.304    0.000  484.304     0.000  340.105    0.000  340.105
195.60   279.233  259.253    0.000  259.253     0.000  409.936    0.000  409.936     0.000  320.600    0.000  320.600
195.70   269.729  265.950    0.000  265.950     0.000  475.785    0.000  475.785     0.000  361.015    0.000  361.015
195.80   281.667  246.142    0.000  246.142     0.000  447.986    0.000  447.986     0.000  380.216    0.000  380.216
195.90   256.425  284.413    0.000  284.413     0.000  399.346    0.000  399.346     0.000  370.666    0.000  370.666
196.00   287.468  270.243    0.000  270.243     0.000  459.529    0.000  459.529     0.000  380.116    0.000  380.116
196.10   294.428  239.617    0.000  239.617     0.000  522.778    0.000  522.778     0.000  391.275    0.000  391.275
196.20   313.820  301.291    0.000  301.291     0.000  537.309    0.000  537.309     0.000  330.050    0.000  330.050
196.30   295.488  295.303    0.000  295.303     0.000  461.391    0.000  461.391     0.000  380.017    0.000  380.017
196.40   266.998  267.859    0.000  267.859     0.000  442.411    0.000  442.411     0.000  378.609    0.000  378.609
196.50   291.874  257.175    0.000  257.175     0.000  416.121    0.000  416.121     0.000  421.033    0.000  421.033
196.60   280.347  292.429    0.000  292.429     0.000  433.374    0.000  433.374     0.000  388.661    0.000  388.661
196.70   247.963  276.075    0.000  276.075     0.000  431.511    0.000  431.511     0.000  359.507    0.000  359.507
196.80   291.340  248.276    0.000  248.276     0.000  452.957    0.000  452.957     0.000  399.820    0.000  399.820
196.90   271.365  271.867    0.000  271.867     0.000  445.393    0.000  445.393     0.000  400.324    0.000  400.324
197.00   251.971  262.105    0.000  262.105     0.000  373.577    0.000  373.577     0.000  360.712    0.000  360.712
197.10   222.104  257.216    0.000  257.216     0.000  404.835    0.000  404.835     0.000  320.901    0.000  320.901
197.20   230.224  269.101    0.000  269.101     0.000  429.222    0.000  429.222     0.000  340.606    0.000  340.606
197.30   267.478  279.669    0.000  279.669     0.000  470.854    0.000  470.854     0.000  370.766    0.000  370.766
197.40   251.109  282.075    0.000  282.075     0.000  440.505    0.000  440.505     0.000  450.488    0.000  450.488
197.50   260.521  281.922    0.000  281.922     0.000  410.415    0.000  410.415     0.000  270.133    0.000  270.133
197.60   228.382  264.676    0.000  264.676     0.000  398.698    0.000  398.698     0.000  270.635    0.000  270.635
197.70   245.084  286.649    0.000  286.649     0.000  396.363    0.000  396.363     0.000  160.350    0.000  160.350
197.80   233.549  273.638    0.000  273.638     0.000  398.568    0.000  398.568     0.000  149.795    0.000  149.795
197.90   237.581  270.792    0.000  270.792     0.000  424.855    0.000  424.855     0.000  250.327    0.000  250.327
198.00   238.970  287.538    0.000  287.538     0.000  433.933    0.000  433.933     0.000  250.327    0.000  250.327
198.10   253.601  269.492    0.000  269.492     0.000  418.586    0.000  418.586     0.000  360.110    0.000  360.110
198.20   248.716  306.161    0.000  306.161     0.000  483.917    0.000  483.917     0.000  129.789    0.000  129.789
198.30   233.097  302.651    0.000  302.651     0.000  447.597    0.000  447.597     0.000  289.636    0.000  289.636
198.40   237.886  272.471    0.000  272.471     0.000  403.282    0.000  403.282     0.000  359.608    0.000  359.608
198.50   223.794  274.363    0.000  274.363     0.000  400.473    0.000  400.473     0.000  339.601    0.000  339.601
198.60   247.042  262.182    0.000  262.182     0.000  368.174    0.000  368.174     0.000  349.855    0.000  349.855
198.70   278.037  276.451    0.000  276.451     0.000  411.410    0.000  411.410     0.000  309.843    0.000  309.843
198.80   249.613  285.882    0.000  285.882     0.000  406.092    0.000  406.092     0.000  380.015    0.000  380.015
198.90   260.099  270.857    0.000  270.857     0.000  405.309    0.000  405.309     0.000  389.666    0.000  389.666
199.00   270.149  298.933    0.000  298.933     0.000  415.475    0.000  415.475     0.000  330.553    0.000  330.553
199.10   239.458  259.836    0.000  259.836     0.000  361.819    0.000  361.819     0.000  289.938    0.000  289.938
199.20   246.456  277.417    0.000  277.417     0.000  382.875    0.000  382.875     0.000  279.985    0.000  279.985
199.30   286.325  271.429    0.000  271.429     0.000  384.043    0.000  384.043     0.000  330.150    0.000  330.150
199.40   291.919  272.308    0.000  272.308     0.000  401.941    0.000  401.941     0.000  339.802    0.000  339.802
199.50   264.572  254.752    0.000  254.752     0.000  358.837    0.000  358.837     0.000  290.240    0.000  290.240
199.60   251.390  249.619    0.000  249.619     0.000  363.373    0.000  363.373     0.000  370.163    0.000  370.163
199.70   274.433  274.991    0.000  274.991     0.000  413.012    0.000  413.012     0.000  320.702    0.000  320.702
199.80   257.398  299.832    0.000  299.832     0.000  436.181    0.000  436.181     0.000  369.761    0.000  369.761
199.90   281.436  280.248    0.000  280.248     0.000  391.133    0.000  391.133     0.000  330.050    0.000  330.050
200.00   264.331  266.863    0.000  266.863     0.000  372.543    0.000  372.543     0.000  370.163    0.000  370.163
200.10   275.736  267.379    0.000  267.379     0.000  373.190    0.000  373.190     0.000  270.334    0.000  270.334
200.20   259.468  239.541    0.000  239.541     0.000  409.809    0.000  409.809     0.000  299.789    0.000  299.789
200.30   217.025  265.679    0.000  265.679     0.000  348.201    0.000  348.201     0.000  230.623    0.000  230.623
200.40   236.760  297.422    0.000  297.422     0.000  472.065    0.000  472.065     0.000  220.568    0.000  220.568
200.50   224.283  285.273    0.000  285.273     0.000  396.103    0.000  396.103     0.000  350.257    0.000  350.257
200.60   267.615  335.341    0.000  335.341     0.000  449.887    0.000  449.887     0.000  430.684    0.000  430.684
200.70   270.333  336.769    0.000  336.769     0.000  483.135    0.000  483.135     0.000  291.546    0.000  291.546
200.80   293.713  315.831    0.000  315.831     0.000  465.147    0.000  465.147     0.000  330.954    0.000  330.954
200.90   250.217  341.295    0.000  341.295     0.000  434.368    0.000  434.368     0.000  260.079    0.000  260.079
201.00   234.774  328.047    0.000  328.047     0.000  451.615    0.000  451.615     0.000  290.138    0.000  290.138
201.10   267.519  335.742    0.000  335.742     0.000  417.981    0.000  417.981     0.000  380.317    0.000  380.317
201.20   240.417  289.721    0.000  289.721     0.000  412.361    0.000  412.361     0.000  320.198    0.000  320.198
201.30   248.319  279.162    0.000  279.162     0.000  378.509    0.000  378.509     0.000  270.735    0.000  270.735
201.40   234.188  289.216    0.000  289.216     0.000  438.390    0.000  438.390     0.000  330.151    0.000  330.151
201.50   264.521  255.855    0.000  255.855     0.000  396.496    0.000  396.496     0.000  311.250    0.000  311.250
201.60   237.049  277.833    0.000  277.833     0.000  433.197    0.000  433.197     0.000  250.427    0.000  250.427
201.70   267.170  260.639    0.000  260.639     0.000  424.335    0.000  424.335     0.000  300.394    0.000  300.394
201.80   264.749  281.611    0.000  281.611     0.000  449.151    0.000  449.151     0.000  269.429    0.000  269.429
201.90   252.258  298.524    0.000  298.524     0.000  470.076    0.000  470.076     0.000  370.163    0.000  370.163
202.00   241.075  274.718    0.000  274.718     0.000  401.030    0.000  401.030     0.000  280.387    0.000  280.387
202.10   246.979  292.848    0.000  292.848     0.000  425.196    0.000  425.196     0.000  259.677    0.000  259.677
202.20   294.748  276.905    0.000  276.905     0.000  410.974    0.000  410.974     0.000  250.428    0.000  250.428
202.30   300.780  284.801    0.000  284.801     0.000  405.098    0.000  405.098     0.000  240.174    0.000  240.174
202.40   260.005  275.850    0.000  275.850     0.000  420.618    0.000  420.618     0.000  289.435    0.000  289.435
202.50   241.874  260.837    0.000  260.837     0.000  420.401    0.000  420.401     0.000  250.628    0.000  250.628
202.60   246.024  274.639    0.000  274.639     0.000  449.976    0.000  449.976     0.000  260.582    0.000  260.582
202.70   237.286  269.507    0.000  269.507     0.000  411.842    0.000  411.842     0.000  209.712    0.000  209.712
202.80   236.402  264.003    0.000  264.003     0.000  425.375    0.000  425.375     0.000  279.684    0.000  279.684
202.90   235.050  270.249    0.000  270.249     0.000  409.896    0.000  409.896     0.000  179.854    0.000  179.854
203.00   245.998  268.275    0.000  268.275     0.000  428.484    0.000  428.484     0.000  200.161    0.000  200.161
203.10   262.174  273.648    0.000  273.648     0.000  465.579    0.000  465.579     0.000  260.381    0.000  260.381
203.20   282.587  247.948    0.000  247.948     0.000  464.631    0.000  464.631     0.000  219.263    0.000  219.263
203.30   275.551  234.643    0.000  234.643     0.000  439.643    0.000  439.643     0.000  190.209    0.000  190.209
203.40   257.675  278.024    0.000  278.024     0.000  462.297    0.000  462.297     0.000  139.339    0.000  139.339
203.50   295.920  267.943    0.000  267.943     0.000  438.738    0.000  438.738     0.000  179.553    0.000  179.553
203.60   255.283  256.997    0.000  256.997     0.000  395.587    0.000  395.587     0.000  170.404    0.000  170.404
203.70   287.772  219.210    0.000  219.210     0.000  394.934    0.000  394.934     0.000  199.960    0.000  199.960
203.80   311.715  246.891    0.000  246.891     0.000  442.541    0.000  442.541     0.000  308.638    0.000  308.638
203.90   276.698  238.335    0.000  238.335     0.000  389.098    0.000  389.098     0.000  239.571    0.000  239.571
204.00   270.801  244.056    0.000  244.056     0.000  429.137    0.000  429.137     0.000  249.826    0.000  249.826
204.10   287.559  235.100    0.000  235.100     0.000  432.423    0.000  432.423     0.000  289.335    0.000  289.335
204.20   274.514  263.151    0.000  263.151     0.000  418.544    0.000  418.544     0.000  239.671    0.000  239.671
204.30   269.712  253.953    0.000  253.953     0.000  381.188    0.000  381.188     0.000   79.623    0.000   79.623
204.40   250.916  238.107    0.000  238.107     0.000  372.021    0.000  372.021     0.000  159.647    0.000  159.647
204.50   255.820  270.705    0.000  270.705     0.000  423.429    0.000  423.429     0.000  170.203    0.000  170.203
204.60   295.219  246.097    0.000  246.097     0.000  456.849    0.000  456.849     0.000  210.115    0.000  210.115
204.70   267.549  251.250    0.000  251.250     0.000  449.281    0.000  449.281     0.000  169.901    0.000  169.901
204.80   258.708  261.654    0.000  261.654     0.000  422.693    0.000  422.693     0.000  209.512    0.000  209.512
204.90   261.601  255.318    0.000  255.318     0.000  477.168    0.000  477.168     0.000  229.618    0.000  229.618
205.00   283.085  251.793    0.000  251.793     0.000  423.559    0.000  423.559     0.000  230.824    0.000  230.824
205.10   298.515  240.020    0.000  240.020     0.000  379.545    0.000  379.545     0.000  210.516    0.000  210.516
205.20   292.111  230.502    0.000  230.502     0.000  441.457    0.000  441.457     0.000  229.015    0.000  229.015
205.30   263.621  247.865    0.000  247.865     0.000  414.996    0.000  414.996     0.000  139.842    0.000  139.842
205.40   285.721  247.833    0.000  247.833     0.000  407.043    0.000  407.043     0.000  219.464    0.000  219.464
205.50   294.825  219.463    0.000  219.463     0.000  404.361    0.000  404.361     0.000  170.403    0.000  170.403
205.60   308.852  227.822    0.000  227.822     0.000  435.143    0.000  435.143     0.000  279.784    0.000  279.784
205.70   252.700  249.822    0.000  249.822     0.000  381.404    0.000  381.404     0.000  101.036    0.000  101.036
205.80   257.871  260.333    0.000  260.333     0.000  371.243    0.000  371.243     0.000  111.291    0.000  111.291
205.90   277.694  269.229    0.000  269.229     0.000  412.014    0.000  412.014     0.000  171.710    0.000  171.710
206.00   239.523  277.864    0.000  277.864     0.000  389.185    0.000  389.185     0.000  120.942    0.000  120.942
206.10   264.482  291.193    0.000  291.193     0.000  423.337    0.000  423.337     0.000  160.953    0.000  160.953
206.20   271.507  255.795    0.000  255.795     0.000  420.746    0.000  420.746     0.000  273.450    0.000  273.450
206.30   236.913  305.993    0.000  305.993     0.000  410.243    0.000  410.243     0.000  171.410    0.000  171.410
206.40   265.469  282.643    0.000  282.643     0.000  429.135    0.000  429.135     0.000  202.876    0.000  202.876
206.50   266.168  274.583    0.000  274.583     0.000  375.134    0.000  375.134     0.000  101.438    0.000  101.438
206.60   295.904  267.632    0.000  267.632     0.000  456.068    0.000  456.068     0.000  152.107    0.000  152.107
206.70   254.917  286.545    0.000  286.545     0.000  438.389    0.000  438.389     0.000  220.168    0.000  220.168
206.80   286.236  254.795    0.000  254.795     0.000  425.978    0.000  425.978     0.000  190.108    0.000  190.108
206.90   280.860  267.105    0.000  267.105     0.000  430.087    0.000  430.087     0.000  230.020    0.000  230.020
207.00   286.303  259.652    0.000  259.652     0.000  435.836    0.000  435.836     0.000  160.350    0.000  160.350
207.10   293.930  275.581    0.000  275.581     0.000  485.598    0.000  485.598     0.000  221.173    0.000  221.173
207.20   268.379  263.577    0.000  263.577     0.000  383.176    0.000  383.176     0.000  171.810    0.000  171.810
207.30   272.535  255.427    0.000  255.427     0.000  448.976    0.000  448.976     0.000  151.603    0.000  151.603
207.40   270.798  261.461    0.000  261.461     0.000  452.737    0.000  452.737     0.000  161.456    0.000  161.456
207.50   248.461  251.318    0.000  251.318     0.000  383.782    0.000  383.782     0.000  161.657    0.000  161.657
207.60   281.562  245.908    0.000  245.908     0.000  421.308    0.000  421.308     0.000  101.438    0.000  101.438
207.70   267.241  276.088    0.000  276.088     0.000  486.549    0.000  486.549     0.000  230.824    0.000  230.824
207.80   309.990  251.594    0.000  251.594     0.000  462.600    0.000  462.600     0.000  220.469    0.000  220.469
207.90   282.959  257.962    0.000  257.962     0.000  473.537    0.000  473.537     0.000  220.671    0.000  220.671
208.00   294.367  240.582    0.000  240.582     0.000  371.545    0.000  371.545     0.000  161.958    0.000  161.958
208.10   269.036  243.893    0.000  243.893     0.000  406.606    0.000  406.606     0.000  182.266    0.000  182.266
208.20   260.451  262.628    0.000  262.628     0.000  428.438    0.000  428.438     0.000  201.769    0.000  201.769
208.30   281.430  261.983    0.000  261.983     0.000  408.380    0.000  408.380     0.000  201.869    0.000  201.869
208.40   266.626  266.859    0.000  266.859     0.000  460.607    0.000  460.607     0.000  189.706    0.000  189.706
208.50   271.414  264.656    0.000  264.656     0.000  435.489    0.000  435.489     0.000  280.285    0.000  280.285
208.60   268.705  279.119    0.000  279.119     0.000  498.309    0.000  498.309     0.000  100.735    0.000  100.735
208.70   280.357  270.818    0.000  270.818     0.000  472.152    0.000  472.152     0.000  130.592    0.000  130.592
208.80   290.977  269.622    0.000  269.622     0.000  448.676    0.000  448.676     0.000  201.669    0.000  201.669
208.90   262.066  275.142    0.000  275.142     0.000  415.038    0.000  415.038     0.000   80.828    0.000   80.828
209.00   248.254  277.614    0.000  277.614     0.000  400.426    0.000  400.426     0.000   40.616    0.000   40.616
209.10   269.900  256.439    0.000  256.439     0.000  399.905    0.000  399.905     0.000  101.137    0.000  101.137
209.20   257.119  310.603    0.000  310.603     0.000  452.916    0.000  452.916     0.000  232.936    0.000  232.936
209.30   294.561  266.943    0.000  266.943     0.000  471.289    0.000  471.289     0.000  299.991    0.000  299.991
209.40   310.781  243.763    0.000  243.763     0.000  479.893    0.000  479.893     0.000  279.181    0.000  279.181
209.50   275.280  279.736    0.000  279.736     0.000  485.342    0.000  485.342     0.000  258.974    0.000  258.974
209.60   311.429  277.784    0.000  277.784     0.000  442.971    0.000  442.971     0.000  219.766    0.000  219.766
209.70   270.221  283.458    0.000  283.458     0.000  417.637    0.000  417.637     0.000  299.991    0.000  299.991
209.80   267.751  274.763    0.000  274.763     0.000  483.177    0.000  483.177     0.000  280.688    0.000  280.688
209.90   316.350  291.568    0.000  291.568     0.000  472.199    0.000  472.199     0.000  279.885    0.000  279.885
210.00   273.181  300.738    0.000  300.738     0.000  450.235    0.000  450.235     0.000  209.914    0.000  209.914
210.10   286.476  307.572    0.000  307.572     0.000  515.218    0.000  515.218     0.000  189.204    0.000  189.204
210.20   300.496  283.038    0.000  283.038     0.000  474.531    0.000  474.531     0.000  359.908    0.000  359.908
210.30   299.193  291.226    0.000  291.226     0.000  477.818    0.000  477.818     0.000  399.016    0.000  399.016
210.40   295.468  288.630    0.000  288.630     0.000  502.027    0.000  502.027     0.000  241.883    0.000  241.883
210.50   236.820  282.839    0.000  282.839     0.000  422.692    0.000  422.692     0.000  291.746    0.000  291.746
210.60   261.717  281.598    0.000  281.598     0.000  355.767    0.000  355.767     0.000  242.587    0.000  242.587
210.70   241.058  286.071    0.000  286.071     0.000  427.274    0.000  427.274     0.000  232.734    0.000  232.734
210.80   240.901  292.779    0.000  292.779     0.000  425.459    0.000  425.459     0.000  211.824    0.000  211.824
210.90   247.439  292.852    0.000  292.852     0.000  451.183    0.000  451.183     0.000  172.415    0.000  172.415
211.00   262.776  287.784    0.000  287.784     0.000  427.967    0.000  427.967     0.000  111.291    0.000  111.291
211.10   248.695  281.604    0.000  281.604     0.000  430.863    0.000  430.863     0.000  100.936    0.000  100.936
211.20   255.480  267.762    0.000  267.762     0.000  440.550    0.000  440.550     0.000   90.782    0.000   90.782
211.30   304.483  261.819    0.000  261.819     0.000  424.248    0.000  424.248     0.000   50.769    0.000   50.769
211.40   275.354  254.687    0.000  254.687     0.000  415.471    0.000  415.471     0.000  182.266    0.000  182.266
211.50   274.243  278.187    0.000  278.187     0.000  407.993    0.000  407.993     0.000   89.776    0.000   89.776
211.60   284.834  247.720    0.000  247.720     0.000  442.231    0.000  442.231     0.000  232.533    0.000  232.533
211.70   239.287  283.094    0.000  283.094     0.000  449.498    0.000  449.498     0.000  289.937    0.000  289.937
211.80   272.151  311.937    0.000  311.937     0.000  519.932    0.000  519.932     0.000  289.034    0.000  289.034
211.90   298.602  286.825    0.000  286.825     0.000  511.152    0.000  511.152     0.000  299.489    0.000  299.489
212.00   281.813  287.272    0.000  287.272     0.000  491.179    0.000  491.179     0.000  279.483    0.000  279.483
212.10   266.391  294.627    0.000  294.627     0.000  481.839    0.000  481.839     0.000  279.683    0.000  279.683
212.20   246.210  302.762    0.000  302.762     0.000  494.592    0.000  494.592     0.000  269.730    0.000  269.730
212.30   300.653  300.924    0.000  300.924     0.000  490.702    0.000  490.702     0.000  289.636    0.000  289.636
212.40   325.507  275.313    0.000  275.313     0.000  459.662    0.000  459.662     0.000  360.312    0.000  360.312
212.50   275.880  279.685    0.000  279.685     0.000  498.269    0.000  498.269     0.000  330.855    0.000  330.855
212.60   269.957  261.654    0.000  261.654     0.000  449.286    0.000  449.286     0.000  370.466    0.000  370.466
212.70   270.906  276.706    0.000  276.706     0.000  484.865    0.000  484.865     0.000  240.476    0.000  240.476
212.80   326.072  246.235    0.000  246.235     0.000  426.327    0.000  426.327     0.000  339.300    0.000  339.300
212.90   353.316  255.831    0.000  255.831     0.000  544.184    0.000  544.184     0.000  289.838    0.000  289.838
213.00   299.885  278.023    0.000  278.023     0.000  447.511    0.000  447.511     0.000  350.358    0.000  350.358
213.10   290.014  279.808    0.000  279.808     0.000  450.062    0.000  450.062     0.000  260.380    0.000  260.380
213.20   252.153  303.229    0.000  303.229     0.000  437.740    0.000  437.740     0.000  359.406    0.000  359.406
213.30   245.791  287.378    0.000  287.378     0.000  445.695    0.000  445.695     0.000  230.623    0.000  230.623
213.40   258.455  302.650    0.000  302.650     0.000  466.317    0.000  466.317     0.000  309.943    0.000  309.943
213.50   305.340  285.650    0.000  285.650     0.000  459.748    0.000  459.748     0.000  330.152    0.000  330.152
213.60   254.707  291.845    0.000  291.845     0.000  479.719    0.000  479.719     0.000  270.434    0.000  270.434
213.70   286.949  315.800    0.000  315.800     0.000  457.109    0.000  457.109     0.000  460.945    0.000  460.945
213.80   294.297  294.025    0.000  294.025     0.000  499.050    0.000  499.050     0.000  349.555    0.000  349.555
213.90   273.329  326.484    0.000  326.484     0.000  474.491    0.000  474.491     0.000  341.211    0.000  341.211
214.00   276.620  335.232    0.000  335.232     0.000  526.282    0.000  526.282     0.000  250.428    0.000  250.428
214.10   292.578  311.928    0.000  311.928     0.000  470.556    0.000  470.556     0.000  240.074    0.000  240.074
214.20   330.431  339.867    0.000  339.867     0.000  503.370    0.000  503.370     0.000  340.003    0.000  340.003
214.30   316.153  309.061    0.000  309.061     0.000  493.338    0.000  493.338     0.000  250.227    0.000  250.227
214.40   294.811  289.281    0.000  289.281     0.000  487.676    0.000  487.676     0.000  280.287    0.000  280.287
214.50   248.519  315.539    0.000  315.539     0.000  437.827    0.000  437.827     0.000  310.045    0.000  310.045
214.60   286.760  283.404    0.000  283.404     0.000  453.733    0.000  453.733     0.000  321.001    0.000  321.001
214.70   245.296  293.776    0.000  293.776     0.000  462.558    0.000  462.558     0.000  269.832    0.000  269.832
214.80   282.600  296.597    0.000  296.597     0.000  481.623    0.000  481.623     0.000  249.825    0.000  249.825
214.90   283.150  280.196    0.000  280.196     0.000  458.059    0.000  458.059     0.000  340.706    0.000  340.706
215.00   273.891  283.484    0.000  283.484     0.000  504.929    0.000  504.929     0.000  310.146    0.000  310.146
215.10   250.460  306.736    0.000  306.736     0.000  491.004    0.000  491.004     0.000  289.937    0.000  289.937
215.20   276.949  319.067    0.000  319.067     0.000  493.817    0.000  493.817     0.000  369.661    0.000  369.661
215.30   256.964  271.619    0.000  271.619     0.000  471.634    0.000  471.634     0.000  272.344    0.000  272.344
215.40   274.636  265.528    0.000  265.528     0.000  412.445    0.000  412.445     0.000  161.455    0.000  161.455
215.50   270.760  241.663    0.000  241.663     0.000  414.133    0.000  414.133     0.000  210.416    0.000  210.416
215.60   275.174  242.447    0.000  242.447     0.000  415.040    0.000  415.040     0.000  301.196    0.000  301.196
215.70   292.960  268.595    0.000  268.595     0.000  458.356    0.000  458.356     0.000  253.242    0.000  253.242
215.80   266.928  289.351    0.000  289.351     0.000  467.785    0.000  467.785     0.000  252.740    0.000  252.740
215.90   338.040  244.007    0.000  244.007     0.000  440.768    0.000  440.768     0.000  290.441    0.000  290.441
216.00   286.114  249.303    0.000  249.303     0.000  427.276    0.000  427.276     0.000   91.385    0.000   91.385
216.10   272.220  275.792    0.000  275.792     0.000  380.234    0.000  380.234     0.000  263.295    0.000  263.295
216.20   311.955  268.189    0.000  268.189     0.000  436.744    0.000  436.744     0.000  151.704    0.000  151.704
216.30   287.814  301.349    0.000  301.349     0.000  407.949    0.000  407.949     0.000  273.348    0.000  273.348
216.40   320.418  312.246    0.000  312.246     0.000  455.983    0.000  455.983     0.000  310.245    0.000  310.245
216.50   256.438  289.385    0.000  289.385     0.000  476.171    0.000  476.171     0.000  359.707    0.000  359.707
216.60   274.532  261.438    0.000  261.438     0.000  435.447    0.000  435.447     0.000  280.186    0.000  280.186
216.70   279.625  289.818    0.000  289.818     0.000  463.983    0.000  463.983     0.000  299.890    0.000  299.890
216.80   295.011  267.716    0.000  267.716     0.000  462.038    0.000  462.038     0.000  240.776    0.000  240.776
216.90   314.422  246.244    0.000  246.244     0.000  470.554    0.000  470.554     0.000  289.736    0.000  289.736
217.00   282.404  261.529    0.000  261.529     0.000  444.398    0.000  444.398     0.000  279.884    0.000  279.884
217.10   285.906  265.148    0.000  265.148     0.000  492.646    0.000  492.646     0.000  339.701    0.000  339.701
217.20   284.678  225.955    0.000  225.955     0.000  443.274    0.000  443.274     0.000  220.067    0.000  220.067
217.30   312.101  243.494    0.000  243.494     0.000  445.351    0.000  445.351     0.000  319.495    0.000  319.495
217.40   298.998  281.195    0.000  281.195     0.000  450.405    0.000  450.405     0.000  222.681    0.000  222.681
217.50   297.999  258.446    0.000  258.446     0.000  368.301    0.000  368.301     0.000  253.142    0.000  253.142
217.60   279.661  255.715    0.000  255.715     0.000  371.286    0.000  371.286     0.000  181.964    0.000  181.964
217.70   249.715  280.077    0.000  280.077     0.000  445.086    0.000  445.086     0.000  220.469    0.000  220.469
217.80   228.468  288.624    0.000  288.624     0.000  428.613    0.000  428.613     0.000  210.616    0.000  210.616
217.90   290.751  261.595    0.000  261.595     0.000  424.680    0.000  424.680     0.000  232.331    0.000  232.331
218.00   262.439  260.481    0.000  260.481     0.000  391.432    0.000  391.432     0.000  232.432    0.000  232.432
218.10   265.962  279.253    0.000  279.253     0.000  393.593    0.000  393.593     0.000  283.302    0.000  283.302
218.20   267.131  263.810    0.000  263.810     0.000  398.437    0.000  398.437     0.000  181.060    0.000  181.060
218.30   260.692  297.101    0.000  297.101     0.000  448.457    0.000  448.457     0.000  202.171    0.000  202.171
218.40   265.805  271.357    0.000  271.357     0.000  404.533    0.000  404.533     0.000  211.622    0.000  211.622
218.50   278.416  286.804    0.000  286.804     0.000  390.830    0.000  390.830     0.000  232.532    0.000  232.532
218.60   292.633  248.715    0.000  248.715     0.000  422.218    0.000  422.218     0.000  191.013    0.000  191.013
218.70   290.443  211.850    0.000  211.850     0.000  362.118    0.000  362.118     0.000  160.650    0.000  160.650
218.80   278.761  251.965    0.000  251.965     0.000  386.633    0.000  386.633     0.000  200.361    0.000  200.361
218.90   275.874  273.202    0.000  273.202     0.000  440.201    0.000  440.201     0.000  241.279    0.000  241.279
219.00   289.470  242.468    0.000  242.468     0.000  395.154    0.000  395.154     0.000  180.055    0.000  180.055
219.10   262.797  249.073    0.000  249.073     0.000  410.155    0.000  410.155     0.000  230.522    0.000  230.522
219.20   321.237  244.214    0.000  244.214     0.000  417.201    0.000  417.201     0.000  222.881    0.000  222.881
219.30   253.653  286.212    0.000  286.212     0.000  391.043    0.000  391.043     0.000  251.835    0.000  251.835
219.40   276.885  250.830    0.000  250.830     0.000  382.047    0.000  382.047     0.000  171.207    0.000  171.207
219.50   291.791  244.436    0.000  244.436     0.000  431.035    0.000  431.035     0.000  181.863    0.000  181.863
219.60   259.627  250.022    0.000  250.022     0.000  385.081    0.000  385.081     0.000  150.398    0.000  150.398
219.70   325.839  239.201    0.000  239.201     0.000  459.574    0.000  459.574     0.000  172.214    0.000  172.214
219.80   288.547  294.794    0.000  294.794     0.000  479.547    0.000  479.547     0.000  221.374    0.000  221.374
219.90   322.513  291.077    0.000  291.077     0.000  483.007    0.000  483.007     0.000  260.683    0.000  260.683
220.00   329.467  284.805    0.000  284.805     0.000  555.471    0.000  555.471     0.000  289.134    0.000  289.134
220.10   279.578  297.297    0.000  297.297     0.000  485.603    0.000  485.603     0.000  410.478    0.000  410.478
220.20   319.231  299.924    0.000  299.924     0.000  528.924    0.000  528.924     0.000  389.064    0.000  389.064
220.30   306.462  274.405    0.000  274.405     0.000  471.551    0.000  471.551     0.000  359.608    0.000  359.608
220.40   327.413  271.109    0.000  271.109     0.000  501.988    0.000  501.988     0.000  368.856    0.000  368.856
220.50   265.550  309.006    0.000  309.006     0.000  418.156    0.000  418.156     0.000  350.660    0.000  350.660
220.60   275.308  285.001    0.000  285.001     0.000  415.261    0.000  415.261     0.000  319.093    0.000  319.093
220.70   272.435  308.363    0.000  308.363     0.000  411.020    0.000  411.020     0.000  350.358    0.000  350.358
220.80   262.943  293.020    0.000  293.020     0.000  390.439    0.000  390.439     0.000  300.694    0.000  300.694
220.90   240.261  305.094    0.000  305.094     0.000  405.745    0.000  405.745     0.000  319.896    0.000  319.896
221.00   254.816  308.220    0.000  308.220     0.000  391.737    0.000  391.737     0.000  359.808    0.000  359.808
221.10   220.388  308.790    0.000  308.790     0.000  428.228    0.000  428.228     0.000  379.713    0.000  379.713
221.20   249.145  272.230    0.000  272.230     0.000  397.534    0.000  397.534     0.000  420.731    0.000  420.731
221.30   248.520  294.153    0.000  294.153     0.000  399.134    0.000  399.134     0.000  339.300    0.000  339.300
221.40   260.501  270.486    0.000  270.486     0.000  418.286    0.000  418.286     0.000  340.004    0.000  340.004
221.50   266.684  288.597    0.000  288.597     0.000  412.968    0.000  412.968     0.000  280.990    0.000  280.990
221.60   225.221  303.808    0.000  303.808     0.000  369.644    0.000  369.644     0.000  330.051    0.000  330.051
221.70   220.775  290.766    0.000  290.766     0.000  384.001    0.000  384.001     0.000  279.281    0.000  279.281
221.80   304.947  303.053    0.000  303.053     0.000  441.201    0.000  441.201     0.000  359.608    0.000  359.608
221.90   227.941  309.150    0.000  309.150     0.000  380.194    0.000  380.194     0.000  239.872    0.000  239.872
222.00   277.353  300.956    0.000  300.956     0.000  419.583    0.000  419.583     0.000  238.868    0.000  238.868
222.10   275.210  304.690    0.000  304.690     0.000  438.170    0.000  438.170     0.000  289.736    0.000  289.736
222.20   313.944  306.711    0.000  306.711     0.000  433.979    0.000  433.979     0.000  319.797    0.000  319.797
222.30   258.342  297.866    0.000  297.866     0.000  407.693    0.000  407.693     0.000  330.654    0.000  330.654
222.40   234.808  281.489    0.000  281.489     0.000  402.288    0.000  402.288     0.000  340.607    0.000  340.607
222.50   312.857  295.759    0.000  295.759     0.000  449.675    0.000  449.675     0.000  310.347    0.000  310.347
222.60   293.197  275.731    0.000  275.731     0.000  477.039    0.000  477.039     0.000  289.033    0.000  289.033
222.70   306.273  274.933    0.000  274.933     0.000  417.033    0.000  417.033     0.000  319.797    0.000  319.797
222.80   325.706  292.415    0.000  292.415     0.000  549.718    0.000  549.718     0.000  399.419    0.000  399.419
222.90   286.135  291.257    0.000  291.257     0.000  491.395    0.000  491.395     0.000  299.489    0.000  299.489
223.00   289.618  275.199    0.000  275.199     0.000  431.085    0.000  431.085     0.000  279.382    0.000  279.382
223.10   267.819  313.536    0.000  313.536     0.000  433.371    0.000  433.371     0.000  230.019    0.000  230.019
223.20   264.505  288.339    0.000  288.339     0.000  450.369    0.000  450.369     0.000  229.719    0.000  229.719
223.30   276.891  289.240    0.000  289.240     0.000  426.026    0.000  426.026     0.000  329.850    0.000  329.850
223.40   303.456  285.533    0.000  285.533     0.000  439.473    0.000  439.473     0.000  259.175    0.000  259.175
223.50   313.854  274.662    0.000  274.662     0.000  497.017    0.000  497.017     0.000  328.744    0.000  328.744
223.60   275.271  289.862    0.000  289.862     0.000  466.278    0.000  466.278     0.000  300.394    0.000  300.394
223.70   280.911  280.412    0.000  280.412     0.000  480.718    0.000  480.718     0.000  209.813    0.000  209.813
223.80   302.144  293.638    0.000  293.638     0.000  468.003    0.000  468.003     0.000  259.677    0.000  259.677
223.90   327.218  276.710    0.000  276.710     0.000  466.105    0.000  466.105     0.000  360.312    0.000  360.312
224.00   295.293  290.468    0.000  290.468     0.000  480.848    0.000  480.848     0.000  209.813    0.000  209.813
224.10   327.826  302.246    0.000  302.246     0.000  505.969    0.000  505.969     0.000  279.885    0.000  279.885
224.20   305.392  273.859    0.000  273.859     0.000  495.374    0.000  495.374     0.000  219.766    0.000  219.766
224.30   294.689  284.715    0.000  284.715     0.000  494.770    0.000  494.770     0.000  279.483    0.000  279.483
224.40   306.239  265.866    0.000  265.866     0.000  456.030    0.000  456.030     0.000  209.411    0.000  209.411
224.50   317.244  293.709    0.000  293.709     0.000  498.398    0.000  498.398     0.000  159.345    0.000  159.345
224.60   309.251  286.411    0.000  286.411     0.000  462.989    0.000  462.989     0.000  269.631    0.000  269.631
224.70   332.954  238.424    0.000  238.424     0.000  486.038    0.000  486.038     0.000  348.349    0.000  348.349
224.80   335.918  246.971    0.000  246.971     0.000  480.936    0.000  480.936     0.000  378.810    0.000  378.810
224.90   362.202  266.809    0.000  266.809     0.000  509.600    0.000  509.600     0.000  348.751    0.000  348.751
225.00   354.018  268.816    0.000  268.816     0.000  488.021    0.000  488.021     0.000  259.678    0.000  259.678
225.10   337.624  238.751    0.000  238.751     0.000  512.880    0.000  512.880     0.000  338.697    0.000  338.697
225.20   309.882  315.406    0.000  315.406     0.000  508.339    0.000  508.339     0.000  339.701    0.000  339.701
225.30   291.195  286.479    0.000  286.479     0.000  480.719    0.000  480.719     0.000  369.461    0.000  369.461
225.40   296.513  283.176    0.000  283.176     0.000  499.526    0.000  499.526     0.000  398.515    0.000  398.515
225.50   321.537  285.099    0.000  285.099     0.000  492.387    0.000  492.387     0.000  369.359    0.000  369.359
225.60   306.371  293.962    0.000  293.962     0.000  499.870    0.000  499.870     0.000  418.419    0.000  418.419
225.70   307.345  263.888    0.000  263.888     0.000  487.935    0.000  487.935     0.000  319.092    0.000  319.092
225.80   361.684  301.315    0.000  301.315     0.000  565.979    0.000  565.979     0.000  428.172    0.000  428.172
225.90   329.529  293.333    0.000  293.333     0.000  461.518    0.000  461.518     0.000  279.683    0.000  279.683
226.00   311.872  319.228    0.000  319.228     0.000  540.593    0.000  540.593     0.000  408.969    0.000  408.969
226.10   335.764  283.222    0.000  283.222     0.000  451.406    0.000  451.406     0.000  219.565    0.000  219.565
226.20   333.355  308.063    0.000  308.063     0.000  518.978    0.000  518.978     0.000  229.819    0.000  229.819
226.30   355.211  278.612    0.000  278.612     0.000  497.534    0.000  497.534     0.000  379.312    0.000  379.312
226.40   346.478  293.487    0.000  293.487     0.000  485.556    0.000  485.556     0.000  309.843    0.000  309.843
226.50   305.628  320.400    0.000  320.400     0.000  431.168    0.000  431.168     0.000  160.149    0.000  160.149
226.60   340.498  314.087    0.000  314.087     0.000  455.465    0.000  455.465     0.000  271.037    0.000  271.037
226.70   322.274  305.364    0.000  305.364     0.000  451.536    0.000  451.536     0.000  220.973    0.000  220.973
226.80   336.913  345.590    0.000  345.590     0.000  508.257    0.000  508.257     0.000  298.885    0.000  298.885
226.90   277.440  331.276    0.000  331.276     0.000  454.512    0.000  454.512     0.000  190.208    0.000  190.208
227.00   245.965  337.677    0.000  337.677     0.000  451.961    0.000  451.961     0.000  250.527    0.000  250.527
227.10   288.854  333.119    0.000  333.119     0.000  451.400    0.000  451.400     0.000  220.267    0.000  220.267
227.20   320.026  344.348    0.000  344.348     0.000  491.091    0.000  491.091     0.000  390.672    0.000  390.672
227.30   273.466  325.870    0.000  325.870     0.000  496.324    0.000  496.324     0.000  369.260    0.000  369.260
227.40   317.130  287.649    0.000  287.649     0.000  489.359    0.000  489.359     0.000  270.032    0.000  270.032
227.50   353.184  261.287    0.000  261.287     0.000  478.338    0.000  478.338     0.000  280.085    0.000  280.085
227.60   292.426  328.688    0.000  328.688     0.000  529.609    0.000  529.609     0.000  240.173    0.000  240.173
227.70   275.416  293.856    0.000  293.856     0.000  416.379    0.000  416.379     0.000  240.474    0.000  240.474
227.80   266.385  316.238    0.000  316.238     0.000  419.020    0.000  419.020     0.000  350.459    0.000  350.459
227.90   292.141  294.865    0.000  294.865     0.000  392.474    0.000  392.474     0.000  230.622    0.000  230.622
228.00   280.720  279.270    0.000  279.270     0.000  426.545    0.000  426.545     0.000  340.708    0.000  340.708
228.10   313.167  264.244    0.000  264.244     0.000  447.900    0.000  447.900     0.000  240.777    0.000  240.777
228.20   306.747  285.893    0.000  285.893     0.000  491.564    0.000  491.564     0.000  410.275    0.000  410.275
228.30   301.757  255.372    0.000  255.372     0.000  398.439    0.000  398.439     0.000  359.807    0.000  359.807
228.40   337.230  211.469    0.000  211.469     0.000  412.401    0.000  412.401     0.000  260.983    0.000  260.983
228.50   310.118  226.326    0.000  226.326     0.000  398.655    0.000  398.655     0.000  260.481    0.000  260.481
228.60   329.992  211.840    0.000  211.840     0.000  417.028    0.000  417.028     0.000  109.682    0.000  109.682
228.70   344.295  220.415    0.000  220.415     0.000  448.853    0.000  448.853     0.000  350.458    0.000  350.458
228.80   306.901  233.058    0.000  233.058     0.000  439.424    0.000  439.424     0.000  229.818    0.000  229.818
228.90   268.083  272.973    0.000  272.973     0.000  490.874    0.000  490.874     0.000  191.012    0.000  191.012
229.00   285.739  239.974    0.000  239.974     0.000  466.883    0.000  466.883     0.000  130.794    0.000  130.794
229.10   291.905  299.786    0.000  299.786     0.000  479.679    0.000  479.679     0.000  139.339    0.000  139.339
229.20   267.192  267.790    0.000  267.790     0.000  447.945    0.000  447.945     0.000  310.145    0.000  310.145
229.30   259.878  286.898    0.000  286.898     0.000  494.768    0.000  494.768     0.000  359.708    0.000  359.708
229.40   283.253  268.467    0.000  268.467     0.000  442.583    0.000  442.583     0.000  328.945    0.000  328.945
229.50   256.957  282.940    0.000  282.940     0.000  457.242    0.000  457.242     0.000  279.281    0.000  279.281
229.60   343.994  213.509    0.000  213.509     0.000  489.358    0.000  489.358     0.000  349.553    0.000  349.553
229.70   267.769  244.071    0.000  244.071     0.000  436.054    0.000  436.054     0.000  299.790    0.000  299.790
229.80   328.584  224.472    0.000  224.472     0.000  436.831    0.000  436.831     0.000  239.571    0.000  239.571
229.90   343.914  207.362    0.000  207.362     0.000  476.435    0.000  476.435     0.000  269.128    0.000  269.128
230.00   318.808  247.180    0.000  247.180     0.000  491.349    0.000  491.349     0.000  309.743    0.000  309.743
230.10   332.587  192.873    0.000  192.873     0.000  453.607    0.000  453.607     0.000  220.369    0.000  220.369
230.20   348.412  174.506    0.000  174.506     0.000  444.960    0.000  444.960     0.000  239.370    0.000  239.370
230.30   367.076  199.173    0.000  199.173     0.000  477.775    0.000  477.775     0.000  419.022    0.000  419.022
230.40   394.473  170.952    0.000  170.952     0.000  451.833    0.000  451.833     0.000  330.251    0.000  330.251
230.50   306.407  208.716    0.000  208.716     0.000  349.670    0.000  349.670     0.000  220.268    0.000  220.268
230.60   313.510  251.659    0.000  251.659     0.000  412.793    0.000  412.793     0.000  269.429    0.000  269.429
230.70   299.397  293.472    0.000  293.472     0.000  501.985    0.000  501.985     0.000  299.690    0.000  299.690
230.80   268.694  304.016    0.000  304.016     0.000  472.889    0.000  472.889     0.000  300.192    0.000  300.192
230.90   301.115  284.352    0.000  284.352     0.000  453.954    0.000  453.954     0.000  389.567    0.000  389.567
231.00   282.250  301.922    0.000  301.922     0.000  473.410    0.000  473.410     0.000  300.293    0.000  300.293
231.10   332.978  288.018    0.000  288.018     0.000  460.957    0.000  460.957     0.000  391.075    0.000  391.075
231.20   281.985  304.498    0.000  304.498     0.000  480.540    0.000  480.540     0.000  329.949    0.000  329.949
231.30   307.495  242.036    0.000  242.036     0.000  504.923    0.000  504.923     0.000  299.789    0.000  299.789
231.40   269.467  317.231    0.000  317.231     0.000  477.862    0.000  477.862     0.000  369.359    0.000  369.359
231.50   337.733  287.718    0.000  287.718     0.000  521.961    0.000  521.961     0.000  399.419    0.000  399.419
231.60   277.997  298.786    0.000  298.786     0.000  459.921    0.000  459.921     0.000  319.797    0.000  319.797
231.70   284.004  269.343    0.000  269.343     0.000  457.451    0.000  457.451     0.000  262.592    0.000  262.592
231.80   282.541  233.758    0.000  233.758     0.000  415.210    0.000  415.210     0.000  201.568    0.000  201.568
231.90   283.559  253.221    0.000  253.221     0.000  462.338    0.000  462.338     0.000  271.641    0.000  271.641
232.00   248.860  290.773    0.000  290.773     0.000  419.017    0.000  419.017     0.000  250.025    0.000  250.025
232.10   237.552  278.117    0.000  278.117     0.000  407.605    0.000  407.605     0.000  262.090    0.000  262.090
232.20   264.483  273.756    0.000  273.756     0.000  438.559    0.000  438.559     0.000  280.890    0.000  280.890
232.30   289.262  244.670    0.000  244.670     0.000  410.632    0.000  410.632     0.000  313.563    0.000  313.563
232.40   265.034  267.214    0.000  267.214     0.000  392.298    0.000  392.298     0.000  171.107    0.000  171.107
232.50   297.418  251.318    0.000  251.318     0.000  435.098    0.000  435.098     0.000  270.936    0.000  270.936
232.60   286.826  249.487    0.000  249.487     0.000  379.761    0.000  379.761     0.000  151.202    0.000  151.202
232.70   268.863  249.629    0.000  249.629     0.000  391.563    0.000  391.563     0.000  242.084    0.000  242.084
232.80   279.274  232.277    0.000  232.277     0.000  375.911    0.000  375.911     0.000  222.177    0.000  222.177
232.90   312.902  253.659    0.000  253.659     0.000  395.282    0.000  395.282     0.000   90.380    0.000   90.380
233.00   265.745  253.015    0.000  253.015     0.000  359.616    0.000  359.616     0.000  111.491    0.000  111.491
233.10   264.496  254.259    0.000  254.259     0.000  385.637    0.000  385.637     0.000  130.994    0.000  130.994
233.20   268.682  291.410    0.000  291.410     0.000  387.455    0.000  387.455     0.000  182.266    0.000  182.266
233.30   279.137  255.599    0.000  255.599     0.000  371.587    0.000  371.587     0.000  222.379    0.000  222.379
233.40   314.401  228.876    0.000  228.876     0.000  404.835    0.000  404.835     0.000  222.077    0.000  222.077
233.50   275.005  251.395    0.000  251.395     0.000  388.493    0.000  388.493     0.000  202.272    0.000  202.272
233.60   252.978  257.813    0.000  257.813     0.000  384.339    0.000  384.339     0.000  140.645    0.000  140.645
233.70   311.758  204.399    0.000  204.399     0.000  394.159    0.000  394.159     0.000  160.853    0.000  160.853
233.80   297.369  233.348    0.000  233.348     0.000  390.957    0.000  390.957     0.000  131.295    0.000  131.295
233.90   294.868  246.708    0.000  246.708     0.000  383.825    0.000  383.825     0.000  161.857    0.000  161.857
234.00   292.334  235.473    0.000  235.473     0.000  428.831    0.000  428.831     0.000  260.279    0.000  260.279
234.10   271.097  251.811    0.000  251.811     0.000  372.024    0.000  372.024     0.000  170.303    0.000  170.303
234.20   288.869  250.671    0.000  250.671     0.000  472.499    0.000  472.499     0.000  190.108    0.000  190.108
234.30   307.570  258.560    0.000  258.560     0.000  441.285    0.000  441.285     0.000  229.618    0.000  229.618
234.40   351.461  225.396    0.000  225.396     0.000  447.550    0.000  447.550     0.000  289.635    0.000  289.635
234.50   299.403  235.249    0.000  235.249     0.000  413.658    0.000  413.658     0.000  280.587    0.000  280.587
234.60   362.340  208.102    0.000  208.102     0.000  443.488    0.000  443.488     0.000  420.329    0.000  420.329
234.70   340.505  242.295    0.000  242.295     0.000  444.656    0.000  444.656     0.000  250.328    0.000  250.328
234.80   361.072  184.918    0.000  184.918     0.000  395.372    0.000  395.372     0.000  289.134    0.000  289.134
234.90   324.983  200.868    0.000  200.868     0.000  360.911    0.000  360.911     0.000  270.635    0.000  270.635
235.00   343.486  214.006    0.000  214.006     0.000  386.031    0.000  386.031     0.000  240.073    0.000  240.073
235.10   341.122  188.187    0.000  188.187     0.000  413.960    0.000  413.960     0.000  210.114    0.000  210.114
235.20   387.462  181.820    0.000  181.820     0.000  423.818    0.000  423.818     0.000  210.214    0.000  210.214
235.30   311.968  211.866    0.000  211.866     0.000  404.318    0.000  404.318     0.000  169.800    0.000  169.800
235.40   347.220  194.344    0.000  194.344     0.000  409.551    0.000  409.551     0.000  190.309    0.000  190.309
235.50   343.427  175.537    0.000  175.537     0.000  403.281    0.000  403.281     0.000  170.805    0.000  170.805
235.60   338.466  179.453    0.000  179.453     0.000  347.942    0.000  347.942     0.000  140.445    0.000  140.445
235.70   351.605  172.278    0.000  172.278     0.000  392.776    0.000  392.776     0.000  130.090    0.000  130.090
235.80   337.560  194.617    0.000  194.617     0.000  407.087    0.000  407.087     0.000  219.163    0.000  219.163
235.90   356.250  185.060    0.000  185.060     0.000  414.826    0.000  414.826     0.000  159.848    0.000  159.848
236.00   383.611  150.229    0.000  150.229     0.000  370.253    0.000  370.253     0.000   99.830    0.000   99.830
236.10   342.107  169.494    0.000  169.494     0.000  402.503    0.000  402.503     0.000  159.848    0.000  159.848
236.20   346.495  187.878    0.000  187.878     0.000  416.946    0.000  416.946     0.000  170.102    0.000  170.102
236.30   328.640  186.999    0.000  186.999     0.000  387.759    0.000  387.759     0.000  170.504    0.000  170.504
236.40   304.935  212.345    0.000  212.345     0.000  388.018    0.000  388.018     0.000  130.291    0.000  130.291
236.50   293.551  210.589    0.000  210.589     0.000  409.678    0.000  409.678     0.000  180.558    0.000  180.558
236.60   320.283  202.822    0.000  202.822     0.000  409.939    0.000  409.939     0.000  190.510    0.000  190.510
236.70   350.799  207.434    0.000  207.434     0.000  461.518    0.000  461.518     0.000  311.553    0.000  311.553
236.80   292.880  234.751    0.000  234.751     0.000  453.387    0.000  453.387     0.000  241.681    0.000  241.681
236.90   309.941  203.178    0.000  203.178     0.000  393.470    0.000  393.470     0.000  169.398    0.000  169.398
237.00   331.581  189.047    0.000  189.047     0.000  399.606    0.000  399.606     0.000  210.817    0.000  210.817
237.10   306.623  225.267    0.000  225.267     0.000  407.730    0.000  407.730     0.000  252.136    0.000  252.136
237.20   340.108  199.945    0.000  199.945     0.000  390.181    0.000  390.181     0.000  252.740    0.000  252.740
237.30   333.236  218.679    0.000  218.679     0.000  445.607    0.000  445.607     0.000  261.889    0.000  261.889
237.40   316.362  192.728    0.000  192.728     0.000  408.469    0.000  408.469     0.000  272.143    0.000  272.143
237.50   285.568  224.458    0.000  224.458     0.000  363.418    0.000  363.418     0.000  221.776    0.000  221.776
237.60   299.551  210.051    0.000  210.051     0.000  396.404    0.000  396.404     0.000  170.906    0.000  170.906
237.70   345.931  170.396    0.000  170.396     0.000  371.113    0.000  371.113     0.000  191.616    0.000  191.616
237.80   376.482  208.706    0.000  208.706     0.000  393.251    0.000  393.251     0.000  271.539    0.000  271.539
237.90   332.070  184.586    0.000  184.586     0.000  380.195    0.000  380.195     0.000  211.421    0.000  211.421
238.00   329.741  180.276    0.000  180.276     0.000  382.917    0.000  382.917     0.000  180.758    0.000  180.758
238.10   332.136  187.721    0.000  187.721     0.000  372.757    0.000  372.757     0.000  200.161    0.000  200.161
238.20   314.260  186.077    0.000  186.077     0.000  382.051    0.000  382.051     0.000  190.912    0.000  190.912
238.30   288.949  206.693    0.000  206.693     0.000  417.634    0.000  417.634     0.000  169.700    0.000  169.700
238.40   344.650  180.223    0.000  180.223     0.000  395.456    0.000  395.456     0.000  270.333    0.000  270.333
238.50   344.346  189.762    0.000  189.762     0.000  404.492    0.000  404.492     0.000  190.410    0.000  190.410
238.60   359.088  191.853    0.000  191.853     0.000  437.957    0.000  437.957     0.000  369.661    0.000  369.661
238.70   324.191  194.888    0.000  194.888     0.000  400.213    0.000  400.213     0.000  299.489    0.000  299.489
238.80   306.966  197.443    0.000  197.443     0.000  396.408    0.000  396.408     0.000  239.671    0.000  239.671
238.90   327.706  187.760    0.000  187.760     0.000  432.941    0.000  432.941     0.000  219.967    0.000  219.967
239.00   365.956  175.099    0.000  175.099     0.000  425.072    0.000  425.072     0.000  199.960    0.000  199.960
239.10   382.580  177.831    0.000  177.831     0.000  436.659    0.000  436.659     0.000  270.133    0.000  270.133
239.20   377.731  160.211    0.000  160.211     0.000  404.968    0.000  404.968     0.000  249.825    0.000  249.825
239.30   301.682  209.450    0.000  209.450     0.000  430.001    0.000  430.001     0.000  310.547    0.000  310.547
239.40   282.809  233.488    0.000  233.488     0.000  412.363    0.000  412.363     0.000  300.594    0.000  300.594
239.50   312.255  203.076    0.000  203.076     0.000  438.300    0.000  438.300     0.000  289.635    0.000  289.635
239.60   311.978  204.928    0.000  204.928     0.000  436.918    0.000  436.918     0.000  229.920    0.000  229.920
239.70   320.663  199.242    0.000  199.242     0.000  454.859    0.000  454.859     0.000  249.322    0.000  249.322
239.80   314.137  202.784    0.000  202.784     0.000  374.920    0.000  374.920     0.000  209.210    0.000  209.210
239.90   359.035  183.808    0.000  183.808     0.000  431.990    0.000  431.990     0.000  279.684    0.000  279.684
240.00   351.120  166.435    0.000  166.435     0.000  400.387    0.000  400.387     0.000  289.334    0.000  289.334
240.10   331.688  214.364    0.000  214.364     0.000  438.865    0.000  438.865     0.000  239.069    0.000  239.069
240.20   311.606  192.980    0.000  192.980     0.000  401.031    0.000  401.031     0.000  289.033    0.000  289.033
240.30   330.632  193.557    0.000  193.557     0.000  421.267    0.000  421.267     0.000  289.034    0.000  289.034
240.40   357.366  181.097    0.000  181.097     0.000  441.372    0.000  441.372     0.000  299.992    0.000  299.992
240.50   373.801  173.469    0.000  173.469     0.000  388.368    0.000  388.368     0.000  219.364    0.000  219.364
240.60   375.162  162.863    0.000  162.863     0.000  414.134    0.000  414.134     0.000  239.269    0.000  239.269
240.70   332.209  165.789    0.000  165.789     0.000  390.958    0.000  390.958     0.000  309.240    0.000  309.240
240.80   326.171  167.122    0.000  167.122     0.000  393.553    0.000  393.553     0.000  119.434    0.000  119.434
240.90   358.587  172.006    0.000  172.006     0.000  453.303    0.000  453.303     0.000  379.815    0.000  379.815
241.00   336.856  170.927    0.000  170.927     0.000  409.854    0.000  409.854     0.000  269.128    0.000  269.128
241.10   365.238  171.699    0.000  171.699     0.000  417.375    0.000  417.375     0.000  300.393    0.000  300.393
241.20   372.951  139.818    0.000  139.818     0.000  430.692    0.000  430.692     0.000  369.760    0.000  369.760
241.30   403.035  131.401    0.000  131.401     0.000  420.186    0.000  420.186     0.000  299.588    0.000  299.588
241.40   345.166  168.137    0.000  168.137     0.000  396.494    0.000  396.494     0.000  219.364    0.000  219.364
241.50   334.443  160.242    0.000  160.242     0.000  377.859    0.000  377.859     0.000  139.942    0.000  139.942
241.60   301.311  193.549    0.000  193.549     0.000  379.068    0.000  379.068     0.000  298.986    0.000  298.986
241.70   350.454  158.247    0.000  158.247     0.000  388.453    0.000  388.453     0.000  289.435    0.000  289.435
241.80   342.238  170.932    0.000  170.932     0.000  407.216    0.000  407.216     0.000  320.098    0.000  320.098
241.90   344.328  161.080    0.000  161.080     0.000  427.320    0.000  427.320     0.000  289.938    0.000  289.938
242.00   386.380  139.951    0.000  139.951     0.000  451.098    0.000  451.098     0.000  390.370    0.000  390.370
242.10   399.196  148.801    0.000  148.801     0.000  400.299    0.000  400.299     0.000  329.548    0.000  329.548
242.20   349.520  152.119    0.000  152.119     0.000  432.638    0.000  432.638     0.000  289.134    0.000  289.134
242.30   390.248  162.495    0.000  162.495     0.000  423.860    0.000  423.860     0.000  330.151    0.000  330.151
242.40   352.984  151.129    0.000  151.129     0.000  427.361    0.000  427.361     0.000  239.771    0.000  239.771
242.50   352.093  169.360    0.000  169.360     0.000  387.890    0.000  387.890     0.000  239.872    0.000  239.872
242.60   334.771  193.922    0.000  193.922     0.000  394.590    0.000  394.590     0.000  300.191    0.000  300.191
242.70   301.492  220.088    0.000  220.088     0.000  414.045    0.000  414.045     0.000  370.364    0.000  370.364
242.80   349.314  172.590    0.000  172.590     1.816  416.769    0.000  416.769     0.000  339.701    0.000  339.701
242.90   363.822  169.584    0.000  169.584     0.000  414.524    0.000  414.524     0.000  269.027    0.000  269.027
243.00   352.512  146.762    0.000  146.762     0.000  379.849    0.000  379.849     0.000  170.102    0.000  170.102
243.10   376.703  189.964    0.000  189.964     0.000  373.407    0.000  373.407     0.000  129.989    0.000  129.989
243.20   360.067  165.980    0.000  165.980     0.000  396.666    0.000  396.666     0.000  280.185    0.000  280.185
243.30   355.201  165.361    0.000  165.361     0.000  425.805    0.000  425.805     0.000  219.765    0.000  219.765
243.40   322.901  199.835    0.000  199.835     0.000  419.406    0.000  419.406     0.000  250.126    0.000  250.126
243.50   349.334  176.032    0.000  176.032     0.000  413.140    0.000  413.140     0.000  170.102    0.000  170.102
243.60   274.165  232.634    0.000  232.634     0.000  423.298    0.000  423.298     0.000  230.421    0.000  230.421
243.70   281.792  237.463    0.000  237.463     0.000  439.425    0.000  439.425     0.000  340.103    0.000  340.103
243.80   322.892  189.368    0.000  189.368     0.000  403.322    0.000  403.322     0.000  210.214    0.000  210.214
243.90   306.133  207.269    0.000  207.269     0.000  400.169    0.000  400.169     0.000  319.796    0.000  319.796
244.00   324.184  198.926    0.000  198.926     0.000  454.901    0.000  454.901     0.000  199.960    0.000  199.960
244.10   359.916  201.110    0.000  201.110     0.000  434.583    0.000  434.583     0.000  249.824    0.000  249.824
244.20   316.759  230.547    0.000  230.547     0.000  466.661    0.000  466.661     0.000  249.924    0.000  249.924
244.30   355.560  190.307    0.000  190.307     0.000  397.879    0.000  397.879     0.000  170.102    0.000  170.102
244.40   308.197  198.874    0.000  198.874     0.000  402.505    0.000  402.505     0.000  180.156    0.000  180.156
244.50   337.005  195.271    0.000  195.271     0.000  416.772    0.000  416.772     0.000  130.190    0.000  130.190
244.60   326.411  181.157    0.000  181.157     0.000  404.753    0.000  404.753     0.000  230.019    0.000  230.019
244.70   323.862  201.203    0.000  201.203     0.000  435.838    0.000  435.838     0.000  150.397    0.000  150.397
244.80   313.899  211.196    0.000  211.196     0.000  453.307    0.000  453.307     0.000  139.339    0.000  139.339
244.90   358.171  171.814    0.000  171.814     0.000  388.539    0.000  388.539     0.000  149.794    0.000  149.794
245.00   336.355  196.536    0.000  196.536     0.000  423.254    0.000  423.254     0.000  200.462    0.000  200.462
245.10   350.788  198.082    0.000  198.082     0.000  424.942    0.000  424.942     0.000  220.569    0.000  220.569
245.20   329.842  187.038    0.000  187.038     0.000  437.568    0.000  437.568     0.000  170.605    0.000  170.605
245.30   357.440  165.337    0.000  165.337     0.000  355.248    0.000  355.248     0.000   99.528    0.000   99.528
245.40   344.605  200.583    0.000  200.583     0.000  410.975    0.000  410.975     0.000  179.251    0.000  179.251
245.50   351.197  164.311    0.000  164.311     0.000  407.781    0.000  407.781     0.000  189.505    0.000  189.505
245.60   357.538  169.435    0.000  169.435     0.000  416.079    0.000  416.079     0.000  220.167    0.000  220.167
245.70   346.366  166.246    0.000  166.246     0.000  381.708    0.000  381.708     0.000  189.907    0.000  189.907
245.80   336.773  174.645    0.000  174.645     0.000  414.176    0.000  414.176     0.000  320.097    0.000  320.097
245.90   344.121  187.357    0.000  187.357     0.000  425.765    0.000  425.765     0.000  201.267    0.000  201.267
246.00   343.152  194.390    0.000  194.390     0.000  425.378    0.000  425.378     0.000  330.252    0.000  330.252
246.10   309.761  226.958    0.000  226.958     0.000  407.389    0.000  407.389     0.000  279.482    0.000  279.482
246.20   325.264  200.582    0.000  200.582     0.000  422.607    0.000  422.607     0.000  300.895    0.000  300.895
246.30   379.661  179.095    0.000  179.095     0.000  452.264    0.000  452.264     0.000  360.009    0.000  360.009
246.40   339.183  162.114    0.000  162.114     0.000  425.547    0.000  425.547     0.000  179.954    0.000  179.954
246.50   334.796  192.821    0.000  192.821     0.000  427.924    0.000  427.924     0.000  279.381    0.000  279.381
246.60   346.938  146.071    0.000  146.071     0.000  384.430    0.000  384.430     0.000  219.464    0.000  219.464
246.70   311.633  199.573    0.000  199.573     0.000  404.665    0.000  404.665     0.000  249.825    0.000  249.825
246.80   316.313  193.316    0.000  193.316     0.000  384.994    0.000  384.994     0.000  180.759    0.000  180.759
246.90   316.484  184.374    0.000  184.374     0.000  409.028    0.000  409.028     0.000  169.398    0.000  169.398
247.00   342.522  200.576    0.000  200.576     0.000  396.924    0.000  396.924     0.000  280.387    0.000  280.387
247.10   350.279  169.311    0.000  169.311     0.000  364.888    0.000  364.888     0.000  181.261    0.000  181.261
247.20   310.127  199.264    0.000  199.264     0.000  406.392    0.000  406.392     0.000  209.511    0.000  209.511
247.30   328.778  200.887    0.000  200.887     0.000  402.807    0.000  402.807     0.000  240.174    0.000  240.174
247.40   318.415  177.375    0.000  177.375     0.000  430.692    0.000  430.692     0.000  200.161    0.000  200.161
247.50   325.425  203.335    0.000  203.335     0.000  413.395    0.000  413.395     0.000  290.741    0.000  290.741
247.60   302.035  260.301    0.000  260.301     0.000  463.204    0.000  463.204     0.000  240.173    0.000  240.173
247.70   290.757  253.066    0.000  253.066     0.000  447.641    0.000  447.641     0.000  259.979    0.000  259.979
247.80   304.604  208.810    0.000  208.810     0.000  422.394    0.000  422.394     0.000  210.618    0.000  210.618
247.90   300.413  228.614    0.000  228.614     0.000  414.606    0.000  414.606     0.000  230.723    0.000  230.723
248.00   294.061  225.862    0.000  225.862     0.000  437.955    0.000  437.955     0.000  320.299    0.000  320.299
248.10   286.403  240.497    0.000  240.497     0.000  398.436    0.000  398.436     0.000  330.251    0.000  330.251
248.20   307.473  259.215    0.000  259.215     0.000  467.789    0.000  467.789     0.000  310.246    0.000  310.246
248.30   303.397  204.309    0.000  204.309     0.000  395.201    0.000  395.201     0.000  230.423    0.000  230.423
248.40   343.946  166.927    0.000  166.927     0.000  384.389    0.000  384.389     0.000  170.403    0.000  170.403
248.50   332.838  177.845    0.000  177.845     0.000  405.054    0.000  405.054     0.000  279.381    0.000  279.381
248.60   349.839  164.785    0.000  164.785     0.000  433.894    0.000  433.894     0.000  249.825    0.000  249.825
248.70   312.784  229.463    0.000  229.463     0.000  463.898    0.000  463.898     0.000  279.684    0.000  279.684
248.80   328.002  221.858    0.000  221.858     0.000  468.438    0.000  468.438     0.000  300.193    0.000  300.193
248.90   324.616  215.161    0.000  215.161     0.000  427.190    0.000  427.190     0.000  249.926    0.000  249.926
249.00   347.505  183.534    0.000  183.534     0.000  435.056    0.000  435.056     0.000  262.994    0.000  262.994
249.10   314.858  190.541    0.000  190.541     0.000  388.971    0.000  388.971     0.000  212.426    0.000  212.426
249.20   339.993  194.920    0.000  194.920     0.000  384.731    0.000  384.731     0.000  243.190    0.000  243.190
249.30   316.923  194.572    0.000  194.572     0.000  364.544    0.000  364.544     0.000  121.143    0.000  121.143
249.40   318.467  177.561    0.000  177.561     0.000  368.175    0.000  368.175     0.000  280.588    0.000  280.588
249.50   329.829  223.864    0.000  223.864     0.000  414.950    0.000  414.950     0.000  242.887    0.000  242.887
249.60   254.809  266.539    0.000  266.539     0.000  423.643    0.000  423.643     0.000  222.480    0.000  222.480
249.70   332.542  217.876    0.000  217.876     0.000  468.173    0.000  468.173     0.000  343.521    0.000  343.521
249.80   311.298  223.345    0.000  223.345     0.000  413.874    0.000  413.874     0.000  352.168    0.000  352.168
249.90   318.235  198.296    0.000  198.296     0.000  425.372    0.000  425.372     0.000  241.581    0.000  241.581
250.00   319.978  211.731    0.000  211.731     0.000  453.516    0.000  453.516     0.000  191.817    0.000  191.817
250.10   369.766  199.037    0.000  199.037     0.000  430.127    0.000  430.127     0.000  240.374    0.000  240.374
250.20   360.898  153.654    0.000  153.654     0.000  435.919    0.000  435.919     0.000  271.237    0.000  271.237
250.30   366.399  171.381    0.000  171.381     0.000  399.735    0.000  399.735     0.000  221.273    0.000  221.273
250.40   373.191  181.540    0.000  181.540     0.000  400.685    0.000  400.685     0.000  271.841    0.000  271.841
250.50   350.483  165.741    0.000  165.741     0.000  391.002    0.000  391.002     0.000  271.037    0.000  271.037
250.60   343.658  184.367    0.000  184.367     0.000  444.917    0.000  444.917     0.000  149.995    0.000  149.995
250.70   353.163  200.050    0.000  200.050     0.000  446.560    0.000  446.560     0.000  191.717    0.000  191.717
250.80   355.795  198.533    0.000  198.533     0.000  405.747    0.000  405.747     0.000  161.054    0.000  161.054
250.90   369.124  173.398    0.000  173.398     0.000  405.661    0.000  405.661     0.000  230.623    0.000  230.623
251.00   348.301  171.008    0.000  171.008     0.000  409.507    0.000  409.507     0.000  170.907    0.000  170.907
251.10   352.783  190.813    0.000  190.813     0.000  399.562    0.000  399.562     0.000  161.456    0.000  161.456
251.20   346.274  162.858    0.000  162.858     0.000  325.894    0.000  325.894     0.000  119.936    0.000  119.936
251.30   353.384  175.963    0.000  175.963     0.000  351.701    0.000  351.701     0.000  232.130    0.000  232.130
251.40   341.635  198.749    0.000  198.749     0.000  416.594    0.000  416.594     0.000  181.562    0.000  181.562
251.50   305.258  213.790    0.000  213.790     0.000  392.386    0.000  392.386     0.000  209.712    0.000  209.712
251.60   341.029  199.350    0.000  199.350     0.000  417.593    0.000  417.593     0.000  261.688    0.000  261.688
251.70   330.545  190.862    0.000  190.862     0.000  415.429    0.000  415.429     0.000  272.042    0.000  272.042
251.80   384.014  166.406    0.000  166.406     0.000  411.107    0.000  411.107     0.000  333.770    0.000  333.770
251.90   349.954  166.563    0.000  166.563     0.000  409.937    0.000  409.937     0.000  192.219    0.000  192.219
252.00   317.858  211.014    0.000  211.014     0.000  377.815    0.000  377.815     0.000  350.760    0.000  350.760
252.10   336.180  191.381    0.000  191.381     0.000  390.526    0.000  390.526     0.000  161.858    0.000  161.858
252.20   319.130  209.843    0.000  209.843     0.000  407.000    0.000  407.000     0.000  140.847    0.000  140.847
252.30   333.183  200.388    0.000  200.388     0.000  441.240    0.000  441.240     0.000  241.380    0.000  241.380
252.40   309.386  218.983    0.000  218.983     0.000  430.991    0.000  430.991     0.000  181.462    0.000  181.462
252.50   286.738  197.394    0.000  197.394     0.000  429.957    0.000  429.957     0.000  312.156    0.000  312.156
252.60   294.041  233.832    0.000  233.832     0.000  458.314    0.000  458.314     0.000  201.568    0.000  201.568
252.70   311.405  212.160    0.000  212.160     0.000  375.007    0.000  375.007     0.000  291.848    0.000  291.848
252.80   305.088  222.237    0.000  222.237     0.000  357.150    0.000  357.150     0.000  272.947    0.000  272.947
252.90   307.838  215.525    0.000  215.525     0.000  426.242    0.000  426.242     0.000  311.050    0.000  311.050
253.00   298.000  244.628    0.000  244.628     0.000  402.026    0.000  402.026     0.000  179.753    0.000  179.753
253.10   300.938  209.440    0.000  209.440     0.000  385.945    0.000  385.945     0.000  211.924    0.000  211.924
253.20   320.165  201.154    0.000  201.154     0.000  440.290    0.000  440.290     0.000  201.066    0.000  201.066
253.30   295.104  230.104    0.000  230.104     0.000  414.997    0.000  414.997     0.000  160.250    0.000  160.250
253.40   303.286  201.059    0.000  201.059     0.000  403.886    0.000  403.886     0.000  191.314    0.000  191.314
253.50   335.164  195.918    0.000  195.918     0.000  417.939    0.000  417.939     0.000  110.888    0.000  110.888
253.60   319.145  194.490    0.000  194.490     0.000  407.647    0.000  407.647     0.000  141.551    0.000  141.551
253.70   281.801  213.764    0.000  213.764     0.000  402.848    0.000  402.848     0.000  129.990    0.000  129.990
253.80   307.801  192.438    0.000  192.438     0.000  379.202    0.000  379.202     0.000  140.144    0.000  140.144
253.90   297.792  222.870    0.000  222.870     0.000  444.181    0.000  444.181     0.000  101.137    0.000  101.137
254.00   330.827  219.460    0.000  219.460     0.000  390.008    0.000  390.008     0.000   99.729    0.000   99.729
254.10   349.535  173.979    0.000  173.979     0.000  425.978    0.000  425.978     0.000  161.256    0.000  161.256
254.20   319.695  182.543    0.000  182.543     0.000  373.752    0.000  373.752     0.000   59.717    0.000   59.717
254.30   281.574  204.162    0.000  204.162     0.000  404.278    0.000  404.278     0.000   89.575    0.000   89.575
254.40   320.679  199.273    0.000  199.273     0.000  366.447    0.000  366.447     0.000   71.077    0.000   71.077
254.50   291.819  192.213    0.000  192.213     0.000  408.772    0.000  408.772     0.000   70.876    0.000   70.876
254.60   322.214  172.326    0.000  172.326     0.000  392.083    0.000  392.083     0.000   40.616    0.000   40.616
254.70   328.313  173.989    0.000  173.989     0.000  384.476    0.000  384.476     0.000   60.119    0.000   60.119
254.80   327.436  148.594    0.000  148.594     0.000  369.818    0.000  369.818     0.000   89.776    0.000   89.776
254.90   315.934  202.637    0.000  202.637     0.000  421.268    0.000  421.268     0.000   29.858    0.000   29.858
255.00   347.914  182.302    0.000  182.302     0.000  396.017    0.000  396.017     0.000   80.427    0.000   80.427
255.10   331.270  158.580    0.000  158.580     0.000  393.422    0.000  393.422     0.000   60.320    0.000   60.320
255.20   306.798  213.237    0.000  213.237     0.000  395.197    0.000  395.197     0.000   81.030    0.000   81.030
255.30   355.094  145.681    0.000  145.681     0.000  414.048    0.000  414.048     0.000  211.120    0.000  211.120
255.40   302.093  167.368    0.000  167.368     0.000  339.511    0.000  339.511     0.000  109.983    0.000  109.983
255.50   338.660  224.624    0.000  224.624     0.000  391.436    0.000  391.436     0.000  170.102    0.000  170.102
255.60   315.137  195.305    0.000  195.305     0.000  422.432    0.000  422.432     0.000  190.309    0.000  190.309
255.70   334.254  179.129    0.000  179.129     0.000  425.677    0.000  425.677     0.000  129.989    0.000  129.989
255.80   304.130  232.679    0.000  232.679     0.000  404.577    0.000  404.577     0.000  200.262    0.000  200.262
255.90   326.617  187.581    0.000  187.581     0.000  370.813    0.000  370.813     0.000  149.795    0.000  149.795
256.00   324.998  174.500    0.000  174.500     0.000  390.353    0.000  390.353     0.000  159.747    0.000  159.747
256.10   308.524  215.853    0.000  215.853     0.000  377.211    0.000  377.211     0.000  190.812    0.000  190.812
256.20   327.094  217.445    0.000  217.445     0.000  393.641    0.000  393.641     0.000  232.433    0.000  232.433
256.30   277.340  198.214    0.000  198.214     0.000  339.810    0.000  339.810     0.000  141.953    0.000  141.953
256.40   293.428  220.076    0.000  220.076     0.000  376.045    0.000  376.045     0.000  170.604    0.000  170.604
256.50   286.023  215.155    0.000  215.155     0.000  365.493    0.000  365.493     0.000  110.787    0.000  110.787
256.60   310.391  196.290    0.000  196.290     0.000  358.660    0.000  358.660     0.000  151.403    0.000  151.403
256.70   297.735  199.535    0.000  199.535     0.000  354.081    0.000  354.081     0.000  170.303    0.000  170.303
256.80   322.691  183.243    0.000  183.243     0.000  407.086    0.000  407.086     0.000  151.302    0.000  151.302
256.90   320.063  192.535    0.000  192.535     0.000  356.156    0.000  356.156     0.000  171.208    0.000  171.208
257.00   320.992  181.014    0.000  181.014     0.000  345.607    0.000  345.607     0.000  170.905    0.000  170.905
257.10   328.720  184.682    0.000  184.682     0.000  415.040    0.000  415.040     0.000  182.367    0.000  182.367
257.20   281.763  247.298    0.000  247.298     0.000  402.677    0.000  402.677     0.000  191.013    0.000  191.013
257.30   318.200  208.891    0.000  208.891     0.000  446.863    0.000  446.863     0.000  120.439    0.000  120.439
257.40   283.184  214.559    0.000  214.559     0.000  398.567    0.000  398.567     0.000  101.539    0.000  101.539
257.50   300.440  204.493    0.000  204.493     0.000  425.375    0.000  425.375     0.000  289.937    0.000  289.937
257.60   344.788  195.109    0.000  195.109     0.000  422.997    0.000  422.997     0.000  300.091    0.000  300.091
257.70   353.841  185.838    0.000  185.838     0.000  443.877    0.000  443.877     0.000  269.730    0.000  269.730
257.80   326.854  198.663    0.000  198.663     0.000  440.250    0.000  440.250     0.000  200.463    0.000  200.463
257.90   308.218  201.686    0.000  201.686     0.000  410.545    0.000  410.545     0.000  349.654    0.000  349.654
258.00   302.682  217.742    0.000  217.742     0.000  424.078    0.000  424.078     0.000  350.057    0.000  350.057
258.10   304.627  207.946    0.000  207.946     0.000  463.332    0.000  463.332     0.000  261.185    0.000  261.185
258.20   308.651  215.133    0.000  215.133     0.000  429.567    0.000  429.567     0.000  229.718    0.000  229.718
258.30   327.602  192.228    0.000  192.228     0.000  405.313    0.000  405.313     0.000  309.240    0.000  309.240
258.40   326.272  202.517    0.000  202.517     0.000  413.961    0.000  413.961     0.000  359.608    0.000  359.608
258.50   280.905  194.767    0.000  194.767     0.000  372.627    0.000  372.627     0.000  253.142    0.000  253.142
258.60   273.727  209.786    0.000  209.786     0.000  393.985    0.000  393.985     0.000  220.469    0.000  220.469
258.70   265.656  217.688    0.000  217.688     0.000  342.665    0.000  342.665     0.000  162.059    0.000  162.059
258.80   280.799  221.968    0.000  221.968     0.000  387.974    0.000  387.974     0.000  171.911    0.000  171.911
258.90   286.988  202.524    0.000  202.524     0.000  354.900    0.000  354.900     0.000  171.508    0.000  171.508
259.00   369.751  188.735    0.000  188.735     0.000  430.475    0.000  430.475     0.000  250.126    0.000  250.126
259.10   358.635  173.993    0.000  173.993     0.000  376.129    0.000  376.129     0.000  249.925    0.000  249.925
259.20   330.249  171.446    0.000  171.446     0.000  389.015    0.000  389.015     0.000  259.878    0.000  259.878
259.30   312.521  187.649    0.000  187.649     0.000  389.532    0.000  389.532     0.000  200.362    0.000  200.362
259.40   260.665  272.992    0.000  272.992     0.000  424.121    0.000  424.121     0.000  380.316    0.000  380.316
259.50   283.643  244.757    0.000  244.757     0.000  433.329    0.000  433.329     0.000  390.672    0.000  390.672
259.60   278.834  245.099    0.000  245.099     0.000  409.161    0.000  409.161     0.000  349.453    0.000  349.453
259.70   280.542  252.689    0.000  252.689     0.000  439.253    0.000  439.253     0.000  298.785    0.000  298.785
259.80   302.150  231.143    0.000  231.143     0.000  425.116    0.000  425.116     0.000  359.607    0.000  359.607
259.90   308.604  246.035    0.000  246.035     0.000  448.109    0.000  448.109     0.000  221.876    0.000  221.876
260.00   270.482  275.118    0.000  275.118     0.000  451.831    0.000  451.831     0.000  192.118    0.000  192.118
260.10   239.440  297.930    0.000  297.930     0.000  406.739    0.000  406.739     0.000  332.162    0.000  332.162
260.20   274.826  264.798    0.000  264.798     0.000  400.557    0.000  400.557     0.000  202.675    0.000  202.675
260.30   284.379  249.202    0.000  249.202     0.000  384.645    0.000  384.645     0.000  162.059    0.000  162.059
260.40   260.966  264.836    0.000  264.836     0.000  432.419    0.000  432.419     0.000  320.198    0.000  320.198
260.50   276.817  235.468    0.000  235.468     0.000  403.068    0.000  403.068     0.000  370.465    0.000  370.465
260.60   318.130  190.349    0.000  190.349     0.000  417.251    0.000  417.251     0.000  129.387    0.000  129.387
260.70   334.031  201.013    0.000  201.013     0.000  429.525    0.000  429.525     0.000  190.108    0.000  190.108
260.80   350.280  173.764    0.000  173.764     0.000  410.288    0.000  410.288     0.000  380.518    0.000  380.518
260.90   331.133  185.648    0.000  185.648     0.000  404.193    0.000  404.193     0.000  279.382    0.000  279.382
261.00   303.532  189.645    0.000  189.645     0.000  391.696    0.000  391.696     0.000  260.482    0.000  260.482
261.10   329.825  171.104    0.000  171.104     0.000  429.050    0.000  429.050     0.000  240.275    0.000  240.275
261.20   343.204  169.493    0.000  169.493     0.000  393.900    0.000  393.900     0.000  289.937    0.000  289.937
261.30   344.491  176.974    0.000  176.974     0.000  424.336    0.000  424.336     0.000  300.995    0.000  300.995
261.40   290.784  204.752    0.000  204.752     0.000  400.298    0.000  400.298     0.000  280.186    0.000  280.186
261.50   304.720  206.126    0.000  206.126     0.000  400.211    0.000  400.211     0.000  290.038    0.000  290.038
261.60   328.654  188.033    0.000  188.033     0.000  429.177    0.000  429.177     0.000  229.618    0.000  229.618
261.70   327.110  161.986    0.000  161.986     0.000  377.296    0.000  377.296     0.000  290.640    0.000  290.640
261.80   321.902  185.069    0.000  185.069     0.000  413.356    0.000  413.356     0.000  240.676    0.000  240.676
261.90   338.811  187.212    0.000  187.212     0.000  418.886    0.000  418.886     0.000  100.131    0.000  100.131
262.00   349.604  154.669    0.000  154.669     0.000  359.270    0.000  359.270     0.000  130.793    0.000  130.793
262.10   349.854  180.448    0.000  180.448     0.000  444.961    0.000  444.961     0.000  240.978    0.000  240.978
262.20   315.654  218.085    0.000  218.085     0.000  476.351    0.000  476.351     0.000  399.319    0.000  399.319
262.30   292.389  217.146    0.000  217.146     0.000  479.980    0.000  479.980     0.000  259.878    0.000  259.878
262.40   314.344  195.291    0.000  195.291     0.000  373.666    0.000  373.666     0.000  220.067    0.000  220.067
262.50   329.034  183.626    0.000  183.626     0.000  443.230    0.000  443.230     0.000  290.138    0.000  290.138
262.60   347.376  189.810    0.000  189.810     0.000  455.205    0.000  455.205     0.000  259.275    0.000  259.275
262.70   326.205  173.810    0.000  173.810     0.000  390.095    0.000  390.095     0.000  170.303    0.000  170.303
262.80   343.270  155.614    0.000  155.614     0.000  389.059    0.000  389.059     0.000  349.052    0.000  349.052
262.90   321.564  164.255    0.000  164.255     0.000  415.133    0.000  415.133     0.000  289.838    0.000  289.838
263.00   329.882  176.584    0.000  176.584     0.000  375.142    0.000  375.142     0.000  239.873    0.000  239.873
263.10   361.944  165.809    0.000  165.809     0.000  419.198    0.000  419.198     0.000  309.744    0.000  309.744
263.20   346.064  168.648    0.000  168.648     0.000  422.870    0.000  422.870     0.000  299.188    0.000  299.188
263.30   336.942  149.492    0.000  149.492     0.000  401.254    0.000  401.254     0.000  229.317    0.000  229.317
263.40   343.086  185.998    0.000  185.998     0.000  429.099    0.000  429.099     0.000  209.009    0.000  209.009
263.50   306.669  217.142    0.000  217.142     0.000  430.740    0.000  430.740     0.000  230.322    0.000  230.322
263.60   294.985  226.414    0.000  226.414     0.000  454.472    0.000  454.472     0.000  350.056    0.000  350.056
263.70   327.680  202.733    0.000  202.733     0.000  434.374    0.000  434.374     0.000  239.873    0.000  239.873
263.80   338.312  165.784    0.000  165.784     0.000  385.864    0.000  385.864     0.000  288.833    0.000  288.833
263.90   302.298  199.535    0.000  199.535     0.000  387.722    0.000  387.722     0.000  179.352    0.000  179.352
264.00   277.897  232.991    0.000  232.991     0.000  393.170    0.000  393.170     0.000  240.275    0.000  240.275
264.10   351.696  188.556    0.000  188.556     0.000  379.164    0.000  379.164     0.000  119.434    0.000  119.434
264.20   316.407  183.649    0.000  183.649     0.000  379.465    0.000  379.465     0.000  129.387    0.000  129.387
264.30   303.007  181.602    0.000  181.602     0.000  347.122    0.000  347.122     0.000   89.575    0.000   89.575
264.40   294.162  207.585    0.000  207.585     0.000  397.150    0.000  397.150     0.000  119.434    0.000  119.434
264.50   306.837  197.673    0.000  197.673     0.000  349.288    0.000  349.288     0.000  109.481    0.000  109.481
264.60   312.126  183.645    0.000  183.645     0.000  408.520    0.000  408.520     0.000  209.009    0.000  209.009
264.70   314.848  172.428    0.000  172.428     0.000  392.956    0.000  392.956     0.000   99.528    0.000   99.528
264.80   356.790  164.028    0.000  164.028     0.000  420.064    0.000  420.064     0.000  171.007    0.000  171.007
264.90   330.951  150.354    0.000  150.354     0.000  400.349    0.000  400.349     0.000  269.329    0.000  269.329
265.00   290.083  179.736    0.000  179.736     0.000  398.879    0.000  398.879     0.000   99.528    0.000   99.528
265.10   284.562  188.424    0.000  188.424     0.000  376.526    0.000  376.526     0.000  119.434    0.000  119.434
265.20   281.108  180.953    0.000  180.953     0.000  418.162    0.000  418.162     0.000   90.179    0.000   90.179
265.30   322.554  165.244    0.000  165.244     0.000  401.083    0.000  401.083     0.000   99.729    0.000   99.729
265.40   328.653  180.331    0.000  180.331     0.000  425.597    0.000  425.597     0.000  169.198    0.000  169.198
265.50   315.368  175.170    0.000  175.170     0.000  368.096    0.000  368.096     0.000   20.107    0.000   20.107
265.60   318.650  166.349    0.000  166.349     0.000  386.774    0.000  386.774     0.000  209.009    0.000  209.009
265.70   318.153  176.943    0.000  176.943     0.000  371.683    0.000  371.683     0.000  140.546    0.000  140.546
265.80   353.280  158.473    0.000  158.473     0.000  373.196    0.000  373.196     0.000   80.226    0.000   80.226
265.90   338.018  150.148    0.000  150.148     0.000  356.984    0.000  356.984     0.000   90.179    0.000   90.179
266.00   345.931  149.155    0.000  149.155     0.000  360.702    0.000  360.702     0.000  149.292    0.000  149.292
266.10   331.919  143.653    0.000  143.653     0.000  382.060    0.000  382.060     0.000   99.528    0.000   99.528
266.20   352.057  147.632    0.000  147.632     0.000  386.080    0.000  386.080     0.000  189.104    0.000  189.104
266.30   342.867  144.932    0.000  144.932     0.000  382.362    0.000  382.362     0.000  159.245    0.000  159.245
266.40   355.682  132.022    0.000  132.022     0.000  379.334    0.000  379.334     0.000   89.575    0.000   89.575
266.50   360.549  128.964    0.000  128.964     0.000  357.243    0.000  357.243     0.000  140.948    0.000  140.948
266.60   365.596  122.936    0.000  122.936     0.000  385.259    0.000  385.259     0.000  199.257    0.000  199.257
266.70   351.009  138.802    0.000  138.802     0.000  306.876    0.000  306.876     0.000   50.367    0.000   50.367
266.80   345.003  133.158    0.000  133.158     0.000  352.617    0.000  352.617     0.000   60.119    0.000   60.119
266.90   296.937  168.078    0.000  168.078     0.000  288.632    0.000  288.632     0.000   59.918    0.000   59.918
267.00   356.938  140.998    0.000  140.998     0.000  309.858    0.000  309.858     0.000   60.521    0.000   60.521
267.10   336.490  141.428    0.000  141.428     0.000  328.321    0.000  328.321     0.000   40.012    0.000   40.012
267.20   342.746  130.813    0.000  130.813     0.000  331.215    0.000  331.215     0.000   70.273    0.000   70.273
267.30   360.600  136.337    0.000  136.337     0.000  365.890    0.000  365.890     0.000   49.764    0.000   49.764
267.40   379.310  120.790    0.000  120.790     0.000  331.735    0.000  331.735     0.000   40.213    0.000   40.213
267.50   325.230  128.653    0.000  128.653     0.000  333.768    0.000  333.768     0.000   80.025    0.000   80.025
267.60   322.762  173.929    0.000  173.929     0.000  360.833    0.000  360.833     0.000   59.717    0.000   59.717
267.70   330.682  174.409    0.000  174.409     0.000  332.817    0.000  332.817     0.000   30.060    0.000   30.060
267.80   371.449  130.273    0.000  130.273     0.000  376.353    0.000  376.353     0.000  209.009    0.000  209.009
267.90   326.283  168.862    0.000  168.862     0.000  393.172    0.000  393.172     0.000  209.210    0.000  209.210
268.00   336.853  154.738    0.000  154.738     0.000  390.145    0.000  390.145     0.000  139.541    0.000  139.541
268.10   315.640  187.824    0.000  187.824     0.000  354.261    0.000  354.261     0.000   90.179    0.000   90.179
268.20   349.444  150.168    0.000  150.168     0.000  405.320    0.000  405.320     0.000  119.434    0.000  119.434
268.30   337.417  160.201    0.000  160.201     0.000  382.017    0.000  382.017     0.000  109.481    0.000  109.481
268.40   327.302  173.451    0.000  173.451     0.000  378.472    0.000  378.472     0.000   90.380    0.000   90.380
268.50   323.421  155.990    0.000  155.990     0.000  296.067    0.000  296.067     0.000  139.742    0.000  139.742
268.60   317.930  173.129    0.000  173.129     0.000  329.964    0.000  329.964     0.000   89.575    0.000   89.575
268.70   367.644  116.056    0.000  116.056     0.000  316.301    0.000  316.301     0.000   40.213    0.000   40.213
268.80   352.489  138.458    0.000  138.458     0.000  316.992    0.000  316.992     0.000  170.002    0.000  170.002
268.90   316.508  157.151    0.000  157.151     0.000  283.226    0.000  283.226     0.000   49.764    0.000   49.764
269.00   316.295  177.706    0.000  177.706     0.000  360.010    0.000  360.010     0.000  129.990    0.000  129.990
269.10   350.614  115.336    0.000  115.336     0.000  326.157    0.000  326.157     0.000  209.009    0.000  209.009
269.20   387.746  105.348    0.000  105.348     0.000  377.908    0.000  377.908     0.000  309.342    0.000  309.342
269.30   355.108   96.959    0.000   96.959     0.000  353.523    0.000  353.523     0.000  129.387    0.000  129.387
269.40   353.009  102.810    0.000  102.810     0.000  356.249    0.000  356.249     0.000  268.726    0.000  268.726
269.50   366.132  112.956    0.000  112.956     0.000  403.071    0.000  403.071     0.000  268.927    0.000  268.927
269.60   398.257  149.156    0.000  149.156     0.000  398.620    0.000  398.620     0.000  248.820    0.000  248.820
269.70   351.898  154.515    0.000  154.515     0.000  394.684    0.000  394.684     0.000  288.833    0.000  288.833
269.80   357.671  128.751    0.000  128.751     0.000  395.979    0.000  395.979     0.000  338.396    0.000  338.396
269.90   349.608  129.930    0.000  129.930     0.000  335.626    0.000  335.626     0.000  110.084    0.000  110.084
270.00   319.469  121.213    0.000  121.213     0.000  308.951    0.000  308.951     0.000  139.742    0.000  139.742
270.10   373.916  140.856    0.000  140.856     0.000  423.263    0.000  423.263     0.000  312.358    0.000  312.358
270.20   321.107  157.902    0.000  157.902     0.000  395.763    0.000  395.763     0.000  252.440    0.000  252.440
270.30   313.685  168.630    0.000  168.630     0.000  370.775    0.000  370.775     0.000  331.861    0.000  331.861
270.40   323.971  148.116    0.000  148.116     0.000  351.838    0.000  351.838     0.000   80.427    0.000   80.427
270.50   296.693  175.592    0.000  175.592     0.000  336.621    0.000  336.621     0.000  120.439    0.000  120.439
270.60   289.008  170.818    0.000  170.818     0.000  357.244    0.000  357.244     0.000  110.486    0.000  110.486
270.70   297.478  165.857    0.000  165.857     0.000  342.933    0.000  342.933     0.000   89.575    0.000   89.575
270.80   332.570  179.424    0.000  179.424     0.000  361.352    0.000  361.352     0.000   80.226    0.000   80.226
270.90   314.785  151.037    0.000  151.037     0.000  384.784    0.000  384.784     0.000  180.156    0.000  180.156
271.00   311.943  158.638    0.000  158.638     0.000  345.915    0.000  345.915     0.000   59.717    0.000   59.717
271.10   298.180  159.445    0.000  159.445     0.000  346.998    0.000  346.998     0.000   40.213    0.000   40.213
271.20   306.866  164.237    0.000  164.237     0.000  355.428    0.000  355.428     0.000  101.137    0.000  101.137
271.30   354.547  136.008    0.000  136.008     0.000  332.902    0.000  332.902     0.000  190.109    0.000  190.109
271.40   334.601  130.072    0.000  130.072     0.000  357.374    0.000  357.374     0.000   80.025    0.000   80.025
271.50   344.496  140.183    0.000  140.183     0.000  314.268    0.000  314.268     0.000  270.133    0.000  270.133
271.60   381.623  133.753    0.000  133.753     0.000  304.974    0.000  304.974     0.000  110.486    0.000  110.486
271.70   313.342  128.319    0.000  128.319     0.000  313.880    0.000  313.880     0.000   20.107    0.000   20.107
271.80   334.881  126.526    0.000  126.526     0.000  361.005    0.000  361.005     0.000  150.499    0.000  150.499
271.90   349.514  158.763    0.000  158.763     0.000  384.091    0.000  384.091     0.000  258.974    0.000  258.974
272.00   339.133  134.954    0.000  134.954     0.000  384.741    0.000  384.741     0.000  258.773    0.000  258.773
272.10   349.538  127.344    0.000  127.344     0.000  357.588    0.000  357.588     0.000  248.820    0.000  248.820
272.20   361.344  117.136    0.000  117.136     0.000  356.162    0.000  356.162     0.000  169.600    0.000  169.600
272.30   359.034  102.000    0.000  102.000     0.000  321.836    0.000  321.836     0.000   79.824    0.000   79.824
272.40   380.382  128.446    0.000  128.446     0.000  386.599    0.000  386.599     0.000  230.121    0.000  230.121
272.50   346.462  147.340    0.000  147.340     0.000  386.038    0.000  386.038     0.000  310.347    0.000  310.347
272.60   357.711  118.418    0.000  118.418     0.000  357.372    0.000  357.372     0.000  211.824    0.000  211.824
272.70   354.335  133.361    0.000  133.361     0.000  354.000    0.000  354.000     0.000  271.541    0.000  271.541
272.80   352.425  125.838    0.000  125.838     0.000  335.368    0.000  335.368     0.000  121.042    0.000  121.042
272.90   349.861  134.547    0.000  134.547     0.000  355.081    0.000  355.081     0.000  202.877    0.000  202.877
273.00   334.007  165.871    0.000  165.871     0.000  292.306    0.000  292.306     0.000   50.769    0.000   50.769
273.10   324.941  129.235    0.000  129.235     0.000  350.110    0.000  350.110     0.000   59.918    0.000   59.918
273.20   312.578  152.962    0.000  152.962     0.000  312.799    0.000  312.799     0.000  100.131    0.000  100.131
273.30   332.202  125.184    0.000  125.184     0.000  273.370    0.000  273.370     0.000   30.261    0.000   30.261
273.40   331.277  126.365    0.000  126.365     0.000  394.900    0.000  394.900     0.000  120.439    0.000  120.439
273.50   341.952  125.594    0.000  125.594     0.000  358.022    0.000  358.022     0.000   80.427    0.000   80.427
273.60   315.500  156.641    0.000  156.641     0.000  353.439    0.000  353.439     0.000   29.858    0.000   29.858
273.70   374.465  144.746    0.000  144.746     0.000  377.131    0.000  377.131     0.000  110.687    0.000  110.687
273.80   341.074  167.623    0.000  167.623     0.000  419.630    0.000  419.630     0.000  140.345    0.000  140.345
273.90   290.187  192.028    0.000  192.028     0.000  367.404    0.000  367.404     0.000   40.012    0.000   40.012
274.00   293.159  184.404    0.000  184.404     0.000  374.581    0.000  374.581     0.000   69.670    0.000   69.670
274.10   338.889  155.555    0.000  155.555     0.000  336.102    0.000  336.102     0.000   50.769    0.000   50.769
274.20   303.678  164.065    0.000  164.065     0.000  336.145    0.000  336.145     0.000   99.729    0.000   99.729
274.30   313.362  155.884    0.000  155.884     0.000  354.477    0.000  354.477     0.000   49.965    0.000   49.965
274.40   357.177  138.758    0.000  138.758     0.000  373.803    0.000  373.803     0.000  149.292    0.000  149.292
274.50   327.393  154.938    0.000  154.938     0.000  378.082    0.000  378.082     0.000  141.350    0.000  141.350
274.60   334.482  175.343    0.000  175.343     0.000  363.901    0.000  363.901     0.000  110.687    0.000  110.687
274.70   346.145  133.910    0.000  133.910     0.000  362.259    0.000  362.259     0.000  140.948    0.000  140.948
274.80   327.914  148.579    0.000  148.579     0.000  321.749    0.000  321.749     0.000   50.367    0.000   50.367
274.90   313.184  144.449    0.000  144.449     0.000  339.302    0.000  339.302     0.000  139.943    0.000  139.943
275.00   317.538  151.929    0.000  151.929     0.000  330.352    0.000  330.352     0.000   59.918    0.000   59.918
275.10   334.442  116.083    0.000  116.083     0.000  340.296    0.000  340.296     0.000   99.528    0.000   99.528
275.20   376.758  153.609    0.000  153.609     0.000  390.923    0.000  390.923     0.000   99.528    0.000   99.528
275.30   371.945  161.444    0.000  161.444     0.000  422.052    0.000  422.052     0.000  199.660    0.000  199.660
275.40   332.000  166.868    0.000  166.868     0.000  374.106    0.000  374.106     0.000   99.528    0.000   99.528
275.50   330.461  181.768    0.000  181.768     0.000  386.514    0.000  386.514     0.000  140.345    0.000  140.345
275.60   285.249  164.064    0.000  164.064     0.000  351.970    0.000  351.970     0.000  189.104    0.000  189.104
275.70   318.855  159.919    0.000  159.919     0.000  324.991    0.000  324.991     0.000  149.694    0.000  149.694
275.80   297.116  161.632    0.000  161.632     0.000  323.262    0.000  323.262     0.000  100.131    0.000  100.131
275.90   294.317  182.496    0.000  182.496     0.000  395.939    0.000  395.939     0.000  159.446    0.000  159.446
276.00   324.035  158.290    0.000  158.290     0.000  391.397    0.000  391.397     0.000   69.670    0.000   69.670
276.10   358.360  117.098    0.000  117.098     0.000  368.485    0.000  368.485     0.000  179.151    0.000  179.151
276.20   345.000  117.072    0.000  117.072     0.000  368.570    0.000  368.570     0.000  230.121    0.000  230.121
276.30   314.175  134.316    0.000  134.316     0.000  333.855    0.000  333.855     0.000  120.037    0.000  120.037
276.40   278.782  172.956    0.000  172.956     0.000  329.315    0.000  329.315     0.000   70.273    0.000   70.273
276.50   291.474  172.348    0.000  172.348     0.000  381.455    0.000  381.455     0.000  149.694    0.000  149.694
276.60   386.663  104.104    0.000  104.104     0.000  321.014    0.000  321.014     0.000   30.060    0.000   30.060
276.70   316.321  123.180    0.000  123.180     0.000  286.381    0.000  286.381     0.000   70.474    0.000   70.474
276.80   339.413  113.632    0.000  113.632     0.000  319.802    0.000  319.802     0.000   80.226    0.000   80.226
276.90   301.117  155.013    0.000  155.013     0.000  263.772    0.000  263.772     0.000   40.012    0.000   40.012
277.00   341.789  171.900    0.000  171.900     0.000  371.078    0.000  371.078     0.000  149.493    0.000  149.493
277.10   329.384  153.075    0.000  153.075     0.000  377.002    0.000  377.002     0.000  130.191    0.000  130.191
277.20   321.681  130.391    0.000  130.391     0.000  350.586    0.000  350.586     0.000   49.764    0.000   49.764
277.30   328.984  126.499    0.000  126.499     0.000  313.016    0.000  313.016     0.000   50.166    0.000   50.166
277.40   310.934  138.962    0.000  138.962     0.000  299.872    0.000  299.872     0.000   50.367    0.000   50.367
277.50   351.869  117.595    0.000  117.595     0.000  328.061    0.000  328.061     0.000   79.623    0.000   79.623
277.60   359.914  117.015    0.000  117.015     0.000  326.071    0.000  326.071     0.000   89.977    0.000   89.977
277.70   345.935  116.970    0.000  116.970     0.000  320.797    0.000  320.797     0.000   50.367    0.000   50.367
277.80   336.016  127.018    0.000  127.018     0.000  319.415    0.000  319.415     0.000   60.119    0.000   60.119
277.90   327.904  158.323    0.000  158.323     0.000  316.907    0.000  316.907     0.000   70.273    0.000   70.273
278.00   309.853  134.315    0.000  134.315     0.000  349.246    0.000  349.246     0.000  129.789    0.000  129.789
278.10   336.617  136.870    0.000  136.870     0.000  374.624    0.000  374.624     0.000  119.434    0.000  119.434
278.20   332.131  128.076    0.000  128.076     0.000  376.051    0.000  376.051     0.000  129.789    0.000  129.789
278.30   278.810  178.221    0.000  178.221     0.000  340.166    0.000  340.166     0.000   79.623    0.000   79.623
278.40   305.832  170.277    0.000  170.277     0.000  371.642    0.000  371.642     0.000   99.528    0.000   99.528
278.50   293.728  170.422    0.000  170.422     0.000  344.144    0.000  344.144     0.000   69.670    0.000   69.670
278.60   301.834  152.133    0.000  152.133     0.000  349.851    0.000  349.851     0.000   60.119    0.000   60.119
278.70   290.940  159.093    0.000  159.093     0.000  356.639    0.000  356.639     0.000   39.811    0.000   39.811
278.80   305.981  138.204    0.000  138.204     0.000  285.907    0.000  285.907     0.000   19.906    0.000   19.906
278.90   318.969  161.799    0.000  161.799     0.000  323.867    0.000  323.867     0.000   60.320    0.000   60.320
279.00   311.585  152.122    0.000  152.122     0.000  339.388    0.000  339.388     0.000   49.764    0.000   49.764
279.10   341.640  160.248    0.000  160.248     0.000  382.275    0.000  382.275     0.000  119.635    0.000  119.635
279.20   298.099  179.752    0.000  179.752     0.000  349.721    0.000  349.721     0.000   59.717    0.000   59.717
279.30   301.730  173.623    0.000  173.623     0.000  394.900    0.000  394.900     0.000  109.481    0.000  109.481
279.40   360.253  116.815    0.000  116.815     0.000  410.074    0.000  410.074     0.000  179.553    0.000  179.553
279.50   348.102  136.770    0.000  136.770     0.000  331.995    0.000  331.995     0.000  220.369    0.000  220.369
279.60   365.774  124.749    0.000  124.749     0.000  371.641    0.000  371.641     0.000  120.238    0.000  120.238
279.70   305.332  152.017    0.000  152.017     0.000  368.700    0.000  368.700     0.000  110.486    0.000  110.486
279.80   317.838  127.210    0.000  127.210     0.000  345.223    0.000  345.223     0.000  110.687    0.000  110.687
279.90   332.669  123.447    0.000  123.447     0.000  348.421    0.000  348.421     0.000  170.303    0.000  170.303
280.00   340.726  126.157    0.000  126.157     0.000  341.680    0.000  341.680     0.000  130.593    0.000  130.593
280.10   329.987  130.132    0.000  130.132     0.000  382.362    0.000  382.362     0.000  110.687    0.000  110.687
280.20   289.813  169.068    0.000  169.068     0.000  326.763    0.000  326.763     0.000  111.291    0.000  111.291
280.30   316.311  140.278    0.000  140.278     0.000  319.327    0.000  319.327     0.000   79.623    0.000   79.623
280.40   344.113  133.214    0.000  133.214     0.000  334.676    0.000  334.676     0.000   19.906    0.000   19.906
280.50   336.090  139.251    0.000  139.251     0.000  356.120    0.000  356.120     0.000   59.918    0.000   59.918
280.60   340.731  135.443    0.000  135.443     0.000  333.981    0.000  333.981     0.000   70.474    0.000   70.474
280.70   308.565  162.894    0.000  162.894     0.000  303.547    0.000  303.547     0.000   29.858    0.000   29.858
280.80   337.666  155.116    0.000  155.116     0.000  356.768    0.000  356.768     0.000   70.273    0.000   70.273
280.90   364.553  112.504    0.000  112.504     0.000  321.531    0.000  321.531     0.000   70.876    0.000   70.876
281.00   325.622  159.500    0.000  159.500     0.000  321.663    0.000  321.663     0.000   30.060    0.000   30.060
281.10   390.577  119.798    0.000  119.798     0.000  377.693    0.000  377.693     0.000   89.575    0.000   89.575
281.20   343.227  148.243    0.000  148.243     0.000  328.535    0.000  328.535     0.000    0.000    0.000    0.000
281.30   352.051  156.063    0.000  156.063     0.000  323.044    0.000  323.044     0.000   19.906    0.000   19.906
281.40   352.311  129.016    0.000  129.016     0.000  279.291    0.000  279.291     0.000   30.261    0.000   30.261
281.50   369.204  143.024    0.000  143.024     0.000  378.341    0.000  378.341     0.000   89.776    0.000   89.776
281.60   351.508  147.907    0.000  147.907     0.000  330.395    0.000  330.395     0.000   40.213    0.000   40.213
281.70   332.795  161.661    0.000  161.661     0.000  364.983    0.000  364.983     0.000   69.670    0.000   69.670
281.80   371.913  141.254    0.000  141.254     0.000  327.024    0.000  327.024     0.000   60.923    0.000   60.923
281.90   331.553  160.332    0.000  160.332     0.000  358.758    0.000  358.758     0.000   89.977    0.000   89.977
282.00   340.568  144.692    0.000  144.692     0.000  354.694    0.000  354.694     0.000  121.042    0.000  121.042
282.10   346.114  147.621    0.000  147.621     0.000  298.316    0.000  298.316     0.000   90.983    0.000   90.983
282.20   336.791  139.436    0.000  139.436     0.000  330.741    0.000  330.741     0.000   60.119    0.000   60.119
282.30   343.615  152.898    0.000  152.898     0.000  341.248    0.000  341.248     0.000   90.983    0.000   90.983
282.40   359.393  149.823    0.000  149.823     0.000  345.355    0.000  345.355     0.000  120.640    0.000  120.640
282.50   346.318  141.448    0.000  141.448     0.000  386.514    0.000  386.514     0.000  140.747    0.000  140.747
282.60   359.651  124.317    0.000  124.317     0.000  342.156    0.000  342.156     0.000   70.474    0.000   70.474
282.70   369.101  110.408    0.000  110.408     0.000  382.536    0.000  382.536     0.000  130.995    0.000  130.995
282.80   386.440  117.813    0.000  117.813     0.000  379.030    0.000  379.030     0.000  250.628    0.000  250.628
282.90   350.947  115.480    0.000  115.480     0.000  341.203    0.000  341.203     0.000  211.020    0.000  211.020
283.00   325.295  122.230    0.000  122.230     0.000  354.520    0.000  354.520     0.000   70.072    0.000   70.072
283.10   329.579  148.749    0.000  148.749     0.000  361.610    0.000  361.610     0.000   79.824    0.000   79.824
283.20   313.975  131.347    0.000  131.347     0.000  344.749    0.000  344.749     0.000   99.729    0.000   99.729
283.30   320.361  141.871    0.000  141.871     0.000  328.796    0.000  328.796     0.000  100.936    0.000  100.936
283.40   348.002  157.963    0.000  157.963     0.000  364.723    0.000  364.723     0.000   89.575    0.000   89.575
283.50   321.214  127.030    0.000  127.030     0.000  351.451    0.000  351.451     0.000  210.417    0.000  210.417
283.60   322.808  121.237    0.000  121.237     0.000  309.989    0.000  309.989     0.000  150.298    0.000  150.298
283.70   340.669  120.322    0.000  120.322     0.000  357.632    0.000  357.632     0.000  199.660    0.000  199.660
283.80   315.861  156.366    0.000  156.366     0.000  388.241    0.000  388.241     0.000  199.056    0.000  199.056
283.90   365.198   98.329    0.000   98.329     0.000  324.818    0.000  324.818     0.000  180.156    0.000  180.156
284.00   328.758  128.380    0.000  128.380     0.000  339.387    0.000  339.387     0.000  150.700    0.000  150.700
284.10   350.907  115.554    0.000  115.554     0.000  318.204    0.000  318.204     0.000  149.895    0.000  149.895
284.20   338.770  124.567    0.000  124.567     0.000  374.062    0.000  374.062     0.000  169.801    0.000  169.801
284.30   372.299  102.110    0.000  102.110     0.000  391.702    0.000  391.702     0.000  160.049    0.000  160.049
284.40   388.619  109.153    0.000  109.153     0.000  381.325    0.000  381.325     0.000  149.292    0.000  149.292
284.50   321.058  135.290    0.000  135.290     0.000  343.626    0.000  343.626     0.000    9.953    0.000    9.953
284.60   375.395   98.022    0.000   98.022     0.000  359.708    0.000  359.708     0.000   99.528    0.000   99.528
284.70   318.980  128.838    0.000  128.838     0.000  338.955    0.000  338.955     0.000  189.305    0.000  189.305
284.80   341.588  135.784    0.000  135.784     0.000  311.935    0.000  311.935     0.000  129.990    0.000  129.990
284.90   358.059  142.271    0.000  142.271     0.000  363.946    0.000  363.946     0.000   81.030    0.000   81.030
285.00   284.552  142.667    0.000  142.667     0.000  315.696    0.000  315.696     0.000   30.060    0.000   30.060
285.10   343.385  144.625    0.000  144.625     0.000  347.257    0.000  347.257     0.000  140.546    0.000  140.546
285.20   298.759  142.901    0.000  142.901     0.000  390.146    0.000  390.146     0.000  159.245    0.000  159.245
285.30   312.742  127.734    0.000  127.734     0.000  359.363    0.000  359.363     0.000   29.858    0.000   29.858
285.40   340.123  105.878    0.000  105.878     0.000  333.897    0.000  333.897     0.000   50.367    0.000   50.367
285.50   356.620   93.217    0.000   93.217     0.000  392.480    0.000  392.480     0.000  109.682    0.000  109.682
285.60   371.876   94.177    0.000   94.177     0.000  344.706    0.000  344.706     0.000  159.245    0.000  159.245
285.70   391.597   74.111    0.000   74.111     0.000  347.169    0.000  347.169     0.000  109.682    0.000  109.682
285.80   375.852  104.403    0.000  104.403     0.000  341.420    0.000  341.420     0.000   60.119    0.000   60.119
285.90   319.030  136.815    0.000  136.815     0.000  314.268    0.000  314.268     0.000   99.528    0.000   99.528
286.00   369.272  115.158    0.000  115.158     0.000  361.350    0.000  361.350     0.000  210.618    0.000  210.618
286.10   393.328   96.418    0.000   96.418     0.000  352.615    0.000  352.615     0.000  150.700    0.000  150.700
286.20   349.368  112.640    0.000  112.640     0.000  355.253    0.000  355.253     0.000  161.055    0.000  161.055
286.30   316.760  157.620    0.000  157.620     0.000  364.378    0.000  364.378     0.000  249.223    0.000  249.223
286.40   372.291  125.043    0.000  125.043     0.000  362.343    0.000  362.343     0.000  229.719    0.000  229.719
286.50   358.621  100.366    0.000  100.366     0.000  344.662    0.000  344.662     0.000   79.824    0.000   79.824
286.60   338.036  125.027    0.000  125.027     0.000  354.045    0.000  354.045     0.000   79.824    0.000   79.824
286.70   347.658  117.094    0.000  117.094     0.000  398.533    0.000  398.533     0.000  179.352    0.000  179.352
286.80   383.202   84.610    0.000   84.610     0.000  353.612    0.000  353.612     0.000  159.647    0.000  159.647
286.90   327.286  131.974    0.000  131.974     0.000  370.517    0.000  370.517     0.000   69.871    0.000   69.871
287.00   357.453  113.660    0.000  113.660     0.000  308.345    0.000  308.345     0.000   99.528    0.000   99.528
287.10   361.256  100.616    0.000  100.616     0.000  362.345    0.000  362.345     0.000  120.238    0.000  120.238
287.20   399.128   94.641    0.000   94.641     0.000  392.782    0.000  392.782     0.000  129.990    0.000  129.990
287.30   327.774  133.683    0.000  133.683     0.000  323.348    0.000  323.348     0.000   20.107    0.000   20.107
287.40   338.434  136.777    0.000  136.777     0.000  365.456    0.000  365.456     0.000   30.060    0.000   30.060
287.50   339.478  123.506    0.000  123.506     0.000  341.810    0.000  341.810     0.000   79.623    0.000   79.623
287.60   346.264  111.328    0.000  111.328     0.000  333.897    0.000  333.897     0.000   80.628    0.000   80.628
287.70   331.883  163.879    0.000  163.879     0.000  364.378    0.000  364.378     0.000   89.977    0.000   89.977
287.80   349.869  125.409    0.000  125.409     0.000  375.402    0.000  375.402     0.000  189.707    0.000  189.707
287.90   347.798  137.276    0.000  137.276     0.000  362.562    0.000  362.562     0.000   70.273    0.000   70.273
288.00   351.447  145.435    0.000  145.435     0.000  331.692    0.000  331.692     0.000   81.030    0.000   81.030
288.10   347.103  130.816    0.000  130.816     0.000  340.512    0.000  340.512     0.000   50.568    0.000   50.568
288.20   365.554  136.667    0.000  136.667     0.000  397.754    0.000  397.754     0.000  180.357    0.000  180.357
288.30   342.868  148.316    0.000  148.316     0.000  384.180    0.000  384.180     0.000  119.836    0.000  119.836
288.40   340.812  146.875    0.000  146.875     0.000  367.187    0.000  367.187     0.000   40.414    0.000   40.414
288.50   320.006  145.535    0.000  145.535     0.000  300.261    0.000  300.261     0.000   50.769    0.000   50.769
288.60   363.141  110.774    0.000  110.774     0.000  307.566    0.000  307.566     0.000   50.166    0.000   50.166
288.70   349.991  102.038    0.000  102.038     0.000  322.958    0.000  322.958     0.000   91.184    0.000   91.184
288.80   334.628  120.481    0.000  120.481     0.000  330.396    0.000  330.396     0.000   80.628    0.000   80.628
288.90   359.643  112.580    0.000  112.580     0.000  373.889    0.000  373.889     0.000  130.191    0.000  130.191
289.00   340.416  149.651    0.000  149.651     0.000  364.291    0.000  364.291     0.000  120.037    0.000  120.037
289.10   363.401  115.979    0.000  115.979     0.000  403.591    0.000  403.591     0.000  139.339    0.000  139.339
289.20   312.660  128.261    0.000  128.261     0.000  346.392    0.000  346.392     0.000   79.623    0.000   79.623
289.30   337.465  121.485    0.000  121.485     0.000  347.775    0.000  347.775     0.000   79.623    0.000   79.623
289.40   349.188  112.282    0.000  112.282     0.000  347.040    0.000  347.040     0.000  109.481    0.000  109.481
289.50   351.294   95.837    0.000   95.837     0.000  393.907    0.000  393.907     0.000  129.387    0.000  129.387
289.60   355.786  125.314    0.000  125.314     0.000  323.651    0.000  323.651     0.000   49.764    0.000   49.764
289.70   339.641   99.501    0.000   99.501     0.000  285.129    0.000  285.129     0.000    0.000    0.000    0.000
289.80   300.180  143.551    0.000  143.551     0.000  295.333    0.000  295.333     0.000   10.154    0.000   10.154
289.90   287.636  163.232    0.000  163.232     0.000  335.325    0.000  335.325     0.000   69.670    0.000   69.670
290.00   297.552  164.374    0.000  164.374     0.000  339.562    0.000  339.562     0.000   59.717    0.000   59.717
290.10   310.397  149.752    0.000  149.752     0.000  328.061    0.000  328.061     0.000   19.906    0.000   19.906
290.20   343.152  120.128    0.000  120.128     0.000  264.074    0.000  264.074     0.000   10.154    0.000   10.154
290.30   292.350  138.983    0.000  138.983     0.000  314.052    0.000  314.052     0.000   29.858    0.000   29.858
290.40   348.004  104.093    0.000  104.093     0.000  348.641    0.000  348.641     0.000   49.764    0.000   49.764
290.50   331.078   95.303    0.000   95.303     0.000  320.754    0.000  320.754     0.000   39.811    0.000   39.811
290.60   372.792  135.392    0.000  135.392     0.000  381.194    0.000  381.194     0.000  100.131    0.000  100.131
290.70   300.117  144.999    0.000  144.999     0.000  325.597    0.000  325.597     0.000   70.474    0.000   70.474
290.80   345.970  114.563    0.000  114.563     0.000  314.872    0.000  314.872     0.000   99.729    0.000   99.729
290.90   334.447  113.917    0.000  113.917     0.000  334.675    0.000  334.675     0.000   79.824    0.000   79.824
291.00   348.077  119.160    0.000  119.160     0.000  349.678    0.000  349.678     0.000   79.623    0.000   79.623
291.10   355.675   91.850    0.000   91.850     0.000  333.465    0.000  333.465     0.000   49.764    0.000   49.764
291.20   350.522   90.073    0.000   90.073     0.000  320.625    0.000  320.625     0.000   39.811    0.000   39.811
291.30   357.812  117.566    0.000  117.566     0.000  325.337    0.000  325.337     0.000   79.623    0.000   79.623
291.40   339.806  120.624    0.000  120.624     0.000  301.601    0.000  301.601     0.000   49.965    0.000   49.965
291.50   306.958  139.907    0.000  139.907     0.000  307.870    0.000  307.870     0.000   20.308    0.000   20.308
291.60   352.942  105.281    0.000  105.281     0.000  288.630    0.000  288.630     0.000   89.977    0.000   89.977
291.70   347.162   91.877    0.000   91.877     0.000  339.820    0.000  339.820     0.000  130.191    0.000  130.191
291.80   369.261   93.569    0.000   93.569     0.000  317.295    0.000  317.295     0.000   80.427    0.000   80.427
291.90   316.257  135.983    0.000  135.983     0.000  296.110    0.000  296.110     0.000   69.871    0.000   69.871
292.00   328.908  106.849    0.000  106.849     0.000  295.937    0.000  295.937     0.000  149.895    0.000  149.895
292.10   340.566  109.477    0.000  109.477     0.000  326.418    0.000  326.418     0.000  150.700    0.000  150.700
292.20   332.947  123.009    0.000  123.009     0.000  310.723    0.000  310.723     0.000  109.883    0.000  109.883
292.30   335.874  116.892    0.000  116.892     0.000  340.383    0.000  340.383     0.000  160.451    0.000  160.451
292.40   372.128   97.767    0.000   97.767     0.000  355.082    0.000  355.082     0.000  170.404    0.000  170.404
292.50   346.639  104.094    0.000  104.094     0.000  329.661    0.000  329.661     0.000  209.612    0.000  209.612
292.60   341.353   99.641    0.000   99.641     0.000  308.907    0.000  308.907     0.000  139.742    0.000  139.742
292.70   361.711  122.370    0.000  122.370     0.000  378.601    0.000  378.601     0.000  229.719    0.000  229.719
292.80   337.975  128.512    0.000  128.512     0.000  335.626    0.000  335.626     0.000  179.754    0.000  179.754
292.90   333.700  106.503    0.000  106.503     0.000  354.174    0.000  354.174     0.000  159.848    0.000  159.848
293.00   349.434  127.300    0.000  127.300     0.000  338.567    0.000  338.567     0.000  199.861    0.000  199.861
293.10   370.743   91.752    0.000   91.752     0.000  346.522    0.000  346.522     0.000  170.203    0.000  170.203
293.20   370.379  118.484    0.000  118.484     0.000  324.556    0.000  324.556     0.000  110.285    0.000  110.285
293.30   372.815  120.345    0.000  120.345     0.000  362.649    0.000  362.649     0.000  199.660    0.000  199.660
293.40   352.032  117.301    0.000  117.301     0.000  331.000    0.000  331.000     0.000  209.411    0.000  209.411
293.50   329.823  123.497    0.000  123.497     0.000  349.113    0.000  349.113     0.000  129.387    0.000  129.387
293.60   343.466  101.602    0.000  101.602     0.000  321.316    0.000  321.316     0.000  159.446    0.000  159.446
293.70   347.604   93.739    0.000   93.739     0.000  333.465    0.000  333.465     0.000  119.434    0.000  119.434
293.80   337.946  113.351    0.000  113.351     0.000  364.896    0.000  364.896     0.000  109.682    0.000  109.682
293.90   336.851  125.465    0.000  125.465     0.000  319.068    0.000  319.068     0.000  169.399    0.000  169.399
294.00   354.473   89.032    0.000   89.032     0.000  283.616    0.000  283.616     0.000   89.776    0.000   89.776
294.10   340.540  104.799    0.000  104.799     0.000  337.356    0.000  337.356     0.000  149.292    0.000  149.292
294.20   331.045   95.471    0.000   95.471     0.000  303.502    0.000  303.502     0.000  129.387    0.000  129.387
294.30   356.395   87.324    0.000   87.324     0.000  273.802    0.000  273.802     0.000   99.528    0.000   99.528
294.40   338.826  114.032    0.000  114.032     0.000  333.465    0.000  333.465     0.000  109.682    0.000  109.682
294.50   355.302  102.734    0.000  102.734     0.000  348.380    0.000  348.380     0.000   69.670    0.000   69.670
294.60   367.960  111.407    0.000  111.407     0.000  376.005    0.000  376.005     0.000  149.292    0.000  149.292
294.70   356.884  104.912    0.000  104.912     0.000  352.531    0.000  352.531     0.000   99.528    0.000   99.528
294.80   340.739  113.746    0.000  113.746     0.000  343.885    0.000  343.885     0.000  109.481    0.000  109.481
294.90   356.172   89.200    0.000   89.200     0.000  340.296    0.000  340.296     0.000  109.481    0.000  109.481
295.00   340.173   98.893    0.000   98.893     0.000  316.085    0.000  316.085     0.000   79.623    0.000   79.623
295.10   338.553  107.409    0.000  107.409     0.000  349.678    0.000  349.678     0.000   50.166    0.000   50.166
295.20   360.915  104.026    0.000  104.026     0.000  318.852    0.000  318.852     0.000  159.446    0.000  159.446
295.30   331.954  116.336    0.000  116.336     0.000  316.949    0.000  316.949     0.000  149.292    0.000  149.292
295.40   363.532   95.285    0.000   95.285     0.000  337.918    0.000  337.918     0.000  180.156    0.000  180.156
295.50   348.347   85.507    0.000   85.507     0.000  292.262    0.000  292.262     0.000   49.764    0.000   49.764
295.60   332.188  115.214    0.000  115.214     0.000  323.391    0.000  323.391     0.000  109.481    0.000  109.481
295.70   341.025  130.387    0.000  130.387     0.000  340.122    0.000  340.122     0.000   69.670    0.000   69.670
295.80   330.745  116.597    0.000  116.597     0.000  357.201    0.000  357.201     0.000   89.977    0.000   89.977
295.90   305.691  171.961    0.000  171.961     0.000  318.636    0.000  318.636     0.000    0.000    0.000    0.000
296.00   312.092  153.582    0.000  153.582     0.000  324.170    0.000  324.170     0.000   30.060    0.000   30.060
296.10   322.853  146.135    0.000  146.135     0.000  315.264    0.000  315.264     0.000   10.154    0.000   10.154
296.20   311.486  155.144    0.000  155.144     0.000  353.569    0.000  353.569     0.000   50.166    0.000   50.166
296.30   333.131  132.195    0.000  132.195     0.000  407.135    0.000  407.135     0.000  199.458    0.000  199.458
296.40   331.599  105.986    0.000  105.986     0.000  347.905    0.000  347.905     0.000  179.754    0.000  179.754
296.50   337.406   97.283    0.000   97.283     0.000  327.370    0.000  327.370     0.000  119.635    0.000  119.635
296.60   333.685  126.978    0.000  126.978     0.000  316.085    0.000  316.085     0.000   80.025    0.000   80.025
296.70   344.596  120.549    0.000  120.549     0.000  341.290    0.000  341.290     0.000  110.285    0.000  110.285
296.80   350.444  162.798    0.000  162.798     0.000  360.357    0.000  360.357     0.000   60.320    0.000   60.320
296.90   345.137  108.337    0.000  108.337     0.000  329.184    0.000  329.184     0.000  149.694    0.000  149.694
297.00   384.218  127.152    0.000  127.152     0.000  353.180    0.000  353.180     0.000   40.213    0.000   40.213
297.10   342.278  122.739    0.000  122.739     0.000  333.291    0.000  333.291     0.000   79.824    0.000   79.824
297.20   331.792  110.575    0.000  110.575     0.000  340.340    0.000  340.340     0.000   60.320    0.000   60.320
297.30   348.051   98.216    0.000   98.216     0.000  370.647    0.000  370.647     0.000  100.533    0.000  100.533
297.40   326.441  114.397    0.000  114.397     0.000  341.636    0.000  341.636     0.000   60.119    0.000   60.119
297.50   362.850  109.408    0.000  109.408     0.000  322.743    0.000  322.743     0.000   80.427    0.000   80.427
297.60   361.458   98.278    0.000   98.278     0.000  344.792    0.000  344.792     0.000  120.439    0.000  120.439
297.70   310.464  162.294    0.000  162.294     0.000  360.227    0.000  360.227     0.000   80.427    0.000   80.427
297.80   286.971  146.511    0.000  146.511     0.000  308.735    0.000  308.735     0.000    0.000    0.000    0.000
297.90   313.414  145.424    0.000  145.424     0.000  392.740    0.000  392.740     0.000   19.906    0.000   19.906
298.00   311.452  156.416    0.000  156.416     0.000  387.205    0.000  387.205     0.000  129.789    0.000  129.789
298.10   318.625  161.672    0.000  161.672     0.000  405.839    0.000  405.839     0.000   89.977    0.000   89.977
298.20   313.278  171.973    0.000  171.973     0.000  362.476    0.000  362.476     0.000   60.923    0.000   60.923
298.30   315.223  160.697    0.000  160.697     0.000  370.906    0.000  370.906     0.000   79.623    0.000   79.623
298.40   311.464  168.444    0.000  168.444     0.000  354.045    0.000  354.045     0.000   89.776    0.000   89.776
298.50   343.126  137.342    0.000  137.342     0.000  333.508    0.000  333.508     0.000   29.858    0.000   29.858
298.60   298.822  134.025    0.000  134.025     0.000  313.360    0.000  313.360     0.000   19.906    0.000   19.906
298.70   301.109  149.356    0.000  149.356     0.000  319.889    0.000  319.889     0.000   20.308    0.000   20.308
298.80   331.268  151.085    0.000  151.085     0.000  327.974    0.000  327.974     0.000    0.000    0.000    0.000
298.90   386.371  101.547    0.000  101.547     0.000  358.541    0.000  358.541     0.000   10.154    0.000   10.154
299.00   352.682  127.999    0.000  127.999     0.000  315.307    0.000  315.307     0.000   10.154    0.000   10.154
299.10   297.616  154.417    0.000  154.417     0.000  342.242    0.000  342.242     0.000    0.000    0.000    0.000
299.20   305.546  143.707    0.000  143.707     0.000  279.033    0.000  279.033     0.000    0.000    0.000    0.000
299.30   301.133  148.595    0.000  148.595     0.000  331.130    0.000  331.130     0.000   19.906    0.000   19.906
299.40   304.037  134.926    0.000  134.926     0.000  307.222    0.000  307.222     0.000   10.154    0.000   10.154
299.50   284.825  155.450    0.000  155.450     0.000  334.978    0.000  334.978     0.000   19.906    0.000   19.906
299.60   316.155  122.586    0.000  122.586     0.000  285.778    0.000  285.778     0.000    0.000    0.000    0.000
299.70   327.710  151.576    0.000  151.576     0.000  300.651    0.000  300.651     0.000    9.953    0.000    9.953
299.80   280.620  149.835    0.000  149.835     0.000  321.143    0.000  321.143     0.000    0.000    0.000    0.000
299.90   302.034  145.969    0.000  145.969     0.000  335.238    0.000  335.238     0.000    0.000    0.000    0.000
300.00   295.350  153.626    0.000  153.626     0.000  318.593    0.000  318.593     0.000    9.953    0.000    9.953
300.10   342.750  147.365    0.000  147.365     0.000  343.753    0.000  343.753     0.000   40.414    0.000   40.414
300.20   321.035  153.857    0.000  153.857     0.000  347.385    0.000  347.385     0.000  100.533    0.000  100.533
300.30   329.735  148.233    0.000  148.233     0.000  365.069    0.000  365.069     0.000    9.953    0.000    9.953
300.40   332.289  135.548    0.000  135.548     0.000  389.451    0.000  389.451     0.000  159.345    0.000  159.345
300.50   326.860  149.030    0.000  149.030     0.000  402.423    0.000  402.423     0.000  150.901    0.000  150.901
300.60   318.842  124.083    0.000  124.083     0.000  339.950    0.000  339.950     0.000   59.918    0.000   59.918
300.70   281.371  177.031    0.000  177.031     0.000  329.271    0.000  329.271     0.000   50.568    0.000   50.568
300.80   280.726  155.620    0.000  155.620     0.000  334.674    0.000  334.674     0.000   59.918    0.000   59.918
300.90   324.455  134.039    0.000  134.039     0.000  349.503    0.000  349.503     0.000   90.179    0.000   90.179
301.00   322.667  169.107    0.000  169.107     0.000  339.129    0.000  339.129     0.000   40.213    0.000   40.213
301.10   277.991  186.322    0.000  186.322     0.000  343.107    0.000  343.107     0.000   59.717    0.000   59.717
301.20   320.552  162.385    0.000  162.385     0.000  369.912    0.000  369.912     0.000   89.977    0.000   89.977
301.30   317.838  171.106    0.000  171.106     0.000  341.981    0.000  341.981     0.000   80.427    0.000   80.427
301.40   294.710  169.982    0.000  169.982     0.000  322.093    0.000  322.093     0.000   29.858    0.000   29.858
301.50   299.879  164.852    0.000  164.852     0.000  306.400    0.000  306.400     0.000   19.906    0.000   19.906
301.60   343.074  161.049    0.000  161.049     0.000  308.086    0.000  308.086     0.000    9.953    0.000    9.953
301.70   282.975  149.493    0.000  149.493     0.000  309.643    0.000  309.643     0.000    0.000    0.000    0.000
301.80   282.960  158.430    0.000  158.430     0.000  319.976    0.000  319.976     0.000    0.000    0.000    0.000
301.90   303.339  136.826    0.000  136.826     0.000  319.111    0.000  319.111     0.000    0.000    0.000    0.000
302.00   309.302  156.497    0.000  156.497     0.000  368.009    0.000  368.009     0.000   91.184    0.000   91.184
302.10   290.439  157.937    0.000  157.937     0.000  324.256    0.000  324.256     0.000  101.338    0.000  101.338
302.20   282.775  156.934    0.000  156.934     0.000  301.213    0.000  301.213     0.000    0.000    0.000    0.000
302.30   284.499  167.343    0.000  167.343     0.000  342.197    0.000  342.197     0.000    0.000    0.000    0.000
302.40   286.918  137.816    0.000  137.816     0.000  284.524    0.000  284.524     0.000   10.154    0.000   10.154
302.50   307.029  126.790    0.000  126.790     0.000  309.167    0.000  309.167     0.000   49.965    0.000   49.965
302.60   308.019  141.941    0.000  141.941     0.000  331.606    0.000  331.606     0.000   90.179    0.000   90.179
302.70   270.429  160.914    0.000  160.914     0.000  287.029    0.000  287.029     0.000   60.320    0.000   60.320
302.80   291.135  153.425    0.000  153.425     0.000  323.521    0.000  323.521     0.000   30.060    0.000   30.060
302.90   288.227  157.059    0.000  157.059     0.000  278.773    0.000  278.773     0.000   49.965    0.000   49.965
303.00   266.244  153.670    0.000  153.670     0.000  282.925    0.000  282.925     0.000    0.000    0.000    0.000
303.10   302.930  139.813    0.000  139.813     0.000  311.026    0.000  311.026     0.000   19.906    0.000   19.906
303.20   285.466  165.431    0.000  165.431     0.000  315.307    0.000  315.307     0.000    0.000    0.000    0.000
303.30   291.094  161.438    0.000  161.438     0.000  336.318    0.000  336.318     0.000   19.906    0.000   19.906
303.40   284.929  171.343    0.000  171.343     0.000  336.491    0.000  336.491     0.000    9.953    0.000    9.953
303.50   307.256  149.777    0.000  149.777     0.000  292.306    0.000  292.306     0.000    0.000    0.000    0.000
303.60   296.460  147.246    0.000  147.246     0.000  296.414    0.000  296.414     0.000   40.616    0.000   40.616
303.70   310.902  155.894    0.000  155.894     0.000  310.767    0.000  310.767     0.000    9.953    0.000    9.953
303.80   296.546  141.232    0.000  141.232     0.000  302.552    0.000  302.552     0.000   40.414    0.000   40.414
303.90   335.526  181.026    0.000  181.026     0.000  311.934    0.000  311.934     0.000   10.154    0.000   10.154
304.00   289.732  162.690    0.000  162.690     0.000  328.667    0.000  328.667     0.000    9.953    0.000    9.953
304.10   329.032  148.224    0.000  148.224     0.000  335.886    0.000  335.886     0.000   39.811    0.000   39.811
304.20   309.131  152.484    0.000  152.484     0.000  336.795    0.000  336.795     0.000   39.811    0.000   39.811
304.30   306.913  152.803    0.000  152.803     0.000  280.804    0.000  280.804     0.000   19.906    0.000   19.906
304.40   308.339  168.049    0.000  168.049     0.000  326.201    0.000  326.201     0.000  100.332    0.000  100.332
304.50   320.318  133.539    0.000  133.539     0.000  313.793    0.000  313.793     0.000   49.764    0.000   49.764
304.60   314.994  130.635    0.000  130.635     0.000  304.109    0.000  304.109     0.000   39.811    0.000   39.811
304.70   330.899  147.878    0.000  147.878     0.000  308.951    0.000  308.951     0.000    0.000    0.000    0.000
304.80   313.879  138.299    0.000  138.299     0.000  319.630    0.000  319.630     0.000  100.131    0.000  100.131
304.90   306.132  155.135    0.000  155.135     0.000  344.273    0.000  344.273     0.000   49.764    0.000   49.764
305.00   304.768  154.928    0.000  154.928     0.000  317.512    0.000  317.512     0.000   30.261    0.000   30.261
305.10   277.110  171.970    0.000  171.970     0.000  281.800    0.000  281.800     0.000    0.000    0.000    0.000
305.20   267.178  179.514    0.000  179.514     0.000  296.800    0.000  296.800     0.000   40.414    0.000   40.414
305.30   322.724  157.087    0.000  157.087     0.000  326.504    0.000  326.504     0.000    0.000    0.000    0.000
305.40   340.086  138.245    0.000  138.245     0.000  330.221    0.000  330.221     0.000   70.876    0.000   70.876
305.50   277.388  157.947    0.000  157.947     0.000  238.350    0.000  238.350     0.000    0.000    0.000    0.000
305.60   346.639  136.753    0.000  136.753     0.000  347.213    0.000  347.213     0.000   40.616    0.000   40.616
305.70   344.317  129.796    0.000  129.796     0.000  336.620    0.000  336.620     0.000   19.906    0.000   19.906
305.80   316.408  127.593    0.000  127.593     0.000  352.575    0.000  352.575     0.000   90.179    0.000   90.179
305.90   330.400  126.469    0.000  126.469     0.000  313.404    0.000  313.404     0.000   49.965    0.000   49.965
306.00   320.165  144.639    0.000  144.639     0.000  319.543    0.000  319.543     0.000    0.000    0.000    0.000
306.10   300.066  155.652    0.000  155.652     0.000  298.099    0.000  298.099     0.000    0.000    0.000    0.000
306.20   310.453  149.008    0.000  149.008     0.000  290.445    0.000  290.445     0.000   60.923    0.000   60.923
306.30   305.476  155.760    0.000  155.760     0.000  308.346    0.000  308.346     0.000   19.906    0.000   19.906
306.40   312.486  156.047    0.000  156.047     0.000  323.304    0.000  323.304     0.000   59.717    0.000   59.717
306.50   315.969  144.181    0.000  144.181     0.000  314.312    0.000  314.312     0.000  120.037    0.000  120.037
306.60   312.804  160.061    0.000  160.061     0.000  309.081    0.000  309.081     0.000   80.025    0.000   80.025
306.70   317.642  142.840    0.000  142.840     0.000  305.406    0.000  305.406     0.000  129.789    0.000  129.789
306.80   326.763  150.059    0.000  150.059     0.000  351.883    0.000  351.883     0.000    0.000    0.000    0.000
306.90   315.440  130.820    0.000  130.820     0.000  333.594    0.000  333.594     0.000  100.533    0.000  100.533
307.00   342.843  135.809    0.000  135.809     0.000  369.263    0.000  369.263     0.000  119.434    0.000  119.434
307.10   296.761  145.689    0.000  145.689     0.000  331.606    0.000  331.606     0.000  140.747    0.000  140.747
307.20   332.344  117.530    0.000  117.530     0.000  305.838    0.000  305.838     0.000  209.813    0.000  209.813
307.30   288.840  157.923    0.000  157.923     0.000  322.828    0.000  322.828     0.000  159.647    0.000  159.647
307.40   282.219  152.827    0.000  152.827     0.000  294.423    0.000  294.423     0.000   50.367    0.000   50.367
307.50   308.699  148.050    0.000  148.050     0.000  303.719    0.000  303.719     0.000   50.166    0.000   50.166
307.60   267.376  143.770    0.000  143.770     0.000  288.933    0.000  288.933     0.000   20.107    0.000   20.107
307.70   309.026  178.166    0.000  178.166     0.000  336.621    0.000  336.621     0.000   81.030    0.000   81.030
307.80   283.081  196.027    0.000  196.027     0.000  340.424    0.000  340.424     0.000   19.906    0.000   19.906
307.90   278.776  182.760    0.000  182.760     0.000  333.204    0.000  333.204     0.000   20.308    0.000   20.308
308.00   270.135  175.670    0.000  175.670     0.000  303.417    0.000  303.417     0.000   30.462    0.000   30.462
308.10   275.931  150.693    0.000  150.693     0.000  296.803    0.000  296.803     0.000   20.308    0.000   20.308
308.20   285.255  155.414    0.000  155.414     0.000  305.490    0.000  305.490     0.000    9.953    0.000    9.953
308.30   286.091  163.522    0.000  163.522     0.000  311.716    0.000  311.716     0.000   30.060    0.000   30.060
308.40   286.592  181.212    0.000  181.212     0.000  366.669    0.000  366.669     0.000  139.943    0.000  139.943
308.50   315.789  129.052    0.000  129.052     0.000  309.945    0.000  309.945     0.000   70.072    0.000   70.072
308.60   294.300  131.931    0.000  131.931     0.000  265.414    0.000  265.414     0.000   49.764    0.000   49.764
308.70   300.532  135.092    0.000  135.092     0.000  297.666    0.000  297.666     0.000    9.953    0.000    9.953
308.80   314.365  147.115    0.000  147.115     0.000  289.927    0.000  289.927     0.000   40.414    0.000   40.414
308.90   294.972  143.380    0.000  143.380     0.000  256.376    0.000  256.376     0.000  110.285    0.000  110.285
309.00   297.918  151.387    0.000  151.387     0.000  275.400    0.000  275.400     0.000    9.953    0.000    9.953
309.10   283.470  158.254    0.000  158.254     0.000  291.137    0.000  291.137     0.000   50.166    0.000   50.166
309.20   296.777  146.080    0.000  146.080     0.000  276.741    0.000  276.741     0.000   79.623    0.000   79.623
309.30   299.795  166.664    0.000  166.664     0.000  348.250    0.000  348.250     0.000  109.682    0.000  109.682
309.40   271.240  150.035    0.000  150.035     0.000  303.502    0.000  303.502     0.000   59.717    0.000   59.717
309.50   270.824  174.866    0.000  174.866     0.000  328.491    0.000  328.491     0.000  110.285    0.000  110.285
309.60   288.851  166.521    0.000  166.521     0.000  364.592    0.000  364.592     0.000  109.481    0.000  109.481
309.70   308.352  152.322    0.000  152.322     0.000  297.970    0.000  297.970     0.000   39.811    0.000   39.811
309.80   314.048  146.674    0.000  146.674     0.000  317.165    0.000  317.165     0.000  120.037    0.000  120.037
309.90   294.079  156.268    0.000  156.268     0.000  364.722    0.000  364.722     0.000  109.682    0.000  109.682
310.00   287.249  158.459    0.000  158.459     0.000  340.340    0.000  340.340     0.000  129.387    0.000  129.387
310.10   284.664  164.390    0.000  164.390     0.000  328.838    0.000  328.838     0.000   40.414    0.000   40.414
310.20   319.716  169.091    0.000  169.091     0.000  322.611    0.000  322.611     0.000   91.385    0.000   91.385
310.30   302.210  170.821    0.000  170.821     0.000  318.157    0.000  318.157     0.000  130.995    0.000  130.995
310.40   300.333  141.364    0.000  141.364     0.000  262.560    0.000  262.560     0.000   20.308    0.000   20.308
310.50   309.405  135.425    0.000  135.425     0.000  313.404    0.000  313.404     0.000   40.414    0.000   40.414
310.60   348.171  127.461    0.000  127.461     0.000  336.016    0.000  336.016     0.000   80.427    0.000   80.427
310.70   303.867  134.333    0.000  134.333     0.000  289.668    0.000  289.668     0.000  100.936    0.000  100.936
310.80   301.977  145.611    0.000  145.611     0.000  310.335    0.000  310.335     0.000    9.953    0.000    9.953
310.90   293.947  146.437    0.000  146.437     0.000  276.568    0.000  276.568     0.000    0.000    0.000    0.000
311.00   298.986  143.132    0.000  143.132     0.000  317.122    0.000  317.122     0.000   40.616    0.000   40.616
311.10   288.276  148.403    0.000  148.403     0.000  265.631    0.000  265.631     0.000    0.000    0.000    0.000
311.20   298.347  140.539    0.000  140.539     0.000  294.251    0.000  294.251     0.000    9.953    0.000    9.953
311.30   304.996  156.334    0.000  156.334     0.000  276.741    0.000  276.741     0.000   20.308    0.000   20.308
311.40   330.292  123.329    0.000  123.329     0.000  292.305    0.000  292.305     0.000    0.000    0.000    0.000
311.50   295.219  171.864    0.000  171.864     0.000  323.045    0.000  323.045     0.000   50.769    0.000   50.769
311.60   267.401  149.729    0.000  149.729     0.000  229.789    0.000  229.789     0.000   10.154    0.000   10.154
311.70   311.233  157.495    0.000  157.495     0.000  327.150    0.000  327.150     0.000   49.764    0.000   49.764
311.80   316.623  172.010    0.000  172.010     0.000  327.974    0.000  327.974     0.000   60.521    0.000   60.521
311.90   283.812  151.141    0.000  151.141     0.000  265.759    0.000  265.759     0.000   29.858    0.000   29.858
312.00   286.954  153.929    0.000  153.929     0.000  282.492    0.000  282.492     0.000   50.166    0.000   50.166
312.10   277.392  165.251    0.000  165.251     0.000  288.111    0.000  288.111     0.000   30.060    0.000   30.060
312.20   333.944  137.828    0.000  137.828     0.000  291.959    0.000  291.959     0.000    0.000    0.000    0.000
312.30   290.052  163.450    0.000  163.450     0.000  278.644    0.000  278.644     0.000   30.462    0.000   30.462
312.40   306.059  144.831    0.000  144.831     0.000  291.008    0.000  291.008     0.000   40.012    0.000   40.012
312.50   317.422  135.591    0.000  135.591     0.000  302.207    0.000  302.207     0.000   70.273    0.000   70.273
312.60   325.140  150.983    0.000  150.983     0.000  313.922    0.000  313.922     0.000   50.367    0.000   50.367
312.70   310.428  147.195    0.000  147.195     0.000  352.532    0.000  352.532     0.000   60.119    0.000   60.119
312.80   307.196  167.603    0.000  167.603     0.000  312.106    0.000  312.106     0.000   70.273    0.000   70.273
312.90   302.664  155.415    0.000  155.415     0.000  297.839    0.000  297.839     0.000   80.025    0.000   80.025
313.00   311.372  152.189    0.000  152.189     0.000  317.858    0.000  317.858     0.000   50.769    0.000   50.769
313.10   325.102   94.751    0.000   94.751     0.000  266.449    0.000  266.449     0.000   10.154    0.000   10.154
313.20   347.830   94.474    0.000   94.474     0.000  331.432    0.000  331.432     0.000   70.273    0.000   70.273
313.30   323.595  133.017    0.000  133.017     0.000  279.249    0.000  279.249     0.000    0.000    0.000    0.000
313.40   337.449  116.655    0.000  116.655     0.000  294.164    0.000  294.164     0.000   29.858    0.000   29.858
313.50   352.582  122.251    0.000  122.251     0.000  295.418    0.000  295.418     0.000   89.977    0.000   89.977
313.60   319.730  122.476    0.000  122.476     0.000  347.429    0.000  347.429     0.000  111.089    0.000  111.089
313.70   337.112  112.949    0.000  112.949     0.000  358.152    0.000  358.152     0.000   89.575    0.000   89.575
313.80   360.353  129.538    0.000  129.538     0.000  375.013    0.000  375.013     0.000   70.675    0.000   70.675
313.90   330.501  132.566    0.000  132.566     0.000  319.284    0.000  319.284     0.000   40.213    0.000   40.213
314.00   332.834  107.494    0.000  107.494     0.000  299.741    0.000  299.741     0.000   40.213    0.000   40.213
314.10   281.893  152.387    0.000  152.387     0.000  286.985    0.000  286.985     0.000   50.367    0.000   50.367
314.20   327.836  107.422    0.000  107.422     0.000  316.947    0.000  316.947     0.000  141.149    0.000  141.149
314.30   312.945  114.582    0.000  114.582     0.000  313.187    0.000  313.187     0.000  130.794    0.000  130.794
314.40   319.554  123.325    0.000  123.325     0.000  322.828    0.000  322.828     0.000  151.705    0.000  151.705
314.50   305.878  149.783    0.000  149.783     0.000  309.770    0.000  309.770     0.000   89.776    0.000   89.776
314.60   313.729  160.871    0.000  160.871     0.000  311.371    0.000  311.371     0.000  172.214    0.000  172.214
314.70   339.526  129.737    0.000  129.737     0.000  318.980    0.000  318.980     0.000   70.273    0.000   70.273
314.80   321.788  137.644    0.000  137.644     0.000  273.714    0.000  273.714     0.000    9.953    0.000    9.953
314.90   312.268  126.837    0.000  126.837     0.000  262.172    0.000  262.172     0.000   30.462    0.000   30.462
315.00   369.763   91.066    0.000   91.066     0.000  297.364    0.000  297.364     0.000   79.824    0.000   79.824
315.10   399.438   89.275    0.000   89.275     0.000  333.163    0.000  333.163     0.000   50.166    0.000   50.166
315.20   368.760   84.411    0.000   84.411     0.000  324.384    0.000  324.384     0.000   70.876    0.000   70.876
315.30   372.554   87.964    0.000   87.964     0.000  310.723    0.000  310.723     0.000   30.261    0.000   30.261
315.40   344.502   79.129    0.000   79.129     0.000  254.042    0.000  254.042     0.000    9.953    0.000    9.953
315.50   332.630   83.679    0.000   83.679     0.000  234.891    0.000  234.891     0.000    0.000    0.000    0.000
315.60   376.831   80.129    0.000   80.129     0.000  262.387    0.000  262.387     0.000   30.060    0.000   30.060
315.70   389.096   74.659    0.000   74.659     0.000  341.029    0.000  341.029     0.000   19.906    0.000   19.906
315.80   368.435   70.968    0.000   70.968     0.000  281.238    0.000  281.238     0.000   49.764    0.000   49.764
315.90   366.704   92.417    0.000   92.417     0.000  260.572    0.000  260.572     0.000   29.858    0.000   29.858
316.00   372.806   72.555    0.000   72.555     0.000  285.259    0.000  285.259     0.000   19.906    0.000   19.906
316.10   346.818   79.225    0.000   79.225     0.000  245.829    0.000  245.829     0.000   30.462    0.000   30.462
316.20   350.541   76.867    0.000   76.867     0.000  287.420    0.000  287.420     0.000   10.154    0.000   10.154
316.30   375.156   77.459    0.000   77.459     0.000  337.832    0.000  337.832     0.000  109.481    0.000  109.481
316.40   365.909   79.170    0.000   79.170     0.000  309.079    0.000  309.079     0.000   39.811    0.000   39.811
316.50   398.296   47.193    0.000   47.193     0.000  326.245    0.000  326.245     0.000   40.213    0.000   40.213
316.60   361.283   74.816    0.000   74.816     0.000  300.564    0.000  300.564     0.000   30.462    0.000   30.462
316.70   367.177   89.942    0.000   89.942     0.000  315.046    0.000  315.046     0.000   59.717    0.000   59.717
316.80   350.163   84.679    0.000   84.679     0.000  306.573    0.000  306.573     0.000   90.380    0.000   90.380
316.90   369.210   83.608    0.000   83.608     0.000  305.837    0.000  305.837     0.000  100.936    0.000  100.936
317.00   350.877   86.413    0.000   86.413     0.000  317.770    0.000  317.770     0.000   91.385    0.000   91.385
317.10   339.464  114.090    0.000  114.090     0.000  227.801    0.000  227.801     0.000    0.000    0.000    0.000
317.20   314.435  136.689    0.000  136.689     0.000  267.706    0.000  267.706     0.000   29.858    0.000   29.858
317.30   278.810  163.521    0.000  163.521     0.000  238.565    0.000  238.565     0.000    9.953    0.000    9.953
317.40   294.839  158.644    0.000  158.644     0.000  287.378    0.000  287.378     0.000   40.616    0.000   40.616
317.50   300.653  157.752    0.000  157.752     0.000  328.148    0.000  328.148     0.000   20.308    0.000   20.308
317.60   324.408  127.769    0.000  127.769     0.000  308.908    0.000  308.908     0.000    0.000    0.000    0.000
317.70   320.808  129.254    0.000  129.254     0.000  286.512    0.000  286.512     0.000    0.000    0.000    0.000
317.80   302.603  137.034    0.000  137.034     0.000  219.111    0.000  219.111     0.000    0.000    0.000    0.000
317.90   356.257   88.411    0.000   88.411     0.000  266.105    0.000  266.105     0.000   10.154    0.000   10.154
318.00   319.787  124.502    0.000  124.502     0.000  255.599    0.000  255.599     0.000    0.000    0.000    0.000
318.10   307.040  121.668    0.000  121.668     0.000  308.518    0.000  308.518     0.000    9.953    0.000    9.953
318.20   359.509  124.221    0.000  124.221     0.000  375.359    0.000  375.359     0.000   59.918    0.000   59.918
318.30   330.193  123.064    0.000  123.064     0.000  288.026    0.000  288.026     0.000   70.072    0.000   70.072
318.40   348.186   93.361    0.000   93.361     0.000  254.303    0.000  254.303     0.000    0.000    0.000    0.000
318.50   340.102  114.537    0.000  114.537     0.000  289.063    0.000  289.063     0.000    9.953    0.000    9.953
318.60   328.343  140.441    0.000  140.441     0.000  290.706    0.000  290.706     0.000    0.000    0.000    0.000
318.70   332.797  131.677    0.000  131.677     0.000  267.489    0.000  267.489     0.000   20.308    0.000   20.308
318.80   332.098  122.575    0.000  122.575     0.000  270.516    0.000  270.516     0.000   20.107    0.000   20.107
318.90   340.184  146.783    0.000  146.783     0.000  280.936    0.000  280.936     0.000   30.462    0.000   30.462
319.00   352.728  167.017    0.000  167.017     0.000  273.975    0.000  273.975     0.000   10.154    0.000   10.154
319.10   340.158  138.282    0.000  138.282     0.000  322.267    0.000  322.267     0.000   70.876    0.000   70.876
319.20   337.458  176.203    0.000  176.203     0.000  313.015    0.000  313.015     0.000   71.077    0.000   71.077
319.30   295.077  129.421    0.000  129.421     0.000  288.502    0.000  288.502     0.000    0.000    0.000    0.000
319.40   309.100  140.787    0.000  140.787     0.000  271.856    0.000  271.856     0.000   40.616    0.000   40.616
319.50   326.218  119.993    0.000  119.993     0.000  278.341    0.000  278.341     0.000   20.308    0.000   20.308
319.60   356.318  110.893    0.000  110.893     0.000  330.698    0.000  330.698     0.000   10.154    0.000   10.154
319.70   317.642  131.143    0.000  131.143     0.000  272.505    0.000  272.505     0.000    0.000    0.000    0.000
319.80   310.310  137.334    0.000  137.334     0.000  275.834    0.000  275.834     0.000    0.000    0.000    0.000
319.90   356.219   96.406    0.000   96.406     0.000  253.179    0.000  253.179     0.000    0.000    0.000    0.000
320.00   339.406  126.323    0.000  126.323     0.000  294.943    0.000  294.943     0.000    9.953    0.000    9.953
320.10   347.100  121.584    0.000  121.584     0.000  294.338    0.000  294.338     0.000    0.000    0.000    0.000
320.20   336.292  100.563    0.000  100.563     0.000  233.465    0.000  233.465     0.000    0.000    0.000    0.000
320.30   332.576  109.737    0.000  109.737     0.000  241.549    0.000  241.549     0.000    0.000    0.000    0.000
320.40   339.444  114.104    0.000  114.104     0.000  280.244    0.000  280.244     0.000   10.154    0.000   10.154
320.50   362.069   96.769    0.000   96.769     0.000  267.619    0.000  267.619     0.000    0.000    0.000    0.000
320.60   357.006   95.823    0.000   95.823     0.000  335.019    0.000  335.019     0.000   71.077    0.000   71.077
320.70   310.260  144.542    0.000  144.542     0.000  294.251    0.000  294.251     0.000    0.000    0.000    0.000
320.80   320.535  139.569    0.000  139.569     0.000  298.401    0.000  298.401     0.000   30.462    0.000   30.462
320.90   319.606  145.687    0.000  145.687     0.000  319.889    0.000  319.889     0.000   50.367    0.000   50.367
321.00   320.651  176.200    0.000  176.200     0.000  352.142    0.000  352.142     0.000   79.623    0.000   79.623
321.10   274.206  191.100    0.000  191.100     0.000  274.232    0.000  274.232     0.000   10.154    0.000   10.154
321.20   314.889  154.088    0.000  154.088     0.000  288.674    0.000  288.674     0.000   20.107    0.000   20.107
321.30   261.804  168.050    0.000  168.050     0.000  234.458    0.000  234.458     0.000    9.953    0.000    9.953
321.40   309.986  143.138    0.000  143.138     0.000  250.974    0.000  250.974     0.000    9.953    0.000    9.953
321.50   332.333  130.012    0.000  130.012     0.000  287.637    0.000  287.637     0.000  169.198    0.000  169.198
321.60   296.902  160.508    0.000  160.508     0.000  284.307    0.000  284.307     0.000   39.811    0.000   39.811
321.70   343.434  134.579    0.000  134.579     0.000  268.483    0.000  268.483     0.000   39.811    0.000   39.811
321.80   346.820  127.602    0.000  127.602     0.000  293.647    0.000  293.647     0.000   49.764    0.000   49.764
321.90   355.214  108.740    0.000  108.740     0.000  286.859    0.000  286.859     0.000    9.953    0.000    9.953
322.00   311.427  126.941    0.000  126.941     0.000  267.273    0.000  267.273     0.000   50.568    0.000   50.568
322.10   301.044  170.961    0.000  170.961     0.000  254.259    0.000  254.259     0.000   40.616    0.000   40.616
322.20   326.381  130.747    0.000  130.747     0.000  269.392    0.000  269.392     0.000   60.923    0.000   60.923
322.30   303.430  155.030    0.000  155.030     0.000  252.530    0.000  252.530     0.000   10.154    0.000   10.154
322.40   316.568  160.274    0.000  160.274     0.000  300.304    0.000  300.304     0.000   20.308    0.000   20.308
322.50   271.876  171.067    0.000  171.067     0.000  250.367    0.000  250.367     0.000   20.308    0.000   20.308
322.60   329.769  135.664    0.000  135.664     0.000  272.116    0.000  272.116     0.000   20.308    0.000   20.308
322.70   319.288  157.790    0.000  157.790     0.000  251.320    0.000  251.320     0.000    0.000    0.000    0.000
322.80   295.127  151.277    0.000  151.277     0.000  223.953    0.000  223.953     0.000   20.107    0.000   20.107
322.90   296.058  131.788    0.000  131.788     0.000  259.880    0.000  259.880     0.000    0.000    0.000    0.000
323.00   302.287  136.408    0.000  136.408     0.000  241.289    0.000  241.289     0.000    0.000    0.000    0.000
323.10   292.656  158.045    0.000  158.045     0.000  281.453    0.000  281.453     0.000   40.012    0.000   40.012
323.20   306.174  153.393    0.000  153.393     0.000  239.171    0.000  239.171     0.000    0.000    0.000    0.000
323.30   292.523  158.396    0.000  158.396     0.000  246.520    0.000  246.520     0.000    0.000    0.000    0.000
323.40   326.424  158.599    0.000  158.599     0.000  280.633    0.000  280.633     0.000   20.308    0.000   20.308
323.50   321.536  147.908    0.000  147.908     0.000  251.319    0.000  251.319     0.000    0.000    0.000    0.000
323.60   294.168  153.241    0.000  153.241     0.000  264.031    0.000  264.031     0.000   19.906    0.000   19.906
323.70   323.347  143.416    0.000  143.416     0.000  245.527    0.000  245.527     0.000    0.000    0.000    0.000
323.80   339.954  127.915    0.000  127.915     0.000  247.300    0.000  247.300     0.000    0.000    0.000    0.000
323.90   319.748  148.065    0.000  148.065     0.000  271.338    0.000  271.338     0.000   20.308    0.000   20.308
324.00   349.115  118.993    0.000  118.993     0.000  303.720    0.000  303.720     0.000   99.729    0.000   99.729
324.10   311.728  150.228    0.000  150.228     0.000  278.859    0.000  278.859     0.000   20.308    0.000   20.308
324.20   300.759  159.340    0.000  159.340     0.000  306.271    0.000  306.271     0.000  169.198    0.000  169.198
324.30   324.531  149.984    0.000  149.984     0.000  333.421    0.000  333.421     0.000   30.060    0.000   30.060
324.40   292.523  181.306    0.000  181.306     0.000  311.630    0.000  311.630     0.000  150.097    0.000  150.097
324.50   293.283  153.188    0.000  153.188     0.000  296.067    0.000  296.067     0.000  139.339    0.000  139.339
324.60   303.315  150.183    0.000  150.183     0.000  326.504    0.000  326.504     0.000   39.811    0.000   39.811
324.70   273.844  149.572    0.000  149.572     0.000  250.887    0.000  250.887     0.000   80.427    0.000   80.427
324.80   298.119  151.626    0.000  151.626     0.000  276.525    0.000  276.525     0.000  120.037    0.000  120.037
324.90   288.363  152.166    0.000  152.166     0.000  250.498    0.000  250.498     0.000    0.000    0.000    0.000
325.00   299.858  155.233    0.000  155.233     0.000  277.086    0.000  277.086     0.000   90.380    0.000   90.380
325.10   292.383  149.285    0.000  149.285     0.000  272.374    0.000  272.374     0.000   40.213    0.000   40.213
325.20   338.095  141.798    0.000  141.798     0.000  275.141    0.000  275.141     0.000   30.261    0.000   30.261
325.30   301.226  138.469    0.000  138.469     0.000  286.642    0.000  286.642     0.000   89.977    0.000   89.977
325.40   320.620  146.301    0.000  146.301     0.000  243.970    0.000  243.970     0.000   29.858    0.000   29.858
325.50   303.962  144.669    0.000  144.669     0.000  315.653    0.000  315.653     0.000  120.439    0.000  120.439
325.60   310.615  135.132    0.000  135.132     0.000  261.307    0.000  261.307     0.000   39.811    0.000   39.811
325.70   314.909  151.788    0.000  151.788     0.000  288.804    0.000  288.804     0.000   60.119    0.000   60.119
325.80   324.719  122.052    0.000  122.052     0.000  275.531    0.000  275.531     0.000    0.000    0.000    0.000
325.90   339.006  149.463    0.000  149.463     0.000  321.229    0.000  321.229     0.000   39.811    0.000   39.811
326.00   317.317  153.325    0.000  153.325     0.000  268.095    0.000  268.095     0.000    9.953    0.000    9.953
326.10   329.629  120.813    0.000  120.813     0.000  241.463    0.000  241.463     0.000   19.906    0.000   19.906
326.20   316.998  141.952    0.000  141.952     0.000  290.923    0.000  290.923     0.000    9.953    0.000    9.953
326.30   303.021  152.148    0.000  152.148     0.000  272.417    0.000  272.417     0.000    0.000    0.000    0.000
326.40   274.476  149.839    0.000  149.839     0.000  265.933    0.000  265.933     0.000    0.000    0.000    0.000
326.50   296.369  150.997    0.000  150.997     0.000  260.442    0.000  260.442     0.000    0.000    0.000    0.000
326.60   289.200  169.511    0.000  169.511     0.000  278.211    0.000  278.211     0.000   19.906    0.000   19.906
326.70   260.858  179.848    0.000  179.848     0.000  251.450    0.000  251.450     0.000    0.000    0.000    0.000
326.80   286.301  170.500    0.000  170.500     0.000  257.373    0.000  257.373     0.000    0.000    0.000    0.000
326.90   319.676  145.791    0.000  145.791     0.000  324.688    0.000  324.688     0.000   19.906    0.000   19.906
327.00   288.735  150.704    0.000  150.704     0.000  286.729    0.000  286.729     0.000   39.811    0.000   39.811
327.10   281.950  158.589    0.000  158.589     0.000  242.153    0.000  242.153     0.000    0.000    0.000    0.000
327.20   312.160  155.074    0.000  155.074     0.000  269.868    0.000  269.868     0.000   59.717    0.000   59.717
327.30   291.702  151.620    0.000  151.620     0.000  262.129    0.000  262.129     0.000   39.811    0.000   39.811
327.40   302.044  169.275    0.000  169.275     0.000  256.379    0.000  256.379     0.000   20.308    0.000   20.308
327.50   303.333  151.490    0.000  151.490     0.000  232.168    0.000  232.168     0.000    0.000    0.000    0.000
327.60   312.504  158.677    0.000  158.677     0.000  260.744    0.000  260.744     0.000   10.154    0.000   10.154
327.70   329.898  133.620    0.000  133.620     0.000  316.647    0.000  316.647     0.000   49.764    0.000   49.764
327.80   286.659  152.463    0.000  152.463     0.000  219.802    0.000  219.802     0.000   19.906    0.000   19.906
327.90   280.085  153.224    0.000  153.224     0.000  238.306    0.000  238.306     0.000    0.000    0.000    0.000
328.00   319.340  138.353    0.000  138.353     0.000  330.568    0.000  330.568     0.000   39.811    0.000   39.811
328.10   330.825  122.569    0.000  122.569     0.000  291.658    0.000  291.658     0.000    0.000    0.000    0.000
328.20   310.812  150.125    0.000  150.125     0.000  232.037    0.000  232.037     0.000    9.953    0.000    9.953
328.30   317.901  142.805    0.000  142.805     0.000  258.495    0.000  258.495     0.000    0.000    0.000    0.000
328.40   307.423  133.509    0.000  133.509     0.000  228.406    0.000  228.406     0.000    0.000    0.000    0.000
328.50   314.021  138.596    0.000  138.596     0.000  256.940    0.000  256.940     0.000   49.764    0.000   49.764
328.60   292.880  150.026    0.000  150.026     0.000  226.201    0.000  226.201     0.000   19.906    0.000   19.906
328.70   305.558  142.330    0.000  142.330     0.000  224.472    0.000  224.472     0.000   19.906    0.000   19.906
328.80   318.779  149.889    0.000  149.889     0.000  245.354    0.000  245.354     0.000    0.000    0.000    0.000
328.90   311.781  133.822    0.000  133.822     0.000  221.272    0.000  221.272     0.000   19.906    0.000   19.906
329.00   300.114  153.254    0.000  153.254     0.000  276.310    0.000  276.310     0.000   69.670    0.000   69.670
329.10   314.102  142.190    0.000  142.190     0.000  278.255    0.000  278.255     0.000   79.623    0.000   79.623
329.20   304.233  152.698    0.000  152.698     0.000  297.580    0.000  297.580     0.000   29.858    0.000   29.858
329.30   299.458  162.004    0.000  162.004     0.000  227.498    0.000  227.498     0.000    0.000    0.000    0.000
329.40   302.170  165.456    0.000  165.456     0.000  283.313    0.000  283.313     0.000   29.858    0.000   29.858
329.50   307.826  160.823    0.000  160.823     0.000  252.834    0.000  252.834     0.000    9.953    0.000    9.953
329.60   348.048  134.130    0.000  134.130     0.000  317.814    0.000  317.814     0.000   10.154    0.000   10.154
329.70   331.172  138.837    0.000  138.837     0.000  303.760    0.000  303.760     0.000    9.953    0.000    9.953
329.80   297.311  144.936    0.000  144.936     0.000  296.110    0.000  296.110     0.000   39.811    0.000   39.811
329.90   318.698  166.655    0.000  166.655     0.000  301.943    0.000  301.943     0.000   39.811    0.000   39.811
330.00   320.697  168.506    0.000  168.506     0.000  306.314    0.000  306.314     0.000   19.906    0.000   19.906
330.10   321.068  159.462    0.000  159.462     0.000  280.892    0.000  280.892     0.000    0.000    0.000    0.000
330.20   300.397  157.973    0.000  157.973     0.000  285.388    0.000  285.388     0.000    0.000    0.000    0.000
330.30   297.066  164.864    0.000  164.864     0.000  277.477    0.000  277.477     0.000   39.811    0.000   39.811
330.40   298.479  175.332    0.000  175.332     0.000  288.284    0.000  288.284     0.000   39.811    0.000   39.811
330.50   295.415  162.756    0.000  162.756     0.000  267.575    0.000  267.575     0.000    0.000    0.000    0.000
330.60   302.442  177.568    0.000  177.568     0.000  322.353    0.000  322.353     0.000    0.000    0.000    0.000
330.70   349.465  123.354    0.000  123.354     0.000  270.126    0.000  270.126     0.000    9.953    0.000    9.953
330.80   275.786  186.068    0.000  186.068     0.000  286.987    0.000  286.987     0.000    0.000    0.000    0.000
330.90   268.915  172.579    0.000  172.579     0.000  272.807    0.000  272.807     0.000   39.811    0.000   39.811
331.00   309.490  157.763    0.000  157.763     0.000  268.698    0.000  268.698     0.000    0.000    0.000    0.000
331.10   333.658  137.291    0.000  137.291     0.000  281.408    0.000  281.408     0.000    9.953    0.000    9.953
331.20   335.564  149.189    0.000  149.189     0.000  295.376    0.000  295.376     0.000    0.000    0.000    0.000
331.30   340.408  144.648    0.000  144.648     0.000  255.471    0.000  255.471     0.000   30.261    0.000   30.261
331.40   330.090  139.987    0.000  139.987     0.000  315.782    0.000  315.782     0.000   59.918    0.000   59.918
331.50   330.791  140.296    0.000  140.296     0.000  313.102    0.000  313.102     0.000   59.717    0.000   59.717
331.60   371.991  126.639    0.000  126.639     0.000  378.601    0.000  378.601     0.000   79.623    0.000   79.623
331.70   355.608  108.585    0.000  108.585     0.000  304.542    0.000  304.542     0.000   59.717    0.000   59.717
331.80   323.547  132.611    0.000  132.611     0.000  296.801    0.000  296.801     0.000    9.953    0.000    9.953
331.90   326.195  139.414    0.000  139.414     0.000  322.700    0.000  322.700     0.000   40.012    0.000   40.012
332.00   344.659  143.975    0.000  143.975     0.000  355.212    0.000  355.212     0.000   29.858    0.000   29.858
332.10   330.263  131.119    0.000  131.119     0.000  343.192    0.000  343.192     0.000   99.528    0.000   99.528
332.20   308.341  132.530    0.000  132.530     0.000  277.087    0.000  277.087     0.000    0.000    0.000    0.000
332.30   315.925  151.255    0.000  151.255     0.000  250.974    0.000  250.974     0.000    0.000    0.000    0.000
332.40   302.578  133.879    0.000  133.879     0.000  262.906    0.000  262.906     0.000    9.953    0.000    9.953
332.50   374.887   88.135    0.000   88.135     0.000  289.667    0.000  289.667     0.000   40.012    0.000   40.012
332.60   365.873   94.646    0.000   94.646     0.000  295.805    0.000  295.805     0.000    9.953    0.000    9.953
332.70   334.413  103.044    0.000  103.044     0.000  246.607    0.000  246.607     0.000    0.000    0.000    0.000
332.80   368.068  100.536    0.000  100.536     0.000  286.987    0.000  286.987     0.000   59.717    0.000   59.717
332.90   373.649   94.948    0.000   94.948     0.000  293.341    0.000  293.341     0.000   29.858    0.000   29.858
333.00   373.706   65.600    0.000   65.600     0.000  240.555    0.000  240.555     0.000    0.000    0.000    0.000
333.10   384.399   63.402    0.000   63.402     0.000  267.792    0.000  267.792     0.000   20.308    0.000   20.308
333.20   415.482   49.208    0.000   49.208     0.000  231.432    0.000  231.432     0.000    0.000    0.000    0.000
333.30   423.364   49.856    0.000   49.856     0.000  302.897    0.000  302.897     0.000   20.107    0.000   20.107
333.40   402.175   48.166    0.000   48.166     0.000  302.335    0.000  302.335     0.000   90.179    0.000   90.179
333.50   407.883   59.779    0.000   59.779     0.000  275.228    0.000  275.228     0.000   30.462    0.000   30.462
333.60   399.632   47.504    0.000   47.504     0.000  301.947    0.000  301.947     0.000   70.675    0.000   70.675
333.70   425.472   30.438    0.000   30.438     0.000  243.103    0.000  243.103     0.000   30.462    0.000   30.462
333.80   423.314   30.651    0.000   30.651     0.000  284.697    0.000  284.697     0.000    0.000    0.000    0.000
333.90   407.480   44.447    0.000   44.447     0.000  282.838    0.000  282.838     0.000    0.000    0.000    0.000
334.00   398.738   49.309    0.000   49.309     0.000  239.170    0.000  239.170     0.000    0.000    0.000    0.000
334.10   400.032   54.747    0.000   54.747     0.000  318.202    0.000  318.202     0.000   59.717    0.000   59.717
334.20   383.244   72.375    0.000   72.375     0.000  279.118    0.000  279.118     0.000   20.107    0.000   20.107
334.30   382.873   81.021    0.000   81.021     0.000  295.030    0.000  295.030     0.000   19.906    0.000   19.906
334.40   356.149   85.811    0.000   85.811     0.000  254.130    0.000  254.130     0.000    0.000    0.000    0.000
334.50   334.028  114.059    0.000  114.059     0.000  278.730    0.000  278.730     0.000   10.154    0.000   10.154
334.60   313.540  134.002    0.000  134.002     0.000  265.587    0.000  265.587     0.000   50.769    0.000   50.769
334.70   294.606  144.770    0.000  144.770     0.000  260.183    0.000  260.183     0.000    0.000    0.000    0.000
334.80   309.868  135.451    0.000  135.451     0.000  248.380    0.000  248.380     0.000    0.000    0.000    0.000
334.90   388.304   87.303    0.000   87.303     0.000  270.300    0.000  270.300     0.000   80.025    0.000   80.025
335.00   341.499  142.429    0.000  142.429     0.000  308.000    0.000  308.000     0.000   40.414    0.000   40.414
335.10   283.241  168.567    0.000  168.567     0.000  301.126    0.000  301.126     0.000   59.717    0.000   59.717
335.20   338.111  149.787    0.000  149.787     0.000  281.324    0.000  281.324     0.000   19.906    0.000   19.906
335.30   305.105  144.923    0.000  144.923     0.000  251.752    0.000  251.752     0.000    0.000    0.000    0.000
335.40   369.658   93.235    0.000   93.235     0.000  279.723    0.000  279.723     0.000   20.308    0.000   20.308
335.50   318.517  151.939    0.000  151.939     0.000  335.237    0.000  335.237     0.000   30.462    0.000   30.462
335.60   341.121  117.534    0.000  117.534     0.000  308.692    0.000  308.692     0.000   40.616    0.000   40.616
335.70   326.269  127.758    0.000  127.758     0.000  297.883    0.000  297.883     0.000   79.824    0.000   79.824
335.80   350.852  114.551    0.000  114.551     0.000  292.220    0.000  292.220     0.000   69.670    0.000   69.670
335.90   375.867   94.668    0.000   94.668     0.000  268.310    0.000  268.310     0.000   10.154    0.000   10.154
336.00   293.679  147.300    0.000  147.300     0.000  273.801    0.000  273.801     0.000    0.000    0.000    0.000
336.10   330.420  150.685    0.000  150.685     0.000  294.941    0.000  294.941     0.000   20.107    0.000   20.107
336.20   325.612  139.803    0.000  139.803     0.000  282.447    0.000  282.447     0.000    0.000    0.000    0.000
336.30   356.835  107.983    0.000  107.983     0.000  316.731    0.000  316.731     0.000   10.154    0.000   10.154
336.40   354.601  104.126    0.000  104.126     0.000  259.837    0.000  259.837     0.000   20.308    0.000   20.308
336.50   370.819  105.961    0.000  105.961     0.000  261.696    0.000  261.696     0.000    0.000    0.000    0.000
336.60   365.792   88.515    0.000   88.515     0.000  278.081    0.000  278.081     0.000    0.000    0.000    0.000
336.70   355.648  113.727    0.000  113.727     0.000  286.814    0.000  286.814     0.000    0.000    0.000    0.000
336.80   322.424  110.231    0.000  110.231     0.000  290.144    0.000  290.144     0.000   10.154    0.000   10.154
336.90   366.663   85.794    0.000   85.794     0.000  282.578    0.000  282.578     0.000    0.000    0.000    0.000
337.00   342.331   92.066    0.000   92.066     0.000  244.876    0.000  244.876     0.000    0.000    0.000    0.000
337.10   314.743  135.947    0.000  135.947     0.000  310.939    0.000  310.939     0.000   19.906    0.000   19.906
337.20   312.140  155.542    0.000  155.542     0.000  309.468    0.000  309.468     0.000   40.213    0.000   40.213
337.30   335.555  137.852    0.000  137.852     0.000  280.588    0.000  280.588     0.000    0.000    0.000    0.000
337.40   363.294  121.055    0.000  121.055     0.000  269.175    0.000  269.175     0.000   40.616    0.000   40.616
337.50   361.047  112.035    0.000  112.035     0.000  264.679    0.000  264.679     0.000    9.953    0.000    9.953
337.60   345.436   99.283    0.000   99.283     0.000  261.869    0.000  261.869     0.000    0.000    0.000    0.000
337.70   354.511   92.362    0.000   92.362     0.000  243.192    0.000  243.192     0.000    0.000    0.000    0.000
337.80   374.714  116.715    0.000  116.715     0.000  326.850    0.000  326.850     0.000    0.000    0.000    0.000
337.90   377.249   78.144    0.000   78.144     0.000  226.330    0.000  226.330     0.000    0.000    0.000    0.000
338.00   392.829   61.600    0.000   61.600     0.000  251.493    0.000  251.493     0.000    0.000    0.000    0.000
338.10   398.966   41.319    0.000   41.319     0.000  260.745    0.000  260.745     0.000    0.000    0.000    0.000
338.20   409.058   57.622    0.000   57.622     0.000  269.304    0.000  269.304     0.000    0.000    0.000    0.000
338.30   431.654   36.639    0.000   36.639     0.000  289.797    0.000  289.797     0.000    0.000    0.000    0.000
338.40   400.214   55.581    0.000   55.581     0.000  269.909    0.000  269.909     0.000    0.000    0.000    0.000
338.50   389.307   62.881    0.000   62.881     0.000  264.980    0.000  264.980     0.000    0.000    0.000    0.000
338.60   391.088   76.281    0.000   76.281     0.000  300.521    0.000  300.521     0.000    0.000    0.000    0.000
338.70   429.341   69.488    0.000   69.488     0.000  287.678    0.000  287.678     0.000    0.000    0.000    0.000
[truncated: 1,085,690 more chars]
