# Supplementary material for: N-Glycans modulate tilting of HIV-1 envelope glycoprotein
Source: Nat Commun. 2026 Apr 15;17:5206. doi: 10.1038/s41467-026-71874-2 (PMC13254402; doi:10.1038/s41467-026-71874-2)
Supplement: Supplementary file 8 — Source Data [file 41467_2026_71874_MOESM8_ESM.zip › source_data/2_Supplementary_Figures/6_FigS11/raw_data/CD4/3_WT_CD4.B.2.txt]

#ASA ANALYSIS
#SIM_TIME  ASA1.4 TotOccl1.4 ShldMem1.4 ShldGly1.4   ASA7.2 TotOccl7.2 ShldMem7.2 ShldGly7.2   ASA18.6 TotOccl18.6 ShldMem18.6 ShldGly18.6

  0.00   384.867  184.479    0.000  184.479     0.000  328.191    0.000  328.191     0.000    9.953    0.000    9.953
  0.10   351.323  155.714    0.000  155.714     0.000  296.716    0.000  296.716     0.000   49.764    0.000   49.764
  0.20   310.831  194.893    0.000  194.893     0.000  316.993    0.000  316.993     0.000   29.858    0.000   29.858
  0.30   384.216  170.632    0.000  170.632     0.000  402.165    0.000  402.165     0.000   39.811    0.000   39.811
  0.40   331.573  200.780    0.000  200.780     0.000  351.494    0.000  351.494     0.000   90.380    0.000   90.380
  0.50   370.375  163.181    0.000  163.181     0.000  367.577    0.000  367.577     0.000   29.858    0.000   29.858
  0.60   345.914  173.148    0.000  173.148     0.000  316.863    0.000  316.863     0.000    0.000    0.000    0.000
  0.70   342.521  145.394    0.000  145.394     0.000  348.640    0.000  348.640     0.000    0.000    0.000    0.000
  0.80   348.914  159.878    0.000  159.878     0.000  373.544    0.000  373.544     0.000    0.000    0.000    0.000
  0.90   219.706  263.518    0.000  263.518     0.000  279.120    0.000  279.120     0.000   29.858    0.000   29.858
  1.00   235.156  223.243    0.000  223.243     0.000  233.594    0.000  233.594     0.000   50.166    0.000   50.166
  1.10   211.533  260.064    0.000  260.064     0.000  274.364    0.000  274.364     0.000  120.439    0.000  120.439
  1.20   203.666  260.498    0.000  260.498     0.000  285.302    0.000  285.302     0.000   29.858    0.000   29.858
  1.30   262.145  246.355    0.000  246.355     0.000  268.743    0.000  268.743     0.000    0.000    0.000    0.000
  1.40   242.822  247.316    0.000  247.316     0.000  272.850    0.000  272.850     0.000    9.953    0.000    9.953
  1.50   289.472  250.328    0.000  250.328     0.000  325.121    0.000  325.121     0.000    9.953    0.000    9.953
  1.60   252.070  266.346    0.000  266.346     0.000  332.558    0.000  332.558     0.000   80.025    0.000   80.025
  1.70   285.189  261.000    0.000  261.000     0.000  309.038    0.000  309.038     0.000   30.060    0.000   30.060
  1.80   321.855  243.724    0.000  243.724     0.000  330.742    0.000  330.742     0.000   10.154    0.000   10.154
  1.90   273.268  259.349    0.000  259.349     0.000  305.666    0.000  305.666     0.000    0.000    0.000    0.000
  2.00   233.309  274.789    0.000  274.789     0.000  313.318    0.000  313.318     0.000   30.060    0.000   30.060
  2.10   272.770  260.989    0.000  260.989     0.000  313.664    0.000  313.664     0.000    0.000    0.000    0.000
  2.20   286.512  279.443    0.000  279.443     0.000  370.085    0.000  370.085     0.000  109.682    0.000  109.682
  2.30   275.400  279.851    0.000  279.851     0.000  335.671    0.000  335.671     0.000   10.154    0.000   10.154
  2.40   238.777  251.885    0.000  251.885     0.000  281.713    0.000  281.713     0.000   89.977    0.000   89.977
  2.50   243.564  261.220    0.000  261.220     0.000  218.160    0.000  218.160     0.000    0.000    0.000    0.000
  2.60   260.504  252.460    0.000  252.460     0.000  318.982    0.000  318.982     0.000    0.000    0.000    0.000
  2.70   307.944  226.786    0.000  226.786     0.000  337.314    0.000  337.314     0.000    9.953    0.000    9.953
  2.80   270.942  253.055    0.000  253.055     0.000  335.671    0.000  335.671     0.000  140.546    0.000  140.546
  2.90   267.803  260.063    0.000  260.063     0.000  260.659    0.000  260.659     0.000   10.154    0.000   10.154
  3.00   255.412  257.086    0.000  257.086     0.000  269.565    0.000  269.565     0.000    0.000    0.000    0.000
  3.10   258.017  262.604    0.000  262.604     0.000  302.899    0.000  302.899     0.000  130.593    0.000  130.593
  3.20   282.777  251.436    0.000  251.436     0.000  320.366    0.000  320.366     0.000  100.332    0.000  100.332
  3.30   258.757  263.110    0.000  263.110     0.000  316.129    0.000  316.129     0.000    9.953    0.000    9.953
  3.40   286.625  232.968    0.000  232.968     0.000  307.049    0.000  307.049     0.000    0.000    0.000    0.000
  3.50   258.827  251.835    0.000  251.835     0.000  327.715    0.000  327.715     0.000    0.000    0.000    0.000
  3.60   252.418  265.425    0.000  265.425     0.000  325.381    0.000  325.381     0.000    0.000    0.000    0.000
  3.70   251.436  271.796    0.000  271.796     0.000  343.712    0.000  343.712     0.000   91.184    0.000   91.184
  3.80   256.661  254.170    0.000  254.170     0.000  336.016    0.000  336.016     0.000    0.000    0.000    0.000
  3.90   271.491  253.443    0.000  253.443     0.000  314.226    0.000  314.226     0.000   30.462    0.000   30.462
  4.00   245.462  265.487    0.000  265.487     0.000  314.053    0.000  314.053     0.000    0.000    0.000    0.000
  4.10   267.104  256.483    0.000  256.483     0.000  325.121    0.000  325.121     0.000   69.871    0.000   69.871
  4.20   277.908  263.709    0.000  263.709     0.000  333.552    0.000  333.552     0.000    0.000    0.000    0.000
  4.30   239.011  266.820    0.000  266.820     0.000  342.242    0.000  342.242     0.000   40.414    0.000   40.414
  4.40   290.735  240.595    0.000  240.595     0.000  324.386    0.000  324.386     0.000    0.000    0.000    0.000
  4.50   298.212  252.130    0.000  252.130     0.000  335.411    0.000  335.411     0.000    0.000    0.000    0.000
  4.60   257.476  269.194    0.000  269.194     0.000  331.780    0.000  331.780     0.000   19.906    0.000   19.906
  4.70   264.294  269.337    0.000  269.337     0.000  348.468    0.000  348.468     0.000    0.000    0.000    0.000
  4.80   271.025  261.246    0.000  261.246     0.000  244.403    0.000  244.403     0.000    0.000    0.000    0.000
  4.90   279.056  253.134    0.000  253.134     0.000  268.441    0.000  268.441     0.000   29.858    0.000   29.858
  5.00   255.439  256.184    0.000  256.184     0.000  258.281    0.000  258.281     0.000   59.717    0.000   59.717
  5.10   284.259  260.033    0.000  260.033     0.000  278.860    0.000  278.860     0.000   29.858    0.000   29.858
  5.20   272.807  255.458    0.000  255.458     0.000  255.774    0.000  255.774     0.000   89.575    0.000   89.575
  5.30   261.450  278.366    0.000  278.366     0.000  281.239    0.000  281.239     0.000    9.953    0.000    9.953
  5.40   278.958  271.669    0.000  271.669     0.000  307.568    0.000  307.568     0.000   19.906    0.000   19.906
  5.50   287.641  257.632    0.000  257.632     0.000  288.761    0.000  288.761     0.000    9.953    0.000    9.953
  5.60   265.956  276.962    0.000  276.962     0.000  266.928    0.000  266.928     0.000    0.000    0.000    0.000
  5.70   261.666  264.717    0.000  264.717     0.000  299.959    0.000  299.959     0.000   69.670    0.000   69.670
  5.80   251.887  272.941    0.000  272.941     0.000  270.646    0.000  270.646     0.000  139.339    0.000  139.339
  5.90   252.682  281.194    0.000  281.194     0.000  247.646    0.000  247.646     0.000   79.623    0.000   79.623
  6.00   318.513  235.618    0.000  235.618     0.000  248.725    0.000  248.725     0.000  129.387    0.000  129.387
  6.10   276.682  265.050    0.000  265.050     0.000  278.817    0.000  278.817     0.000  159.245    0.000  159.245
  6.20   241.142  281.685    0.000  281.685     0.000  247.127    0.000  247.127     0.000  119.434    0.000  119.434
  6.30   254.857  262.888    0.000  262.888     0.000  262.172    0.000  262.172     0.000  139.339    0.000  139.339
  6.40   263.996  246.954    0.000  246.954     0.000  240.901    0.000  240.901     0.000  109.481    0.000  109.481
  6.50   271.568  253.735    0.000  253.735     0.000  339.431    0.000  339.431     0.000  149.292    0.000  149.292
  6.60   270.754  262.808    0.000  262.808     0.000  281.627    0.000  281.627     0.000   89.575    0.000   89.575
  6.70   262.716  284.473    0.000  284.473     0.000  287.637    0.000  287.637     0.000  129.387    0.000  129.387
  6.80   267.618  235.621    0.000  235.621     0.000  305.493    0.000  305.493     0.000    0.000    0.000    0.000
  6.90   304.413  231.828    0.000  231.828     0.000  352.575    0.000  352.575     0.000  119.434    0.000  119.434
  7.00   316.136  247.854    0.000  247.854     0.000  318.333    0.000  318.333     0.000   29.858    0.000   29.858
  7.10   258.352  267.991    0.000  267.991     0.000  305.277    0.000  305.277     0.000   19.906    0.000   19.906
  7.20   297.235  259.182    0.000  259.182     0.000  296.240    0.000  296.240     0.000   79.623    0.000   79.623
  7.30   263.906  281.739    0.000  281.739     0.000  263.339    0.000  263.339     0.000    9.953    0.000    9.953
  7.40   271.936  254.250    0.000  254.250     0.000  311.200    0.000  311.200     0.000    0.000    0.000    0.000
  7.50   285.138  264.300    0.000  264.300     0.000  303.072    0.000  303.072     0.000    0.000    0.000    0.000
  7.60   292.201  257.592    0.000  257.592     0.000  276.872    0.000  276.872     0.000    0.000    0.000    0.000
  7.70   282.725  265.125    0.000  265.125     0.000  299.786    0.000  299.786     0.000  149.292    0.000  149.292
  7.80   261.987  265.569    0.000  265.569     0.000  305.839    0.000  305.839     0.000  109.481    0.000  109.481
  7.90   280.381  248.193    0.000  248.193     0.000  292.912    0.000  292.912     0.000   99.528    0.000   99.528
  8.00   297.374  250.964    0.000  250.964     0.000  295.982    0.000  295.982     0.000   69.670    0.000   69.670
  8.10   304.064  256.229    0.000  256.229     0.000  275.705    0.000  275.705     0.000   99.528    0.000   99.528
  8.20   291.230  237.704    0.000  237.704     0.000  279.897    0.000  279.897     0.000  129.387    0.000  129.387
  8.30   271.637  266.995    0.000  266.995     0.000  266.366    0.000  266.366     0.000  159.245    0.000  159.245
  8.40   244.987  278.864    0.000  278.864     0.000  363.513    0.000  363.513     0.000  139.339    0.000  139.339
  8.50   264.143  253.087    0.000  253.087     0.000  302.033    0.000  302.033     0.000   70.273    0.000   70.273
  8.60   310.744  257.056    0.000  257.056     0.000  308.690    0.000  308.690     0.000   90.581    0.000   90.581
  8.70   309.647  245.418    0.000  245.418     0.000  291.701    0.000  291.701     0.000   59.918    0.000   59.918
  8.80   288.372  253.259    0.000  253.259     0.000  315.436    0.000  315.436     0.000  120.238    0.000  120.238
  8.90   285.951  260.220    0.000  260.220     0.000  311.155    0.000  311.155     0.000   99.930    0.000   99.930
  9.00   301.924  210.753    0.000  210.753     0.000  241.809    0.000  241.809     0.000    0.000    0.000    0.000
  9.10   337.405  210.239    0.000  210.239     0.000  280.286    0.000  280.286     0.000   50.166    0.000   50.166
  9.20   306.661  234.054    0.000  234.054     0.000  287.421    0.000  287.421     0.000   69.670    0.000   69.670
  9.30   326.624  212.714    0.000  212.714     0.000  277.045    0.000  277.045     0.000   70.876    0.000   70.876
  9.40   347.048  168.445    0.000  168.445     0.000  245.829    0.000  245.829     0.000   70.675    0.000   70.675
  9.50   356.846  190.156    0.000  190.156     0.000  297.407    0.000  297.407     0.000  161.055    0.000  161.055
  9.60   380.228  196.411    0.000  196.411     0.000  326.892    0.000  326.892     0.000  171.007    0.000  171.007
  9.70   331.759  219.233    0.000  219.233     0.000  329.704    0.000  329.704     0.000  139.339    0.000  139.339
  9.80   311.547  220.584    0.000  220.584     0.000  309.729    0.000  309.729     0.000  139.742    0.000  139.742
  9.90   336.393  219.429    0.000  219.429     0.000  296.370    0.000  296.370     0.000   99.729    0.000   99.729
 10.00   372.016  190.526    0.000  190.526     0.000  326.071    0.000  326.071     0.000  119.434    0.000  119.434
 10.10   357.078  195.478    0.000  195.478     0.000  313.534    0.000  313.534     0.000  140.747    0.000  140.747
 10.20   339.219  225.009    0.000  225.009     0.000  320.106    0.000  320.106     0.000  109.682    0.000  109.682
 10.30   335.568  197.037    0.000  197.037     0.000  278.903    0.000  278.903     0.000   39.811    0.000   39.811
 10.40   301.941  199.998    0.000  199.998     0.000  273.197    0.000  273.197     0.000   39.811    0.000   39.811
 10.50   286.066  227.696    0.000  227.696     0.000  330.093    0.000  330.093     0.000   80.226    0.000   80.226
 10.60   252.752  235.304    0.000  235.304     0.000  274.839    0.000  274.839     0.000   89.575    0.000   89.575
 10.70   229.388  252.264    0.000  252.264     0.000  315.912    0.000  315.912     0.000  129.387    0.000  129.387
 10.80   244.724  269.211    0.000  269.211     0.000  350.370    0.000  350.370     0.000  181.765    0.000  181.765
 10.90   246.501  232.901    0.000  232.901     0.000  320.754    0.000  320.754     0.000    9.953    0.000    9.953
 11.00   304.800  192.278    0.000  192.278     0.000  340.253    0.000  340.253     0.000  139.943    0.000  139.943
 11.10   303.759  181.558    0.000  181.558     0.000  357.330    0.000  357.330     0.000   20.107    0.000   20.107
 11.20   370.735  137.225    0.000  137.225     0.000  321.575    0.000  321.575     0.000   70.072    0.000   70.072
 11.30   345.174  168.968    0.000  168.968     0.000  325.466    0.000  325.466     0.000   60.119    0.000   60.119
 11.40   344.069  177.849    0.000  177.849     0.000  371.468    0.000  371.468     0.000  151.102    0.000  151.102
 11.50   339.891  174.114    0.000  174.114     0.000  322.008    0.000  322.008     0.000   49.764    0.000   49.764
 11.60   280.367  185.413    0.000  185.413     0.000  299.353    0.000  299.353     0.000  160.049    0.000  160.049
 11.70   272.608  190.684    0.000  190.684     0.000  272.246    0.000  272.246     0.000   90.782    0.000   90.782
 11.80   267.049  235.648    0.000  235.648     0.000  293.776    0.000  293.776     0.000   40.213    0.000   40.213
 11.90   294.761  184.356    0.000  184.356     0.000  314.182    0.000  314.182     0.000   69.871    0.000   69.871
 12.00   307.868  189.130    0.000  189.130     0.000  360.745    0.000  360.745     0.000  131.196    0.000  131.196
 12.10   290.534  205.487    0.000  205.487     0.000  326.158    0.000  326.158     0.000  139.540    0.000  139.540
 12.20   330.939  159.204    0.000  159.204     0.000  343.409    0.000  343.409     0.000  100.131    0.000  100.131
 12.30   352.969  164.811    0.000  164.811     0.000  319.586    0.000  319.586     0.000  170.404    0.000  170.404
 12.40   354.020  143.520    0.000  143.520     0.000  335.886    0.000  335.886     0.000   90.581    0.000   90.581
 12.50   300.643  157.805    0.000  157.805     0.000  279.509    0.000  279.509     0.000   80.427    0.000   80.427
 12.60   306.848  163.734    0.000  163.734     0.000  288.891    0.000  288.891     0.000   89.776    0.000   89.776
 12.70   342.822  148.236    0.000  148.236     0.000  341.031    0.000  341.031     0.000  150.097    0.000  150.097
 12.80   366.243  160.199    0.000  160.199     0.000  323.952    0.000  323.952     0.000   39.811    0.000   39.811
 12.90   358.445  146.763    0.000  146.763     0.000  351.710    0.000  351.710     0.000  110.687    0.000  110.687
 13.00   338.624  147.295    0.000  147.295     0.000  291.527    0.000  291.527     0.000    9.953    0.000    9.953
 13.10   341.867  148.529    0.000  148.529     0.000  315.696    0.000  315.696     0.000   99.528    0.000   99.528
 13.20   314.524  146.185    0.000  146.185     0.000  346.218    0.000  346.218     0.000   29.858    0.000   29.858
 13.30   347.537  126.651    0.000  126.651     0.000  285.388    0.000  285.388     0.000  160.451    0.000  160.451
 13.40   313.935  158.786    0.000  158.786     0.000  269.565    0.000  269.565     0.000   90.380    0.000   90.380
 13.50   326.393  153.596    0.000  153.596     0.000  333.076    0.000  333.076     0.000  161.256    0.000  161.256
 13.60   321.410  166.429    0.000  166.429     0.000  355.126    0.000  355.126     0.000  140.948    0.000  140.948
 13.70   326.114  177.368    0.000  177.368     0.000  316.129    0.000  316.129     0.000  151.504    0.000  151.504
 13.80   343.353  147.721    0.000  147.721     0.000  352.790    0.000  352.790     0.000  159.245    0.000  159.245
 13.90   335.303  160.775    0.000  160.775     0.000  359.839    0.000  359.839     0.000  169.198    0.000  169.198
 14.00   365.314  176.849    0.000  176.849     0.000  372.072    0.000  372.072     0.000  179.151    0.000  179.151
 14.10   352.823  154.766    0.000  154.766     0.000  354.391    0.000  354.391     0.000  169.198    0.000  169.198
 14.20   326.059  176.668    0.000  176.668     0.000  383.097    0.000  383.097     0.000  149.292    0.000  149.292
 14.30   293.589  177.369    0.000  177.369     0.000  321.749    0.000  321.749     0.000  129.387    0.000  129.387
 14.40   319.543  160.871    0.000  160.871     0.000  308.216    0.000  308.216     0.000   79.623    0.000   79.623
 14.50   317.907  168.568    0.000  168.568     0.000  390.102    0.000  390.102     0.000  179.151    0.000  179.151
 14.60   327.263  172.073    0.000  172.073     0.000  383.486    0.000  383.486     0.000  179.151    0.000  179.151
 14.70   359.880  156.351    0.000  156.351     0.000  420.064    0.000  420.064     0.000  209.009    0.000  209.009
 14.80   331.522  160.775    0.000  160.775     0.000  345.224    0.000  345.224     0.000  109.481    0.000  109.481
 14.90   347.577  154.422    0.000  154.422     0.000  329.877    0.000  329.877     0.000   79.623    0.000   79.623
 15.00   319.911  158.938    0.000  158.938     0.000  317.858    0.000  317.858     0.000  119.434    0.000  119.434
 15.10   335.093  162.166    0.000  162.166     0.000  326.677    0.000  326.677     0.000   79.623    0.000   79.623
 15.20   319.421  141.378    0.000  141.378     0.000  287.421    0.000  287.421     0.000  119.434    0.000  119.434
 15.30   345.707  154.501    0.000  154.501     0.000  314.875    0.000  314.875     0.000   99.528    0.000   99.528
 15.40   313.375  165.154    0.000  165.154     0.000  351.926    0.000  351.926     0.000  139.339    0.000  139.339
 15.50   334.190  154.274    0.000  154.274     0.000  304.541    0.000  304.541     0.000   59.717    0.000   59.717
 15.60   322.739  143.730    0.000  143.730     0.000  361.308    0.000  361.308     0.000  189.104    0.000  189.104
 15.70   325.187  159.453    0.000  159.453     0.000  368.961    0.000  368.961     0.000  159.245    0.000  159.245
 15.80   343.021  156.482    0.000  156.482     0.000  349.333    0.000  349.333     0.000   29.858    0.000   29.858
 15.90   314.368  174.335    0.000  174.335     0.000  379.770    0.000  379.770     0.000  209.009    0.000  209.009
 16.00   311.243  159.556    0.000  159.556     0.000  354.259    0.000  354.259     0.000   19.906    0.000   19.906
 16.10   342.408  149.273    0.000  149.273     0.000  347.688    0.000  347.688     0.000   79.623    0.000   79.623
 16.20   341.382  149.650    0.000  149.650     0.000  336.491    0.000  336.491     0.000   89.575    0.000   89.575
 16.30   336.019  143.357    0.000  143.357     0.000  354.261    0.000  354.261     0.000  109.481    0.000  109.481
 16.40   369.897  125.816    0.000  125.816     0.000  378.818    0.000  378.818     0.000  139.339    0.000  139.339
 16.50   330.473  144.628    0.000  144.628     0.000  369.565    0.000  369.565     0.000  199.056    0.000  199.056
 16.60   319.644  146.923    0.000  146.923     0.000  323.218    0.000  323.218     0.000  129.387    0.000  129.387
 16.70   365.140  135.710    0.000  135.710     0.000  392.393    0.000  392.393     0.000  209.009    0.000  209.009
 16.80   324.559  156.563    0.000  156.563     0.000  339.517    0.000  339.517     0.000    9.953    0.000    9.953
 16.90   312.932  144.296    0.000  144.296     0.000  349.980    0.000  349.980     0.000    9.953    0.000    9.953
 17.00   336.549  143.388    0.000  143.388     0.000  417.340    0.000  417.340     0.000  139.339    0.000  139.339
 17.10   350.224  145.715    0.000  145.715     0.000  344.446    0.000  344.446     0.000   29.858    0.000   29.858
 17.20   343.790  149.965    0.000  149.965     0.000  353.482    0.000  353.482     0.000  159.245    0.000  159.245
 17.30   335.967  154.730    0.000  154.730     0.000  346.479    0.000  346.479     0.000  129.387    0.000  129.387
 17.40   370.538  155.125    0.000  155.125     0.000  360.789    0.000  360.789     0.000  149.292    0.000  149.292
 17.50   348.574  150.249    0.000  150.249     0.000  331.001    0.000  331.001     0.000   89.575    0.000   89.575
 17.60   340.974  156.467    0.000  156.467     0.000  368.831    0.000  368.831     0.000   59.717    0.000   59.717
 17.70   342.910  150.151    0.000  150.151     0.000  333.638    0.000  333.638     0.000    9.953    0.000    9.953
 17.80   361.143  145.994    0.000  145.994     0.000  364.032    0.000  364.032     0.000    0.000    0.000    0.000
 17.90   354.528  144.135    0.000  144.135     0.000  376.743    0.000  376.743     0.000   79.623    0.000   79.623
 18.00   352.406  147.742    0.000  147.742     0.000  338.957    0.000  338.957     0.000  139.339    0.000  139.339
 18.10   362.423  149.632    0.000  149.632     0.000  366.107    0.000  366.107     0.000   49.764    0.000   49.764
 18.20   394.236  148.597    0.000  148.597     0.000  365.632    0.000  365.632     0.000  159.245    0.000  159.245
 18.30   371.241  146.686    0.000  146.686     0.000  372.246    0.000  372.246     0.000  149.493    0.000  149.493
 18.40   366.375  173.104    0.000  173.104     0.000  371.035    0.000  371.035     0.000   79.623    0.000   79.623
 18.50   358.240  161.878    0.000  161.878     0.000  333.941    0.000  333.941     0.000   99.528    0.000   99.528
 18.60   375.089  145.561    0.000  145.561     0.000  396.545    0.000  396.545     0.000  159.245    0.000  159.245
 18.70   334.978  147.727    0.000  147.727     0.000  327.801    0.000  327.801     0.000   19.906    0.000   19.906
 18.80   351.596  143.423    0.000  143.423     0.000  267.186    0.000  267.186     0.000    0.000    0.000    0.000
 18.90   351.801  164.789    0.000  164.789     0.000  345.787    0.000  345.787     0.000   19.906    0.000   19.906
 19.00   333.810  153.064    0.000  153.064     0.000  318.938    0.000  318.938     0.000    9.953    0.000    9.953
 19.10   329.912  144.300    0.000  144.300     0.000  311.286    0.000  311.286     0.000  130.392    0.000  130.392
 19.20   352.977  155.560    0.000  155.560     0.000  356.076    0.000  356.076     0.000   90.782    0.000   90.782
 19.30   344.937  149.924    0.000  149.924     0.000  368.311    0.000  368.311     0.000  109.481    0.000  109.481
 19.40   348.431  157.187    0.000  157.187     0.000  357.720    0.000  357.720     0.000  169.198    0.000  169.198
 19.50   323.601  174.501    0.000  174.501     0.000  399.483    0.000  399.483     0.000   99.528    0.000   99.528
 19.60   334.609  169.076    0.000  169.076     0.000  343.150    0.000  343.150     0.000  109.481    0.000  109.481
 19.70   370.486  155.972    0.000  155.972     0.000  464.249    0.000  464.249     0.000  268.726    0.000  268.726
 19.80   375.857  155.855    0.000  155.855     0.000  469.264    0.000  469.264     0.000  119.434    0.000  119.434
 19.90   396.457  131.395    0.000  131.395     0.000  421.143    0.000  421.143     0.000  199.257    0.000  199.257
 20.00   399.486  136.147    0.000  136.147     0.000  306.096    0.000  306.096     0.000  110.687    0.000  110.687
 20.10   393.092  136.441    0.000  136.441     0.000  349.114    0.000  349.114     0.000  161.055    0.000  161.055
 20.20   362.396  130.457    0.000  130.457     0.000  304.971    0.000  304.971     0.000   99.528    0.000   99.528
 20.30   342.875  151.110    0.000  151.110     0.000  324.599    0.000  324.599     0.000  149.594    0.000  149.594
 20.40   351.267  154.959    0.000  154.959     0.000  314.137    0.000  314.137     0.000   59.717    0.000   59.717
 20.50   382.132  139.547    0.000  139.547     0.000  304.712    0.000  304.712     0.000  109.883    0.000  109.883
 20.60   391.929  129.480    0.000  129.480     0.000  316.602    0.000  316.602     0.000  180.960    0.000  180.960
 20.70   363.663  147.074    0.000  147.074     0.000  278.816    0.000  278.816     0.000  149.292    0.000  149.292
 20.80   368.873  131.667    0.000  131.667     0.000  282.705    0.000  282.705     0.000  109.481    0.000  109.481
 20.90   379.652  161.734    0.000  161.734     0.000  310.249    0.000  310.249     0.000   49.764    0.000   49.764
 21.00   360.039  139.926    0.000  139.926     0.000  268.310    0.000  268.310     0.000   39.811    0.000   39.811
 21.10   327.075  146.563    0.000  146.563     0.000  226.286    0.000  226.286     0.000  119.836    0.000  119.836
 21.20   326.881  162.333    0.000  162.333     0.000  280.286    0.000  280.286     0.000   69.670    0.000   69.670
 21.30   340.820  179.566    0.000  179.566     0.000  323.953    0.000  323.953     0.000   30.060    0.000   30.060
 21.40   323.393  196.876    0.000  196.876     0.000  295.117    0.000  295.117     0.000   70.072    0.000   70.072
 21.50   314.913  185.194    0.000  185.194     0.000  327.240    0.000  327.240     0.000  119.434    0.000  119.434
 21.60   238.665  251.777    0.000  251.777     0.000  323.046    0.000  323.046     0.000   99.528    0.000   99.528
 21.70   368.232  183.172    0.000  183.172     0.000  369.220    0.000  369.220     0.000  139.339    0.000  139.339
 21.80   223.215  247.320    0.000  247.320     0.000  348.295    0.000  348.295     0.000  109.682    0.000  109.682
 21.90   229.831  251.452    0.000  251.452     0.000  325.856    0.000  325.856     0.000  149.292    0.000  149.292
 22.00   254.386  284.880    0.000  284.880     0.000  357.461    0.000  357.461     0.000  149.292    0.000  149.292
 22.10   233.572  271.011    0.000  271.011     0.000  327.889    0.000  327.889     0.000  159.245    0.000  159.245
 22.20   272.333  266.645    0.000  266.645     0.000  334.892    0.000  334.892     0.000  109.481    0.000  109.481
 22.30   273.909  237.868    0.000  237.868     0.000  332.427    0.000  332.427     0.000  129.387    0.000  129.387
 22.40   322.785  235.341    0.000  235.341     0.000  274.450    0.000  274.450     0.000  150.499    0.000  150.499
 22.50   307.864  229.369    0.000  229.369     0.000  294.510    0.000  294.510     0.000  119.434    0.000  119.434
 22.60   325.182  218.490    0.000  218.490     0.000  308.084    0.000  308.084     0.000  129.387    0.000  129.387
 22.70   327.153  215.421    0.000  215.421     0.000  277.303    0.000  277.303     0.000  109.883    0.000  109.883
 22.80   308.098  230.713    0.000  230.713     0.000  342.241    0.000  342.241     0.000   69.670    0.000   69.670
 22.90   298.797  228.005    0.000  228.005     0.000  346.133    0.000  346.133     0.000  139.339    0.000  139.339
 23.00   283.947  248.587    0.000  248.587     0.000  363.946    0.000  363.946     0.000  119.434    0.000  119.434
 23.10   289.366  232.354    0.000  232.354     0.000  321.749    0.000  321.749     0.000   90.380    0.000   90.380
 23.20   271.110  232.282    0.000  232.282     0.000  342.198    0.000  342.198     0.000  119.434    0.000  119.434
 23.30   257.237  234.843    0.000  234.843     0.000  375.748    0.000  375.748     0.000   79.623    0.000   79.623
 23.40   285.970  240.040    0.000  240.040     0.000  365.718    0.000  365.718     0.000  139.339    0.000  139.339
 23.50   263.051  224.343    0.000  224.343     0.000  314.226    0.000  314.226     0.000   39.811    0.000   39.811
 23.60   256.966  244.829    0.000  244.829     0.000  325.164    0.000  325.164     0.000   79.623    0.000   79.623
 23.70   353.095  234.360    0.000  234.360     0.000  303.418    0.000  303.418     0.000   59.918    0.000   59.918
 23.80   314.646  232.046    0.000  232.046     0.000  279.551    0.000  279.551     0.000   69.670    0.000   69.670
 23.90   311.010  246.831    0.000  246.831     0.000  323.565    0.000  323.565     0.000   19.906    0.000   19.906
 24.00   332.833  222.255    0.000  222.255     0.000  282.750    0.000  282.750     0.000   29.858    0.000   29.858
 24.10   315.133  244.453    0.000  244.453     0.000  329.358    0.000  329.358     0.000  110.084    0.000  110.084
 24.20   317.820  255.072    0.000  255.072     0.000  307.871    0.000  307.871     0.000   49.764    0.000   49.764
 24.30   276.687  252.455    0.000  252.455     0.000  282.319    0.000  282.319     0.000  139.540    0.000  139.540
 24.40   333.792  252.016    0.000  252.016     0.000  314.096    0.000  314.096     0.000  100.332    0.000  100.332
 24.50   261.632  256.875    0.000  256.875     0.000  282.492    0.000  282.492     0.000  100.131    0.000  100.131
 24.60   319.228  255.584    0.000  255.584     0.000  335.583    0.000  335.583     0.000   60.119    0.000   60.119
 24.70   292.711  243.561    0.000  243.561     0.000  323.867    0.000  323.867     0.000   89.776    0.000   89.776
 24.80   265.610  239.968    0.000  239.968     0.000  319.544    0.000  319.544     0.000  169.198    0.000  169.198
 24.90   221.388  267.505    0.000  267.505     0.000  359.405    0.000  359.405     0.000  179.251    0.000  179.251
 25.00   212.934  259.179    0.000  259.179     0.000  325.900    0.000  325.900     0.000  169.198    0.000  169.198
 25.10   241.365  266.117    0.000  266.117     0.000  331.001    0.000  331.001     0.000  179.151    0.000  179.151
 25.20   235.047  263.527    0.000  263.527     0.000  289.884    0.000  289.884     0.000  109.481    0.000  109.481
 25.30   233.576  268.722    0.000  268.722     0.000  292.781    0.000  292.781     0.000   89.575    0.000   89.575
 25.40   250.842  261.443    0.000  261.443     0.000  267.361    0.000  267.361     0.000   99.528    0.000   99.528
 25.50   253.171  257.854    0.000  257.854     0.000  267.447    0.000  267.447     0.000  169.198    0.000  169.198
 25.60   251.255  261.709    0.000  261.709     0.000  287.594    0.000  287.594     0.000  119.434    0.000  119.434
 25.70   289.361  213.415    0.000  213.415     0.000  304.023    0.000  304.023     0.000   79.623    0.000   79.623
 25.80   323.912  207.423    0.000  207.423     0.000  345.355    0.000  345.355     0.000  189.104    0.000  189.104
 25.90   256.640  233.928    0.000  233.928     0.000  286.902    0.000  286.902     0.000  170.203    0.000  170.203
 26.00   267.777  253.137    0.000  253.137     0.000  307.438    0.000  307.438     0.000  200.464    0.000  200.464
 26.10   265.357  243.178    0.000  243.178     0.000  300.997    0.000  300.997     0.000  149.292    0.000  149.292
 26.20   300.804  225.809    0.000  225.809     0.000  315.262    0.000  315.262     0.000  129.387    0.000  129.387
 26.30   298.461  206.474    0.000  206.474     0.000  267.749    0.000  267.749     0.000  130.392    0.000  130.392
 26.40   279.814  230.378    0.000  230.378     0.000  293.387    0.000  293.387     0.000  210.014    0.000  210.014
 26.50   299.047  227.502    0.000  227.502     0.000  302.034    0.000  302.034     0.000  179.754    0.000  179.754
 26.60   331.872  216.727    0.000  216.727     0.000  251.450    0.000  251.450     0.000   69.670    0.000   69.670
 26.70   304.855  228.693    0.000  228.693     0.000  331.434    0.000  331.434     0.000  129.387    0.000  129.387
 26.80   289.590  247.952    0.000  247.952     0.000  300.045    0.000  300.045     0.000  179.955    0.000  179.955
 26.90   294.255  224.066    0.000  224.066     0.000  292.436    0.000  292.436     0.000  199.056    0.000  199.056
 27.00   273.904  236.250    0.000  236.250     0.000  306.790    0.000  306.790     0.000  169.801    0.000  169.801
 27.10   300.478  219.998    0.000  219.998     0.000  278.513    0.000  278.513     0.000    9.953    0.000    9.953
 27.20   284.857  246.305    0.000  246.305     0.000  285.692    0.000  285.692     0.000  179.151    0.000  179.151
 27.30   319.545  215.886    0.000  215.886     0.000  299.050    0.000  299.050     0.000  209.813    0.000  209.813
 27.40   322.228  185.076    0.000  185.076     0.000  251.449    0.000  251.449     0.000   69.670    0.000   69.670
 27.50   314.927  229.328    0.000  229.328     0.000  272.289    0.000  272.289     0.000  110.084    0.000  110.084
 27.60   303.536  208.236    0.000  208.236     0.000  256.162    0.000  256.162     0.000   69.670    0.000   69.670
 27.70   317.326  232.906    0.000  232.906     0.000  300.563    0.000  300.563     0.000  159.245    0.000  159.245
 27.80   289.386  264.865    0.000  264.865     0.000  297.192    0.000  297.192     0.000  139.339    0.000  139.339
 27.90   331.825  233.806    0.000  233.806     0.000  318.722    0.000  318.722     0.000  139.742    0.000  139.742
 28.00   363.840  226.901    0.000  226.901     0.000  322.181    0.000  322.181     0.000  229.719    0.000  229.719
 28.10   339.721  233.905    0.000  233.905     0.000  346.305    0.000  346.305     0.000  179.151    0.000  179.151
 28.20   345.581  241.144    0.000  241.144     0.000  320.062    0.000  320.062     0.000  160.451    0.000  160.451
 28.30   361.883  204.356    0.000  204.356     0.000  313.880    0.000  313.880     0.000  170.002    0.000  170.002
 28.40   316.666  231.112    0.000  231.112     0.000  363.210    0.000  363.210     0.000  229.719    0.000  229.719
 28.50   315.558  216.362    0.000  216.362     0.000  335.065    0.000  335.065     0.000  218.962    0.000  218.962
 28.60   344.753  211.523    0.000  211.523     0.000  375.488    0.000  375.488     0.000  210.417    0.000  210.417
 28.70   342.568  215.527    0.000  215.527     0.000  325.770    0.000  325.770     0.000  159.245    0.000  159.245
 28.80   327.071  219.034    0.000  219.034     0.000  327.585    0.000  327.585     0.000  219.565    0.000  219.565
 28.90   329.839  221.365    0.000  221.365     0.000  295.937    0.000  295.937     0.000   69.670    0.000   69.670
 29.00   265.939  244.698    0.000  244.698     0.000  261.954    0.000  261.954     0.000  160.049    0.000  160.049
 29.10   319.219  216.985    0.000  216.985     0.000  272.418    0.000  272.418     0.000  149.292    0.000  149.292
 29.20   319.728  238.438    0.000  238.438     0.000  313.318    0.000  313.318     0.000  179.151    0.000  179.151
 29.30   293.322  206.973    0.000  206.973     0.000  299.524    0.000  299.524     0.000  218.962    0.000  218.962
 29.40   339.896  203.771    0.000  203.771     0.000  348.596    0.000  348.596     0.000  199.056    0.000  199.056
 29.50   305.302  209.377    0.000  209.377     0.000  253.006    0.000  253.006     0.000  119.434    0.000  119.434
 29.60   305.409  192.341    0.000  192.341     0.000  268.092    0.000  268.092     0.000  149.292    0.000  149.292
 29.70   306.053  196.610    0.000  196.610     0.000  346.561    0.000  346.561     0.000  169.499    0.000  169.499
 29.80   305.703  219.621    0.000  219.621     0.000  328.316    0.000  328.316     0.000  160.250    0.000  160.250
 29.90   300.167  236.851    0.000  236.851     0.000  280.976    0.000  280.976     0.000  150.197    0.000  150.197
 30.00   326.723  219.015    0.000  219.015     0.000  325.334    0.000  325.334     0.000  180.156    0.000  180.156
 30.10   313.063  234.689    0.000  234.689     0.000  283.528    0.000  283.528     0.000  229.116    0.000  229.116
 30.20   329.326  220.589    0.000  220.589     0.000  262.211    0.000  262.211     0.000  119.434    0.000  119.434
 30.30   293.499  238.667    0.000  238.667     0.000  288.329    0.000  288.329     0.000  179.151    0.000  179.151
 30.40   301.896  220.410    0.000  220.410     0.000  305.276    0.000  305.276     0.000  169.198    0.000  169.198
 30.50   268.921  255.280    0.000  255.280     0.000  306.703    0.000  306.703     0.000  149.292    0.000  149.292
 30.60   262.489  244.709    0.000  244.709     0.000  355.817    0.000  355.817     0.000  169.399    0.000  169.399
 30.70   291.862  213.460    0.000  213.460     0.000  313.532    0.000  313.532     0.000  159.245    0.000  159.245
 30.80   250.589  243.041    0.000  243.041     0.000  373.411    0.000  373.411     0.000  199.056    0.000  199.056
 30.90   240.205  272.347    0.000  272.347     0.000  384.222    0.000  384.222     0.000  149.292    0.000  149.292
 31.00   233.289  260.056    0.000  260.056     0.000  304.584    0.000  304.584     0.000   99.528    0.000   99.528
 31.10   214.940  270.761    0.000  270.761     0.000  329.574    0.000  329.574     0.000   89.977    0.000   89.977
 31.20   270.849  249.486    0.000  249.486     0.000  380.980    0.000  380.980     0.000  159.245    0.000  159.245
 31.30   248.017  251.487    0.000  251.487     0.000  429.661    0.000  429.661     0.000  199.056    0.000  199.056
 31.40   287.809  225.928    0.000  225.928     0.000  425.770    0.000  425.770     0.000  228.915    0.000  228.915
 31.50   236.619  261.413    0.000  261.413     0.000  392.178    0.000  392.178     0.000  199.056    0.000  199.056
 31.60   251.072  253.856    0.000  253.856     0.000  353.439    0.000  353.439     0.000  209.009    0.000  209.009
 31.70   222.860  273.580    0.000  273.580     0.000  383.011    0.000  383.011     0.000  199.056    0.000  199.056
 31.80   217.377  310.562    0.000  310.562     0.000  393.431    0.000  393.431     0.000  179.151    0.000  179.151
 31.90   277.917  233.508    0.000  233.508     0.000  345.615    0.000  345.615     0.000  149.292    0.000  149.292
 32.00   296.079  223.264    0.000  223.264     0.000  337.573    0.000  337.573     0.000  129.387    0.000  129.387
 32.10   260.550  222.814    0.000  222.814     0.000  336.708    0.000  336.708     0.000  139.339    0.000  139.339
 32.20   261.953  238.667    0.000  238.667     0.000  337.400    0.000  337.400     0.000  159.245    0.000  159.245
 32.30   289.892  224.558    0.000  224.558     0.000  306.055    0.000  306.055     0.000  149.292    0.000  149.292
 32.40   286.055  219.363    0.000  219.363     0.000  359.277    0.000  359.277     0.000   99.528    0.000   99.528
 32.50   269.044  206.885    0.000  206.885     0.000  338.653    0.000  338.653     0.000  200.263    0.000  200.263
 32.60   278.016  227.146    0.000  227.146     0.000  380.158    0.000  380.158     0.000  109.481    0.000  109.481
 32.70   274.478  222.449    0.000  222.449     0.000  338.652    0.000  338.652     0.000   50.166    0.000   50.166
 32.80   264.420  233.152    0.000  233.152     0.000  334.157    0.000  334.157     0.000  129.789    0.000  129.789
 32.90   285.531  198.687    0.000  198.687     0.000  326.591    0.000  326.591     0.000  111.291    0.000  111.291
 33.00   301.880  178.422    0.000  178.422     0.000  321.100    0.000  321.100     0.000  149.292    0.000  149.292
 33.10   275.113  196.082    0.000  196.082     0.000  348.900    0.000  348.900     0.000  139.339    0.000  139.339
 33.20   274.431  223.186    0.000  223.186     0.000  389.454    0.000  389.454     0.000  189.305    0.000  189.305
 33.30   264.589  241.587    0.000  241.587     0.000  384.395    0.000  384.395     0.000  199.056    0.000  199.056
 33.40   255.058  243.708    0.000  243.708     0.000  400.825    0.000  400.825     0.000  209.009    0.000  209.009
 33.50   237.323  255.409    0.000  255.409     0.000  337.097    0.000  337.097     0.000  169.198    0.000  169.198
 33.60   220.019  247.324    0.000  247.324     0.000  340.945    0.000  340.945     0.000  179.151    0.000  179.151
 33.70   218.850  255.080    0.000  255.080     0.000  344.965    0.000  344.965     0.000  160.854    0.000  160.854
 33.80   212.389  267.232    0.000  267.232     0.000  342.717    0.000  342.717     0.000  179.955    0.000  179.955
 33.90   239.605  246.420    0.000  246.420     0.000  284.049    0.000  284.049     0.000  160.049    0.000  160.049
 34.00   236.885  241.233    0.000  241.233     0.000  341.680    0.000  341.680     0.000  170.806    0.000  170.806
 34.10   234.011  248.494    0.000  248.494     0.000  339.562    0.000  339.562     0.000  149.493    0.000  149.493
 34.20   253.398  234.350    0.000  234.350     0.000  339.216    0.000  339.216     0.000  129.387    0.000  129.387
 34.30   242.463  246.099    0.000  246.099     0.000  324.429    0.000  324.429     0.000  109.682    0.000  109.682
 34.40   244.464  249.695    0.000  249.695     0.000  345.096    0.000  345.096     0.000  119.434    0.000  119.434
 34.50   270.025  197.862    0.000  197.862     0.000  361.308    0.000  361.308     0.000  119.434    0.000  119.434
 34.60   275.203  193.617    0.000  193.617     0.000  308.605    0.000  308.605     0.000   79.623    0.000   79.623
 34.70   270.736  206.226    0.000  206.226     0.000  343.625    0.000  343.625     0.000  160.653    0.000  160.653
 34.80   217.875  261.692    0.000  261.692     0.000  351.623    0.000  351.623     0.000  119.434    0.000  119.434
 34.90   222.788  264.407    0.000  264.407     0.000  354.304    0.000  354.304     0.000   99.528    0.000   99.528
 35.00   236.031  243.257    0.000  243.257     0.000  283.789    0.000  283.789     0.000  100.332    0.000  100.332
 35.10   205.588  263.708    0.000  263.708     0.000  341.333    0.000  341.333     0.000   89.776    0.000   89.776
 35.20   209.359  258.582    0.000  258.582     0.000  334.286    0.000  334.286     0.000   79.824    0.000   79.824
 35.30   226.566  249.352    0.000  249.352     0.000  352.878    0.000  352.878     0.000  190.712    0.000  190.712
 35.40   229.389  249.575    0.000  249.575     0.000  373.371    0.000  373.371     0.000   70.072    0.000   70.072
 35.50   263.888  231.362    0.000  231.362     0.000  334.417    0.000  334.417     0.000   59.717    0.000   59.717
 35.60   209.592  272.841    0.000  272.841     0.000  344.490    0.000  344.490     0.000  129.387    0.000  129.387
 35.70   221.555  255.502    0.000  255.502     0.000  353.612    0.000  353.612     0.000  139.540    0.000  139.540
 35.80   205.157  265.926    0.000  265.926     0.000  352.575    0.000  352.575     0.000  119.635    0.000  119.635
 35.90   235.298  249.038    0.000  249.038     0.000  342.976    0.000  342.976     0.000  129.588    0.000  129.588
 36.00   261.775  254.345    0.000  254.345     0.000  351.364    0.000  351.364     0.000  109.481    0.000  109.481
 36.10   276.163  222.436    0.000  222.436     0.000  373.933    0.000  373.933     0.000  169.198    0.000  169.198
 36.20   271.409  232.511    0.000  232.511     0.000  362.734    0.000  362.734     0.000  189.104    0.000  189.104
 36.30   273.276  221.749    0.000  221.749     0.000  355.342    0.000  355.342     0.000  159.245    0.000  159.245
 36.40   243.551  241.467    0.000  241.467     0.000  394.210    0.000  394.210     0.000  149.292    0.000  149.292
 36.50   227.553  255.156    0.000  255.156     0.000  346.910    0.000  346.910     0.000  159.245    0.000  159.245
 36.60   244.214  250.017    0.000  250.017     0.000  346.393    0.000  346.393     0.000  169.198    0.000  169.198
 36.70   222.285  253.241    0.000  253.241     0.000  357.807    0.000  357.807     0.000  189.104    0.000  189.104
 36.80   253.502  239.865    0.000  239.865     0.000  352.316    0.000  352.316     0.000  119.434    0.000  119.434
 36.90   277.504  227.267    0.000  227.267     0.000  362.563    0.000  362.563     0.000  169.198    0.000  169.198
 37.00   267.532  237.843    0.000  237.843     0.000  331.261    0.000  331.261     0.000  159.245    0.000  159.245
 37.10   272.016  215.826    0.000  215.826     0.000  355.299    0.000  355.299     0.000  169.198    0.000  169.198
 37.20   281.024  204.554    0.000  204.554     0.000  376.484    0.000  376.484     0.000  149.292    0.000  149.292
 37.30   292.286  210.456    0.000  210.456     0.000  373.112    0.000  373.112     0.000  179.151    0.000  179.151
 37.40   234.606  245.057    0.000  245.057     0.000  313.664    0.000  313.664     0.000   99.528    0.000   99.528
 37.50   225.695  260.368    0.000  260.368     0.000  317.727    0.000  317.727     0.000   99.528    0.000   99.528
 37.60   247.637  256.865    0.000  256.865     0.000  365.848    0.000  365.848     0.000  119.434    0.000  119.434
 37.70   245.536  259.032    0.000  259.032     0.000  324.516    0.000  324.516     0.000  129.387    0.000  129.387
 37.80   233.051  248.354    0.000  248.354     0.000  398.663    0.000  398.663     0.000  169.198    0.000  169.198
 37.90   242.600  271.957    0.000  271.957     0.000  373.112    0.000  373.112     0.000  179.151    0.000  179.151
 38.00   266.333  221.693    0.000  221.693     0.000  375.273    0.000  375.273     0.000  189.104    0.000  189.104
 38.10   319.201  236.563    0.000  236.563     0.000  359.190    0.000  359.190     0.000  189.104    0.000  189.104
 38.20   242.389  238.999    0.000  238.999     0.000  312.929    0.000  312.929     0.000  159.245    0.000  159.245
 38.30   240.864  238.387    0.000  238.387     0.000  329.703    0.000  329.703     0.000  149.292    0.000  149.292
 38.40   239.392  222.966    0.000  222.966     0.000  309.644    0.000  309.644     0.000  109.481    0.000  109.481
 38.50   251.641  246.592    0.000  246.592     0.000  345.528    0.000  345.528     0.000  129.387    0.000  129.387
 38.60   250.715  241.626    0.000  241.626     0.000  329.660    0.000  329.660     0.000  129.387    0.000  129.387
 38.70   237.751  239.233    0.000  239.233     0.000  334.546    0.000  334.546     0.000  139.339    0.000  139.339
 38.80   247.194  246.735    0.000  246.735     0.000  360.054    0.000  360.054     0.000  119.434    0.000  119.434
 38.90   289.327  211.639    0.000  211.639     0.000  336.319    0.000  336.319     0.000    9.953    0.000    9.953
 39.00   274.862  201.733    0.000  201.733     0.000  263.295    0.000  263.295     0.000   39.811    0.000   39.811
 39.10   292.225  233.202    0.000  233.202     0.000  256.898    0.000  256.898     0.000  149.694    0.000  149.694
 39.20   297.391  201.971    0.000  201.971     0.000  333.552    0.000  333.552     0.000  169.399    0.000  169.399
 39.30   316.247  177.968    0.000  177.968     0.000  261.737    0.000  261.737     0.000  120.841    0.000  120.841
 39.40   301.052  181.682    0.000  181.682     0.000  300.953    0.000  300.953     0.000   79.623    0.000   79.623
 39.50   292.462  227.613    0.000  227.613     0.000  382.450    0.000  382.450     0.000  149.895    0.000  149.895
 39.60   257.175  230.169    0.000  230.169     0.000  325.943    0.000  325.943     0.000  130.392    0.000  130.392
 39.70   271.843  211.386    0.000  211.386     0.000  360.918    0.000  360.918     0.000  149.292    0.000  149.292
 39.80   219.636  237.114    0.000  237.114     0.000  389.324    0.000  389.324     0.000  219.766    0.000  219.766
 39.90   308.525  222.452    0.000  222.452     0.000  343.539    0.000  343.539     0.000  159.446    0.000  159.446
 40.00   275.335  229.934    0.000  229.934     0.000  338.437    0.000  338.437     0.000  140.546    0.000  140.546
 40.10   261.048  241.583    0.000  241.583     0.000  372.938    0.000  372.938     0.000  219.364    0.000  219.364
 40.20   258.261  226.813    0.000  226.813     0.000  365.197    0.000  365.197     0.000  119.836    0.000  119.836
 40.30   268.269  232.001    0.000  232.001     0.000  336.103    0.000  336.103     0.000  199.056    0.000  199.056
 40.40   258.316  220.982    0.000  220.982     0.000  331.390    0.000  331.390     0.000  179.151    0.000  179.151
 40.50   251.790  238.390    0.000  238.390     0.000  327.629    0.000  327.629     0.000  239.471    0.000  239.471
 40.60   255.260  225.694    0.000  225.694     0.000  401.776    0.000  401.776     0.000  219.364    0.000  219.364
 40.70   269.547  213.545    0.000  213.545     0.000  395.074    0.000  395.074     0.000  179.955    0.000  179.955
 40.80   275.111  229.295    0.000  229.295     0.000  334.589    0.000  334.589     0.000  160.451    0.000  160.451
 40.90   268.926  216.935    0.000  216.935     0.000  322.137    0.000  322.137     0.000  149.292    0.000  149.292
 41.00   276.586  227.251    0.000  227.251     0.000  402.077    0.000  402.077     0.000  140.144    0.000  140.144
 41.10   275.673  217.374    0.000  217.374     0.000  323.349    0.000  323.349     0.000   99.528    0.000   99.528
 41.20   258.898  232.017    0.000  232.017     0.000  349.116    0.000  349.116     0.000  180.558    0.000  180.558
 41.30   288.695  212.711    0.000  212.711     0.000  370.906    0.000  370.906     0.000  129.387    0.000  129.387
 41.40   250.522  229.945    0.000  229.945     0.000  312.842    0.000  312.842     0.000  129.387    0.000  129.387
 41.50   265.215  228.786    0.000  228.786     0.000  327.369    0.000  327.369     0.000  149.895    0.000  149.895
 41.60   309.637  234.858    0.000  234.858     0.000  357.632    0.000  357.632     0.000  119.434    0.000  119.434
 41.70   287.938  226.911    0.000  226.911     0.000  353.656    0.000  353.656     0.000  189.104    0.000  189.104
 41.80   264.790  238.064    0.000  238.064     0.000  352.878    0.000  352.878     0.000  180.357    0.000  180.357
 41.90   249.421  229.227    0.000  229.227     0.000  314.745    0.000  314.745     0.000  159.848    0.000  159.848
 42.00   273.038  238.389    0.000  238.389     0.000  386.082    0.000  386.082     0.000  268.927    0.000  268.927
 42.10   276.681  225.889    0.000  225.889     0.000  330.137    0.000  330.137     0.000  200.263    0.000  200.263
 42.20   268.156  197.132    0.000  197.132     0.000  308.346    0.000  308.346     0.000  149.694    0.000  149.694
 42.30   310.344  192.309    0.000  192.309     0.000  314.572    0.000  314.572     0.000  160.250    0.000  160.250
 42.40   320.421  152.547    0.000  152.547     0.000  302.898    0.000  302.898     0.000  119.434    0.000  119.434
 42.50   290.020  183.944    0.000  183.944     0.000  332.730    0.000  332.730     0.000  170.002    0.000  170.002
 42.60   326.938  148.798    0.000  148.798     0.000  320.625    0.000  320.625     0.000  109.682    0.000  109.682
 42.70   307.995  179.708    0.000  179.708     0.000  278.947    0.000  278.947     0.000   89.977    0.000   89.977
 42.80   324.777  176.063    0.000  176.063     0.000  289.064    0.000  289.064     0.000  170.002    0.000  170.002
 42.90   307.243  187.545    0.000  187.545     0.000  310.162    0.000  310.162     0.000  149.493    0.000  149.493
 43.00   298.030  191.440    0.000  191.440     0.000  305.925    0.000  305.925     0.000  139.339    0.000  139.339
 43.10   268.919  218.870    0.000  218.870     0.000  327.499    0.000  327.499     0.000  189.305    0.000  189.305
 43.20   299.908  213.438    0.000  213.438     0.000  318.073    0.000  318.073     0.000   90.179    0.000   90.179
 43.30   280.158  235.569    0.000  235.569     0.000  343.885    0.000  343.885     0.000   89.575    0.000   89.575
 43.40   268.345  223.325    0.000  223.325     0.000  284.005    0.000  284.005     0.000    9.953    0.000    9.953
 43.50   273.091  202.147    0.000  202.147     0.000  284.653    0.000  284.653     0.000   29.858    0.000   29.858
 43.60   323.225  181.171    0.000  181.171     0.000  282.060    0.000  282.060     0.000   59.918    0.000   59.918
 43.70   318.607  169.869    0.000  169.869     0.000  310.897    0.000  310.897     0.000   50.166    0.000   50.166
 43.80   315.654  158.565    0.000  158.565     0.000  306.444    0.000  306.444     0.000   80.628    0.000   80.628
 43.90   306.864  203.826    0.000  203.826     0.000  357.115    0.000  357.115     0.000  129.387    0.000  129.387
 44.00   295.538  183.107    0.000  183.107     0.000  300.866    0.000  300.866     0.000   29.858    0.000   29.858
 44.10   256.832  237.251    0.000  237.251     0.000  322.008    0.000  322.008     0.000   29.858    0.000   29.858
 44.20   290.492  241.583    0.000  241.583     0.000  318.117    0.000  318.117     0.000   39.811    0.000   39.811
 44.30   305.712  214.590    0.000  214.590     0.000  309.341    0.000  309.341     0.000   79.623    0.000   79.623
 44.40   287.475  205.466    0.000  205.466     0.000  338.134    0.000  338.134     0.000   99.528    0.000   99.528
 44.50   249.467  211.788    0.000  211.788     0.000  343.192    0.000  343.192     0.000  100.131    0.000  100.131
 44.60   303.161  197.491    0.000  197.491     0.000  361.351    0.000  361.351     0.000  120.037    0.000  120.037
 44.70   246.107  207.668    0.000  207.668     0.000  308.779    0.000  308.779     0.000   80.025    0.000   80.025
 44.80   248.745  220.729    0.000  220.729     0.000  304.931    0.000  304.931     0.000  139.541    0.000  139.541
 44.90   291.069  201.259    0.000  201.259     0.000  319.587    0.000  319.587     0.000  129.789    0.000  129.789
 45.00   274.133  207.897    0.000  207.897     0.000  347.257    0.000  347.257     0.000  180.156    0.000  180.156
 45.10   254.985  243.279    0.000  243.279     0.000  360.703    0.000  360.703     0.000  189.104    0.000  189.104
 45.20   302.472  181.485    0.000  181.485     0.000  318.636    0.000  318.636     0.000  219.364    0.000  219.364
 45.30   290.642  214.697    0.000  214.697     0.000  328.536    0.000  328.536     0.000  120.037    0.000  120.037
 45.40   253.583  208.569    0.000  208.569     0.000  342.717    0.000  342.717     0.000  169.399    0.000  169.399
 45.50   308.969  185.064    0.000  185.064     0.000  334.243    0.000  334.243     0.000  210.618    0.000  210.618
 45.60   272.949  196.015    0.000  196.015     0.000  359.882    0.000  359.882     0.000  179.955    0.000  179.955
 45.70   253.597  209.516    0.000  209.516     0.000  361.523    0.000  361.523     0.000  139.540    0.000  139.540
 45.80   254.875  201.766    0.000  201.766     0.000  353.482    0.000  353.482     0.000  180.759    0.000  180.759
 45.90   240.457  255.078    0.000  255.078     0.000  348.900    0.000  348.900     0.000  270.133    0.000  270.133
 46.00   269.039  206.828    0.000  206.828     0.000  366.713    0.000  366.713     0.000  139.339    0.000  139.339
 46.10   259.620  241.160    0.000  241.160     0.000  422.267    0.000  422.267     0.000  239.270    0.000  239.270
 46.20   244.614  222.226    0.000  222.226     0.000  429.055    0.000  429.055     0.000  239.069    0.000  239.069
 46.30   251.314  211.662    0.000  211.662     0.000  372.462    0.000  372.462     0.000  160.250    0.000  160.250
 46.40   276.645  214.526    0.000  214.526     0.000  365.070    0.000  365.070     0.000  159.446    0.000  159.446
 46.50   247.572  209.898    0.000  209.898     0.000  379.251    0.000  379.251     0.000  201.469    0.000  201.469
 46.60   226.019  263.570    0.000  263.570     0.000  413.794    0.000  413.794     0.000  280.086    0.000  280.086
 46.70   219.331  233.489    0.000  233.489     0.000  394.858    0.000  394.858     0.000  240.074    0.000  240.074
 46.80   242.600  244.642    0.000  244.642     0.000  422.268    0.000  422.268     0.000  240.074    0.000  240.074
 46.90   257.136  244.025    0.000  244.025     0.000  472.204    0.000  472.204     0.000  259.175    0.000  259.175
 47.00   276.033  225.955    0.000  225.955     0.000  453.396    0.000  453.396     0.000  290.441    0.000  290.441
 47.10   213.988  258.127    0.000  258.127     0.000  416.734    0.000  416.734     0.000  209.009    0.000  209.009
 47.20   299.230  196.517    0.000  196.517     0.000  412.411    0.000  412.411     0.000   79.623    0.000   79.623
 47.30   307.271  211.570    0.000  211.570     0.000  477.047    0.000  477.047     0.000  109.481    0.000  109.481
 47.40   281.502  264.372    0.000  264.372     0.000  386.687    0.000  386.687     0.000   89.575    0.000   89.575
 47.50   325.911  210.943    0.000  210.943     0.000  443.840    0.000  443.840     0.000  219.062    0.000  219.062
 47.60   326.599  234.182    0.000  234.182     0.000  377.176    0.000  377.176     0.000   99.528    0.000   99.528
 47.70   292.727  225.274    0.000  225.274     0.000  357.979    0.000  357.979     0.000   99.528    0.000   99.528
 47.80   286.486  230.888    0.000  230.888     0.000  391.961    0.000  391.961     0.000  149.292    0.000  149.292
 47.90   254.989  264.237    0.000  264.237     0.000  333.292    0.000  333.292     0.000   69.670    0.000   69.670
 48.00   281.962  214.079    0.000  214.079     0.000  373.283    0.000  373.283     0.000  109.481    0.000  109.481
 48.10   281.261  210.298    0.000  210.298     0.000  373.932    0.000  373.932     0.000   99.528    0.000   99.528
 48.20   275.446  197.103    0.000  197.103     0.000  376.743    0.000  376.743     0.000  110.084    0.000  110.084
 48.30   277.546  193.174    0.000  193.174     0.000  380.461    0.000  380.461     0.000  119.434    0.000  119.434
 48.40   302.531  201.677    0.000  201.677     0.000  389.540    0.000  389.540     0.000  160.854    0.000  160.854
 48.50   278.896  217.558    0.000  217.558     0.000  382.104    0.000  382.104     0.000  139.339    0.000  139.339
 48.60   224.067  252.560    0.000  252.560     0.000  362.345    0.000  362.345     0.000  109.481    0.000  109.481
 48.70   237.216  251.400    0.000  251.400     0.000  377.348    0.000  377.348     0.000   79.623    0.000   79.623
 48.80   278.506  220.436    0.000  220.436     0.000  383.660    0.000  383.660     0.000  159.245    0.000  159.245
 48.90   259.161  264.150    0.000  264.150     0.000  389.627    0.000  389.627     0.000  139.339    0.000  139.339
 49.00   274.137  249.111    0.000  249.111     0.000  377.694    0.000  377.694     0.000  200.263    0.000  200.263
 49.10   285.281  243.085    0.000  243.085     0.000  412.801    0.000  412.801     0.000  159.245    0.000  159.245
 49.20   278.489  226.578    0.000  226.578     0.000  411.201    0.000  411.201     0.000  119.434    0.000  119.434
 49.30   221.889  269.029    0.000  269.029     0.000  378.212    0.000  378.212     0.000   89.575    0.000   89.575
 49.40   244.532  250.774    0.000  250.774     0.000  389.367    0.000  389.367     0.000  238.868    0.000  238.868
 49.50   271.599  257.718    0.000  257.718     0.000  399.051    0.000  399.051     0.000  159.245    0.000  159.245
 49.60   297.901  221.272    0.000  221.272     0.000  373.370    0.000  373.370     0.000  119.434    0.000  119.434
 49.70   321.263  204.360    0.000  204.360     0.000  394.685    0.000  394.685     0.000  159.245    0.000  159.245
 49.80   371.862  205.899    0.000  205.899     0.000  391.355    0.000  391.355     0.000  189.305    0.000  189.305
 49.90   333.787  173.169    0.000  173.169     0.000  370.387    0.000  370.387     0.000  259.980    0.000  259.980
 50.00   350.818  171.571    0.000  171.571     0.000  359.232    0.000  359.232     0.000  159.245    0.000  159.245
 50.10   330.083  200.877    0.000  200.877     0.000  358.239    0.000  358.239     0.000  219.565    0.000  219.565
 50.20   416.919  176.813    0.000  176.813     0.000  410.766    0.000  410.766     0.000  291.648    0.000  291.648
 50.30   362.137  196.483    0.000  196.483     0.000  381.109    0.000  381.109     0.000  240.677    0.000  240.677
 50.40   344.833  211.180    0.000  211.180     0.000  350.195    0.000  350.195     0.000  191.415    0.000  191.415
 50.50   318.615  218.151    0.000  218.151     0.000  308.086    0.000  308.086     0.000  229.317    0.000  229.317
 50.60   326.101  223.160    0.000  223.160     0.000  298.489    0.000  298.489     0.000  159.446    0.000  159.446
 50.70   325.955  252.677    0.000  252.677     0.000  349.592    0.000  349.592     0.000  259.175    0.000  259.175
 50.80   340.850  229.268    0.000  229.268     0.000  306.877    0.000  306.877     0.000  149.895    0.000  149.895
 50.90   356.911  210.137    0.000  210.137     0.000  309.211    0.000  309.211     0.000  189.707    0.000  189.707
 51.00   316.805  236.567    0.000  236.567     0.000  358.238    0.000  358.238     0.000  179.151    0.000  179.151
 51.10   391.641  173.133    0.000  173.133     0.000  321.922    0.000  321.922     0.000  139.742    0.000  139.742
 51.20   391.360  197.828    0.000  197.828     0.000  325.596    0.000  325.596     0.000  200.665    0.000  200.665
 51.30   367.748  165.294    0.000  165.294     0.000  262.473    0.000  262.473     0.000  120.439    0.000  120.439
 51.40   359.738  162.490    0.000  162.490     0.000  290.058    0.000  290.058     0.000  110.084    0.000  110.084
 51.50   345.261  179.733    0.000  179.733     0.000  309.467    0.000  309.467     0.000   40.012    0.000   40.012
 51.60   391.944  134.878    0.000  134.878     0.000  337.569    0.000  337.569     0.000  140.144    0.000  140.144
 51.70   428.813  140.371    0.000  140.371     0.000  328.838    0.000  328.838     0.000   99.729    0.000   99.729
 51.80   414.325  128.142    0.000  128.142     0.000  344.447    0.000  344.447     0.000  170.605    0.000  170.605
 51.90   426.320  121.532    0.000  121.532     0.000  318.852    0.000  318.852     0.000   19.906    0.000   19.906
 52.00   412.745  127.928    0.000  127.928     0.000  296.716    0.000  296.716     0.000   19.906    0.000   19.906
 52.10   301.956  204.595    0.000  204.595     0.000  285.733    0.000  285.733     0.000   79.623    0.000   79.623
 52.20   364.958  181.426    0.000  181.426     0.000  267.879    0.000  267.879     0.000   40.414    0.000   40.414
 52.30   335.966  197.651    0.000  197.651     0.000  260.139    0.000  260.139     0.000   79.824    0.000   79.824
 52.40   311.104  202.122    0.000  202.122     0.000  265.414    0.000  265.414     0.000   89.575    0.000   89.575
 52.50   362.503  192.044    0.000  192.044     0.000  253.482    0.000  253.482     0.000    0.000    0.000    0.000
 52.60   345.430  223.316    0.000  223.316     0.000  333.595    0.000  333.595     0.000  159.245    0.000  159.245
 52.70   395.687  138.939    0.000  138.939     0.000  247.558    0.000  247.558     0.000   79.623    0.000   79.623
 52.80   360.394  204.783    0.000  204.783     0.000  302.812    0.000  302.812     0.000   49.764    0.000   49.764
 52.90   370.181  167.998    0.000  167.998     0.000  305.925    0.000  305.925     0.000   30.261    0.000   30.261
 53.00   347.517  222.414    0.000  222.414     0.000  293.300    0.000  293.300     0.000    0.000    0.000    0.000
 53.10   336.801  231.862    0.000  231.862     0.000  310.335    0.000  310.335     0.000   29.858    0.000   29.858
 53.20   305.956  223.353    0.000  223.353     0.000  264.809    0.000  264.809     0.000    9.953    0.000    9.953
 53.30   345.751  207.202    0.000  207.202     0.000  306.444    0.000  306.444     0.000  119.434    0.000  119.434
 53.40   324.929  213.366    0.000  213.366     0.000  262.777    0.000  262.777     0.000   29.858    0.000   29.858
 53.50   338.751  203.523    0.000  203.523     0.000  336.189    0.000  336.189     0.000  129.387    0.000  129.387
 53.60   343.948  202.644    0.000  202.644     0.000  303.286    0.000  303.286     0.000   69.670    0.000   69.670
 53.70   325.652  195.998    0.000  195.998     0.000  332.644    0.000  332.644     0.000   49.764    0.000   49.764
 53.80   344.766  259.629    0.000  259.629     0.000  364.075    0.000  364.075     0.000  159.245    0.000  159.245
 53.90   308.881  226.647    0.000  226.647     0.000  280.675    0.000  280.675     0.000  109.481    0.000  109.481
 54.00   349.598  215.750    0.000  215.750     0.000  278.255    0.000  278.255     0.000   89.575    0.000   89.575
 54.10   365.981  224.637    0.000  224.637     0.000  355.731    0.000  355.731     0.000  170.002    0.000  170.002
 54.20   308.905  237.149    0.000  237.149     0.000  337.313    0.000  337.313     0.000  169.600    0.000  169.600
 54.30   299.990  236.512    0.000  236.512     0.000  387.638    0.000  387.638     0.000  169.198    0.000  169.198
 54.40   372.942  214.649    0.000  214.649     0.000  302.854    0.000  302.854     0.000  159.446    0.000  159.446
 54.50   378.658  225.524    0.000  225.524     0.000  372.073    0.000  372.073     0.000  169.198    0.000  169.198
 54.60   337.634  244.178    0.000  244.178     0.000  349.246    0.000  349.246     0.000  269.530    0.000  269.530
 54.70   341.482  251.185    0.000  251.185     0.000  322.700    0.000  322.700     0.000  129.387    0.000  129.387
 54.80   345.276  204.887    0.000  204.887     0.000  332.903    0.000  332.903     0.000  199.458    0.000  199.458
 54.90   347.408  213.207    0.000  213.207     0.000  336.622    0.000  336.622     0.000  160.451    0.000  160.451
 55.00   376.810  203.731    0.000  203.731     0.000  307.655    0.000  307.655     0.000  179.151    0.000  179.151
 55.10   375.153  204.586    0.000  204.586     0.000  365.458    0.000  365.458     0.000  199.257    0.000  199.257
 55.20   344.789  194.670    0.000  194.670     0.000  267.793    0.000  267.793     0.000  180.357    0.000  180.357
 55.30   340.388  216.576    0.000  216.576     0.000  338.392    0.000  338.392     0.000  100.131    0.000  100.131
 55.40   329.704  242.758    0.000  242.758     0.000  357.805    0.000  357.805     0.000  190.109    0.000  190.109
 55.50   357.966  200.859    0.000  200.859     0.000  350.284    0.000  350.284     0.000  250.831    0.000  250.831
 55.60   372.290  211.346    0.000  211.346     0.000  349.375    0.000  349.375     0.000  230.121    0.000  230.121
 55.70   399.693  192.360    0.000  192.360     0.000  335.408    0.000  335.408     0.000  241.079    0.000  241.079
 55.80   362.103  232.198    0.000  232.198     0.000  351.708    0.000  351.708     0.000  129.387    0.000  129.387
 55.90   337.833  233.451    0.000  233.451     0.000  344.058    0.000  344.058     0.000  249.021    0.000  249.021
 56.00   378.616  218.945    0.000  218.945     0.000  340.945    0.000  340.945     0.000  240.275    0.000  240.275
 56.10   367.964  243.632    0.000  243.632     0.000  326.332    0.000  326.332     0.000  209.612    0.000  209.612
 56.20   298.134  231.772    0.000  231.772     0.000  389.194    0.000  389.194     0.000  218.962    0.000  218.962
 56.30   331.457  234.956    0.000  234.956     0.000  344.447    0.000  344.447     0.000  139.339    0.000  139.339
 56.40   309.215  228.944    0.000  228.944     0.000  387.811    0.000  387.811     0.000  139.339    0.000  139.339
 56.50   337.191  210.262    0.000  210.262     0.000  327.801    0.000  327.801     0.000  189.707    0.000  189.707
 56.60   315.770  220.919    0.000  220.919     0.000  329.055    0.000  329.055     0.000  199.056    0.000  199.056
 56.70   351.967  222.996    0.000  222.996     0.000  364.811    0.000  364.811     0.000  199.056    0.000  199.056
 56.80   322.719  226.066    0.000  226.066     0.000  286.816    0.000  286.816     0.000  180.156    0.000  180.156
 56.90   346.664  223.543    0.000  223.543     0.000  286.124    0.000  286.124     0.000  139.339    0.000  139.339
 57.00   290.182  244.669    0.000  244.669     0.000  292.436    0.000  292.436     0.000  129.387    0.000  129.387
 57.10   319.986  243.166    0.000  243.166     0.000  332.471    0.000  332.471     0.000   79.623    0.000   79.623
 57.20   317.423  232.748    0.000  232.748     0.000  331.606    0.000  331.606     0.000  140.546    0.000  140.546
 57.30   310.141  247.611    0.000  247.611     0.000  368.702    0.000  368.702     0.000  179.151    0.000  179.151
 57.40   325.963  224.374    0.000  224.374     0.000  339.951    0.000  339.951     0.000  149.292    0.000  149.292
 57.50   355.695  238.473    0.000  238.473     0.000  415.178    0.000  415.178     0.000  218.962    0.000  218.962
 57.60   352.477  236.878    0.000  236.878     0.000  324.169    0.000  324.169     0.000  129.387    0.000  129.387
 57.70   339.644  215.473    0.000  215.473     0.000  297.884    0.000  297.884     0.000  189.104    0.000  189.104
 57.80   323.088  220.329    0.000  220.329     0.000  325.769    0.000  325.769     0.000  109.481    0.000  109.481
 57.90   349.905  182.032    0.000  182.032     0.000  275.227    0.000  275.227     0.000   99.528    0.000   99.528
 58.00   326.208  215.969    0.000  215.969     0.000  273.671    0.000  273.671     0.000  139.339    0.000  139.339
 58.10   304.328  208.837    0.000  208.837     0.000  292.479    0.000  292.479     0.000  179.151    0.000  179.151
 58.20   369.886  166.857    0.000  166.857     0.000  287.420    0.000  287.420     0.000  159.245    0.000  159.245
 58.30   401.752  176.292    0.000  176.292     0.000  308.215    0.000  308.215     0.000  238.868    0.000  238.868
 58.40   347.634  159.442    0.000  159.442     0.000  293.602    0.000  293.602     0.000  210.618    0.000  210.618
 58.50   375.232  178.472    0.000  178.472     0.000  421.317    0.000  421.317     0.000  258.773    0.000  258.773
 58.60   400.761  178.354    0.000  178.354     0.000  405.493    0.000  405.493     0.000  308.537    0.000  308.537
 58.70   392.392  157.359    0.000  157.359     0.000  349.505    0.000  349.505     0.000  169.399    0.000  169.399
 58.80   376.895  182.546    0.000  182.546     0.000  375.446    0.000  375.446     0.000  228.915    0.000  228.915
 58.90   391.763  178.067    0.000  178.067     0.000  311.761    0.000  311.761     0.000  219.565    0.000  219.565
 59.00   361.867  166.002    0.000  166.002     0.000  375.446    0.000  375.446     0.000  200.263    0.000  200.263
 59.10   349.894  173.896    0.000  173.896     0.000  361.567    0.000  361.567     0.000  171.007    0.000  171.007
 59.20   344.365  182.082    0.000  182.082     0.000  335.842    0.000  335.842     0.000  239.270    0.000  239.270
 59.30   393.726  150.982    0.000  150.982     0.000  350.067    0.000  350.067     0.000  160.854    0.000  160.854
 59.40   381.909  154.692    0.000  154.692     0.000  316.733    0.000  316.733     0.000  199.056    0.000  199.056
 59.50   333.796  201.742    0.000  201.742     0.000  353.784    0.000  353.784     0.000  229.317    0.000  229.317
 59.60   375.207  190.300    0.000  190.300     0.000  328.839    0.000  328.839     0.000  301.198    0.000  301.198
 59.70   383.162  193.140    0.000  193.140     0.000  362.388    0.000  362.388     0.000  160.250    0.000  160.250
 59.80   339.211  189.813    0.000  189.813     0.000  352.270    0.000  352.270     0.000  189.908    0.000  189.908
 59.90   369.317  156.228    0.000  156.228     0.000  292.263    0.000  292.263     0.000  240.074    0.000  240.074
 60.00   321.953  178.534    0.000  178.534     0.000  266.452    0.000  266.452     0.000  129.387    0.000  129.387
 60.10   303.763  197.341    0.000  197.341     0.000  320.322    0.000  320.322     0.000  179.151    0.000  179.151
 60.20   341.736  197.071    0.000  197.071     0.000  353.310    0.000  353.310     0.000  170.203    0.000  170.203
 60.30   319.983  186.934    0.000  186.934     0.000  308.260    0.000  308.260     0.000  170.002    0.000  170.002
 60.40   342.390  182.312    0.000  182.312     0.000  334.848    0.000  334.848     0.000   99.729    0.000   99.729
 60.50   343.245  179.097    0.000  179.097     0.000  326.892    0.000  326.892     0.000  171.209    0.000  171.209
 60.60   379.750  178.834    0.000  178.834     0.000  364.030    0.000  364.030     0.000  239.471    0.000  239.471
 60.70   371.757  197.593    0.000  197.593     0.000  288.588    0.000  288.588     0.000  129.387    0.000  129.387
 60.80   417.518  166.842    0.000  166.842     0.000  299.310    0.000  299.310     0.000  189.104    0.000  189.104
 60.90   379.928  172.434    0.000  172.434     0.000  297.451    0.000  297.451     0.000  169.198    0.000  169.198
 61.00   399.887  187.264    0.000  187.264     0.000  344.360    0.000  344.360     0.000  169.399    0.000  169.399
 61.10   364.350  193.402    0.000  193.402     0.000  283.357    0.000  283.357     0.000  119.434    0.000  119.434
 61.20   349.484  206.170    0.000  206.170     0.000  312.712    0.000  312.712     0.000  179.955    0.000  179.955
 61.30   390.047  185.852    0.000  185.852     0.000  317.944    0.000  317.944     0.000  189.104    0.000  189.104
 61.40   402.769  189.772    0.000  189.772     0.000  356.897    0.000  356.897     0.000  189.506    0.000  189.506
 61.50   384.796  212.182    0.000  212.182     0.000  270.992    0.000  270.992     0.000   99.528    0.000   99.528
 61.60   403.639  212.420    0.000  212.420     0.000  311.501    0.000  311.501     0.000  169.198    0.000  169.198
 61.70   405.531  191.732    0.000  191.732     0.000  307.136    0.000  307.136     0.000  159.245    0.000  159.245
 61.80   406.553  186.754    0.000  186.754     0.000  304.066    0.000  304.066     0.000  169.198    0.000  169.198
 61.90   407.859  172.451    0.000  172.451     0.000  297.149    0.000  297.149     0.000  169.198    0.000  169.198
 62.00   410.081  158.290    0.000  158.290     0.000  313.187    0.000  313.187     0.000  169.198    0.000  169.198
 62.10   412.370  164.660    0.000  164.660     0.000  301.255    0.000  301.255     0.000  149.292    0.000  149.292
 62.20   400.479  174.495    0.000  174.495     0.000  293.387    0.000  293.387     0.000  159.245    0.000  159.245
 62.30   393.617  187.777    0.000  187.777     0.000  354.002    0.000  354.002     0.000  189.104    0.000  189.104
 62.40   331.380  232.063    0.000  232.063     0.000  321.490    0.000  321.490     0.000  169.198    0.000  169.198
 62.50   319.265  258.088    0.000  258.088     0.000  334.978    0.000  334.978     0.000  169.198    0.000  169.198
 62.60   363.398  219.406    0.000  219.406     0.000  311.243    0.000  311.243     0.000  179.151    0.000  179.151
 62.70   320.254  204.692    0.000  204.692     0.000  242.846    0.000  242.846     0.000  149.292    0.000  149.292
 62.80   336.928  225.685    0.000  225.685     0.000  290.273    0.000  290.273     0.000  228.915    0.000  228.915
 62.90   328.320  215.529    0.000  215.529     0.000  230.351    0.000  230.351     0.000  129.387    0.000  129.387
 63.00   307.400  245.401    0.000  245.401     0.000  272.114    0.000  272.114     0.000  129.387    0.000  129.387
 63.10   321.827  208.367    0.000  208.367     0.000  250.412    0.000  250.412     0.000  129.387    0.000  129.387
 63.20   318.546  231.109    0.000  231.109     0.000  301.558    0.000  301.558     0.000  139.339    0.000  139.339
 63.30   295.684  210.850    0.000  210.850     0.000  238.652    0.000  238.652     0.000   89.575    0.000   89.575
 63.40   319.395  197.361    0.000  197.361     0.000  258.842    0.000  258.842     0.000  169.198    0.000  169.198
 63.50   317.384  227.235    0.000  227.235     0.000  310.246    0.000  310.246     0.000  219.565    0.000  219.565
 63.60   350.383  240.296    0.000  240.296     0.000  300.303    0.000  300.303     0.000  129.387    0.000  129.387
 63.70   319.312  199.415    0.000  199.415     0.000  303.716    0.000  303.716     0.000  189.104    0.000  189.104
 63.80   317.415  212.406    0.000  212.406     0.000  260.614    0.000  260.614     0.000  139.339    0.000  139.339
 63.90   308.076  202.776    0.000  202.776     0.000  230.870    0.000  230.870     0.000  169.198    0.000  169.198
 64.00   315.114  226.631    0.000  226.631     0.000  289.320    0.000  289.320     0.000  219.565    0.000  219.565
 64.10   309.416  259.144    0.000  259.144     0.000  358.194    0.000  358.194     0.000  228.915    0.000  228.915
 64.20   322.668  219.764    0.000  219.764     0.000  356.207    0.000  356.207     0.000  228.915    0.000  228.915
 64.30   273.622  258.541    0.000  258.541     0.000  320.365    0.000  320.365     0.000  159.446    0.000  159.446
 64.40   284.533  239.968    0.000  239.968     0.000  281.064    0.000  281.064     0.000  179.151    0.000  179.151
 64.50   273.154  265.080    0.000  265.080     0.000  279.076    0.000  279.076     0.000  139.339    0.000  139.339
 64.60   269.484  272.179    0.000  272.179     0.000  278.168    0.000  278.168     0.000  149.493    0.000  149.493
 64.70   273.922  259.483    0.000  259.483     0.000  306.358    0.000  306.358     0.000  179.151    0.000  179.151
 64.80   305.946  232.436    0.000  232.436     0.000  352.921    0.000  352.921     0.000  189.104    0.000  189.104
 64.90   229.844  264.627    0.000  264.627     0.000  388.545    0.000  388.545     0.000  238.868    0.000  238.868
 65.00   238.521  236.152    0.000  236.152     0.000  323.435    0.000  323.435     0.000  179.151    0.000  179.151
 65.10   278.978  228.817    0.000  228.817     0.000  368.356    0.000  368.356     0.000  179.151    0.000  179.151
 65.20   267.201  229.259    0.000  229.259     0.000  346.089    0.000  346.089     0.000  209.009    0.000  209.009
 65.30   257.549  203.564    0.000  203.564     0.000  298.229    0.000  298.229     0.000  139.339    0.000  139.339
 65.40   272.913  256.974    0.000  256.974     0.000  385.951    0.000  385.951     0.000  218.962    0.000  218.962
 65.50   236.895  242.388    0.000  242.388     0.000  271.295    0.000  271.295     0.000  169.198    0.000  169.198
 65.60   246.167  238.866    0.000  238.866     0.000  303.850    0.000  303.850     0.000  189.104    0.000  189.104
 65.70   247.014  241.206    0.000  241.206     0.000  356.595    0.000  356.595     0.000  218.962    0.000  218.962
 65.80   267.430  236.079    0.000  236.079     0.000  361.048    0.000  361.048     0.000  159.245    0.000  159.245
 65.90   256.330  229.967    0.000  229.967     0.000  315.436    0.000  315.436     0.000   99.528    0.000   99.528
 66.00   268.413  211.016    0.000  211.016     0.000  336.535    0.000  336.535     0.000  150.097    0.000  150.097
 66.10   234.112  241.207    0.000  241.207     0.000  303.893    0.000  303.893     0.000   90.380    0.000   90.380
 66.20   268.585  238.644    0.000  238.644     0.000  323.911    0.000  323.911     0.000  159.446    0.000  159.446
 66.30   290.408  200.379    0.000  200.379     0.000  360.833    0.000  360.833     0.000  140.345    0.000  140.345
 66.40   291.177  235.113    0.000  235.113     0.000  339.993    0.000  339.993     0.000  139.540    0.000  139.540
 66.50   255.499  238.248    0.000  238.248     0.000  396.413    0.000  396.413     0.000  289.235    0.000  289.235
 66.60   244.679  236.126    0.000  236.126     0.000  321.229    0.000  321.229     0.000  189.104    0.000  189.104
 66.70   291.609  208.469    0.000  208.469     0.000  316.345    0.000  316.345     0.000  139.339    0.000  139.339
 66.80   252.666  189.883    0.000  189.883     0.000  342.587    0.000  342.587     0.000  159.245    0.000  159.245
 66.90   302.312  198.449    0.000  198.449     0.000  336.490    0.000  336.490     0.000  149.292    0.000  149.292
 67.00   298.632  194.771    0.000  194.771     0.000  331.649    0.000  331.649     0.000  189.104    0.000  189.104
 67.10   274.770  204.200    0.000  204.200     0.000  329.660    0.000  329.660     0.000  149.292    0.000  149.292
 67.20   277.048  190.504    0.000  190.504     0.000  329.618    0.000  329.618     0.000  179.151    0.000  179.151
 67.30   298.338  188.316    0.000  188.316     0.000  352.186    0.000  352.186     0.000  149.292    0.000  149.292
 67.40   317.247  183.467    0.000  183.467     0.000  383.704    0.000  383.704     0.000  278.679    0.000  278.679
 67.50   314.351  196.872    0.000  196.872     0.000  396.284    0.000  396.284     0.000  189.104    0.000  189.104
 67.60   304.695  201.324    0.000  201.324     0.000  334.027    0.000  334.027     0.000  209.411    0.000  209.411
 67.70   268.818  204.165    0.000  204.165     0.000  340.036    0.000  340.036     0.000  179.151    0.000  179.151
 67.80   286.924  183.880    0.000  183.880     0.000  304.196    0.000  304.196     0.000  119.434    0.000  119.434
 67.90   322.803  187.811    0.000  187.811     0.000  376.138    0.000  376.138     0.000  209.009    0.000  209.009
 68.00   303.052  179.270    0.000  179.270     0.000  396.803    0.000  396.803     0.000  149.292    0.000  149.292
 68.10   339.366  181.936    0.000  181.936     0.000  377.823    0.000  377.823     0.000  199.056    0.000  199.056
 68.20   310.720  183.163    0.000  183.163     0.000  363.123    0.000  363.123     0.000  159.245    0.000  159.245
 68.30   332.150  158.796    0.000  158.796     0.000  336.924    0.000  336.924     0.000  139.339    0.000  139.339
 68.40   322.860  188.768    0.000  188.768     0.000  308.042    0.000  308.042     0.000  139.339    0.000  139.339
 68.50   318.896  197.249    0.000  197.249     0.000  393.214    0.000  393.214     0.000  149.292    0.000  149.292
 68.60   282.373  208.750    0.000  208.750     0.000  302.380    0.000  302.380     0.000  159.245    0.000  159.245
 68.70   277.884  196.535    0.000  196.535     0.000  330.308    0.000  330.308     0.000  159.245    0.000  159.245
 68.80   303.900  219.928    0.000  219.928     0.000  355.512    0.000  355.512     0.000  129.387    0.000  129.387
 68.90   297.841  212.840    0.000  212.840     0.000  346.393    0.000  346.393     0.000  139.339    0.000  139.339
 69.00   297.007  211.969    0.000  211.969     0.000  322.830    0.000  322.830     0.000  159.245    0.000  159.245
 69.10   242.205  224.495    0.000  224.495     0.000  318.809    0.000  318.809     0.000  149.292    0.000  149.292
 69.20   252.523  219.672    0.000  219.672     0.000  334.846    0.000  334.846     0.000  159.245    0.000  159.245
 69.30   291.915  220.940    0.000  220.940     0.000  328.061    0.000  328.061     0.000  169.198    0.000  169.198
 69.40   271.503  215.616    0.000  215.616     0.000  327.887    0.000  327.887     0.000  159.245    0.000  159.245
 69.50   290.488  198.813    0.000  198.813     0.000  313.144    0.000  313.144     0.000  149.292    0.000  149.292
 69.60   291.373  213.616    0.000  213.616     0.000  346.565    0.000  346.565     0.000  159.245    0.000  159.245
 69.70   309.676  198.365    0.000  198.365     0.000  317.856    0.000  317.856     0.000  169.600    0.000  169.600
 69.80   310.296  197.756    0.000  197.756     0.000  344.964    0.000  344.964     0.000  169.198    0.000  169.198
 69.90   297.126  209.893    0.000  209.893     0.000  374.322    0.000  374.322     0.000  139.339    0.000  139.339
 70.00   291.589  210.754    0.000  210.754     0.000  327.974    0.000  327.974     0.000  129.387    0.000  129.387
 70.10   282.543  202.424    0.000  202.424     0.000  338.005    0.000  338.005     0.000  199.056    0.000  199.056
 70.20   329.318  183.343    0.000  183.343     0.000  387.117    0.000  387.117     0.000  179.352    0.000  179.352
 70.30   308.442  202.577    0.000  202.577     0.000  319.845    0.000  319.845     0.000  159.446    0.000  159.446
 70.40   238.784  253.383    0.000  253.383     0.000  314.960    0.000  314.960     0.000  159.245    0.000  159.245
 70.50   254.096  228.928    0.000  228.928     0.000  335.627    0.000  335.627     0.000  169.198    0.000  169.198
 70.60   273.046  207.644    0.000  207.644     0.000  339.344    0.000  339.344     0.000  159.245    0.000  159.245
 70.70   250.828  232.866    0.000  232.866     0.000  301.689    0.000  301.689     0.000  149.292    0.000  149.292
 70.80   298.516  198.789    0.000  198.789     0.000  310.204    0.000  310.204     0.000  129.588    0.000  129.588
 70.90   302.213  204.694    0.000  204.694     0.000  362.476    0.000  362.476     0.000  109.682    0.000  109.682
 71.00   301.467  223.576    0.000  223.576     0.000  369.090    0.000  369.090     0.000  179.553    0.000  179.553
 71.10   257.950  236.204    0.000  236.204     0.000  340.901    0.000  340.901     0.000  159.245    0.000  159.245
 71.20   302.206  203.789    0.000  203.789     0.000  332.037    0.000  332.037     0.000  199.056    0.000  199.056
 71.30   304.693  205.231    0.000  205.231     0.000  359.535    0.000  359.535     0.000  189.305    0.000  189.305
 71.40   263.701  247.663    0.000  247.663     0.000  385.131    0.000  385.131     0.000  199.056    0.000  199.056
 71.50   284.651  209.303    0.000  209.303     0.000  350.455    0.000  350.455     0.000  229.317    0.000  229.317
 71.60   301.612  200.083    0.000  200.083     0.000  394.469    0.000  394.469     0.000  308.738    0.000  308.738
 71.70   281.092  207.399    0.000  207.399     0.000  327.974    0.000  327.974     0.000  189.104    0.000  189.104
 71.80   298.122  216.799    0.000  216.799     0.000  384.394    0.000  384.394     0.000  279.081    0.000  279.081
 71.90   258.746  241.672    0.000  241.672     0.000  365.197    0.000  365.197     0.000  229.317    0.000  229.317
 72.00   284.068  221.786    0.000  221.786     0.000  371.555    0.000  371.555     0.000  248.820    0.000  248.820
 72.10   273.050  222.217    0.000  222.217     0.000  437.400    0.000  437.400     0.000  338.597    0.000  338.597
 72.20   286.582  211.062    0.000  211.062     0.000  373.888    0.000  373.888     0.000  179.352    0.000  179.352
 72.30   283.655  222.757    0.000  222.757     0.000  419.759    0.000  419.759     0.000  329.247    0.000  329.247
 72.40   259.003  259.550    0.000  259.550     0.000  392.694    0.000  392.694     0.000  289.034    0.000  289.034
 72.50   250.821  249.614    0.000  249.614     0.000  379.031    0.000  379.031     0.000  220.168    0.000  220.168
 72.60   301.770  196.690    0.000  196.690     0.000  398.359    0.000  398.359     0.000  189.305    0.000  189.305
 72.70   263.144  234.200    0.000  234.200     0.000  392.825    0.000  392.825     0.000  229.518    0.000  229.518
 72.80   254.972  231.548    0.000  231.548     0.000  389.667    0.000  389.667     0.000  230.121    0.000  230.121
 72.90   248.418  243.333    0.000  243.333     0.000  404.887    0.000  404.887     0.000  169.399    0.000  169.399
 73.00   278.555  220.615    0.000  220.615     0.000  388.976    0.000  388.976     0.000  179.352    0.000  179.352
 73.10   267.257  237.570    0.000  237.570     0.000  403.417    0.000  403.417     0.000  209.411    0.000  209.411
 73.20   255.147  245.129    0.000  245.129     0.000  355.599    0.000  355.599     0.000  219.364    0.000  219.364
 73.30   265.352  226.644    0.000  226.644     0.000  340.729    0.000  340.729     0.000  249.424    0.000  249.424
 73.40   249.846  244.714    0.000  244.714     0.000  349.201    0.000  349.201     0.000  169.399    0.000  169.399
 73.50   281.983  207.408    0.000  207.408     0.000  379.941    0.000  379.941     0.000  229.116    0.000  229.116
 73.60   263.959  206.096    0.000  206.096     0.000  394.728    0.000  394.728     0.000  189.104    0.000  189.104
 73.70   276.458  216.495    0.000  216.495     0.000  375.661    0.000  375.661     0.000  209.009    0.000  209.009
 73.80   291.473  210.804    0.000  210.804     0.000  425.899    0.000  425.899     0.000  149.292    0.000  149.292
 73.90   272.412  202.662    0.000  202.662     0.000  379.206    0.000  379.206     0.000  119.434    0.000  119.434
 74.00   286.405  201.108    0.000  201.108     0.000  378.039    0.000  378.039     0.000  139.339    0.000  139.339
 74.10   272.888  206.441    0.000  206.441     0.000  405.450    0.000  405.450     0.000  199.257    0.000  199.257
 74.20   265.632  221.020    0.000  221.020     0.000  404.369    0.000  404.369     0.000  159.245    0.000  159.245
 74.30   251.579  243.980    0.000  243.980     0.000  407.612    0.000  407.612     0.000  169.198    0.000  169.198
 74.40   263.403  227.367    0.000  227.367     0.000  450.111    0.000  450.111     0.000  179.151    0.000  179.151
 74.50   248.681  227.229    0.000  227.229     0.000  379.033    0.000  379.033     0.000  149.292    0.000  149.292
 74.60   276.941  229.266    0.000  229.266     0.000  363.989    0.000  363.989     0.000  189.104    0.000  189.104
 74.70   266.141  205.696    0.000  205.696     0.000  313.577    0.000  313.577     0.000  109.481    0.000  109.481
 74.80   264.222  231.895    0.000  231.895     0.000  368.788    0.000  368.788     0.000  119.434    0.000  119.434
 74.90   255.693  230.486    0.000  230.486     0.000  453.353    0.000  453.353     0.000  268.726    0.000  268.726
 75.00   280.908  223.139    0.000  223.139     0.000  388.545    0.000  388.545     0.000  169.399    0.000  169.399
 75.10   290.254  211.754    0.000  211.754     0.000  350.541    0.000  350.541     0.000  169.399    0.000  169.399
 75.20   295.029  205.406    0.000  205.406     0.000  394.510    0.000  394.510     0.000  209.009    0.000  209.009
 75.30   271.985  238.444    0.000  238.444     0.000  371.597    0.000  371.597     0.000  209.210    0.000  209.210
 75.40   265.680  244.578    0.000  244.578     0.000  355.169    0.000  355.169     0.000  218.962    0.000  218.962
 75.50   232.066  234.540    0.000  234.540     0.000  356.249    0.000  356.249     0.000   99.528    0.000   99.528
 75.60   248.179  237.377    0.000  237.377     0.000  391.310    0.000  391.310     0.000  179.151    0.000  179.151
 75.70   247.096  240.118    0.000  240.118     0.000  387.724    0.000  387.724     0.000  189.104    0.000  189.104
 75.80   231.175  242.136    0.000  242.136     0.000  404.975    0.000  404.975     0.000  189.104    0.000  189.104
 75.90   231.305  245.390    0.000  245.390     0.000  416.950    0.000  416.950     0.000  199.056    0.000  199.056
 76.00   243.656  250.366    0.000  250.366     0.000  430.613    0.000  430.613     0.000  238.868    0.000  238.868
 76.10   268.197  250.830    0.000  250.830     0.000  440.038    0.000  440.038     0.000  179.151    0.000  179.151
 76.20   249.567  240.612    0.000  240.612     0.000  398.099    0.000  398.099     0.000  109.481    0.000  109.481
 76.30   274.744  238.923    0.000  238.923     0.000  390.015    0.000  390.015     0.000  169.198    0.000  169.198
 76.40   271.669  241.275    0.000  241.275     0.000  410.725    0.000  410.725     0.000  218.962    0.000  218.962
 76.50   257.468  238.441    0.000  238.441     0.000  420.451    0.000  420.451     0.000  119.434    0.000  119.434
 76.60   266.163  256.126    0.000  256.126     0.000  434.719    0.000  434.719     0.000  179.151    0.000  179.151
 76.70   246.744  228.590    0.000  228.590     0.000  401.170    0.000  401.170     0.000  129.387    0.000  129.387
 76.80   286.572  232.581    0.000  232.581     0.000  423.046    0.000  423.046     0.000   89.977    0.000   89.977
 76.90   241.797  243.528    0.000  243.528     0.000  445.095    0.000  445.095     0.000  189.506    0.000  189.506
 77.00   275.810  211.074    0.000  211.074     0.000  390.705    0.000  390.705     0.000  119.434    0.000  119.434
 77.10   307.540  211.120    0.000  211.120     0.000  428.537    0.000  428.537     0.000  159.245    0.000  159.245
 77.20   255.279  226.357    0.000  226.357     0.000  379.941    0.000  379.941     0.000   49.764    0.000   49.764
 77.30   262.060  232.895    0.000  232.895     0.000  368.181    0.000  368.181     0.000   99.528    0.000   99.528
 77.40   245.240  222.267    0.000  222.267     0.000  334.285    0.000  334.285     0.000  109.481    0.000  109.481
 77.50   263.460  224.515    0.000  224.515     0.000  364.292    0.000  364.292     0.000  209.009    0.000  209.009
 77.60   253.912  223.442    0.000  223.442     0.000  377.477    0.000  377.477     0.000  179.151    0.000  179.151
 77.70   263.041  219.520    0.000  219.520     0.000  390.793    0.000  390.793     0.000  109.481    0.000  109.481
 77.80   283.456  203.506    0.000  203.506     0.000  381.669    0.000  381.669     0.000  169.399    0.000  169.399
 77.90   256.744  214.825    0.000  214.825     0.000  362.908    0.000  362.908     0.000   99.528    0.000   99.528
 78.00   294.839  213.709    0.000  213.709     0.000  403.765    0.000  403.765     0.000  238.868    0.000  238.868
 78.10   272.853  212.904    0.000  212.904     0.000  386.125    0.000  386.125     0.000  139.339    0.000  139.339
 78.20   243.710  248.051    0.000  248.051     0.000  373.672    0.000  373.672     0.000  179.151    0.000  179.151
 78.30   278.950  204.422    0.000  204.422     0.000  412.410    0.000  412.410     0.000  169.399    0.000  169.399
 78.40   271.311  206.131    0.000  206.131     0.000  408.087    0.000  408.087     0.000  248.820    0.000  248.820
 78.50   253.456  215.402    0.000  215.402     0.000  412.842    0.000  412.842     0.000  169.399    0.000  169.399
 78.60   266.729  218.250    0.000  218.250     0.000  424.646    0.000  424.646     0.000  199.056    0.000  199.056
 78.70   260.164  211.669    0.000  211.669     0.000  408.951    0.000  408.951     0.000  169.399    0.000  169.399
 78.80   300.457  191.912    0.000  191.912     0.000  368.441    0.000  368.441     0.000  179.352    0.000  179.352
 78.90   249.660  227.860    0.000  227.860     0.000  380.546    0.000  380.546     0.000  149.292    0.000  149.292
 79.00   269.069  232.986    0.000  232.986     0.000  417.856    0.000  417.856     0.000  159.245    0.000  159.245
 79.10   263.554  220.656    0.000  220.656     0.000  373.111    0.000  373.111     0.000  139.339    0.000  139.339
 79.20   262.236  221.317    0.000  221.317     0.000  409.384    0.000  409.384     0.000  149.292    0.000  149.292
 79.30   285.323  205.931    0.000  205.931     0.000  382.751    0.000  382.751     0.000  159.446    0.000  159.446
 79.40   254.247  213.609    0.000  213.609     0.000  362.389    0.000  362.389     0.000  129.387    0.000  129.387
 79.50   273.658  222.615    0.000  222.615     0.000  415.047    0.000  415.047     0.000  109.481    0.000  109.481
 79.60   243.595  231.121    0.000  231.121     0.000  387.766    0.000  387.766     0.000   79.623    0.000   79.623
 79.70   255.954  230.722    0.000  230.722     0.000  388.934    0.000  388.934     0.000  159.245    0.000  159.245
 79.80   276.977  205.222    0.000  205.222     0.000  435.887    0.000  435.887     0.000  199.056    0.000  199.056
 79.90   305.344  227.497    0.000  227.497     0.000  431.257    0.000  431.257     0.000  179.251    0.000  179.251
 80.00   279.037  201.513    0.000  201.513     0.000  400.953    0.000  400.953     0.000  238.868    0.000  238.868
 80.10   254.504  222.272    0.000  222.272     0.000  383.011    0.000  383.011     0.000  209.210    0.000  209.210
 80.20   266.130  195.181    0.000  195.181     0.000  367.621    0.000  367.621     0.000  149.292    0.000  149.292
 80.30   260.853  225.805    0.000  225.805     0.000  390.187    0.000  390.187     0.000  149.493    0.000  149.493
 80.40   259.744  211.200    0.000  211.200     0.000  414.008    0.000  414.008     0.000  179.553    0.000  179.553
 80.50   277.587  230.555    0.000  230.555     0.000  388.806    0.000  388.806     0.000  159.245    0.000  159.245
 80.60   273.792  207.003    0.000  207.003     0.000  354.694    0.000  354.694     0.000  139.339    0.000  139.339
 80.70   287.330  196.485    0.000  196.485     0.000  386.340    0.000  386.340     0.000  159.245    0.000  159.245
 80.80   299.548  208.029    0.000  208.029     0.000  422.050    0.000  422.050     0.000  129.588    0.000  129.588
 80.90   263.401  219.644    0.000  219.644     0.000  381.238    0.000  381.238     0.000   19.906    0.000   19.906
 81.00   252.387  201.078    0.000  201.078     0.000  358.020    0.000  358.020     0.000   39.811    0.000   39.811
 81.10   244.695  215.601    0.000  215.601     0.000  355.256    0.000  355.256     0.000   49.764    0.000   49.764
 81.20   269.900  212.210    0.000  212.210     0.000  368.787    0.000  368.787     0.000   29.858    0.000   29.858
 81.30   254.653  242.472    0.000  242.472     0.000  395.895    0.000  395.895     0.000    0.000    0.000    0.000
 81.40   279.668  214.439    0.000  214.439     0.000  368.009    0.000  368.009     0.000   19.906    0.000   19.906
 81.50   252.261  236.771    0.000  236.771     0.000  377.779    0.000  377.779     0.000    9.953    0.000    9.953
 81.60   250.307  209.365    0.000  209.365     0.000  389.540    0.000  389.540     0.000   29.858    0.000   29.858
 81.70   238.908  238.007    0.000  238.007     0.000  384.525    0.000  384.525     0.000   19.906    0.000   19.906
 81.80   270.720  223.491    0.000  223.491     0.000  431.433    0.000  431.433     0.000  179.151    0.000  179.151
 81.90   250.242  214.767    0.000  214.767     0.000  386.514    0.000  386.514     0.000   99.528    0.000   99.528
 82.00   241.878  230.498    0.000  230.498     0.000  419.545    0.000  419.545     0.000  129.387    0.000  129.387
 82.10   261.851  227.465    0.000  227.465     0.000  419.848    0.000  419.848     0.000  129.387    0.000  129.387
 82.20   256.075  236.785    0.000  236.785     0.000  368.571    0.000  368.571     0.000  149.493    0.000  149.493
 82.30   296.063  219.275    0.000  219.275     0.000  394.941    0.000  394.941     0.000  109.481    0.000  109.481
 82.40   229.414  266.116    0.000  266.116     0.000  370.777    0.000  370.777     0.000   29.858    0.000   29.858
 82.50   248.591  241.062    0.000  241.062     0.000  377.737    0.000  377.737     0.000    9.953    0.000    9.953
 82.60   266.908  228.200    0.000  228.200     0.000  408.304    0.000  408.304     0.000   79.623    0.000   79.623
 82.70   279.134  210.116    0.000  210.116     0.000  349.506    0.000  349.506     0.000   59.717    0.000   59.717
 82.80   261.054  226.463    0.000  226.463     0.000  398.791    0.000  398.791     0.000  169.198    0.000  169.198
 82.90   263.256  229.816    0.000  229.816     0.000  398.791    0.000  398.791     0.000   39.811    0.000   39.811
 83.00   278.201  220.882    0.000  220.882     0.000  390.058    0.000  390.058     0.000   40.012    0.000   40.012
 83.10   283.047  221.626    0.000  221.626     0.000  435.540    0.000  435.540     0.000   59.717    0.000   59.717
 83.20   278.704  223.807    0.000  223.807     0.000  419.414    0.000  419.414     0.000   59.918    0.000   59.918
 83.30   273.048  222.348    0.000  222.348     0.000  402.813    0.000  402.813     0.000   49.764    0.000   49.764
 83.40   275.949  210.688    0.000  210.688     0.000  394.640    0.000  394.640     0.000  109.481    0.000  109.481
 83.50   277.242  207.916    0.000  207.916     0.000  387.117    0.000  387.117     0.000   79.623    0.000   79.623
 83.60   297.129  204.866    0.000  204.866     0.000  388.026    0.000  388.026     0.000  129.387    0.000  129.387
 83.70   267.332  220.967    0.000  220.967     0.000  383.876    0.000  383.876     0.000  109.481    0.000  109.481
 83.80   248.872  222.095    0.000  222.095     0.000  373.240    0.000  373.240     0.000  139.339    0.000  139.339
 83.90   256.047  249.366    0.000  249.366     0.000  336.363    0.000  336.363     0.000   49.764    0.000   49.764
 84.00   237.998  240.870    0.000  240.870     0.000  375.099    0.000  375.099     0.000   79.623    0.000   79.623
 84.10   231.778  231.626    0.000  231.626     0.000  363.989    0.000  363.989     0.000   49.764    0.000   49.764
 84.20   286.666  208.858    0.000  208.858     0.000  361.393    0.000  361.393     0.000  129.387    0.000  129.387
 84.30   284.032  211.317    0.000  211.317     0.000  311.285    0.000  311.285     0.000   49.764    0.000   49.764
 84.40   285.082  211.965    0.000  211.965     0.000  296.241    0.000  296.241     0.000    9.953    0.000    9.953
 84.50   288.208  180.127    0.000  180.127     0.000  314.052    0.000  314.052     0.000    9.953    0.000    9.953
 84.60   299.274  184.479    0.000  184.479     0.000  339.129    0.000  339.129     0.000    0.000    0.000    0.000
 84.70   269.963  205.539    0.000  205.539     0.000  315.091    0.000  315.091     0.000    0.000    0.000    0.000
 84.80   272.325  213.879    0.000  213.879     0.000  373.414    0.000  373.414     0.000   19.906    0.000   19.906
 84.90   288.769  215.924    0.000  215.924     0.000  370.214    0.000  370.214     0.000   49.764    0.000   49.764
 85.00   296.108  205.366    0.000  205.366     0.000  397.624    0.000  397.624     0.000    0.000    0.000    0.000
 85.10   296.853  202.509    0.000  202.509     0.000  377.608    0.000  377.608     0.000   69.670    0.000   69.670
 85.20   332.814  171.631    0.000  171.631     0.000  328.968    0.000  328.968     0.000    0.000    0.000    0.000
 85.30   325.787  165.276    0.000  165.276     0.000  326.331    0.000  326.331     0.000    9.953    0.000    9.953
 85.40   294.010  172.164    0.000  172.164     0.000  357.889    0.000  357.889     0.000   69.670    0.000   69.670
 85.50   301.436  170.759    0.000  170.759     0.000  344.576    0.000  344.576     0.000   39.811    0.000   39.811
 85.60   328.185  177.283    0.000  177.283     0.000  355.773    0.000  355.773     0.000    0.000    0.000    0.000
 85.70   354.041  142.615    0.000  142.615     0.000  420.407    0.000  420.407     0.000   69.670    0.000   69.670
 85.80   332.500  170.081    0.000  170.081     0.000  405.446    0.000  405.446     0.000  129.387    0.000  129.387
 85.90   338.156  155.974    0.000  155.974     0.000  443.664    0.000  443.664     0.000   19.906    0.000   19.906
 86.00   344.785  172.914    0.000  172.914     0.000  410.724    0.000  410.724     0.000   59.717    0.000   59.717
 86.10   339.185  190.550    0.000  190.550     0.000  426.503    0.000  426.503     0.000    9.953    0.000    9.953
 86.20   332.279  173.381    0.000  173.381     0.000  357.243    0.000  357.243     0.000   29.858    0.000   29.858
 86.30   343.239  179.212    0.000  179.212     0.000  363.469    0.000  363.469     0.000    9.953    0.000    9.953
 86.40   313.280  173.194    0.000  173.194     0.000  400.435    0.000  400.435     0.000  119.434    0.000  119.434
 86.50   344.324  169.670    0.000  169.670     0.000  376.179    0.000  376.179     0.000   39.811    0.000   39.811
 86.60   348.894  157.412    0.000  157.412     0.000  391.095    0.000  391.095     0.000   29.858    0.000   29.858
 86.70   333.508  162.149    0.000  162.149     0.000  432.122    0.000  432.122     0.000   79.824    0.000   79.824
 86.80   288.497  212.747    0.000  212.747     0.000  423.781    0.000  423.781     0.000  179.151    0.000  179.151
 86.90   273.384  218.910    0.000  218.910     0.000  396.455    0.000  396.455     0.000    0.000    0.000    0.000
 87.00   307.925  193.980    0.000  193.980     0.000  427.715    0.000  427.715     0.000  109.682    0.000  109.682
 87.10   293.689  192.990    0.000  192.990     0.000  393.734    0.000  393.734     0.000   99.528    0.000   99.528
 87.20   283.193  195.721    0.000  195.721     0.000  395.161    0.000  395.161     0.000   19.906    0.000   19.906
 87.30   308.865  200.940    0.000  200.940     0.000  401.559    0.000  401.559     0.000  139.540    0.000  139.540
 87.40   298.856  184.311    0.000  184.311     0.000  408.001    0.000  408.001     0.000   19.906    0.000   19.906
 87.50   322.645  162.651    0.000  162.651     0.000  398.965    0.000  398.965     0.000  149.493    0.000  149.493
 87.60   276.826  209.407    0.000  209.407     0.000  391.356    0.000  391.356     0.000  119.434    0.000  119.434
 87.70   296.641  208.049    0.000  208.049     0.000  369.739    0.000  369.739     0.000   79.623    0.000   79.623
 87.80   271.952  228.580    0.000  228.580     0.000  376.353    0.000  376.353     0.000  159.245    0.000  159.245
 87.90   276.748  212.869    0.000  212.869     0.000  362.217    0.000  362.217     0.000  119.434    0.000  119.434
 88.00   283.669  192.313    0.000  192.313     0.000  341.205    0.000  341.205     0.000  169.198    0.000  169.198
 88.10   263.527  251.613    0.000  251.613     0.000  388.287    0.000  388.287     0.000  139.339    0.000  139.339
 88.20   267.052  200.153    0.000  200.153     0.000  346.089    0.000  346.089     0.000  159.245    0.000  159.245
 88.30   318.825  195.928    0.000  195.928     0.000  342.372    0.000  342.372     0.000   89.575    0.000   89.575
 88.40   295.233  203.493    0.000  203.493     0.000  303.893    0.000  303.893     0.000   59.717    0.000   59.717
 88.50   253.683  195.489    0.000  195.489     0.000  344.231    0.000  344.231     0.000  159.245    0.000  159.245
 88.60   291.672  160.187    0.000  160.187     0.000  331.257    0.000  331.257     0.000  169.399    0.000  169.399
 88.70   299.915  177.886    0.000  177.886     0.000  345.698    0.000  345.698     0.000  149.895    0.000  149.895
 88.80   286.791  187.724    0.000  187.724     0.000  327.110    0.000  327.110     0.000   59.918    0.000   59.918
 88.90   277.453  207.006    0.000  207.006     0.000  356.683    0.000  356.683     0.000  189.305    0.000  189.305
 89.00   287.429  183.623    0.000  183.623     0.000  342.544    0.000  342.544     0.000  129.387    0.000  129.387
 89.10   278.410  184.412    0.000  184.412     0.000  300.823    0.000  300.823     0.000  109.481    0.000  109.481
 89.20   302.790  173.749    0.000  173.749     0.000  358.282    0.000  358.282     0.000  189.104    0.000  189.104
 89.30   311.526  190.332    0.000  190.332     0.000  345.917    0.000  345.917     0.000  169.198    0.000  169.198
 89.40   305.642  192.279    0.000  192.279     0.000  340.340    0.000  340.340     0.000  129.387    0.000  129.387
 89.50   295.920  198.704    0.000  198.704     0.000  334.589    0.000  334.589     0.000  189.104    0.000  189.104
 89.60   288.717  198.423    0.000  198.423     0.000  322.657    0.000  322.657     0.000  199.056    0.000  199.056
 89.70   279.568  186.442    0.000  186.442     0.000  347.171    0.000  347.171     0.000  139.339    0.000  139.339
 89.80   300.455  184.018    0.000  184.018     0.000  396.241    0.000  396.241     0.000  199.056    0.000  199.056
 89.90   273.918  204.636    0.000  204.636     0.000  368.831    0.000  368.831     0.000  248.820    0.000  248.820
 90.00   244.199  225.802    0.000  225.802     0.000  360.746    0.000  360.746     0.000  149.292    0.000  149.292
 90.10   263.175  201.888    0.000  201.888     0.000  377.045    0.000  377.045     0.000  189.104    0.000  189.104
 90.20   296.461  180.563    0.000  180.563     0.000  373.933    0.000  373.933     0.000  159.245    0.000  159.245
 90.30   272.678  195.277    0.000  195.277     0.000  361.609    0.000  361.609     0.000  159.446    0.000  159.446
 90.40   281.881  202.591    0.000  202.591     0.000  360.616    0.000  360.616     0.000  179.151    0.000  179.151
 90.50   277.153  209.428    0.000  209.428     0.000  342.587    0.000  342.587     0.000  129.387    0.000  129.387
 90.60   261.164  198.844    0.000  198.844     0.000  341.807    0.000  341.807     0.000  129.387    0.000  129.387
 90.70   276.115  191.851    0.000  191.851     0.000  360.355    0.000  360.355     0.000  179.352    0.000  179.352
 90.80   295.410  198.406    0.000  198.406     0.000  370.646    0.000  370.646     0.000  159.245    0.000  159.245
 90.90   311.069  198.224    0.000  198.224     0.000  370.042    0.000  370.042     0.000  159.245    0.000  159.245
 91.00   292.983  193.054    0.000  193.054     0.000  367.750    0.000  367.750     0.000  179.151    0.000  179.151
 91.10   263.237  213.246    0.000  213.246     0.000  349.072    0.000  349.072     0.000  209.009    0.000  209.009
 91.20   259.111  190.246    0.000  190.246     0.000  340.729    0.000  340.729     0.000  169.198    0.000  169.198
 91.30   270.914  199.367    0.000  199.367     0.000  377.607    0.000  377.607     0.000  169.198    0.000  169.198
 91.40   301.677  183.698    0.000  183.698     0.000  375.443    0.000  375.443     0.000  189.305    0.000  189.305
 91.50   259.369  218.182    0.000  218.182     0.000  371.379    0.000  371.379     0.000  179.553    0.000  179.553
 91.60   266.595  204.862    0.000  204.862     0.000  347.949    0.000  347.949     0.000  139.541    0.000  139.541
 91.70   271.114  196.829    0.000  196.829     0.000  373.931    0.000  373.931     0.000  139.339    0.000  139.339
 91.80   325.068  185.585    0.000  185.585     0.000  332.426    0.000  332.426     0.000  159.245    0.000  159.245
 91.90   291.800  190.485    0.000  190.485     0.000  357.804    0.000  357.804     0.000  179.251    0.000  179.251
 92.00   300.783  186.541    0.000  186.541     0.000  356.378    0.000  356.378     0.000  199.056    0.000  199.056
 92.10   296.240  179.281    0.000  179.281     0.000  369.912    0.000  369.912     0.000  228.915    0.000  228.915
 92.20   247.937  235.746    0.000  235.746     0.000  402.252    0.000  402.252     0.000  209.009    0.000  209.009
 92.30   246.097  235.331    0.000  235.331     0.000  348.464    0.000  348.464     0.000   30.261    0.000   30.261
 92.40   269.058  189.645    0.000  189.645     0.000  306.098    0.000  306.098     0.000   70.072    0.000   70.072
 92.50   274.867  210.724    0.000  210.724     0.000  358.365    0.000  358.365     0.000   70.273    0.000   70.273
 92.60   277.543  215.472    0.000  215.472     0.000  369.476    0.000  369.476     0.000  121.042    0.000  121.042
 92.70   262.844  209.653    0.000  209.653     0.000  339.646    0.000  339.646     0.000  110.486    0.000  110.486
 92.80   278.088  200.903    0.000  200.903     0.000  345.916    0.000  345.916     0.000  149.292    0.000  149.292
 92.90   365.345  178.408    0.000  178.408     0.000  376.785    0.000  376.785     0.000  129.789    0.000  129.789
 93.00   279.803  191.649    0.000  191.649     0.000  326.503    0.000  326.503     0.000  109.481    0.000  109.481
 93.10   320.464  163.540    0.000  163.540     0.000  347.905    0.000  347.905     0.000   80.427    0.000   80.427
 93.20   319.161  162.821    0.000  162.821     0.000  341.115    0.000  341.115     0.000  110.687    0.000  110.687
 93.30   341.741  166.668    0.000  166.668     0.000  331.260    0.000  331.260     0.000  181.362    0.000  181.362
 93.40   314.076  172.956    0.000  172.956     0.000  352.531    0.000  352.531     0.000  209.210    0.000  209.210
 93.50   340.921  157.577    0.000  157.577     0.000  363.425    0.000  363.425     0.000   50.367    0.000   50.367
 93.60   324.869  177.737    0.000  177.737     0.000  332.124    0.000  332.124     0.000  129.990    0.000  129.990
 93.70   292.675  189.770    0.000  189.770     0.000  355.515    0.000  355.515     0.000   40.414    0.000   40.414
 93.80   300.574  192.565    0.000  192.565     0.000  366.105    0.000  366.105     0.000   80.025    0.000   80.025
 93.90   280.307  200.363    0.000  200.363     0.000  352.531    0.000  352.531     0.000   80.427    0.000   80.427
 94.00   339.516  170.122    0.000  170.122     0.000  365.502    0.000  365.502     0.000   70.273    0.000   70.273
 94.10   301.801  178.658    0.000  178.658     0.000  310.507    0.000  310.507     0.000   60.320    0.000   60.320
 94.20   315.394  181.417    0.000  181.417     0.000  342.543    0.000  342.543     0.000  140.345    0.000  140.345
 94.30   318.101  170.447    0.000  170.447     0.000  332.082    0.000  332.082     0.000  120.640    0.000  120.640
 94.40   289.553  194.152    0.000  194.152     0.000  334.114    0.000  334.114     0.000   89.776    0.000   89.776
 94.50   345.669  149.970    0.000  149.970     0.000  342.759    0.000  342.759     0.000   70.273    0.000   70.273
 94.60   322.435  167.896    0.000  167.896     0.000  328.059    0.000  328.059     0.000   50.166    0.000   50.166
 94.70   305.868  178.436    0.000  178.436     0.000  298.011    0.000  298.011     0.000   40.012    0.000   40.012
 94.80   352.508  134.214    0.000  134.214     0.000  285.346    0.000  285.346     0.000   19.906    0.000   19.906
 94.90   347.380  157.286    0.000  157.286     0.000  333.247    0.000  333.247     0.000   89.575    0.000   89.575
 95.00   309.267  166.064    0.000  166.064     0.000  269.609    0.000  269.609     0.000   59.717    0.000   59.717
 95.10   302.174  206.125    0.000  206.125     0.000  376.090    0.000  376.090     0.000  100.533    0.000  100.533
 95.20   310.736  191.071    0.000  191.071     0.000  337.226    0.000  337.226     0.000  139.742    0.000  139.742
 95.30   308.319  191.007    0.000  191.007     0.000  322.526    0.000  322.526     0.000    9.953    0.000    9.953
 95.40   296.191  202.517    0.000  202.517     0.000  284.307    0.000  284.307     0.000   30.060    0.000   30.060
 95.50   288.176  185.016    0.000  185.016     0.000  297.061    0.000  297.061     0.000   49.965    0.000   49.965
 95.60   266.289  198.739    0.000  198.739     0.000  269.779    0.000  269.779     0.000   19.906    0.000   19.906
 95.70   263.579  194.680    0.000  194.680     0.000  273.887    0.000  273.887     0.000   69.871    0.000   69.871
 95.80   273.861  209.495    0.000  209.495     0.000  331.866    0.000  331.866     0.000  120.439    0.000  120.439
 95.90   310.661  180.534    0.000  180.534     0.000  322.526    0.000  322.526     0.000  139.540    0.000  139.540
 96.00   289.689  203.979    0.000  203.979     0.000  304.369    0.000  304.369     0.000   89.575    0.000   89.575
 96.10   283.059  197.751    0.000  197.751     0.000  284.393    0.000  284.393     0.000  129.990    0.000  129.990
 96.20   313.943  178.891    0.000  178.891     0.000  317.291    0.000  317.291     0.000  100.131    0.000  100.131
 96.30   290.524  172.687    0.000  172.687     0.000  327.672    0.000  327.672     0.000   89.575    0.000   89.575
 96.40   271.894  190.376    0.000  190.376     0.000  255.254    0.000  255.254     0.000   79.623    0.000   79.623
 96.50   264.187  191.760    0.000  191.760     0.000  304.800    0.000  304.800     0.000   39.811    0.000   39.811
 96.60   295.364  190.244    0.000  190.244     0.000  274.019    0.000  274.019     0.000   39.811    0.000   39.811
 96.70   301.146  206.227    0.000  206.227     0.000  317.426    0.000  317.426     0.000  129.990    0.000  129.990
 96.80   286.144  206.394    0.000  206.394     0.000  240.166    0.000  240.166     0.000   20.308    0.000   20.308
 96.90   252.022  203.566    0.000  203.566     0.000  282.708    0.000  282.708     0.000   29.858    0.000   29.858
 97.00   281.959  188.506    0.000  188.506     0.000  305.708    0.000  305.708     0.000   29.858    0.000   29.858
 97.10   318.837  155.283    0.000  155.283     0.000  332.989    0.000  332.989     0.000   40.012    0.000   40.012
 97.20   280.997  162.610    0.000  162.610     0.000  299.873    0.000  299.873     0.000   49.764    0.000   49.764
 97.30   258.694  196.985    0.000  196.985     0.000  291.788    0.000  291.788     0.000   49.965    0.000   49.965
 97.40   298.275  170.781    0.000  170.781     0.000  310.422    0.000  310.422     0.000   69.670    0.000   69.670
 97.50   312.155  148.304    0.000  148.304     0.000  290.531    0.000  290.531     0.000   30.060    0.000   30.060
 97.60   307.659  166.528    0.000  166.528     0.000  245.569    0.000  245.569     0.000   29.858    0.000   29.858
 97.70   317.229  197.086    0.000  197.086     0.000  312.669    0.000  312.669     0.000   49.764    0.000   49.764
 97.80   305.569  177.411    0.000  177.411     0.000  282.447    0.000  282.447     0.000   29.858    0.000   29.858
 97.90   300.365  199.830    0.000  199.830     0.000  335.626    0.000  335.626     0.000   70.072    0.000   70.072
 98.00   329.877  167.543    0.000  167.543     0.000  277.737    0.000  277.737     0.000   39.811    0.000   39.811
 98.10   308.886  161.003    0.000  161.003     0.000  309.858    0.000  309.858     0.000   30.060    0.000   30.060
 98.20   316.694  151.478    0.000  151.478     0.000  335.238    0.000  335.238     0.000   69.871    0.000   69.871
 98.30   327.417  170.742    0.000  170.742     0.000  328.666    0.000  328.666     0.000   30.261    0.000   30.261
 98.40   296.841  180.826    0.000  180.826     0.000  321.403    0.000  321.403     0.000  100.131    0.000  100.131
 98.50   308.314  187.203    0.000  187.203     0.000  298.359    0.000  298.359     0.000    9.953    0.000    9.953
 98.60   288.474  181.684    0.000  181.684     0.000  328.536    0.000  328.536     0.000   59.717    0.000   59.717
 98.70   300.124  184.904    0.000  184.904     0.000  327.110    0.000  327.110     0.000  110.687    0.000  110.687
 98.80   296.827  160.281    0.000  160.281     0.000  277.218    0.000  277.218     0.000    0.000    0.000    0.000
 98.90   290.709  166.401    0.000  166.401     0.000  282.189    0.000  282.189     0.000   70.072    0.000   70.072
 99.00   340.970  144.899    0.000  144.899     0.000  340.423    0.000  340.423     0.000   19.906    0.000   19.906
 99.10   246.802  185.936    0.000  185.936     0.000  331.994    0.000  331.994     0.000   50.367    0.000   50.367
 99.20   325.393  137.484    0.000  137.484     0.000  306.400    0.000  306.400     0.000    0.000    0.000    0.000
 99.30   301.223  183.022    0.000  183.022     0.000  323.348    0.000  323.348     0.000   49.764    0.000   49.764
 99.40   264.215  178.441    0.000  178.441     0.000  322.394    0.000  322.394     0.000   39.811    0.000   39.811
 99.50   293.638  157.887    0.000  157.887     0.000  305.014    0.000  305.014     0.000   29.858    0.000   29.858
 99.60   270.639  188.023    0.000  188.023     0.000  284.697    0.000  284.697     0.000    0.000    0.000    0.000
 99.70   296.927  168.400    0.000  168.400     0.000  280.415    0.000  280.415     0.000    0.000    0.000    0.000
 99.80   272.773  157.598    0.000  157.598     0.000  271.983    0.000  271.983     0.000    0.000    0.000    0.000
 99.90   292.518  167.416    0.000  167.416     0.000  276.178    0.000  276.178     0.000    9.953    0.000    9.953
100.00   296.646  139.331    0.000  139.331     0.000  278.857    0.000  278.857     0.000    9.953    0.000    9.953
100.10   314.571  144.588    0.000  144.588     0.000  302.163    0.000  302.163     0.000   29.858    0.000   29.858
100.20   253.535  201.310    0.000  201.310     0.000  302.380    0.000  302.380     0.000    0.000    0.000    0.000
100.30   244.283  223.078    0.000  223.078     0.000  317.944    0.000  317.944     0.000   70.072    0.000   70.072
100.40   243.486  242.125    0.000  242.125     0.000  340.080    0.000  340.080     0.000   50.166    0.000   50.166
100.50   195.092  214.250    0.000  214.250     0.000  255.730    0.000  255.730     0.000   29.858    0.000   29.858
100.60   209.703  234.976    0.000  234.976     0.000  289.021    0.000  289.021     0.000   19.906    0.000   19.906
100.70   250.172  219.742    0.000  219.742     0.000  296.153    0.000  296.153     0.000   40.213    0.000   40.213
100.80   260.018  228.748    0.000  228.748     0.000  324.082    0.000  324.082     0.000   79.623    0.000   79.623
100.90   255.476  231.716    0.000  231.716     0.000  342.240    0.000  342.240     0.000  170.002    0.000  170.002
101.00   279.196  221.707    0.000  221.707     0.000  372.419    0.000  372.419     0.000  120.439    0.000  120.439
101.10   263.483  211.004    0.000  211.004     0.000  358.152    0.000  358.152     0.000   89.977    0.000   89.977
101.20   265.127  212.288    0.000  212.288     0.000  344.143    0.000  344.143     0.000   90.179    0.000   90.179
101.30   300.997  185.061    0.000  185.061     0.000  364.637    0.000  364.637     0.000  109.883    0.000  109.883
101.40   313.442  169.349    0.000  169.349     0.000  311.804    0.000  311.804     0.000   90.782    0.000   90.782
101.50   336.879  166.908    0.000  166.908     0.000  308.345    0.000  308.345     0.000   59.717    0.000   59.717
101.60   297.924  153.524    0.000  153.524     0.000  358.930    0.000  358.930     0.000   89.977    0.000   89.977
101.70   301.708  159.612    0.000  159.612     0.000  340.511    0.000  340.511     0.000   59.918    0.000   59.918
101.80   311.208  163.006    0.000  163.006     0.000  374.321    0.000  374.321     0.000  129.990    0.000  129.990
101.90   341.837  153.802    0.000  153.802     0.000  346.781    0.000  346.781     0.000   99.528    0.000   99.528
102.00   312.045  148.097    0.000  148.097     0.000  340.683    0.000  340.683     0.000   80.025    0.000   80.025
102.10   310.870  146.853    0.000  146.853     0.000  323.910    0.000  323.910     0.000   89.575    0.000   89.575
102.20   332.296  151.042    0.000  151.042     0.000  327.845    0.000  327.845     0.000   79.824    0.000   79.824
102.30   312.483  160.071    0.000  160.071     0.000  328.968    0.000  328.968     0.000   20.308    0.000   20.308
102.40   334.033  151.251    0.000  151.251     0.000  342.804    0.000  342.804     0.000   99.930    0.000   99.930
102.50   331.436  136.256    0.000  136.256     0.000  307.911    0.000  307.911     0.000   89.776    0.000   89.776
102.60   319.423  147.727    0.000  147.727     0.000  281.541    0.000  281.541     0.000   49.764    0.000   49.764
102.70   328.618  133.101    0.000  133.101     0.000  330.438    0.000  330.438     0.000  110.486    0.000  110.486
102.80   324.172  169.757    0.000  169.757     0.000  346.866    0.000  346.866     0.000  129.588    0.000  129.588
102.90   317.760  163.089    0.000  163.089     0.000  293.733    0.000  293.733     0.000   60.320    0.000   60.320
103.00   310.860  164.896    0.000  164.896     0.000  303.115    0.000  303.115     0.000   79.623    0.000   79.623
103.10   308.605  154.915    0.000  154.915     0.000  334.026    0.000  334.026     0.000   50.769    0.000   50.769
103.20   350.736  166.682    0.000  166.682     0.000  289.279    0.000  289.279     0.000  139.943    0.000  139.943
103.30   316.810  165.245    0.000  165.245     0.000  364.980    0.000  364.980     0.000   80.628    0.000   80.628
103.40   297.538  167.075    0.000  167.075     0.000  314.007    0.000  314.007     0.000   40.213    0.000   40.213
103.50   290.387  184.993    0.000  184.993     0.000  329.745    0.000  329.745     0.000   40.414    0.000   40.414
103.60   301.038  172.026    0.000  172.026     0.000  339.821    0.000  339.821     0.000  100.332    0.000  100.332
103.70   285.917  214.726    0.000  214.726     0.000  371.554    0.000  371.554     0.000  129.990    0.000  129.990
103.80   239.974  198.043    0.000  198.043     0.000  298.531    0.000  298.531     0.000    0.000    0.000    0.000
103.90   271.864  204.743    0.000  204.743     0.000  331.777    0.000  331.777     0.000   69.670    0.000   69.670
104.00   245.009  213.755    0.000  213.755     0.000  283.010    0.000  283.010     0.000   59.918    0.000   59.918
104.10   262.082  227.918    0.000  227.918     0.000  326.590    0.000  326.590     0.000   99.528    0.000   99.528
104.20   240.047  227.370    0.000  227.370     0.000  291.917    0.000  291.917     0.000   59.918    0.000   59.918
104.30   219.656  235.942    0.000  235.942     0.000  342.761    0.000  342.761     0.000   89.575    0.000   89.575
104.40   230.709  246.174    0.000  246.174     0.000  329.920    0.000  329.920     0.000   99.528    0.000   99.528
104.50   239.251  217.546    0.000  217.546     0.000  338.436    0.000  338.436     0.000   59.918    0.000   59.918
104.60   246.637  197.683    0.000  197.683     0.000  300.216    0.000  300.216     0.000   50.367    0.000   50.367
104.70   233.540  219.280    0.000  219.280     0.000  300.736    0.000  300.736     0.000   40.213    0.000   40.213
104.80   238.898  228.318    0.000  228.318     0.000  329.271    0.000  329.271     0.000  149.292    0.000  149.292
104.90   256.978  228.518    0.000  228.518     0.000  315.998    0.000  315.998     0.000   89.575    0.000   89.575
105.00   236.283  213.331    0.000  213.331     0.000  316.387    0.000  316.387     0.000   39.811    0.000   39.811
105.10   252.935  225.569    0.000  225.569     0.000  346.478    0.000  346.478     0.000  110.285    0.000  110.285
105.20   234.173  242.737    0.000  242.737     0.000  362.822    0.000  362.822     0.000   79.623    0.000   79.623
105.30   234.547  251.827    0.000  251.827     0.000  377.262    0.000  377.262     0.000  218.962    0.000  218.962
105.40   223.408  240.503    0.000  240.503     0.000  368.356    0.000  368.356     0.000  129.387    0.000  129.387
105.50   252.017  232.944    0.000  232.944     0.000  425.425    0.000  425.425     0.000  268.726    0.000  268.726
105.60   309.829  172.289    0.000  172.289     0.000  357.201    0.000  357.201     0.000  109.481    0.000  109.481
105.70   331.906  155.874    0.000  155.874     0.000  419.458    0.000  419.458     0.000  189.104    0.000  189.104
105.80   314.262  185.953    0.000  185.953     0.000  420.842    0.000  420.842     0.000  199.056    0.000  199.056
105.90   329.162  176.889    0.000  176.889     0.000  355.515    0.000  355.515     0.000   69.670    0.000   69.670
106.00   333.961  171.968    0.000  171.968     0.000  385.563    0.000  385.563     0.000  149.292    0.000  149.292
106.10   310.131  182.941    0.000  182.941     0.000  360.055    0.000  360.055     0.000  189.104    0.000  189.104
106.20   338.463  171.512    0.000  171.512     0.000  315.825    0.000  315.825     0.000   99.528    0.000   99.528
106.30   340.827  159.564    0.000  159.564     0.000  337.918    0.000  337.918     0.000   99.528    0.000   99.528
106.40   294.336  190.625    0.000  190.625     0.000  342.588    0.000  342.588     0.000  149.292    0.000  149.292
106.50   295.860  225.684    0.000  225.684     0.000  416.517    0.000  416.517     0.000  189.104    0.000  189.104
106.60   295.061  196.921    0.000  196.921     0.000  387.983    0.000  387.983     0.000   59.717    0.000   59.717
106.70   222.018  222.141    0.000  222.141     0.000  352.964    0.000  352.964     0.000  139.339    0.000  139.339
106.80   291.871  208.231    0.000  208.231     0.000  356.077    0.000  356.077     0.000  119.434    0.000  119.434
106.90   242.329  223.142    0.000  223.142     0.000  285.432    0.000  285.432     0.000   29.858    0.000   29.858
107.00   250.041  226.163    0.000  226.163     0.000  324.689    0.000  324.689     0.000   29.858    0.000   29.858
107.10   228.562  210.301    0.000  210.301     0.000  317.253    0.000  317.253     0.000  179.151    0.000  179.151
107.20   260.604  218.516    0.000  218.516     0.000  325.467    0.000  325.467     0.000  149.292    0.000  149.292
107.30   239.387  217.625    0.000  217.625     0.000  304.456    0.000  304.456     0.000   79.623    0.000   79.623
107.40   283.725  181.328    0.000  181.328     0.000  331.607    0.000  331.607     0.000  159.245    0.000  159.245
107.50   285.968  193.330    0.000  193.330     0.000  294.036    0.000  294.036     0.000  129.387    0.000  129.387
107.60   288.243  215.810    0.000  215.810     0.000  337.875    0.000  337.875     0.000  139.339    0.000  139.339
107.70   277.472  222.782    0.000  222.782     0.000  328.883    0.000  328.883     0.000   99.528    0.000   99.528
107.80   304.682  185.609    0.000  185.609     0.000  341.031    0.000  341.031     0.000  129.789    0.000  129.789
107.90   345.176  171.614    0.000  171.614     0.000  396.240    0.000  396.240     0.000  140.144    0.000  140.144
108.00   365.746  187.638    0.000  187.638     0.000  372.678    0.000  372.678     0.000   79.623    0.000   79.623
108.10   311.391  205.785    0.000  205.785     0.000  353.267    0.000  353.267     0.000  109.481    0.000  109.481
108.20   299.328  198.469    0.000  198.469     0.000  345.570    0.000  345.570     0.000   79.623    0.000   79.623
108.30   300.811  196.547    0.000  196.547     0.000  346.349    0.000  346.349     0.000   69.670    0.000   69.670
108.40   293.712  185.363    0.000  185.363     0.000  293.127    0.000  293.127     0.000   29.858    0.000   29.858
108.50   259.855  201.247    0.000  201.247     0.000  319.240    0.000  319.240     0.000   39.811    0.000   39.811
108.60   265.345  202.828    0.000  202.828     0.000  309.338    0.000  309.338     0.000   30.261    0.000   30.261
108.70   270.369  189.128    0.000  189.128     0.000  270.040    0.000  270.040     0.000    0.000    0.000    0.000
108.80   296.676  168.768    0.000  168.768     0.000  342.847    0.000  342.847     0.000   59.717    0.000   59.717
108.90   294.442  191.456    0.000  191.456     0.000  309.298    0.000  309.298     0.000   29.858    0.000   29.858
109.00   284.792  179.267    0.000  179.267     0.000  289.712    0.000  289.712     0.000   30.060    0.000   30.060
109.10   247.511  201.330    0.000  201.330     0.000  284.264    0.000  284.264     0.000    0.000    0.000    0.000
109.20   256.569  200.817    0.000  200.817     0.000  282.491    0.000  282.491     0.000    0.000    0.000    0.000
109.30   262.346  209.699    0.000  209.699     0.000  322.354    0.000  322.354     0.000   99.528    0.000   99.528
109.40   246.192  224.033    0.000  224.033     0.000  328.233    0.000  328.233     0.000    9.953    0.000    9.953
109.50   239.153  214.953    0.000  214.953     0.000  311.846    0.000  311.846     0.000    9.953    0.000    9.953
109.60   265.126  208.355    0.000  208.355     0.000  337.182    0.000  337.182     0.000    0.000    0.000    0.000
109.70   237.109  205.828    0.000  205.828     0.000  309.427    0.000  309.427     0.000    0.000    0.000    0.000
109.80   281.493  184.969    0.000  184.969     0.000  319.154    0.000  319.154     0.000    9.953    0.000    9.953
109.90   277.070  201.730    0.000  201.730     0.000  324.126    0.000  324.126     0.000    9.953    0.000    9.953
110.00   271.811  205.668    0.000  205.668     0.000  314.701    0.000  314.701     0.000    0.000    0.000    0.000
110.10   219.221  229.216    0.000  229.216     0.000  307.869    0.000  307.869     0.000    0.000    0.000    0.000
110.20   238.795  234.072    0.000  234.072     0.000  311.891    0.000  311.891     0.000    0.000    0.000    0.000
110.30   250.841  220.404    0.000  220.404     0.000  318.977    0.000  318.977     0.000   19.906    0.000   19.906
110.40   223.810  238.622    0.000  238.622     0.000  306.140    0.000  306.140     0.000    9.953    0.000    9.953
110.50   239.730  220.333    0.000  220.333     0.000  280.156    0.000  280.156     0.000    0.000    0.000    0.000
110.60   256.910  232.661    0.000  232.661     0.000  292.566    0.000  292.566     0.000    0.000    0.000    0.000
110.70   299.470  256.600    0.000  256.600     0.000  338.652    0.000  338.652     0.000    0.000    0.000    0.000
110.80   304.058  204.993    0.000  204.993     0.000  351.148    0.000  351.148     0.000    0.000    0.000    0.000
110.90   310.947  208.294    0.000  208.294     0.000  384.006    0.000  384.006     0.000    0.000    0.000    0.000
111.00   285.841  226.156    0.000  226.156     0.000  283.444    0.000  283.444     0.000    0.000    0.000    0.000
111.10   289.328  217.164    0.000  217.164     0.000  305.968    0.000  305.968     0.000    0.000    0.000    0.000
111.20   260.263  230.537    0.000  230.537     0.000  266.452    0.000  266.452     0.000    0.000    0.000    0.000
111.30   276.625  224.141    0.000  224.141     0.000  308.865    0.000  308.865     0.000    0.000    0.000    0.000
111.40   250.821  225.124    0.000  225.124     0.000  258.669    0.000  258.669     0.000    0.000    0.000    0.000
111.50   352.405  178.419    0.000  178.419     0.000  318.765    0.000  318.765     0.000    0.000    0.000    0.000
111.60   278.597  233.684    0.000  233.684     0.000  300.175    0.000  300.175     0.000    0.000    0.000    0.000
111.70   304.899  204.803    0.000  204.803     0.000  359.016    0.000  359.016     0.000    0.000    0.000    0.000
111.80   291.963  176.078    0.000  176.078     0.000  298.229    0.000  298.229     0.000    0.000    0.000    0.000
111.90   269.937  245.208    0.000  245.208     0.000  316.561    0.000  316.561     0.000    0.000    0.000    0.000
112.00   337.169  180.167    0.000  180.167     0.000  370.862    0.000  370.862     0.000    0.000    0.000    0.000
112.10   335.114  176.274    0.000  176.274     0.000  317.165    0.000  317.165     0.000    0.000    0.000    0.000
112.20   291.562  175.770    0.000  175.770     0.000  282.189    0.000  282.189     0.000    0.000    0.000    0.000
112.30   338.947  177.388    0.000  177.388     0.000  316.129    0.000  316.129     0.000    0.000    0.000    0.000
112.40   249.668  228.095    0.000  228.095     0.000  310.551    0.000  310.551     0.000    0.000    0.000    0.000
112.50   300.717  208.648    0.000  208.648     0.000  344.922    0.000  344.922     0.000    0.000    0.000    0.000
112.60   326.647  170.897    0.000  170.897     0.000  327.197    0.000  327.197     0.000    0.000    0.000    0.000
112.70   285.833  179.621    0.000  179.621     0.000  290.707    0.000  290.707     0.000    0.000    0.000    0.000
112.80   308.453  197.693    0.000  197.693     0.000  283.314    0.000  283.314     0.000    0.000    0.000    0.000
112.90   289.151  203.614    0.000  203.614     0.000  325.251    0.000  325.251     0.000    9.953    0.000    9.953
113.00   312.117  179.738    0.000  179.738     0.000  306.659    0.000  306.659     0.000    0.000    0.000    0.000
113.10   323.086  176.529    0.000  176.529     0.000  322.527    0.000  322.527     0.000    0.000    0.000    0.000
113.20   240.302  238.454    0.000  238.454     0.000  316.387    0.000  316.387     0.000   39.811    0.000   39.811
113.30   263.014  241.684    0.000  241.684     0.000  306.401    0.000  306.401     0.000   19.906    0.000   19.906
113.40   242.955  237.514    0.000  237.514     0.000  338.480    0.000  338.480     0.000    0.000    0.000    0.000
113.50   258.308  245.750    0.000  245.750     0.000  274.191    0.000  274.191     0.000    0.000    0.000    0.000
113.60   234.725  227.420    0.000  227.420     0.000  259.534    0.000  259.534     0.000    0.000    0.000    0.000
113.70   249.383  233.553    0.000  233.553     0.000  311.589    0.000  311.589     0.000    0.000    0.000    0.000
113.80   302.018  234.016    0.000  234.016     0.000  297.752    0.000  297.752     0.000    0.000    0.000    0.000
113.90   338.627  200.281    0.000  200.281     0.000  313.230    0.000  313.230     0.000    0.000    0.000    0.000
114.00   327.490  157.889    0.000  157.889     0.000  308.951    0.000  308.951     0.000    0.000    0.000    0.000
114.10   333.097  152.703    0.000  152.703     0.000  341.031    0.000  341.031     0.000    0.000    0.000    0.000
114.20   332.925  145.049    0.000  145.049     0.000  301.601    0.000  301.601     0.000    0.000    0.000    0.000
114.30   310.759  183.088    0.000  183.088     0.000  299.136    0.000  299.136     0.000    9.953    0.000    9.953
114.40   310.247  166.721    0.000  166.721     0.000  287.983    0.000  287.983     0.000   29.858    0.000   29.858
114.50   319.014  169.884    0.000  169.884     0.000  296.974    0.000  296.974     0.000    0.000    0.000    0.000
114.60   352.984  147.855    0.000  147.855     0.000  285.043    0.000  285.043     0.000   79.623    0.000   79.623
114.70   305.229  161.948    0.000  161.948     0.000  276.094    0.000  276.094     0.000    0.000    0.000    0.000
114.80   320.698  176.941    0.000  176.941     0.000  353.910    0.000  353.910     0.000   79.824    0.000   79.824
114.90   375.445  165.261    0.000  165.261     0.000  370.344    0.000  370.344     0.000    0.000    0.000    0.000
115.00   341.931  156.874    0.000  156.874     0.000  345.785    0.000  345.785     0.000   89.575    0.000   89.575
115.10   321.879  159.583    0.000  159.583     0.000  279.075    0.000  279.075     0.000   19.906    0.000   19.906
115.20   297.140  152.508    0.000  152.508     0.000  307.954    0.000  307.954     0.000    9.953    0.000    9.953
115.30   306.400  156.972    0.000  156.972     0.000  380.199    0.000  380.199     0.000   59.918    0.000   59.918
115.40   329.260  158.353    0.000  158.353     0.000  367.964    0.000  367.964     0.000  120.841    0.000  120.841
115.50   308.503  149.843    0.000  149.843     0.000  307.609    0.000  307.609     0.000   30.060    0.000   30.060
115.60   324.651  197.722    0.000  197.722     0.000  375.446    0.000  375.446     0.000  140.144    0.000  140.144
115.70   328.378  173.632    0.000  173.632     0.000  346.347    0.000  346.347     0.000   90.581    0.000   90.581
115.80   330.701  171.305    0.000  171.305     0.000  350.239    0.000  350.239     0.000   29.858    0.000   29.858
115.90   306.219  168.783    0.000  168.783     0.000  340.815    0.000  340.815     0.000   79.623    0.000   79.623
116.00   349.964  172.840    0.000  172.840     0.000  403.850    0.000  403.850     0.000  160.250    0.000  160.250
116.10   372.410  159.046    0.000  159.046     0.000  327.931    0.000  327.931     0.000   69.871    0.000   69.871
116.20   322.802  194.041    0.000  194.041     0.000  385.563    0.000  385.563     0.000   59.717    0.000   59.717
116.30   302.230  178.162    0.000  178.162     0.000  339.560    0.000  339.560     0.000    9.953    0.000    9.953
116.40   318.554  148.092    0.000  148.092     0.000  277.217    0.000  277.217     0.000    9.953    0.000    9.953
116.50   359.939  157.876    0.000  157.876     0.000  365.675    0.000  365.675     0.000  100.332    0.000  100.332
116.60   335.429  169.228    0.000  169.228     0.000  331.865    0.000  331.865     0.000  109.481    0.000  109.481
116.70   315.171  193.147    0.000  193.147     0.000  364.594    0.000  364.594     0.000  129.387    0.000  129.387
116.80   311.567  205.192    0.000  205.192     0.000  388.588    0.000  388.588     0.000   89.977    0.000   89.977
116.90   331.868  180.171    0.000  180.171     0.000  354.521    0.000  354.521     0.000   79.623    0.000   79.623
117.00   343.995  170.753    0.000  170.753     0.000  353.870    0.000  353.870     0.000   79.824    0.000   79.824
117.10   290.370  210.145    0.000  210.145     0.000  355.600    0.000  355.600     0.000   59.717    0.000   59.717
117.20   276.223  223.127    0.000  223.127     0.000  346.478    0.000  346.478     0.000  130.392    0.000  130.392
117.30   271.938  216.248    0.000  216.248     0.000  361.480    0.000  361.480     0.000   19.906    0.000   19.906
117.40   274.421  238.686    0.000  238.686     0.000  355.645    0.000  355.645     0.000   89.977    0.000   89.977
117.50   319.128  214.759    0.000  214.759     0.000  375.532    0.000  375.532     0.000   80.226    0.000   80.226
117.60   311.414  221.249    0.000  221.249     0.000  322.397    0.000  322.397     0.000   29.858    0.000   29.858
117.70   272.674  213.381    0.000  213.381     0.000  299.094    0.000  299.094     0.000    9.953    0.000    9.953
117.80   284.885  231.803    0.000  231.803     0.000  365.026    0.000  365.026     0.000   90.179    0.000   90.179
117.90   265.332  231.820    0.000  231.820     0.000  339.907    0.000  339.907     0.000   49.965    0.000   49.965
118.00   251.147  228.065    0.000  228.065     0.000  328.362    0.000  328.362     0.000   60.119    0.000   60.119
118.10   215.225  249.298    0.000  249.298     0.000  321.359    0.000  321.359     0.000   89.575    0.000   89.575
118.20   217.382  242.654    0.000  242.654     0.000  271.857    0.000  271.857     0.000  109.481    0.000  109.481
118.30   218.224  244.544    0.000  244.544     0.000  296.239    0.000  296.239     0.000  129.387    0.000  129.387
118.40   242.287  248.310    0.000  248.310     0.000  385.042    0.000  385.042     0.000  228.915    0.000  228.915
118.50   243.273  242.415    0.000  242.415     0.000  387.940    0.000  387.940     0.000  238.868    0.000  238.868
118.60   217.448  234.754    0.000  234.754     0.000  344.877    0.000  344.877     0.000  189.908    0.000  189.908
118.70   216.619  251.628    0.000  251.628     0.000  344.488    0.000  344.488     0.000  219.766    0.000  219.766
118.80   226.602  229.072    0.000  229.072     0.000  316.774    0.000  316.774     0.000  210.014    0.000  210.014
118.90   205.381  254.218    0.000  254.218     0.000  314.832    0.000  314.832     0.000  209.009    0.000  209.009
119.00   264.606  234.082    0.000  234.082     0.000  363.427    0.000  363.427     0.000  199.056    0.000  199.056
119.10   291.266  212.103    0.000  212.103     0.000  409.340    0.000  409.340     0.000  249.021    0.000  249.021
119.20   263.939  208.161    0.000  208.161     0.000  379.941    0.000  379.941     0.000  169.399    0.000  169.399
119.30   253.689  224.993    0.000  224.993     0.000  348.424    0.000  348.424     0.000  248.820    0.000  248.820
119.40   257.322  202.639    0.000  202.639     0.000  369.262    0.000  369.262     0.000  239.471    0.000  239.471
119.50   297.875  211.034    0.000  211.034     0.000  402.207    0.000  402.207     0.000  258.773    0.000  258.773
119.60   339.051  180.920    0.000  180.920     0.000  377.779    0.000  377.779     0.000  160.049    0.000  160.049
119.70   300.624  192.476    0.000  192.476     0.000  372.679    0.000  372.679     0.000  219.565    0.000  219.565
119.80   278.970  179.285    0.000  179.285     0.000  376.740    0.000  376.740     0.000  200.263    0.000  200.263
119.90   313.960  169.603    0.000  169.603     0.000  396.543    0.000  396.543     0.000  288.833    0.000  288.833
120.00   327.329  179.623    0.000  179.623     0.000  372.117    0.000  372.117     0.000  169.801    0.000  169.801
120.10   316.562  178.272    0.000  178.272     0.000  368.052    0.000  368.052     0.000  219.163    0.000  219.163
120.20   339.206  172.750    0.000  172.750     0.000  318.247    0.000  318.247     0.000  259.175    0.000  259.175
120.30   350.188  152.916    0.000  152.916     0.000  401.947    0.000  401.947     0.000  150.700    0.000  150.700
120.40   325.495  191.490    0.000  191.490     0.000  335.065    0.000  335.065     0.000  140.144    0.000  140.144
120.50   342.404  195.447    0.000  195.447     0.000  351.710    0.000  351.710     0.000  119.635    0.000  119.635
120.60   345.150  175.426    0.000  175.426     0.000  371.209    0.000  371.209     0.000  199.056    0.000  199.056
120.70   281.988  183.247    0.000  183.247     0.000  344.231    0.000  344.231     0.000  149.292    0.000  149.292
120.80   284.253  215.133    0.000  215.133     0.000  368.917    0.000  368.917     0.000  170.203    0.000  170.203
120.90   275.914  190.971    0.000  190.971     0.000  383.227    0.000  383.227     0.000  189.506    0.000  189.506
121.00   284.738  214.347    0.000  214.347     0.000  439.087    0.000  439.087     0.000  219.163    0.000  219.163
121.10   304.598  178.833    0.000  178.833     0.000  408.733    0.000  408.733     0.000  239.672    0.000  239.672
121.20   238.848  218.132    0.000  218.132     0.000  335.152    0.000  335.152     0.000  199.056    0.000  199.056
121.30   267.494  230.009    0.000  230.009     0.000  373.412    0.000  373.412     0.000  291.044    0.000  291.044
121.40   321.726  210.546    0.000  210.546     0.000  360.140    0.000  360.140     0.000  160.451    0.000  160.451
121.50   298.882  175.798    0.000  175.798     0.000  340.295    0.000  340.295     0.000  210.417    0.000  210.417
121.60   320.673  206.058    0.000  206.058     0.000  409.168    0.000  409.168     0.000  250.228    0.000  250.228
121.70   271.118  202.389    0.000  202.389     0.000  311.632    0.000  311.632     0.000  219.364    0.000  219.364
121.80   308.831  214.694    0.000  214.694     0.000  344.923    0.000  344.923     0.000  179.352    0.000  179.352
121.90   269.283  231.894    0.000  231.894     0.000  303.677    0.000  303.677     0.000  189.104    0.000  189.104
122.00   255.122  249.690    0.000  249.690     0.000  292.911    0.000  292.911     0.000  139.339    0.000  139.339
122.10   226.839  258.750    0.000  258.750     0.000  321.056    0.000  321.056     0.000  109.481    0.000  109.481
122.20   250.986  264.138    0.000  264.138     0.000  324.905    0.000  324.905     0.000  169.600    0.000  169.600
122.30   250.225  264.717    0.000  264.717     0.000  374.278    0.000  374.278     0.000  229.518    0.000  229.518
122.40   241.869  267.224    0.000  267.224     0.000  356.855    0.000  356.855     0.000  199.056    0.000  199.056
122.50   252.973  257.655    0.000  257.655     0.000  297.191    0.000  297.191     0.000  129.588    0.000  129.588
122.60   224.330  273.678    0.000  273.678     0.000  321.836    0.000  321.836     0.000  179.553    0.000  179.553
122.70   233.003  261.625    0.000  261.625     0.000  323.651    0.000  323.651     0.000  179.151    0.000  179.151
122.80   243.254  266.618    0.000  266.618     0.000  300.478    0.000  300.478     0.000  139.339    0.000  139.339
122.90   246.583  262.377    0.000  262.377     0.000  319.933    0.000  319.933     0.000  119.434    0.000  119.434
123.00   284.200  222.200    0.000  222.200     0.000  321.618    0.000  321.618     0.000   99.528    0.000   99.528
123.10   242.122  245.309    0.000  245.309     0.000  300.563    0.000  300.563     0.000  149.292    0.000  149.292
123.20   209.192  251.312    0.000  251.312     0.000  303.028    0.000  303.028     0.000  159.848    0.000  159.848
123.30   202.524  269.695    0.000  269.695     0.000  275.141    0.000  275.141     0.000   79.623    0.000   79.623
123.40   204.146  261.020    0.000  261.020     0.000  289.365    0.000  289.365     0.000  149.694    0.000  149.694
123.50   220.332  240.232    0.000  240.232     0.000  292.866    0.000  292.866     0.000  159.848    0.000  159.848
123.60   206.388  260.079    0.000  260.079     0.000  317.382    0.000  317.382     0.000  209.411    0.000  209.411
123.70   174.495  257.156    0.000  257.156     0.000  318.204    0.000  318.204     0.000  189.707    0.000  189.707
123.80   184.732  261.873    0.000  261.873     0.000  302.508    0.000  302.508     0.000  159.446    0.000  159.446
123.90   231.282  240.246    0.000  240.246     0.000  331.432    0.000  331.432     0.000  159.446    0.000  159.446
124.00   253.587  228.788    0.000  228.788     0.000  332.513    0.000  332.513     0.000  169.198    0.000  169.198
124.10   235.230  252.420    0.000  252.420     0.000  321.792    0.000  321.792     0.000  169.198    0.000  169.198
124.20   218.570  240.017    0.000  240.017     0.000  320.624    0.000  320.624     0.000  179.553    0.000  179.553
124.30   253.859  212.136    0.000  212.136     0.000  324.861    0.000  324.861     0.000  199.861    0.000  199.861
124.40   224.158  245.954    0.000  245.954     0.000  331.303    0.000  331.303     0.000  149.694    0.000  149.694
124.50   247.105  242.951    0.000  242.951     0.000  328.190    0.000  328.190     0.000  228.915    0.000  228.915
124.60   226.410  237.766    0.000  237.766     0.000  340.037    0.000  340.037     0.000  169.198    0.000  169.198
124.70   265.893  208.379    0.000  208.379     0.000  345.052    0.000  345.052     0.000  218.962    0.000  218.962
124.80   232.626  241.329    0.000  241.329     0.000  342.975    0.000  342.975     0.000  149.493    0.000  149.493
124.90   217.676  224.645    0.000  224.645     0.000  308.994    0.000  308.994     0.000  129.387    0.000  129.387
125.00   270.993  225.160    0.000  225.160     0.000  344.014    0.000  344.014     0.000  149.493    0.000  149.493
125.10   304.552  187.471    0.000  187.471     0.000  343.799    0.000  343.799     0.000  149.292    0.000  149.292
125.20   279.105  188.290    0.000  188.290     0.000  319.110    0.000  319.110     0.000  149.694    0.000  149.694
125.30   279.318  194.048    0.000  194.048     0.000  320.321    0.000  320.321     0.000  149.694    0.000  149.694
125.40   281.663  178.141    0.000  178.141     0.000  344.490    0.000  344.490     0.000  149.895    0.000  149.895
125.50   280.170  194.203    0.000  194.203     0.000  312.366    0.000  312.366     0.000  159.848    0.000  159.848
125.60   298.024  184.130    0.000  184.130     0.000  343.971    0.000  343.971     0.000  210.014    0.000  210.014
125.70   313.383  181.595    0.000  181.595     0.000  311.286    0.000  311.286     0.000  119.434    0.000  119.434
125.80   289.309  174.084    0.000  174.084     0.000  326.678    0.000  326.678     0.000   79.623    0.000   79.623
125.90   277.509  194.346    0.000  194.346     0.000  332.902    0.000  332.902     0.000   80.226    0.000   80.226
126.00   232.452  228.863    0.000  228.863     0.000  319.587    0.000  319.587     0.000  149.694    0.000  149.694
126.10   242.592  237.964    0.000  237.964     0.000  338.653    0.000  338.653     0.000  100.735    0.000  100.735
126.20   244.802  205.935    0.000  205.935     0.000  265.285    0.000  265.285     0.000  139.540    0.000  139.540
126.30   239.249  198.630    0.000  198.630     0.000  309.945    0.000  309.945     0.000   89.575    0.000   89.575
126.40   241.037  226.032    0.000  226.032     0.000  346.306    0.000  346.306     0.000  129.588    0.000  129.588
126.50   234.300  229.514    0.000  229.514     0.000  336.146    0.000  336.146     0.000   89.575    0.000   89.575
126.60   226.265  230.330    0.000  230.330     0.000  281.368    0.000  281.368     0.000  109.481    0.000  109.481
126.70   271.168  207.772    0.000  207.772     0.000  315.999    0.000  315.999     0.000   99.528    0.000   99.528
126.80   235.152  233.140    0.000  233.140     0.000  295.678    0.000  295.678     0.000  120.238    0.000  120.238
126.90   238.512  222.099    0.000  222.099     0.000  319.760    0.000  319.760     0.000   79.824    0.000   79.824
127.00   224.345  238.656    0.000  238.656     0.000  331.822    0.000  331.822     0.000   89.977    0.000   89.977
127.10   287.418  181.677    0.000  181.677     0.000  376.311    0.000  376.311     0.000  179.151    0.000  179.151
127.20   263.663  215.099    0.000  215.099     0.000  354.088    0.000  354.088     0.000   89.575    0.000   89.575
127.30   252.850  216.565    0.000  216.565     0.000  339.475    0.000  339.475     0.000  189.104    0.000  189.104
127.40   233.630  250.708    0.000  250.708     0.000  334.719    0.000  334.719     0.000  179.151    0.000  179.151
127.50   248.351  256.949    0.000  256.949     0.000  374.711    0.000  374.711     0.000  209.009    0.000  209.009
127.60   237.320  227.979    0.000  227.979     0.000  341.593    0.000  341.593     0.000  179.151    0.000  179.151
127.70   248.086  225.689    0.000  225.689     0.000  313.318    0.000  313.318     0.000  159.245    0.000  159.245
127.80   262.215  219.905    0.000  219.905     0.000  353.655    0.000  353.655     0.000  159.245    0.000  159.245
127.90   240.582  207.619    0.000  207.619     0.000  334.459    0.000  334.459     0.000  199.660    0.000  199.660
128.00   246.752  215.040    0.000  215.040     0.000  318.333    0.000  318.333     0.000  229.317    0.000  229.317
128.10   250.005  196.199    0.000  196.199     0.000  343.668    0.000  343.668     0.000  179.352    0.000  179.352
128.20   257.660  227.241    0.000  227.241     0.000  334.373    0.000  334.373     0.000  209.813    0.000  209.813
128.30   197.495  234.018    0.000  234.018     0.000  260.270    0.000  260.270     0.000  169.198    0.000  169.198
128.40   215.827  230.809    0.000  230.809     0.000  318.160    0.000  318.160     0.000  189.707    0.000  189.707
128.50   223.396  237.498    0.000  237.498     0.000  321.835    0.000  321.835     0.000  170.605    0.000  170.605
128.60   259.114  227.623    0.000  227.623     0.000  323.478    0.000  323.478     0.000  179.151    0.000  179.151
128.70   220.523  226.705    0.000  226.705     0.000  315.004    0.000  315.004     0.000  110.084    0.000  110.084
128.80   284.996  193.376    0.000  193.376     0.000  413.144    0.000  413.144     0.000  150.298    0.000  150.298
128.90   242.609  212.795    0.000  212.795     0.000  322.700    0.000  322.700     0.000  179.754    0.000  179.754
129.00   270.292  205.907    0.000  205.907     0.000  313.707    0.000  313.707     0.000  199.056    0.000  199.056
129.10   267.544  202.073    0.000  202.073     0.000  340.685    0.000  340.685     0.000  139.742    0.000  139.742
129.20   235.141  211.850    0.000  211.850     0.000  359.189    0.000  359.189     0.000  149.493    0.000  149.493
129.30   281.500  214.641    0.000  214.641     0.000  402.985    0.000  402.985     0.000  210.216    0.000  210.216
129.40   252.929  196.671    0.000  196.671     0.000  358.540    0.000  358.540     0.000   30.060    0.000   30.060
129.50   237.392  209.300    0.000  209.300     0.000  323.651    0.000  323.651     0.000  109.682    0.000  109.682
129.60   289.734  197.866    0.000  197.866     0.000  382.277    0.000  382.277     0.000  139.339    0.000  139.339
129.70   295.301  170.979    0.000  170.979     0.000  371.899    0.000  371.899     0.000  220.168    0.000  220.168
129.80   284.250  194.966    0.000  194.966     0.000  351.363    0.000  351.363     0.000  189.707    0.000  189.707
129.90   302.866  179.716    0.000  179.716     0.000  395.808    0.000  395.808     0.000   89.776    0.000   89.776
130.00   253.343  221.658    0.000  221.658     0.000  406.574    0.000  406.574     0.000  149.292    0.000  149.292
130.10   238.377  227.615    0.000  227.615     0.000  422.658    0.000  422.658     0.000  278.679    0.000  278.679
130.20   263.820  193.294    0.000  193.294     0.000  418.118    0.000  418.118     0.000  209.009    0.000  209.009
130.30   293.710  207.443    0.000  207.443     0.000  470.389    0.000  470.389     0.000  238.868    0.000  238.868
130.40   246.288  200.217    0.000  200.217     0.000  381.542    0.000  381.542     0.000  278.679    0.000  278.679
130.50   260.056  219.593    0.000  219.593     0.000  466.669    0.000  466.669     0.000  298.786    0.000  298.786
130.60   255.302  237.049    0.000  237.049     0.000  429.878    0.000  429.878     0.000  268.726    0.000  268.726
130.70   297.466  164.799    0.000  164.799     0.000  445.053    0.000  445.053     0.000  348.349    0.000  348.349
130.80   298.417  183.857    0.000  183.857     0.000  387.118    0.000  387.118     0.000  190.511    0.000  190.511
130.90   265.347  196.962    0.000  196.962     0.000  373.066    0.000  373.066     0.000  140.747    0.000  140.747
131.00   290.179  183.921    0.000  183.921     0.000  331.261    0.000  331.261     0.000  139.339    0.000  139.339
131.10   305.599  167.461    0.000  167.461     0.000  364.073    0.000  364.073     0.000  119.836    0.000  119.836
131.20   267.013  191.448    0.000  191.448     0.000  367.793    0.000  367.793     0.000  289.536    0.000  289.536
131.30   302.285  170.166    0.000  170.166     0.000  339.691    0.000  339.691     0.000  209.813    0.000  209.813
131.40   267.170  195.837    0.000  195.837     0.000  381.843    0.000  381.843     0.000  170.203    0.000  170.203
131.50   253.330  193.867    0.000  193.867     0.000  350.111    0.000  350.111     0.000  179.955    0.000  179.955
131.60   276.454  177.970    0.000  177.970     0.000  358.279    0.000  358.279     0.000  109.682    0.000  109.682
131.70   311.985  163.174    0.000  163.174     0.000  360.745    0.000  360.745     0.000  189.908    0.000  189.908
131.80   307.363  175.588    0.000  175.588     0.000  321.230    0.000  321.230     0.000  239.471    0.000  239.471
131.90   271.325  195.848    0.000  195.848     0.000  369.696    0.000  369.696     0.000  199.861    0.000  199.861
132.00   242.366  214.922    0.000  214.922     0.000  374.235    0.000  374.235     0.000  239.069    0.000  239.069
132.10   293.211  185.003    0.000  185.003     0.000  379.985    0.000  379.985     0.000  268.726    0.000  268.726
132.20   283.019  177.960    0.000  177.960     0.000  413.146    0.000  413.146     0.000  289.235    0.000  289.235
132.30   258.448  212.691    0.000  212.691     0.000  388.027    0.000  388.027     0.000  199.056    0.000  199.056
132.40   235.057  207.587    0.000  207.587     0.000  399.267    0.000  399.267     0.000  200.263    0.000  200.263
132.50   274.462  183.617    0.000  183.617     0.000  308.952    0.000  308.952     0.000  199.660    0.000  199.660
132.60   228.279  218.458    0.000  218.458     0.000  338.523    0.000  338.523     0.000   99.930    0.000   99.930
132.70   277.322  176.796    0.000  176.796     0.000  371.465    0.000  371.465     0.000  130.995    0.000  130.995
132.80   282.121  199.054    0.000  199.054     0.000  393.950    0.000  393.950     0.000  199.861    0.000  199.861
132.90   281.557  185.739    0.000  185.739     0.000  393.605    0.000  393.605     0.000  209.813    0.000  209.813
133.00   273.401  185.145    0.000  185.145     0.000  346.825    0.000  346.825     0.000   80.829    0.000   80.829
133.10   264.901  178.002    0.000  178.002     0.000  387.075    0.000  387.075     0.000  210.216    0.000  210.216
133.20   310.162  169.273    0.000  169.273     0.000  429.791    0.000  429.791     0.000  150.700    0.000  150.700
133.30   298.284  184.937    0.000  184.937     0.000  429.919    0.000  429.919     0.000  250.831    0.000  250.831
133.40   337.875  159.310    0.000  159.310     0.000  394.079    0.000  394.079     0.000  210.216    0.000  210.216
133.50   280.336  199.213    0.000  199.213     0.000  348.121    0.000  348.121     0.000  150.096    0.000  150.096
133.60   328.906  177.648    0.000  177.648     0.000  418.462    0.000  418.462     0.000  281.494    0.000  281.494
133.70   302.929  156.382    0.000  156.382     0.000  361.307    0.000  361.307     0.000  232.534    0.000  232.534
133.80   342.259  124.885    0.000  124.885     0.000  339.908    0.000  339.908     0.000  139.742    0.000  139.742
133.90   284.943  181.466    0.000  181.466     0.000  315.175    0.000  315.175     0.000  110.687    0.000  110.687
134.00   284.650  197.571    0.000  197.571     0.000  356.420    0.000  356.420     0.000  170.404    0.000  170.404
134.10   276.164  188.845    0.000  188.845     0.000  372.290    0.000  372.290     0.000  258.773    0.000  258.773
134.20   288.349  173.139    0.000  173.139     0.000  401.732    0.000  401.732     0.000  278.679    0.000  278.679
134.30   209.518  235.707    0.000  235.707     0.000  445.224    0.000  445.224     0.000  229.116    0.000  229.116
134.40   225.111  218.463    0.000  218.463     0.000  414.789    0.000  414.789     0.000  209.009    0.000  209.009
134.50   244.978  223.470    0.000  223.470     0.000  398.359    0.000  398.359     0.000  179.151    0.000  179.151
134.60   274.110  210.038    0.000  210.038     0.000  424.213    0.000  424.213     0.000  258.773    0.000  258.773
134.70   247.746  226.146    0.000  226.146     0.000  425.079    0.000  425.079     0.000  228.915    0.000  228.915
134.80   255.314  217.723    0.000  217.723     0.000  411.763    0.000  411.763     0.000  228.915    0.000  228.915
134.90   234.795  233.144    0.000  233.144     0.000  406.618    0.000  406.618     0.000  248.820    0.000  248.820
135.00   228.602  219.973    0.000  219.973     0.000  374.970    0.000  374.970     0.000  258.773    0.000  258.773
135.10   225.017  236.151    0.000  236.151     0.000  406.964    0.000  406.964     0.000  228.915    0.000  228.915
135.20   267.630  226.932    0.000  226.932     0.000  382.537    0.000  382.537     0.000  238.868    0.000  238.868
135.30   246.336  227.821    0.000  227.821     0.000  404.759    0.000  404.759     0.000  209.009    0.000  209.009
135.40   270.925  212.497    0.000  212.497     0.000  337.269    0.000  337.269     0.000  159.647    0.000  159.647
135.50   285.100  192.910    0.000  192.910     0.000  386.902    0.000  386.902     0.000  169.600    0.000  169.600
135.60   281.114  183.917    0.000  183.917     0.000  348.163    0.000  348.163     0.000  170.404    0.000  170.404
135.70   282.639  197.323    0.000  197.323     0.000  466.452    0.000  466.452     0.000  338.597    0.000  338.597
135.80   293.668  197.112    0.000  197.112     0.000  450.974    0.000  450.974     0.000  209.411    0.000  209.411
135.90   294.498  183.819    0.000  183.819     0.000  363.079    0.000  363.079     0.000   59.717    0.000   59.717
136.00   276.690  204.199    0.000  204.199     0.000  432.557    0.000  432.557     0.000  149.292    0.000  149.292
136.10   253.225  205.624    0.000  205.624     0.000  380.591    0.000  380.591     0.000  149.292    0.000  149.292
136.20   280.013  181.325    0.000  181.325     0.000  336.751    0.000  336.751     0.000   99.528    0.000   99.528
136.30   292.843  194.117    0.000  194.117     0.000  374.968    0.000  374.968     0.000  109.682    0.000  109.682
136.40   320.165  174.067    0.000  174.067     0.000  400.737    0.000  400.737     0.000  159.647    0.000  159.647
136.50   288.836  204.752    0.000  204.752     0.000  448.426    0.000  448.426     0.000  268.726    0.000  268.726
136.60   269.819  228.768    0.000  228.768     0.000  494.729    0.000  494.729     0.000  288.833    0.000  288.833
136.70   314.779  201.415    0.000  201.415     0.000  461.828    0.000  461.828     0.000  298.585    0.000  298.585
136.80   306.007  190.184    0.000  190.184     0.000  407.180    0.000  407.180     0.000  268.726    0.000  268.726
136.90   306.260  184.372    0.000  184.372     0.000  419.068    0.000  419.068     0.000  238.868    0.000  238.868
137.00   263.533  189.035    0.000  189.035     0.000  387.853    0.000  387.853     0.000  110.084    0.000  110.084
137.10   257.589  222.516    0.000  222.516     0.000  386.512    0.000  386.512     0.000  149.493    0.000  149.493
137.20   222.723  224.233    0.000  224.233     0.000  384.957    0.000  384.957     0.000  209.210    0.000  209.210
137.30   243.498  206.410    0.000  206.410     0.000  358.668    0.000  358.668     0.000  170.404    0.000  170.404
137.40   252.327  205.254    0.000  205.254     0.000  382.837    0.000  382.837     0.000  180.960    0.000  180.960
137.50   274.964  204.951    0.000  204.951     0.000  361.523    0.000  361.523     0.000  129.789    0.000  129.789
137.60   260.085  217.095    0.000  217.095     0.000  423.651    0.000  423.651     0.000  229.116    0.000  229.116
137.70   294.543  196.337    0.000  196.337     0.000  413.016    0.000  413.016     0.000  190.109    0.000  190.109
137.80   283.858  185.026    0.000  185.026     0.000  392.220    0.000  392.220     0.000  180.759    0.000  180.759
137.90   266.609  200.397    0.000  200.397     0.000  346.868    0.000  346.868     0.000  129.789    0.000  129.789
138.00   248.623  183.850    0.000  183.850     0.000  363.729    0.000  363.729     0.000  129.990    0.000  129.990
138.10   264.591  185.414    0.000  185.414     0.000  368.095    0.000  368.095     0.000   69.670    0.000   69.670
138.20   264.328  192.984    0.000  192.984     0.000  358.064    0.000  358.064     0.000  149.493    0.000  149.493
138.30   266.509  189.432    0.000  189.432     0.000  339.258    0.000  339.258     0.000  119.836    0.000  119.836
138.40   263.236  196.291    0.000  196.291     0.000  321.056    0.000  321.056     0.000   69.670    0.000   69.670
138.50   250.265  192.536    0.000  192.536     0.000  330.871    0.000  330.871     0.000   70.072    0.000   70.072
138.60   303.330  162.824    0.000  162.824     0.000  384.050    0.000  384.050     0.000  248.820    0.000  248.820
138.70   257.738  228.044    0.000  228.044     0.000  367.706    0.000  367.706     0.000  189.305    0.000  189.305
138.80   277.272  204.499    0.000  204.499     0.000  386.989    0.000  386.989     0.000  129.387    0.000  129.387
138.90   247.868  220.459    0.000  220.459     0.000  358.628    0.000  358.628     0.000  228.915    0.000  228.915
139.00   242.883  221.555    0.000  221.555     0.000  338.956    0.000  338.956     0.000  119.836    0.000  119.836
139.10   255.248  212.771    0.000  212.771     0.000  337.054    0.000  337.054     0.000   89.776    0.000   89.776
139.20   221.344  238.782    0.000  238.782     0.000  280.676    0.000  280.676     0.000   60.320    0.000   60.320
139.30   227.420  223.813    0.000  223.813     0.000  299.785    0.000  299.785     0.000  109.481    0.000  109.481
139.40   257.359  227.782    0.000  227.782     0.000  298.445    0.000  298.445     0.000   79.824    0.000   79.824
139.50   239.826  235.707    0.000  235.707     0.000  342.198    0.000  342.198     0.000   89.977    0.000   89.977
139.60   218.545  236.371    0.000  236.371     0.000  365.372    0.000  365.372     0.000  149.292    0.000  149.292
139.70   221.271  218.466    0.000  218.466     0.000  365.934    0.000  365.934     0.000  159.245    0.000  159.245
139.80   247.969  215.524    0.000  215.524     0.000  391.140    0.000  391.140     0.000  159.446    0.000  159.446
139.90   217.153  238.571    0.000  238.571     0.000  362.389    0.000  362.389     0.000  110.687    0.000  110.687
140.00   211.740  241.803    0.000  241.803     0.000  343.453    0.000  343.453     0.000   69.670    0.000   69.670
140.10   205.627  232.968    0.000  232.968     0.000  338.956    0.000  338.956     0.000  120.037    0.000  120.037
140.20   243.076  219.954    0.000  219.954     0.000  362.258    0.000  362.258     0.000  119.434    0.000  119.434
140.30   267.749  192.766    0.000  192.766     0.000  326.719    0.000  326.719     0.000   69.871    0.000   69.871
140.40   308.600  176.876    0.000  176.876     0.000  311.719    0.000  311.719     0.000   89.776    0.000   89.776
140.50   230.145  243.744    0.000  243.744     0.000  306.790    0.000  306.790     0.000   79.623    0.000   79.623
140.60   243.881  238.428    0.000  238.428     0.000  354.303    0.000  354.303     0.000  139.540    0.000  139.540
140.70   241.434  230.337    0.000  230.337     0.000  339.603    0.000  339.603     0.000  119.434    0.000  119.434
140.80   249.748  210.537    0.000  210.537     0.000  319.672    0.000  319.672     0.000   69.670    0.000   69.670
140.90   242.393  203.834    0.000  203.834     0.000  333.335    0.000  333.335     0.000   69.871    0.000   69.871
141.00   282.139  211.830    0.000  211.830     0.000  342.329    0.000  342.329     0.000  100.131    0.000  100.131
141.10   259.362  240.549    0.000  240.549     0.000  331.734    0.000  331.734     0.000  199.257    0.000  199.257
141.20   231.218  242.429    0.000  242.429     0.000  328.665    0.000  328.665     0.000  119.635    0.000  119.635
141.30   229.354  226.624    0.000  226.624     0.000  319.671    0.000  319.671     0.000  150.096    0.000  150.096
141.40   227.606  232.384    0.000  232.384     0.000  288.933    0.000  288.933     0.000   99.528    0.000   99.528
141.50   234.159  190.909    0.000  190.909     0.000  305.709    0.000  305.709     0.000  129.387    0.000  129.387
141.60   262.200  192.940    0.000  192.940     0.000  296.327    0.000  296.327     0.000  139.943    0.000  139.943
141.70   245.626  214.821    0.000  214.821     0.000  315.350    0.000  315.350     0.000  139.540    0.000  139.540
141.80   260.301  182.523    0.000  182.523     0.000  292.392    0.000  292.392     0.000  189.104    0.000  189.104
141.90   265.309  190.587    0.000  190.587     0.000  321.619    0.000  321.619     0.000  199.257    0.000  199.257
142.00   291.262  184.639    0.000  184.639     0.000  370.689    0.000  370.689     0.000  218.962    0.000  218.962
142.10   261.350  229.178    0.000  229.178     0.000  388.676    0.000  388.676     0.000  189.104    0.000  189.104
142.20   249.552  229.355    0.000  229.355     0.000  332.385    0.000  332.385     0.000  149.292    0.000  149.292
142.30   260.949  222.852    0.000  222.852     0.000  303.330    0.000  303.330     0.000  100.332    0.000  100.332
142.40   277.534  222.976    0.000  222.976     0.000  388.589    0.000  388.589     0.000  229.317    0.000  229.317
142.50   230.560  243.985    0.000  243.985     0.000  329.227    0.000  329.227     0.000   90.380    0.000   90.380
142.60   237.597  219.088    0.000  219.088     0.000  305.839    0.000  305.839     0.000  170.002    0.000  170.002
142.70   213.015  237.366    0.000  237.366     0.000  329.920    0.000  329.920     0.000  129.990    0.000  129.990
142.80   240.202  234.582    0.000  234.582     0.000  330.396    0.000  330.396     0.000  189.104    0.000  189.104
142.90   237.774  241.931    0.000  241.931     0.000  325.380    0.000  325.380     0.000  179.352    0.000  179.352
143.00   232.230  217.059    0.000  217.059     0.000  334.287    0.000  334.287     0.000  150.298    0.000  150.298
143.10   247.806  223.341    0.000  223.341     0.000  308.346    0.000  308.346     0.000  160.049    0.000  160.049
143.20   241.603  237.535    0.000  237.535     0.000  335.583    0.000  335.583     0.000  199.056    0.000  199.056
143.30   247.289  225.600    0.000  225.600     0.000  330.266    0.000  330.266     0.000  170.002    0.000  170.002
143.40   252.437  225.467    0.000  225.467     0.000  297.926    0.000  297.926     0.000  169.198    0.000  169.198
143.50   247.158  238.809    0.000  238.809     0.000  337.529    0.000  337.529     0.000  179.553    0.000  179.553
143.60   256.739  261.041    0.000  261.041     0.000  319.500    0.000  319.500     0.000  129.990    0.000  129.990
143.70   232.421  239.866    0.000  239.866     0.000  308.216    0.000  308.216     0.000  169.801    0.000  169.801
143.80   237.925  229.266    0.000  229.266     0.000  303.459    0.000  303.459     0.000   19.906    0.000   19.906
143.90   249.832  229.493    0.000  229.493     0.000  280.934    0.000  280.934     0.000  159.245    0.000  159.245
144.00   226.813  245.402    0.000  245.402     0.000  337.875    0.000  337.875     0.000  190.511    0.000  190.511
144.10   242.536  224.793    0.000  224.793     0.000  309.036    0.000  309.036     0.000   89.776    0.000   89.776
144.20   256.391  227.603    0.000  227.603     0.000  351.148    0.000  351.148     0.000  160.653    0.000  160.653
144.30   239.322  226.165    0.000  226.165     0.000  265.760    0.000  265.760     0.000  119.434    0.000  119.434
144.40   235.574  227.627    0.000  227.627     0.000  291.830    0.000  291.830     0.000   89.575    0.000   89.575
144.50   227.090  223.802    0.000  223.802     0.000  295.117    0.000  295.117     0.000  129.387    0.000  129.387
144.60   248.732  233.282    0.000  233.282     0.000  337.443    0.000  337.443     0.000  139.339    0.000  139.339
144.70   239.136  236.215    0.000  236.215     0.000  337.658    0.000  337.658     0.000  189.104    0.000  189.104
144.80   219.610  224.495    0.000  224.495     0.000  313.621    0.000  313.621     0.000  179.151    0.000  179.151
144.90   213.216  231.894    0.000  231.894     0.000  334.070    0.000  334.070     0.000  199.056    0.000  199.056
145.00   231.817  227.827    0.000  227.827     0.000  334.762    0.000  334.762     0.000  169.198    0.000  169.198
145.10   262.002  210.041    0.000  210.041     0.000  278.212    0.000  278.212     0.000  109.481    0.000  109.481
145.20   280.197  193.326    0.000  193.326     0.000  313.015    0.000  313.015     0.000  129.588    0.000  129.588
145.30   297.266  188.607    0.000  188.607     0.000  273.154    0.000  273.154     0.000  140.345    0.000  140.345
145.40   292.574  188.964    0.000  188.964     0.000  291.571    0.000  291.571     0.000   89.575    0.000   89.575
145.50   284.701  183.124    0.000  183.124     0.000  302.423    0.000  302.423     0.000  109.481    0.000  109.481
145.60   321.667  157.510    0.000  157.510     0.000  311.373    0.000  311.373     0.000  119.434    0.000  119.434
145.70   289.702  190.731    0.000  190.731     0.000  286.467    0.000  286.467     0.000   89.977    0.000   89.977
145.80   299.359  226.281    0.000  226.281     0.000  329.790    0.000  329.790     0.000  189.305    0.000  189.305
145.90   251.824  224.373    0.000  224.373     0.000  291.831    0.000  291.831     0.000   79.623    0.000   79.623
146.00   242.465  228.154    0.000  228.154     0.000  309.816    0.000  309.816     0.000  110.888    0.000  110.888
146.10   242.096  231.213    0.000  231.213     0.000  307.265    0.000  307.265     0.000  109.481    0.000  109.481
146.20   220.864  238.286    0.000  238.286     0.000  303.374    0.000  303.374     0.000  140.747    0.000  140.747
146.30   231.109  239.803    0.000  239.803     0.000  331.865    0.000  331.865     0.000  120.238    0.000  120.238
146.40   266.044  216.474    0.000  216.474     0.000  335.496    0.000  335.496     0.000   59.717    0.000   59.717
146.50   280.819  195.313    0.000  195.313     0.000  312.799    0.000  312.799     0.000   10.154    0.000   10.154
146.60   270.711  220.116    0.000  220.116     0.000  303.848    0.000  303.848     0.000   50.568    0.000   50.568
146.70   279.014  232.771    0.000  232.771     0.000  318.204    0.000  318.204     0.000   90.380    0.000   90.380
146.80   280.368  174.503    0.000  174.503     0.000  277.001    0.000  277.001     0.000   30.261    0.000   30.261
146.90   274.682  184.658    0.000  184.658     0.000  308.171    0.000  308.171     0.000   89.575    0.000   89.575
147.00   291.885  197.821    0.000  197.821     0.000  390.491    0.000  390.491     0.000  159.245    0.000  159.245
147.10   237.574  225.143    0.000  225.143     0.000  319.242    0.000  319.242     0.000  139.339    0.000  139.339
147.20   232.689  253.102    0.000  253.102     0.000  332.039    0.000  332.039     0.000  159.245    0.000  159.245
147.30   231.449  232.336    0.000  232.336     0.000  333.767    0.000  333.767     0.000  139.339    0.000  139.339
147.40   269.650  245.662    0.000  245.662     0.000  355.472    0.000  355.472     0.000   89.575    0.000   89.575
147.50   257.236  235.412    0.000  235.412     0.000  303.504    0.000  303.504     0.000   59.717    0.000   59.717
147.60   251.134  218.405    0.000  218.405     0.000  269.782    0.000  269.782     0.000   19.906    0.000   19.906
147.70   306.601  184.720    0.000  184.720     0.000  317.771    0.000  317.771     0.000   80.427    0.000   80.427
147.80   276.117  216.623    0.000  216.623     0.000  329.227    0.000  329.227     0.000  109.682    0.000  109.682
147.90   261.340  201.069    0.000  201.069     0.000  274.018    0.000  274.018     0.000  130.794    0.000  130.794
148.00   247.376  224.766    0.000  224.766     0.000  289.669    0.000  289.669     0.000  160.049    0.000  160.049
148.10   263.365  212.729    0.000  212.729     0.000  294.640    0.000  294.640     0.000  149.493    0.000  149.493
148.20   271.062  190.887    0.000  190.887     0.000  271.251    0.000  271.251     0.000   59.918    0.000   59.918
148.30   291.935  173.877    0.000  173.877     0.000  270.646    0.000  270.646     0.000   40.012    0.000   40.012
148.40   262.392  233.722    0.000  233.722     0.000  311.848    0.000  311.848     0.000  100.332    0.000  100.332
148.50   225.043  246.061    0.000  246.061     0.000  305.925    0.000  305.925     0.000  121.444    0.000  121.444
148.60   226.441  227.845    0.000  227.845     0.000  276.568    0.000  276.568     0.000    9.953    0.000    9.953
148.70   245.503  223.342    0.000  223.342     0.000  295.722    0.000  295.722     0.000   20.107    0.000   20.107
148.80   257.366  228.895    0.000  228.895     0.000  306.616    0.000  306.616     0.000   19.906    0.000   19.906
148.90   263.818  210.595    0.000  210.595     0.000  249.374    0.000  249.374     0.000    9.953    0.000    9.953
149.00   280.851  196.860    0.000  196.860     0.000  313.014    0.000  313.014     0.000   40.012    0.000   40.012
149.10   271.165  189.273    0.000  189.273     0.000  298.098    0.000  298.098     0.000  100.936    0.000  100.936
149.20   272.052  175.978    0.000  175.978     0.000  293.430    0.000  293.430     0.000   30.060    0.000   30.060
149.30   267.728  220.038    0.000  220.038     0.000  315.912    0.000  315.912     0.000   50.166    0.000   50.166
149.40   259.251  208.315    0.000  208.315     0.000  284.090    0.000  284.090     0.000   89.575    0.000   89.575
149.50   233.509  245.729    0.000  245.729     0.000  303.893    0.000  303.893     0.000  129.588    0.000  129.588
149.60   254.766  189.091    0.000  189.091     0.000  283.357    0.000  283.357     0.000  179.352    0.000  179.352
149.70   309.505  176.618    0.000  176.618     0.000  326.850    0.000  326.850     0.000  179.151    0.000  179.151
149.80   286.966  190.669    0.000  190.669     0.000  375.704    0.000  375.704     0.000  219.565    0.000  219.565
149.90   309.277  191.790    0.000  191.790     0.000  427.154    0.000  427.154     0.000  100.533    0.000  100.533
150.00   265.516  186.107    0.000  186.107     0.000  322.570    0.000  322.570     0.000  119.434    0.000  119.434
150.10   245.227  219.163    0.000  219.163     0.000  316.042    0.000  316.042     0.000  110.084    0.000  110.084
150.20   250.009  215.022    0.000  215.022     0.000  365.155    0.000  365.155     0.000  199.157    0.000  199.157
150.30   258.296  205.855    0.000  205.855     0.000  347.992    0.000  347.992     0.000  129.387    0.000  129.387
150.40   286.401  214.996    0.000  214.996     0.000  363.209    0.000  363.209     0.000  220.973    0.000  220.973
150.50   282.830  187.070    0.000  187.070     0.000  343.236    0.000  343.236     0.000  131.397    0.000  131.397
150.60   315.296  201.586    0.000  201.586     0.000  364.075    0.000  364.075     0.000   70.072    0.000   70.072
150.70   301.516  214.714    0.000  214.714     0.000  388.805    0.000  388.805     0.000  120.841    0.000  120.841
150.80   321.997  188.430    0.000  188.430     0.000  414.616    0.000  414.616     0.000  119.434    0.000  119.434
150.90   284.995  224.875    0.000  224.875     0.000  449.982    0.000  449.982     0.000  228.915    0.000  228.915
151.00   310.871  211.205    0.000  211.205     0.000  351.710    0.000  351.710     0.000   49.764    0.000   49.764
151.10   291.237  235.857    0.000  235.857     0.000  388.675    0.000  388.675     0.000  110.486    0.000  110.486
151.20   289.264  218.553    0.000  218.553     0.000  370.603    0.000  370.603     0.000   79.623    0.000   79.623
151.30   280.719  205.600    0.000  205.600     0.000  371.598    0.000  371.598     0.000   29.858    0.000   29.858
151.40   272.353  206.314    0.000  206.314     0.000  374.149    0.000  374.149     0.000   49.764    0.000   49.764
151.50   272.263  225.001    0.000  225.001     0.000  375.576    0.000  375.576     0.000  159.245    0.000  159.245
151.60   246.519  237.266    0.000  237.266     0.000  370.258    0.000  370.258     0.000   89.575    0.000   89.575
151.70   237.964  223.334    0.000  223.334     0.000  341.808    0.000  341.808     0.000   89.575    0.000   89.575
151.80   288.052  192.944    0.000  192.944     0.000  383.185    0.000  383.185     0.000   59.717    0.000   59.717
151.90   332.079  169.490    0.000  169.490     0.000  450.674    0.000  450.674     0.000  119.434    0.000  119.434
152.00   338.948  179.934    0.000  179.934     0.000  391.011    0.000  391.011     0.000  179.352    0.000  179.352
152.10   332.499  159.834    0.000  159.834     0.000  384.135    0.000  384.135     0.000  159.245    0.000  159.245
152.20   303.915  169.645    0.000  169.645     0.000  337.270    0.000  337.270     0.000  140.144    0.000  140.144
152.30   314.025  177.812    0.000  177.812     0.000  306.055    0.000  306.055     0.000  119.434    0.000  119.434
152.40   309.347  166.415    0.000  166.415     0.000  314.269    0.000  314.269     0.000  140.144    0.000  140.144
152.50   349.656  136.776    0.000  136.776     0.000  306.270    0.000  306.270     0.000  149.694    0.000  149.694
152.60   334.103  141.373    0.000  141.373     0.000  292.998    0.000  292.998     0.000   79.824    0.000   79.824
152.70   346.257  111.450    0.000  111.450     0.000  344.616    0.000  344.616     0.000  151.102    0.000  151.102
152.80   368.616  144.233    0.000  144.233     0.000  383.138    0.000  383.138     0.000  139.943    0.000  139.943
152.90   292.499  176.509    0.000  176.509     0.000  380.720    0.000  380.720     0.000  190.109    0.000  190.109
153.00   339.714  147.658    0.000  147.658     0.000  404.672    0.000  404.672     0.000  179.553    0.000  179.553
153.10   313.779  170.091    0.000  170.091     0.000  372.462    0.000  372.462     0.000  139.943    0.000  139.943
153.20   334.212  138.297    0.000  138.297     0.000  386.081    0.000  386.081     0.000  149.895    0.000  149.895
153.30   380.802  147.726    0.000  147.726     0.000  371.293    0.000  371.293     0.000  150.298    0.000  150.298
153.40   331.819  168.153    0.000  168.153     0.000  414.486    0.000  414.486     0.000  199.056    0.000  199.056
153.50   337.715  147.674    0.000  147.674     0.000  437.789    0.000  437.789     0.000  209.411    0.000  209.411
153.60   323.074  167.139    0.000  167.139     0.000  384.567    0.000  384.567     0.000   79.824    0.000   79.824
153.70   350.498  165.471    0.000  165.471     0.000  445.918    0.000  445.918     0.000  119.635    0.000  119.635
153.80   354.521  152.462    0.000  152.462     0.000  378.646    0.000  378.646     0.000  149.493    0.000  149.493
153.90   329.340  162.003    0.000  162.003     0.000  431.391    0.000  431.391     0.000  279.282    0.000  279.282
154.00   339.617  164.971    0.000  164.971     0.000  433.336    0.000  433.336     0.000  169.600    0.000  169.600
154.10   274.414  173.946    0.000  173.946     0.000  377.867    0.000  377.867     0.000  139.540    0.000  139.540
154.20   247.532  209.230    0.000  209.230     0.000  341.204    0.000  341.204     0.000   99.930    0.000   99.930
154.30   201.430  256.181    0.000  256.181     0.000  366.842    0.000  366.842     0.000  129.387    0.000  129.387
154.40   224.328  242.826    0.000  242.826     0.000  378.818    0.000  378.818     0.000   99.528    0.000   99.528
154.50   242.777  245.951    0.000  245.951     0.000  378.602    0.000  378.602     0.000  159.446    0.000  159.446
154.60   258.122  219.248    0.000  219.248     0.000  344.965    0.000  344.965     0.000  110.486    0.000  110.486
154.70   267.070  246.137    0.000  246.137     0.000  363.383    0.000  363.383     0.000  120.238    0.000  120.238
154.80   262.320  213.061    0.000  213.061     0.000  325.982    0.000  325.982     0.000   89.575    0.000   89.575
154.90   239.140  228.898    0.000  228.898     0.000  339.259    0.000  339.259     0.000   89.575    0.000   89.575
155.00   287.910  214.230    0.000  214.230     0.000  361.178    0.000  361.178     0.000  109.481    0.000  109.481
155.10   300.177  158.142    0.000  158.142     0.000  323.391    0.000  323.391     0.000   79.824    0.000   79.824
155.20   312.099  169.741    0.000  169.741     0.000  337.831    0.000  337.831     0.000   90.179    0.000   90.179
155.30   306.032  192.595    0.000  192.595     0.000  359.535    0.000  359.535     0.000  149.895    0.000  149.895
155.40   257.120  235.078    0.000  235.078     0.000  341.375    0.000  341.375     0.000   69.670    0.000   69.670
155.50   200.346  238.624    0.000  238.624     0.000  343.667    0.000  343.667     0.000  139.339    0.000  139.339
155.60   283.368  201.100    0.000  201.100     0.000  375.314    0.000  375.314     0.000  139.641    0.000  139.641
155.70   294.923  189.447    0.000  189.447     0.000  397.623    0.000  397.623     0.000  190.310    0.000  190.310
155.80   304.677  188.777    0.000  188.777     0.000  380.719    0.000  380.719     0.000  120.238    0.000  120.238
155.90   282.188  195.769    0.000  195.769     0.000  345.439    0.000  345.439     0.000  130.191    0.000  130.191
156.00   311.973  174.182    0.000  174.182     0.000  316.387    0.000  316.387     0.000   99.729    0.000   99.729
156.10   282.573  193.601    0.000  193.601     0.000  305.621    0.000  305.621     0.000   99.930    0.000   99.930
156.20   232.915  223.095    0.000  223.095     0.000  278.428    0.000  278.428     0.000  109.481    0.000  109.481
156.30   303.065  192.447    0.000  192.447     0.000  333.810    0.000  333.810     0.000  210.417    0.000  210.417
156.40   267.926  223.176    0.000  223.176     0.000  309.557    0.000  309.557     0.000  149.493    0.000  149.493
156.50   260.710  210.592    0.000  210.592     0.000  327.845    0.000  327.845     0.000  190.310    0.000  190.310
156.60   262.647  216.338    0.000  216.338     0.000  303.893    0.000  303.893     0.000   99.729    0.000   99.729
156.70   259.366  215.838    0.000  215.838     0.000  288.112    0.000  288.112     0.000  129.387    0.000  129.387
156.80   231.479  230.797    0.000  230.797     0.000  314.053    0.000  314.053     0.000  120.037    0.000  120.037
156.90   204.315  256.487    0.000  256.487     0.000  269.349    0.000  269.349     0.000   69.670    0.000   69.670
157.00   204.542  250.997    0.000  250.997     0.000  250.282    0.000  250.282     0.000   29.858    0.000   29.858
157.10   210.560  221.143    0.000  221.143     0.000  267.619    0.000  267.619     0.000   40.414    0.000   40.414
157.20   234.463  225.953    0.000  225.953     0.000  270.946    0.000  270.946     0.000   99.628    0.000   99.628
157.30   236.328  231.154    0.000  231.154     0.000  284.652    0.000  284.652     0.000  139.741    0.000  139.741
157.40   253.679  239.947    0.000  239.947     0.000  278.297    0.000  278.297     0.000   79.623    0.000   79.623
157.50   244.658  220.261    0.000  220.261     0.000  242.240    0.000  242.240     0.000   39.811    0.000   39.811
157.60   211.494  278.846    0.000  278.846     0.000  262.127    0.000  262.127     0.000   79.623    0.000   79.623
157.70   214.973  242.888    0.000  242.888     0.000  258.281    0.000  258.281     0.000   29.858    0.000   29.858
157.80   202.771  253.062    0.000  253.062     0.000  300.996    0.000  300.996     0.000    9.953    0.000    9.953
157.90   187.648  260.405    0.000  260.405     0.000  258.454    0.000  258.454     0.000   49.764    0.000   49.764
158.00   165.397  277.527    0.000  277.527     0.000  295.808    0.000  295.808     0.000   99.528    0.000   99.528
158.10   222.970  243.756    0.000  243.756     0.000  292.305    0.000  292.305     0.000   59.717    0.000   59.717
158.20   218.914  221.266    0.000  221.266     0.000  278.904    0.000  278.904     0.000   99.528    0.000   99.528
158.30   225.604  222.216    0.000  222.216     0.000  292.045    0.000  292.045     0.000  129.387    0.000  129.387
158.40   256.512  223.465    0.000  223.465     0.000  310.638    0.000  310.638     0.000    9.953    0.000    9.953
158.50   228.844  227.209    0.000  227.209     0.000  378.558    0.000  378.558     0.000  209.210    0.000  209.210
158.60   263.128  197.447    0.000  197.447     0.000  328.277    0.000  328.277     0.000   59.717    0.000   59.717
158.70   218.153  248.702    0.000  248.702     0.000  350.630    0.000  350.630     0.000   99.528    0.000   99.528
158.80   224.355  248.966    0.000  248.966     0.000  352.012    0.000  352.012     0.000   49.764    0.000   49.764
158.90   220.517  233.019    0.000  233.019     0.000  292.522    0.000  292.522     0.000   19.906    0.000   19.906
159.00   232.218  238.204    0.000  238.204     0.000  311.632    0.000  311.632     0.000   49.764    0.000   49.764
159.10   205.496  240.098    0.000  240.098     0.000  301.948    0.000  301.948     0.000   79.824    0.000   79.824
159.20   221.943  236.979    0.000  236.979     0.000  350.283    0.000  350.283     0.000  111.089    0.000  111.089
159.30   241.408  238.790    0.000  238.790     0.000  301.602    0.000  301.602     0.000   39.811    0.000   39.811
159.40   248.438  237.713    0.000  237.713     0.000  347.949    0.000  347.949     0.000  159.245    0.000  159.245
159.50   249.808  223.451    0.000  223.451     0.000  361.006    0.000  361.006     0.000   89.575    0.000   89.575
159.60   276.516  228.424    0.000  228.424     0.000  357.287    0.000  357.287     0.000  159.245    0.000  159.245
159.70   217.365  243.476    0.000  243.476     0.000  327.369    0.000  327.369     0.000   80.025    0.000   80.025
159.80   231.248  246.247    0.000  246.247     0.000  296.068    0.000  296.068     0.000    9.953    0.000    9.953
159.90   235.639  233.644    0.000  233.644     0.000  312.367    0.000  312.367     0.000   29.858    0.000   29.858
160.00   224.868  266.773    0.000  266.773     0.000  315.869    0.000  315.869     0.000   19.906    0.000   19.906
160.10   242.278  228.385    0.000  228.385     0.000  313.620    0.000  313.620     0.000   19.906    0.000   19.906
160.20   252.838  236.201    0.000  236.201     0.000  338.264    0.000  338.264     0.000   49.764    0.000   49.764
160.30   255.121  222.795    0.000  222.795     0.000  357.546    0.000  357.546     0.000   69.670    0.000   69.670
160.40   217.280  231.753    0.000  231.753     0.000  353.396    0.000  353.396     0.000   89.776    0.000   89.776
160.50   262.496  225.106    0.000  225.106     0.000  363.946    0.000  363.946     0.000  109.481    0.000  109.481
160.60   244.619  233.453    0.000  233.453     0.000  325.034    0.000  325.034     0.000   79.623    0.000   79.623
160.70   257.019  242.292    0.000  242.292     0.000  375.704    0.000  375.704     0.000  169.198    0.000  169.198
160.80   248.586  218.040    0.000  218.040     0.000  306.444    0.000  306.444     0.000   79.623    0.000   79.623
160.90   263.673  222.425    0.000  222.425     0.000  332.686    0.000  332.686     0.000  139.339    0.000  139.339
161.00   277.475  203.543    0.000  203.543     0.000  357.979    0.000  357.979     0.000  109.481    0.000  109.481
161.10   266.731  222.946    0.000  222.946     0.000  311.718    0.000  311.718     0.000   59.717    0.000   59.717
161.20   264.995  220.217    0.000  220.217     0.000  313.189    0.000  313.189     0.000  149.292    0.000  149.292
161.30   260.981  207.940    0.000  207.940     0.000  256.549    0.000  256.549     0.000  109.481    0.000  109.481
161.40   232.040  248.084    0.000  248.084     0.000  307.783    0.000  307.783     0.000   99.528    0.000   99.528
161.50   269.510  217.803    0.000  217.803     0.000  331.001    0.000  331.001     0.000    9.953    0.000    9.953
161.60   255.882  222.634    0.000  222.634     0.000  291.225    0.000  291.225     0.000   49.764    0.000   49.764
161.70   242.533  230.209    0.000  230.209     0.000  324.948    0.000  324.948     0.000   39.811    0.000   39.811
161.80   246.861  220.140    0.000  220.140     0.000  312.539    0.000  312.539     0.000   89.575    0.000   89.575
161.90   276.183  196.521    0.000  196.521     0.000  315.479    0.000  315.479     0.000  119.434    0.000  119.434
162.00   291.022  172.468    0.000  172.468     0.000  306.184    0.000  306.184     0.000  109.481    0.000  109.481
162.10   239.505  216.438    0.000  216.438     0.000  297.667    0.000  297.667     0.000   69.670    0.000   69.670
162.20   261.588  216.314    0.000  216.314     0.000  311.805    0.000  311.805     0.000  109.481    0.000  109.481
162.30   274.656  224.623    0.000  224.623     0.000  334.503    0.000  334.503     0.000   89.575    0.000   89.575
162.40   270.202  231.588    0.000  231.588     0.000  304.368    0.000  304.368     0.000   89.776    0.000   89.776
162.50   298.720  203.107    0.000  203.107     0.000  337.141    0.000  337.141     0.000  109.481    0.000  109.481
162.60   274.723  214.432    0.000  214.432     0.000  303.590    0.000  303.590     0.000  129.387    0.000  129.387
162.70   269.634  201.694    0.000  201.694     0.000  294.943    0.000  294.943     0.000   89.575    0.000   89.575
162.80   269.356  217.780    0.000  217.780     0.000  324.689    0.000  324.689     0.000  139.339    0.000  139.339
162.90   264.840  219.531    0.000  219.531     0.000  334.978    0.000  334.978     0.000  129.588    0.000  129.588
163.00   240.619  225.132    0.000  225.132     0.000  285.908    0.000  285.908     0.000   79.623    0.000   79.623
163.10   281.600  237.055    0.000  237.055     0.000  343.061    0.000  343.061     0.000   89.575    0.000   89.575
163.20   293.874  173.620    0.000  173.620     0.000  281.582    0.000  281.582     0.000  149.292    0.000  149.292
163.30   251.920  207.396    0.000  207.396     0.000  231.085    0.000  231.085     0.000   89.575    0.000   89.575
163.40   280.536  179.547    0.000  179.547     0.000  261.652    0.000  261.652     0.000   89.575    0.000   89.575
163.50   232.942  222.359    0.000  222.359     0.000  269.522    0.000  269.522     0.000  129.387    0.000  129.387
163.60   249.504  221.440    0.000  221.440     0.000  285.388    0.000  285.388     0.000   69.670    0.000   69.670
163.70   236.934  232.502    0.000  232.502     0.000  274.794    0.000  274.794     0.000   79.623    0.000   79.623
163.80   236.465  212.315    0.000  212.315     0.000  278.426    0.000  278.426     0.000   89.776    0.000   89.776
163.90   244.321  226.915    0.000  226.915     0.000  286.772    0.000  286.772     0.000   89.575    0.000   89.575
164.00   292.891  207.059    0.000  207.059     0.000  289.668    0.000  289.668     0.000   99.528    0.000   99.528
164.10   246.134  216.116    0.000  216.116     0.000  296.369    0.000  296.369     0.000   99.528    0.000   99.528
164.20   248.695  213.004    0.000  213.004     0.000  249.634    0.000  249.634     0.000   29.858    0.000   29.858
164.30   285.734  185.969    0.000  185.969     0.000  307.611    0.000  307.611     0.000   59.717    0.000   59.717
164.40   277.518  187.465    0.000  187.465     0.000  336.967    0.000  336.967     0.000  119.434    0.000  119.434
164.50   238.954  216.576    0.000  216.576     0.000  317.858    0.000  317.858     0.000  119.434    0.000  119.434
164.60   262.997  217.125    0.000  217.125     0.000  304.627    0.000  304.627     0.000   69.670    0.000   69.670
164.70   268.418  217.692    0.000  217.692     0.000  308.044    0.000  308.044     0.000   99.528    0.000   99.528
164.80   263.689  204.939    0.000  204.939     0.000  356.509    0.000  356.509     0.000   99.528    0.000   99.528
164.90   260.910  229.343    0.000  229.343     0.000  318.290    0.000  318.290     0.000   89.575    0.000   89.575
165.00   247.219  220.661    0.000  220.661     0.000  304.931    0.000  304.931     0.000  109.481    0.000  109.481
165.10   260.518  221.644    0.000  221.644     0.000  299.267    0.000  299.267     0.000   79.623    0.000   79.623
165.20   323.117  183.932    0.000  183.932     0.000  362.735    0.000  362.735     0.000  219.766    0.000  219.766
165.30   314.652  177.119    0.000  177.119     0.000  339.388    0.000  339.388     0.000  139.742    0.000  139.742
165.40   296.557  174.924    0.000  174.924     0.000  324.257    0.000  324.257     0.000  139.943    0.000  139.943
165.50   290.133  158.963    0.000  158.963     0.000  274.058    0.000  274.058     0.000  149.794    0.000  149.794
165.60   312.004  185.630    0.000  185.630     0.000  351.623    0.000  351.623     0.000  179.352    0.000  179.352
165.70   323.545  172.852    0.000  172.852     0.000  348.511    0.000  348.511     0.000  139.339    0.000  139.339
165.80   290.244  173.913    0.000  173.913     0.000  339.258    0.000  339.258     0.000   80.025    0.000   80.025
165.90   285.458  189.527    0.000  189.527     0.000  349.892    0.000  349.892     0.000   30.060    0.000   30.060
166.00   264.561  204.237    0.000  204.237     0.000  329.444    0.000  329.444     0.000  139.339    0.000  139.339
166.10   255.577  220.105    0.000  220.105     0.000  320.452    0.000  320.452     0.000   89.575    0.000   89.575
166.20   266.277  207.716    0.000  207.716     0.000  346.479    0.000  346.479     0.000   19.906    0.000   19.906
166.30   280.739  213.814    0.000  213.814     0.000  340.123    0.000  340.123     0.000   99.528    0.000   99.528
166.40   294.563  220.680    0.000  220.680     0.000  326.029    0.000  326.029     0.000  119.434    0.000  119.434
166.50   284.531  202.621    0.000  202.621     0.000  315.436    0.000  315.436     0.000  109.883    0.000  109.883
166.60   257.065  225.145    0.000  225.145     0.000  325.467    0.000  325.467     0.000  129.387    0.000  129.387
166.70   248.667  222.743    0.000  222.743     0.000  303.720    0.000  303.720     0.000  149.292    0.000  149.292
166.80   302.262  193.132    0.000  193.132     0.000  358.844    0.000  358.844     0.000  140.948    0.000  140.948
166.90   225.552  236.967    0.000  236.967     0.000  301.385    0.000  301.385     0.000   69.670    0.000   69.670
167.00   279.184  207.335    0.000  207.335     0.000  341.853    0.000  341.853     0.000  169.198    0.000  169.198
167.10   266.675  199.256    0.000  199.256     0.000  330.222    0.000  330.222     0.000  139.339    0.000  139.339
167.20   259.484  220.823    0.000  220.823     0.000  324.170    0.000  324.170     0.000  189.104    0.000  189.104
167.30   268.034  231.607    0.000  231.607     0.000  327.283    0.000  327.283     0.000  169.198    0.000  169.198
167.40   283.085  216.631    0.000  216.631     0.000  302.986    0.000  302.986     0.000  149.292    0.000  149.292
167.50   256.328  213.014    0.000  213.014     0.000  323.824    0.000  323.824     0.000  119.434    0.000  119.434
167.60   236.109  253.127    0.000  253.127     0.000  326.763    0.000  326.763     0.000  129.387    0.000  129.387
167.70   259.230  231.173    0.000  231.173     0.000  324.213    0.000  324.213     0.000  109.481    0.000  109.481
167.80   232.894  243.960    0.000  243.960     0.000  317.685    0.000  317.685     0.000  169.198    0.000  169.198
167.90   247.000  214.204    0.000  214.204     0.000  325.984    0.000  325.984     0.000  139.339    0.000  139.339
168.00   258.088  236.332    0.000  236.332     0.000  326.332    0.000  326.332     0.000   49.764    0.000   49.764
168.10   293.516  224.598    0.000  224.598     0.000  369.177    0.000  369.177     0.000  159.446    0.000  159.446
168.20   274.712  214.656    0.000  214.656     0.000  357.028    0.000  357.028     0.000   89.575    0.000   89.575
168.30   236.958  226.586    0.000  226.586     0.000  396.846    0.000  396.846     0.000  119.434    0.000  119.434
168.40   262.235  235.611    0.000  235.611     0.000  351.235    0.000  351.235     0.000   89.575    0.000   89.575
168.50   226.279  227.604    0.000  227.604     0.000  354.434    0.000  354.434     0.000  139.339    0.000  139.339
168.60   299.753  214.914    0.000  214.914     0.000  342.501    0.000  342.501     0.000   89.575    0.000   89.575
168.70   270.573  211.459    0.000  211.459     0.000  338.782    0.000  338.782     0.000   49.764    0.000   49.764
168.80   196.068  246.517    0.000  246.517     0.000  290.880    0.000  290.880     0.000    0.000    0.000    0.000
168.90   206.629  245.712    0.000  245.712     0.000  304.109    0.000  304.109     0.000   49.764    0.000   49.764
169.00   235.000  235.701    0.000  235.701     0.000  303.762    0.000  303.762     0.000   69.670    0.000   69.670
169.10   267.366  223.781    0.000  223.781     0.000  335.021    0.000  335.021     0.000   99.528    0.000   99.528
169.20   296.180  196.744    0.000  196.744     0.000  314.268    0.000  314.268     0.000   89.575    0.000   89.575
169.30   285.784  196.345    0.000  196.345     0.000  310.940    0.000  310.940     0.000  100.131    0.000  100.131
169.40   234.373  226.384    0.000  226.384     0.000  304.714    0.000  304.714     0.000  109.481    0.000  109.481
169.50   227.915  233.337    0.000  233.337     0.000  294.554    0.000  294.554     0.000  109.481    0.000  109.481
169.60   217.723  224.811    0.000  224.811     0.000  331.994    0.000  331.994     0.000  129.789    0.000  129.789
169.70   236.261  191.899    0.000  191.899     0.000  282.319    0.000  282.319     0.000  109.682    0.000  109.682
169.80   244.268  196.774    0.000  196.774     0.000  296.500    0.000  296.500     0.000  129.387    0.000  129.387
169.90   238.976  232.310    0.000  232.310     0.000  295.895    0.000  295.895     0.000  149.292    0.000  149.292
170.00   233.515  244.843    0.000  244.843     0.000  395.506    0.000  395.506     0.000  209.009    0.000  209.009
170.10   226.985  224.947    0.000  224.947     0.000  348.381    0.000  348.381     0.000  169.198    0.000  169.198
170.20   244.840  212.207    0.000  212.207     0.000  319.328    0.000  319.328     0.000  169.399    0.000  169.399
170.30   218.165  247.985    0.000  247.985     0.000  387.595    0.000  387.595     0.000  179.151    0.000  179.151
170.40   206.426  250.920    0.000  250.920     0.000  330.092    0.000  330.092     0.000  129.387    0.000  129.387
170.50   217.193  248.191    0.000  248.191     0.000  290.965    0.000  290.965     0.000  109.481    0.000  109.481
170.60   245.695  232.508    0.000  232.508     0.000  323.132    0.000  323.132     0.000  119.434    0.000  119.434
170.70   241.585  216.016    0.000  216.016     0.000  307.265    0.000  307.265     0.000  169.198    0.000  169.198
170.80   207.087  239.859    0.000  239.859     0.000  306.098    0.000  306.098     0.000  119.434    0.000  119.434
170.90   227.601  216.978    0.000  216.978     0.000  341.377    0.000  341.377     0.000  129.387    0.000  129.387
171.00   251.243  224.144    0.000  224.144     0.000  328.407    0.000  328.407     0.000  139.339    0.000  139.339
171.10   227.104  243.716    0.000  243.716     0.000  316.950    0.000  316.950     0.000  149.292    0.000  149.292
171.20   238.632  237.388    0.000  237.388     0.000  347.776    0.000  347.776     0.000   49.764    0.000   49.764
171.30   250.322  228.063    0.000  228.063     0.000  375.359    0.000  375.359     0.000  129.387    0.000  129.387
171.40   262.931  223.772    0.000  223.772     0.000  351.969    0.000  351.969     0.000   79.824    0.000   79.824
171.50   277.121  235.736    0.000  235.736     0.000  389.108    0.000  389.108     0.000  139.339    0.000  139.339
171.60   243.718  230.676    0.000  230.676     0.000  326.246    0.000  326.246     0.000   29.858    0.000   29.858
171.70   211.725  246.488    0.000  246.488     0.000  342.415    0.000  342.415     0.000   39.811    0.000   39.811
171.80   268.612  224.986    0.000  224.986     0.000  359.104    0.000  359.104     0.000   79.623    0.000   79.623
171.90   229.847  229.691    0.000  229.691     0.000  326.246    0.000  326.246     0.000   39.811    0.000   39.811
172.00   237.977  259.381    0.000  259.381     0.000  354.607    0.000  354.607     0.000   89.977    0.000   89.977
172.10   281.062  191.556    0.000  191.556     0.000  320.279    0.000  320.279     0.000    9.953    0.000    9.953
172.20   237.264  238.446    0.000  238.446     0.000  354.521    0.000  354.521     0.000   59.717    0.000   59.717
172.30   241.031  239.925    0.000  239.925     0.000  349.246    0.000  349.246     0.000  119.434    0.000  119.434
172.40   276.238  220.736    0.000  220.736     0.000  363.081    0.000  363.081     0.000  139.541    0.000  139.541
172.50   282.427  200.629    0.000  200.629     0.000  309.471    0.000  309.471     0.000  109.481    0.000  109.481
172.60   237.434  228.479    0.000  228.479     0.000  338.740    0.000  338.740     0.000   79.623    0.000   79.623
172.70   246.564  226.208    0.000  226.208     0.000  348.295    0.000  348.295     0.000   69.670    0.000   69.670
172.80   268.204  194.231    0.000  194.231     0.000  344.750    0.000  344.750     0.000  149.493    0.000  149.493
172.90   268.865  201.501    0.000  201.501     0.000  266.062    0.000  266.062     0.000  109.682    0.000  109.682
173.00   259.215  219.675    0.000  219.675     0.000  321.922    0.000  321.922     0.000   99.528    0.000   99.528
173.10   236.308  234.539    0.000  234.539     0.000  303.417    0.000  303.417     0.000   79.623    0.000   79.623
173.20   262.240  211.391    0.000  211.391     0.000  238.652    0.000  238.652     0.000  109.481    0.000  109.481
173.30   260.600  233.873    0.000  233.873     0.000  351.234    0.000  351.234     0.000  129.588    0.000  129.588
173.40   234.151  224.884    0.000  224.884     0.000  307.654    0.000  307.654     0.000   99.528    0.000   99.528
173.50   280.276  202.873    0.000  202.873     0.000  319.415    0.000  319.415     0.000   99.528    0.000   99.528
173.60   301.027  203.717    0.000  203.717     0.000  383.617    0.000  383.617     0.000  189.104    0.000  189.104
173.70   274.962  186.980    0.000  186.980     0.000  361.783    0.000  361.783     0.000  239.471    0.000  239.471
173.80   240.262  220.922    0.000  220.922     0.000  358.107    0.000  358.107     0.000  110.285    0.000  110.285
173.90   260.243  208.442    0.000  208.442     0.000  326.678    0.000  326.678     0.000  170.002    0.000  170.002
174.00   269.385  188.528    0.000  188.528     0.000  298.359    0.000  298.359     0.000   50.166    0.000   50.166
174.10   275.597  184.861    0.000  184.861     0.000  297.365    0.000  297.365     0.000  130.191    0.000  130.191
174.20   227.723  233.989    0.000  233.989     0.000  296.673    0.000  296.673     0.000   30.261    0.000   30.261
174.30   262.215  221.815    0.000  221.815     0.000  364.248    0.000  364.248     0.000  119.434    0.000  119.434
174.40   274.338  215.575    0.000  215.575     0.000  344.318    0.000  344.318     0.000   99.528    0.000   99.528
174.50   259.500  225.760    0.000  225.760     0.000  320.452    0.000  320.452     0.000  119.635    0.000  119.635
174.60   274.998  209.278    0.000  209.278     0.000  296.327    0.000  296.327     0.000   69.670    0.000   69.670
174.70   278.847  219.395    0.000  219.395     0.000  356.163    0.000  356.163     0.000  169.600    0.000  169.600
174.80   262.886  213.139    0.000  213.139     0.000  328.840    0.000  328.840     0.000  149.292    0.000  149.292
174.90   275.605  188.476    0.000  188.476     0.000  343.496    0.000  343.496     0.000  139.339    0.000  139.339
175.00   254.909  228.157    0.000  228.157     0.000  383.747    0.000  383.747     0.000  109.481    0.000  109.481
175.10   262.710  222.043    0.000  222.043     0.000  342.545    0.000  342.545     0.000  109.682    0.000  109.682
175.20   293.014  203.078    0.000  203.078     0.000  378.300    0.000  378.300     0.000  119.434    0.000  119.434
175.30   303.444  182.061    0.000  182.061     0.000  373.544    0.000  373.544     0.000  119.434    0.000  119.434
175.40   298.410  194.350    0.000  194.350     0.000  417.989    0.000  417.989     0.000  159.245    0.000  159.245
175.50   337.219  171.304    0.000  171.304     0.000  411.719    0.000  411.719     0.000  129.387    0.000  129.387
175.60   251.995  195.802    0.000  195.802     0.000  340.599    0.000  340.599     0.000   69.871    0.000   69.871
175.70   266.457  197.537    0.000  197.537     0.000  345.874    0.000  345.874     0.000    0.000    0.000    0.000
175.80   238.842  252.986    0.000  252.986     0.000  313.621    0.000  313.621     0.000    0.000    0.000    0.000
175.90   250.745  249.397    0.000  249.397     0.000  360.920    0.000  360.920     0.000   39.811    0.000   39.811
176.00   254.758  238.908    0.000  238.908     0.000  389.540    0.000  389.540     0.000  149.694    0.000  149.694
176.10   249.172  227.399    0.000  227.399     0.000  360.616    0.000  360.616     0.000   19.906    0.000   19.906
176.20   248.806  234.858    0.000  234.858     0.000  401.991    0.000  401.991     0.000   89.776    0.000   89.776
176.30   263.685  212.696    0.000  212.696     0.000  409.773    0.000  409.773     0.000  139.339    0.000  139.339
176.40   247.255  225.886    0.000  225.886     0.000  441.594    0.000  441.594     0.000  139.339    0.000  139.339
176.50   275.491  221.161    0.000  221.161     0.000  428.148    0.000  428.148     0.000   19.906    0.000   19.906
176.60   310.614  159.050    0.000  159.050     0.000  423.521    0.000  423.521     0.000  120.037    0.000  120.037
176.70   310.108  181.285    0.000  181.285     0.000  408.823    0.000  408.823     0.000   89.575    0.000   89.575
176.80   309.354  188.592    0.000  188.592     0.000  346.132    0.000  346.132     0.000   99.528    0.000   99.528
176.90   290.064  193.399    0.000  193.399     0.000  356.292    0.000  356.292     0.000   19.906    0.000   19.906
177.00   239.503  214.733    0.000  214.733     0.000  309.470    0.000  309.470     0.000    0.000    0.000    0.000
177.10   262.001  201.320    0.000  201.320     0.000  339.562    0.000  339.562     0.000  149.292    0.000  149.292
177.20   281.777  194.299    0.000  194.299     0.000  370.127    0.000  370.127     0.000  159.245    0.000  159.245
177.30   247.909  197.845    0.000  197.845     0.000  354.520    0.000  354.520     0.000   99.528    0.000   99.528
177.40   259.307  205.296    0.000  205.296     0.000  343.971    0.000  343.971     0.000  139.339    0.000  139.339
177.50   261.386  188.439    0.000  188.439     0.000  320.279    0.000  320.279     0.000  170.605    0.000  170.605
177.60   242.409  215.313    0.000  215.313     0.000  268.398    0.000  268.398     0.000   19.906    0.000   19.906
177.70   251.853  216.415    0.000  216.415     0.000  305.407    0.000  305.407     0.000   70.273    0.000   70.273
177.80   265.785  183.703    0.000  183.703     0.000  313.793    0.000  313.793     0.000   40.213    0.000   40.213
177.90   291.181  186.381    0.000  186.381     0.000  268.700    0.000  268.700     0.000   89.977    0.000   89.977
178.00   270.465  178.460    0.000  178.460     0.000  282.017    0.000  282.017     0.000  139.339    0.000  139.339
178.10   223.837  237.535    0.000  237.535     0.000  294.597    0.000  294.597     0.000  119.434    0.000  119.434
178.20   208.860  242.204    0.000  242.204     0.000  281.022    0.000  281.022     0.000    0.000    0.000    0.000
178.30   265.239  217.364    0.000  217.364     0.000  338.523    0.000  338.523     0.000   39.811    0.000   39.811
178.40   249.676  214.558    0.000  214.558     0.000  338.177    0.000  338.177     0.000  129.387    0.000  129.387
178.50   269.449  197.300    0.000  197.300     0.000  350.629    0.000  350.629     0.000  129.387    0.000  129.387
178.60   244.988  242.996    0.000  242.996     0.000  379.206    0.000  379.206     0.000  139.339    0.000  139.339
178.70   217.085  252.524    0.000  252.524     0.000  364.853    0.000  364.853     0.000  169.198    0.000  169.198
178.80   274.971  197.455    0.000  197.455     0.000  311.892    0.000  311.892     0.000   79.623    0.000   79.623
178.90   248.173  208.275    0.000  208.275     0.000  362.389    0.000  362.389     0.000  119.434    0.000  119.434
179.00   274.621  207.104    0.000  207.104     0.000  348.943    0.000  348.943     0.000  169.600    0.000  169.600
179.10   276.180  220.559    0.000  220.559     0.000  352.702    0.000  352.702     0.000  120.238    0.000  120.238
179.20   309.412  168.054    0.000  168.054     0.000  343.969    0.000  343.969     0.000  100.131    0.000  100.131
179.30   368.826  144.924    0.000  144.924     0.000  359.534    0.000  359.534     0.000  149.694    0.000  149.694
179.40   386.743  129.000    0.000  129.000     0.000  363.946    0.000  363.946     0.000  159.848    0.000  159.848
179.50   325.702  157.330    0.000  157.330     0.000  360.660    0.000  360.660     0.000  169.399    0.000  169.399
179.60   321.655  149.394    0.000  149.394     0.000  339.475    0.000  339.475     0.000   69.871    0.000   69.871
179.70   316.315  131.695    0.000  131.695     0.000  281.281    0.000  281.281     0.000    9.953    0.000    9.953
179.80   340.380  158.186    0.000  158.186     0.000  334.287    0.000  334.287     0.000   29.858    0.000   29.858
179.90   273.144  211.911    0.000  211.911     0.000  327.629    0.000  327.629     0.000   49.764    0.000   49.764
180.00   334.864  145.250    0.000  145.250     0.000  350.240    0.000  350.240     0.000    0.000    0.000    0.000
180.10   334.275  155.083    0.000  155.083     0.000  282.924    0.000  282.924     0.000    0.000    0.000    0.000
180.20   332.331  140.611    0.000  140.611     0.000  281.886    0.000  281.886     0.000    0.000    0.000    0.000
180.30   336.357  138.723    0.000  138.723     0.000  329.314    0.000  329.314     0.000   59.717    0.000   59.717
180.40   367.083  123.081    0.000  123.081     0.000  290.750    0.000  290.750     0.000    9.953    0.000    9.953
180.50   332.686  150.038    0.000  150.038     0.000  301.299    0.000  301.299     0.000    0.000    0.000    0.000
180.60   351.753  136.271    0.000  136.271     0.000  316.776    0.000  316.776     0.000    9.953    0.000    9.953
180.70   333.546  150.323    0.000  150.323     0.000  328.664    0.000  328.664     0.000    0.000    0.000    0.000
180.80   340.629  153.184    0.000  153.184     0.000  337.918    0.000  337.918     0.000   79.824    0.000   79.824
180.90   268.348  186.245    0.000  186.245     0.000  267.360    0.000  267.360     0.000   79.623    0.000   79.623
181.00   270.839  198.379    0.000  198.379     0.000  316.129    0.000  316.129     0.000  110.084    0.000  110.084
181.10   279.607  207.002    0.000  207.002     0.000  269.609    0.000  269.609     0.000  100.131    0.000  100.131
181.20   334.013  184.866    0.000  184.866     0.000  292.609    0.000  292.609     0.000    9.953    0.000    9.953
181.30   380.711  111.387    0.000  111.387     0.000  312.711    0.000  312.711     0.000   69.670    0.000   69.670
181.40   355.888  139.526    0.000  139.526     0.000  291.917    0.000  291.917     0.000    9.953    0.000    9.953
181.50   314.816  160.071    0.000  160.071     0.000  348.208    0.000  348.208     0.000  150.096    0.000  150.096
181.60   322.949  164.203    0.000  164.203     0.000  355.082    0.000  355.082     0.000  160.250    0.000  160.250
181.70   289.857  171.103    0.000  171.103     0.000  340.945    0.000  340.945     0.000  129.588    0.000  129.588
181.80   345.591  118.079    0.000  118.079     0.000  304.368    0.000  304.368     0.000   89.575    0.000   89.575
181.90   342.630  115.839    0.000  115.839     0.000  296.413    0.000  296.413     0.000   80.025    0.000   80.025
182.00   358.389  130.408    0.000  130.408     0.000  327.153    0.000  327.153     0.000  210.216    0.000  210.216
182.10   375.525  125.997    0.000  125.997     0.000  335.799    0.000  335.799     0.000   99.729    0.000   99.729
182.20   321.062  161.852    0.000  161.852     0.000  346.737    0.000  346.737     0.000  160.049    0.000  160.049
182.30   362.695  104.842    0.000  104.842     0.000  417.599    0.000  417.599     0.000  210.618    0.000  210.618
182.40   364.859  118.569    0.000  118.569     0.000  331.172    0.000  331.172     0.000  119.836    0.000  119.836
182.50   350.960  146.699    0.000  146.699     0.000  364.983    0.000  364.983     0.000  149.493    0.000  149.493
182.60   333.569  134.129    0.000  134.129     0.000  355.340    0.000  355.340     0.000  109.682    0.000  109.682
182.70   358.558  139.266    0.000  139.266     0.000  352.054    0.000  352.054     0.000  150.700    0.000  150.700
182.80   306.180  150.631    0.000  150.631     0.000  305.878    0.000  305.878     0.000  161.256    0.000  161.256
182.90   305.960  162.287    0.000  162.287     0.000  329.703    0.000  329.703     0.000  150.298    0.000  150.298
183.00   328.743  146.862    0.000  146.862     0.000  336.708    0.000  336.708     0.000   19.906    0.000   19.906
183.10   328.881  165.228    0.000  165.228     0.000  369.694    0.000  369.694     0.000   49.965    0.000   49.965
183.20   356.461  123.881    0.000  123.881     0.000  344.273    0.000  344.273     0.000  139.541    0.000  139.541
183.30   334.036  138.255    0.000  138.255     0.000  335.281    0.000  335.281     0.000   99.729    0.000   99.729
183.40   331.431  144.216    0.000  144.216     0.000  334.330    0.000  334.330     0.000  119.434    0.000  119.434
183.50   356.216  120.796    0.000  120.796     0.000  349.547    0.000  349.547     0.000   20.107    0.000   20.107
183.60   363.310  117.006    0.000  117.006     0.000  354.995    0.000  354.995     0.000  160.451    0.000  160.451
183.70   372.753  131.986    0.000  131.986     0.000  383.702    0.000  383.702     0.000  109.682    0.000  109.682
183.80   412.062   91.062    0.000   91.062     0.000  340.987    0.000  340.987     0.000  119.434    0.000  119.434
183.90   384.925  108.888    0.000  108.888     0.000  340.382    0.000  340.382     0.000   50.166    0.000   50.166
184.00   336.676  130.652    0.000  130.652     0.000  320.667    0.000  320.667     0.000   30.060    0.000   30.060
184.10   333.822  143.628    0.000  143.628     0.000  358.625    0.000  358.625     0.000  130.593    0.000  130.593
184.20   322.350  153.942    0.000  153.942     0.000  341.290    0.000  341.290     0.000   80.025    0.000   80.025
184.30   299.837  181.648    0.000  181.648     0.000  324.300    0.000  324.300     0.000   69.670    0.000   69.670
184.40   369.585  105.305    0.000  105.305     0.000  332.298    0.000  332.298     0.000   79.623    0.000   79.623
184.50   283.046  175.142    0.000  175.142     0.000  298.315    0.000  298.315     0.000  119.836    0.000  119.836
184.60   311.670  137.553    0.000  137.553     0.000  312.324    0.000  312.324     0.000   99.528    0.000   99.528
184.70   352.959  130.590    0.000  130.590     0.000  325.683    0.000  325.683     0.000  130.392    0.000  130.392
184.80   342.473  133.450    0.000  133.450     0.000  301.386    0.000  301.386     0.000  119.836    0.000  119.836
184.90   334.690  131.139    0.000  131.139     0.000  324.212    0.000  324.212     0.000  120.037    0.000  120.037
185.00   366.554  113.708    0.000  113.708     0.000  308.000    0.000  308.000     0.000  130.191    0.000  130.191
185.10   339.804  116.696    0.000  116.696     0.000  283.183    0.000  283.183     0.000    0.000    0.000    0.000
185.20   310.029  139.085    0.000  139.085     0.000  270.472    0.000  270.472     0.000   50.367    0.000   50.367
185.30   336.503  142.192    0.000  142.192     0.000  308.779    0.000  308.779     0.000    0.000    0.000    0.000
185.40   305.919  143.835    0.000  143.835     0.000  293.515    0.000  293.515     0.000    0.000    0.000    0.000
185.50   326.158  137.094    0.000  137.094     0.000  266.018    0.000  266.018     0.000    0.000    0.000    0.000
185.60   333.964  150.263    0.000  150.263     0.000  307.351    0.000  307.351     0.000    0.000    0.000    0.000
185.70   297.107  160.408    0.000  160.408     0.000  310.722    0.000  310.722     0.000    0.000    0.000    0.000
185.80   314.229  170.671    0.000  170.671     0.000  332.730    0.000  332.730     0.000   20.107    0.000   20.107
185.90   290.491  189.849    0.000  189.849     0.000  358.151    0.000  358.151     0.000    9.953    0.000    9.953
186.00   242.193  209.589    0.000  209.589     0.000  318.503    0.000  318.503     0.000   89.776    0.000   89.776
186.10   265.983  218.509    0.000  218.509     0.000  372.114    0.000  372.114     0.000  100.332    0.000  100.332
186.20   278.000  202.991    0.000  202.991     0.000  322.743    0.000  322.743     0.000    9.953    0.000    9.953
186.30   283.497  186.288    0.000  186.288     0.000  351.752    0.000  351.752     0.000  109.883    0.000  109.883
186.40   251.250  204.354    0.000  204.354     0.000  342.847    0.000  342.847     0.000  219.364    0.000  219.364
186.50   261.658  211.093    0.000  211.093     0.000  329.528    0.000  329.528     0.000  139.440    0.000  139.440
186.60   255.069  226.933    0.000  226.933     0.000  330.654    0.000  330.654     0.000   19.906    0.000   19.906
186.70   263.706  209.933    0.000  209.933     0.000  353.784    0.000  353.784     0.000   29.858    0.000   29.858
186.80   249.273  219.867    0.000  219.867     0.000  315.997    0.000  315.997     0.000   80.025    0.000   80.025
186.90   289.916  202.671    0.000  202.671     0.000  328.234    0.000  328.234     0.000   49.764    0.000   49.764
187.00   268.572  204.653    0.000  204.653     0.000  347.730    0.000  347.730     0.000   59.918    0.000   59.918
187.10   278.922  185.477    0.000  185.477     0.000  288.372    0.000  288.372     0.000    9.953    0.000    9.953
187.20   301.420  190.017    0.000  190.017     0.000  314.269    0.000  314.269     0.000   70.273    0.000   70.273
187.30   286.396  190.602    0.000  190.602     0.000  360.183    0.000  360.183     0.000    0.000    0.000    0.000
187.40   297.546  203.369    0.000  203.369     0.000  318.200    0.000  318.200     0.000   10.154    0.000   10.154
187.50   295.747  197.130    0.000  197.130     0.000  290.921    0.000  290.921     0.000    0.000    0.000    0.000
187.60   313.565  188.826    0.000  188.826     0.000  319.414    0.000  319.414     0.000    0.000    0.000    0.000
187.70   303.059  168.499    0.000  168.499     0.000  361.350    0.000  361.350     0.000   10.154    0.000   10.154
187.80   342.252  189.147    0.000  189.147     0.000  326.505    0.000  326.505     0.000   79.623    0.000   79.623
187.90   310.540  190.875    0.000  190.875     0.000  351.450    0.000  351.450     0.000   40.414    0.000   40.414
188.00   340.535  154.189    0.000  154.189     0.000  310.810    0.000  310.810     0.000    9.953    0.000    9.953
188.10   332.879  141.923    0.000  141.923     0.000  334.847    0.000  334.847     0.000  100.131    0.000  100.131
188.20   308.225  176.743    0.000  176.743     0.000  334.935    0.000  334.935     0.000    9.953    0.000    9.953
188.30   317.422  178.073    0.000  178.073     0.000  331.908    0.000  331.908     0.000   89.575    0.000   89.575
188.40   316.116  163.359    0.000  163.359     0.000  306.141    0.000  306.141     0.000    9.953    0.000    9.953
188.50   357.070  164.202    0.000  164.202     0.000  351.840    0.000  351.840     0.000   49.764    0.000   49.764
188.60   381.265  154.717    0.000  154.717     0.000  369.264    0.000  369.264     0.000  139.339    0.000  139.339
188.70   330.672  158.537    0.000  158.537     0.000  410.983    0.000  410.983     0.000  199.056    0.000  199.056
188.80   330.339  156.717    0.000  156.717     0.000  320.148    0.000  320.148     0.000  139.943    0.000  139.943
188.90   315.778  179.946    0.000  179.946     0.000  345.009    0.000  345.009     0.000  139.540    0.000  139.540
189.00   353.434  151.716    0.000  151.716     0.000  329.186    0.000  329.186     0.000  139.339    0.000  139.339
189.10   331.056  187.624    0.000  187.624     0.000  372.548    0.000  372.548     0.000  139.339    0.000  139.339
189.20   256.156  214.988    0.000  214.988     0.000  323.349    0.000  323.349     0.000  109.481    0.000  109.481
189.30   299.476  192.969    0.000  192.969     0.000  333.854    0.000  333.854     0.000   59.717    0.000   59.717
189.40   280.876  202.183    0.000  202.183     0.000  337.400    0.000  337.400     0.000  139.541    0.000  139.541
189.50   302.013  194.795    0.000  194.795     0.000  316.341    0.000  316.341     0.000  110.486    0.000  110.486
189.60   303.807  210.744    0.000  210.744     0.000  347.863    0.000  347.863     0.000   99.528    0.000   99.528
189.70   293.368  225.057    0.000  225.057     0.000  327.456    0.000  327.456     0.000   39.811    0.000   39.811
189.80   301.592  173.388    0.000  173.388     0.000  367.446    0.000  367.446     0.000   79.623    0.000   79.623
189.90   293.978  180.368    0.000  180.368     0.000  352.876    0.000  352.876     0.000  129.688    0.000  129.688
190.00   282.582  176.851    0.000  176.851     0.000  339.906    0.000  339.906     0.000   80.025    0.000   80.025
190.10   317.969  169.050    0.000  169.050     0.000  269.782    0.000  269.782     0.000    9.953    0.000    9.953
190.20   290.980  183.527    0.000  183.527     0.000  336.794    0.000  336.794     0.000   69.670    0.000   69.670
190.30   302.055  168.872    0.000  168.872     0.000  388.024    0.000  388.024     0.000  129.387    0.000  129.387
190.40   346.965  167.615    0.000  167.615     0.000  406.960    0.000  406.960     0.000  150.097    0.000  150.097
190.50   329.147  179.604    0.000  179.604     0.000  316.560    0.000  316.560     0.000  129.990    0.000  129.990
190.60   367.581  153.068    0.000  153.068     0.000  370.344    0.000  370.344     0.000   99.528    0.000   99.528
190.70   352.526  157.209    0.000  157.209     0.000  358.412    0.000  358.412     0.000   99.729    0.000   99.729
190.80   351.493  152.040    0.000  152.040     0.000  358.843    0.000  358.843     0.000   49.965    0.000   49.965
190.90   325.400  156.970    0.000  156.970     0.000  328.710    0.000  328.710     0.000   99.729    0.000   99.729
191.00   339.433  157.634    0.000  157.634     0.000  322.397    0.000  322.397     0.000  119.434    0.000  119.434
191.10   344.874  158.353    0.000  158.353     0.000  311.114    0.000  311.114     0.000   99.528    0.000   99.528
191.20   304.480  153.166    0.000  153.166     0.000  295.722    0.000  295.722     0.000   59.717    0.000   59.717
191.30   311.045  163.399    0.000  163.399     0.000  326.980    0.000  326.980     0.000  149.292    0.000  149.292
191.40   325.656  146.329    0.000  146.329     0.000  354.174    0.000  354.174     0.000   99.729    0.000   99.729
191.50   386.803  126.885    0.000  126.885     0.000  294.857    0.000  294.857     0.000   69.670    0.000   69.670
191.60   361.039  141.303    0.000  141.303     0.000  322.959    0.000  322.959     0.000    9.953    0.000    9.953
191.70   364.046  137.689    0.000  137.689     0.000  313.491    0.000  313.491     0.000   89.776    0.000   89.776
191.80   391.590  129.071    0.000  129.071     7.263  357.114    0.000  357.114     0.000  129.588    0.000  129.588
191.90   378.066  120.060    0.000  120.060     0.000  352.013    0.000  352.013     0.000   69.670    0.000   69.670
192.00   401.529  121.813    0.000  121.813     0.000  403.332    0.000  403.332     0.000  109.481    0.000  109.481
192.10   398.494  123.321    0.000  123.321     0.000  397.927    0.000  397.927     0.000   79.824    0.000   79.824
192.20   368.941   98.278    0.000   98.278     0.000  327.497    0.000  327.497     0.000  149.292    0.000  149.292
192.30   394.078  111.483    0.000  111.483     0.000  341.204    0.000  341.204     0.000    9.953    0.000    9.953
192.40   390.434  104.416    0.000  104.416     0.000  331.561    0.000  331.561     0.000  109.883    0.000  109.883
192.50   408.028  107.813    0.000  107.813     0.000  380.633    0.000  380.633     0.000  169.399    0.000  169.399
192.60   369.699  102.011    0.000  102.011     0.000  358.711    0.000  358.711     0.000   59.918    0.000   59.918
192.70   363.099  116.924    0.000  116.924     0.000  321.315    0.000  321.315     0.000   59.717    0.000   59.717
192.80   362.643  139.266    0.000  139.266     0.000  313.621    0.000  313.621     0.000   49.764    0.000   49.764
192.90   319.154  164.307    0.000  164.307     0.000  339.259    0.000  339.259     0.000   19.906    0.000   19.906
193.00   362.458  132.798    0.000  132.798     0.000  330.090    0.000  330.090     0.000   19.906    0.000   19.906
193.10   363.234  153.140    0.000  153.140     0.000  316.345    0.000  316.345     0.000    0.000    0.000    0.000
193.20   358.087  111.369    0.000  111.369     0.000  296.240    0.000  296.240     0.000   10.154    0.000   10.154
193.30   388.696  120.432    0.000  120.432     0.000  351.404    0.000  351.404     0.000    0.000    0.000    0.000
193.40   341.458  153.201    0.000  153.201     0.000  293.474    0.000  293.474     0.000    9.953    0.000    9.953
193.50   297.796  164.247    0.000  164.247     0.000  301.558    0.000  301.558     0.000    0.000    0.000    0.000
193.60   341.586  157.146    0.000  157.146     0.000  262.172    0.000  262.172     0.000   19.906    0.000   19.906
193.70   408.239  103.324    0.000  103.324     0.000  361.438    0.000  361.438     0.000   20.107    0.000   20.107
193.80   390.891  110.484    0.000  110.484     0.000  360.140    0.000  360.140     0.000   19.906    0.000   19.906
193.90   328.381  130.662    0.000  130.662     0.000  356.117    0.000  356.117     0.000   30.261    0.000   30.261
194.00   322.108  146.786    0.000  146.786     0.000  310.724    0.000  310.724     0.000    0.000    0.000    0.000
194.10   326.474  142.083    0.000  142.083     0.000  336.362    0.000  336.362     0.000    0.000    0.000    0.000
194.20   323.568  141.035    0.000  141.035     0.000  276.828    0.000  276.828     0.000   30.060    0.000   30.060
194.30   292.939  144.013    0.000  144.013     0.000  277.087    0.000  277.087     0.000    0.000    0.000    0.000
194.40   341.040  143.409    0.000  143.409     0.000  314.831    0.000  314.831     0.000   59.918    0.000   59.918
194.50   342.758  144.408    0.000  144.408     0.000  337.183    0.000  337.183     0.000   50.367    0.000   50.367
194.60   406.125  124.671    0.000  124.671     0.000  299.916    0.000  299.916     0.000   69.670    0.000   69.670
194.70   328.312  128.043    0.000  128.043     0.000  293.646    0.000  293.646     0.000   49.965    0.000   49.965
194.80   339.639  131.933    0.000  131.933     0.000  339.128    0.000  339.128     0.000   20.107    0.000   20.107
194.90   304.552  141.613    0.000  141.613     0.000  347.297    0.000  347.297     0.000   10.053    0.000   10.053
195.00   331.181  146.024    0.000  146.024     0.000  350.108    0.000  350.108     0.000   19.906    0.000   19.906
195.10   355.967  108.184    0.000  108.184     0.000  378.559    0.000  378.559     0.000  179.352    0.000  179.352
195.20   386.721   99.416    0.000   99.416     0.000  322.700    0.000  322.700     0.000   89.575    0.000   89.575
195.30   362.190  113.187    0.000  113.187     0.000  366.409    0.000  366.409     0.000   29.858    0.000   29.858
195.40   360.188  109.383    0.000  109.383     0.000  329.053    0.000  329.053     0.000   20.006    0.000   20.006
195.50   369.476  107.791    0.000  107.791     0.000  334.330    0.000  334.330     0.000    0.000    0.000    0.000
195.60   362.841   93.698    0.000   93.698     0.000  299.137    0.000  299.137     0.000   20.107    0.000   20.107
195.70   352.021  142.008    0.000  142.008     0.000  338.438    0.000  338.438     0.000   29.858    0.000   29.858
195.80   335.000  132.873    0.000  132.873     0.000  308.562    0.000  308.562     0.000    0.000    0.000    0.000
195.90   317.946  142.104    0.000  142.104     0.000  336.490    0.000  336.490     0.000   90.179    0.000   90.179
196.00   374.890  134.209    0.000  134.209     0.000  409.514    0.000  409.514     0.000  120.037    0.000  120.037
196.10   372.657  147.376    0.000  147.376     0.000  338.221    0.000  338.221     0.000   79.623    0.000   79.623
196.20   350.195  150.985    0.000  150.985     0.000  330.180    0.000  330.180     0.000   99.528    0.000   99.528
196.30   316.258  161.040    0.000  161.040     0.000  361.740    0.000  361.740     0.000   99.528    0.000   99.528
196.40   318.620  146.515    0.000  146.515     0.000  322.396    0.000  322.396     0.000  100.131    0.000  100.131
196.50   327.319  157.169    0.000  157.169     0.000  349.938    0.000  349.938     0.000   29.858    0.000   29.858
196.60   343.184  132.255    0.000  132.255     0.000  314.096    0.000  314.096     0.000   90.581    0.000   90.581
196.70   301.914  154.221    0.000  154.221     0.000  345.094    0.000  345.094     0.000   49.965    0.000   49.965
196.80   322.476  155.862    0.000  155.862     0.000  384.395    0.000  384.395     0.000    9.953    0.000    9.953
196.90   336.742  140.653    0.000  140.653     0.000  338.999    0.000  338.999     0.000   20.107    0.000   20.107
197.00   272.509  183.043    0.000  183.043     0.000  320.149    0.000  320.149     0.000   90.380    0.000   90.380
197.10   267.358  201.574    0.000  201.574     0.000  355.774    0.000  355.774     0.000  120.238    0.000  120.238
197.20   315.242  156.868    0.000  156.868     0.000  331.044    0.000  331.044     0.000   99.930    0.000   99.930
197.30   276.795  166.400    0.000  166.400     0.000  308.604    0.000  308.604     0.000   59.918    0.000   59.918
197.40   312.894  191.222    0.000  191.222     0.000  365.372    0.000  365.372     0.000  179.754    0.000  179.754
197.50   328.700  167.268    0.000  167.268     0.000  332.946    0.000  332.946     0.000  139.943    0.000  139.943
197.60   314.958  152.114    0.000  152.114     0.000  306.831    0.000  306.831     0.000  120.037    0.000  120.037
197.70   320.429  159.526    0.000  159.526     0.000  345.701    0.000  345.701     0.000   89.977    0.000   89.977
197.80   326.825  177.181    0.000  177.181     0.000  293.906    0.000  293.906     0.000  109.682    0.000  109.682
197.90   317.084  173.840    0.000  173.840     0.000  302.119    0.000  302.119     0.000   59.918    0.000   59.918
198.00   324.709  197.675    0.000  197.675     0.000  377.046    0.000  377.046     0.000  120.439    0.000  120.439
198.10   346.935  161.497    0.000  161.497     0.000  343.712    0.000  343.712     0.000  160.250    0.000  160.250
198.20   300.469  176.379    0.000  176.379     0.000  383.442    0.000  383.442     0.000  129.387    0.000  129.387
198.30   321.719  183.284    0.000  183.284     0.000  360.701    0.000  360.701     0.000  110.486    0.000  110.486
198.40   265.923  193.808    0.000  193.808     0.000  324.385    0.000  324.385     0.000   70.474    0.000   70.474
198.50   304.809  205.330    0.000  205.330     0.000  351.494    0.000  351.494     0.000   59.918    0.000   59.918
198.60   309.035  211.531    0.000  211.531     0.000  354.261    0.000  354.261     0.000   59.717    0.000   59.717
198.70   283.689  211.719    0.000  211.719     0.000  345.960    0.000  345.960     0.000    0.000    0.000    0.000
198.80   325.039  204.060    0.000  204.060     0.000  342.891    0.000  342.891     0.000    9.953    0.000    9.953
198.90   304.137  180.246    0.000  180.246     0.000  304.756    0.000  304.756     0.000   50.166    0.000   50.166
199.00   319.995  177.396    0.000  177.396     0.000  258.843    0.000  258.843     0.000    0.000    0.000    0.000
199.10   328.277  130.190    0.000  130.190     0.000  264.548    0.000  264.548     0.000    0.000    0.000    0.000
199.20   278.219  178.385    0.000  178.385     0.000  364.334    0.000  364.334     0.000   49.764    0.000   49.764
199.30   327.589  146.405    0.000  146.405     0.000  312.108    0.000  312.108     0.000    0.000    0.000    0.000
199.40   312.900  163.159    0.000  163.159     0.000  341.939    0.000  341.939     0.000    0.000    0.000    0.000
199.50   305.653  155.855    0.000  155.855     0.000  354.822    0.000  354.822     0.000   59.717    0.000   59.717
199.60   340.205  155.238    0.000  155.238     0.000  360.140    0.000  360.140     0.000  119.434    0.000  119.434
199.70   282.235  189.905    0.000  189.905     0.000  299.439    0.000  299.439     0.000  100.131    0.000  100.131
199.80   339.114  144.604    0.000  144.604     0.000  310.119    0.000  310.119     0.000   29.858    0.000   29.858
199.90   329.327  170.589    0.000  170.589     0.000  319.069    0.000  319.069     0.000    0.000    0.000    0.000
200.00   323.199  156.809    0.000  156.809     0.000  297.970    0.000  297.970     0.000  110.084    0.000  110.084
200.10   363.783  131.611    0.000  131.611     3.632  427.586    0.000  427.586     0.000  119.434    0.000  119.434
200.20   343.951  146.533    0.000  146.533     0.000  389.278    0.000  389.278     0.000  130.995    0.000  130.995
200.30   350.227  136.317    0.000  136.317     0.000  407.133    0.000  407.133     0.000   40.414    0.000   40.414
200.40   308.296  184.460    0.000  184.460     0.000  446.344    0.000  446.344     0.000   50.769    0.000   50.769
200.50   313.741  179.416    0.000  179.416     0.000  372.591    0.000  372.591     0.000    0.000    0.000    0.000
200.60   309.706  173.097    0.000  173.097     7.263  399.869    0.000  399.869     0.000   40.616    0.000   40.616
200.70   325.590  169.445    0.000  169.445     5.448  416.604    0.000  416.604     0.000   70.675    0.000   70.675
200.80   299.788  184.861    0.000  184.861     1.816  398.185    0.000  398.185     0.000   20.308    0.000   20.308
200.90   281.955  207.495    0.000  207.495     0.000  394.296    0.000  394.296     0.000   59.717    0.000   59.717
201.00   282.474  220.653    0.000  220.653     0.000  391.657    0.000  391.657     0.000   40.414    0.000   40.414
201.10   294.974  186.049    0.000  186.049     0.000  396.324    0.000  396.324     0.000  172.013    0.000  172.013
201.20   339.714  157.511    0.000  157.511     0.000  378.644    0.000  378.644     0.000   40.616    0.000   40.616
201.30   302.854  165.738    0.000  165.738     0.000  316.128    0.000  316.128     0.000   30.060    0.000   30.060
201.40   314.982  158.395    0.000  158.395     0.000  333.249    0.000  333.249     0.000   90.179    0.000   90.179
201.50   339.392  147.779    0.000  147.779     0.000  317.165    0.000  317.165     0.000    0.000    0.000    0.000
201.60   312.027  138.764    0.000  138.764     0.000  244.835    0.000  244.835     0.000   69.670    0.000   69.670
201.70   335.961  161.625    0.000  161.625     0.000  309.471    0.000  309.471     0.000   10.154    0.000   10.154
201.80   293.727  186.098    0.000  186.098     0.000  258.887    0.000  258.887     0.000   29.858    0.000   29.858
201.90   348.689  173.765    0.000  173.765     0.000  253.913    0.000  253.913     0.000   70.876    0.000   70.876
202.00   335.945  181.187    0.000  181.187     0.000  269.565    0.000  269.565     0.000   39.811    0.000   39.811
202.10   308.081  205.694    0.000  205.694     0.000  292.609    0.000  292.609     0.000   19.906    0.000   19.906
202.20   291.764  208.610    0.000  208.610     0.000  325.292    0.000  325.292     0.000   29.858    0.000   29.858
202.30   295.566  188.599    0.000  188.599     0.000  291.614    0.000  291.614     0.000  119.434    0.000  119.434
202.40   322.024  201.186    0.000  201.186     0.000  320.494    0.000  320.494     0.000   79.623    0.000   79.623
202.50   295.191  218.286    0.000  218.286     0.000  310.291    0.000  310.291     0.000  119.434    0.000  119.434
202.60   283.179  202.053    0.000  202.053     0.000  319.715    0.000  319.715     0.000   89.575    0.000   89.575
202.70   293.437  182.755    0.000  182.755     0.000  333.507    0.000  333.507     0.000   89.575    0.000   89.575
202.80   276.419  181.832    0.000  181.832     0.000  314.008    0.000  314.008     0.000  129.387    0.000  129.387
202.90   281.057  204.386    0.000  204.386     0.000  330.352    0.000  330.352     0.000  149.694    0.000  149.694
203.00   265.065  186.827    0.000  186.827     0.000  310.723    0.000  310.723     0.000   70.273    0.000   70.273
203.10   267.437  202.777    0.000  202.777     0.000  304.670    0.000  304.670     0.000   69.871    0.000   69.871
203.20   243.367  229.263    0.000  229.263     0.000  284.999    0.000  284.999     0.000   49.965    0.000   49.965
203.30   275.725  232.713    0.000  232.713     0.000  302.813    0.000  302.813     0.000    0.000    0.000    0.000
203.40   243.842  199.241    0.000  199.241     0.000  211.890    0.000  211.890     0.000    0.000    0.000    0.000
203.50   244.213  241.681    0.000  241.681     0.000  325.554    0.000  325.554     0.000   89.575    0.000   89.575
203.60   248.963  200.629    0.000  200.629     0.000  310.335    0.000  310.335     0.000   39.811    0.000   39.811
203.70   277.445  208.713    0.000  208.713     0.000  322.266    0.000  322.266     0.000  139.943    0.000  139.943
203.80   291.096  186.445    0.000  186.445     0.000  320.841    0.000  320.841     0.000   99.528    0.000   99.528
203.90   266.343  206.829    0.000  206.829     0.000  309.211    0.000  309.211     0.000  149.292    0.000  149.292
204.00   308.167  187.977    0.000  187.977     0.000  358.541    0.000  358.541     0.000  109.682    0.000  109.682
204.10   255.395  205.686    0.000  205.686     0.000  289.190    0.000  289.190     0.000  139.541    0.000  139.541
204.20   295.566  171.363    0.000  171.363     0.000  261.350    0.000  261.350     0.000   69.670    0.000   69.670
204.30   267.112  205.661    0.000  205.661     0.000  309.210    0.000  309.210     0.000   89.575    0.000   89.575
204.40   289.442  197.983    0.000  197.983     0.000  314.830    0.000  314.830     0.000  119.434    0.000  119.434
204.50   251.265  230.672    0.000  230.672     0.000  353.483    0.000  353.483     0.000  189.104    0.000  189.104
204.60   292.406  205.612    0.000  205.612     0.000  339.773    0.000  339.773     0.000  149.895    0.000  149.895
204.70   295.734  175.834    0.000  175.834     0.000  331.561    0.000  331.561     0.000   69.670    0.000   69.670
204.80   295.759  222.492    0.000  222.492     0.000  347.085    0.000  347.085     0.000   99.528    0.000   99.528
204.90   304.891  201.510    0.000  201.510     0.000  389.886    0.000  389.886     0.000   79.623    0.000   79.623
205.00   277.424  210.274    0.000  210.274     0.000  401.472    0.000  401.472     0.000    9.953    0.000    9.953
205.10   274.204  238.822    0.000  238.822     0.000  392.350    0.000  392.350     0.000  209.612    0.000  209.612
205.20   297.865  192.322    0.000  192.322     1.816  375.965    0.000  375.965     0.000  139.339    0.000  139.339
205.30   319.343  193.350    0.000  193.350     0.000  408.607    0.000  408.607     0.000  150.097    0.000  150.097
205.40   344.258  166.193    0.000  166.193     0.000  358.756    0.000  358.756     0.000  149.292    0.000  149.292
205.50   323.650  154.582    0.000  154.582     0.000  357.935    0.000  357.935     0.000  119.434    0.000  119.434
205.60   295.080  177.964    0.000  177.964     0.000  370.603    0.000  370.603     0.000  109.481    0.000  109.481
205.70   349.251  167.138    0.000  167.138     0.000  369.521    0.000  369.521     0.000  119.635    0.000  119.635
205.80   318.441  178.297    0.000  178.297     0.000  319.328    0.000  319.328     0.000   19.906    0.000   19.906
205.90   318.678  176.722    0.000  176.722     0.000  349.938    0.000  349.938     0.000   59.717    0.000   59.717
206.00   325.307  166.701    0.000  166.701     0.000  359.362    0.000  359.362     0.000   99.930    0.000   99.930
206.10   287.677  203.623    0.000  203.623     0.000  395.636    0.000  395.636     0.000   39.811    0.000   39.811
206.20   327.285  187.940    0.000  187.940     0.000  378.169    0.000  378.169     0.000   19.906    0.000   19.906
206.30   314.695  166.745    0.000  166.745     0.000  360.097    0.000  360.097     0.000  119.635    0.000  119.635
206.40   331.779  144.956    0.000  144.956     0.000  328.148    0.000  328.148     0.000   59.717    0.000   59.717
206.50   327.335  160.206    0.000  160.206     0.000  370.213    0.000  370.213     0.000  149.493    0.000  149.493
206.60   312.595  177.089    0.000  177.089     0.000  324.299    0.000  324.299     0.000  109.481    0.000  109.481
206.70   355.017  132.963    0.000  132.963     0.000  292.954    0.000  292.954     0.000   29.858    0.000   29.858
206.80   326.557  158.543    0.000  158.543     0.000  296.889    0.000  296.889     0.000   29.858    0.000   29.858
206.90   325.170  154.482    0.000  154.482     0.000  304.454    0.000  304.454     0.000   89.575    0.000   89.575
207.00   323.473  164.220    0.000  164.220     0.000  331.086    0.000  331.086     0.000  169.399    0.000  169.399
207.10   323.793  146.959    0.000  146.959     0.000  307.265    0.000  307.265     0.000   99.729    0.000   99.729
207.20   292.319  181.975    0.000  181.975     0.000  275.098    0.000  275.098     0.000  119.434    0.000  119.434
207.30   309.931  166.252    0.000  166.252     0.000  283.919    0.000  283.919     0.000   89.575    0.000   89.575
207.40   314.190  175.888    0.000  175.888     0.000  275.315    0.000  275.315     0.000   89.776    0.000   89.776
207.50   278.889  183.233    0.000  183.233     0.000  301.902    0.000  301.902     0.000   79.623    0.000   79.623
207.60   330.563  160.697    0.000  160.697     0.000  289.323    0.000  289.323     0.000  129.387    0.000  129.387
207.70   345.492  166.292    0.000  166.292     0.000  335.366    0.000  335.366     0.000   39.811    0.000   39.811
207.80   294.510  200.678    0.000  200.678     0.000  337.441    0.000  337.441     0.000   79.623    0.000   79.623
207.90   297.940  189.013    0.000  189.013     0.000  320.797    0.000  320.797     0.000   69.670    0.000   69.670
208.00   314.017  155.863    0.000  155.863     0.000  325.120    0.000  325.120     0.000   99.528    0.000   99.528
208.10   341.469  161.952    0.000  161.952     1.816  382.708    0.000  382.708     0.000   89.575    0.000   89.575
208.20   314.900  151.537    0.000  151.537     0.000  321.230    0.000  321.230     0.000   79.623    0.000   79.623
208.30   349.956  166.873    0.000  166.873     0.000  383.357    0.000  383.357     0.000   99.528    0.000   99.528
208.40   342.160  157.214    0.000  157.214     0.000  405.535    0.000  405.535     0.000  219.163    0.000  219.163
208.50   319.793  179.638    0.000  179.638     0.000  412.237    0.000  412.237     0.000  189.506    0.000  189.506
208.60   333.250  172.014    0.000  172.014     0.000  397.191    0.000  397.191     0.000  229.116    0.000  229.116
208.70   329.718  170.773    0.000  170.773     0.000  389.018    0.000  389.018     0.000  209.411    0.000  209.411
208.80   356.623  155.480    0.000  155.480     0.000  382.274    0.000  382.274     0.000  199.458    0.000  199.458
208.90   333.754  169.563    0.000  169.563     0.000  329.747    0.000  329.747     0.000  199.056    0.000  199.056
209.00   310.415  170.055    0.000  170.055     0.000  423.866    0.000  423.866     0.000  229.317    0.000  229.317
209.10   316.668  171.071    0.000  171.071     0.000  412.926    0.000  412.926     0.000  189.506    0.000  189.506
209.20   323.964  207.668    0.000  207.668     0.000  447.431    0.000  447.431     0.000  149.292    0.000  149.292
209.30   298.260  191.417    0.000  191.417     0.000  410.032    0.000  410.032     0.000  239.169    0.000  239.169
209.40   304.336  185.446    0.000  185.446     0.000  399.827    0.000  399.827     0.000  159.647    0.000  159.647
209.50   287.420  183.982    0.000  183.982     0.000  369.653    0.000  369.653     0.000   59.918    0.000   59.918
209.60   320.384  168.986    0.000  168.986     0.000  392.175    0.000  392.175     0.000  159.245    0.000  159.245
209.70   307.991  180.683    0.000  180.683     0.000  308.862    0.000  308.862     0.000   39.811    0.000   39.811
209.80   309.513  175.546    0.000  175.546     0.000  408.087    0.000  408.087     0.000  170.002    0.000  170.002
209.90   317.157  162.609    0.000  162.609     0.000  388.325    0.000  388.325     0.000  129.990    0.000  129.990
210.00   334.830  172.366    0.000  172.366     0.000  439.776    0.000  439.776     0.000  199.257    0.000  199.257
210.10   288.053  206.621    0.000  206.621     0.000  371.943    0.000  371.943     0.000  149.292    0.000  149.292
210.20   312.027  197.394    0.000  197.394     0.000  372.419    0.000  372.419     0.000  139.339    0.000  139.339
210.30   302.093  198.242    0.000  198.242     0.000  382.923    0.000  382.923     0.000  129.387    0.000  129.387
210.40   290.231  207.792    0.000  207.792     0.000  409.858    0.000  409.858     0.000   99.528    0.000   99.528
210.50   295.382  199.978    0.000  199.978     0.000  341.116    0.000  341.116     0.000  119.434    0.000  119.434
210.60   307.747  205.893    0.000  205.893     0.000  386.772    0.000  386.772     0.000  129.387    0.000  129.387
210.70   283.701  204.637    0.000  204.637     0.000  411.675    0.000  411.675     0.000  149.493    0.000  149.493
210.80   320.010  167.082    0.000  167.082     0.000  436.492    0.000  436.492     0.000  179.151    0.000  179.151
210.90   292.277  203.174    0.000  203.174     0.000  369.824    0.000  369.824     0.000  109.481    0.000  109.481
211.00   337.741  161.655    0.000  161.655     0.000  372.635    0.000  372.635     0.000  149.292    0.000  149.292
211.10   304.196  186.705    0.000  186.705     1.816  397.019    0.000  397.019     0.000  169.198    0.000  169.198
211.20   318.043  197.624    0.000  197.624     1.816  370.213    0.000  370.213     0.000   90.380    0.000   90.380
211.30   349.870  169.676    0.000  169.676     0.000  410.204    0.000  410.204     0.000  179.754    0.000  179.754
211.40   373.458  137.713    0.000  137.713     0.000  360.574    0.000  360.574     0.000  139.541    0.000  139.541
211.50   363.559  123.303    0.000  123.303     3.632  322.439    0.000  322.439     0.000  119.836    0.000  119.836
211.60   348.053  156.230    0.000  156.230     0.000  290.920    0.000  290.920     0.000   20.107    0.000   20.107
211.70   350.163  143.238    0.000  143.238     9.079  321.574    0.000  321.574     0.000  150.298    0.000  150.298
211.80   370.376  119.953    0.000  119.953     0.000  322.352    0.000  322.352     0.000   19.906    0.000   19.906
211.90   394.080  117.107    0.000  117.107     0.000  349.722    0.000  349.722     0.000  129.588    0.000  129.588
212.00   350.653  106.367    0.000  106.367     0.000  349.763    0.000  349.763     0.000   59.918    0.000   59.918
212.10   347.338  136.697    0.000  136.697     0.000  331.433    0.000  331.433     0.000   59.918    0.000   59.918
212.20   368.875  115.794    0.000  115.794     3.632  317.512    0.000  317.512     0.000   70.072    0.000   70.072
212.30   379.944  105.395    0.000  105.395     0.000  305.146    0.000  305.146     0.000  100.131    0.000  100.131
212.40   361.698  128.265    0.000  128.265    10.895  311.415    0.000  311.415     0.000   90.782    0.000   90.782
212.50   369.982   98.688    0.000   98.688     0.000  342.931    0.000  342.931     0.000   10.154    0.000   10.154
212.60   363.780  107.368    0.000  107.368     0.000  310.941    0.000  310.941     0.000    0.000    0.000    0.000
212.70   334.500  149.226    0.000  149.226     3.632  301.471    0.000  301.471     0.000   20.308    0.000   20.308
212.80   336.414  132.017    0.000  132.017     0.000  261.999    0.000  261.999     0.000   19.906    0.000   19.906
212.90   328.032  170.441    0.000  170.441     0.000  301.343    0.000  301.343     0.000    9.953    0.000    9.953
213.00   298.527  186.789    0.000  186.789     0.000  307.914    0.000  307.914     0.000   29.858    0.000   29.858
213.10   292.085  211.577    0.000  211.577     0.000  369.089    0.000  369.089     0.000   40.213    0.000   40.213
213.20   309.831  187.484    0.000  187.484     0.000  330.653    0.000  330.653     0.000   50.367    0.000   50.367
213.30   316.905  237.684    0.000  237.684     3.632  379.423    0.000  379.423     0.000    0.000    0.000    0.000
213.40   335.304  163.402    0.000  163.402     0.000  336.751    0.000  336.751     0.000   80.025    0.000   80.025
213.50   376.878  126.226    0.000  126.226    10.895  328.362    0.000  328.362     0.000   89.977    0.000   89.977
213.60   351.343  135.880    0.000  135.880     0.000  328.104    0.000  328.104     0.000   30.060    0.000   30.060
213.70   344.656  131.371    0.000  131.371     0.000  276.309    0.000  276.309     0.000   19.906    0.000   19.906
213.80   387.156  134.637    0.000  134.637     7.263  371.121    0.000  371.121     0.000   59.717    0.000   59.717
213.90   348.738  137.410    0.000  137.410     7.263  283.876    0.000  283.876     0.000    0.000    0.000    0.000
214.00   331.434  145.575    0.000  145.575     7.263  316.862    0.000  316.862     0.000   39.811    0.000   39.811
214.10   315.808  168.629    0.000  168.629     0.000  390.749    0.000  390.749     0.000  189.506    0.000  189.506
214.20   260.787  220.202    0.000  220.202     0.000  312.539    0.000  312.539     0.000   39.811    0.000   39.811
214.30   289.657  201.544    0.000  201.544     0.000  334.804    0.000  334.804     0.000  109.481    0.000  109.481
214.40   317.806  174.847    0.000  174.847     0.000  338.132    0.000  338.132     0.000   59.717    0.000   59.717
214.50   323.027  171.506    0.000  171.506     0.000  406.659    0.000  406.659     0.000  179.151    0.000  179.151
214.60   307.088  169.856    0.000  169.856     0.000  326.980    0.000  326.980     0.000  119.434    0.000  119.434
214.70   311.068  188.119    0.000  188.119     0.000  377.390    0.000  377.390     0.000  129.387    0.000  129.387
214.80   335.997  173.209    0.000  173.209     0.000  346.519    0.000  346.519     0.000   89.575    0.000   89.575
214.90   279.939  215.700    0.000  215.700     0.000  310.983    0.000  310.983     0.000  109.481    0.000  109.481
215.00   341.665  185.213    0.000  185.213     0.000  354.735    0.000  354.735     0.000   99.729    0.000   99.729
215.10   284.540  199.119    0.000  199.119     0.000  344.488    0.000  344.488     0.000   99.528    0.000   99.528
215.20   284.170  200.311    0.000  200.311     0.000  282.620    0.000  282.620     0.000    0.000    0.000    0.000
215.30   352.605  158.575    0.000  158.575     0.000  297.969    0.000  297.969     0.000   79.824    0.000   79.824
215.40   331.732  177.016    0.000  177.016     0.000  278.773    0.000  278.773     0.000    9.953    0.000    9.953
215.50   325.707  194.150    0.000  194.150     0.000  300.909    0.000  300.909     0.000   89.575    0.000   89.575
215.60   294.000  206.018    0.000  206.018     0.000  270.861    0.000  270.861     0.000   49.764    0.000   49.764
215.70   328.824  181.220    0.000  181.220     0.000  323.997    0.000  323.997     0.000  129.387    0.000  129.387
215.80   328.240  172.749    0.000  172.749     0.000  320.276    0.000  320.276     0.000    9.953    0.000    9.953
215.90   338.964  169.809    0.000  169.809     1.816  293.560    0.000  293.560     0.000   69.670    0.000   69.670
216.00   305.981  195.506    0.000  195.506     0.000  252.054    0.000  252.054     0.000   29.858    0.000   29.858
216.10   284.630  216.777    0.000  216.777     0.000  301.385    0.000  301.385     0.000   79.623    0.000   79.623
216.20   321.384  174.291    0.000  174.291     0.000  271.767    0.000  271.767     0.000    0.000    0.000    0.000
216.30   297.850  193.155    0.000  193.155     0.000  256.464    0.000  256.464     0.000    0.000    0.000    0.000
216.40   272.921  205.844    0.000  205.844     0.000  287.246    0.000  287.246     0.000    0.000    0.000    0.000
216.50   256.893  205.796    0.000  205.796     0.000  223.649    0.000  223.649     0.000    0.000    0.000    0.000
216.60   268.406  191.055    0.000  191.055     3.632  219.585    0.000  219.585     0.000    0.000    0.000    0.000
216.70   242.825  218.634    0.000  218.634     0.000  280.675    0.000  280.675     0.000    0.000    0.000    0.000
216.80   241.366  209.206    0.000  209.206     0.000  211.630    0.000  211.630     0.000    0.000    0.000    0.000
216.90   263.487  210.520    0.000  210.520     0.000  252.400    0.000  252.400     0.000    0.000    0.000    0.000
217.00   218.631  212.501    0.000  212.501     0.000  242.325    0.000  242.325     0.000    0.000    0.000    0.000
217.10   250.352  185.482    0.000  185.482     0.000  238.739    0.000  238.739     0.000    0.000    0.000    0.000
217.20   231.919  200.377    0.000  200.377     0.000  257.846    0.000  257.846     0.000    0.000    0.000    0.000
217.30   273.791  169.658    0.000  169.658     0.000  268.094    0.000  268.094     0.000    0.000    0.000    0.000
217.40   254.774  183.021    0.000  183.021     0.000  223.953    0.000  223.953     0.000    0.000    0.000    0.000
217.50   222.638  213.968    0.000  213.968     0.000  214.398    0.000  214.398     0.000    0.000    0.000    0.000
217.60   237.921  190.485    0.000  190.485     0.000  209.813    0.000  209.813     0.000    0.000    0.000    0.000
217.70   259.181  196.037    0.000  196.037     0.000  276.005    0.000  276.005     0.000    9.953    0.000    9.953
217.80   295.666  177.123    0.000  177.123     0.000  258.322    0.000  258.322     0.000    0.000    0.000    0.000
217.90   268.698  214.767    0.000  214.767     0.000  275.959    0.000  275.959     0.000    0.000    0.000    0.000
218.00   266.489  218.154    0.000  218.154     0.000  254.561    0.000  254.561     0.000    0.000    0.000    0.000
218.10   306.523  186.528    0.000  186.528     0.000  243.922    0.000  243.922     0.000    0.000    0.000    0.000
218.20   339.353  160.881    0.000  160.881     3.632  239.037    0.000  239.037     0.000    0.000    0.000    0.000
218.30   329.470  165.643    0.000  165.643     3.632  239.516    0.000  239.516     0.000   19.906    0.000   19.906
218.40   311.093  162.379    0.000  162.379    16.343  256.678    0.000  256.678     0.000    0.000    0.000    0.000
218.50   301.323  182.360    0.000  182.360     1.816  295.977    0.000  295.977     0.000   49.764    0.000   49.764
218.60   306.464  172.118    0.000  172.118    10.895  286.986    0.000  286.986     0.000    9.953    0.000    9.953
218.70   313.585  202.819    0.000  202.819     3.718  259.747    0.000  259.747     0.000    0.000    0.000    0.000
218.80   298.968  178.572    0.000  178.572     5.448  250.282    0.000  250.282     0.000   19.906    0.000   19.906
218.90   311.107  171.398    0.000  171.398     0.000  283.396    0.000  283.396     0.000    0.000    0.000    0.000
219.00   317.617  181.996    0.000  181.996    29.182  284.735    0.000  284.735     0.000   19.906    0.000   19.906
219.10   320.891  179.402    0.000  179.402     1.902  276.695    0.000  276.695     0.000   19.906    0.000   19.906
219.20   293.301  181.082    0.000  181.082    41.764  264.244    0.000  264.244     0.000   29.858    0.000   29.858
219.30   285.468  197.287    0.000  197.287    21.790  221.702    0.000  221.702     0.000    0.000    0.000    0.000
219.40   304.567  188.393    0.000  188.393     0.000  288.584    0.000  288.584     0.000   59.717    0.000   59.717
219.50   331.698  187.985    0.000  187.985    16.343  268.655    0.000  268.655     0.000    9.953    0.000    9.953
219.60   296.910  176.032    0.000  176.032     1.816  291.829    0.000  291.829     0.000    0.000    0.000    0.000
219.70   290.949  193.295    0.000  193.295     1.816  291.008    0.000  291.008     0.000    9.953    0.000    9.953
219.80   307.902  185.567    0.000  185.567     1.816  300.477    0.000  300.477     0.000    9.953    0.000    9.953
219.90   297.547  176.534    0.000  176.534     5.448  268.134    0.000  268.134     0.000    0.000    0.000    0.000
220.00   284.041  204.403    0.000  204.403    10.895  280.849    0.000  280.849     0.000    0.000    0.000    0.000
220.10   284.557  195.018    0.000  195.018    18.158  269.304    0.000  269.304     0.000    0.000    0.000    0.000
220.20   294.291  180.422    0.000  180.422     3.632  306.659    0.000  306.659     0.000    0.000    0.000    0.000
220.30   337.678  181.222    0.000  181.222     9.079  283.442    0.000  283.442     0.000    0.000    0.000    0.000
220.40   298.183  203.229    0.000  203.229     1.816  297.016    0.000  297.016     0.000   59.717    0.000   59.717
220.50   278.718  208.090    0.000  208.090     0.000  275.052    0.000  275.052     0.000   19.906    0.000   19.906
220.60   293.758  188.495    0.000  188.495     0.000  257.584    0.000  257.584     0.000   30.060    0.000   30.060
220.70   301.286  186.896    0.000  186.896     0.000  261.826    0.000  261.826     0.000    0.000    0.000    0.000
220.80   288.127  205.801    0.000  205.801     0.000  300.992    0.000  300.992     0.000    0.000    0.000    0.000
220.90   314.021  198.350    0.000  198.350     0.000  264.592    0.000  264.592     0.000    9.953    0.000    9.953
221.00   292.157  178.162    0.000  178.162     0.000  253.220    0.000  253.220     0.000    0.000    0.000    0.000
221.10   309.723  168.966    0.000  168.966     0.000  216.470    0.000  216.470     0.000    0.000    0.000    0.000
221.20   331.985  182.098    0.000  182.098     0.000  291.914    0.000  291.914     0.000    0.000    0.000    0.000
221.30   290.833  183.649    0.000  183.649     0.000  253.086    0.000  253.086     0.000    0.000    0.000    0.000
221.40   289.773  189.778    0.000  189.778     5.448  283.181    0.000  283.181     0.000   19.906    0.000   19.906
221.50   302.009  189.584    0.000  189.584     3.632  299.697    0.000  299.697     0.000    9.953    0.000    9.953
221.60   313.321  189.264    0.000  189.264    27.238  334.847    0.000  334.847     0.000   20.107    0.000   20.107
221.70   305.556  171.125    0.000  171.125    23.606  274.104    0.000  274.104     0.000    0.000    0.000    0.000
221.80   287.316  213.076    0.000  213.076     7.263  322.699    0.000  322.699     0.000   19.906    0.000   19.906
221.90   288.917  210.768    0.000  210.768     1.816  276.914    0.000  276.914     0.000   29.858    0.000   29.858
222.00   274.647  205.279    0.000  205.279     0.000  232.729    0.000  232.729     0.000    0.000    0.000    0.000
222.10   288.740  181.468    0.000  181.468    21.790  292.651    0.000  292.651     0.000    0.000    0.000    0.000
222.20   303.192  163.936    0.000  163.936    21.790  281.627    0.000  281.627     0.000    0.000    0.000    0.000
222.30   290.721  185.075    0.000  185.075    21.790  248.423    0.000  248.423     0.000    0.000    0.000    0.000
222.40   330.300  179.004    0.000  179.004     3.632  281.451    0.000  281.451     0.000   29.858    0.000   29.858
222.50   294.180  200.835    0.000  200.835     1.816  259.663    0.000  259.663     0.000    9.953    0.000    9.953
222.60   304.458  187.688    0.000  187.688     3.632  279.029    0.000  279.029     0.000    0.000    0.000    0.000
222.70   305.448  178.656    0.000  178.656     0.000  271.118    0.000  271.118     0.000    0.000    0.000    0.000
222.80   303.612  181.133    0.000  181.133     3.632  218.115    0.000  218.115     0.000    0.000    0.000    0.000
222.90   281.962  189.338    0.000  189.338     1.816  244.616    0.000  244.616     0.000    0.000    0.000    0.000
223.00   338.410  163.661    0.000  163.661    27.238  264.981    0.000  264.981     0.000    0.000    0.000    0.000
223.10   318.589  152.501    0.000  152.501    16.343  270.170    0.000  270.170     0.000    0.000    0.000    0.000
223.20   315.460  176.867    0.000  176.867     7.263  257.416    0.000  257.416     0.000    0.000    0.000    0.000
223.30   328.999  192.989    0.000  192.989    25.422  328.362    0.000  328.362     0.000   59.918    0.000   59.918
223.40   296.709  211.209    0.000  211.209     0.000  356.162    0.000  356.162     0.000   79.824    0.000   79.824
223.50   296.394  202.819    0.000  202.819     0.000  317.725    0.000  317.725     0.000    9.953    0.000    9.953
223.60   289.102  207.072    0.000  207.072     0.000  333.422    0.000  333.422     0.000   39.811    0.000   39.811
223.70   308.782  188.548    0.000  188.548     7.263  339.818    0.000  339.818     0.000    0.000    0.000    0.000
223.80   325.411  185.695    0.000  185.695     7.263  344.704    0.000  344.704     0.000  139.440    0.000  139.440
223.90   341.826  134.561    0.000  134.561     9.079  292.219    0.000  292.219     0.000   60.320    0.000   60.320
224.00   323.738  187.643    0.000  187.643     0.000  339.907    0.000  339.907     0.000  110.888    0.000  110.888
224.10   325.331  193.826    0.000  193.826     0.000  344.318    0.000  344.318     0.000  109.481    0.000  109.481
224.20   310.891  185.808    0.000  185.808     0.000  350.197    0.000  350.197     0.000   89.977    0.000   89.977
224.30   321.326  171.829    0.000  171.829     0.000  362.646    0.000  362.646     0.000  109.883    0.000  109.883
224.40   296.221  173.114    0.000  173.114     0.000  361.134    0.000  361.134     0.000   60.521    0.000   60.521
224.50   300.431  181.185    0.000  181.185     0.000  348.984    0.000  348.984     0.000   50.367    0.000   50.367
224.60   321.862  149.737    0.000  149.737    10.895  286.988    0.000  286.988     0.000   10.154    0.000   10.154
224.70   308.353  175.471    0.000  175.471     0.000  298.225    0.000  298.225     0.000    0.000    0.000    0.000
224.80   312.899  141.011    0.000  141.011     0.000  329.355    0.000  329.355     0.000   20.107    0.000   20.107
224.90   350.710  160.219    0.000  160.219    14.527  306.700    0.000  306.700     0.000    0.000    0.000    0.000
225.00   316.285  168.519    0.000  168.519     0.000  269.954    0.000  269.954     0.000    0.000    0.000    0.000
225.10   290.999  222.748    0.000  222.748     0.000  371.899    0.000  371.899     0.000    0.000    0.000    0.000
225.20   319.422  170.483    0.000  170.483     0.000  326.199    0.000  326.199     0.000    0.000    0.000    0.000
225.30   304.581  197.655    0.000  197.655     0.000  353.957    0.000  353.957     0.000    0.000    0.000    0.000
225.40   329.339  161.611    0.000  161.611     0.000  328.148    0.000  328.148     0.000   10.154    0.000   10.154
225.50   316.059  178.650    0.000  178.650     0.000  304.325    0.000  304.325     0.000   29.858    0.000   29.858
225.60   256.375  242.387    0.000  242.387     0.000  328.104    0.000  328.104     0.000  119.434    0.000  119.434
225.70   309.520  190.705    0.000  190.705     0.000  336.967    0.000  336.967     0.000   19.906    0.000   19.906
225.80   351.431  136.221    0.000  136.221     1.816  365.243    0.000  365.243     0.000   89.575    0.000   89.575
225.90   331.534  152.809    0.000  152.809     0.000  295.333    0.000  295.333     0.000    0.000    0.000    0.000
226.00   297.349  182.785    0.000  182.785    16.343  255.727    0.000  255.727     0.000    9.953    0.000    9.953
226.10   273.610  220.062    0.000  220.062     0.000  273.456    0.000  273.456     0.000    0.000    0.000    0.000
226.20   327.333  172.299    0.000  172.299     0.000  256.766    0.000  256.766     0.000    9.953    0.000    9.953
226.30   311.359  183.833    0.000  183.833     0.000  257.631    0.000  257.631     0.000   29.858    0.000   29.858
226.40   354.892  161.447    0.000  161.447     0.000  254.993    0.000  254.993     0.000    0.000    0.000    0.000
226.50   284.934  186.711    0.000  186.711     7.263  270.427    0.000  270.427     0.000    9.953    0.000    9.953
226.60   279.722  209.559    0.000  209.559     0.000  290.489    0.000  290.489     0.000   59.717    0.000   59.717
226.70   277.526  163.797    0.000  163.797     0.000  273.411    0.000  273.411     0.000    9.953    0.000    9.953
226.80   268.469  207.180    0.000  207.180     1.816  354.477    0.000  354.477     0.000   79.623    0.000   79.623
226.90   313.112  206.070    0.000  206.070     0.000  299.612    0.000  299.612     0.000   79.824    0.000   79.824
227.00   277.313  202.464    0.000  202.464     0.000  278.816    0.000  278.816     0.000    0.000    0.000    0.000
227.10   286.766  188.419    0.000  188.419     0.000  250.279    0.000  250.279     0.000   29.858    0.000   29.858
227.20   281.784  198.771    0.000  198.771     0.000  253.309    0.000  253.309     0.000   19.906    0.000   19.906
227.30   278.229  199.619    0.000  199.619     1.816  256.249    0.000  256.249     0.000   29.858    0.000   29.858
227.40   272.388  185.291    0.000  185.291     0.000  274.317    0.000  274.317     0.000    0.000    0.000    0.000
227.50   286.440  196.860    0.000  196.860     0.000  337.053    0.000  337.053     0.000   29.858    0.000   29.858
227.60   303.520  219.246    0.000  219.246     0.000  327.453    0.000  327.453     0.000   49.764    0.000   49.764
227.70   284.594  215.414    0.000  215.414     0.000  326.888    0.000  326.888     0.000   59.717    0.000   59.717
227.80   303.330  195.939    0.000  195.939     3.632  374.104    0.000  374.104     0.000   49.764    0.000   49.764
227.90   301.491  201.179    0.000  201.179     5.448  375.828    0.000  375.828     0.000   50.166    0.000   50.166
228.00   322.457  164.457    0.000  164.457     9.079  360.527    0.000  360.527     0.000   89.575    0.000   89.575
228.10   352.380  165.458    0.000  165.458    27.238  389.493    0.000  389.493     0.000  179.251    0.000  179.251
228.20   312.321  166.472    0.000  166.472     7.263  354.688    0.000  354.688     0.000   69.770    0.000   69.770
228.30   308.705  183.057    0.000  183.057     7.263  388.934    0.000  388.934     0.000  169.198    0.000  169.198
228.40   268.991  208.338    0.000  208.338     0.000  426.804    0.000  426.804     0.000  159.647    0.000  159.647
228.50   367.699  122.193    0.000  122.193    14.527  376.396    0.000  376.396     0.000   99.528    0.000   99.528
228.60   329.828  169.606    0.000  169.606     1.816  380.026    0.000  380.026     0.000  159.245    0.000  159.245
228.70   362.053  170.477    0.000  170.477     0.000  394.554    0.000  394.554     0.000  179.151    0.000  179.151
228.80   304.380  175.444    0.000  175.444     5.448  340.856    0.000  340.856     0.000   69.670    0.000   69.670
228.90   279.616  186.128    0.000  186.128     1.816  300.519    0.000  300.519     0.000   90.179    0.000   90.179
229.00   327.921  174.939    0.000  174.939    16.343  314.743    0.000  314.743     0.000   10.154    0.000   10.154
229.10   310.533  179.759    0.000  179.759     3.632  255.730    0.000  255.730     0.000    0.000    0.000    0.000
229.20   284.840  206.701    0.000  206.701     0.000  329.789    0.000  329.789     0.000  109.682    0.000  109.682
229.30   286.782  180.095    0.000  180.095     0.000  331.346    0.000  331.346     0.000    9.953    0.000    9.953
229.40   272.072  198.886    0.000  198.886     0.000  305.492    0.000  305.492     0.000   10.154    0.000   10.154
229.50   294.743  189.185    0.000  189.185     0.000  347.472    0.000  347.472     0.000   19.906    0.000   19.906
229.60   299.648  166.546    0.000  166.546     0.000  321.446    0.000  321.446     0.000    0.000    0.000    0.000
229.70   270.916  202.409    0.000  202.409     0.000  288.415    0.000  288.415     0.000    0.000    0.000    0.000
229.80   269.508  193.131    0.000  193.131     0.000  261.047    0.000  261.047     0.000    9.953    0.000    9.953
229.90   272.714  180.090    0.000  180.090     0.000  270.127    0.000  270.127     0.000    0.000    0.000    0.000
230.00   279.990  188.501    0.000  188.501     0.000  268.138    0.000  268.138     0.000   19.906    0.000   19.906
230.10   265.038  186.921    0.000  186.921     0.000  280.243    0.000  280.243     0.000    9.953    0.000    9.953
230.20   257.330  170.024    0.000  170.024     0.000  255.773    0.000  255.773     0.000   49.764    0.000   49.764
230.30   320.880  163.976    0.000  163.976     0.000  310.159    0.000  310.159     0.000   19.906    0.000   19.906
230.40   292.073  175.731    0.000  175.731     0.000  291.570    0.000  291.570     0.000   19.906    0.000   19.906
230.50   295.281  168.263    0.000  168.263     0.000  271.725    0.000  271.725     0.000    0.000    0.000    0.000
230.60   361.714  174.695    0.000  174.695     0.000  309.512    0.000  309.512     0.000    0.000    0.000    0.000
230.70   317.639  176.727    0.000  176.727     0.000  316.214    0.000  316.214     0.000    9.953    0.000    9.953
230.80   309.498  167.457    0.000  167.457     0.000  329.530    0.000  329.530     0.000   39.811    0.000   39.811
230.90   371.269  158.196    0.000  158.196     0.000  340.167    0.000  340.167     0.000   29.858    0.000   29.858
231.00   322.336  166.349    0.000  166.349     0.000  351.968    0.000  351.968     0.000   19.906    0.000   19.906
231.10   281.125  183.404    0.000  183.404     0.000  349.116    0.000  349.116     0.000   50.166    0.000   50.166
231.20   298.320  162.247    0.000  162.247     0.000  373.111    0.000  373.111     0.000   39.811    0.000   39.811
231.30   311.979  167.578    0.000  167.578     0.000  395.461    0.000  395.461     0.000   59.918    0.000   59.918
231.40   341.869  155.481    0.000  155.481     0.000  348.769    0.000  348.769     0.000   49.965    0.000   49.965
231.50   372.140  128.397    0.000  128.397    23.606  396.067    0.000  396.067     0.000  109.983    0.000  109.983
231.60   334.055  167.409    0.000  167.409    10.895  404.498    0.000  404.498     0.000   49.965    0.000   49.965
231.70   320.502  186.225    0.000  186.225     0.000  375.398    0.000  375.398     0.000    9.953    0.000    9.953
231.80   366.841  143.113    0.000  143.113    12.711  342.544    0.000  342.544     0.000    0.000    0.000    0.000
231.90   316.819  160.188    0.000  160.188     0.000  360.656    0.000  360.656     0.000    0.000    0.000    0.000
232.00   327.644  139.829    0.000  139.829     0.000  336.577    0.000  336.577     0.000    0.000    0.000    0.000
232.10   311.125  137.751    0.000  137.751     5.448  328.232    0.000  328.232     0.000    0.000    0.000    0.000
232.20   333.147  129.280    0.000  129.280     3.632  336.968    0.000  336.968     0.000    0.000    0.000    0.000
232.30   369.835  105.892    0.000  105.892    14.527  295.158    0.000  295.158     0.000    0.000    0.000    0.000
232.40   360.880  108.270    0.000  108.270     0.000  338.824    0.000  338.824     0.000    0.000    0.000    0.000
232.50   415.163  106.118    0.000  106.118     7.263  323.651    0.000  323.651     0.000   39.811    0.000   39.811
232.60   318.312  163.229    0.000  163.229     9.079  351.537    0.000  351.537     0.000   19.906    0.000   19.906
232.70   431.455  141.067    0.000  141.067    10.895  394.079    0.000  394.079     0.000    9.953    0.000    9.953
232.80   386.765   99.367    0.000   99.367    23.606  324.731    0.000  324.731     0.000   20.308    0.000   20.308
232.90   376.325  135.202    0.000  135.202     0.000  346.090    0.000  346.090     0.000    9.953    0.000    9.953
233.00   310.621  134.823    0.000  134.823     7.263  329.702    0.000  329.702     0.000   10.154    0.000   10.154
233.10   333.901  146.070    0.000  146.070     0.000  350.066    0.000  350.066     0.000    9.953    0.000    9.953
233.20   346.866  186.679    0.000  186.679     1.816  368.831    0.000  368.831     0.000   39.811    0.000   39.811
233.30   298.050  156.813    0.000  156.813     0.000  339.259    0.000  339.259     0.000    0.000    0.000    0.000
233.40   309.039  157.332    0.000  157.332     0.000  313.361    0.000  313.361     0.000    0.000    0.000    0.000
233.50   322.064  157.326    0.000  157.326     0.000  332.125    0.000  332.125     0.000    0.000    0.000    0.000
233.60   281.146  160.511    0.000  160.511     0.000  283.529    0.000  283.529     0.000    0.000    0.000    0.000
233.70   301.428  157.415    0.000  157.415     0.000  303.634    0.000  303.634     0.000    0.000    0.000    0.000
233.80   317.944  147.394    0.000  147.394     0.000  282.579    0.000  282.579     0.000    0.000    0.000    0.000
233.90   326.365  135.513    0.000  135.513     0.000  338.092    0.000  338.092     0.000    0.000    0.000    0.000
234.00   373.222  103.676    0.000  103.676     0.000  325.120    0.000  325.120     0.000   19.906    0.000   19.906
234.10   306.509  168.329    0.000  168.329     0.000  340.337    0.000  340.337     0.000    9.953    0.000    9.953
234.20   345.324  172.982    0.000  172.982     0.000  379.510    0.000  379.510     0.000   29.858    0.000   29.858
234.30   296.222  172.824    0.000  172.824     0.000  324.040    0.000  324.040     0.000   30.060    0.000   30.060
234.40   303.296  169.400    0.000  169.400     0.000  361.696    0.000  361.696     0.000    0.000    0.000    0.000
234.50   357.614  116.067    0.000  116.067     0.000  336.707    0.000  336.707     0.000    0.000    0.000    0.000
234.60   381.469  123.374    0.000  123.374     0.000  343.928    0.000  343.928     0.000   20.107    0.000   20.107
234.70   324.275  132.307    0.000  132.307     0.000  346.130    0.000  346.130     0.000    0.000    0.000    0.000
234.80   310.204  150.623    0.000  150.623     0.000  405.707    0.000  405.707     0.000   30.060    0.000   30.060
234.90   290.943  163.711    0.000  163.711     0.000  370.083    0.000  370.083     0.000    0.000    0.000    0.000
235.00   282.286  187.500    0.000  187.500     0.000  335.279    0.000  335.279     0.000    0.000    0.000    0.000
235.10   291.370  178.180    0.000  178.180     0.000  347.300    0.000  347.300     0.000    0.000    0.000    0.000
235.20   324.147  149.858    0.000  149.858     0.000  358.367    0.000  358.367     0.000    0.000    0.000    0.000
235.30   310.969  156.637    0.000  156.637     0.000  380.850    0.000  380.850     0.000   39.811    0.000   39.811
235.40   320.068  133.029    0.000  133.029     0.000  367.275    0.000  367.275     0.000    0.000    0.000    0.000
235.50   321.410  161.382    0.000  161.382     1.816  441.507    0.000  441.507     0.000   59.717    0.000   59.717
235.60   312.584  135.606    0.000  135.606     0.000  329.745    0.000  329.745     0.000    0.000    0.000    0.000
235.70   320.317  159.246    0.000  159.246     0.000  358.106    0.000  358.106     0.000   10.154    0.000   10.154
235.80   321.873  145.023    0.000  145.023     0.000  304.023    0.000  304.023     0.000    0.000    0.000    0.000
235.90   294.427  159.931    0.000  159.931     0.000  338.697    0.000  338.697     0.000    9.953    0.000    9.953
236.00   338.995  181.113    0.000  181.113     0.000  430.526    0.000  430.526     0.000   39.811    0.000   39.811
236.10   364.967  215.898    0.000  215.898     0.000  391.226    0.000  391.226     0.000   49.764    0.000   49.764
236.20   361.497  209.841    0.000  209.841     0.000  395.895    0.000  395.895     0.000   49.764    0.000   49.764
236.30   396.716  152.224    0.000  152.224     0.000  435.758    0.000  435.758     0.000   69.871    0.000   69.871
236.40   393.347  144.702    0.000  144.702     0.000  426.635    0.000  426.635     0.000  129.387    0.000  129.387
236.50   343.239  180.435    0.000  180.435     0.000  433.596    0.000  433.596     0.000   79.623    0.000   79.623
236.60   315.538  169.079    0.000  169.079     0.000  387.161    0.000  387.161     0.000   39.811    0.000   39.811
236.70   376.952  174.378    0.000  174.378     0.000  415.092    0.000  415.092     0.000   39.811    0.000   39.811
236.80   307.850  239.631    0.000  239.631     0.000  433.941    0.000  433.941     0.000  110.888    0.000  110.888
236.90   289.562  185.324    0.000  185.324     0.000  333.508    0.000  333.508     0.000   30.462    0.000   30.462
237.00   290.009  210.267    0.000  210.267     0.000  375.964    0.000  375.964     0.000   79.623    0.000   79.623
237.10   315.259  171.490    0.000  171.490     0.000  353.741    0.000  353.741     0.000   90.380    0.000   90.380
237.20   358.357  149.422    0.000  149.422     0.000  367.576    0.000  367.576     0.000   79.623    0.000   79.623
237.30   347.785  158.690    0.000  158.690     0.000  401.645    0.000  401.645     0.000   39.811    0.000   39.811
237.40   386.229  153.227    0.000  153.227     0.000  423.219    0.000  423.219     0.000  169.198    0.000  169.198
237.50   360.090  153.099    0.000  153.099     1.816  403.374    0.000  403.374     0.000   90.179    0.000   90.179
237.60   329.727  173.532    0.000  173.532     0.000  347.991    0.000  347.991     0.000   20.107    0.000   20.107
237.70   345.612  147.492    0.000  147.492     0.000  335.582    0.000  335.582     0.000   70.273    0.000   70.273
237.80   361.990  165.764    0.000  165.764     0.000  400.954    0.000  400.954     0.000  210.216    0.000  210.216
237.90   313.578  179.029    0.000  179.029     0.000  347.385    0.000  347.385     0.000    9.953    0.000    9.953
238.00   361.169  139.120    0.000  139.120     0.000  333.378    0.000  333.378     0.000   30.462    0.000   30.462
238.10   352.491  159.794    0.000  159.794     0.000  323.435    0.000  323.435     0.000   39.811    0.000   39.811
238.20   332.568  143.373    0.000  143.373     0.000  357.027    0.000  357.027     0.000   99.729    0.000   99.729
238.30   305.396  153.154    0.000  153.154     0.000  374.321    0.000  374.321     0.000  100.131    0.000  100.131
238.40   315.982  164.161    0.000  164.161     0.000  386.253    0.000  386.253     0.000   49.965    0.000   49.965
238.50   349.106  166.119    0.000  166.119     0.000  382.320    0.000  382.320     0.000  100.332    0.000  100.332
238.60   326.163  174.419    0.000  174.419     0.000  389.842    0.000  389.842     0.000  149.694    0.000  149.694
238.70   302.072  183.609    0.000  183.609     0.000  404.021    0.000  404.021     0.000  130.191    0.000  130.191
238.80   315.350  190.414    0.000  190.414     0.000  361.567    0.000  361.567     0.000  169.198    0.000  169.198
238.90   307.216  197.829    0.000  197.829     0.000  357.114    0.000  357.114     0.000  110.486    0.000  110.486
239.00   302.883  190.699    0.000  190.699     0.000  379.510    0.000  379.510     0.000  100.131    0.000  100.131
239.10   282.839  198.095    0.000  198.095     0.000  374.668    0.000  374.668     0.000   70.072    0.000   70.072
239.20   311.432  162.382    0.000  162.382     0.000  333.032    0.000  333.032     0.000   29.858    0.000   29.858
239.30   304.244  172.841    0.000  172.841     0.000  358.324    0.000  358.324     0.000    0.000    0.000    0.000
239.40   308.382  175.365    0.000  175.365     0.000  335.194    0.000  335.194     0.000   39.811    0.000   39.811
239.50   314.406  182.101    0.000  182.101     0.000  363.727    0.000  363.727     0.000   80.628    0.000   80.628
239.60   332.507  158.508    0.000  158.508     0.000  336.361    0.000  336.361     0.000   89.776    0.000   89.776
239.70   325.117  186.016    0.000  186.016     0.000  315.738    0.000  315.738     0.000   49.764    0.000   49.764
239.80   312.310  194.465    0.000  194.465     0.000  323.565    0.000  323.565     0.000   40.012    0.000   40.012
239.90   326.905  190.008    0.000  190.008     0.000  350.845    0.000  350.845     0.000   39.811    0.000   39.811
240.00   300.370  220.437    0.000  220.437     0.000  380.677    0.000  380.677     0.000   49.764    0.000   49.764
240.10   320.531  199.537    0.000  199.537     0.000  403.332    0.000  403.332     0.000   39.811    0.000   39.811
240.20   294.808  210.804    0.000  210.804     0.000  400.046    0.000  400.046     0.000   89.776    0.000   89.776
240.30   310.158  171.068    0.000  171.068     0.000  448.511    0.000  448.511     0.000   99.528    0.000   99.528
240.40   342.577  153.420    0.000  153.420     0.000  345.786    0.000  345.786     0.000   10.154    0.000   10.154
240.50   314.271  160.140    0.000  160.140     0.000  385.779    0.000  385.779     0.000   29.858    0.000   29.858
240.60   336.935  147.120    0.000  147.120     0.000  379.510    0.000  379.510     0.000   59.717    0.000   59.717
240.70   320.397  156.392    0.000  156.392     0.000  350.541    0.000  350.541     0.000  109.782    0.000  109.782
240.80   345.407  142.704    0.000  142.704     0.000  347.818    0.000  347.818     0.000   19.906    0.000   19.906
240.90   322.615  142.796    0.000  142.796     0.000  315.218    0.000  315.218     0.000   30.060    0.000   30.060
241.00   328.374  169.234    0.000  169.234     0.000  380.762    0.000  380.762     0.000   69.670    0.000   69.670
241.10   350.139  148.110    0.000  148.110     0.000  355.385    0.000  355.385     0.000   19.906    0.000   19.906
241.20   331.660  173.267    0.000  173.267     0.000  375.791    0.000  375.791     0.000   99.930    0.000   99.930
241.30   326.292  179.679    0.000  179.679     0.000  379.812    0.000  379.812     0.000  109.481    0.000  109.481
241.40   327.155  178.236    0.000  178.236     0.000  397.019    0.000  397.019     0.000    9.953    0.000    9.953
241.50   286.489  221.453    0.000  221.453     0.000  444.923    0.000  444.923     0.000   10.154    0.000   10.154
241.60   340.791  179.858    0.000  179.858     0.000  425.208    0.000  425.208     0.000  100.735    0.000  100.735
241.70   287.076  202.086    0.000  202.086     0.000  357.287    0.000  357.287     0.000   69.871    0.000   69.871
241.80   257.541  230.201    0.000  230.201     0.000  373.715    0.000  373.715     0.000   40.414    0.000   40.414
241.90   318.979  206.076    0.000  206.076     0.000  356.639    0.000  356.639     0.000   59.918    0.000   59.918
242.00   278.443  218.756    0.000  218.756     0.000  409.339    0.000  409.339     0.000   50.568    0.000   50.568
242.10   273.709  228.044    0.000  228.044     0.000  392.219    0.000  392.219     0.000   99.528    0.000   99.528
242.20   247.877  235.034    0.000  235.034     0.000  359.706    0.000  359.706     0.000  190.310    0.000  190.310
242.30   294.015  226.209    0.000  226.209     0.000  411.155    0.000  411.155     0.000  219.867    0.000  219.867
242.40   253.265  226.835    0.000  226.835     0.000  359.015    0.000  359.015     0.000  119.635    0.000  119.635
242.50   283.242  217.853    0.000  217.853     0.000  369.088    0.000  369.088     0.000  140.345    0.000  140.345
242.60   275.853  199.677    0.000  199.677     0.000  332.988    0.000  332.988     0.000  199.861    0.000  199.861
242.70   288.930  213.305    0.000  213.305     0.000  313.274    0.000  313.274     0.000   39.811    0.000   39.811
242.80   333.275  172.209    0.000  172.209     0.000  362.170    0.000  362.170     0.000   60.320    0.000   60.320
242.90   301.160  159.343    0.000  159.343     0.000  329.832    0.000  329.832     0.000   30.261    0.000   30.261
243.00   312.717  155.735    0.000  155.735     0.000  315.652    0.000  315.652     0.000  180.357    0.000  180.357
243.10   261.574  199.645    0.000  199.645     0.000  281.367    0.000  281.367     0.000   29.858    0.000   29.858
243.20   303.858  181.829    0.000  181.829     0.000  377.216    0.000  377.216     0.000   80.226    0.000   80.226
243.30   285.711  173.763    0.000  173.763     0.000  308.041    0.000  308.041     0.000  159.446    0.000  159.446
243.40   270.673  186.204    0.000  186.204     0.000  351.276    0.000  351.276     0.000   29.858    0.000   29.858
243.50   243.383  196.617    0.000  196.617     0.000  325.682    0.000  325.682     0.000    0.000    0.000    0.000
243.60   268.104  202.974    0.000  202.974     0.000  331.692    0.000  331.692     0.000   49.764    0.000   49.764
243.70   296.149  158.441    0.000  158.441     0.000  348.597    0.000  348.597     0.000  109.481    0.000  109.481
243.80   309.825  160.410    0.000  160.410     0.000  371.078    0.000  371.078     0.000  119.635    0.000  119.635
243.90   276.803  175.659    0.000  175.659     0.000  376.310    0.000  376.310     0.000   99.729    0.000   99.729
244.00   318.921  167.897    0.000  167.897     0.000  371.381    0.000  371.381     0.000  180.759    0.000  180.759
244.10   295.907  176.662    0.000  176.662     0.000  407.438    0.000  407.438     0.000  139.742    0.000  139.742
244.20   285.941  175.479    0.000  175.479     0.000  372.419    0.000  372.419     0.000  169.600    0.000  169.600
244.30   320.887  171.845    0.000  171.845     0.000  362.518    0.000  362.518     0.000  110.084    0.000  110.084
244.40   345.248  135.244    0.000  135.244     0.000  374.970    0.000  374.970     0.000  200.062    0.000  200.062
244.50   295.748  161.115    0.000  161.115     0.000  313.447    0.000  313.447     0.000  270.134    0.000  270.134
244.60   351.524  135.045    0.000  135.045     3.632  357.589    0.000  357.589     0.000  180.156    0.000  180.156
244.70   343.518  141.175    0.000  141.175     0.000  339.215    0.000  339.215     0.000   99.528    0.000   99.528
244.80   345.248  155.479    0.000  155.479     0.000  354.520    0.000  354.520     0.000  129.789    0.000  129.789
244.90   338.751  167.489    0.000  167.489     0.000  395.031    0.000  395.031     0.000  199.861    0.000  199.861
245.00   341.676  157.794    0.000  157.794     0.000  335.367    0.000  335.367     0.000  139.339    0.000  139.339
245.10   382.532  126.252    0.000  126.252     0.000  336.622    0.000  336.622     0.000  210.014    0.000  210.014
245.20   357.483  146.433    0.000  146.433     0.000  333.421    0.000  333.421     0.000  109.682    0.000  109.682
245.30   358.100  161.880    0.000  161.880     0.000  346.565    0.000  346.565     0.000  210.014    0.000  210.014
245.40   335.466  158.428    0.000  158.428     0.000  372.894    0.000  372.894     0.000   69.670    0.000   69.670
245.50   315.911  165.223    0.000  165.223     0.000  324.644    0.000  324.644     0.000    9.953    0.000    9.953
245.60   335.982  151.226    0.000  151.226     0.000  287.205    0.000  287.205     0.000   29.858    0.000   29.858
245.70   345.544  134.523    0.000  134.523     0.000  346.651    0.000  346.651     0.000   89.575    0.000   89.575
245.80   307.878  192.573    0.000  192.573     0.000  354.302    0.000  354.302     0.000  169.600    0.000  169.600
245.90   367.416  134.029    0.000  134.029     0.000  307.913    0.000  307.913     0.000  130.392    0.000  130.392
246.00   373.690  117.019    0.000  117.019     0.000  297.580    0.000  297.580     0.000   39.811    0.000   39.811
246.10   336.279  159.959    0.000  159.959     0.000  344.360    0.000  344.360     0.000  110.084    0.000  110.084
246.20   303.744  154.088    0.000  154.088     0.000  318.808    0.000  318.808     0.000  119.635    0.000  119.635
246.30   305.330  181.830    0.000  181.830     0.000  306.313    0.000  306.313     0.000  139.742    0.000  139.742
246.40   298.536  168.681    0.000  168.681     0.000  358.928    0.000  358.928     0.000  132.000    0.000  132.000
246.50   314.337  174.792    0.000  174.792     0.000  376.265    0.000  376.265     0.000   80.728    0.000   80.728
246.60   322.400  160.230    0.000  160.230     0.000  313.014    0.000  313.014     0.000   10.053    0.000   10.053
246.70   339.896  139.438    0.000  139.438     0.000  325.897    0.000  325.897     0.000   40.515    0.000   40.515
246.80   344.889  142.178    0.000  142.178     0.000  362.777    0.000  362.777     0.000   89.977    0.000   89.977
246.90   306.493  154.113    0.000  154.113     0.000  316.126    0.000  316.126     0.000   20.107    0.000   20.107
247.00   302.717  140.076    0.000  140.076     0.000  287.981    0.000  287.981     0.000    0.000    0.000    0.000
247.10   347.137  106.355    0.000  106.355     0.000  324.255    0.000  324.255     0.000    0.000    0.000    0.000
247.20   329.830  150.502    0.000  150.502     0.000  325.119    0.000  325.119     0.000   81.231    0.000   81.231
247.30   327.185  163.893    0.000  163.893     0.000  339.733    0.000  339.733     0.000   50.166    0.000   50.166
247.40   348.551  140.950    0.000  140.950     0.000  328.882    0.000  328.882     0.000    0.000    0.000    0.000
247.50   304.863  172.723    0.000  172.723     0.000  384.654    0.000  384.654     0.000   30.462    0.000   30.462
247.60   312.556  183.392    0.000  183.392     0.000  353.090    0.000  353.090     0.000   30.462    0.000   30.462
247.70   299.580  170.369    0.000  170.369     0.000  331.561    0.000  331.561     0.000   10.154    0.000   10.154
247.80   315.018  174.024    0.000  174.024     0.000  320.494    0.000  320.494     0.000    0.000    0.000    0.000
247.90   289.676  163.835    0.000  163.835     0.000  295.935    0.000  295.935     0.000    0.000    0.000    0.000
248.00   339.302  134.344    0.000  134.344     0.000  316.387    0.000  316.387     0.000   19.906    0.000   19.906
248.10   325.887  150.690    0.000  150.690     0.000  361.264    0.000  361.264     0.000   20.006    0.000   20.006
248.20   340.802  142.150    0.000  142.150     0.000  314.701    0.000  314.701     0.000   60.320    0.000   60.320
248.30   294.172  190.595    0.000  190.595     0.000  382.664    0.000  382.664     0.000   79.623    0.000   79.623
248.40   325.025  181.722    0.000  181.722     0.000  314.180    0.000  314.180     0.000    0.000    0.000    0.000
248.50   317.945  171.583    0.000  171.583     0.000  395.418    0.000  395.418     0.000   80.025    0.000   80.025
248.60   327.569  195.218    0.000  195.218     0.000  365.630    0.000  365.630     0.000   49.764    0.000   49.764
248.70   298.588  200.591    0.000  200.591     0.000  380.718    0.000  380.718     0.000   49.764    0.000   49.764
248.80   326.662  194.094    0.000  194.094     0.000  359.621    0.000  359.621     0.000    0.000    0.000    0.000
248.90   324.785  193.013    0.000  193.013     0.000  318.591    0.000  318.591     0.000    0.000    0.000    0.000
249.00   277.016  197.170    0.000  197.170     0.000  376.871    0.000  376.871     0.000    0.000    0.000    0.000
249.10   316.250  185.632    0.000  185.632     0.000  336.578    0.000  336.578     0.000    9.953    0.000    9.953
249.20   304.854  211.324    0.000  211.324     0.000  357.372    0.000  357.372     0.000   30.462    0.000   30.462
249.30   342.329  165.236    0.000  165.236     0.000  346.349    0.000  346.349     0.000    0.000    0.000    0.000
249.40   318.094  187.369    0.000  187.369     0.000  334.113    0.000  334.113     0.000   30.462    0.000   30.462
249.50   266.416  194.317    0.000  194.317     0.000  347.818    0.000  347.818     0.000   60.722    0.000   60.722
249.60   292.950  181.993    0.000  181.993     0.000  332.037    0.000  332.037     0.000   10.154    0.000   10.154
249.70   268.078  184.374    0.000  184.374     0.000  282.621    0.000  282.621     0.000    0.000    0.000    0.000
249.80   281.379  189.055    0.000  189.055     0.000  332.901    0.000  332.901     0.000    0.000    0.000    0.000
249.90   293.661  184.949    0.000  184.949     0.000  389.150    0.000  389.150     0.000  100.533    0.000  100.533
250.00   256.947  203.911    0.000  203.911     0.000  258.757    0.000  258.757     0.000   10.154    0.000   10.154
250.10   264.100  199.570    0.000  199.570     0.000  257.068    0.000  257.068     0.000   80.628    0.000   80.628
250.20   271.543  192.765    0.000  192.765     0.000  285.648    0.000  285.648     0.000  100.936    0.000  100.936
250.30   276.652  195.376    0.000  195.376     0.000  278.125    0.000  278.125     0.000    9.953    0.000    9.953
250.40   280.752  198.250    0.000  198.250     0.000  306.917    0.000  306.917     0.000   19.906    0.000   19.906
250.50   256.327  193.415    0.000  193.415     0.000  263.469    0.000  263.469     0.000    9.953    0.000    9.953
250.60   256.875  178.404    0.000  178.404     0.000  296.586    0.000  296.586     0.000   10.154    0.000   10.154
250.70   292.289  163.402    0.000  163.402     0.000  364.462    0.000  364.462     0.000   39.811    0.000   39.811
250.80   284.908  176.492    0.000  176.492     0.000  351.753    0.000  351.753     0.000   39.811    0.000   39.811
250.90   300.543  168.613    0.000  168.613     0.000  317.945    0.000  317.945     0.000    0.000    0.000    0.000
251.00   276.561  169.428    0.000  169.428     0.000  247.688    0.000  247.688     0.000    0.000    0.000    0.000
251.10   304.588  145.118    0.000  145.118     0.000  293.733    0.000  293.733     0.000   80.427    0.000   80.427
251.20   315.994  151.867    0.000  151.867     0.000  338.739    0.000  338.739     0.000   60.320    0.000   60.320
251.30   336.554  131.238    0.000  131.238     0.000  300.778    0.000  300.778     0.000  130.191    0.000  130.191
251.40   282.616  161.033    0.000  161.033     0.000  296.282    0.000  296.282     0.000  149.594    0.000  149.594
251.50   287.483  192.230    0.000  192.230     0.000  346.522    0.000  346.522     0.000  210.216    0.000  210.216
251.60   288.389  170.987    0.000  170.987     0.000  327.974    0.000  327.974     0.000   39.811    0.000   39.811
251.70   280.722  175.414    0.000  175.414     0.000  341.765    0.000  341.765     0.000   49.764    0.000   49.764
251.80   307.303  166.651    0.000  166.651     0.000  293.387    0.000  293.387     0.000  161.055    0.000  161.055
251.90   305.077  162.183    0.000  162.183     0.000  333.896    0.000  333.896     0.000   59.717    0.000   59.717
252.00   292.205  172.856    0.000  172.856     0.000  345.440    0.000  345.440     0.000   39.811    0.000   39.811
252.10   244.823  210.352    0.000  210.352     0.000  398.143    0.000  398.143     0.000   59.717    0.000   59.717
252.20   331.966  134.312    0.000  134.312     0.000  395.592    0.000  395.592     0.000   49.764    0.000   49.764
252.30   328.338  146.830    0.000  146.830     0.000  284.653    0.000  284.653     0.000   49.764    0.000   49.764
252.40   348.278  134.769    0.000  134.769     0.000  364.765    0.000  364.765     0.000   49.764    0.000   49.764
252.50   355.694  131.143    0.000  131.143     0.000  341.462    0.000  341.462     0.000  129.990    0.000  129.990
252.60   335.499  136.174    0.000  136.174     0.000  322.783    0.000  322.783     0.000   70.474    0.000   70.474
252.70   334.290  150.211    0.000  150.211     0.000  330.741    0.000  330.741     0.000   49.965    0.000   49.965
252.80   304.335  176.873    0.000  176.873     0.000  317.293    0.000  317.293     0.000   40.414    0.000   40.414
252.90   280.061  187.137    0.000  187.137     0.000  367.188    0.000  367.188     0.000  190.511    0.000  190.511
253.00   316.157  196.207    0.000  196.207     0.000  387.336    0.000  387.336     0.000  338.396    0.000  338.396
253.10   322.367  157.869    0.000  157.869     0.000  360.746    0.000  360.746     0.000  189.104    0.000  189.104
253.20   363.303  161.968    0.000  161.968     0.000  421.922    0.000  421.922     0.000  179.352    0.000  179.352
253.30   341.764  134.653    0.000  134.653     0.000  374.797    0.000  374.797     0.000  179.352    0.000  179.352
253.40   344.902  140.030    0.000  140.030     0.000  466.757    0.000  466.757     0.000  229.317    0.000  229.317
253.50   339.870  140.683    0.000  140.683     0.000  484.569    0.000  484.569     0.000  288.833    0.000  288.833
253.60   312.883  147.181    0.000  147.181     0.000  412.368    0.000  412.368     0.000  109.481    0.000  109.481
253.70   337.158  133.258    0.000  133.258     0.000  428.968    0.000  428.968     0.000   89.575    0.000   89.575
253.80   366.097  109.846    0.000  109.846     0.000  407.741    0.000  407.741     0.000  199.257    0.000  199.257
253.90   353.961  129.749    0.000  129.749     0.000  428.710    0.000  428.710     0.000  159.245    0.000  159.245
254.00   337.902  143.724    0.000  143.724     0.000  395.291    0.000  395.291     0.000  228.915    0.000  228.915
254.10   367.952  132.159    0.000  132.159     0.000  445.050    0.000  445.050     0.000  190.008    0.000  190.008
254.20   328.571  132.511    0.000  132.511     0.000  353.223    0.000  353.223     0.000  109.883    0.000  109.883
254.30   329.303  137.862    0.000  137.862     0.000  357.588    0.000  357.588     0.000   89.575    0.000   89.575
254.40   290.164  177.708    0.000  177.708     0.000  385.303    0.000  385.303     0.000  189.305    0.000  189.305
254.50   315.870  201.987    0.000  201.987     0.000  455.557    0.000  455.557     0.000  240.074    0.000  240.074
254.60   337.785  161.006    0.000  161.006     0.000  375.835    0.000  375.835     0.000  139.339    0.000  139.339
254.70   297.794  142.856    0.000  142.856     0.000  299.008    0.000  299.008     0.000   79.623    0.000   79.623
254.80   335.229  150.748    0.000  150.748     0.000  359.532    0.000  359.532     0.000  119.836    0.000  119.836
254.90   330.047  146.324    0.000  146.324     0.000  321.531    0.000  321.531     0.000  109.481    0.000  109.481
255.00   321.996  170.291    0.000  170.291     0.000  341.418    0.000  341.418     0.000   99.528    0.000   99.528
255.10   349.254  150.718    0.000  150.718     0.000  298.013    0.000  298.013     0.000   49.764    0.000   49.764
255.20   299.189  175.526    0.000  175.526     0.000  290.404    0.000  290.404     0.000   59.717    0.000   59.717
255.30   304.367  168.607    0.000  168.607     0.000  268.351    0.000  268.351     0.000   20.308    0.000   20.308
255.40   299.536  181.980    0.000  181.980     0.000  293.214    0.000  293.214     0.000   39.811    0.000   39.811
255.50   304.337  177.774    0.000  177.774     0.000  342.371    0.000  342.371     0.000   80.025    0.000   80.025
255.60   298.348  171.516    0.000  171.516     0.000  300.865    0.000  300.865     0.000   40.213    0.000   40.213
255.70   303.030  189.572    0.000  189.572     0.000  350.197    0.000  350.197     0.000   49.764    0.000   49.764
255.80   300.763  175.448    0.000  175.448     0.000  339.777    0.000  339.777     0.000  109.682    0.000  109.682
255.90   297.623  166.734    0.000  166.734     0.000  367.747    0.000  367.747     0.000   89.575    0.000   89.575
256.00   300.254  157.302    0.000  157.302     0.000  353.652    0.000  353.652     0.000  179.955    0.000  179.955
256.10   327.365  148.986    0.000  148.986     5.448  394.684    0.000  394.684     0.000  199.458    0.000  199.458
256.20   324.572  185.779    0.000  185.779     0.000  427.713    0.000  427.713     0.000  279.081    0.000  279.081
256.30   306.931  181.960    0.000  181.960     0.000  416.647    0.000  416.647     0.000  229.116    0.000  229.116
256.40   339.218  140.696    0.000  140.696     0.000  333.983    0.000  333.983     0.000  209.009    0.000  209.009
256.50   297.403  194.491    0.000  194.491     0.000  359.838    0.000  359.838     0.000  249.424    0.000  249.424
256.60   288.724  188.035    0.000  188.035     0.000  401.083    0.000  401.083     0.000  159.647    0.000  159.647
256.70   301.023  183.230    0.000  183.230     0.000  430.050    0.000  430.050     0.000  189.305    0.000  189.305
256.80   278.368  210.595    0.000  210.595     0.000  446.261    0.000  446.261     0.000  239.069    0.000  239.069
256.90   284.779  185.332    0.000  185.332     0.000  391.745    0.000  391.745     0.000  199.257    0.000  199.257
257.00   319.080  148.625    0.000  148.625     0.000  286.900    0.000  286.900     0.000   39.811    0.000   39.811
257.10   308.868  175.339    0.000  175.339     0.000  361.392    0.000  361.392     0.000   50.166    0.000   50.166
257.20   353.175  148.547    0.000  148.547     0.000  375.445    0.000  375.445     0.000   10.154    0.000   10.154
257.30   333.391  146.377    0.000  146.377     0.000  326.761    0.000  326.761     0.000    9.953    0.000    9.953
257.40   351.698  146.488    0.000  146.488     0.000  422.396    0.000  422.396     0.000    0.000    0.000    0.000
257.50   377.008  141.119    0.000  141.119     0.000  341.333    0.000  341.333     0.000    0.000    0.000    0.000
257.60   349.772  151.178    0.000  151.178     0.000  332.423    0.000  332.423     0.000    0.000    0.000    0.000
257.70   342.731  108.747    0.000  108.747     0.000  309.552    0.000  309.552     0.000    0.000    0.000    0.000
257.80   363.987  127.307    0.000  127.307     0.000  292.565    0.000  292.565     0.000    0.000    0.000    0.000
257.90   361.798  118.245    0.000  118.245    10.895  300.777    0.000  300.777     0.000    0.000    0.000    0.000
258.00   335.410  147.942    0.000  147.942     0.000  324.558    0.000  324.558     0.000    0.000    0.000    0.000
258.10   373.199  157.411    0.000  157.411     0.000  299.134    0.000  299.134     0.000    0.000    0.000    0.000
258.20   349.262  158.930    0.000  158.930     0.000  300.909    0.000  300.909     0.000    0.000    0.000    0.000
258.30   346.062  155.720    0.000  155.720     0.000  297.101    0.000  297.101     0.000    0.000    0.000    0.000
258.40   316.068  126.478    0.000  126.478     0.000  237.956    0.000  237.956     0.000    0.000    0.000    0.000
258.50   325.021  174.716    0.000  174.716     0.000  376.911    0.000  376.911     0.000    0.000    0.000    0.000
258.60   328.445  159.019    0.000  159.019     0.000  327.670    0.000  327.670     0.000    0.000    0.000    0.000
258.70   287.957  205.471    0.000  205.471     0.000  363.080    0.000  363.080     0.000    9.953    0.000    9.953
258.80   294.873  203.687    0.000  203.687     0.000  394.424    0.000  394.424     0.000    0.000    0.000    0.000
258.90   298.983  206.214    0.000  206.214     0.000  326.804    0.000  326.804     0.000    0.000    0.000    0.000
259.00   318.789  180.526    0.000  180.526     0.000  305.708    0.000  305.708     0.000    0.000    0.000    0.000
259.10   324.346  161.195    0.000  161.195     0.000  320.365    0.000  320.365     0.000    0.000    0.000    0.000
259.20   338.432  161.581    0.000  161.581     0.000  362.216    0.000  362.216     0.000    0.000    0.000    0.000
259.30   330.200  150.604    0.000  150.604     0.000  314.696    0.000  314.696     0.000   29.858    0.000   29.858
259.40   362.963  123.407    0.000  123.407     0.000  275.402    0.000  275.402     0.000   29.858    0.000   29.858
259.50   300.028  190.371    0.000  190.371     0.000  321.444    0.000  321.444     0.000   39.811    0.000   39.811
259.60   271.907  194.885    0.000  194.885     0.000  198.660    0.000  198.660     0.000    0.000    0.000    0.000
259.70   287.168  182.319    0.000  182.319     0.000  251.708    0.000  251.708     0.000    0.000    0.000    0.000
259.80   297.008  188.233    0.000  188.233     0.000  263.250    0.000  263.250     0.000    9.953    0.000    9.953
259.90   314.524  170.755    0.000  170.755     0.000  262.214    0.000  262.214     0.000    0.000    0.000    0.000
260.00   329.385  165.302    0.000  165.302     0.000  278.210    0.000  278.210     0.000    0.000    0.000    0.000
260.10   302.360  179.836    0.000  179.836     0.000  269.436    0.000  269.436     0.000    0.000    0.000    0.000
260.20   312.824  162.926    0.000  162.926     0.000  264.636    0.000  264.636     0.000    0.000    0.000    0.000
260.30   287.238  177.669    0.000  177.669     0.000  258.495    0.000  258.495     0.000    0.000    0.000    0.000
260.40   280.322  189.023    0.000  189.023     0.000  268.136    0.000  268.136     0.000    0.000    0.000    0.000
260.50   277.561  197.040    0.000  197.040    16.343  292.522    0.000  292.522     0.000    0.000    0.000    0.000
260.60   282.723  195.067    0.000  195.067     7.263  241.244    0.000  241.244     0.000    0.000    0.000    0.000
260.70   310.005  193.294    0.000  193.294     0.000  287.721    0.000  287.721     0.000    0.000    0.000    0.000
260.80   282.428  179.413    0.000  179.413     0.000  276.828    0.000  276.828     0.000    0.000    0.000    0.000
260.90   289.723  191.268    0.000  191.268     3.632  252.142    0.000  252.142     0.000    0.000    0.000    0.000
261.00   304.810  180.655    0.000  180.655     0.000  211.588    0.000  211.588     0.000    0.000    0.000    0.000
261.10   263.202  211.165    0.000  211.165     7.263  316.689    0.000  316.689     0.000    9.953    0.000    9.953
261.20   282.285  193.579    0.000  193.579     0.000  222.352    0.000  222.352     0.000    0.000    0.000    0.000
261.30   296.895  196.873    0.000  196.873     0.000  226.415    0.000  226.415     0.000    0.000    0.000    0.000
261.40   300.128  187.037    0.000  187.037     0.000  289.885    0.000  289.885     0.000    0.000    0.000    0.000
261.50   317.495  159.673    0.000  159.673    29.053  236.966    0.000  236.966     0.000    0.000    0.000    0.000
261.60   263.863  183.528    0.000  183.528     0.000  225.681    0.000  225.681     0.000    0.000    0.000    0.000
261.70   260.499  179.678    0.000  179.678     0.000  213.706    0.000  213.706     0.000    0.000    0.000    0.000
261.80   279.566  156.736    0.000  156.736     0.000  248.637    0.000  248.637     0.000    0.000    0.000    0.000
261.90   238.450  191.714    0.000  191.714     0.000  235.021    0.000  235.021     0.000    0.000    0.000    0.000
262.00   256.988  196.069    0.000  196.069     0.000  220.450    0.000  220.450     0.000    0.000    0.000    0.000
262.10   238.446  200.311    0.000  200.311     0.000  242.587    0.000  242.587     0.000    0.000    0.000    0.000
262.20   332.865  153.360    0.000  153.360     0.000  246.607    0.000  246.607     0.000    0.000    0.000    0.000
262.30   309.129  184.205    0.000  184.205     0.000  305.190    0.000  305.190     0.000   19.906    0.000   19.906
262.40   331.671  156.922    0.000  156.922     0.000  258.538    0.000  258.538     0.000    0.000    0.000    0.000
262.50   280.212  171.110    0.000  171.110     0.000  260.397    0.000  260.397     0.000    0.000    0.000    0.000
262.60   306.938  160.909    0.000  160.909     0.000  195.850    0.000  195.850     0.000    0.000    0.000    0.000
262.70   307.286  152.791    0.000  152.791     0.000  228.405    0.000  228.405     0.000    0.000    0.000    0.000
262.80   293.672  199.126    0.000  199.126     0.000  270.167    0.000  270.167     0.000    0.000    0.000    0.000
262.90   335.532  139.542    0.000  139.542     0.000  247.300    0.000  247.300     0.000    0.000    0.000    0.000
263.00   321.440  157.512    0.000  157.512     0.000  255.253    0.000  255.253     0.000    0.000    0.000    0.000
263.10   294.898  161.351    0.000  161.351     0.000  216.947    0.000  216.947     0.000   10.154    0.000   10.154
263.20   263.978  219.193    0.000  219.193     0.000  239.386    0.000  239.386     0.000    0.000    0.000    0.000
263.30   312.554  167.882    0.000  167.882     0.000  267.315    0.000  267.315     0.000    0.000    0.000    0.000
263.40   295.481  187.860    0.000  187.860     7.263  328.532    0.000  328.532     0.000    0.000    0.000    0.000
263.50   314.446  165.645    0.000  165.645     0.000  294.033    0.000  294.033     0.000   10.154    0.000   10.154
263.60   289.355  167.516    0.000  167.516     0.000  281.019    0.000  281.019     0.000   10.154    0.000   10.154
263.70   309.551  178.748    0.000  178.748     0.000  306.960    0.000  306.960     0.000    9.953    0.000    9.953
263.80   287.666  177.197    0.000  177.197     3.632  268.354    0.000  268.354     0.000    9.953    0.000    9.953
263.90   300.408  163.444    0.000  163.444     0.000  276.912    0.000  276.912     0.000    0.000    0.000    0.000
264.00   318.503  174.665    0.000  174.665     0.000  340.898    0.000  340.898     0.000   30.462    0.000   30.462
264.10   294.803  164.882    0.000  164.882     0.000  272.286    0.000  272.286     0.000    0.000    0.000    0.000
264.20   275.731  176.977    0.000  176.977     0.000  307.394    0.000  307.394     0.000    0.000    0.000    0.000
264.30   299.450  173.911    0.000  173.911     0.000  287.892    0.000  287.892     0.000    0.000    0.000    0.000
264.40   289.199  207.215    0.000  207.215     0.000  367.704    0.000  367.704     0.000   19.906    0.000   19.906
264.50   293.026  209.047    0.000  209.047     7.263  396.845    0.000  396.845     0.000   29.858    0.000   29.858
264.60   301.900  194.335    0.000  194.335     0.000  321.444    0.000  321.444     0.000    9.953    0.000    9.953
264.70   301.115  195.566    0.000  195.566     0.000  377.519    0.000  377.519     0.000    9.953    0.000    9.953
264.80   293.908  185.742    0.000  185.742     0.000  367.532    0.000  367.532     0.000    0.000    0.000    0.000
264.90   289.267  209.428    0.000  209.428     0.000  395.766    0.000  395.766     0.000   79.623    0.000   79.623
265.00   302.556  194.557    0.000  194.557     3.632  427.283    0.000  427.283     0.000  139.339    0.000  139.339
265.10   290.719  188.794    0.000  188.794     0.000  349.503    0.000  349.503     0.000   49.764    0.000   49.764
265.20   297.904  193.928    0.000  193.928     0.000  365.544    0.000  365.544     0.000   99.528    0.000   99.528
265.30   310.432  203.849    0.000  203.849     0.000  388.026    0.000  388.026     0.000  119.434    0.000  119.434
265.40   287.645  194.278    0.000  194.278     0.000  392.349    0.000  392.349     0.000  109.481    0.000  109.481
265.50   295.771  187.728    0.000  187.728     0.000  428.967    0.000  428.967     0.000  159.647    0.000  159.647
265.60   309.579  186.247    0.000  186.247     0.000  393.557    0.000  393.557     0.000   79.623    0.000   79.623
265.70   296.314  214.909    0.000  214.909     0.000  383.876    0.000  383.876     0.000  159.245    0.000  159.245
265.80   287.786  182.698    0.000  182.698     0.000  314.614    0.000  314.614     0.000   49.764    0.000   49.764
265.90   300.169  199.891    0.000  199.891     3.632  405.406    0.000  405.406     0.000  159.245    0.000  159.245
266.00   270.572  199.532    0.000  199.532     0.000  405.059    0.000  405.059     0.000  219.766    0.000  219.766
266.10   294.363  168.011    0.000  168.011     0.000  362.472    0.000  362.472     0.000   39.811    0.000   39.811
266.20   290.298  175.139    0.000  175.139     0.000  399.959    0.000  399.959     0.000  149.292    0.000  149.292
266.30   321.538  175.207    0.000  175.207     0.000  390.879    0.000  390.879     0.000   59.717    0.000   59.717
266.40   295.569  170.517    0.000  170.517     0.000  374.278    0.000  374.278     0.000   39.811    0.000   39.811
266.50   295.933  201.576    0.000  201.576     0.000  377.866    0.000  377.866     0.000  119.434    0.000  119.434
266.60   284.680  208.298    0.000  208.298     0.000  374.059    0.000  374.059     0.000   49.764    0.000   49.764
266.70   285.952  191.293    0.000  191.293     0.000  339.040    0.000  339.040     0.000  109.682    0.000  109.682
266.80   282.998  198.742    0.000  198.742     0.000  326.245    0.000  326.245     0.000   49.764    0.000   49.764
266.90   270.607  202.602    0.000  202.602     0.000  358.926    0.000  358.926     0.000   90.380    0.000   90.380
267.00   273.558  221.486    0.000  221.486     0.000  337.182    0.000  337.182     0.000   29.858    0.000   29.858
267.10   250.879  208.183    0.000  208.183     0.000  365.153    0.000  365.153     0.000   19.906    0.000   19.906
267.20   275.367  200.844    0.000  200.844     0.000  311.069    0.000  311.069     0.000    9.953    0.000    9.953
267.30   229.353  221.562    0.000  221.562     0.000  334.025    0.000  334.025     0.000   99.528    0.000   99.528
267.40   261.566  198.934    0.000  198.934     0.000  281.887    0.000  281.887     0.000    0.000    0.000    0.000
267.50   261.864  221.581    0.000  221.581     0.000  356.030    0.000  356.030     0.000   79.723    0.000   79.723
267.60   294.388  209.160    0.000  209.160     0.000  377.519    0.000  377.519     0.000   59.717    0.000   59.717
267.70   234.782  235.130    0.000  235.130     0.000  317.078    0.000  317.078     0.000   69.670    0.000   69.670
267.80   251.329  237.863    0.000  237.863     0.000  335.540    0.000  335.540     0.000   40.012    0.000   40.012
267.90   287.029  200.986    0.000  200.986     0.000  289.539    0.000  289.539     0.000   19.906    0.000   19.906
268.00   285.974  208.811    0.000  208.811     0.000  298.792    0.000  298.792     0.000   29.858    0.000   29.858
268.10   264.648  216.753    0.000  216.753     0.000  317.771    0.000  317.771     0.000    0.000    0.000    0.000
268.20   301.648  217.333    0.000  217.333     0.000  370.731    0.000  370.731     0.000   29.858    0.000   29.858
268.30   283.024  220.909    0.000  220.909     0.000  311.200    0.000  311.200     0.000    9.953    0.000    9.953
268.40   312.904  168.223    0.000  168.223     0.000  330.266    0.000  330.266     0.000   10.154    0.000   10.154
268.50   276.738  190.102    0.000  190.102     0.000  272.591    0.000  272.591     0.000    0.000    0.000    0.000
268.60   291.289  189.994    0.000  189.994     0.000  263.598    0.000  263.598     0.000    0.000    0.000    0.000
268.70   302.755  168.711    0.000  168.711     0.000  363.812    0.000  363.812     0.000    9.953    0.000    9.953
268.80   306.523  172.782    0.000  172.782     0.000  322.611    0.000  322.611     0.000    0.000    0.000    0.000
268.90   293.676  179.792    0.000  179.792     0.000  314.656    0.000  314.656     0.000    0.000    0.000    0.000
269.00   309.213  172.563    0.000  172.563     0.000  357.634    0.000  357.634     0.000    9.953    0.000    9.953
269.10   288.049  195.153    0.000  195.153     0.000  351.840    0.000  351.840     0.000   49.764    0.000   49.764
269.20   294.227  174.027    0.000  174.027     0.000  364.333    0.000  364.333     0.000   29.858    0.000   29.858
269.30   291.778  196.862    0.000  196.862     0.000  418.806    0.000  418.806     0.000  109.682    0.000  109.682
269.40   311.215  196.856    0.000  196.856     0.000  370.517    0.000  370.517     0.000   29.858    0.000   29.858
269.50   263.277  199.651    0.000  199.651     0.000  362.431    0.000  362.431     0.000    9.953    0.000    9.953
269.60   265.513  222.210    0.000  222.210     0.000  269.432    0.000  269.432     0.000    0.000    0.000    0.000
269.70   281.745  188.772    0.000  188.772     0.000  331.430    0.000  331.430     0.000   10.154    0.000   10.154
269.80   273.962  213.702    0.000  213.702     0.000  262.518    0.000  262.518     0.000    0.000    0.000    0.000
269.90   256.922  229.964    0.000  229.964     0.000  323.046    0.000  323.046     0.000   39.811    0.000   39.811
270.00   248.376  213.545    0.000  213.545     0.000  315.348    0.000  315.348     0.000   20.107    0.000   20.107
270.10   282.169  215.954    0.000  215.954     0.000  347.515    0.000  347.515     0.000   30.060    0.000   30.060
270.20   277.878  210.037    0.000  210.037     0.000  293.430    0.000  293.430     0.000   20.107    0.000   20.107
270.30   300.390  191.517    0.000  191.517     0.000  333.419    0.000  333.419     0.000    9.953    0.000    9.953
270.40   275.381  217.902    0.000  217.902     0.000  333.638    0.000  333.638     0.000   29.858    0.000   29.858
270.50   284.207  206.674    0.000  206.674     0.000  299.568    0.000  299.568     0.000   39.811    0.000   39.811
270.60   281.148  207.290    0.000  207.290     1.816  303.331    0.000  303.331     0.000   20.107    0.000   20.107
270.70   291.669  178.681    0.000  178.681     7.263  184.783    0.000  184.783     0.000    0.000    0.000    0.000
270.80   281.550  180.370    0.000  180.370     0.000  239.430    0.000  239.430     0.000    0.000    0.000    0.000
270.90   271.080  190.447    0.000  190.447     0.000  297.104    0.000  297.104     0.000   10.154    0.000   10.154
271.00   325.455  185.550    0.000  185.550     0.000  246.349    0.000  246.349     0.000    0.000    0.000    0.000
271.10   273.305  201.553    0.000  201.553     0.000  270.904    0.000  270.904     0.000    0.000    0.000    0.000
271.20   263.225  206.145    0.000  206.145     0.000  233.334    0.000  233.334     0.000    0.000    0.000    0.000
271.30   245.042  201.589    0.000  201.589     1.816  243.019    0.000  243.019     0.000    9.953    0.000    9.953
271.40   254.744  185.567    0.000  185.567     0.000  199.051    0.000  199.051     0.000    0.000    0.000    0.000
271.50   251.234  198.115    0.000  198.115     0.000  177.087    0.000  177.087     0.000    0.000    0.000    0.000
271.60   263.916  172.847    0.000  172.847     0.000  200.605    0.000  200.605     0.000    0.000    0.000    0.000
271.70   311.712  159.948    0.000  159.948     0.000  215.176    0.000  215.176     0.000    0.000    0.000    0.000
271.80   272.990  190.909    0.000  190.909     0.000  267.747    0.000  267.747     0.000    0.000    0.000    0.000
271.90   290.022  164.769    0.000  164.769     0.000  259.619    0.000  259.619     0.000    0.000    0.000    0.000
272.00   251.926  180.904    0.000  180.904     3.632  224.644    0.000  224.644     0.000    0.000    0.000    0.000
272.10   292.686  171.628    0.000  171.628    18.158  258.755    0.000  258.755     0.000    0.000    0.000    0.000
272.20   292.189  172.096    0.000  172.096     0.000  209.036    0.000  209.036     0.000    0.000    0.000    0.000
272.30   248.246  194.068    0.000  194.068     7.263  283.830    0.000  283.830     0.000    0.000    0.000    0.000
272.40   285.945  168.816    0.000  168.816     5.448  260.399    0.000  260.399     0.000    0.000    0.000    0.000
272.50   272.661  186.181    0.000  186.181     0.000  237.009    0.000  237.009     0.000    0.000    0.000    0.000
272.60   282.765  163.413    0.000  163.413     0.000  271.813    0.000  271.813     0.000    0.000    0.000    0.000
272.70   291.035  156.340    0.000  156.340     0.000  214.397    0.000  214.397     0.000    0.000    0.000    0.000
272.80   255.636  202.880    0.000  202.880     0.000  215.521    0.000  215.521     0.000    0.000    0.000    0.000
272.90   327.102  162.755    0.000  162.755     9.079  296.154    0.000  296.154     0.000    0.000    0.000    0.000
273.00   320.298  153.943    0.000  153.943    14.527  256.033    0.000  256.033     0.000    0.000    0.000    0.000
273.10   345.059  113.965    0.000  113.965     0.000  249.459    0.000  249.459     0.000    0.000    0.000    0.000
273.20   349.407  130.911    0.000  130.911     0.000  325.768    0.000  325.768     0.000    0.000    0.000    0.000
273.30   347.957  139.385    0.000  139.385     0.000  221.701    0.000  221.701     0.000    0.000    0.000    0.000
273.40   286.829  181.437    0.000  181.437     3.632  269.735    0.000  269.735     0.000    0.000    0.000    0.000
273.50   299.797  174.665    0.000  174.665     0.000  263.512    0.000  263.512     0.000    0.000    0.000    0.000
273.60   311.424  178.188    0.000  178.188     1.816  325.593    0.000  325.593     0.000    0.000    0.000    0.000
273.70   360.073  139.470    0.000  139.470     0.000  227.758    0.000  227.758     0.000    0.000    0.000    0.000
273.80   278.690  187.273    0.000  187.273    18.158  337.051    0.000  337.051     0.000    0.000    0.000    0.000
273.90   321.799  149.885    0.000  149.885     0.000  305.880    0.000  305.880     0.000    0.000    0.000    0.000
274.00   330.387  151.310    0.000  151.310     5.448  262.042    0.000  262.042     0.000    0.000    0.000    0.000
274.10   261.862  201.070    0.000  201.070    16.343  311.675    0.000  311.675     0.000    0.000    0.000    0.000
274.20   266.664  187.995    0.000  187.995     0.000  282.318    0.000  282.318     0.000    0.000    0.000    0.000
274.30   279.713  201.267    0.000  201.267     0.000  258.799    0.000  258.799     0.000    0.000    0.000    0.000
274.40   295.973  171.249    0.000  171.249    14.527  278.513    0.000  278.513     0.000   10.154    0.000   10.154
274.50   290.684  173.192    0.000  173.192     7.263  325.768    0.000  325.768     0.000    0.000    0.000    0.000
274.60   322.730  174.336    0.000  174.336    36.317  303.934    0.000  303.934     0.000   30.462    0.000   30.462
274.70   289.912  184.089    0.000  184.089    10.895  312.019    0.000  312.019     0.000   20.308    0.000   20.308
274.80   292.938  166.442    0.000  166.442     9.079  283.787    0.000  283.787     0.000   71.077    0.000   71.077
274.90   304.712  176.578    0.000  176.578    19.974  315.478    0.000  315.478     0.000   60.923    0.000   60.923
275.00   294.897  173.553    0.000  173.553    27.238  284.566    0.000  284.566     0.000   10.154    0.000   10.154
275.10   311.782  182.868    0.000  182.868    23.606  334.672    0.000  334.672     0.000   91.385    0.000   91.385
275.20   298.393  193.250    0.000  193.250     0.000  261.220    0.000  261.220     0.000    0.000    0.000    0.000
275.30   284.608  180.235    0.000  180.235     0.000  282.445    0.000  282.445     0.000    0.000    0.000    0.000
275.40   275.102  214.406    0.000  214.406     0.000  347.035    0.000  347.035     0.000   10.154    0.000   10.154
275.50   260.734  192.458    0.000  192.458     0.000  254.040    0.000  254.040     0.000   10.154    0.000   10.154
275.60   283.415  221.614    0.000  221.614     1.816  237.181    0.000  237.181     0.000    0.000    0.000    0.000
275.70   264.576  196.941    0.000  196.941     0.000  266.450    0.000  266.450     0.000    0.000    0.000    0.000
275.80   278.281  182.286    0.000  182.286     0.000  208.994    0.000  208.994     0.000    0.000    0.000    0.000
275.90   282.709  171.352    0.000  171.352     0.000  191.311    0.000  191.311     0.000    0.000    0.000    0.000
276.00   287.558  176.565    0.000  176.565     0.000  215.566    0.000  215.566     0.000    0.000    0.000    0.000
276.10   293.196  172.657    0.000  172.657     0.000  275.183    0.000  275.183     0.000    0.000    0.000    0.000
276.20   306.139  180.654    0.000  180.654     0.000  285.992    0.000  285.992     0.000    0.000    0.000    0.000
276.30   325.367  134.395    0.000  134.395     0.000  226.416    0.000  226.416     0.000   10.154    0.000   10.154
276.40   324.524  145.814    0.000  145.814     0.000  230.049    0.000  230.049     0.000    0.000    0.000    0.000
276.50   239.637  202.345    0.000  202.345     0.000  171.638    0.000  171.638     0.000    0.000    0.000    0.000
276.60   257.476  197.552    0.000  197.552     7.263  266.667    0.000  266.667     0.000    0.000    0.000    0.000
276.70   293.931  174.704    0.000  174.704     0.000  266.236    0.000  266.236     0.000    0.000    0.000    0.000
276.80   300.628  174.520    0.000  174.520     0.000  241.852    0.000  241.852     0.000    0.000    0.000    0.000
276.90   293.469  167.136    0.000  167.136     0.000  192.824    0.000  192.824     0.000    0.000    0.000    0.000
277.00   270.031  190.390    0.000  190.390     0.000  216.169    0.000  216.169     0.000    0.000    0.000    0.000
277.10   274.041  186.685    0.000  186.685     0.000  245.395    0.000  245.395     0.000    0.000    0.000    0.000
277.20   276.077  193.334    0.000  193.334     0.000  243.533    0.000  243.533     0.000    9.953    0.000    9.953
277.30   270.472  187.076    0.000  187.076     0.000  222.525    0.000  222.525     0.000    0.000    0.000    0.000
277.40   296.062  197.351    0.000  197.351     0.000  269.911    0.000  269.911     0.000    0.000    0.000    0.000
277.50   276.381  187.570    0.000  187.570     0.000  220.966    0.000  220.966     0.000    0.000    0.000    0.000
277.60   282.530  191.458    0.000  191.458     0.000  240.944    0.000  240.944     0.000    0.000    0.000    0.000
277.70   257.639  197.380    0.000  197.380     0.000  229.530    0.000  229.530     0.000    0.000    0.000    0.000
277.80   271.517  206.471    0.000  206.471     0.000  213.836    0.000  213.836     0.000    0.000    0.000    0.000
277.90   286.786  192.011    0.000  192.011     0.000  245.484    0.000  245.484     0.000    0.000    0.000    0.000
278.00   247.795  219.302    0.000  219.302     0.000  214.571    0.000  214.571     0.000    0.000    0.000    0.000
278.10   277.220  190.345    0.000  190.345     0.000  220.840    0.000  220.840     0.000    0.000    0.000    0.000
278.20   286.184  172.326    0.000  172.326     0.000  215.954    0.000  215.954     0.000    0.000    0.000    0.000
278.30   294.523  178.818    0.000  178.818     0.000  224.254    0.000  224.254     0.000    0.000    0.000    0.000
278.40   280.137  181.700    0.000  181.700     7.263  266.885    0.000  266.885     0.000    0.000    0.000    0.000
278.50   310.740  169.002    0.000  169.002     0.000  232.772    0.000  232.772     0.000    0.000    0.000    0.000
278.60   306.086  149.172    0.000  149.172     3.632  200.734    0.000  200.734     0.000    0.000    0.000    0.000
278.70   335.953  182.710    0.000  182.710     0.000  248.294    0.000  248.294     0.000    0.000    0.000    0.000
278.80   337.310   99.535    0.000   99.535     0.000  221.400    0.000  221.400     0.000    0.000    0.000    0.000
278.90   382.289  133.707    0.000  133.707     0.000  255.642    0.000  255.642     0.000    9.953    0.000    9.953
279.00   330.243  153.338    0.000  153.338     0.000  301.167    0.000  301.167     0.000    0.000    0.000    0.000
279.10   335.432  139.542    0.000  139.542     0.000  266.925    0.000  266.925     0.000    0.000    0.000    0.000
279.20   312.543  134.203    0.000  134.203     0.000  170.861    0.000  170.861     0.000    0.000    0.000    0.000
279.30   317.742  142.276    0.000  142.276     0.000  262.388    0.000  262.388     0.000    0.000    0.000    0.000
279.40   283.123  180.436    0.000  180.436     0.000  211.026    0.000  211.026     0.000    0.000    0.000    0.000
279.50   255.592  181.204    0.000  181.204     0.000  230.696    0.000  230.696     0.000    9.953    0.000    9.953
279.60   290.124  190.319    0.000  190.319     0.000  221.965    0.000  221.965     0.000    9.953    0.000    9.953
279.70   325.686  162.512    0.000  162.512     0.000  280.590    0.000  280.590     0.000    9.953    0.000    9.953
279.80   247.157  206.558    0.000  206.558     0.000  236.188    0.000  236.188     0.000    0.000    0.000    0.000
279.90   291.269  175.561    0.000  175.561     0.000  223.348    0.000  223.348     0.000    0.000    0.000    0.000
280.00   323.341  139.877    0.000  139.877     0.000  192.652    0.000  192.652     0.000    0.000    0.000    0.000
280.10   344.468  170.354    0.000  170.354     0.000  275.791    0.000  275.791     0.000    0.000    0.000    0.000
280.20   345.268  119.465    0.000  119.465     0.000  244.142    0.000  244.142     0.000    0.000    0.000    0.000
280.30   345.083  132.390    0.000  132.390     0.000  218.029    0.000  218.029     0.000    0.000    0.000    0.000
280.40   332.433  127.114    0.000  127.114     0.000  208.691    0.000  208.691     0.000    0.000    0.000    0.000
280.50   321.949  164.120    0.000  164.120    16.343  236.317    0.000  236.317     0.000    0.000    0.000    0.000
280.60   381.136  104.144    0.000  104.144     0.000  215.738    0.000  215.738     0.000    0.000    0.000    0.000
280.70   292.349  186.047    0.000  186.047     0.000  209.037    0.000  209.037     0.000    0.000    0.000    0.000
280.80   330.665  168.126    0.000  168.126     0.000  215.651    0.000  215.651     0.000    0.000    0.000    0.000
280.90   293.240  196.303    0.000  196.303     0.000  288.930    0.000  288.930     0.000    9.953    0.000    9.953
281.00   291.787  186.018    0.000  186.018     0.000  274.883    0.000  274.883     0.000   19.906    0.000   19.906
281.10   342.191  165.842    0.000  165.842     0.000  282.925    0.000  282.925     0.000    9.953    0.000    9.953
281.20   398.889  117.109    0.000  117.109     0.000  238.307    0.000  238.307     0.000    0.000    0.000    0.000
281.30   348.248  102.098    0.000  102.098     0.000  211.372    0.000  211.372     0.000    0.000    0.000    0.000
281.40   294.700  164.456    0.000  164.456     0.000  239.950    0.000  239.950     0.000    0.000    0.000    0.000
281.50   372.754  130.594    0.000  130.594     0.000  204.800    0.000  204.800     0.000    0.000    0.000    0.000
281.60   298.602  167.473    0.000  167.473     0.000  230.045    0.000  230.045     0.000    0.000    0.000    0.000
281.70   287.985  177.673    0.000  177.673     0.000  231.043    0.000  231.043     0.000    0.000    0.000    0.000
281.80   295.302  162.322    0.000  162.322     0.000  207.870    0.000  207.870     0.000    0.000    0.000    0.000
281.90   301.836  168.611    0.000  168.611     0.000  245.657    0.000  245.657     0.000    0.000    0.000    0.000
282.00   294.896  168.557    0.000  168.557     0.000  203.417    0.000  203.417     0.000    0.000    0.000    0.000
282.10   286.562  197.034    0.000  197.034     0.000  200.562    0.000  200.562     0.000    0.000    0.000    0.000
282.20   289.495  179.649    0.000  179.649     0.000  235.623    0.000  235.623     0.000    0.000    0.000    0.000
282.30   269.909  163.727    0.000  163.727     0.000  210.507    0.000  210.507     0.000    0.000    0.000    0.000
282.40   303.098  182.869    0.000  182.869     0.000  321.877    0.000  321.877     0.000   69.670    0.000   69.670
282.50   248.356  201.199    0.000  201.199     0.000  258.843    0.000  258.843     0.000    9.953    0.000    9.953
282.60   275.872  183.825    0.000  183.825     0.000  255.989    0.000  255.989     0.000    0.000    0.000    0.000
282.70   268.897  160.010    0.000  160.010     0.000  224.126    0.000  224.126     0.000    0.000    0.000    0.000
282.80   272.434  175.888    0.000  175.888     0.000  259.924    0.000  259.924     0.000    0.000    0.000    0.000
282.90   283.797  170.271    0.000  170.271     0.000  285.000    0.000  285.000     0.000    0.000    0.000    0.000
283.00   309.751  165.432    0.000  165.432     0.000  257.804    0.000  257.804     0.000    0.000    0.000    0.000
283.10   298.131  163.145    0.000  163.145     0.000  272.460    0.000  272.460     0.000    0.000    0.000    0.000
283.20   274.991  196.182    0.000  196.182     0.000  299.396    0.000  299.396     0.000   49.764    0.000   49.764
283.30   308.991  154.994    0.000  154.994     0.000  281.152    0.000  281.152     0.000    0.000    0.000    0.000
283.40   293.341  171.721    0.000  171.721     0.000  228.492    0.000  228.492     0.000    0.000    0.000    0.000
283.50   271.181  197.633    0.000  197.633     0.000  236.144    0.000  236.144     0.000    0.000    0.000    0.000
283.60   280.479  178.278    0.000  178.278     0.000  257.545    0.000  257.545     0.000    0.000    0.000    0.000
283.70   313.213  165.625    0.000  165.625     0.000  263.510    0.000  263.510     0.000   19.906    0.000   19.906
283.80   325.700  117.378    0.000  117.378     0.000  284.178    0.000  284.178     0.000    0.000    0.000    0.000
283.90   355.198  107.653    0.000  107.653    32.685  251.147    0.000  251.147     0.000    0.000    0.000    0.000
284.00   354.266  127.791    0.000  127.791     0.000  237.829    0.000  237.829     0.000    0.000    0.000    0.000
284.10   312.644  146.126    0.000  146.126     0.000  255.817    0.000  255.817     0.000    0.000    0.000    0.000
284.20   326.430  127.607    0.000  127.607     0.000  252.661    0.000  252.661     0.000   19.906    0.000   19.906
284.30   280.610  190.040    0.000  190.040     0.000  266.928    0.000  266.928     0.000    0.000    0.000    0.000
284.40   359.907  132.542    0.000  132.542     0.000  296.195    0.000  296.195     0.000    0.000    0.000    0.000
284.50   279.952  184.941    0.000  184.941     0.000  310.635    0.000  310.635     0.000   39.811    0.000   39.811
284.60   319.826  153.353    0.000  153.353     0.000  250.802    0.000  250.802     0.000   39.811    0.000   39.811
284.70   310.209  157.685    0.000  157.685     7.263  251.794    0.000  251.794     0.000    9.953    0.000    9.953
284.80   331.035  160.822    0.000  160.822     1.816  314.484    0.000  314.484     0.000    9.953    0.000    9.953
284.90   289.359  188.767    0.000  188.767     0.000  245.397    0.000  245.397     0.000    9.953    0.000    9.953
285.00   302.288  176.836    0.000  176.836     0.000  242.283    0.000  242.283     0.000    0.000    0.000    0.000
285.10   282.003  190.936    0.000  190.936     0.000  283.399    0.000  283.399     0.000    0.000    0.000    0.000
285.20   349.335  139.631    0.000  139.631     0.000  312.843    0.000  312.843     0.000   39.811    0.000   39.811
285.30   274.765  186.863    0.000  186.863     0.000  252.963    0.000  252.963     0.000    9.953    0.000    9.953
285.40   298.967  158.318    0.000  158.318     0.000  252.012    0.000  252.012     0.000    0.000    0.000    0.000
285.50   268.124  181.809    0.000  181.809     0.000  284.999    0.000  284.999     0.000    0.000    0.000    0.000
285.60   265.204  189.693    0.000  189.693     0.000  285.042    0.000  285.042     0.000   39.811    0.000   39.811
285.70   288.118  168.617    0.000  168.617     0.000  233.897    0.000  233.897     0.000    0.000    0.000    0.000
285.80   302.968  151.343    0.000  151.343     0.000  261.479    0.000  261.479     0.000    0.000    0.000    0.000
285.90   283.478  171.038    0.000  171.038     0.000  247.816    0.000  247.816     0.000    0.000    0.000    0.000
286.00   305.411  141.305    0.000  141.305     0.000  219.889    0.000  219.889     0.000   10.154    0.000   10.154
286.10   305.002  159.346    0.000  159.346     0.000  300.219    0.000  300.219     0.000   29.858    0.000   29.858
286.20   285.297  167.320    0.000  167.320     0.000  290.922    0.000  290.922     0.000    0.000    0.000    0.000
286.30   298.175  188.512    0.000  188.512     3.632  304.235    0.000  304.235     0.000   30.060    0.000   30.060
286.40   334.130  120.322    0.000  120.322     5.448  252.704    0.000  252.704     0.000    0.000    0.000    0.000
286.50   317.813  157.628    0.000  157.628     9.079  321.661    0.000  321.661     0.000    0.000    0.000    0.000
286.60   293.022  171.620    0.000  171.620     1.816  292.091    0.000  292.091     0.000    9.953    0.000    9.953
286.70   309.315  159.256    0.000  159.256     0.000  303.331    0.000  303.331     0.000   39.811    0.000   39.811
286.80   306.855  199.980    0.000  199.980     0.000  275.702    0.000  275.702     0.000    0.000    0.000    0.000
286.90   336.004  161.219    0.000  161.219     0.000  265.889    0.000  265.889     0.000    0.000    0.000    0.000
287.00   348.176  125.439    0.000  125.439     0.000  309.816    0.000  309.816     0.000   19.906    0.000   19.906
287.10   377.641  107.819    0.000  107.819     0.000  278.944    0.000  278.944     0.000   39.811    0.000   39.811
287.20   353.594  111.728    0.000  111.728     0.000  281.369    0.000  281.369     0.000    0.000    0.000    0.000
287.30   366.042  105.187    0.000  105.187     0.000  263.813    0.000  263.813     0.000    0.000    0.000    0.000
287.40   342.646  122.956    0.000  122.956     1.816  308.259    0.000  308.259     0.000    9.953    0.000    9.953
287.50   394.630   87.598    0.000   87.598     0.000  290.057    0.000  290.057     0.000    0.000    0.000    0.000
287.60   355.756  121.741    0.000  121.741     1.816  319.238    0.000  319.238     0.000   40.012    0.000   40.012
287.70   340.449  127.918    0.000  127.918     0.000  313.102    0.000  313.102     0.000    0.000    0.000    0.000
287.80   338.319  147.617    0.000  147.617     0.000  284.784    0.000  284.784     0.000    0.000    0.000    0.000
287.90   339.294  131.230    0.000  131.230     0.000  228.061    0.000  228.061     0.000    0.000    0.000    0.000
288.00   348.296  101.539    0.000  101.539     0.000  272.851    0.000  272.851     0.000    0.000    0.000    0.000
288.10   374.887  118.547    0.000  118.547     0.000  317.208    0.000  317.208     0.000    0.000    0.000    0.000
288.20   360.964  112.978    0.000  112.978     0.000  249.634    0.000  249.634     0.000    0.000    0.000    0.000
288.30   350.950  156.173    0.000  156.173     5.448  349.504    0.000  349.504     0.000    0.000    0.000    0.000
288.40   361.816  109.684    0.000  109.684     3.632  291.528    0.000  291.528     0.000    0.000    0.000    0.000
288.50   352.646  105.864    0.000  105.864     0.000  333.981    0.000  333.981     0.000   59.717    0.000   59.717
288.60   374.692   88.177    0.000   88.177     0.000  304.497    0.000  304.497     0.000    0.000    0.000    0.000
288.70   366.682  111.469    0.000  111.469     0.000  256.766    0.000  256.766     0.000    0.000    0.000    0.000
288.80   354.528  105.440    0.000  105.440     0.000  253.739    0.000  253.739     0.000    9.953    0.000    9.953
288.90   390.677   71.886    0.000   71.886    38.219  294.812    0.000  294.812     0.000   10.154    0.000   10.154
289.00   376.014   90.559    0.000   90.559     0.000  331.040    0.000  331.040     0.000    0.000    0.000    0.000
289.10   394.105   92.175    0.000   92.175     0.000  263.727    0.000  263.727     0.000   29.858    0.000   29.858
289.20   393.154   98.730    0.000   98.730    14.527  310.896    0.000  310.896     0.000   20.107    0.000   20.107
289.30   370.812  110.498    0.000  110.498     0.000  270.948    0.000  270.948     0.000    0.000    0.000    0.000
289.40   377.965  112.035    0.000  112.035    16.343  325.076    0.000  325.076     0.000   29.858    0.000   29.858
289.50   401.122   73.013    0.000   73.013    23.606  247.256    0.000  247.256     0.000   19.906    0.000   19.906
289.60   399.742   76.395    0.000   76.395     0.000  275.876    0.000  275.876     0.000   29.858    0.000   29.858
289.70   364.816  166.251    0.000  166.251     0.000  308.474    0.000  308.474     0.000   49.764    0.000   49.764
289.80   321.555  149.623    0.000  149.623     0.000  262.473    0.000  262.473     0.000   19.906    0.000   19.906
289.90   348.624  118.928    0.000  118.928     0.000  273.845    0.000  273.845     0.000   29.858    0.000   29.858
290.00   258.847  195.361    0.000  195.361     0.000  215.090    0.000  215.090     0.000    0.000    0.000    0.000
290.10   279.663  207.258    0.000  207.258     0.000  283.140    0.000  283.140     0.000    9.953    0.000    9.953
290.20   315.091  154.789    0.000  154.789     7.263  322.093    0.000  322.093     0.000   19.906    0.000   19.906
290.30   358.235   92.314    0.000   92.314     0.000  223.564    0.000  223.564     0.000    0.000    0.000    0.000
290.40   374.335   95.394    0.000   95.394     0.000  293.560    0.000  293.560     0.000    9.953    0.000    9.953
290.50   386.958   71.618    0.000   71.618     0.000  221.619    0.000  221.619     0.000    0.000    0.000    0.000
290.60   377.037  115.516    0.000  115.516     0.000  314.829    0.000  314.829     0.000   20.107    0.000   20.107
290.70   390.271  133.342    0.000  133.342     0.000  327.239    0.000  327.239     0.000    9.953    0.000    9.953
290.80   359.125  132.877    0.000  132.877     0.000  247.904    0.000  247.904     0.000    0.000    0.000    0.000
290.90   353.291  141.654    0.000  141.654     0.000  277.693    0.000  277.693     0.000    0.000    0.000    0.000
291.00   354.063  150.574    0.000  150.574     0.000  290.058    0.000  290.058     0.000    9.953    0.000    9.953
291.10   343.550  165.766    0.000  165.766     0.000  274.362    0.000  274.362     0.000    0.000    0.000    0.000
291.20   332.211  159.906    0.000  159.906     0.000  259.318    0.000  259.318     0.000    0.000    0.000    0.000
291.30   352.643  141.444    0.000  141.444     0.000  297.452    0.000  297.452     0.000    9.953    0.000    9.953
291.40   377.823  140.261    0.000  140.261     0.000  282.967    0.000  282.967     0.000   19.906    0.000   19.906
291.50   372.522  160.087    0.000  160.087     0.000  250.499    0.000  250.499     0.000    9.953    0.000    9.953
291.60   339.539  130.072    0.000  130.072     0.000  218.679    0.000  218.679     0.000    0.000    0.000    0.000
291.70   346.200  110.893    0.000  110.893     0.000  183.701    0.000  183.701     0.000    0.000    0.000    0.000
291.80   342.959  124.014    0.000  124.014     0.000  185.474    0.000  185.474     0.000    0.000    0.000    0.000
291.90   347.982  129.300    0.000  129.300     0.000  202.810    0.000  202.810     0.000    0.000    0.000    0.000
292.00   319.847  132.850    0.000  132.850     0.000  230.913    0.000  230.913     0.000    0.000    0.000    0.000
292.10   394.245  114.430    0.000  114.430     0.000  199.784    0.000  199.784     0.000    0.000    0.000    0.000
292.20   342.235  130.581    0.000  130.581     0.000  241.030    0.000  241.030     0.000    0.000    0.000    0.000
292.30   383.553  117.124    0.000  117.124     0.000  222.267    0.000  222.267     0.000    0.000    0.000    0.000
292.40   345.742  141.603    0.000  141.603     0.000  217.078    0.000  217.078     0.000    0.000    0.000    0.000
292.50   296.264  174.350    0.000  174.350     0.000  208.389    0.000  208.389     0.000    0.000    0.000    0.000
292.60   306.832  141.757    0.000  141.757     0.000  177.260    0.000  177.260     0.000    0.000    0.000    0.000
292.70   326.414  148.564    0.000  148.564     0.000  164.895    0.000  164.895     0.000    0.000    0.000    0.000
292.80   372.669  155.862    0.000  155.862     0.000  246.954    0.000  246.954     0.000    0.000    0.000    0.000
292.90   373.943  137.107    0.000  137.107     1.816  209.383    0.000  209.383     0.000    0.000    0.000    0.000
293.00   322.887  150.784    0.000  150.784     0.000  193.041    0.000  193.041     0.000    0.000    0.000    0.000
293.10   294.690  180.612    0.000  180.612     0.000  319.370    0.000  319.370     0.000    0.000    0.000    0.000
293.20   294.976  154.385    0.000  154.385     0.000  274.837    0.000  274.837     0.000    0.000    0.000    0.000
293.30   307.920  141.952    0.000  141.952     0.000  228.406    0.000  228.406     0.000    0.000    0.000    0.000
293.40   334.277  129.427    0.000  129.427     0.000  238.435    0.000  238.435     0.000    0.000    0.000    0.000
293.50   324.047  134.007    0.000  134.007     0.000  198.833    0.000  198.833     0.000    0.000    0.000    0.000
293.60   343.172  117.590    0.000  117.590     0.000  207.092    0.000  207.092     0.000    0.000    0.000    0.000
293.70   325.815  136.302    0.000  136.302     0.000  179.811    0.000  179.811     0.000    0.000    0.000    0.000
293.80   332.057  122.816    0.000  122.816     0.000  210.892    0.000  210.892     0.000    0.000    0.000    0.000
293.90   308.262  132.063    0.000  132.063     0.000  201.124    0.000  201.124     0.000    0.000    0.000    0.000
294.00   297.475  145.252    0.000  145.252     0.000  167.576    0.000  167.576     0.000    0.000    0.000    0.000
294.10   316.695  136.037    0.000  136.037     0.000  192.695    0.000  192.695     0.000    0.000    0.000    0.000
294.20   295.555  168.562    0.000  168.562     0.000  140.079    0.000  140.079     0.000    0.000    0.000    0.000
294.30   351.101  140.984    0.000  140.984     0.000  190.750    0.000  190.750     0.000    0.000    0.000    0.000
294.40   274.816  195.962    0.000  195.962     0.000  202.163    0.000  202.163     0.000    0.000    0.000    0.000
294.50   296.257  176.184    0.000  176.184     0.000  213.316    0.000  213.316     0.000    0.000    0.000    0.000
294.60   295.201  166.126    0.000  166.126     0.000  187.507    0.000  187.507     0.000    0.000    0.000    0.000
294.70   263.165  191.316    0.000  191.316     0.000  227.239    0.000  227.239     0.000    0.000    0.000    0.000
294.80   312.305  149.559    0.000  149.559     0.000  221.964    0.000  221.964     0.000   19.906    0.000   19.906
294.90   304.639  171.624    0.000  171.624     0.000  203.719    0.000  203.719     0.000    0.000    0.000    0.000
295.00   312.466  161.771    0.000  161.771     0.000  201.990    0.000  201.990     0.000    0.000    0.000    0.000
295.10   357.650  121.198    0.000  121.198     0.000  273.629    0.000  273.629     0.000   29.858    0.000   29.858
295.20   345.494  141.841    0.000  141.841     0.000  246.262    0.000  246.262     0.000    0.000    0.000    0.000
295.30   338.884  155.850    0.000  155.850     0.000  198.963    0.000  198.963     0.000    0.000    0.000    0.000
295.40   341.800  154.313    0.000  154.313     0.000  227.454    0.000  227.454     0.000    0.000    0.000    0.000
295.50   348.945  134.697    0.000  134.697     0.000  272.462    0.000  272.462     0.000    0.000    0.000    0.000
295.60   309.492  131.413    0.000  131.413     0.000  195.114    0.000  195.114     0.000    0.000    0.000    0.000
295.70   360.178  157.233    0.000  157.233     0.000  213.402    0.000  213.402     0.000   19.906    0.000   19.906
295.80   332.539  130.357    0.000  130.357     0.000  250.022    0.000  250.022     0.000    0.000    0.000    0.000
295.90   336.324  133.557    0.000  133.557     0.000  255.601    0.000  255.601     0.000    0.000    0.000    0.000
296.00   325.436  145.551    0.000  145.551     0.000  227.412    0.000  227.412     0.000    9.953    0.000    9.953
296.10   329.224  141.562    0.000  141.562     0.000  258.281    0.000  258.281     0.000    0.000    0.000    0.000
296.20   303.276  150.750    0.000  150.750     0.000  209.771    0.000  209.771     0.000   49.764    0.000   49.764
296.30   304.912  146.985    0.000  146.985     0.000  175.832    0.000  175.832     0.000    0.000    0.000    0.000
296.40   344.920  131.781    0.000  131.781     0.000  295.937    0.000  295.937     0.000    0.000    0.000    0.000
296.50   315.307  161.371    0.000  161.371     0.000  281.713    0.000  281.713     0.000   69.670    0.000   69.670
296.60   334.703  178.193    0.000  178.193     0.000  228.017    0.000  228.017     0.000   49.764    0.000   49.764
296.70   360.462  135.303    0.000  135.303     0.000  241.680    0.000  241.680     0.000    0.000    0.000    0.000
296.80   338.056  137.798    0.000  137.798     0.000  243.798    0.000  243.798     0.000   19.906    0.000   19.906
296.90   364.654  139.024    0.000  139.024     0.000  250.888    0.000  250.888     0.000   29.858    0.000   29.858
297.00   381.448  126.903    0.000  126.903     0.000  272.506    0.000  272.506     0.000   59.717    0.000   59.717
297.10   329.401  140.023    0.000  140.023     0.000  267.446    0.000  267.446     0.000   49.764    0.000   49.764
297.20   386.764  149.128    0.000  149.128     0.000  276.483    0.000  276.483     0.000   39.811    0.000   39.811
297.30   288.287  162.320    0.000  162.320     0.000  220.969    0.000  220.969     0.000   49.764    0.000   49.764
297.40   316.773  143.802    0.000  143.802     0.000  285.172    0.000  285.172     0.000    0.000    0.000    0.000
297.50   322.195  145.198    0.000  145.198     0.000  198.918    0.000  198.918     0.000    9.953    0.000    9.953
297.60   300.745  154.451    0.000  154.451     0.000  251.147    0.000  251.147     0.000    0.000    0.000    0.000
297.70   227.903  209.771    0.000  209.771     0.000  256.379    0.000  256.379     0.000   19.906    0.000   19.906
297.80   244.270  217.818    0.000  217.818     0.000  237.875    0.000  237.875     0.000    0.000    0.000    0.000
297.90   292.416  137.939    0.000  137.939     0.000  209.210    0.000  209.210     0.000   19.906    0.000   19.906
298.00   337.736  149.141    0.000  149.141     0.000  256.163    0.000  256.163     0.000    0.000    0.000    0.000
298.10   307.875  149.381    0.000  149.381     0.000  220.278    0.000  220.278     0.000    0.000    0.000    0.000
298.20   319.822  146.577    0.000  146.577     0.000  255.169    0.000  255.169     0.000    0.000    0.000    0.000
298.30   336.072  126.199    0.000  126.199     0.000  244.401    0.000  244.401     0.000    0.000    0.000    0.000
298.40   331.033  138.036    0.000  138.036     0.000  243.452    0.000  243.452     0.000    0.000    0.000    0.000
298.50   260.523  177.179    0.000  177.179     0.000  205.881    0.000  205.881     0.000    0.000    0.000    0.000
298.60   331.961  135.317    0.000  135.317     0.000  216.647    0.000  216.647     0.000    0.000    0.000    0.000
298.70   333.046  164.449    0.000  164.449     0.000  198.186    0.000  198.186     0.000    0.000    0.000    0.000
298.80   335.603  138.727    0.000  138.727     0.000  202.076    0.000  202.076     0.000    0.000    0.000    0.000
298.90   338.524  147.240    0.000  147.240     0.000  187.161    0.000  187.161     0.000    0.000    0.000    0.000
299.00   288.525  170.040    0.000  170.040     0.000  134.545    0.000  134.545     0.000    0.000    0.000    0.000
299.10   356.298  143.577    0.000  143.577     0.000  125.293    0.000  125.293     0.000    9.953    0.000    9.953
299.20   364.469  131.400    0.000  131.400     0.000  130.741    0.000  130.741     0.000    0.000    0.000    0.000
299.30   358.692  122.365    0.000  122.365     0.000  150.801    0.000  150.801     0.000    0.000    0.000    0.000
299.40   291.879  158.823    0.000  158.823     0.000  151.061    0.000  151.061     0.000    0.000    0.000    0.000
299.50   320.099  167.365    0.000  167.365     0.000  212.755    0.000  212.755     0.000    0.000    0.000    0.000
299.60   300.931  169.474    0.000  169.474     0.000  144.055    0.000  144.055     0.000    0.000    0.000    0.000
299.70   273.447  187.938    0.000  187.938     0.000  176.957    0.000  176.957     0.000    0.000    0.000    0.000
299.80   282.457  188.848    0.000  188.848     0.000  172.721    0.000  172.721     0.000    0.000    0.000    0.000
299.90   280.106  177.721    0.000  177.721     0.000  236.100    0.000  236.100     0.000    0.000    0.000    0.000
300.00   269.089  188.545    0.000  188.545     0.000  136.534    0.000  136.534     0.000    0.000    0.000    0.000
300.10   298.953  167.081    0.000  167.081     0.000  125.768    0.000  125.768     0.000    0.000    0.000    0.000
300.20   295.873  180.654    0.000  180.654     0.000  169.088    0.000  169.088     0.000    0.000    0.000    0.000
300.30   280.577  178.967    0.000  178.967     0.000  237.183    0.000  237.183     0.000    0.000    0.000    0.000
300.40   288.170  171.538    0.000  171.538     0.000  213.490    0.000  213.490     0.000    0.000    0.000    0.000
300.50   314.914  179.148    0.000  179.148     0.000  216.992    0.000  216.992     0.000    0.000    0.000    0.000
300.60   326.450  151.114    0.000  151.114     0.000  282.015    0.000  282.015     0.000    0.000    0.000    0.000
300.70   236.102  205.555    0.000  205.555     0.000  193.170    0.000  193.170     0.000    0.000    0.000    0.000
300.80   275.880  207.328    0.000  207.328     0.000  207.567    0.000  207.567     0.000    0.000    0.000    0.000
300.90   276.204  203.159    0.000  203.159     0.000  209.383    0.000  209.383     0.000    0.000    0.000    0.000
301.00   285.474  186.266    0.000  186.266     0.000  250.152    0.000  250.152     0.000    0.000    0.000    0.000
301.10   249.301  207.963    0.000  207.963     0.000  208.474    0.000  208.474     0.000    0.000    0.000    0.000
301.20   258.526  206.419    0.000  206.419     0.000  235.281    0.000  235.281     0.000    0.000    0.000    0.000
301.30   238.191  218.394    0.000  218.394     0.000  265.155    0.000  265.155     0.000    0.000    0.000    0.000
301.40   278.496  178.731    0.000  178.731     0.000  251.320    0.000  251.320     0.000    0.000    0.000    0.000
301.50   233.813  194.623    0.000  194.623     0.000  215.695    0.000  215.695     0.000    0.000    0.000    0.000
301.60   281.035  189.773    0.000  189.773     0.000  269.695    0.000  269.695     0.000    0.000    0.000    0.000
301.70   276.953  182.501    0.000  182.501     0.000  256.422    0.000  256.422     0.000    0.000    0.000    0.000
301.80   249.371  186.688    0.000  186.688     0.000  218.633    0.000  218.633     0.000    0.000    0.000    0.000
301.90   329.765  135.443    0.000  135.443     0.000  233.681    0.000  233.681     0.000    0.000    0.000    0.000
302.00   361.843  133.710    0.000  133.710     0.000  286.640    0.000  286.640     0.000    0.000    0.000    0.000
302.10   250.494  207.146    0.000  207.146     0.000  211.760    0.000  211.760     0.000    0.000    0.000    0.000
302.20   283.184  170.892    0.000  170.892     0.000  226.720    0.000  226.720     0.000    0.000    0.000    0.000
302.30   236.805  207.149    0.000  207.149     0.000  213.491    0.000  213.491     0.000    0.000    0.000    0.000
302.40   225.289  216.639    0.000  216.639     0.000  199.482    0.000  199.482     0.000    0.000    0.000    0.000
302.50   225.562  227.850    0.000  227.850     0.000  232.124    0.000  232.124     0.000    0.000    0.000    0.000
302.60   224.985  200.537    0.000  200.537     0.000  253.612    0.000  253.612     0.000    0.000    0.000    0.000
302.70   247.403  198.882    0.000  198.882     0.000  240.598    0.000  240.598     0.000    0.000    0.000    0.000
302.80   242.795  207.897    0.000  207.897     0.000  270.516    0.000  270.516     0.000    0.000    0.000    0.000
302.90   242.358  206.190    0.000  206.190     0.000  239.344    0.000  239.344     0.000    0.000    0.000    0.000
303.00   235.948  210.610    0.000  210.610     0.000  245.222    0.000  245.222     0.000    0.000    0.000    0.000
303.10   236.156  196.227    0.000  196.227     0.000  224.254    0.000  224.254     0.000    0.000    0.000    0.000
303.20   252.193  186.882    0.000  186.882     0.000  258.149    0.000  258.149     0.000    0.000    0.000    0.000
303.30   235.859  209.205    0.000  209.205     0.000  248.552    0.000  248.552     0.000    0.000    0.000    0.000
303.40   236.339  202.075    0.000  202.075     0.000  237.097    0.000  237.097     0.000    0.000    0.000    0.000
303.50   272.768  194.847    0.000  194.847     0.000  287.940    0.000  287.940     0.000    0.000    0.000    0.000
303.60   264.593  185.519    0.000  185.519     0.000  271.727    0.000  271.727     0.000    0.000    0.000    0.000
303.70   233.538  214.445    0.000  214.445     0.000  345.786    0.000  345.786     0.000    0.000    0.000    0.000
303.80   254.022  230.159    0.000  230.159     0.000  269.435    0.000  269.435     0.000    0.000    0.000    0.000
303.90   301.531  151.833    0.000  151.833     0.000  235.453    0.000  235.453     0.000    0.000    0.000    0.000
304.00   316.261  139.490    0.000  139.490     0.000  262.173    0.000  262.173     0.000    0.000    0.000    0.000
304.10   311.288  141.052    0.000  141.052     0.000  289.670    0.000  289.670     0.000    0.000    0.000    0.000
304.20   339.031  133.908    0.000  133.908     0.000  261.740    0.000  261.740     0.000    0.000    0.000    0.000
304.30   302.810  143.125    0.000  143.125     0.000  224.558    0.000  224.558     0.000    0.000    0.000    0.000
304.40   295.891  155.299    0.000  155.299     0.000  307.738    0.000  307.738     0.000    0.000    0.000    0.000
304.50   277.547  191.220    0.000  191.220     0.000  296.066    0.000  296.066     0.000    0.000    0.000    0.000
304.60   281.914  170.309    0.000  170.309     0.000  315.477    0.000  315.477     0.000    0.000    0.000    0.000
304.70   280.936  181.186    0.000  181.186     0.000  268.872    0.000  268.872     0.000    0.000    0.000    0.000
304.80   279.119  186.108    0.000  186.108     0.000  316.212    0.000  316.212     0.000    0.000    0.000    0.000
304.90   256.429  198.908    0.000  198.908     0.000  317.121    0.000  317.121     0.000    0.000    0.000    0.000
305.00   239.463  210.929    0.000  210.929     0.000  323.086    0.000  323.086     0.000    0.000    0.000    0.000
305.10   255.973  228.139    0.000  228.139     0.000  347.688    0.000  347.688     0.000    0.000    0.000    0.000
305.20   270.191  194.137    0.000  194.137     0.000  300.951    0.000  300.951     0.000    0.000    0.000    0.000
305.30   256.114  195.631    0.000  195.631     0.000  300.130    0.000  300.130     0.000    0.000    0.000    0.000
305.40   246.955  202.900    0.000  202.900     0.000  337.225    0.000  337.225     0.000    0.000    0.000    0.000
305.50   237.497  219.781    0.000  219.781     0.000  280.199    0.000  280.199     0.000    0.000    0.000    0.000
305.60   252.365  210.051    0.000  210.051     0.000  231.389    0.000  231.389     0.000    0.000    0.000    0.000
305.70   265.200  194.137    0.000  194.137     0.000  261.478    0.000  261.478     0.000    0.000    0.000    0.000
305.80   228.684  210.870    0.000  210.870     0.000  207.305    0.000  207.305     0.000    0.000    0.000    0.000
305.90   279.079  211.065    0.000  211.065     0.000  280.071    0.000  280.071     0.000    0.000    0.000    0.000
306.00   239.005  232.169    0.000  232.169     0.000  300.521    0.000  300.521     0.000    0.000    0.000    0.000
306.10   273.454  210.442    0.000  210.442     0.000  264.464    0.000  264.464     0.000    0.000    0.000    0.000
306.20   267.770  188.604    0.000  188.604     0.000  222.527    0.000  222.527     0.000    0.000    0.000    0.000
306.30   236.354  202.148    0.000  202.148     0.000  242.499    0.000  242.499     0.000    0.000    0.000    0.000
306.40   244.526  209.370    0.000  209.370     0.000  201.817    0.000  201.817     0.000    0.000    0.000    0.000
306.50   304.978  156.329    0.000  156.329     0.000  260.917    0.000  260.917     0.000    0.000    0.000    0.000
306.60   321.866  158.102    0.000  158.102     0.000  230.741    0.000  230.741     0.000    0.000    0.000    0.000
306.70   342.832  155.130    0.000  155.130     0.000  285.561    0.000  285.561     0.000    0.000    0.000    0.000
306.80   284.579  178.804    0.000  178.804     0.000  286.210    0.000  286.210     0.000    0.000    0.000    0.000
306.90   282.630  180.578    0.000  180.578     0.000  242.154    0.000  242.154     0.000    0.000    0.000    0.000
307.00   273.751  214.124    0.000  214.124     0.000  277.867    0.000  277.867     0.000    0.000    0.000    0.000
307.10   228.486  205.414    0.000  205.414     0.000  249.980    0.000  249.980     0.000    0.000    0.000    0.000
307.20   251.537  214.906    0.000  214.906     0.000  322.483    0.000  322.483     0.000    0.000    0.000    0.000
307.30   273.259  206.655    0.000  206.655     0.000  233.162    0.000  233.162     0.000    0.000    0.000    0.000
307.40   244.656  200.892    0.000  200.892     0.000  222.311    0.000  222.311     0.000    0.000    0.000    0.000
307.50   257.670  210.827    0.000  210.827     0.000  230.824    0.000  230.824     0.000    0.000    0.000    0.000
307.60   366.251  125.610    0.000  125.610     0.000  270.041    0.000  270.041     0.000    0.000    0.000    0.000
307.70   336.927  152.708    0.000  152.708     0.000  207.567    0.000  207.567     0.000    0.000    0.000    0.000
307.80   346.022  140.743    0.000  140.743     0.000  199.872    0.000  199.872     0.000    0.000    0.000    0.000
307.90   349.882  162.615    0.000  162.615     0.000  237.875    0.000  237.875     0.000    0.000    0.000    0.000
308.00   348.763  150.101    0.000  150.101     0.000  203.806    0.000  203.806     0.000    0.000    0.000    0.000
308.10   325.874  166.377    0.000  166.377     0.000  229.315    0.000  229.315     0.000    0.000    0.000    0.000
308.20   314.424  160.278    0.000  160.278     0.000  231.044    0.000  231.044     0.000    0.000    0.000    0.000
308.30   313.371  136.460    0.000  136.460     0.000  229.356    0.000  229.356     0.000    0.000    0.000    0.000
308.40   351.175  128.243    0.000  128.243     0.000  209.253    0.000  209.253     0.000    0.000    0.000    0.000
308.50   346.106  144.524    0.000  144.524     0.000  229.790    0.000  229.790     0.000    0.000    0.000    0.000
308.60   329.309  136.319    0.000  136.319     0.000  265.674    0.000  265.674     0.000    0.000    0.000    0.000
308.70   306.671  169.546    0.000  169.546     0.000  236.492    0.000  236.492     0.000    0.000    0.000    0.000
308.80   306.094  163.994    0.000  163.994     0.000  219.498    0.000  219.498     0.000    0.000    0.000    0.000
308.90   328.967  170.929    0.000  170.929     7.263  258.973    0.000  258.973     0.000    0.000    0.000    0.000
309.00   254.279  210.856    0.000  210.856     0.000  326.504    0.000  326.504     0.000    0.000    0.000    0.000
309.10   329.656  146.239    0.000  146.239     0.000  280.026    0.000  280.026     0.000    0.000    0.000    0.000
309.20   282.836  169.562    0.000  169.562     0.000  232.859    0.000  232.859     0.000    0.000    0.000    0.000
309.30   318.500  147.085    0.000  147.085     0.000  216.777    0.000  216.777     0.000    0.000    0.000    0.000
309.40   269.392  199.554    0.000  199.554     0.000  308.260    0.000  308.260     0.000    0.000    0.000    0.000
309.50   302.390  160.900    0.000  160.900     0.000  285.432    0.000  285.432     0.000    0.000    0.000    0.000
309.60   314.436  184.586    0.000  184.586     0.000  288.847    0.000  288.847     0.000    0.000    0.000    0.000
309.70   336.958  137.065    0.000  137.065     0.000  270.344    0.000  270.344     0.000    0.000    0.000    0.000
309.80   360.673  137.320    0.000  137.320     0.000  283.790    0.000  283.790     0.000    0.000    0.000    0.000
309.90   355.351  130.639    0.000  130.639     0.000  270.170    0.000  270.170     0.000   29.858    0.000   29.858
310.00   347.323  147.789    0.000  147.789     0.000  250.672    0.000  250.672     0.000    0.000    0.000    0.000
310.10   346.785  135.556    0.000  135.556     0.000  244.057    0.000  244.057     0.000    0.000    0.000    0.000
310.20   330.888  156.514    0.000  156.514     0.000  292.263    0.000  292.263     0.000    0.000    0.000    0.000
310.30   350.085  129.074    0.000  129.074     0.000  252.444    0.000  252.444     0.000    0.000    0.000    0.000
310.40   348.476  134.262    0.000  134.262     0.000  269.523    0.000  269.523     0.000    0.000    0.000    0.000
310.50   308.996  166.487    0.000  166.487     0.000  280.502    0.000  280.502     0.000    0.000    0.000    0.000
310.60   318.226  162.897    0.000  162.897     0.000  297.061    0.000  297.061     0.000    0.000    0.000    0.000
310.70   326.583  158.993    0.000  158.993     0.000  305.533    0.000  305.533     0.000    0.000    0.000    0.000
310.80   332.137  165.037    0.000  165.037     0.000  309.340    0.000  309.340     0.000    0.000    0.000    0.000
310.90   297.614  151.044    0.000  151.044     0.000  268.614    0.000  268.614     0.000    0.000    0.000    0.000
311.00   322.274  136.131    0.000  136.131     0.000  258.670    0.000  258.670     0.000    0.000    0.000    0.000
311.10   318.224  140.346    0.000  140.346     0.000  242.846    0.000  242.846     0.000    0.000    0.000    0.000
311.20   333.774  148.052    0.000  148.052     0.000  289.107    0.000  289.107     0.000    0.000    0.000    0.000
311.30   327.969  144.814    0.000  144.814     0.000  249.458    0.000  249.458     0.000    0.000    0.000    0.000
311.40   355.357  121.858    0.000  121.858     0.000  253.093    0.000  253.093     0.000    0.000    0.000    0.000
311.50   359.910  139.774    0.000  139.774     0.000  225.724    0.000  225.724     0.000    0.000    0.000    0.000
311.60   337.250  139.178    0.000  139.178     0.000  294.855    0.000  294.855     0.000    0.000    0.000    0.000
311.70   313.408  168.575    0.000  168.575     0.000  278.946    0.000  278.946     0.000    0.000    0.000    0.000
311.80   343.036  140.434    0.000  140.434     0.000  322.095    0.000  322.095     0.000    9.953    0.000    9.953
311.90   310.965  151.706    0.000  151.706     0.000  277.045    0.000  277.045     0.000   39.811    0.000   39.811
312.00   314.744  159.387    0.000  159.387     0.000  285.605    0.000  285.605     0.000    0.000    0.000    0.000
312.10   365.865  133.164    0.000  133.164     0.000  333.249    0.000  333.249     0.000   19.906    0.000   19.906
312.20   330.773  165.420    0.000  165.420     0.000  384.004    0.000  384.004     0.000   50.367    0.000   50.367
312.30   320.289  165.588    0.000  165.588     0.000  300.219    0.000  300.219     0.000    0.000    0.000    0.000
312.40   280.468  175.045    0.000  175.045     0.000  331.865    0.000  331.865     0.000    0.000    0.000    0.000
312.50   305.574  188.035    0.000  188.035     0.000  329.529    0.000  329.529     0.000    0.000    0.000    0.000
312.60   286.121  194.952    0.000  194.952     0.000  334.286    0.000  334.286     0.000   10.154    0.000   10.154
312.70   349.173  153.456    0.000  153.456     0.000  306.617    0.000  306.617     0.000   19.906    0.000   19.906
312.80   290.289  177.131    0.000  177.131     0.000  268.658    0.000  268.658     0.000   19.906    0.000   19.906
312.90   284.621  205.404    0.000  205.404     0.000  333.595    0.000  333.595     0.000   69.670    0.000   69.670
313.00   325.499  170.410    0.000  170.410     0.000  320.797    0.000  320.797     0.000   69.670    0.000   69.670
313.10   312.624  162.987    0.000  162.987     0.000  270.386    0.000  270.386     0.000   39.811    0.000   39.811
313.20   320.364  156.963    0.000  156.963     0.000  327.197    0.000  327.197     0.000   19.906    0.000   19.906
313.30   321.810  173.143    0.000  173.143     0.000  334.891    0.000  334.891     0.000   19.906    0.000   19.906
313.40   314.297  162.666    0.000  162.666     0.000  308.432    0.000  308.432     0.000    9.953    0.000    9.953
313.50   317.634  158.944    0.000  158.944     0.000  305.969    0.000  305.969     0.000    0.000    0.000    0.000
313.60   330.201  139.955    0.000  139.955     0.000  339.908    0.000  339.908     0.000   49.764    0.000   49.764
313.70   349.060  126.143    0.000  126.143     0.000  342.802    0.000  342.802     0.000   29.858    0.000   29.858
313.80   364.626  138.108    0.000  138.108     0.000  291.139    0.000  291.139     0.000   29.858    0.000   29.858
313.90   364.121  142.800    0.000  142.800     0.000  346.307    0.000  346.307     0.000   19.906    0.000   19.906
314.00   342.960  138.813    0.000  138.813     0.000  329.618    0.000  329.618     0.000    9.953    0.000    9.953
314.10   327.762  156.627    0.000  156.627     0.000  347.992    0.000  347.992     0.000   39.811    0.000   39.811
314.20   340.452  148.779    0.000  148.779     0.000  346.739    0.000  346.739     0.000    9.953    0.000    9.953
314.30   302.377  158.938    0.000  158.938     0.000  335.669    0.000  335.669     0.000    0.000    0.000    0.000
314.40   327.662  145.578    0.000  145.578     0.000  299.092    0.000  299.092     0.000    9.953    0.000    9.953
314.50   342.687  135.713    0.000  135.713     0.000  331.952    0.000  331.952     0.000    0.000    0.000    0.000
314.60   347.732  122.141    0.000  122.141     0.000  331.995    0.000  331.995     0.000   29.858    0.000   29.858
314.70   308.460  154.087    0.000  154.087     0.000  300.693    0.000  300.693     0.000   39.811    0.000   39.811
314.80   318.976  145.902    0.000  145.902     0.000  347.601    0.000  347.601     0.000    9.953    0.000    9.953
314.90   319.881  141.320    0.000  141.320     0.000  313.059    0.000  313.059     0.000    9.953    0.000    9.953
315.00   343.674  146.577    0.000  146.577     0.000  267.879    0.000  267.879     0.000   29.858    0.000   29.858
315.10   348.125  143.027    0.000  143.027     0.000  296.585    0.000  296.585     0.000    0.000    0.000    0.000
315.20   354.528  172.934    0.000  172.934     0.000  454.088    0.000  454.088     0.000   69.670    0.000   69.670
315.30   323.723  136.501    0.000  136.501     0.000  324.256    0.000  324.256     0.000   49.764    0.000   49.764
315.40   343.176  148.326    0.000  148.326     0.000  346.651    0.000  346.651     0.000   49.764    0.000   49.764
315.50   339.792  149.086    0.000  149.086     0.000  337.097    0.000  337.097     0.000   19.906    0.000   19.906
315.60   311.320  209.779    0.000  209.779     0.000  338.567    0.000  338.567     0.000    9.953    0.000    9.953
315.70   303.747  176.595    0.000  176.595     0.000  372.850    0.000  372.850     0.000    9.953    0.000    9.953
315.80   302.372  178.627    0.000  178.627     0.000  332.038    0.000  332.038     0.000   69.670    0.000   69.670
315.90   348.261  148.381    0.000  148.381     0.000  400.044    0.000  400.044     0.000   49.764    0.000   49.764
316.00   306.739  166.563    0.000  166.563     0.000  302.813    0.000  302.813     0.000   39.811    0.000   39.811
316.10   373.007  114.473    0.000  114.473     0.000  280.892    0.000  280.892     0.000    9.953    0.000    9.953
316.20   312.181  149.967    0.000  149.967     0.000  276.480    0.000  276.480     0.000   40.414    0.000   40.414
316.30   331.987  121.701    0.000  121.701     0.000  261.220    0.000  261.220     0.000    9.953    0.000    9.953
316.40   301.461  172.076    0.000  172.076     0.000  318.809    0.000  318.809     0.000   19.906    0.000   19.906
316.50   313.789  161.018    0.000  161.018     0.000  286.642    0.000  286.642     0.000    0.000    0.000    0.000
316.60   243.617  230.388    0.000  230.388     0.000  262.086    0.000  262.086     0.000   19.906    0.000   19.906
316.70   262.711  204.395    0.000  204.395     0.000  300.347    0.000  300.347     0.000    9.953    0.000    9.953
316.80   280.289  214.692    0.000  214.692     0.000  374.492    0.000  374.492     0.000    0.000    0.000    0.000
316.90   265.118  219.703    0.000  219.703     0.000  303.157    0.000  303.157     0.000    0.000    0.000    0.000
317.00   261.650  218.650    0.000  218.650     0.000  286.469    0.000  286.469     0.000    0.000    0.000    0.000
317.10   324.146  139.022    0.000  139.022     0.000  256.984    0.000  256.984     0.000    0.000    0.000    0.000
317.20   287.888  179.407    0.000  179.407     0.000  300.347    0.000  300.347     0.000    9.953    0.000    9.953
317.30   294.544  205.309    0.000  205.309     0.000  234.934    0.000  234.934     0.000    0.000    0.000    0.000
317.40   242.768  219.026    0.000  219.026     0.000  223.174    0.000  223.174     0.000    9.953    0.000    9.953
317.50   253.886  199.366    0.000  199.366     0.000  297.580    0.000  297.580     0.000   19.906    0.000   19.906
317.60   278.991  215.427    0.000  215.427     0.000  335.800    0.000  335.800     0.000   39.811    0.000   39.811
317.70   248.461  222.860    0.000  222.860     0.000  275.142    0.000  275.142     0.000   19.906    0.000   19.906
317.80   260.240  222.559    0.000  222.559     0.000  277.823    0.000  277.823     0.000    9.953    0.000    9.953
317.90   254.233  207.878    0.000  207.878     0.000  276.828    0.000  276.828     0.000   59.918    0.000   59.918
318.00   262.648  211.349    0.000  211.349     0.000  264.764    0.000  264.764     0.000   49.764    0.000   49.764
318.10   293.746  179.791    0.000  179.791     0.000  253.093    0.000  253.093     0.000   49.965    0.000   49.965
318.20   317.857  177.929    0.000  177.929     0.000  312.323    0.000  312.323     0.000    9.953    0.000    9.953
318.30   320.901  164.485    0.000  164.485     0.000  256.810    0.000  256.810     0.000   29.858    0.000   29.858
318.40   305.555  180.266    0.000  180.266     0.000  268.527    0.000  268.527     0.000   49.764    0.000   49.764
318.50   325.352  165.599    0.000  165.599     0.000  314.267    0.000  314.267     0.000   29.858    0.000   29.858
318.60   305.059  173.774    0.000  173.774     0.000  276.180    0.000  276.180     0.000   29.858    0.000   29.858
318.70   273.779  218.803    0.000  218.803     0.000  341.765    0.000  341.765     0.000   69.670    0.000   69.670
318.80   274.433  199.967    0.000  199.967     0.000  322.441    0.000  322.441     0.000   80.025    0.000   80.025
318.90   261.964  212.639    0.000  212.639     0.000  344.057    0.000  344.057     0.000   69.670    0.000   69.670
319.00   287.152  184.293    0.000  184.293     0.000  277.562    0.000  277.562     0.000   69.670    0.000   69.670
319.10   280.177  195.475    0.000  195.475     0.000  266.063    0.000  266.063     0.000   20.107    0.000   20.107
319.20   270.634  202.739    0.000  202.739     0.000  265.199    0.000  265.199     0.000   89.575    0.000   89.575
319.30   285.405  165.558    0.000  165.558     0.000  286.038    0.000  286.038     0.000   79.623    0.000   79.623
319.40   285.832  192.024    0.000  192.024     0.000  320.625    0.000  320.625     0.000   59.717    0.000   59.717
319.50   310.492  176.258    0.000  176.258     0.000  305.319    0.000  305.319     0.000  109.481    0.000  109.481
319.60   287.010  206.492    0.000  206.492     0.000  250.456    0.000  250.456     0.000   69.670    0.000   69.670
319.70   255.057  211.045    0.000  211.045     0.000  200.693    0.000  200.693     0.000    0.000    0.000    0.000
319.80   288.214  193.477    0.000  193.477     0.000  254.822    0.000  254.822     0.000   49.764    0.000   49.764
319.90   221.029  263.866    0.000  263.866     0.000  224.731    0.000  224.731     0.000    9.953    0.000    9.953
320.00   275.793  207.544    0.000  207.544     0.000  260.702    0.000  260.702     0.000    0.000    0.000    0.000
320.10   257.449  200.763    0.000  200.763     0.000  236.232    0.000  236.232     0.000    0.000    0.000    0.000
320.20   268.514  223.494    0.000  223.494     0.000  300.564    0.000  300.564     0.000   19.906    0.000   19.906
320.30   281.121  216.487    0.000  216.487     0.000  315.393    0.000  315.393     0.000   29.858    0.000   29.858
320.40   286.786  203.019    0.000  203.019     0.000  273.500    0.000  273.500     0.000   19.906    0.000   19.906
320.50   301.578  207.723    0.000  207.723     0.000  293.387    0.000  293.387     0.000   59.717    0.000   59.717
320.60   284.362  250.616    0.000  250.616     0.000  310.681    0.000  310.681     0.000   29.858    0.000   29.858
320.70   329.856  200.793    0.000  200.793     0.000  302.162    0.000  302.162     0.000    9.953    0.000    9.953
320.80   385.890  163.344    0.000  163.344     0.000  330.048    0.000  330.048     0.000   19.906    0.000   19.906
320.90   326.720  154.508    0.000  154.508     0.000  327.325    0.000  327.325     0.000   70.273    0.000   70.273
321.00   312.023  153.436    0.000  153.436     0.000  291.353    0.000  291.353     0.000   19.906    0.000   19.906
321.10   375.346  149.465    0.000  149.465     0.000  296.933    0.000  296.933     0.000   39.811    0.000   39.811
321.20   301.767  184.994    0.000  184.994     0.000  348.379    0.000  348.379     0.000   30.060    0.000   30.060
321.30   303.527  162.610    0.000  162.610     0.000  332.904    0.000  332.904     0.000   29.858    0.000   29.858
321.40   298.199  191.555    0.000  191.555     0.000  331.088    0.000  331.088     0.000   99.528    0.000   99.528
321.50   304.730  156.015    0.000  156.015     0.000  313.836    0.000  313.836     0.000   49.764    0.000   49.764
321.60   281.283  160.187    0.000  160.187     0.000  269.608    0.000  269.608     0.000   49.965    0.000   49.965
321.70   295.747  166.075    0.000  166.075     0.000  289.237    0.000  289.237     0.000   59.717    0.000   59.717
321.80   321.123  176.874    0.000  176.874     0.000  357.112    0.000  357.112     0.000  130.593    0.000  130.593
321.90   252.573  219.479    0.000  219.479     0.000  320.883    0.000  320.883     0.000  200.062    0.000  200.062
322.00   270.002  180.461    0.000  180.461     0.000  319.932    0.000  319.932     0.000  160.049    0.000  160.049
322.10   266.762  191.635    0.000  191.635     0.000  327.238    0.000  327.238     0.000   30.462    0.000   30.462
322.20   252.467  216.548    0.000  216.548     0.000  395.591    0.000  395.591     0.000  141.149    0.000  141.149
322.30   262.917  196.332    0.000  196.332     0.000  368.957    0.000  368.957     0.000   50.568    0.000   50.568
322.40   279.652  173.165    0.000  173.165     0.000  318.633    0.000  318.633     0.000   40.414    0.000   40.414
322.50   269.136  182.205    0.000  182.205     0.000  301.211    0.000  301.211     0.000    0.000    0.000    0.000
322.60   274.094  172.638    0.000  172.638     0.000  360.353    0.000  360.353     0.000   60.521    0.000   60.521
322.70   309.625  166.564    0.000  166.564     0.000  308.429    0.000  308.429     0.000   99.930    0.000   99.930
322.80   280.092  172.169    0.000  172.169     0.000  331.903    0.000  331.903     0.000   50.769    0.000   50.769
322.90   286.479  163.788    0.000  163.788     0.000  302.635    0.000  302.635     0.000   50.769    0.000   50.769
323.00   316.360  156.140    0.000  156.140     0.000  339.384    0.000  339.384     0.000   30.462    0.000   30.462
323.10   323.706  159.024    0.000  159.024     0.000  341.286    0.000  341.286     0.000  120.640    0.000  120.640
323.20   306.538  155.179    0.000  155.179     0.000  303.629    0.000  303.629     0.000   20.308    0.000   20.308
323.30   302.564  179.106    0.000  179.106     0.000  352.527    0.000  352.527     0.000   90.983    0.000   90.983
323.40   293.610  197.916    0.000  197.916     0.000  324.296    0.000  324.296     0.000   50.769    0.000   50.769
323.50   279.512  196.622    0.000  196.622     0.000  301.813    0.000  301.813     0.000   50.769    0.000   50.769
323.60   293.599  190.495    0.000  190.495     0.000  330.264    0.000  330.264     0.000   40.213    0.000   40.213
323.70   338.104  162.176    0.000  162.176     0.000  333.719    0.000  333.719     0.000   30.060    0.000   30.060
323.80   322.540  163.550    0.000  163.550     0.000  388.369    0.000  388.369     0.000  169.801    0.000  169.801
323.90   304.798  167.394    0.000  167.394     0.000  406.441    0.000  406.441     0.000  130.392    0.000  130.392
324.00   304.827  177.343    0.000  177.343     0.000  354.691    0.000  354.691     0.000  199.861    0.000  199.861
324.10   309.281  178.154    0.000  178.154     0.000  354.430    0.000  354.430     0.000   80.226    0.000   80.226
324.20   295.121  193.996    0.000  193.996     0.000  323.691    0.000  323.691     0.000  100.131    0.000  100.131
324.30   303.183  189.934    0.000  189.934     0.000  329.401    0.000  329.401     0.000  149.895    0.000  149.895
324.40   385.306  166.897    0.000  166.897     0.000  341.244    0.000  341.244     0.000  139.943    0.000  139.943
324.50   342.943  157.978    0.000  157.978     0.000  424.341    0.000  424.341     0.000  218.962    0.000  218.962
324.60   327.927  153.494    0.000  153.494     0.000  327.797    0.000  327.797     0.000  109.883    0.000  109.883
324.70   323.406  149.604    0.000  149.604     0.000  399.522    0.000  399.522     0.000  129.588    0.000  129.588
324.80   314.719  157.964    0.000  157.964     0.000  362.342    0.000  362.342     0.000  189.908    0.000  189.908
324.90   340.285  131.470    0.000  131.470     0.000  395.548    0.000  395.548     0.000  269.128    0.000  269.128
325.00   292.184  161.006    0.000  161.006     0.000  356.982    0.000  356.982     0.000  229.317    0.000  229.317
325.10   316.809  135.135    0.000  135.135     0.000  293.299    0.000  293.299     0.000   49.764    0.000   49.764
325.20   318.976  166.699    0.000  166.699     0.000  375.488    0.000  375.488     0.000   69.871    0.000   69.871
325.30   317.698  173.459    0.000  173.459     0.000  355.210    0.000  355.210     0.000  119.836    0.000  119.836
325.40   333.858  139.783    0.000  139.783     0.000  350.454    0.000  350.454     0.000   89.776    0.000   89.776
325.50   319.253  131.822    0.000  131.822     0.000  316.300    0.000  316.300     0.000  139.742    0.000  139.742
325.60   346.634  138.768    0.000  138.768     0.000  337.785    0.000  337.785     0.000  110.285    0.000  110.285
325.70   289.262  161.824    0.000  161.824     0.000  323.435    0.000  323.435     0.000  169.399    0.000  169.399
325.80   296.699  159.694    0.000  159.694     0.000  346.391    0.000  346.391     0.000   99.930    0.000   99.930
325.90   335.425  139.348    0.000  139.348     0.000  350.283    0.000  350.283     0.000   69.670    0.000   69.670
326.00   340.091  129.747    0.000  129.747     0.000  323.563    0.000  323.563     0.000   69.670    0.000   69.670
326.10   329.998  112.373    0.000  112.373     0.000  372.762    0.000  372.762     0.000   29.858    0.000   29.858
326.20   290.600  158.027    0.000  158.027     0.000  350.067    0.000  350.067     0.000  229.116    0.000  229.116
326.30   288.094  163.658    0.000  163.658     0.000  338.305    0.000  338.305     0.000   40.213    0.000   40.213
326.40   299.156  140.024    0.000  140.024     0.000  319.760    0.000  319.760     0.000  159.446    0.000  159.446
326.50   310.912  151.888    0.000  151.888     0.000  357.718    0.000  357.718     0.000  209.612    0.000  209.612
326.60   300.841  158.733    0.000  158.733     0.000  297.449    0.000  297.449     0.000   49.764    0.000   49.764
326.70   296.474  171.757    0.000  171.757     0.000  326.461    0.000  326.461     0.000  169.399    0.000  169.399
326.80   320.068  161.914    0.000  161.914     0.000  360.484    0.000  360.484     0.000  139.541    0.000  139.541
326.90   276.857  166.316    0.000  166.316     0.000  364.721    0.000  364.721     0.000  199.861    0.000  199.861
327.00   290.891  190.716    0.000  190.716     0.000  385.432    0.000  385.432     0.000  159.446    0.000  159.446
327.10   341.133  158.153    0.000  158.153     0.000  392.955    0.000  392.955     0.000  189.305    0.000  189.305
327.20   342.822  169.571    0.000  169.571     0.000  406.919    0.000  406.919     0.000  159.446    0.000  159.446
327.30   377.826  143.878    0.000  143.878     0.000  413.661    0.000  413.661     0.000   40.213    0.000   40.213
327.40   326.229  175.576    0.000  175.576     0.000  433.510    0.000  433.510     0.000   89.776    0.000   89.776
327.50   345.316  161.891    0.000  161.891     0.000  403.203    0.000  403.203     0.000   79.623    0.000   79.623
327.60   318.582  180.441    0.000  180.441     0.000  388.459    0.000  388.459     0.000   59.918    0.000   59.918
327.70   338.041  172.706    0.000  172.706     0.000  396.804    0.000  396.804     0.000   59.717    0.000   59.717
327.80   332.763  159.569    0.000  159.569     0.000  334.501    0.000  334.501     0.000    0.000    0.000    0.000
327.90   370.716  112.877    0.000  112.877     0.000  351.969    0.000  351.969     0.000   39.811    0.000   39.811
328.00   361.103  118.799    0.000  118.799     0.000  300.824    0.000  300.824     0.000   49.965    0.000   49.965
328.10   342.724  117.688    0.000  117.688     0.000  345.354    0.000  345.354     0.000   29.858    0.000   29.858
328.20   320.333  141.124    0.000  141.124     0.000  335.152    0.000  335.152     0.000   80.226    0.000   80.226
328.30   274.445  182.301    0.000  182.301     0.000  329.268    0.000  329.268     0.000    0.000    0.000    0.000
328.40   267.477  201.709    0.000  201.709     0.000  346.086    0.000  346.086     0.000   59.918    0.000   59.918
328.50   312.652  169.231    0.000  169.231     0.000  365.975    0.000  365.975     0.000   19.906    0.000   19.906
328.60   347.102  116.309    0.000  116.309     0.000  346.651    0.000  346.651     0.000    0.000    0.000    0.000
328.70   327.401  123.394    0.000  123.394     0.000  345.916    0.000  345.916     0.000   89.575    0.000   89.575
328.80   327.328  141.436    0.000  141.436     0.000  318.636    0.000  318.636     0.000   29.858    0.000   29.858
328.90   265.688  174.247    0.000  174.247     0.000  343.539    0.000  343.539     0.000  109.481    0.000  109.481
329.00   320.016  135.858    0.000  135.858     0.000  320.971    0.000  320.971     0.000   30.060    0.000   30.060
329.10   295.651  175.621    0.000  175.621     0.000  428.535    0.000  428.535     0.000   80.226    0.000   80.226
329.20   282.119  175.297    0.000  175.297     0.000  352.962    0.000  352.962     0.000   20.107    0.000   20.107
329.30   309.575  156.338    0.000  156.338     0.000  322.570    0.000  322.570     0.000  179.151    0.000  179.151
329.40   282.871  159.689    0.000  159.689     0.000  350.845    0.000  350.845     0.000  129.789    0.000  129.789
329.50   305.236  138.873    0.000  138.873     0.000  312.021    0.000  312.021     0.000   20.107    0.000   20.107
329.60   324.162  140.912    0.000  140.912     0.000  331.907    0.000  331.907     0.000  130.191    0.000  130.191
329.70   286.728  157.314    0.000  157.314     0.000  361.305    0.000  361.305     0.000   50.769    0.000   50.769
329.80   335.313  139.035    0.000  139.035     0.000  389.233    0.000  389.233     0.000   60.018    0.000   60.018
329.90   352.426  131.123    0.000  131.123     0.000  378.211    0.000  378.211     0.000   59.918    0.000   59.918
330.00   343.011  139.133    0.000  139.133     0.000  329.920    0.000  329.920     0.000  209.210    0.000  209.210
330.10   308.785  151.234    0.000  151.234     0.000  388.977    0.000  388.977     0.000  239.270    0.000  239.270
330.20   279.024  194.616    0.000  194.616     0.000  353.393    0.000  353.393     0.000  110.084    0.000  110.084
330.30   354.011  151.679    0.000  151.679     0.000  349.592    0.000  349.592     0.000  119.434    0.000  119.434
330.40   310.723  171.623    0.000  171.623     0.000  371.598    0.000  371.598     0.000   59.717    0.000   59.717
330.50   276.095  197.565    0.000  197.565     0.000  362.044    0.000  362.044     0.000  209.009    0.000  209.009
330.60   267.293  198.487    0.000  198.487     0.000  375.706    0.000  375.706     0.000   59.717    0.000   59.717
330.70   299.182  148.187    0.000  148.187     0.000  329.747    0.000  329.747     0.000    0.000    0.000    0.000
330.80   342.044  132.826    0.000  132.826     3.632  352.875    0.000  352.875     0.000   20.107    0.000   20.107
330.90   350.992  145.307    0.000  145.307     0.000  391.612    0.000  391.612     0.000  269.530    0.000  269.530
331.00   345.371  132.795    0.000  132.795     0.000  336.276    0.000  336.276     0.000   59.918    0.000   59.918
331.10   372.579  110.695    0.000  110.695     9.079  362.559    0.000  362.559     0.000   29.858    0.000   29.858
331.20   369.723  112.922    0.000  112.922     3.632  310.982    0.000  310.982     0.000  149.493    0.000  149.493
331.30   338.882  127.141    0.000  127.141     0.000  386.725    0.000  386.725     0.000  289.637    0.000  289.637
331.40   325.979  154.438    0.000  154.438     0.000  407.219    0.000  407.219     0.000  179.352    0.000  179.352
331.50   323.386  140.530    0.000  140.530     7.263  373.627    0.000  373.627     0.000  129.387    0.000  129.387
331.60   334.522  129.667    0.000  129.667     0.000  365.629    0.000  365.629     0.000  209.210    0.000  209.210
331.70   306.532  149.589    0.000  149.589     0.000  346.821    0.000  346.821     0.000  239.672    0.000  239.672
331.80   283.883  188.093    0.000  188.093     0.000  339.947    0.000  339.947     0.000  179.754    0.000  179.754
331.90   320.635  146.969    0.000  146.969     0.000  338.738    0.000  338.738     0.000  229.518    0.000  229.518
332.00   316.265  165.223    0.000  165.223     0.000  357.154    0.000  357.154     0.000  249.625    0.000  249.625
332.10   282.085  192.694    0.000  192.694     0.000  349.890    0.000  349.890     0.000  229.518    0.000  229.518
332.20   349.152  133.948    0.000  133.948     5.707  321.963    0.000  321.963     0.000  209.009    0.000  209.009
332.30   369.797  132.186    0.000  132.186    34.630  338.479    0.000  338.479     0.000   40.213    0.000   40.213
332.40   327.975  145.406    0.000  145.406     0.000  368.222    0.000  368.222     0.000   70.273    0.000   70.273
332.50   314.861  163.319    0.000  163.319     0.000  340.382    0.000  340.382     0.000  298.987    0.000  298.987
332.60   338.135  106.595    0.000  106.595     0.000  328.794    0.000  328.794     0.000   49.965    0.000   49.965
332.70   324.009  124.325    0.000  124.325     0.000  304.929    0.000  304.929     0.000   79.824    0.000   79.824
332.80   307.579  168.049    0.000  168.049     0.000  358.018    0.000  358.018     0.000  179.754    0.000  179.754
332.90   309.279  153.439    0.000  153.439     9.079  398.745    0.000  398.745     0.000  288.833    0.000  288.833
333.00   277.475  177.214    0.000  177.214     0.000  375.916    0.000  375.916     0.000  189.305    0.000  189.305
333.10   320.535  141.684    0.000  141.684     0.000  340.337    0.000  340.337     0.000  268.927    0.000  268.927
333.20   293.132  169.466    0.000  169.466     0.000  390.142    0.000  390.142     0.000  209.411    0.000  209.411
333.30   326.311  173.934    0.000  173.934     0.000  413.877    0.000  413.877     0.000  308.939    0.000  308.939
333.40   379.030  145.098    0.000  145.098     0.000  396.371    0.000  396.371     0.000  318.691    0.000  318.691
333.50   367.578  161.388    0.000  161.388     0.000  387.075    0.000  387.075     0.000  159.647    0.000  159.647
333.60   390.852  157.643    0.000  157.643    10.895  407.395    0.000  407.395     0.000  219.163    0.000  219.163
333.70   289.226  164.883    0.000  164.883     0.000  348.072    0.000  348.072     0.000   99.528    0.000   99.528
333.80   309.421  164.546    0.000  164.546     0.000  356.505    0.000  356.505     0.000  229.317    0.000  229.317
333.90   314.774  166.191    0.000  166.191     0.000  432.165    0.000  432.165     0.000  259.175    0.000  259.175
334.00   305.272  146.943    0.000  146.943     0.000  373.022    0.000  373.022     0.000   29.858    0.000   29.858
334.10   298.721  174.422    0.000  174.422     0.000  386.208    0.000  386.208     0.000   59.717    0.000   59.717
334.20   261.727  184.334    0.000  184.334     0.000  321.877    0.000  321.877     0.000   69.670    0.000   69.670
334.30   267.933  177.901    0.000  177.901     0.000  346.173    0.000  346.173     0.000   79.623    0.000   79.623
334.40   260.762  205.691    0.000  205.691     0.000  350.368    0.000  350.368     0.000   89.575    0.000   89.575
334.50   280.070  196.973    0.000  196.973     0.000  395.157    0.000  395.157     0.000   39.811    0.000   39.811
334.60   276.630  178.022    0.000  178.022     0.000  371.680    0.000  371.680     0.000  110.084    0.000  110.084
334.70   291.393  201.217    0.000  201.217     0.000  364.676    0.000  364.676     0.000   59.717    0.000   59.717
334.80   281.558  187.764    0.000  187.764     0.000  356.029    0.000  356.029     0.000   30.261    0.000   30.261
334.90   291.711  179.389    0.000  179.389     0.000  357.373    0.000  357.373     0.000   50.166    0.000   50.166
335.00   311.745  150.139    0.000  150.139     0.000  337.396    0.000  337.396     0.000   69.871    0.000   69.871
335.10   322.438  155.532    0.000  155.532     0.000  345.741    0.000  345.741     0.000  110.084    0.000  110.084
335.20   300.939  155.048    0.000  155.048     0.000  329.098    0.000  329.098     0.000  160.049    0.000  160.049
335.30   317.480  149.184    0.000  149.184     0.000  333.594    0.000  333.594     0.000  159.446    0.000  159.446
335.40   289.222  183.666    0.000  183.666     0.000  366.880    0.000  366.880     0.000   80.427    0.000   80.427
335.50   286.867  158.142    0.000  158.142     0.000  331.646    0.000  331.646     0.000  269.530    0.000  269.530
335.60   317.347  144.628    0.000  144.628     0.000  385.860    0.000  385.860     0.000   90.179    0.000   90.179
335.70   321.177  174.591    0.000  174.591     0.000  370.079    0.000  370.079     0.000  209.411    0.000  209.411
335.80   304.731  146.560    0.000  146.560     0.000  329.744    0.000  329.744     0.000  139.742    0.000  139.742
335.90   332.177  141.533    0.000  141.533     0.000  353.954    0.000  353.954     0.000  229.317    0.000  229.317
336.00   353.687  130.283    0.000  130.283     0.000  382.360    0.000  382.360     0.000  259.175    0.000  259.175
336.10   336.890  142.472    0.000  142.472     0.000  360.612    0.000  360.612     0.000  239.471    0.000  239.471
336.20   303.997  161.611    0.000  161.611     0.000  334.890    0.000  334.890     0.000  219.163    0.000  219.163
336.30   307.165  160.273    0.000  160.273     0.000  360.959    0.000  360.959     0.000  169.600    0.000  169.600
336.40   274.408  166.331    0.000  166.331     0.000  323.391    0.000  323.391     0.000  219.364    0.000  219.364
336.50   318.116  176.972    0.000  176.972     0.000  345.784    0.000  345.784     0.000  258.974    0.000  258.974
336.60   305.191  154.891    0.000  154.891     0.000  355.424    0.000  355.424     0.000  259.376    0.000  259.376
336.70   321.677  175.508    0.000  175.508     0.000  359.187    0.000  359.187     0.000   99.528    0.000   99.528
336.80   303.119  152.311    0.000  152.311     0.000  330.046    0.000  330.046     0.000  119.434    0.000  119.434
336.90   325.467  170.545    0.000  170.545     0.000  318.547    0.000  318.547     0.000  119.434    0.000  119.434
337.00   281.797  160.839    0.000  160.839     0.000  329.959    0.000  329.959     0.000  109.682    0.000  109.682
337.10   282.584  166.924    0.000  166.924     0.000  358.797    0.000  358.797     0.000  149.292    0.000  149.292
337.20   274.413  174.604    0.000  174.604     0.000  377.517    0.000  377.517     0.000  159.446    0.000  159.446
337.30   291.989  155.154    0.000  155.154     0.000  306.442    0.000  306.442     0.000   59.918    0.000   59.918
337.40   300.516  164.458    0.000  164.458     0.000  324.726    0.000  324.726     0.000   19.906    0.000   19.906
337.50   318.573  182.454    0.000  182.454     0.000  354.994    0.000  354.994     0.000   19.906    0.000   19.906
337.60   285.451  149.593    0.000  149.593     0.000  302.249    0.000  302.249     0.000   79.623    0.000   79.623
337.70   331.982  142.179    0.000  142.179     0.000  379.419    0.000  379.419     0.000  190.109    0.000  190.109
337.80   302.337  163.991    0.000  163.991     0.000  380.416    0.000  380.416     0.000  129.789    0.000  129.789
337.90   302.397  158.612    0.000  158.612     0.000  317.769    0.000  317.769     0.000  119.635    0.000  119.635
338.00   373.426  157.821    0.000  157.821     0.000  369.823    0.000  369.823     0.000  249.223    0.000  249.223
338.10   277.412  191.129    0.000  191.129     0.000  335.366    0.000  335.366     0.000   70.072    0.000   70.072
338.20   314.569  144.618    0.000  144.618    14.527  306.053    0.000  306.053     0.000   39.811    0.000   39.811
338.30   300.382  157.706    0.000  157.706     0.000  336.055    0.000  336.055     0.000  109.682    0.000  109.682
338.40   304.364  141.981    0.000  141.981     0.000  333.504    0.000  333.504     0.000  159.446    0.000  159.446
338.50   294.848  152.508    0.000  152.508     0.000  381.626    0.000  381.626     0.000   90.179    0.000   90.179
338.60   299.166  170.277    0.000  170.277     0.000  407.828    0.000  407.828     0.000  149.493    0.000  149.493
338.70   319.617  133.408    0.000  133.408     0.000  338.955    0.000  338.955     0.000   79.824    0.000   79.824
[truncated: 2,354,349 more chars]
