# Supplementary material for: N-Glycans modulate tilting of HIV-1 envelope glycoprotein
Source: Nat Commun. 2026 Apr 15;17:5206. doi: 10.1038/s41467-026-71874-2 (PMC13254402; doi:10.1038/s41467-026-71874-2)
Supplement: Supplementary file 8 — Source Data [file 41467_2026_71874_MOESM8_ESM.zip › source_data/2_Supplementary_Figures/6_FigS11/raw_data/CD4/3_WT_CD4.B.3.txt]

#ASA ANALYSIS
#SIM_TIME  ASA1.4 TotOccl1.4 ShldMem1.4 ShldGly1.4   ASA7.2 TotOccl7.2 ShldMem7.2 ShldGly7.2   ASA18.6 TotOccl18.6 ShldMem18.6 ShldGly18.6

  0.00   342.247  171.846    0.000  171.846     0.000  363.252    0.000  363.252     0.000   90.782    0.000   90.782
  0.10   375.897  109.935    0.000  109.935    19.974  382.925    0.000  382.925     0.000  139.339    0.000  139.339
  0.20   366.865   91.302    0.000   91.302     0.000  411.891    0.000  411.891     0.000   89.575    0.000   89.575
  0.30   390.415   94.601    0.000   94.601     5.448  396.154    0.000  396.154     0.000  149.493    0.000  149.493
  0.40   397.865  109.747    0.000  109.747    25.508  414.832    0.000  414.832     0.000   70.675    0.000   70.675
  0.50   372.973   86.326    0.000   86.326    19.974  368.959    0.000  368.959     0.000   79.623    0.000   79.623
  0.60   359.890   94.259    0.000   94.259     0.000  333.118    0.000  333.118     0.000   80.427    0.000   80.427
  0.70   362.648  113.162    0.000  113.162     1.816  390.664    0.000  390.664     0.000  109.481    0.000  109.481
  0.80   364.650  109.827    0.000  109.827     1.816  430.006    0.000  430.006     0.000  119.434    0.000  119.434
  0.90   375.106  110.442    0.000  110.442     0.000  413.751    0.000  413.751     0.000  159.245    0.000  159.245
  1.00   388.205   71.674    0.000   71.674     0.000  373.542    0.000  373.542     0.000  139.339    0.000  139.339
  1.10   371.169   90.545    0.000   90.545     0.000  397.408    0.000  397.408     0.000  119.434    0.000  119.434
  1.20   344.730  105.917    0.000  105.917     0.000  343.236    0.000  343.236     0.000  129.588    0.000  129.588
  1.30   414.983   52.081    0.000   52.081     0.000  365.026    0.000  365.026     0.000  149.292    0.000  149.292
  1.40   424.469   43.051    0.000   43.051     0.000  366.884    0.000  366.884     0.000  129.387    0.000  129.387
  1.50   453.273   24.732    0.000   24.732     5.448  374.063    0.000  374.063     0.000  139.339    0.000  139.339
  1.60   436.117   34.832    0.000   34.832     0.000  399.396    0.000  399.396     0.000  170.002    0.000  170.002
  1.70   452.623   44.329    0.000   44.329     9.079  401.084    0.000  401.084     0.000  119.635    0.000  119.635
  1.80   392.525   69.130    0.000   69.130     1.816  375.402    0.000  375.402     0.000  159.245    0.000  159.245
  1.90   342.593  129.296    0.000  129.296     0.000  413.921    0.000  413.921     0.000  150.097    0.000  150.097
  2.00   328.098  128.631    0.000  128.631     0.000  401.299    0.000  401.299     0.000  149.292    0.000  149.292
  2.10   324.652  127.890    0.000  127.890     0.000  347.344    0.000  347.344     0.000   99.528    0.000   99.528
  2.20   337.687  135.048    0.000  135.048     0.000  447.601    0.000  447.601     0.000  201.268    0.000  201.268
  2.30   351.399  125.860    0.000  125.860     0.000  380.850    0.000  380.850     0.000  179.955    0.000  179.955
  2.40   306.606  144.968    0.000  144.968     0.000  390.186    0.000  390.186     0.000  200.866    0.000  200.866
  2.50   321.350  147.632    0.000  147.632     0.000  363.123    0.000  363.123     0.000  100.131    0.000  100.131
  2.60   366.977  117.152    0.000  117.152     0.000  430.482    0.000  430.482     0.000  179.151    0.000  179.151
  2.70   407.059   63.995    0.000   63.995     0.000  396.631    0.000  396.631     0.000  119.434    0.000  119.434
  2.80   379.211   82.888    0.000   82.888     0.000  382.838    0.000  382.838     0.000  179.754    0.000  179.754
  2.90   424.736   29.068    0.000   29.068     0.000  378.990    0.000  378.990     0.000  139.339    0.000  139.339
  3.00   430.552   40.904    0.000   40.904     0.000  413.922    0.000  413.922     0.000  189.305    0.000  189.305
  3.10   416.331   53.807    0.000   53.807     0.000  395.463    0.000  395.463     0.000  119.434    0.000  119.434
  3.20   427.575   37.758    0.000   37.758     1.816  388.156    0.000  388.156     0.000  129.387    0.000  129.387
  3.30   407.636   44.929    0.000   44.929     0.000  393.257    0.000  393.257     0.000  189.305    0.000  189.305
  3.40   395.718   33.452    0.000   33.452     0.000  339.129    0.000  339.129     0.000   39.811    0.000   39.811
  3.50   428.121   38.893    0.000   38.893     0.000  364.809    0.000  364.809     0.000   99.528    0.000   99.528
  3.60   394.749   75.570    0.000   75.570     0.000  365.459    0.000  365.459     0.000   69.670    0.000   69.670
  3.70   405.272   48.070    0.000   48.070     0.000  352.098    0.000  352.098     0.000   89.575    0.000   89.575
  3.80   425.937   60.368    0.000   60.368     0.000  375.618    0.000  375.618     0.000   99.528    0.000   99.528
  3.90   418.368   60.517    0.000   60.517     0.000  370.560    0.000  370.560     0.000   49.764    0.000   49.764
  4.00   406.553   65.598    0.000   65.598     0.000  337.573    0.000  337.573     0.000   39.811    0.000   39.811
  4.10   398.864   92.854    0.000   92.854     0.000  353.699    0.000  353.699     0.000  109.481    0.000  109.481
  4.20   362.700   91.387    0.000   91.387     0.000  329.703    0.000  329.703     0.000  119.434    0.000  119.434
  4.30   378.831   90.638    0.000   90.638     0.000  389.799    0.000  389.799     0.000  109.481    0.000  109.481
  4.40   396.038   86.825    0.000   86.825     0.000  373.586    0.000  373.586     0.000   79.623    0.000   79.623
  4.50   323.314  126.263    0.000  126.263     0.000  365.670    0.000  365.670     0.000  109.481    0.000  109.481
  4.60   369.840  113.672    0.000  113.672     0.000  401.081    0.000  401.081     0.000  119.635    0.000  119.635
  4.70   439.195   44.974    0.000   44.974     0.000  358.497    0.000  358.497     0.000   59.717    0.000   59.717
  4.80   409.921   52.973    0.000   52.973     0.000  363.079    0.000  363.079     0.000   49.764    0.000   49.764
  4.90   421.538   47.724    0.000   47.724     1.816  363.122    0.000  363.122     0.000   79.623    0.000   79.623
  5.00   445.788   52.843    0.000   52.843     3.805  504.800    0.000  504.800     0.000  151.705    0.000  151.705
  5.10   417.259   37.384    0.000   37.384    10.895  345.269    0.000  345.269     0.000   89.575    0.000   89.575
  5.20   431.658   39.890    0.000   39.890    19.974  361.741    0.000  361.741     0.000   79.623    0.000   79.623
  5.30   392.222   68.028    0.000   68.028     5.448  405.493    0.000  405.493     0.000  109.481    0.000  109.481
  5.40   409.058   63.087    0.000   63.087     0.000  394.900    0.000  394.900     0.000  150.901    0.000  150.901
  5.50   392.941   71.417    0.000   71.417     0.000  399.698    0.000  399.698     0.000  119.434    0.000  119.434
  5.60   378.499   74.829    0.000   74.829    19.974  364.160    0.000  364.160     0.000   69.670    0.000   69.670
  5.70   382.639   77.104    0.000   77.104     0.000  383.055    0.000  383.055     0.000  139.339    0.000  139.339
  5.80   404.215   53.356    0.000   53.356     1.816  371.510    0.000  371.510     0.000  109.481    0.000  109.481
  5.90   381.028   75.387    0.000   75.387     0.000  345.009    0.000  345.009     0.000   79.623    0.000   79.623
  6.00   396.281   63.592    0.000   63.592     0.000  339.345    0.000  339.345     0.000   69.670    0.000   69.670
  6.10   383.326   54.634    0.000   54.634     0.000  330.482    0.000  330.482     0.000   69.670    0.000   69.670
  6.20   380.604   57.768    0.000   57.768     0.000  336.276    0.000  336.276     0.000  129.387    0.000  129.387
  6.30   426.237   39.218    0.000   39.218     0.000  322.959    0.000  322.959     0.000   99.930    0.000   99.930
  6.40   423.617   49.488    0.000   49.488     0.000  325.986    0.000  325.986     0.000  119.434    0.000  119.434
  6.50   396.234   40.651    0.000   40.651     0.000  327.109    0.000  327.109     0.000   29.858    0.000   29.858
  6.60   413.945   48.356    0.000   48.356     0.000  328.059    0.000  328.059     0.000   69.670    0.000   69.670
  6.70   406.137   51.795    0.000   51.795     0.000  353.395    0.000  353.395     0.000   69.670    0.000   69.670
  6.80   385.321   51.036    0.000   51.036     9.511  320.711    0.000  320.711     0.000  109.481    0.000  109.481
  6.90   399.780   48.257    0.000   48.257     0.000  375.961    0.000  375.961     0.000  109.682    0.000  109.682
  7.00   432.553   48.425    0.000   48.425     0.000  405.617    0.000  405.617     0.000   99.729    0.000   99.729
  7.10   407.222   47.557    0.000   47.557     0.000  341.117    0.000  341.117     0.000   49.764    0.000   49.764
  7.20   409.912   61.932    0.000   61.932     7.609  417.337    0.000  417.337     0.000   59.717    0.000   59.717
  7.30   377.676   83.246    0.000   83.246     0.000  355.642    0.000  355.642     0.000   89.575    0.000   89.575
  7.40   416.140   39.747    0.000   39.747     1.902  355.904    0.000  355.904     0.000   89.575    0.000   89.575
  7.50   413.989   54.331    0.000   54.331     0.000  387.206    0.000  387.206     0.000   99.528    0.000   99.528
  7.60   404.473   45.769    0.000   45.769    12.711  359.665    0.000  359.665     0.000   69.670    0.000   69.670
  7.70   427.584   40.753    0.000   40.753    12.711  376.309    0.000  376.309     0.000  130.191    0.000  130.191
  7.80   444.116   45.820    0.000   45.820     5.620  427.760    0.000  427.760     0.000  149.292    0.000  149.292
  7.90   432.249   47.258    0.000   47.258     3.718  410.377    0.000  410.377     0.000   79.623    0.000   79.623
  8.00   417.429   37.504    0.000   37.504     0.000  371.208    0.000  371.208     0.000   89.575    0.000   89.575
  8.10   368.441   57.645    0.000   57.645     0.000  330.310    0.000  330.310     0.000   60.119    0.000   60.119
  8.20   405.954   44.563    0.000   44.563     0.000  371.598    0.000  371.598     0.000   59.717    0.000   59.717
  8.30   433.033   47.978    0.000   47.978     0.000  406.488    0.000  406.488     0.000  119.434    0.000  119.434
  8.40   419.626   33.658    0.000   33.658     0.000  358.021    0.000  358.021     0.000   59.717    0.000   59.717
  8.50   437.908   39.237    0.000   39.237     7.263  405.147    0.000  405.147     0.000  149.292    0.000  149.292
  8.60   404.667   43.971    0.000   43.971     0.000  373.111    0.000  373.111     0.000  109.481    0.000  109.481
  8.70   426.080   48.427    0.000   48.427     0.000  406.358    0.000  406.358     0.000   79.623    0.000   79.623
  8.80   411.607   36.385    0.000   36.385     0.000  414.613    0.000  414.613     0.000   79.623    0.000   79.623
  8.90   417.772   27.744    0.000   27.744     1.816  397.147    0.000  397.147     0.000   80.226    0.000   80.226
  9.00   417.711   53.011    0.000   53.011     0.000  377.606    0.000  377.606     0.000   99.528    0.000   99.528
  9.10   436.482   51.960    0.000   51.960     3.632  374.797    0.000  374.797     0.000  139.541    0.000  139.541
  9.20   453.565   32.636    0.000   32.636     0.000  406.531    0.000  406.531     0.000  179.151    0.000  179.151
  9.30   396.379   78.568    0.000   78.568     1.816  377.089    0.000  377.089     0.000  109.481    0.000  109.481
  9.40   430.415   63.972    0.000   63.972     3.632  442.761    0.000  442.761     0.000  169.198    0.000  169.198
  9.50   401.240   56.398    0.000   56.398     0.000  380.029    0.000  380.029     0.000  149.292    0.000  149.292
  9.60   409.430   88.840    0.000   88.840     0.000  418.506    0.000  418.506     0.000  159.245    0.000  159.245
  9.70   411.235   79.722    0.000   79.722     0.000  393.906    0.000  393.906     0.000  248.820    0.000  248.820
  9.80   418.685   55.976    0.000   55.976     1.816  429.445    0.000  429.445     0.000  278.880    0.000  278.880
  9.90   368.510  109.350    0.000  109.350     0.000  457.807    0.000  457.807     0.000  298.786    0.000  298.786
 10.00   387.646   96.297    0.000   96.297     0.000  444.057    0.000  444.057     0.000  398.314    0.000  398.314
 10.10   384.757  122.786    0.000  122.786     0.000  425.684    0.000  425.684     0.000  388.160    0.000  388.160
 10.20   419.440   99.451    0.000   99.451     0.000  433.421    0.000  433.421     0.000  189.104    0.000  189.104
 10.30   413.272  121.569    0.000  121.569     0.000  456.207    0.000  456.207     0.000  328.443    0.000  328.443
 10.40   424.704   99.499    0.000   99.499     0.000  499.009    0.000  499.009     0.000  447.877    0.000  447.877
 10.50   398.111  112.952    0.000  112.952     0.000  488.892    0.000  488.892     0.000  278.679    0.000  278.679
 10.60   422.737  106.220    0.000  106.220     0.000  504.845    0.000  504.845     0.000  411.081    0.000  411.081
 10.70   383.491  108.199    0.000  108.199     0.000  449.550    0.000  449.550     0.000  308.738    0.000  308.738
 10.80   429.451   61.411    0.000   61.411     0.000  413.621    0.000  413.621     0.000  199.056    0.000  199.056
 10.90   419.586   60.732    0.000   60.732     0.000  410.679    0.000  410.679     0.000  259.376    0.000  259.376
 11.00   419.697   50.660    0.000   50.660     0.000  415.651    0.000  415.651     0.000  159.245    0.000  159.245
 11.10   454.852   48.222    0.000   48.222     0.000  403.589    0.000  403.589     0.000  159.446    0.000  159.446
 11.20   382.059   78.010    0.000   78.010     0.000  381.366    0.000  381.366     0.000  288.833    0.000  288.833
 11.30   406.915  106.500    0.000  106.500     0.000  437.008    0.000  437.008     0.000  269.631    0.000  269.631
 11.40   366.385  113.894    0.000  113.894     0.000  462.606    0.000  462.606     0.000  328.845    0.000  328.845
 11.50   389.862   85.151    0.000   85.151     9.511  421.187    0.000  421.187     0.000  228.915    0.000  228.915
 11.60   362.379  115.606    0.000  115.606     0.000  427.629    0.000  427.629     0.000  298.987    0.000  298.987
 11.70   365.509  123.200    0.000  123.200     0.000  404.715    0.000  404.715     0.000  278.679    0.000  278.679
 11.80   391.723   97.181    0.000   97.181     0.000  445.399    0.000  445.399     0.000  248.820    0.000  248.820
 11.90   364.509  128.735    0.000  128.735     0.000  442.157    0.000  442.157     0.000  278.679    0.000  278.679
 12.00   376.981  122.957    0.000  122.957     0.000  469.913    0.000  469.913     0.000  278.880    0.000  278.880
 12.10   410.936   99.833    0.000   99.833     0.000  460.358    0.000  460.358     0.000  289.436    0.000  289.436
 12.20   396.087  103.769    0.000  103.769     0.000  437.746    0.000  437.746     0.000  288.632    0.000  288.632
 12.30   411.680   61.464    0.000   61.464     0.000  390.059    0.000  390.059     0.000   89.776    0.000   89.776
 12.40   346.445   93.116    0.000   93.116     0.000  372.851    0.000  372.851     0.000  221.174    0.000  221.174
 12.50   372.105  100.282    0.000  100.282     0.000  408.520    0.000  408.520     0.000  270.536    0.000  270.536
 12.60   402.789   99.847    0.000   99.847     0.000  447.862    0.000  447.862     0.000  288.632    0.000  288.632
 12.70   380.884   88.750    0.000   88.750     0.000  435.195    0.000  435.195     0.000  159.245    0.000  159.245
 12.80   389.065   84.467    0.000   84.467     0.000  456.117    0.000  456.117     0.000  159.446    0.000  159.446
 12.90   448.197   44.128    0.000   44.128     0.000  464.548    0.000  464.548     0.000  139.943    0.000  139.943
 13.00   443.920   29.353    0.000   29.353     0.000  431.002    0.000  431.002     0.000  159.245    0.000  159.245
 13.10   395.886   86.408    0.000   86.408     0.000  451.711    0.000  451.711     0.000  149.292    0.000  149.292
 13.20   384.610   70.704    0.000   70.704     0.000  395.679    0.000  395.679     0.000  140.345    0.000  140.345
 13.30   409.104   65.627    0.000   65.627     0.000  428.796    0.000  428.796     0.000  129.387    0.000  129.387
 13.40   408.893   67.162    0.000   67.162     0.000  391.962    0.000  391.962     0.000  129.387    0.000  129.387
 13.50   431.787   47.906    0.000   47.906     0.000  421.316    0.000  421.316     0.000  149.292    0.000  149.292
 13.60   439.728   64.983    0.000   64.983     0.000  420.235    0.000  420.235     0.000  119.434    0.000  119.434
 13.70   396.399   59.848    0.000   59.848     0.000  415.608    0.000  415.608     0.000  199.056    0.000  199.056
 13.80   413.492   52.708    0.000   52.708     0.000  430.915    0.000  430.915     0.000  199.056    0.000  199.056
 13.90   420.888   52.494    0.000   52.494     0.000  420.106    0.000  420.106     0.000  149.292    0.000  149.292
 14.00   422.690   59.016    0.000   59.016     0.000  452.835    0.000  452.835     0.000  149.292    0.000  149.292
 14.10   406.648   61.219    0.000   61.219     0.000  407.526    0.000  407.526     0.000  189.506    0.000  189.506
 14.20   474.291   34.465    0.000   34.465     0.000  442.977    0.000  442.977     0.000  229.317    0.000  229.317
 14.30   415.082   62.768    0.000   62.768     0.000  412.151    0.000  412.151     0.000  238.868    0.000  238.868
 14.40   444.715   46.691    0.000   46.691     0.000  382.709    0.000  382.709     0.000  170.002    0.000  170.002
 14.50   409.855   56.347    0.000   56.347     0.000  380.849    0.000  380.849     0.000   69.670    0.000   69.670
 14.60   442.748   41.449    0.000   41.449     5.448  386.513    0.000  386.513     0.000  159.245    0.000  159.245
 14.70   388.054   72.607    0.000   72.607     9.079  372.506    0.000  372.506     0.000  109.481    0.000  109.481
 14.80   415.019   39.808    0.000   39.808     0.000  381.671    0.000  381.671     0.000  119.434    0.000  119.434
 14.90   441.066   30.510    0.000   30.510     0.000  438.176    0.000  438.176     0.000  109.481    0.000  109.481
 15.00   416.432   49.938    0.000   49.938     0.000  424.687    0.000  424.687     0.000  159.245    0.000  159.245
 15.10   452.377   53.540    0.000   53.540     0.000  440.166    0.000  440.166     0.000  238.868    0.000  238.868
 15.20   399.425   61.557    0.000   61.557     0.000  380.720    0.000  380.720     0.000  119.434    0.000  119.434
 15.30   422.111   68.006    0.000   68.006     9.166  408.131    0.000  408.131     0.000  159.245    0.000  159.245
 15.40   404.712   64.186    0.000   64.186     0.000  407.611    0.000  407.611     0.000  139.339    0.000  139.339
 15.50   411.079   52.390    0.000   52.390     3.805  371.511    0.000  371.511     0.000  139.339    0.000  139.339
 15.60   397.016   69.263    0.000   69.263    14.527  379.855    0.000  379.855     0.000   69.670    0.000   69.670
 15.70   435.772   19.657    0.000   19.657    15.045  378.775    0.000  378.775     0.000   49.764    0.000   49.764
 15.80   384.965   73.349    0.000   73.349     0.000  357.674    0.000  357.674     0.000   59.717    0.000   59.717
 15.90   390.555   73.519    0.000   73.519     0.000  400.391    0.000  400.391     0.000    0.000    0.000    0.000
 16.00   384.847   62.853    0.000   62.853     0.000  416.129    0.000  416.129     0.000   19.906    0.000   19.906
 16.10   438.968   39.052    0.000   39.052    11.154  391.486    0.000  391.486     0.000   49.764    0.000   49.764
 16.20   378.573   56.991    0.000   56.991     0.000  367.100    0.000  367.100     0.000   49.764    0.000   49.764
 16.30   385.574   63.482    0.000   63.482     1.902  420.495    0.000  420.495     0.000   29.858    0.000   29.858
 16.40   385.791   56.960    0.000   56.960    11.241  409.427    0.000  409.427     0.000   69.670    0.000   69.670
 16.50   398.897   51.385    0.000   51.385    22.222  380.719    0.000  380.719     0.000  109.481    0.000  109.481
 16.60   408.687   49.368    0.000   49.368    19.023  370.428    0.000  370.428     0.000  119.434    0.000  119.434
 16.70   395.044   57.498    0.000   57.498    14.527  387.464    0.000  387.464     0.000   99.729    0.000   99.729
 16.80   430.685   45.095    0.000   45.095     0.000  351.536    0.000  351.536     0.000  139.339    0.000  139.339
 16.90   436.020   49.224    0.000   49.224     1.902  420.018    0.000  420.018     0.000  119.434    0.000  119.434
 17.00   394.166   62.133    0.000   62.133     1.902  418.031    0.000  418.031     0.000  129.387    0.000  129.387
 17.10   399.962   55.355    0.000   55.355     7.609  408.735    0.000  408.735     0.000   99.528    0.000   99.528
 17.20   402.610   56.047    0.000   56.047     3.805  382.363    0.000  382.363     0.000  120.037    0.000  120.037
 17.30   379.793   60.555    0.000   60.555     1.902  409.860    0.000  409.860     0.000  159.245    0.000  159.245
 17.40   408.494   54.424    0.000   54.424     0.000  402.424    0.000  402.424     0.000  129.588    0.000  129.588
 17.50   415.386   39.768    0.000   39.768    10.895  381.586    0.000  381.586     0.000   99.528    0.000   99.528
 17.60   452.715   11.315    0.000   11.315     0.000  403.203    0.000  403.203     0.000   79.623    0.000   79.623
 17.70   442.779   14.500    0.000   14.500     0.000  391.657    0.000  391.657     0.000   89.575    0.000   89.575
 17.80   358.595   81.217    0.000   81.217     0.000  396.544    0.000  396.544     0.000  159.245    0.000  159.245
 17.90   374.293   88.138    0.000   88.138     0.000  403.678    0.000  403.678     0.000  129.387    0.000  129.387
 18.00   365.596   98.245    0.000   98.245     0.000  416.562    0.000  416.562     0.000  159.245    0.000  159.245
 18.10   372.399   86.735    0.000   86.735     5.707  411.629    0.000  411.629     0.000  149.292    0.000  149.292
 18.20   352.684   96.272    0.000   96.272     0.000  354.087    0.000  354.087     0.000   99.528    0.000   99.528
 18.30   393.983   47.192    0.000   47.192     0.000  373.240    0.000  373.240     0.000   79.623    0.000   79.623
 18.40   379.893   79.116    0.000   79.116     0.000  441.205    0.000  441.205     0.000  129.387    0.000  129.387
 18.50   399.720   71.589    0.000   71.589     0.000  415.608    0.000  415.608     0.000  109.481    0.000  109.481
 18.60   368.081   63.212    0.000   63.212     0.000  399.916    0.000  399.916     0.000   79.623    0.000   79.623
 18.70   364.450   86.107    0.000   86.107     0.000  396.457    0.000  396.457     0.000   99.528    0.000   99.528
 18.80   393.224   53.287    0.000   53.287     0.000  375.659    0.000  375.659     0.000   99.729    0.000   99.729
 18.90   399.994   56.161    0.000   56.161     0.000  406.401    0.000  406.401     0.000   79.623    0.000   79.623
 19.00   407.174   26.847    0.000   26.847     0.000  362.688    0.000  362.688     0.000   89.776    0.000   89.776
 19.10   411.574   22.886    0.000   22.886     0.000  356.164    0.000  356.164     0.000   69.670    0.000   69.670
 19.20   383.529   66.096    0.000   66.096     0.000  334.114    0.000  334.114     0.000   49.764    0.000   49.764
 19.30   388.756   51.538    0.000   51.538     0.000  417.121    0.000  417.121     0.000   79.623    0.000   79.623
 19.40   365.122   52.917    0.000   52.917     0.000  357.157    0.000  357.157     0.000   29.858    0.000   29.858
 19.50   389.923   49.113    0.000   49.113     0.000  398.575    0.000  398.575     0.000   69.871    0.000   69.871
 19.60   372.480   70.167    0.000   70.167     0.000  382.017    0.000  382.017     0.000   89.575    0.000   89.575
 19.70   415.912   34.146    0.000   34.146     0.000  464.378    0.000  464.378     0.000  150.096    0.000  150.096
 19.80   417.572   30.988    0.000   30.988     0.000  382.534    0.000  382.534     0.000  109.481    0.000  109.481
 19.90   409.455   49.539    0.000   49.539     0.000  431.996    0.000  431.996     0.000   89.575    0.000   89.575
 20.00   371.064   57.406    0.000   57.406     0.000  367.793    0.000  367.793     0.000   49.764    0.000   49.764
 20.10   365.203  101.359    0.000  101.359     0.000  431.044    0.000  431.044     0.000  189.104    0.000  189.104
 20.20   358.426   91.743    0.000   91.743     0.000  370.429    0.000  370.429     0.000  130.191    0.000  130.191
 20.30   370.785   83.524    0.000   83.524     0.000  396.196    0.000  396.196     0.000   79.623    0.000   79.623
 20.40   348.481   86.584    0.000   86.584     0.000  343.581    0.000  343.581     0.000   59.717    0.000   59.717
 20.50   377.404   83.236    0.000   83.236     0.000  341.159    0.000  341.159     0.000   69.670    0.000   69.670
 20.60   389.665   62.123    0.000   62.123     0.000  407.093    0.000  407.093     0.000  129.387    0.000  129.387
 20.70   427.252   44.144    0.000   44.144     0.000  417.078    0.000  417.078     0.000   99.528    0.000   99.528
 20.80   406.094   28.790    0.000   28.790     0.000  359.836    0.000  359.836     0.000   79.623    0.000   79.623
 20.90   384.344   44.503    0.000   44.503    10.895  333.335    0.000  333.335     0.000  119.635    0.000  119.635
 21.00   415.772   29.340    0.000   29.340     0.000  400.564    0.000  400.564     0.000   79.623    0.000   79.623
 21.10   411.718   39.755    0.000   39.755    10.981  391.743    0.000  391.743     0.000   89.776    0.000   89.776
 21.20   433.263   16.756    0.000   16.756     0.000  386.858    0.000  386.858     0.000   80.025    0.000   80.025
 21.30   420.185   18.996    0.000   18.996     5.620  360.228    0.000  360.228     0.000   89.575    0.000   89.575
 21.40   393.021   55.854    0.000   55.854     0.000  344.577    0.000  344.577     0.000   89.575    0.000   89.575
 21.50   395.445   60.590    0.000   60.590     0.000  360.442    0.000  360.442     0.000  109.481    0.000  109.481
 21.60   396.373   55.442    0.000   55.442     0.000  363.556    0.000  363.556     0.000  119.836    0.000  119.836
 21.70   434.768   39.157    0.000   39.157     1.902  358.972    0.000  358.972     0.000  109.682    0.000  109.682
 21.80   438.580   33.750    0.000   33.750     0.000  366.583    0.000  366.583     0.000   69.670    0.000   69.670
 21.90   467.127   13.133    0.000   13.133     1.902  375.273    0.000  375.273     0.000   90.179    0.000   90.179
 22.00   395.935   72.348    0.000   72.348     0.000  414.789    0.000  414.789     0.000  129.387    0.000  129.387
 22.10   390.734   56.051    0.000   56.051     0.000  381.410    0.000  381.410     0.000   99.528    0.000   99.528
 22.20   413.082   58.608    0.000   58.608     0.000  373.024    0.000  373.024     0.000   50.166    0.000   50.166
 22.30   382.817   70.475    0.000   70.475     1.902  407.612    0.000  407.612     0.000  150.298    0.000  150.298
 22.40   372.991   66.331    0.000   66.331     0.000  397.408    0.000  397.408     0.000   89.575    0.000   89.575
 22.50   408.759   64.862    0.000   64.862     0.000  419.196    0.000  419.196     0.000   99.528    0.000   99.528
 22.60   382.736   69.998    0.000   69.998     0.000  416.776    0.000  416.776     0.000   99.528    0.000   99.528
 22.70   362.707   72.364    0.000   72.364     0.000  359.100    0.000  359.100     0.000   79.623    0.000   79.623
 22.80   362.648   75.517    0.000   75.517     0.000  380.374    0.000  380.374     0.000  120.037    0.000  120.037
 22.90   391.449   76.868    0.000   76.868     0.000  401.039    0.000  401.039     0.000  140.144    0.000  140.144
 23.00   403.080   46.450    0.000   46.450     0.000  401.603    0.000  401.603     0.000  129.387    0.000  129.387
 23.10   387.800   62.523    0.000   62.523     0.000  372.982    0.000  372.982     0.000   89.575    0.000   89.575
 23.20   374.378   64.078    0.000   64.078     0.000  343.796    0.000  343.796     0.000   39.811    0.000   39.811
 23.30   402.287   59.829    0.000   59.829     0.000  368.182    0.000  368.182     0.000  109.481    0.000  109.481
 23.40   391.926   72.977    0.000   72.977     0.000  379.034    0.000  379.034     0.000  129.387    0.000  129.387
 23.50   412.087   29.798    0.000   29.798     0.000  354.907    0.000  354.907     0.000   50.166    0.000   50.166
 23.60   401.557   40.329    0.000   40.329     0.000  359.664    0.000  359.664     0.000   59.918    0.000   59.918
 23.70   391.817   43.572    0.000   43.572     1.816  343.539    0.000  343.539     0.000   40.012    0.000   40.012
 23.80   390.889   44.083    0.000   44.083     5.448  373.889    0.000  373.889     0.000   39.811    0.000   39.811
 23.90   382.520   75.716    0.000   75.716     0.000  403.030    0.000  403.030     0.000  129.387    0.000  129.387
 24.00   380.547   64.710    0.000   64.710     0.000  383.313    0.000  383.313     0.000   99.528    0.000   99.528
 24.10   381.336   83.700    0.000   83.700     0.000  375.445    0.000  375.445     0.000   99.528    0.000   99.528
 24.20   378.310   79.490    0.000   79.490     0.000  381.671    0.000  381.671     0.000   99.528    0.000   99.528
 24.30   426.262   44.462    0.000   44.462     0.000  368.873    0.000  368.873     0.000   59.717    0.000   59.717
 24.40   422.353   44.968    0.000   44.968     0.000  410.162    0.000  410.162     0.000   49.764    0.000   49.764
 24.50   424.959   38.020    0.000   38.020     0.000  381.195    0.000  381.195     0.000   89.575    0.000   89.575
 24.60   397.139   60.747    0.000   60.747     0.000  425.034    0.000  425.034     0.000  120.439    0.000  120.439
 24.70   398.431   51.583    0.000   51.583     0.000  397.148    0.000  397.148     0.000   89.575    0.000   89.575
 24.80   403.043   62.904    0.000   62.904     0.000  369.651    0.000  369.651     0.000  120.037    0.000  120.037
 24.90   417.486   32.209    0.000   32.209     0.000  408.949    0.000  408.949     0.000   19.906    0.000   19.906
 25.00   432.923   26.180    0.000   26.180     0.000  365.545    0.000  365.545     0.000   79.623    0.000   79.623
 25.10   398.774   65.474    0.000   65.474     0.000  403.980    0.000  403.980     0.000  160.451    0.000  160.451
 25.20   444.406   39.467    0.000   39.467     0.000  396.933    0.000  396.933     0.000  109.481    0.000  109.481
 25.30   372.097   71.014    0.000   71.014     0.000  355.126    0.000  355.126     0.000   69.871    0.000   69.871
 25.40   384.474   68.983    0.000   68.983     0.000  331.259    0.000  331.259     0.000   89.575    0.000   89.575
 25.50   356.552   70.967    0.000   70.967     0.000  329.658    0.000  329.658     0.000   69.670    0.000   69.670
 25.60   402.503   45.136    0.000   45.136     0.000  315.610    0.000  315.610     0.000   19.906    0.000   19.906
 25.70   385.108   70.116    0.000   70.116     0.000  354.218    0.000  354.218     0.000   39.811    0.000   39.811
 25.80   367.298  114.556    0.000  114.556     0.000  368.226    0.000  368.226     0.000   59.717    0.000   59.717
 25.90   364.510   85.016    0.000   85.016     0.000  395.722    0.000  395.722     0.000  189.104    0.000  189.104
 26.00   400.193   59.591    0.000   59.591     0.000  362.908    0.000  362.908     0.000   99.528    0.000   99.528
 26.10   366.080   69.663    0.000   69.663     0.000  391.139    0.000  391.139     0.000  119.434    0.000  119.434
 26.20   393.298  111.603    0.000  111.603     0.000  459.146    0.000  459.146     0.000  210.216    0.000  210.216
 26.30   382.963  110.738    0.000  110.738     0.000  436.535    0.000  436.535     0.000  149.895    0.000  149.895
 26.40   360.174   95.377    0.000   95.377     0.000  403.936    0.000  403.936     0.000  149.694    0.000  149.694
 26.50   392.388   78.301    0.000   78.301     0.000  388.501    0.000  388.501     0.000  150.097    0.000  150.097
 26.60   371.660   99.510    0.000   99.510     0.000  430.094    0.000  430.094     0.000  169.399    0.000  169.399
 26.70   383.146   89.110    0.000   89.110     0.000  396.371    0.000  396.371     0.000  129.387    0.000  129.387
 26.80   384.932   87.578    0.000   87.578     0.000  454.261    0.000  454.261     0.000  189.506    0.000  189.506
 26.90   376.163   70.441    0.000   70.441     0.000  425.984    0.000  425.984     0.000  119.434    0.000  119.434
 27.00   395.983   94.990    0.000   94.990     0.000  447.124    0.000  447.124     0.000  140.546    0.000  140.546
 27.10   391.114   62.117    0.000   62.117     0.000  449.460    0.000  449.460     0.000   90.179    0.000   90.179
 27.20   406.873   63.365    0.000   63.365     0.000  414.703    0.000  414.703     0.000  149.292    0.000  149.292
 27.30   415.085   31.188    0.000   31.188     0.000  378.034    0.000  378.034     0.000   59.717    0.000   59.717
 27.40   398.402   59.452    0.000   59.452     0.000  380.978    0.000  380.978     0.000   80.025    0.000   80.025
 27.50   409.827   36.831    0.000   36.831     0.000  380.804    0.000  380.804     0.000   49.764    0.000   49.764
 27.60   403.323   34.333    0.000   34.333     1.902  334.021    0.000  334.021     0.000   50.769    0.000   50.769
 27.70   394.036   57.895    0.000   57.895     0.000  395.633    0.000  395.633     0.000  120.439    0.000  120.439
 27.80   387.716   63.079    0.000   63.079     0.000  421.619    0.000  421.619     0.000  109.481    0.000  109.481
 27.90   373.460   70.650    0.000   70.650     0.000  379.466    0.000  379.466     0.000   80.025    0.000   80.025
 28.00   339.751   86.388    0.000   86.388     0.000  311.502    0.000  311.502     0.000    9.953    0.000    9.953
 28.10   405.815   43.241    0.000   43.241     0.000  402.338    0.000  402.338     0.000   49.764    0.000   49.764
 28.20   385.819  102.408    0.000  102.408     0.000  353.611    0.000  353.611     0.000  139.541    0.000  139.541
 28.30   339.403  137.070    0.000  137.070     0.000  295.504    0.000  295.504     0.000   29.858    0.000   29.858
 28.40   345.226  129.340    0.000  129.340     0.000  261.047    0.000  261.047     0.000    0.000    0.000    0.000
 28.50   338.427  127.266    0.000  127.266     0.000  281.712    0.000  281.712     0.000   30.060    0.000   30.060
 28.60   369.184  135.087    0.000  135.087     0.000  394.769    0.000  394.769     0.000  100.533    0.000  100.533
 28.70   358.263  131.100    0.000  131.100     0.000  319.674    0.000  319.674     0.000   59.717    0.000   59.717
 28.80   362.485  144.742    0.000  144.742     0.000  364.075    0.000  364.075     0.000   49.764    0.000   49.764
 28.90   352.476  127.282    0.000  127.282     0.000  332.211    0.000  332.211     0.000   19.906    0.000   19.906
 29.00   377.935  117.135    0.000  117.135     0.000  360.528    0.000  360.528     0.000   70.072    0.000   70.072
 29.10   372.829  146.013    0.000  146.013     0.000  310.896    0.000  310.896     0.000   49.764    0.000   49.764
 29.20   381.263  145.941    0.000  145.941     0.000  333.809    0.000  333.809     0.000   69.871    0.000   69.871
 29.30   345.044  138.866    0.000  138.866     0.000  354.174    0.000  354.174     0.000   49.965    0.000   49.965
 29.40   356.843  144.065    0.000  144.065     0.000  319.803    0.000  319.803     0.000   80.025    0.000   80.025
 29.50   356.253  135.636    0.000  135.636     0.000  357.676    0.000  357.676     0.000   80.025    0.000   80.025
 29.60   361.617  152.762    0.000  152.762     0.000  347.343    0.000  347.343     0.000  119.635    0.000  119.635
 29.70   343.163  148.881    0.000  148.881     0.000  356.422    0.000  356.422     0.000  110.285    0.000  110.285
 29.80   345.908  129.587    0.000  129.587     0.000  323.000    0.000  323.000     0.000   20.107    0.000   20.107
 29.90   342.318  144.406    0.000  144.406     0.000  379.464    0.000  379.464     0.000  110.084    0.000  110.084
 30.00   360.906  180.883    0.000  180.883     0.000  375.014    0.000  375.014     0.000  100.533    0.000  100.533
 30.10   300.858  177.511    0.000  177.511     0.000  363.422    0.000  363.422     0.000  150.097    0.000  150.097
 30.20   374.581  127.931    0.000  127.931     0.000  312.928    0.000  312.928     0.000   49.764    0.000   49.764
 30.30   311.499  126.070    0.000  126.070     0.000  226.503    0.000  226.503     0.000    0.000    0.000    0.000
 30.40   347.626  112.946    0.000  112.946     0.000  225.421    0.000  225.421     0.000   29.858    0.000   29.858
 30.50   402.558   83.554    0.000   83.554     0.000  276.870    0.000  276.870     0.000   30.060    0.000   30.060
 30.60   345.967  141.585    0.000  141.585     0.000  286.815    0.000  286.815     0.000   39.811    0.000   39.811
 30.70   316.181  137.127    0.000  137.127     7.263  268.049    0.000  268.049     0.000    9.953    0.000    9.953
 30.80   374.406   67.320    0.000   67.320     0.000  268.916    0.000  268.916     0.000   29.858    0.000   29.858
 30.90   349.560   97.884    0.000   97.884     0.000  265.717    0.000  265.717     0.000    9.953    0.000    9.953
 31.00   441.498   62.474    0.000   62.474    22.264  293.690    0.000  293.690     0.000   69.670    0.000   69.670
 31.10   434.470  105.442    0.000  105.442     0.000  328.277    0.000  328.277     0.000  139.339    0.000  139.339
 31.20   390.737  121.887    0.000  121.887     0.000  305.579    0.000  305.579     0.000   80.427    0.000   80.427
 31.30   408.518   58.570    0.000   58.570     0.000  333.682    0.000  333.682     0.000   99.528    0.000   99.528
 31.40   449.305   52.436    0.000   52.436     5.448  333.724    0.000  333.724     0.000  159.245    0.000  159.245
 31.50   450.768   69.730    0.000   69.730     0.000  347.213    0.000  347.213     0.000   70.273    0.000   70.273
 31.60   364.188  101.549    0.000  101.549     5.663  265.067    0.000  265.067     0.000    0.000    0.000    0.000
 31.70   357.196  114.700    0.000  114.700    14.743  321.487    0.000  321.487     0.000   69.670    0.000   69.670
 31.80   380.207   77.185    0.000   77.185    31.602  260.659    0.000  260.659     0.000   29.858    0.000   29.858
 31.90   383.235  110.273    0.000  110.273     0.000  337.573    0.000  337.573     0.000   49.764    0.000   49.764
 32.00   387.586  101.282    0.000  101.282     0.000  292.782    0.000  292.782     0.000    0.000    0.000    0.000
 32.10   411.050   92.136    0.000   92.136    36.663  252.747    0.000  252.747     0.000   79.623    0.000   79.623
 32.20   376.416  119.190    0.000  119.190     0.000  315.824    0.000  315.824     0.000  140.345    0.000  140.345
 32.30   413.073   50.634    0.000   50.634     0.000  311.545    0.000  311.545     0.000    0.000    0.000    0.000
 32.40   355.020  100.534    0.000  100.534    10.895  255.947    0.000  255.947     0.000    0.000    0.000    0.000
 32.50   368.210   68.025    0.000   68.025    32.771  227.109    0.000  227.109     0.000    0.000    0.000    0.000
 32.60   380.580   66.870    0.000   66.870    21.876  257.242    0.000  257.242     0.000    0.000    0.000    0.000
 32.70   389.005   66.376    0.000   66.376    29.140  301.429    0.000  301.429     0.000   19.906    0.000   19.906
 32.80   433.419   52.763    0.000   52.763    12.711  341.548    0.000  341.548     0.000   29.858    0.000   29.858
 32.90   411.716   47.267    0.000   47.267    29.140  281.584    0.000  281.584     0.000    0.000    0.000    0.000
 33.00   422.108   41.446    0.000   41.446    41.113  268.049    0.000  268.049     0.000   50.568    0.000   50.568
 33.10   447.207   28.452    0.000   28.452     3.632  303.155    0.000  303.155     0.000   10.154    0.000   10.154
 33.20   417.020   29.226    0.000   29.226    31.127  320.406    0.000  320.406     0.000   60.923    0.000   60.923
 33.30   414.952   48.927    0.000   48.927     0.000  308.862    0.000  308.862     0.000   50.769    0.000   50.769
 33.40   461.735   39.246    0.000   39.246    56.378  284.395    0.000  284.395     0.000   30.060    0.000   30.060
 33.50   460.588   15.430    0.000   15.430    58.150  258.022    0.000  258.022     0.000    0.000    0.000    0.000
 33.60   401.593   33.174    0.000   33.174     9.079  261.826    0.000  261.826     0.000    0.000    0.000    0.000
 33.70   418.971   50.690    0.000   50.690    14.656  279.768    0.000  279.768     0.000    0.000    0.000    0.000
 33.80   411.688   27.254    0.000   27.254    16.343  231.173    0.000  231.173     0.000    0.000    0.000    0.000
 33.90   437.646   60.541    0.000   60.541    18.158  278.255    0.000  278.255     0.000    0.000    0.000    0.000
 34.00   432.202   74.338    0.000   74.338    31.085  276.351    0.000  276.351     0.000    0.000    0.000    0.000
 34.10   401.190   47.167    0.000   47.167    80.067  206.313    0.000  206.313     0.000   10.154    0.000   10.154
 34.20   387.017   64.261    0.000   64.261    64.935  251.623    0.000  251.623     0.000   30.060    0.000   30.060
 34.30   388.545   72.040    0.000   72.040     3.632  308.948    0.000  308.948     0.000   20.107    0.000   20.107
 34.40   398.430   69.729    0.000   69.729     0.000  274.319    0.000  274.319     0.000    0.000    0.000    0.000
 34.50   417.411   53.170    0.000   53.170     3.805  311.200    0.000  311.200     0.000   19.906    0.000   19.906
 34.60   430.556   60.652    0.000   60.652     3.632  253.352    0.000  253.352     0.000    0.000    0.000    0.000
 34.70   436.300   24.352    0.000   24.352    43.709  218.289    0.000  218.289     0.000    0.000    0.000    0.000
 34.80   460.259   22.139    0.000   22.139     9.079  303.502    0.000  303.502     0.000   10.154    0.000   10.154
 34.90   470.543   14.796    0.000   14.796    42.281  259.361    0.000  259.361     0.000    0.000    0.000    0.000
 35.00   435.901   48.182    0.000   48.182     0.000  281.930    0.000  281.930     0.000    0.000    0.000    0.000
 35.10   435.998   35.102    0.000   35.102     0.000  262.991    0.000  262.991     0.000    0.000    0.000    0.000
 35.20   443.813   51.817    0.000   51.817     0.000  306.745    0.000  306.745     0.000   29.858    0.000   29.858
 35.30   378.154   86.932    0.000   86.932     0.000  266.323    0.000  266.323     0.000    0.000    0.000    0.000
 35.40   383.851   90.045    0.000   90.045     0.000  269.867    0.000  269.867     0.000    0.000    0.000    0.000
 35.50   353.260  115.908    0.000  115.908     0.000  325.986    0.000  325.986     0.000   29.858    0.000   29.858
 35.60   322.999  142.691    0.000  142.691     0.000  311.414    0.000  311.414     0.000   69.670    0.000   69.670
 35.70   278.784  155.490    0.000  155.490     0.000  316.342    0.000  316.342     0.000    9.953    0.000    9.953
 35.80   303.188  168.146    0.000  168.146     0.000  276.611    0.000  276.611     0.000    9.953    0.000    9.953
 35.90   331.622  107.650    0.000  107.650     0.000  277.346    0.000  277.346     0.000    0.000    0.000    0.000
 36.00   315.295  132.297    0.000  132.297     0.000  270.211    0.000  270.211     0.000    0.000    0.000    0.000
 36.10   363.360   98.149    0.000   98.149     0.000  316.258    0.000  316.258     0.000    0.000    0.000    0.000
 36.20   375.673   72.195    0.000   72.195    14.527  281.109    0.000  281.109     0.000    0.000    0.000    0.000
 36.30   379.095   91.037    0.000   91.037     7.609  274.148    0.000  274.148     0.000   40.213    0.000   40.213
 36.40   416.597   72.928    0.000   72.928     5.620  311.027    0.000  311.027     0.000    0.000    0.000    0.000
 36.50   412.043   80.130    0.000   80.130    10.981  330.482    0.000  330.482     0.000   79.824    0.000   79.824
 36.60   377.580   71.139    0.000   71.139     0.000  251.796    0.000  251.796     0.000   20.308    0.000   20.308
 36.70   368.103  101.677    0.000  101.677     3.805  317.339    0.000  317.339     0.000   49.764    0.000   49.764
 36.80   376.734  106.803    0.000  106.803    39.602  315.606    0.000  315.606     0.000   30.261    0.000   30.261
 36.90   367.100  132.451    0.000  132.451    46.606  358.239    0.000  358.239     0.000   79.623    0.000   79.623
 37.00   410.835   89.352    0.000   89.352     9.511  339.215    0.000  339.215     0.000   99.528    0.000   99.528
 37.10   413.089   82.406    0.000   82.406    38.133  302.380    0.000  302.380     0.000   49.764    0.000   49.764
 37.20   418.349   70.900    0.000   70.900    22.136  316.994    0.000  316.994     0.000   89.575    0.000   89.575
 37.30   397.893   61.062    0.000   61.062    20.407  277.131    0.000  277.131     0.000   49.764    0.000   49.764
 37.40   396.976   64.359    0.000   64.359    14.700  332.428    0.000  332.428     0.000   59.717    0.000   59.717
 37.50   387.895   69.528    0.000   69.528    46.088  308.952    0.000  308.952     0.000   49.965    0.000   49.965
 37.60   396.864   70.626    0.000   70.626    52.659  281.195    0.000  281.195     0.000   10.154    0.000   10.154
 37.70   412.315   75.713    0.000   75.713    29.053  256.509    0.000  256.509     0.000   19.906    0.000   19.906
 37.80   398.029   79.015    0.000   79.015     1.816  296.197    0.000  296.197     0.000   59.717    0.000   59.717
 37.90   374.682   69.812    0.000   69.812    29.226  324.689    0.000  324.689     0.000   39.811    0.000   39.811
 38.00   375.893   72.707    0.000   72.707    25.508  287.681    0.000  287.681     0.000   19.906    0.000   19.906
 38.10   378.516   81.070    0.000   81.070    53.351  287.075    0.000  287.075     0.000  119.635    0.000  119.635
 38.20   442.237   36.441    0.000   36.441    61.739  286.037    0.000  286.037     0.000   39.811    0.000   39.811
 38.30   406.054   80.600    0.000   80.600    22.309  370.991    0.000  370.991     0.000  109.481    0.000  109.481
 38.40   384.835  103.977    0.000  103.977    30.869  272.678    0.000  272.678     0.000   40.213    0.000   40.213
 38.50   403.048   84.918    0.000   84.918    61.739  281.195    0.000  281.195     0.000   60.521    0.000   60.521
 38.60   356.869  101.163    0.000  101.163    34.933  293.560    0.000  293.560     0.000   59.918    0.000   59.918
 38.70   313.396  151.404    0.000  151.404     7.523  362.389    0.000  362.389     0.000  109.682    0.000  109.682
 38.80   342.304  134.041    0.000  134.041     5.448  328.537    0.000  328.537     0.000   80.628    0.000   80.628
 38.90   325.027  135.098    0.000  135.098    27.238  313.016    0.000  313.016     0.000   59.717    0.000   59.717
 39.00   352.547  140.210    0.000  140.210    35.106  379.251    0.000  379.251     0.000  149.292    0.000  149.292
 39.10   351.445  142.071    0.000  142.071    18.418  403.635    0.000  403.635     0.000  159.245    0.000  159.245
 39.20   316.312  142.435    0.000  142.435     0.000  286.556    0.000  286.556     0.000   49.764    0.000   49.764
 39.30   351.428  132.742    0.000  132.742    22.395  376.916    0.000  376.916     0.000  119.434    0.000  119.434
 39.40   315.935  161.526    0.000  161.526    19.974  284.481    0.000  284.481     0.000   80.226    0.000   80.226
 39.50   325.632  147.855    0.000  147.855    42.283  322.441    0.000  322.441     0.000  119.434    0.000  119.434
 39.60   362.418  127.513    0.000  127.513     9.425  314.226    0.000  314.226     0.000  101.137    0.000  101.137
 39.70   345.471  122.690    0.000  122.690    34.760  285.259    0.000  285.259     0.000   70.273    0.000   70.273
 39.80   358.248   84.555    0.000   84.555    29.745  276.959    0.000  276.959     0.000   70.273    0.000   70.273
 39.90   374.769   94.924    0.000   94.924    12.711  290.750    0.000  290.750     0.000   59.717    0.000   59.717
 40.00   367.253  108.869    0.000  108.869    27.670  332.383    0.000  332.383     0.000   59.917    0.000   59.917
 40.10   348.954  124.315    0.000  124.315    33.031  355.558    0.000  355.558     0.000  149.493    0.000  149.493
 40.20   306.542  161.416    0.000  161.416     9.079  350.111    0.000  350.111     0.000  100.332    0.000  100.332
 40.30   324.968  138.636    0.000  138.636     7.263  339.993    0.000  339.993     0.000   91.385    0.000   91.385
 40.40   341.234  138.604    0.000  138.604    18.158  305.882    0.000  305.882     0.000   29.858    0.000   29.858
 40.50   313.005  137.940    0.000  137.940    23.606  336.968    0.000  336.968     0.000   60.923    0.000   60.923
 40.60   317.634  159.895    0.000  159.895    10.895  334.892    0.000  334.892     0.000   30.462    0.000   30.462
 40.70   315.870  167.827    0.000  167.827    31.215  291.312    0.000  291.312     0.000   80.025    0.000   80.025
 40.80   324.828  139.041    0.000  139.041    27.411  341.291    0.000  341.291     0.000   69.871    0.000   69.871
 40.90   345.420  155.570    0.000  155.570    36.490  329.445    0.000  329.445     0.000   69.871    0.000   69.871
 41.00   341.553  120.580    0.000  120.580    38.392  309.903    0.000  309.903     0.000   50.166    0.000   50.166
 41.10   314.655  152.159    0.000  152.159    27.756  295.981    0.000  295.981     0.000  111.492    0.000  111.492
 41.20   340.758  122.060    0.000  122.060    50.844  254.865    0.000  254.865     0.000   40.414    0.000   40.414
 41.30   320.709  144.421    0.000  144.421    50.930  285.086    0.000  285.086     0.000   60.521    0.000   60.521
 41.40   301.609  148.485    0.000  148.485    16.515  307.914    0.000  307.914     0.000   30.462    0.000   30.462
 41.50   319.313  136.343    0.000  136.343    16.515  280.244    0.000  280.244     0.000   30.261    0.000   30.261
 41.60   311.478  148.062    0.000  148.062     3.718  324.686    0.000  324.686     0.000   39.811    0.000   39.811
 41.70   354.765  142.586    0.000  142.586    35.193  323.781    0.000  323.781     0.000   59.918    0.000   59.918
 41.80   305.294  159.792    0.000  159.792     3.632  315.783    0.000  315.783     0.000   81.030    0.000   81.030
 41.90   285.435  168.874    0.000  168.874    10.895  300.997    0.000  300.997     0.000   59.918    0.000   59.918
 42.00   277.722  171.204    0.000  171.204    16.775  342.848    0.000  342.848     0.000  120.037    0.000  120.037
 42.10   320.855  159.775    0.000  159.775     1.816  334.460    0.000  334.460     0.000  149.292    0.000  149.292
 42.20   293.957  159.055    0.000  159.055    14.700  351.408    0.000  351.408     0.000  119.434    0.000  119.434
 42.30   286.744  170.492    0.000  170.492    25.508  370.733    0.000  370.733     0.000  119.434    0.000  119.434
 42.40   330.127  135.227    0.000  135.227     7.609  349.721    0.000  349.721     0.000   81.030    0.000   81.030
 42.50   307.640  153.278    0.000  153.278    10.895  363.858    0.000  363.858     0.000  120.439    0.000  120.439
 42.60   295.397  170.100    0.000  170.100     0.000  372.766    0.000  372.766     0.000   99.930    0.000   99.930
 42.70   333.801  144.870    0.000  144.870     1.816  327.975    0.000  327.975     0.000   20.107    0.000   20.107
 42.80   322.536  156.052    0.000  156.052     0.000  354.650    0.000  354.650     0.000  120.439    0.000  120.439
 42.90   302.895  163.035    0.000  163.035     1.816  337.745    0.000  337.745     0.000   80.829    0.000   80.829
 43.00   316.598  168.617    0.000  168.617     5.448  368.439    0.000  368.439     0.000  120.439    0.000  120.439
 43.10   325.777  154.335    0.000  154.335    12.711  347.905    0.000  347.905     0.000   60.521    0.000   60.521
 43.20   335.439  141.116    0.000  141.116    27.497  309.426    0.000  309.426     0.000   59.717    0.000   59.717
 43.30   321.492  165.626    0.000  165.626    12.970  309.425    0.000  309.425     0.000   50.367    0.000   50.367
 43.40   303.423  149.023    0.000  149.023    12.797  310.724    0.000  310.724     0.000    9.953    0.000    9.953
 43.50   331.566  153.137    0.000  153.137     5.448  332.038    0.000  332.038     0.000   50.367    0.000   50.367
 43.60   284.654  164.506    0.000  164.506    11.154  311.934    0.000  311.934     0.000   40.616    0.000   40.616
 43.70   283.965  166.869    0.000  166.869     1.816  302.553    0.000  302.553     0.000   39.811    0.000   39.811
 43.80   332.418  159.208    0.000  159.208     7.609  344.706    0.000  344.706     0.000  131.196    0.000  131.196
 43.90   313.960  161.254    0.000  161.254     0.000  350.197    0.000  350.197     0.000   81.231    0.000   81.231
 44.00   377.463  116.305    0.000  116.305     0.000  348.943    0.000  348.943     0.000   70.072    0.000   70.072
 44.10   336.623  146.815    0.000  146.815     0.000  286.989    0.000  286.989     0.000    0.000    0.000    0.000
 44.20   343.262  133.861    0.000  133.861     3.805  307.309    0.000  307.309     0.000   10.154    0.000   10.154
 44.30   357.535  122.584    0.000  122.584     9.079  325.294    0.000  325.294     0.000    0.000    0.000    0.000
 44.40   357.518  128.710    0.000  128.710     3.632  281.109    0.000  281.109     0.000    9.953    0.000    9.953
 44.50   367.554  113.864    0.000  113.864     0.000  286.296    0.000  286.296     0.000    9.953    0.000    9.953
 44.60   355.526  103.785    0.000  103.785     5.448  291.873    0.000  291.873     0.000   10.154    0.000   10.154
 44.70   337.339  106.888    0.000  106.888     9.079  273.326    0.000  273.326     0.000   30.462    0.000   30.462
 44.80   351.537  116.850    0.000  116.850     5.448  284.567    0.000  284.567     0.000    0.000    0.000    0.000
 44.90   357.611  116.974    0.000  116.974     3.632  299.697    0.000  299.697     0.000   60.923    0.000   60.923
 45.00   352.754  121.641    0.000  121.641     9.079  268.700    0.000  268.700     0.000   60.722    0.000   60.722
 45.10   367.307  142.834    0.000  142.834     0.000  324.990    0.000  324.990     0.000   60.119    0.000   60.119
 45.20   371.959  115.634    0.000  115.634     0.000  285.690    0.000  285.690     0.000   20.107    0.000   20.107
 45.30   333.120  118.102    0.000  118.102     0.000  293.820    0.000  293.820     0.000   30.462    0.000   30.462
 45.40   373.393  109.564    0.000  109.564     0.000  335.972    0.000  335.972     0.000   49.764    0.000   49.764
 45.50   374.264  107.157    0.000  107.157     1.816  314.917    0.000  314.917     0.000   40.616    0.000   40.616
 45.60   361.621  127.082    0.000  127.082     0.000  362.649    0.000  362.649     0.000   89.575    0.000   89.575
 45.70   381.297  116.046    0.000  116.046     1.816  345.960    0.000  345.960     0.000   39.811    0.000   39.811
 45.80   344.659  111.764    0.000  111.764     3.718  280.071    0.000  280.071     0.000   30.060    0.000   30.060
 45.90   335.018  122.264    0.000  122.264    15.218  321.271    0.000  321.271     0.000   29.858    0.000   29.858
 46.00   366.989  112.143    0.000  112.143     7.436  322.181    0.000  322.181     0.000   30.462    0.000   30.462
 46.10   379.884  109.649    0.000  109.649     1.816  342.718    0.000  342.718     0.000   79.623    0.000   79.623
 46.20   364.392  111.525    0.000  111.525    12.884  328.666    0.000  328.666     0.000   39.811    0.000   39.811
 46.30   364.126  120.730    0.000  120.730     0.000  317.987    0.000  317.987     0.000   40.012    0.000   40.012
 46.40   385.826   94.420    0.000   94.420     3.632  312.928    0.000  312.928     0.000   19.906    0.000   19.906
 46.50   381.491   99.310    0.000   99.310     0.000  319.975    0.000  319.975     0.000   19.906    0.000   19.906
 46.60   365.612  133.886    0.000  133.886     0.000  355.947    0.000  355.947     0.000   49.764    0.000   49.764
 46.70   377.076  100.534    0.000  100.534     0.000  313.792    0.000  313.792     0.000    9.953    0.000    9.953
 46.80   393.857  125.631    0.000  125.631     1.816  356.336    0.000  356.336     0.000   49.764    0.000   49.764
 46.90   374.237   99.633    0.000   99.633     1.816  301.731    0.000  301.731     0.000    9.953    0.000    9.953
 47.00   361.741  104.520    0.000  104.520     5.534  311.892    0.000  311.892     0.000    0.000    0.000    0.000
 47.10   403.885  119.178    0.000  119.178     0.000  323.824    0.000  323.824     0.000    0.000    0.000    0.000
 47.20   354.001  114.275    0.000  114.275     0.000  328.968    0.000  328.968     0.000   29.858    0.000   29.858
 47.30   359.727  100.028    0.000  100.028     0.000  249.548    0.000  249.548     0.000    0.000    0.000    0.000
 47.40   345.477  102.055    0.000  102.055     5.448  328.493    0.000  328.493     0.000   40.616    0.000   40.616
 47.50   406.688  115.612    0.000  115.612     0.000  291.701    0.000  291.701     0.000    0.000    0.000    0.000
 47.60   372.435  110.845    0.000  110.845     0.000  306.920    0.000  306.920     0.000   60.119    0.000   60.119
 47.70   388.025  125.521    0.000  125.521     0.000  339.994    0.000  339.994     0.000    9.953    0.000    9.953
 47.80   368.427  105.605    0.000  105.605     5.534  294.943    0.000  294.943     0.000   29.858    0.000   29.858
 47.90   372.931  109.736    0.000  109.736     0.000  356.378    0.000  356.378     0.000   39.811    0.000   39.811
 48.00   349.947  102.886    0.000  102.886     0.000  358.971    0.000  358.971     0.000   49.764    0.000   49.764
 48.10   359.258  117.287    0.000  117.287     9.079  326.851    0.000  326.851     0.000   49.965    0.000   49.965
 48.20   388.841  114.595    0.000  114.595     9.079  330.223    0.000  330.223     0.000   50.166    0.000   50.166
 48.30   338.576  113.765    0.000  113.765     0.000  310.508    0.000  310.508     0.000   30.261    0.000   30.261
 48.40   361.625  119.260    0.000  119.260     0.000  360.227    0.000  360.227     0.000   29.858    0.000   29.858
 48.50   357.106  114.313    0.000  114.313    14.527  315.048    0.000  315.048     0.000   60.119    0.000   60.119
 48.60   359.717  109.880    0.000  109.880    13.230  323.043    0.000  323.043     0.000   70.474    0.000   70.474
 48.70   332.618  133.198    0.000  133.198     0.000  325.294    0.000  325.294     0.000   39.811    0.000   39.811
 48.80   332.175  124.093    0.000  124.093     0.000  310.637    0.000  310.637     0.000    0.000    0.000    0.000
 48.90   337.035  127.517    0.000  127.517     1.816  286.384    0.000  286.384     0.000   50.166    0.000   50.166
 49.00   344.570  119.288    0.000  119.288    12.754  248.637    0.000  248.637     0.000   30.462    0.000   30.462
 49.10   334.441  111.847    0.000  111.847     3.805  282.620    0.000  282.620     0.000   10.154    0.000   10.154
 49.20   328.227  110.139    0.000  110.139    13.100  270.473    0.000  270.473     0.000   19.906    0.000   19.906
 49.30   313.664  127.008    0.000  127.008     1.902  277.389    0.000  277.389     0.000   19.906    0.000   19.906
 49.40   345.730  110.410    0.000  110.410    14.873  252.142    0.000  252.142     0.000   29.858    0.000   29.858
 49.50   364.837  126.728    0.000  126.728     0.000  336.014    0.000  336.014     0.000   70.072    0.000   70.072
 49.60   360.456  131.538    0.000  131.538     0.000  355.471    0.000  355.471     0.000   69.670    0.000   69.670
 49.70   360.858  132.082    0.000  132.082     1.816  386.341    0.000  386.341     0.000   89.977    0.000   89.977
 49.80   354.970  124.896    0.000  124.896     0.000  311.330    0.000  311.330     0.000   19.906    0.000   19.906
 49.90   351.686  114.551    0.000  114.551     7.523  338.307    0.000  338.307     0.000   49.764    0.000   49.764
 50.00   340.437  126.192    0.000  126.192     1.902  329.877    0.000  329.877     0.000   50.367    0.000   50.367
 50.10   336.647  123.332    0.000  123.332     0.000  303.720    0.000  303.720     0.000   50.367    0.000   50.367
 50.20   339.144  139.510    0.000  139.510    12.884  313.708    0.000  313.708     0.000   49.764    0.000   49.764
 50.30   356.165  131.465    0.000  131.465     1.902  335.670    0.000  335.670     0.000   40.213    0.000   40.213
 50.40   356.503  109.494    0.000  109.494     0.000  306.486    0.000  306.486     0.000   20.308    0.000   20.308
 50.50   353.906  126.235    0.000  126.235     1.816  320.666    0.000  320.666     0.000   39.811    0.000   39.811
 50.60   356.072  118.091    0.000  118.091     0.000  355.730    0.000  355.730     0.000   49.764    0.000   49.764
 50.70   354.198  122.927    0.000  122.927     0.000  315.005    0.000  315.005     0.000   40.414    0.000   40.414
 50.80   362.956  125.601    0.000  125.601     1.816  338.438    0.000  338.438     0.000   29.858    0.000   29.858
 50.90   359.051  118.092    0.000  118.092     0.000  306.790    0.000  306.790     0.000   40.414    0.000   40.414
 51.00   325.338  134.777    0.000  134.777     0.000  331.866    0.000  331.866     0.000   19.906    0.000   19.906
 51.10   371.595  103.041    0.000  103.041     0.000  289.838    0.000  289.838     0.000   49.965    0.000   49.965
 51.20   346.976  105.545    0.000  105.545     0.000  304.797    0.000  304.797     0.000   39.811    0.000   39.811
 51.30   332.318  118.230    0.000  118.230     0.000  281.367    0.000  281.367     0.000   40.414    0.000   40.414
 51.40   342.056  117.403    0.000  117.403     0.000  321.619    0.000  321.619     0.000   69.670    0.000   69.670
 51.50   353.500  115.637    0.000  115.637     0.000  324.295    0.000  324.295     0.000  149.895    0.000  149.895
 51.60   365.584  115.750    0.000  115.750     0.000  353.568    0.000  353.568     0.000   79.623    0.000   79.623
 51.70   378.697   94.250    0.000   94.250     0.000  382.666    0.000  382.666     0.000  109.682    0.000  109.682
 51.80   387.835   99.177    0.000   99.177     0.000  373.932    0.000  373.932     0.000   69.670    0.000   69.670
 51.90   369.473  101.325    0.000  101.325     0.000  341.853    0.000  341.853     0.000   19.906    0.000   19.906
 52.00   370.112  106.468    0.000  106.468     0.000  327.629    0.000  327.629     0.000   29.858    0.000   29.858
 52.10   363.576   99.984    0.000   99.984     0.000  269.608    0.000  269.608     0.000    0.000    0.000    0.000
 52.20   344.772  111.678    0.000  111.678     0.000  351.062    0.000  351.062     0.000   49.764    0.000   49.764
 52.30   330.208  131.551    0.000  131.551     0.000  306.271    0.000  306.271     0.000   50.166    0.000   50.166
 52.40   324.887  125.004    0.000  125.004     0.000  324.557    0.000  324.557     0.000   59.717    0.000   59.717
 52.50   323.183  115.290    0.000  115.290     3.805  271.207    0.000  271.207     0.000   60.119    0.000   60.119
 52.60   321.142  132.643    0.000  132.643     0.000  371.636    0.000  371.636     0.000  160.049    0.000  160.049
 52.70   325.782  128.952    0.000  128.952     0.000  341.204    0.000  341.204     0.000   60.320    0.000   60.320
 52.80   326.909  126.437    0.000  126.437     0.000  352.791    0.000  352.791     0.000   70.072    0.000   70.072
 52.90   357.080  112.159    0.000  112.159     0.000  334.544    0.000  334.544     0.000   60.119    0.000   60.119
 53.00   319.710  117.426    0.000  117.426     0.000  363.728    0.000  363.728     0.000  109.481    0.000  109.481
 53.10   364.132  103.474    0.000  103.474     0.000  349.592    0.000  349.592     0.000   89.776    0.000   89.776
 53.20   404.200   98.955    0.000   98.955    16.515  327.802    0.000  327.802     0.000  100.131    0.000  100.131
 53.30   409.031   92.629    0.000   92.629     0.000  298.100    0.000  298.100     0.000   19.906    0.000   19.906
 53.40   372.306  102.354    0.000  102.354     1.816  301.515    0.000  301.515     0.000   50.769    0.000   50.769
 53.50   343.495  106.776    0.000  106.776    21.877  294.512    0.000  294.512     0.000   60.320    0.000   60.320
 53.60   375.269   92.108    0.000   92.108     0.000  341.378    0.000  341.378     0.000   49.764    0.000   49.764
 53.70   357.160   99.123    0.000   99.123     0.000  315.738    0.000  315.738     0.000   29.858    0.000   29.858
 53.80   349.158  119.177    0.000  119.177     0.000  302.207    0.000  302.207     0.000   50.769    0.000   50.769
 53.90   370.904  120.179    0.000  120.179     5.707  350.586    0.000  350.586     0.000   80.829    0.000   80.829
 54.00   342.401  135.919    0.000  135.919    14.786  319.760    0.000  319.760     0.000   70.876    0.000   70.876
 54.10   352.536  131.480    0.000  131.480     9.511  323.389    0.000  323.389     0.000   79.623    0.000   79.623
 54.20   318.564  123.146    0.000  123.146     9.468  320.451    0.000  320.451     0.000  100.533    0.000  100.533
 54.30   352.961  101.845    0.000  101.845    15.088  261.048    0.000  261.048     0.000   70.072    0.000   70.072
 54.40   369.850  116.327    0.000  116.327    16.861  302.767    0.000  302.767     0.000  100.131    0.000  100.131
 54.50   345.881  118.262    0.000  118.262     5.620  359.189    0.000  359.189     0.000  160.049    0.000  160.049
 54.60   344.962  114.032    0.000  114.032    13.057  297.840    0.000  297.840     0.000  110.888    0.000  110.888
 54.70   344.512  100.731    0.000  100.731    48.379  307.479    0.000  307.479     0.000  140.546    0.000  140.546
 54.80   331.441  120.653    0.000  120.653    12.797  333.289    0.000  333.289     0.000  150.499    0.000  150.499
 54.90   340.346  121.924    0.000  121.924    11.327  354.303    0.000  354.303     0.000   90.581    0.000   90.581
 55.00   357.234  105.932    0.000  105.932     5.663  339.384    0.000  339.384     0.000  140.747    0.000  140.747
 55.10   333.751  123.854    0.000  123.854     5.620  360.615    0.000  360.615     0.000  119.635    0.000  119.635
 55.20   303.827  116.171    0.000  116.171     0.000  309.167    0.000  309.167     0.000   80.025    0.000   80.025
 55.30   329.253  115.626    0.000  115.626     0.000  331.865    0.000  331.865     0.000   70.072    0.000   70.072
 55.40   326.315  118.059    0.000  118.059     0.000  351.147    0.000  351.147     0.000  129.387    0.000  129.387
 55.50   327.215  124.488    0.000  124.488     0.000  340.814    0.000  340.814     0.000  100.936    0.000  100.936
 55.60   292.345  119.889    0.000  119.889     0.000  309.122    0.000  309.122     0.000  100.533    0.000  100.533
 55.70   378.831  113.483    0.000  113.483     0.000  427.585    0.000  427.585     0.000  149.493    0.000  149.493
 55.80   358.269  127.687    0.000  127.687     0.000  394.123    0.000  394.123     0.000  140.345    0.000  140.345
 55.90   333.623  155.118    0.000  155.118     0.000  383.529    0.000  383.529     0.000  109.481    0.000  109.481
 56.00   375.775  102.254    0.000  102.254     0.000  359.316    0.000  359.316     0.000  120.238    0.000  120.238
 56.10   320.137  128.871    0.000  128.871     0.000  359.837    0.000  359.837     0.000  169.801    0.000  169.801
 56.20   338.327  128.899    0.000  128.899     0.000  336.620    0.000  336.620     0.000  121.444    0.000  121.444
 56.30   334.213  106.450    0.000  106.450     3.805  393.168    0.000  393.168     0.000  119.434    0.000  119.434
 56.40   339.383  105.610    0.000  105.610     0.000  323.993    0.000  323.993     0.000   49.764    0.000   49.764
 56.50   313.196  141.946    0.000  141.946     0.000  319.715    0.000  319.715     0.000   59.717    0.000   59.717
 56.60   269.023  171.308    0.000  171.308     0.000  330.523    0.000  330.523     0.000   49.764    0.000   49.764
 56.70   327.585  106.614    0.000  106.614     0.000  310.075    0.000  310.075     0.000   39.811    0.000   39.811
 56.80   362.902  112.990    0.000  112.990     0.000  355.168    0.000  355.168     0.000   99.528    0.000   99.528
 56.90   366.328  129.874    0.000  129.874     0.000  328.795    0.000  328.795     0.000   79.623    0.000   79.623
 57.00   304.427  142.068    0.000  142.068     0.000  319.672    0.000  319.672     0.000   79.623    0.000   79.623
 57.10   330.900  111.247    0.000  111.247     0.000  334.632    0.000  334.632     0.000  140.345    0.000  140.345
 57.20   323.662  124.036    0.000  124.036     0.000  363.425    0.000  363.425     0.000  139.339    0.000  139.339
 57.30   299.521  135.112    0.000  135.112     0.000  372.549    0.000  372.549     0.000  139.339    0.000  139.339
 57.40   312.519  143.967    0.000  143.967     0.000  411.845    0.000  411.845     0.000  129.387    0.000  129.387
 57.50   303.956  192.709    0.000  192.709     0.000  440.079    0.000  440.079     0.000  189.104    0.000  189.104
 57.60   302.205  169.867    0.000  169.867     0.000  341.504    0.000  341.504     0.000  179.151    0.000  179.151
 57.70   292.932  166.208    0.000  166.208     0.000  344.403    0.000  344.403     0.000   60.521    0.000   60.521
 57.80   319.731  137.216    0.000  137.216     0.000  357.675    0.000  357.675     0.000  120.037    0.000  120.037
 57.90   379.703  148.413    0.000  148.413     7.263  330.394    0.000  330.394     0.000  129.387    0.000  129.387
 58.00   368.634  121.037    0.000  121.037     1.816  420.706    0.000  420.706     0.000  169.198    0.000  169.198
 58.10   360.506  144.217    0.000  144.217     0.000  352.746    0.000  352.746     0.000  130.995    0.000  130.995
 58.20   356.443  119.205    0.000  119.205     1.816  374.059    0.000  374.059     0.000  159.245    0.000  159.245
 58.30   343.043  129.577    0.000  129.577     0.000  380.026    0.000  380.026     0.000  179.352    0.000  179.352
 58.40   333.971  138.896    0.000  138.896     0.000  374.968    0.000  374.968     0.000  159.647    0.000  159.647
 58.50   414.826   49.719    0.000   49.719     0.000  349.330    0.000  349.330     0.000  109.481    0.000  109.481
 58.60   365.580   95.243    0.000   95.243     0.000  377.690    0.000  377.690     0.000   89.575    0.000   89.575
 58.70   366.324  107.038    0.000  107.038     0.000  438.477    0.000  438.477     0.000  268.726    0.000  268.726
 58.80   342.191  100.959    0.000  100.959     0.000  329.269    0.000  329.269     0.000  160.250    0.000  160.250
 58.90   283.689  145.118    0.000  145.118     0.000  348.725    0.000  348.725     0.000  129.387    0.000  129.387
 59.00   304.407  160.367    0.000  160.367     0.000  360.746    0.000  360.746     0.000  109.682    0.000  109.682
 59.10   266.171  172.103    0.000  172.103     0.000  336.404    0.000  336.404     0.000  129.789    0.000  129.789
 59.20   294.143  158.842    0.000  158.842     0.000  337.830    0.000  337.830     0.000  120.037    0.000  120.037
 59.30   307.760  143.854    0.000  143.854     0.000  317.857    0.000  317.857     0.000   99.528    0.000   99.528
 59.40   338.429  127.585    0.000  127.585     0.000  327.973    0.000  327.973     0.000  129.387    0.000  129.387
 59.50   332.204  148.739    0.000  148.739     0.000  387.982    0.000  387.982     0.000  109.481    0.000  109.481
 59.60   302.688  151.910    0.000  151.910     0.000  360.309    0.000  360.309     0.000   99.528    0.000   99.528
 59.70   325.662  148.781    0.000  148.781     0.000  325.811    0.000  325.811     0.000   99.528    0.000   99.528
 59.80   342.804  124.083    0.000  124.083     0.000  339.129    0.000  339.129     0.000   49.764    0.000   49.764
 59.90   390.520  124.492    0.000  124.492     0.000  339.908    0.000  339.908     0.000   99.729    0.000   99.729
 60.00   409.087   81.170    0.000   81.170     0.000  364.938    0.000  364.938     0.000  129.387    0.000  129.387
 60.10   352.598  116.850    0.000  116.850     0.000  304.455    0.000  304.455     0.000   89.575    0.000   89.575
 60.20   387.174  113.931    0.000  113.931     0.000  343.192    0.000  343.192     0.000   69.670    0.000   69.670
 60.30   358.494  105.170    0.000  105.170     1.902  367.057    0.000  367.057     0.000  100.533    0.000  100.533
 60.40   379.288   95.178    0.000   95.178     0.000  346.047    0.000  346.047     0.000   69.670    0.000   69.670
 60.50   352.775  142.878    0.000  142.878     0.000  379.424    0.000  379.424     0.000  119.434    0.000  119.434
 60.60   376.104  106.082    0.000  106.082     0.000  372.420    0.000  372.420     0.000   59.717    0.000   59.717
 60.70   400.732   79.339    0.000   79.339     0.000  383.659    0.000  383.659     0.000   80.226    0.000   80.226
 60.80   411.050   89.188    0.000   89.188     9.511  354.953    0.000  354.953     0.000   69.670    0.000   69.670
 60.90   386.705   84.665    0.000   84.665     0.000  347.344    0.000  347.344     0.000   39.811    0.000   39.811
 61.00   353.682  113.900    0.000  113.900     0.000  314.009    0.000  314.009     0.000   29.858    0.000   29.858
 61.10   352.736   88.472    0.000   88.472     0.000  304.669    0.000  304.669     0.000   30.060    0.000   30.060
 61.20   422.473   85.877    0.000   85.877     0.000  287.894    0.000  287.894     0.000   29.858    0.000   29.858
 61.30   409.538   73.914    0.000   73.914     0.000  371.727    0.000  371.727     0.000   49.764    0.000   49.764
 61.40   413.649   67.530    0.000   67.530     0.000  366.841    0.000  366.841     0.000   89.977    0.000   89.977
 61.50   377.027  109.163    0.000  109.163     0.000  377.262    0.000  377.262     0.000   79.824    0.000   79.824
 61.60   366.288  111.805    0.000  111.805     0.000  357.070    0.000  357.070     0.000   40.213    0.000   40.213
 61.70   358.678  158.053    0.000  158.053     0.000  342.673    0.000  342.673     0.000  139.943    0.000  139.943
 61.80   417.378   93.163    0.000   93.163     0.000  394.296    0.000  394.296     0.000  169.399    0.000  169.399
 61.90   376.203   99.355    0.000   99.355     0.000  370.169    0.000  370.169     0.000   79.824    0.000   79.824
 62.00   401.242   91.381    0.000   91.381     0.000  403.373    0.000  403.373     0.000  129.387    0.000  129.387
 62.10   405.326   80.780    0.000   80.780     7.479  412.322    0.000  412.322     0.000  229.518    0.000  229.518
 62.20   368.824  113.883    0.000  113.883     1.816  418.508    0.000  418.508     0.000  169.198    0.000  169.198
 62.30   393.473   95.590    0.000   95.590     0.000  419.199    0.000  419.199     0.000   89.776    0.000   89.776
 62.40   397.413   78.635    0.000   78.635     0.000  387.898    0.000  387.898     0.000  139.339    0.000  139.339
 62.50   386.803   94.998    0.000   94.998     1.902  436.795    0.000  436.795     0.000  149.292    0.000  149.292
 62.60   399.152   98.884    0.000   98.884     0.000  458.281    0.000  458.281     0.000  169.198    0.000  169.198
 62.70   430.937   73.546    0.000   73.546    11.154  418.549    0.000  418.549     0.000  109.481    0.000  109.481
 62.80   422.497   60.019    0.000   60.019     0.000  362.173    0.000  362.173     0.000   69.670    0.000   69.670
 62.90   404.695   80.312    0.000   80.312     3.805  396.799    0.000  396.799     0.000  139.339    0.000  139.339
 63.00   367.282  103.750    0.000  103.750     0.000  375.619    0.000  375.619     0.000   39.811    0.000   39.811
 63.10   318.444  147.243    0.000  147.243     0.000  404.629    0.000  404.629     0.000   19.906    0.000   19.906
 63.20   342.973  143.482    0.000  143.482     0.000  446.262    0.000  446.262     0.000  179.151    0.000  179.151
 63.30   330.058  151.945    0.000  151.945     0.000  326.502    0.000  326.502     0.000    9.953    0.000    9.953
 63.40   352.357  116.478    0.000  116.478     0.000  409.297    0.000  409.297     0.000  149.292    0.000  149.292
 63.50   323.931  119.124    0.000  119.124     0.000  337.613    0.000  337.613     0.000   39.811    0.000   39.811
 63.60   324.379  126.918    0.000  126.918     0.000  371.164    0.000  371.164     0.000  109.481    0.000  109.481
 63.70   359.563  112.673    0.000  112.673     0.000  377.950    0.000  377.950     0.000  150.298    0.000  150.298
 63.80   409.360   70.252    0.000   70.252     0.000  415.134    0.000  415.134     0.000  169.198    0.000  169.198
 63.90   362.281   70.731    0.000   70.731     0.000  278.903    0.000  278.903     0.000   30.462    0.000   30.462
 64.00   386.025   76.973    0.000   76.973     1.816  339.472    0.000  339.472     0.000   99.528    0.000   99.528
 64.10   383.797   60.116    0.000   60.116    18.677  344.616    0.000  344.616     0.000  120.037    0.000  120.037
 64.20   403.328   71.927    0.000   71.927     5.448  362.908    0.000  362.908     0.000   49.764    0.000   49.764
 64.30   363.955   82.399    0.000   82.399     0.000  344.531    0.000  344.531     0.000  130.794    0.000  130.794
 64.40   348.251   86.216    0.000   86.216     0.000  346.863    0.000  346.863     0.000   59.717    0.000   59.717
 64.50   379.167   60.467    0.000   60.467     1.816  384.607    0.000  384.607     0.000  119.434    0.000  119.434
 64.60   411.100   37.528    0.000   37.528    20.450  303.287    0.000  303.287     0.000   30.261    0.000   30.261
 64.70   401.188   54.771    0.000   54.771    18.850  306.441    0.000  306.441     0.000   99.528    0.000   99.528
 64.80   406.872   55.704    0.000   55.704    73.239  336.794    0.000  336.794     0.000  120.640    0.000  120.640
 64.90   389.331   72.998    0.000   72.998    52.659  322.354    0.000  322.354     0.000   29.858    0.000   29.858
 65.00   346.749  125.657    0.000  125.657    31.042  312.583    0.000  312.583     0.000   19.906    0.000   19.906
 65.10   357.317  100.331    0.000  100.331    27.367  303.979    0.000  303.979     0.000   50.367    0.000   50.367
 65.20   345.125  102.111    0.000  102.111     1.816  321.142    0.000  321.142     0.000   80.829    0.000   80.829
 65.30   354.171   98.729    0.000   98.729     0.000  328.491    0.000  328.491     0.000   59.717    0.000   59.717
 65.40   359.810  117.572    0.000  117.572     5.534  358.712    0.000  358.712     0.000   69.670    0.000   69.670
 65.50   348.155   92.967    0.000   92.967    22.309  298.790    0.000  298.790     0.000   70.273    0.000   70.273
 65.60   312.475  124.786    0.000  124.786     0.000  321.834    0.000  321.834     0.000   69.670    0.000   69.670
 65.70   341.513  115.675    0.000  115.675     0.000  357.113    0.000  357.113     0.000    9.953    0.000    9.953
 65.80   320.506  119.412    0.000  119.412     7.609  382.445    0.000  382.445     0.000   60.722    0.000   60.722
 65.90   375.100  114.495    0.000  114.495    12.797  344.486    0.000  344.486     0.000   30.261    0.000   30.261
 66.00   353.477  101.390    0.000  101.390     9.079  354.952    0.000  354.952     0.000   90.782    0.000   90.782
 66.10   367.311  119.908    0.000  119.908    44.012  390.405    0.000  390.405     0.000   99.930    0.000   99.930
 66.20   367.773  124.996    0.000  124.996     3.805  411.719    0.000  411.719     0.000   49.764    0.000   49.764
 66.30   308.908  122.668    0.000  122.668     0.000  306.141    0.000  306.141     0.000   40.414    0.000   40.414
 66.40   325.060  125.459    0.000  125.459     1.816  346.912    0.000  346.912     0.000    9.953    0.000    9.953
 66.50   360.247  126.011    0.000  126.011    18.677  380.417    0.000  380.417     0.000   19.906    0.000   19.906
 66.60   340.598  127.295    0.000  127.295    43.926  358.022    0.000  358.022     0.000   19.906    0.000   19.906
 66.70   335.827  126.293    0.000  126.293    26.113  279.207    0.000  279.207     0.000    9.953    0.000    9.953
 66.80   324.420  114.369    0.000  114.369    51.362  256.551    0.000  256.551     0.000    0.000    0.000    0.000
 66.90   353.118  125.561    0.000  125.561    76.611  292.090    0.000  292.090     0.000   19.906    0.000   19.906
 67.00   349.307  117.892    0.000  117.892     0.000  278.729    0.000  278.729     0.000    0.000    0.000    0.000
 67.10   329.421  119.558    0.000  119.558     9.468  278.166    0.000  278.166     0.000    9.953    0.000    9.953
 67.20   360.131  108.749    0.000  108.749     7.479  251.622    0.000  251.622     0.000   19.906    0.000   19.906
 67.30   334.031  127.420    0.000  127.420     3.805  295.676    0.000  295.676     0.000    0.000    0.000    0.000
 67.40   334.516  114.511    0.000  114.511     0.000  343.968    0.000  343.968     0.000   20.107    0.000   20.107
 67.50   332.385  132.057    0.000  132.057    28.232  309.035    0.000  309.035     0.000   29.858    0.000   29.858
 67.60   367.995  101.027    0.000  101.027     7.523  338.696    0.000  338.696     0.000    0.000    0.000    0.000
 67.70   397.561   97.446    0.000   97.446    42.973  316.820    0.000  316.820     0.000   79.623    0.000   79.623
 67.80   383.425   89.878    0.000   89.878    52.398  297.147    0.000  297.147     0.000   39.811    0.000   39.811
 67.90   379.649   98.715    0.000   98.715    22.308  275.315    0.000  275.315     0.000    9.953    0.000    9.953
 68.00   365.577  104.802    0.000  104.802    22.395  304.196    0.000  304.196     0.000    0.000    0.000    0.000
 68.10   348.404  111.736    0.000  111.736     0.000  339.474    0.000  339.474     0.000    0.000    0.000    0.000
 68.20   356.662  107.846    0.000  107.846     0.000  319.457    0.000  319.457     0.000   40.012    0.000   40.012
 68.30   343.991  129.102    0.000  129.102     5.620  342.502    0.000  342.502     0.000   19.906    0.000   19.906
 68.40   342.997  150.497    0.000  150.497     3.718  353.483    0.000  353.483     0.000   39.811    0.000   39.811
 68.50   353.168   95.908    0.000   95.908     7.436  325.943    0.000  325.943     0.000   39.811    0.000   39.811
 68.60   346.520  114.332    0.000  114.332     3.805  273.413    0.000  273.413     0.000    9.953    0.000    9.953
 68.70   363.153  108.227    0.000  108.227    26.027  315.869    0.000  315.869     0.000    9.953    0.000    9.953
 68.80   371.620   90.291    0.000   90.291    22.481  260.224    0.000  260.224     0.000    9.953    0.000    9.953
 68.90   338.569  113.048    0.000  113.048    27.238  301.688    0.000  301.688     0.000    0.000    0.000    0.000
 69.00   344.025  122.870    0.000  122.870     0.000  330.178    0.000  330.178     0.000   49.764    0.000   49.764
 69.10   350.789  106.917    0.000  106.917     7.436  321.487    0.000  321.487     0.000    0.000    0.000    0.000
 69.20   342.940  112.722    0.000  112.722     1.902  350.843    0.000  350.843     0.000   29.858    0.000   29.858
 69.30   373.587  102.619    0.000  102.619    52.746  352.877    0.000  352.877     0.000   69.670    0.000   69.670
 69.40   370.508  100.196    0.000  100.196     3.718  394.424    0.000  394.424     0.000   49.764    0.000   49.764
 69.50   346.827  119.233    0.000  119.233    29.140  346.911    0.000  346.911     0.000   19.906    0.000   19.906
 69.60   350.739  106.085    0.000  106.085     9.079  337.054    0.000  337.054     0.000    0.000    0.000    0.000
 69.70   369.735   97.941    0.000   97.941    12.711  317.728    0.000  317.728     0.000    0.000    0.000    0.000
 69.80   370.999  107.341    0.000  107.341    10.981  374.279    0.000  374.279     0.000   19.906    0.000   19.906
 69.90   341.739  125.944    0.000  125.944     3.718  364.897    0.000  364.897     0.000   29.858    0.000   29.858
 70.00   368.846  117.570    0.000  117.570    11.154  394.467    0.000  394.467     0.000   39.811    0.000   39.811
 70.10   363.437  126.333    0.000  126.333    55.599  395.677    0.000  395.677     0.000   90.380    0.000   90.380
 70.20   371.672  119.627    0.000  119.627     5.448  358.541    0.000  358.541     0.000    9.953    0.000    9.953
 70.30   395.099   83.198    0.000   83.198     9.252  399.527    0.000  399.527     0.000   29.858    0.000   29.858
 70.40   330.415  126.121    0.000  126.121     0.000  316.129    0.000  316.129     0.000   30.060    0.000   30.060
 70.50   338.834  126.831    0.000  126.831     1.816  375.573    0.000  375.573     0.000   40.616    0.000   40.616
 70.60   376.726  115.921    0.000  115.921     5.448  389.454    0.000  389.454     0.000    9.953    0.000    9.953
 70.70   347.993  117.738    0.000  117.738     0.000  309.341    0.000  309.341     0.000    0.000    0.000    0.000
 70.80   372.388  108.987    0.000  108.987     1.816  356.724    0.000  356.724     0.000    0.000    0.000    0.000
 70.90   395.141   74.320    0.000   74.320     9.425  333.809    0.000  333.809     0.000    0.000    0.000    0.000
 71.00   373.873   99.885    0.000   99.885     0.000  388.933    0.000  388.933     0.000   29.858    0.000   29.858
 71.10   359.259  110.527    0.000  110.527     0.000  386.469    0.000  386.469     0.000   40.012    0.000   40.012
 71.20   322.429  137.282    0.000  137.282     0.000  317.253    0.000  317.253     0.000   10.154    0.000   10.154
 71.30   396.816  104.677    0.000  104.677     0.000  381.153    0.000  381.153     0.000   69.871    0.000   69.871
 71.40   360.260  120.629    0.000  120.629    10.895  329.747    0.000  329.747     0.000    0.000    0.000    0.000
 71.50   334.462  119.981    0.000  119.981     0.000  348.165    0.000  348.165     0.000    0.000    0.000    0.000
 71.60   364.799  122.417    0.000  122.417     0.000  359.316    0.000  359.316     0.000   19.906    0.000   19.906
 71.70   359.264  124.853    0.000  124.853     0.000  311.068    0.000  311.068     0.000    9.953    0.000    9.953
 71.80   357.975  112.695    0.000  112.695     0.000  314.832    0.000  314.832     0.000    0.000    0.000    0.000
 71.90   358.553  116.780    0.000  116.780     0.000  273.845    0.000  273.845     0.000    0.000    0.000    0.000
 72.00   384.110  129.522    0.000  129.522     0.000  332.471    0.000  332.471     0.000   19.906    0.000   19.906
 72.10   320.614  146.987    0.000  146.987     1.816  308.865    0.000  308.865     0.000    0.000    0.000    0.000
 72.20   344.144  126.516    0.000  126.516     7.523  286.816    0.000  286.816     0.000    0.000    0.000    0.000
 72.30   363.032  111.891    0.000  111.891     0.000  354.823    0.000  354.823     0.000    9.953    0.000    9.953
 72.40   339.322  114.229    0.000  114.229     9.079  311.069    0.000  311.069     0.000    0.000    0.000    0.000
 72.50   363.530  121.174    0.000  121.174     3.632  361.005    0.000  361.005     0.000    0.000    0.000    0.000
 72.60   367.075  110.202    0.000  110.202    25.724  290.229    0.000  290.229     0.000    0.000    0.000    0.000
 72.70   351.975  110.564    0.000  110.564     7.263  273.975    0.000  273.975     0.000    0.000    0.000    0.000
 72.80   379.066  118.330    0.000  118.330    13.143  324.949    0.000  324.949     0.000    0.000    0.000    0.000
 72.90   366.916  106.127    0.000  106.127     5.448  374.017    0.000  374.017     0.000    0.000    0.000    0.000
 73.00   348.823  123.545    0.000  123.545     3.632  306.487    0.000  306.487     0.000    0.000    0.000    0.000
 73.10   338.785  131.423    0.000  131.423    20.061  279.898    0.000  279.898     0.000    0.000    0.000    0.000
 73.20   345.562  134.309    0.000  134.309     7.350  311.761    0.000  311.761     0.000    0.000    0.000    0.000
 73.30   347.009  118.529    0.000  118.529    41.851  339.821    0.000  339.821     0.000    0.000    0.000    0.000
 73.40   366.545  121.911    0.000  121.911    25.595  296.933    0.000  296.933     0.000    0.000    0.000    0.000
 73.50   336.530  121.418    0.000  121.418    32.685  246.392    0.000  246.392     0.000    0.000    0.000    0.000
 73.60   344.345  116.059    0.000  116.059    34.587  341.334    0.000  341.334     0.000    0.000    0.000    0.000
 73.70   349.453  125.817    0.000  125.817     5.707  360.487    0.000  360.487     0.000    0.000    0.000    0.000
 73.80   355.595  114.778    0.000  114.778    16.343  374.581    0.000  374.581     0.000   10.154    0.000   10.154
 73.90   338.157  125.505    0.000  125.505    61.998  342.155    0.000  342.155     0.000    0.000    0.000    0.000
 74.00   364.654  115.751    0.000  115.751    87.852  290.706    0.000  290.706     0.000   29.858    0.000   29.858
 74.10   378.473  121.247    0.000  121.247    42.197  275.442    0.000  275.442     0.000    0.000    0.000    0.000
 74.20   343.166  125.277    0.000  125.277    16.602  262.816    0.000  262.816     0.000    0.000    0.000    0.000
 74.30   344.237  117.854    0.000  117.854    21.877  294.771    0.000  294.771     0.000    0.000    0.000    0.000
 74.40   375.871  105.763    0.000  105.763    38.219  312.106    0.000  312.106     0.000    0.000    0.000    0.000
 74.50   383.384  113.201    0.000  113.201    16.429  286.038    0.000  286.038     0.000    0.000    0.000    0.000
 74.60   371.585  102.607    0.000  102.607     0.000  283.227    0.000  283.227     0.000    0.000    0.000    0.000
 74.70   368.716   88.077    0.000   88.077     5.620  253.352    0.000  253.352     0.000    0.000    0.000    0.000
 74.80   343.870  125.926    0.000  125.926    20.147  247.038    0.000  247.038     0.000    0.000    0.000    0.000
 74.90   380.466   74.316    0.000   74.316    23.649  252.963    0.000  252.963     0.000    0.000    0.000    0.000
 75.00   350.741  117.922    0.000  117.922     5.448  299.873    0.000  299.873     0.000    0.000    0.000    0.000
 75.10   319.973  133.594    0.000  133.594     0.000  284.914    0.000  284.914     0.000    0.000    0.000    0.000
 75.20   333.469  119.486    0.000  119.486     3.805  285.905    0.000  285.905     0.000    0.000    0.000    0.000
 75.30   354.853   91.848    0.000   91.848    10.895  236.404    0.000  236.404     0.000    0.000    0.000    0.000
 75.40   362.981   96.741    0.000   96.741    16.688  257.674    0.000  257.674     0.000    0.000    0.000    0.000
 75.50   350.845  116.050    0.000  116.050    47.212  259.145    0.000  259.145     0.000    0.000    0.000    0.000
 75.60   343.986  110.354    0.000  110.354    20.147  264.592    0.000  264.592     0.000    0.000    0.000    0.000
 75.70   343.406  127.602    0.000  127.602    14.700  325.379    0.000  325.379     0.000    0.000    0.000    0.000
 75.80   351.061  107.666    0.000  107.666    19.974  275.834    0.000  275.834     0.000    0.000    0.000    0.000
 75.90   354.130  107.890    0.000  107.890    19.974  302.682    0.000  302.682     0.000    0.000    0.000    0.000
 76.00   369.617  103.914    0.000  103.914    14.527  314.918    0.000  314.918     0.000    0.000    0.000    0.000
 76.10   326.137  114.440    0.000  114.440     9.079  271.770    0.000  271.770     0.000    0.000    0.000    0.000
 76.20   369.936  101.830    0.000  101.830     3.718  276.526    0.000  276.526     0.000    0.000    0.000    0.000
 76.30   342.627  131.395    0.000  131.395     0.000  251.493    0.000  251.493     0.000    0.000    0.000    0.000
 76.40   355.175  126.730    0.000  126.730    19.974  307.482    0.000  307.482     0.000    0.000    0.000    0.000
 76.50   347.363  114.652    0.000  114.652    14.700  288.026    0.000  288.026     0.000    0.000    0.000    0.000
 76.60   350.758  105.563    0.000  105.563    22.482  291.785    0.000  291.785     0.000    0.000    0.000    0.000
 76.70   356.537  108.428    0.000  108.428     0.000  272.376    0.000  272.376     0.000    0.000    0.000    0.000
 76.80   369.189  121.346    0.000  121.346     0.000  207.654    0.000  207.654     0.000    0.000    0.000    0.000
 76.90   358.904   99.477    0.000   99.477     5.534  202.334    0.000  202.334     0.000    0.000    0.000    0.000
 77.00   368.143  111.456    0.000  111.456    11.154  195.245    0.000  195.245     0.000    0.000    0.000    0.000
 77.10   361.857  115.964    0.000  115.964     1.816  238.999    0.000  238.999     0.000    0.000    0.000    0.000
 77.20   388.422   87.910    0.000   87.910    16.947  197.622    0.000  197.622     0.000    0.000    0.000    0.000
 77.30   348.324  123.968    0.000  123.968     3.632  204.930    0.000  204.930     0.000    0.000    0.000    0.000
 77.40   375.065  124.197    0.000  124.197    16.429  236.015    0.000  236.015     0.000    0.000    0.000    0.000
 77.50   357.864  100.578    0.000  100.578     7.436  224.948    0.000  224.948     0.000    0.000    0.000    0.000
 77.60   370.687  112.203    0.000  112.203     0.000  215.653    0.000  215.653     0.000    0.000    0.000    0.000
 77.70   364.804   99.926    0.000   99.926    65.803  283.271    0.000  283.271     0.000    0.000    0.000    0.000
 77.80   376.038   86.437    0.000   86.437    15.132  252.399    0.000  252.399     0.000    0.000    0.000    0.000
 77.90   340.771  121.923    0.000  121.923     3.805  288.113    0.000  288.113     0.000    0.000    0.000    0.000
 78.00   407.808   80.045    0.000   80.045     0.000  316.300    0.000  316.300     0.000    0.000    0.000    0.000
 78.10   403.995   69.135    0.000   69.135     1.816  299.786    0.000  299.786     0.000    0.000    0.000    0.000
 78.20   399.398   48.125    0.000   48.125     3.805  237.918    0.000  237.918     0.000    0.000    0.000    0.000
 78.30   392.573   51.138    0.000   51.138    55.080  193.084    0.000  193.084     0.000    0.000    0.000    0.000
 78.40   430.332   51.719    0.000   51.719    42.844  276.567    0.000  276.567     0.000    0.000    0.000    0.000
 78.50   393.255   57.537    0.000   57.537     9.166  248.986    0.000  248.986     0.000    0.000    0.000    0.000
 78.60   374.455   84.793    0.000   84.793     0.000  224.213    0.000  224.213     0.000    0.000    0.000    0.000
 78.70   359.625   91.488    0.000   91.488     0.000  194.248    0.000  194.248     0.000    0.000    0.000    0.000
 78.80   361.241  101.451    0.000  101.451     0.000  285.259    0.000  285.259     0.000    0.000    0.000    0.000
 78.90   394.470   52.226    0.000   52.226    19.974  295.202    0.000  295.202     0.000    0.000    0.000    0.000
 79.00   399.362   97.110    0.000   97.110    27.238  279.552    0.000  279.552     0.000    0.000    0.000    0.000
 79.10   375.938  105.789    0.000  105.789     1.816  354.088    0.000  354.088     0.000    9.953    0.000    9.953
 79.20   377.870  135.749    0.000  135.749    50.844  260.011    0.000  260.011     0.000    0.000    0.000    0.000
 79.30   365.037   81.298    0.000   81.298    36.490  259.016    0.000  259.016     0.000    0.000    0.000    0.000
 79.40   375.564  117.400    0.000  117.400    14.700  330.915    0.000  330.915     0.000    0.000    0.000    0.000
 79.50   388.503  109.833    0.000  109.833    25.768  316.949    0.000  316.949     0.000    0.000    0.000    0.000
 79.60   362.725   91.456    0.000   91.456    16.602  302.680    0.000  302.680     0.000    0.000    0.000    0.000
 79.70   357.468   92.372    0.000   92.372    43.667  299.050    0.000  299.050     0.000    0.000    0.000    0.000
 79.80   368.339   92.062    0.000   92.062    12.884  358.712    0.000  358.712     0.000    9.953    0.000    9.953
 79.90   366.169  123.928    0.000  123.928    22.049  375.273    0.000  375.273     0.000    9.953    0.000    9.953
 80.00   406.006   91.556    0.000   91.556    26.373  361.696    0.000  361.696     0.000    0.000    0.000    0.000
 80.10   408.014   51.107    0.000   51.107    34.803  275.834    0.000  275.834     0.000    0.000    0.000    0.000
 80.20   384.046   87.454    0.000   87.454    46.433  287.333    0.000  287.333     0.000    0.000    0.000    0.000
 80.30   377.450  104.874    0.000  104.874     3.718  327.715    0.000  327.715     0.000    0.000    0.000    0.000
 80.40   377.556   92.700    0.000   92.700    14.700  363.901    0.000  363.901     0.000    0.000    0.000    0.000
 80.50   361.408  118.978    0.000  118.978    27.238  271.078    0.000  271.078     0.000    0.000    0.000    0.000
 80.60   427.697   99.774    0.000   99.774    12.711  334.460    0.000  334.460     0.000    0.000    0.000    0.000
 80.70   345.937  104.929    0.000  104.929    12.970  305.017    0.000  305.017     0.000    0.000    0.000    0.000
 80.80   377.706   93.723    0.000   93.723     7.263  285.259    0.000  285.259     0.000    0.000    0.000    0.000
 80.90   343.318  108.594    0.000  108.594     0.000  330.266    0.000  330.266     0.000   19.906    0.000   19.906
 81.00   379.007   97.319    0.000   97.319     7.263  292.782    0.000  292.782     0.000    0.000    0.000    0.000
 81.10   372.505   98.713    0.000   98.713    36.532  314.701    0.000  314.701     0.000   60.320    0.000   60.320
 81.20   364.140   91.423    0.000   91.423    35.020  252.920    0.000  252.920     0.000    9.953    0.000    9.953
 81.30   374.971   85.213    0.000   85.213    57.154  275.877    0.000  275.877     0.000   20.107    0.000   20.107
 81.40   359.002  110.538    0.000  110.538     9.511  309.513    0.000  309.513     0.000    0.000    0.000    0.000
 81.50   355.757  107.491    0.000  107.491    65.024  293.039    0.000  293.039     0.000    9.953    0.000    9.953
 81.60   361.499  118.076    0.000  118.076    18.418  340.425    0.000  340.425     0.000    9.953    0.000    9.953
 81.70   356.422   95.598    0.000   95.598    55.986  282.665    0.000  282.665     0.000   49.764    0.000   49.764
 81.80   337.980  110.832    0.000  110.832     9.079  313.794    0.000  313.794     0.000    0.000    0.000    0.000
 81.90   341.254  104.096    0.000  104.096    27.886  312.841    0.000  312.841     0.000   29.858    0.000   29.858
 82.00   330.422  104.759    0.000  104.759     0.000  338.649    0.000  338.649     0.000    0.000    0.000    0.000
 82.10   364.012  107.621    0.000  107.621    25.811  312.929    0.000  312.929     0.000   50.166    0.000   50.166
 82.20   350.587  114.824    0.000  114.824    65.455  318.332    0.000  318.332     0.000   99.528    0.000   99.528
 82.30   360.021  116.581    0.000  116.581     9.511  350.671    0.000  350.671     0.000   59.717    0.000   59.717
 82.40   351.158  105.250    0.000  105.250    50.973  302.467    0.000  302.467     0.000   79.623    0.000   79.623
 82.50   357.516  116.285    0.000  116.285    69.779  273.800    0.000  273.800     0.000   50.166    0.000   50.166
 82.60   376.749   93.006    0.000   93.006    45.870  280.763    0.000  280.763     0.000   20.308    0.000   20.308
 82.70   361.787  110.197    0.000  110.197    25.594  300.995    0.000  300.995     0.000   19.906    0.000   19.906
 82.80   378.710  118.740    0.000  118.740     9.252  358.885    0.000  358.885     0.000   40.213    0.000   40.213
 82.90   357.022  107.451    0.000  107.451    16.816  285.129    0.000  285.129     0.000    0.000    0.000    0.000
 83.00   349.698  119.907    0.000  119.907    41.850  224.644    0.000  224.644     0.000    0.000    0.000    0.000
 83.10   345.894  117.187    0.000  117.187    12.711  331.907    0.000  331.907     0.000   29.858    0.000   29.858
 83.20   362.230  112.634    0.000  112.634    12.926  285.777    0.000  285.777     0.000    9.953    0.000    9.953
 83.30   360.974  110.423    0.000  110.423    65.932  288.199    0.000  288.199     0.000   40.012    0.000   40.012
 83.40   384.670   82.791    0.000   82.791    16.602  303.418    0.000  303.418     0.000   69.670    0.000   69.670
 83.50   378.343   96.856    0.000   96.856    39.948  326.720    0.000  326.720     0.000   49.764    0.000   49.764
 83.60   393.894   85.213    0.000   85.213     0.000  347.819    0.000  347.819     0.000   60.923    0.000   60.923
 83.70   375.425  110.298    0.000  110.298    12.711  332.730    0.000  332.730     0.000   70.273    0.000   70.273
 83.80   399.788   79.467    0.000   79.467    32.857  286.297    0.000  286.297     0.000   19.906    0.000   19.906
 83.90   378.057  100.855    0.000  100.855    18.158  393.258    0.000  393.258     0.000   70.876    0.000   70.876
 84.00   376.568   99.349    0.000   99.349     3.632  328.667    0.000  328.667     0.000   19.906    0.000   19.906
 84.10   345.302  128.954    0.000  128.954    19.974  343.842    0.000  343.842     0.000   60.521    0.000   60.521
 84.20   394.485  121.222    0.000  121.222     1.816  369.220    0.000  369.220     0.000   40.414    0.000   40.414
 84.30   359.192   99.403    0.000   99.403    38.133  312.670    0.000  312.670     0.000   60.923    0.000   60.923
 84.40   377.176  102.477    0.000  102.477     1.816  351.969    0.000  351.969     0.000   19.906    0.000   19.906
 84.50   340.052  123.503    0.000  123.503     1.902  367.232    0.000  367.232     0.000   19.906    0.000   19.906
 84.60   380.540  105.817    0.000  105.817     0.000  394.166    0.000  394.166     0.000  129.387    0.000  129.387
 84.70   369.493   98.067    0.000   98.067     0.000  415.566    0.000  415.566     0.000   89.575    0.000   89.575
 84.80   361.057  100.420    0.000  100.420    41.764  359.016    0.000  359.016     0.000   69.670    0.000   69.670
 84.90   362.837  115.682    0.000  115.682    10.981  381.412    0.000  381.412     0.000  130.191    0.000  130.191
 85.00   363.439   99.126    0.000   99.126    27.452  339.516    0.000  339.516     0.000   90.983    0.000   90.983
 85.10   353.074  114.552    0.000  114.552    14.613  318.247    0.000  318.247     0.000   19.906    0.000   19.906
 85.20   370.995  112.637    0.000  112.637    47.212  355.126    0.000  355.126     0.000  139.541    0.000  139.541
 85.30   361.054  120.222    0.000  120.222    33.031  317.425    0.000  317.425     0.000   39.811    0.000   39.811
 85.40   368.181  102.451    0.000  102.451    29.053  335.930    0.000  335.930     0.000    0.000    0.000    0.000
 85.50   339.420  112.495    0.000  112.495    35.365  274.277    0.000  274.277     0.000    0.000    0.000    0.000
 85.60   363.492  112.288    0.000  112.288    39.948  370.819    0.000  370.819     0.000  129.387    0.000  129.387
 85.70   355.075  106.875    0.000  106.875    39.948  294.511    0.000  294.511     0.000   29.858    0.000   29.858
 85.80   357.486  102.887    0.000  102.887    34.674  342.760    0.000  342.760     0.000   49.764    0.000   49.764
 85.90   364.109  104.603    0.000  104.603    65.499  296.889    0.000  296.889     0.000   60.722    0.000   60.722
 86.00   359.652  102.925    0.000  102.925    38.219  321.445    0.000  321.445     0.000   79.824    0.000   79.824
 86.10   340.350  126.728    0.000  126.728     0.000  368.010    0.000  368.010     0.000   79.623    0.000   79.623
 86.20   387.606   87.423    0.000   87.423    43.580  376.439    0.000  376.439     0.000  181.563    0.000  181.563
 86.30   349.736   94.653    0.000   94.653    24.125  361.866    0.000  361.866     0.000   99.528    0.000   99.528
 86.40   369.868  117.061    0.000  117.061    31.129  327.153    0.000  327.153     0.000   79.623    0.000   79.623
 86.50   410.513   69.175    0.000   69.175    60.225  281.368    0.000  281.368     0.000    9.953    0.000    9.953
 86.60   388.149   67.724    0.000   67.724     3.805  340.036    0.000  340.036     0.000   39.811    0.000   39.811
 86.70   383.838   66.414    0.000   66.414    45.742  304.628    0.000  304.628     0.000   30.462    0.000   30.462
 86.80   380.534   87.805    0.000   87.805    35.106  307.741    0.000  307.741     0.000   20.107    0.000   20.107
 86.90   383.850  105.819    0.000  105.819     9.079  328.753    0.000  328.753     0.000    0.000    0.000    0.000
 87.00   372.014  124.783    0.000  124.783     7.263  325.380    0.000  325.380     0.000    0.000    0.000    0.000
 87.10   346.535  122.079    0.000  122.079    10.895  394.210    0.000  394.210     0.000   89.776    0.000   89.776
 87.20   348.178  128.771    0.000  128.771     9.079  390.231    0.000  390.231     0.000   50.166    0.000   50.166
 87.30   375.823  109.186    0.000  109.186    16.343  347.430    0.000  347.430     0.000   59.717    0.000   59.717
 87.40   342.252  122.038    0.000  122.038    23.606  418.767    0.000  418.767     0.000  159.446    0.000  159.446
 87.50   359.272  121.852    0.000  121.852    43.580  369.350    0.000  369.350     0.000   49.764    0.000   49.764
 87.60   314.719  118.543    0.000  118.543     3.632  326.591    0.000  326.591     0.000   59.717    0.000   59.717
 87.70   345.519  124.731    0.000  124.731     3.632  308.865    0.000  308.865     0.000    0.000    0.000    0.000
 87.80   366.296  126.461    0.000  126.461     0.000  358.153    0.000  358.153     0.000   39.811    0.000   39.811
 87.90   331.891  136.369    0.000  136.369     3.632  324.430    0.000  324.430     0.000   40.012    0.000   40.012
 88.00   326.081  138.821    0.000  138.821    60.874  325.035    0.000  325.035     0.000   80.829    0.000   80.829
 88.10   364.728  112.215    0.000  112.215    43.580  376.138    0.000  376.138     0.000  120.238    0.000  120.238
 88.20   355.261  116.427    0.000  116.427    18.158  361.438    0.000  361.438     0.000   70.072    0.000   70.072
 88.30   351.303  116.951    0.000  116.951    39.948  348.510    0.000  348.510     0.000   79.623    0.000   79.623
 88.40   381.128  114.711    0.000  114.711    16.602  357.589    0.000  357.589     0.000   40.414    0.000   40.414
 88.50   348.152  102.168    0.000  102.168    68.224  297.970    0.000  297.970     0.000   59.918    0.000   59.918
 88.60   332.251   97.969    0.000   97.969     0.000  366.581    0.000  366.581     0.000  109.883    0.000  109.883
 88.70   340.509  133.549    0.000  133.549    11.241  420.668    0.000  420.668     0.000   49.764    0.000   49.764
 88.80   392.628  108.116    0.000  108.116     5.448  334.806    0.000  334.806     0.000   49.764    0.000   49.764
 88.90   362.097  114.542    0.000  114.542    20.666  337.528    0.000  337.528     0.000   59.717    0.000   59.717
 89.00   374.785  100.517    0.000  100.517    83.700  314.442    0.000  314.442     0.000   49.764    0.000   49.764
 89.10   333.698  103.176    0.000  103.176    31.603  300.908    0.000  300.908     0.000   20.107    0.000   20.107
 89.20   357.822   86.918    0.000   86.918     0.000  270.041    0.000  270.041     0.000   19.906    0.000   19.906
 89.30   361.500  119.654    0.000  119.654     1.816  346.435    0.000  346.435     0.000  109.481    0.000  109.481
 89.40   354.745  106.043    0.000  106.043    30.133  313.144    0.000  313.144     0.000   29.858    0.000   29.858
 89.50   324.465   99.386    0.000   99.386     1.902  375.746    0.000  375.746     0.000   90.179    0.000   90.179
 89.60   350.849   90.285    0.000   90.285    29.312  271.813    0.000  271.813     0.000    0.000    0.000    0.000
 89.70   330.536  131.324    0.000  131.324    27.843  326.979    0.000  326.979     0.000   39.811    0.000   39.811
 89.80   360.025   92.570    0.000   92.570    25.983  355.860    0.000  355.860     0.000   39.811    0.000   39.811
 89.90   360.822  103.294    0.000  103.294    13.143  434.374    0.000  434.374     0.000  149.292    0.000  149.292
 90.00   360.766  118.570    0.000  118.570    13.316  371.814    0.000  371.814     0.000   59.717    0.000   59.717
 90.10   368.124  100.843    0.000  100.843     0.000  410.206    0.000  410.206     0.000   80.427    0.000   80.427
 90.20   385.872  113.287    0.000  113.287    20.493  381.585    0.000  381.585     0.000  119.635    0.000  119.635
 90.30   381.043  113.749    0.000  113.749    34.674  342.414    0.000  342.414     0.000   80.226    0.000   80.226
 90.40   354.150  113.807    0.000  113.807    18.245  347.949    0.000  347.949     0.000   29.858    0.000   29.858
 90.50   336.787  112.804    0.000  112.804     5.448  345.442    0.000  345.442     0.000   19.906    0.000   19.906
 90.60   348.644  121.177    0.000  121.177    45.396  250.714    0.000  250.714     0.000    0.000    0.000    0.000
 90.70   350.878  109.143    0.000  109.143     3.632  316.907    0.000  316.907     0.000    0.000    0.000    0.000
 90.80   340.021  118.514    0.000  118.514     1.816  327.931    0.000  327.931     0.000    0.000    0.000    0.000
 90.90   350.799  110.890    0.000  110.890     9.166  284.438    0.000  284.438     0.000    9.953    0.000    9.953
 91.00   382.006   82.863    0.000   82.863    36.317  304.801    0.000  304.801     0.000   39.811    0.000   39.811
 91.10   335.507  107.621    0.000  107.621    51.016  285.908    0.000  285.908     0.000   49.764    0.000   49.764
 91.20   338.871  119.163    0.000  119.163     9.382  326.288    0.000  326.288     0.000    9.953    0.000    9.953
 91.30   336.743  115.217    0.000  115.217    28.405  307.437    0.000  307.437     0.000    0.000    0.000    0.000
 91.40   334.032  103.815    0.000  103.815    35.711  321.271    0.000  321.271     0.000    9.953    0.000    9.953
 91.50   340.910  112.775    0.000  112.775    22.482  329.616    0.000  329.616     0.000    0.000    0.000    0.000
 91.60   367.883   98.387    0.000   98.387    24.210  323.866    0.000  323.866     0.000   50.769    0.000   50.769
 91.70   337.966   96.247    0.000   96.247    14.700  345.354    0.000  345.354     0.000   29.858    0.000   29.858
 91.80   359.466   98.178    0.000   98.178    18.634  326.719    0.000  326.719     0.000   50.367    0.000   50.367
 91.90   344.824  110.862    0.000  110.862    24.038  283.962    0.000  283.962     0.000   49.764    0.000   49.764
 92.00   344.971  107.071    0.000  107.071     0.000  351.795    0.000  351.795     0.000   79.623    0.000   79.623
 92.10   321.100  115.456    0.000  115.456     7.609  331.258    0.000  331.258     0.000   80.025    0.000   80.025
 92.20   351.764  110.815    0.000  110.815     7.523  335.238    0.000  335.238     0.000   69.670    0.000   69.670
 92.30   379.351   82.537    0.000   82.537    15.045  338.651    0.000  338.651     0.000   59.717    0.000   59.717
 92.40   370.502   94.135    0.000   94.135    14.527  393.129    0.000  393.129     0.000   49.764    0.000   49.764
 92.50   345.528  107.735    0.000  107.735    59.577  293.647    0.000  293.647     0.000   69.670    0.000   69.670
 92.60   337.748   98.418    0.000   98.418    13.316  296.152    0.000  296.152     0.000   29.858    0.000   29.858
 92.70   348.301  104.240    0.000  104.240    24.125  351.969    0.000  351.969     0.000    9.953    0.000    9.953
 92.80   363.336   94.502    0.000   94.502    47.082  288.155    0.000  288.155     0.000   89.575    0.000   89.575
 92.90   371.516  101.773    0.000  101.773    38.133  338.092    0.000  338.092     0.000   19.906    0.000   19.906
 93.00   339.244  113.834    0.000  113.834    14.613  320.105    0.000  320.105     0.000   39.811    0.000   39.811
 93.10   365.000  116.638    0.000  116.638    21.790  286.556    0.000  286.556     0.000    0.000    0.000    0.000
 93.20   361.630   97.191    0.000   97.191     0.000  326.937    0.000  326.937     0.000   39.811    0.000   39.811
 93.30   353.025  113.117    0.000  113.117     5.448  298.316    0.000  298.316     0.000    9.953    0.000    9.953
 93.40   293.510  155.877    0.000  155.877     1.902  308.865    0.000  308.865     0.000   19.906    0.000   19.906
 93.50   359.458  116.133    0.000  116.133    30.220  312.450    0.000  312.450     0.000   39.811    0.000   39.811
 93.60   356.603  112.774    0.000  112.774     0.000  339.082    0.000  339.082     0.000   79.623    0.000   79.623
 93.70   349.260  114.862    0.000  114.862     0.000  323.045    0.000  323.045     0.000    9.953    0.000    9.953
 93.80   355.522   93.246    0.000   93.246    12.754  246.521    0.000  246.521     0.000    9.953    0.000    9.953
 93.90   348.844  105.085    0.000  105.085    12.927  301.383    0.000  301.383     0.000    0.000    0.000    0.000
 94.00   349.036  105.014    0.000  105.014    12.711  254.779    0.000  254.779     0.000    0.000    0.000    0.000
 94.10   357.553  100.291    0.000  100.291    56.895  244.531    0.000  244.531     0.000   19.906    0.000   19.906
 94.20   344.370  101.970    0.000  101.970     9.166  276.396    0.000  276.396     0.000   29.858    0.000   29.858
 94.30   340.136  114.737    0.000  114.737     1.816  328.881    0.000  328.881     0.000    9.953    0.000    9.953
 94.40   330.447  106.001    0.000  106.001     5.707  316.903    0.000  316.903     0.000    0.000    0.000    0.000
 94.50   356.870  116.483    0.000  116.483     5.534  356.205    0.000  356.205     0.000   19.906    0.000   19.906
 94.60   338.861  121.757    0.000  121.757     0.000  321.921    0.000  321.921     0.000   69.670    0.000   69.670
 94.70   334.883  123.373    0.000  123.373     0.000  303.158    0.000  303.158     0.000   49.764    0.000   49.764
 94.80   340.304  122.911    0.000  122.911     0.000  328.796    0.000  328.796     0.000   19.906    0.000   19.906
 94.90   341.498  111.678    0.000  111.678     0.000  340.036    0.000  340.036     0.000   29.858    0.000   29.858
 95.00   335.195  115.511    0.000  115.511     0.000  320.235    0.000  320.235     0.000   29.858    0.000   29.858
 95.10   364.619  107.354    0.000  107.354    42.024  303.331    0.000  303.331     0.000   69.670    0.000   69.670
 95.20   343.287  107.560    0.000  107.560    23.606  280.849    0.000  280.849     0.000   69.871    0.000   69.871
 95.30   371.612   98.053    0.000   98.053    41.764  313.102    0.000  313.102     0.000    9.953    0.000    9.953
 95.40   367.422   92.952    0.000   92.952     0.000  347.558    0.000  347.558     0.000    0.000    0.000    0.000
 95.50   360.442  104.830    0.000  104.830    36.749  324.343    0.000  324.343     0.000   19.906    0.000   19.906
 95.60   373.027  108.734    0.000  108.734     0.000  308.517    0.000  308.517     0.000    0.000    0.000    0.000
 95.70   347.333  115.738    0.000  115.738     0.000  332.168    0.000  332.168     0.000    0.000    0.000    0.000
 95.80   348.682  118.134    0.000  118.134     0.000  316.862    0.000  316.862     0.000   10.154    0.000   10.154
 95.90   404.177  112.975    0.000  112.975    20.666  350.975    0.000  350.975     0.000   29.858    0.000   29.858
 96.00   335.383  117.468    0.000  117.468     0.000  403.806    0.000  403.806     0.000   80.427    0.000   80.427
 96.10   347.382  119.248    0.000  119.248     0.000  392.910    0.000  392.910     0.000   29.858    0.000   29.858
 96.20   346.865  115.626    0.000  115.626     0.000  367.750    0.000  367.750     0.000    0.000    0.000    0.000
 96.30   380.339   90.371    0.000   90.371    22.222  373.283    0.000  373.283     0.000    9.953    0.000    9.953
 96.40   339.632  125.333    0.000  125.333    25.422  331.520    0.000  331.520     0.000   19.906    0.000   19.906
 96.50   366.125  130.044    0.000  130.044     1.816  357.417    0.000  357.417     0.000   59.918    0.000   59.918
 96.60   351.290  116.387    0.000  116.387     0.000  356.553    0.000  356.553     0.000   29.858    0.000   29.858
 96.70   361.839  121.714    0.000  121.714     0.000  349.852    0.000  349.852     0.000    9.953    0.000    9.953
 96.80   361.100  100.392    0.000  100.392     7.609  332.857    0.000  332.857     0.000   49.965    0.000   49.965
 96.90   326.988  129.766    0.000  129.766     1.816  336.276    0.000  336.276     0.000   49.965    0.000   49.965
 97.00   349.051   97.081    0.000   97.081    25.422  355.472    0.000  355.472     0.000   39.811    0.000   39.811
 97.10   365.405  104.225    0.000  104.225    52.919  353.525    0.000  353.525     0.000   49.764    0.000   49.764
 97.20   339.999  113.564    0.000  113.564    23.606  314.659    0.000  314.659     0.000    9.953    0.000    9.953
 97.30   364.360  117.625    0.000  117.625     5.448  310.162    0.000  310.162     0.000    0.000    0.000    0.000
 97.40   368.013  121.376    0.000  121.376     0.000  379.121    0.000  379.121     0.000   69.670    0.000   69.670
 97.50   356.869  105.733    0.000  105.733     1.816  373.587    0.000  373.587     0.000   49.764    0.000   49.764
 97.60   361.273  105.735    0.000  105.735     0.000  327.543    0.000  327.543     0.000    9.953    0.000    9.953
 97.70   326.349  131.324    0.000  131.324     0.000  321.791    0.000  321.791     0.000   49.764    0.000   49.764
 97.80   356.327  129.939    0.000  129.939     0.000  427.198    0.000  427.198     0.000  119.434    0.000  119.434
 97.90   376.956   87.708    0.000   87.708     0.000  343.020    0.000  343.020     0.000   59.717    0.000   59.717
 98.00   337.960  119.301    0.000  119.301     0.000  287.767    0.000  287.767     0.000   39.811    0.000   39.811
 98.10   332.325  121.866    0.000  121.866     0.000  270.601    0.000  270.601     0.000   20.308    0.000   20.308
 98.20   364.260  102.308    0.000  102.308    10.981  251.535    0.000  251.535     0.000    0.000    0.000    0.000
 98.30   339.075  119.162    0.000  119.162     9.079  305.017    0.000  305.017     0.000    9.953    0.000    9.953
 98.40   357.046  110.412    0.000  110.412     1.816  292.263    0.000  292.263     0.000   20.107    0.000   20.107
 98.50   324.455  129.236    0.000  129.236     1.816  340.900    0.000  340.900     0.000    0.000    0.000    0.000
 98.60   337.737  120.876    0.000  120.876     0.000  361.092    0.000  361.092     0.000   99.930    0.000   99.930
 98.70   351.299  113.311    0.000  113.311     0.000  292.262    0.000  292.262     0.000   40.012    0.000   40.012
 98.80   312.519  131.184    0.000  131.184     5.534  272.720    0.000  272.720     0.000   50.367    0.000   50.367
 98.90   330.597  113.863    0.000  113.863     7.263  286.727    0.000  286.727     0.000   40.012    0.000   40.012
 99.00   334.090  116.272    0.000  116.272     0.000  258.367    0.000  258.367     0.000    0.000    0.000    0.000
 99.10   321.114  122.851    0.000  122.851     3.632  283.746    0.000  283.746     0.000    0.000    0.000    0.000
 99.20   335.408  114.200    0.000  114.200     0.000  272.850    0.000  272.850     0.000    0.000    0.000    0.000
 99.30   370.005   89.891    0.000   89.891    14.700  305.361    0.000  305.361     0.000   50.367    0.000   50.367
 99.40   346.497  103.126    0.000  103.126     3.718  295.158    0.000  295.158     0.000    0.000    0.000    0.000
 99.50   377.578   93.769    0.000   93.769     0.000  338.823    0.000  338.823     0.000   19.906    0.000   19.906
 99.60   341.102  113.385    0.000  113.385     5.448  329.138    0.000  329.138     0.000   30.060    0.000   30.060
 99.70   311.847  142.161    0.000  142.161     0.000  326.026    0.000  326.026     0.000    9.953    0.000    9.953
 99.80   328.407  119.486    0.000  119.486    29.701  298.529    0.000  298.529     0.000   69.670    0.000   69.670
 99.90   346.959  109.298    0.000  109.298     0.000  310.549    0.000  310.549     0.000    9.953    0.000    9.953
100.00   348.031  119.841    0.000  119.841     0.000  314.745    0.000  314.745     0.000   19.906    0.000   19.906
100.10   325.513  119.542    0.000  119.542     0.000  265.631    0.000  265.631     0.000    0.000    0.000    0.000
100.20   317.837  118.049    0.000  118.049    36.360  258.539    0.000  258.539     0.000    9.953    0.000    9.953
100.30   313.107  125.953    0.000  125.953     0.000  324.257    0.000  324.257     0.000   19.906    0.000   19.906
100.40   355.860  119.469    0.000  119.469     0.000  314.226    0.000  314.226     0.000   90.782    0.000   90.782
100.50   332.816  122.417    0.000  122.417     0.000  317.079    0.000  317.079     0.000   90.380    0.000   90.380
100.60   382.312  110.244    0.000  110.244    11.068  340.165    0.000  340.165     0.000  109.481    0.000  109.481
100.70   385.535   88.162    0.000   88.162     1.816  337.357    0.000  337.357     0.000  109.682    0.000  109.682
100.80   360.814  114.582    0.000  114.582     0.000  298.617    0.000  298.617     0.000   89.575    0.000   89.575
100.90   366.130   98.799    0.000   98.799     0.000  332.902    0.000  332.902     0.000   89.575    0.000   89.575
101.00   349.228  106.804    0.000  106.804     3.632  322.048    0.000  322.048     0.000   79.623    0.000   79.623
101.10   347.055  109.426    0.000  109.426     0.000  383.530    0.000  383.530     0.000   39.811    0.000   39.811
101.20   366.879  113.723    0.000  113.723     1.816  347.214    0.000  347.214     0.000   29.858    0.000   29.858
101.30   335.646  118.415    0.000  118.415     0.000  288.891    0.000  288.891     0.000    0.000    0.000    0.000
101.40   335.462  112.934    0.000  112.934     0.000  287.075    0.000  287.075     0.000    0.000    0.000    0.000
101.50   348.271  102.760    0.000  102.760     0.000  258.107    0.000  258.107     0.000    0.000    0.000    0.000
101.60   345.004  113.412    0.000  113.412     0.000  288.199    0.000  288.199     0.000    0.000    0.000    0.000
101.70   338.849  109.594    0.000  109.594     0.000  308.692    0.000  308.692     0.000   19.906    0.000   19.906
101.80   366.421   93.854    0.000   93.854    15.045  286.814    0.000  286.814     0.000    9.953    0.000    9.953
101.90   355.494  101.618    0.000  101.618    12.797  301.429    0.000  301.429     0.000   29.858    0.000   29.858
102.00   370.238   87.271    0.000   87.271     0.000  266.496    0.000  266.496     0.000    0.000    0.000    0.000
102.10   348.440  114.032    0.000  114.032     0.000  273.239    0.000  273.239     0.000    0.000    0.000    0.000
102.20   364.701   91.570    0.000   91.570     0.000  290.704    0.000  290.704     0.000    0.000    0.000    0.000
102.30   335.532  104.914    0.000  104.914     0.000  247.167    0.000  247.167     0.000    0.000    0.000    0.000
102.40   335.513  109.055    0.000  109.055     0.000  306.487    0.000  306.487     0.000   10.154    0.000   10.154
102.50   375.280  102.759    0.000  102.759     0.000  378.428    0.000  378.428     0.000   19.906    0.000   19.906
102.60   371.814  106.942    0.000  106.942    15.131  303.719    0.000  303.719     0.000    9.953    0.000    9.953
102.70   363.608  109.523    0.000  109.523     0.000  344.836    0.000  344.836     0.000    0.000    0.000    0.000
102.80   367.117  100.339    0.000  100.339     0.000  285.388    0.000  285.388     0.000    0.000    0.000    0.000
102.90   365.227   82.214    0.000   82.214     0.000  305.836    0.000  305.836     0.000   39.811    0.000   39.811
103.00   326.369  124.704    0.000  124.704     0.000  322.484    0.000  322.484     0.000   19.906    0.000   19.906
103.10   345.278  120.937    0.000  120.937     0.000  325.640    0.000  325.640     0.000   19.906    0.000   19.906
103.20   333.507  113.414    0.000  113.414     0.000  329.315    0.000  329.315     0.000    0.000    0.000    0.000
103.30   394.577   97.985    0.000   97.985     0.000  333.334    0.000  333.334     0.000   19.906    0.000   19.906
103.40   367.952  100.533    0.000  100.533     0.000  343.063    0.000  343.063     0.000    9.953    0.000    9.953
103.50   351.241  108.199    0.000  108.199     1.816  303.331    0.000  303.331     0.000    9.953    0.000    9.953
103.60   369.602   86.719    0.000   86.719    21.790  299.395    0.000  299.395     0.000    0.000    0.000    0.000
103.70   381.305   89.047    0.000   89.047    20.492  307.827    0.000  307.827     0.000    9.953    0.000    9.953
103.80   378.966   86.506    0.000   86.506    12.926  276.267    0.000  276.267     0.000    0.000    0.000    0.000
103.90   363.050  104.903    0.000  104.903     0.000  320.625    0.000  320.625     0.000    0.000    0.000    0.000
104.00   373.470   88.615    0.000   88.615     0.000  336.881    0.000  336.881     0.000    0.000    0.000    0.000
104.10   358.523   96.446    0.000   96.446     0.000  283.962    0.000  283.962     0.000    0.000    0.000    0.000
104.20   357.818  108.932    0.000  108.932     0.000  318.674    0.000  318.674     0.000    0.000    0.000    0.000
104.30   345.794   96.631    0.000   96.631     0.000  254.217    0.000  254.217     0.000    9.953    0.000    9.953
104.40   355.387  115.500    0.000  115.500    11.414  352.661    0.000  352.661     0.000    0.000    0.000    0.000
104.50   377.717  104.027    0.000  104.027     0.000  368.183    0.000  368.183     0.000    9.953    0.000    9.953
104.60   368.451  120.208    0.000  120.208     0.000  354.606    0.000  354.606     0.000    9.953    0.000    9.953
104.70   391.560   81.179    0.000   81.179     0.000  357.028    0.000  357.028     0.000    0.000    0.000    0.000
104.80   377.113  107.959    0.000  107.959     0.000  404.715    0.000  404.715     0.000   19.906    0.000   19.906
104.90   361.721  110.369    0.000  110.369     0.000  322.311    0.000  322.311     0.000    0.000    0.000    0.000
105.00   325.802  124.883    0.000  124.883     0.000  335.152    0.000  335.152     0.000    0.000    0.000    0.000
105.10   366.010  111.607    0.000  111.607     0.000  304.671    0.000  304.671     0.000    0.000    0.000    0.000
105.20   389.741  127.490    0.000  127.490     0.000  341.550    0.000  341.550     0.000   20.107    0.000   20.107
105.30   384.052  107.762    0.000  107.762     0.000  376.482    0.000  376.482     0.000   20.308    0.000   20.308
105.40   372.566  114.863    0.000  114.863     0.000  332.341    0.000  332.341     0.000   10.154    0.000   10.154
105.50   363.824  120.045    0.000  120.045     0.000  373.198    0.000  373.198     0.000   59.918    0.000   59.918
105.60   370.848  106.482    0.000  106.482     3.718  369.825    0.000  369.825     0.000    9.953    0.000    9.953
105.70   375.086  108.465    0.000  108.465     0.000  330.829    0.000  330.829     0.000   49.764    0.000   49.764
105.80   355.219  133.803    0.000  133.803     0.000  294.425    0.000  294.425     0.000   20.308    0.000   20.308
105.90   351.262  107.241    0.000  107.241     1.816  282.406    0.000  282.406     0.000    0.000    0.000    0.000
106.00   358.272  124.615    0.000  124.615     0.000  308.389    0.000  308.389     0.000    9.953    0.000    9.953
106.10   358.330  115.664    0.000  115.664     3.632  310.291    0.000  310.291     0.000   40.213    0.000   40.213
106.20   388.511  112.160    0.000  112.160     0.000  352.661    0.000  352.661     0.000    9.953    0.000    9.953
106.30   349.809  132.251    0.000  132.251     0.000  320.193    0.000  320.193     0.000    0.000    0.000    0.000
106.40   375.871   97.996    0.000   97.996     1.816  277.780    0.000  277.780     0.000    0.000    0.000    0.000
106.50   338.270  111.423    0.000  111.423     1.902  295.286    0.000  295.286     0.000    9.953    0.000    9.953
106.60   335.724  119.260    0.000  119.260     0.000  339.302    0.000  339.302     0.000   20.107    0.000   20.107
106.70   329.717  125.474    0.000  125.474     0.000  318.116    0.000  318.116     0.000   10.154    0.000   10.154
106.80   342.757  108.990    0.000  108.990     5.448  349.505    0.000  349.505     0.000   20.107    0.000   20.107
106.90   357.968  111.610    0.000  111.610    11.068  345.956    0.000  345.956     0.000   29.858    0.000   29.858
107.00   352.422   97.360    0.000   97.360     0.000  311.892    0.000  311.892     0.000    9.953    0.000    9.953
107.10   360.582   97.179    0.000   97.179     0.000  312.972    0.000  312.972     0.000    9.953    0.000    9.953
107.20   365.007  103.804    0.000  103.804     0.000  344.878    0.000  344.878     0.000    9.953    0.000    9.953
107.30   351.302  122.954    0.000  122.954     0.000  341.029    0.000  341.029     0.000   39.811    0.000   39.811
107.40   373.595  105.775    0.000  105.775     0.000  312.843    0.000  312.843     0.000    0.000    0.000    0.000
107.50   350.471  117.541    0.000  117.541     0.000  321.705    0.000  321.705     0.000   30.462    0.000   30.462
107.60   371.341  110.034    0.000  110.034     0.000  293.127    0.000  293.127     0.000    0.000    0.000    0.000
107.70   339.743  108.671    0.000  108.671     0.000  306.875    0.000  306.875     0.000    9.953    0.000    9.953
107.80   378.928  122.827    0.000  122.827     0.000  332.168    0.000  332.168     0.000   39.811    0.000   39.811
107.90   377.701   96.982    0.000   96.982     0.000  311.286    0.000  311.286     0.000   39.811    0.000   39.811
108.00   377.395  110.735    0.000  110.735     0.000  299.223    0.000  299.223     0.000    9.953    0.000    9.953
108.10   368.061  107.140    0.000  107.140    18.158  308.260    0.000  308.260     0.000   29.858    0.000   29.858
108.20   360.103  122.924    0.000  122.924     0.000  310.291    0.000  310.291     0.000   30.462    0.000   30.462
108.30   367.283   97.814    0.000   97.814     0.000  320.884    0.000  320.884     0.000    0.000    0.000    0.000
108.40   363.489  114.553    0.000  114.553     0.000  293.733    0.000  293.733     0.000   29.858    0.000   29.858
108.50   362.974  106.548    0.000  106.548     9.252  331.692    0.000  331.692     0.000   30.261    0.000   30.261
108.60   358.470  124.504    0.000  124.504     3.718  311.373    0.000  311.373     0.000   39.811    0.000   39.811
108.70   351.825  107.986    0.000  107.986     3.718  281.541    0.000  281.541     0.000    0.000    0.000    0.000
108.80   375.192  101.705    0.000  101.705     0.000  345.355    0.000  345.355     0.000   19.906    0.000   19.906
108.90   381.180   88.937    0.000   88.937     0.000  328.364    0.000  328.364     0.000   20.308    0.000   20.308
109.00   336.253  104.114    0.000  104.114     1.816  309.470    0.000  309.470     0.000   50.367    0.000   50.367
109.10   379.038   97.375    0.000   97.375     1.902  298.316    0.000  298.316     0.000   39.811    0.000   39.811
109.20   348.661  113.892    0.000  113.892    12.884  352.748    0.000  352.748     0.000   49.764    0.000   49.764
109.30   366.417  112.384    0.000  112.384    16.343  262.345    0.000  262.345     0.000   59.717    0.000   59.717
109.40   384.379   89.459    0.000   89.459    21.790  341.463    0.000  341.463     0.000   39.811    0.000   39.811
109.50   378.236   89.738    0.000   89.738    30.004  310.076    0.000  310.076     0.000   89.575    0.000   89.575
109.60   367.410  101.783    0.000  101.783    32.858  290.102    0.000  290.102     0.000   59.717    0.000   59.717
109.70   342.000  116.836    0.000  116.836    16.343  305.839    0.000  305.839     0.000   49.764    0.000   49.764
109.80   398.128   84.144    0.000   84.144    11.068  296.716    0.000  296.716     0.000   49.764    0.000   49.764
109.90   390.017   81.693    0.000   81.693     9.079  301.385    0.000  301.385     0.000   39.811    0.000   39.811
110.00   351.953  108.452    0.000  108.452     0.000  337.227    0.000  337.227     0.000   19.906    0.000   19.906
110.10   356.862  118.555    0.000  118.555     0.000  292.262    0.000  292.262     0.000   29.858    0.000   29.858
110.20   369.422   99.842    0.000   99.842     7.609  310.205    0.000  310.205     0.000   19.906    0.000   19.906
110.30   389.531   75.914    0.000   75.914     3.632  308.865    0.000  308.865     0.000   29.858    0.000   29.858
110.40   358.416  103.168    0.000  103.168    19.974  295.159    0.000  295.159     0.000    9.953    0.000    9.953
110.50   356.369  107.083    0.000  107.083     7.306  265.198    0.000  265.198     0.000    0.000    0.000    0.000
110.60   333.022  109.270    0.000  109.270     3.632  284.827    0.000  284.827     0.000    0.000    0.000    0.000
110.70   387.808   85.296    0.000   85.296     9.252  321.490    0.000  321.490     0.000    9.953    0.000    9.953
110.80   344.373  119.654    0.000  119.654     5.534  302.595    0.000  302.595     0.000   20.107    0.000   20.107
110.90   380.643  105.129    0.000  105.129     7.436  384.958    0.000  384.958     0.000   29.858    0.000   29.858
111.00   353.909   98.641    0.000   98.641    41.807  248.424    0.000  248.424     0.000    0.000    0.000    0.000
111.10   388.028   78.490    0.000   78.490     7.263  289.323    0.000  289.323     0.000    0.000    0.000    0.000
111.20   340.757  107.605    0.000  107.605     1.816  288.502    0.000  288.502     0.000    0.000    0.000    0.000
111.30   343.575  107.903    0.000  107.903     1.816  297.624    0.000  297.624     0.000    9.953    0.000    9.953
111.40   333.500  134.940    0.000  134.940     0.000  301.123    0.000  301.123     0.000    9.953    0.000    9.953
111.50   330.730  106.438    0.000  106.438     0.000  288.586    0.000  288.586     0.000    0.000    0.000    0.000
111.60   331.362  109.231    0.000  109.231     9.079  265.112    0.000  265.112     0.000    0.000    0.000    0.000
111.70   343.018  104.367    0.000  104.367     3.632  266.539    0.000  266.539     0.000    0.000    0.000    0.000
111.80   341.063  107.186    0.000  107.186     0.000  299.048    0.000  299.048     0.000    9.953    0.000    9.953
111.90   337.103  106.547    0.000  106.547     0.000  257.242    0.000  257.242     0.000    0.000    0.000    0.000
112.00   366.926  119.691    0.000  119.691     0.000  269.521    0.000  269.521     0.000   20.308    0.000   20.308
112.10   335.118  115.383    0.000  115.383     5.577  262.950    0.000  262.950     0.000   19.906    0.000   19.906
112.20   329.194  109.015    0.000  109.015     3.718  299.526    0.000  299.526     0.000    0.000    0.000    0.000
112.30   356.488  107.789    0.000  107.789     1.902  294.811    0.000  294.811     0.000   19.906    0.000   19.906
112.40   351.797  110.639    0.000  110.639     0.000  302.246    0.000  302.246     0.000   29.858    0.000   29.858
112.50   349.740  108.676    0.000  108.676     1.816  315.307    0.000  315.307     0.000   59.717    0.000   59.717
112.60   338.244  109.804    0.000  109.804     0.000  337.353    0.000  337.353     0.000  109.481    0.000  109.481
112.70   358.165   99.881    0.000   99.881     0.000  288.587    0.000  288.587     0.000   19.906    0.000   19.906
112.80   326.300  122.698    0.000  122.698     0.000  308.084    0.000  308.084     0.000    0.000    0.000    0.000
112.90   334.509  114.352    0.000  114.352     0.000  336.880    0.000  336.880     0.000   39.811    0.000   39.811
113.00   332.857  112.650    0.000  112.650     3.718  280.373    0.000  280.373     0.000    0.000    0.000    0.000
113.10   339.676  124.346    0.000  124.346     0.000  322.570    0.000  322.570     0.000    0.000    0.000    0.000
113.20   330.609  114.905    0.000  114.905     7.436  348.683    0.000  348.683     0.000   39.811    0.000   39.811
113.30   342.956  118.793    0.000  118.793     0.000  332.512    0.000  332.512     0.000   39.811    0.000   39.811
113.40   326.722  110.577    0.000  110.577    21.920  288.761    0.000  288.761     0.000   19.906    0.000   19.906
113.50   330.224  121.404    0.000  121.404    19.974  281.368    0.000  281.368     0.000   29.858    0.000   29.858
113.60   325.479   68.544    0.000   68.544    44.747  225.034    0.000  225.034     0.000    9.953    0.000    9.953
113.70   356.003   87.700    0.000   87.700    11.153  257.934    0.000  257.934     0.000   19.906    0.000   19.906
113.80   353.199   85.331    0.000   85.331    18.763  266.104    0.000  266.104     0.000   29.858    0.000   29.858
113.90   373.911   82.667    0.000   82.667    78.124  243.970    0.000  243.970     0.000   39.811    0.000   39.811
114.00   384.473   42.501    0.000   42.501    26.069  273.108    0.000  273.108     0.000   29.858    0.000   29.858
114.10   403.251   66.659    0.000   66.659    22.135  297.235    0.000  297.235     0.000   19.906    0.000   19.906
114.20   392.013   47.236    0.000   47.236    21.790  244.921    0.000  244.921     0.000    9.953    0.000    9.953
114.30   381.042   75.842    0.000   75.842    55.469  226.329    0.000  226.329     0.000   29.858    0.000   29.858
114.40   361.683   71.560    0.000   71.560    30.912  273.974    0.000  273.974     0.000   59.717    0.000   59.717
114.50   351.181   79.758    0.000   79.758    12.711  261.133    0.000  261.133     0.000   49.764    0.000   49.764
114.60   382.794   85.456    0.000   85.456    16.343  309.730    0.000  309.730     0.000   39.811    0.000   39.811
114.70   386.690   60.737    0.000   60.737    14.527  293.776    0.000  293.776     0.000    0.000    0.000    0.000
114.80   385.076   60.936    0.000   60.936    56.550  268.312    0.000  268.312     0.000   19.906    0.000   19.906
114.90   371.169   72.717    0.000   72.717    43.580  248.856    0.000  248.856     0.000    0.000    0.000    0.000
115.00   400.001   74.052    0.000   74.052    69.694  262.906    0.000  262.906     0.000   39.811    0.000   39.811
115.10   357.576   67.517    0.000   67.517    41.764  244.705    0.000  244.705     0.000    0.000    0.000    0.000
115.20   377.725   74.534    0.000   74.534    16.343  285.431    0.000  285.431     0.000   19.906    0.000   19.906
115.30   368.228   80.016    0.000   80.016    10.895  361.395    0.000  361.395     0.000   39.811    0.000   39.811
115.40   352.062   85.146    0.000   85.146     9.252  256.638    0.000  256.638     0.000   29.858    0.000   29.858
115.50   386.718   74.690    0.000   74.690    50.844  264.938    0.000  264.938     0.000   39.811    0.000   39.811
115.60   359.324   76.297    0.000   76.297     0.000  273.716    0.000  273.716     0.000   39.811    0.000   39.811
115.70   394.371   81.665    0.000   81.665     7.263  287.940    0.000  287.940     0.000   29.858    0.000   29.858
115.80   349.527   88.740    0.000   88.740     7.263  274.407    0.000  274.407     0.000   29.858    0.000   29.858
115.90   343.663   76.747    0.000   76.747    47.385  255.298    0.000  255.298     0.000    9.953    0.000    9.953
116.00   390.951   71.377    0.000   71.377    49.028  232.167    0.000  232.167     0.000    0.000    0.000    0.000
116.10   367.423   65.938    0.000   65.938    29.313  282.318    0.000  282.318     0.000    9.953    0.000    9.953
116.20   397.277   57.679    0.000   57.679    47.385  233.637    0.000  233.637     0.000   20.308    0.000   20.308
116.30   407.608   25.647    0.000   25.647    58.712  295.721    0.000  295.721     0.000   99.528    0.000   99.528
116.40   435.079   39.838    0.000   39.838    59.923  276.785    0.000  276.785     0.000   39.811    0.000   39.811
116.50   389.130   44.263    0.000   44.263    23.606  270.906    0.000  270.906     0.000   30.261    0.000   30.261
116.60   383.583   82.690    0.000   82.690     9.079  328.796    0.000  328.796     0.000   19.906    0.000   19.906
116.70   354.502   82.073    0.000   82.073     0.000  317.858    0.000  317.858     0.000   49.764    0.000   49.764
116.80   352.947   96.830    0.000   96.830     0.000  284.092    0.000  284.092     0.000    0.000    0.000    0.000
116.90   374.604  118.193    0.000  118.193     5.448  280.763    0.000  280.763     0.000    9.953    0.000    9.953
117.00   315.013  131.294    0.000  131.294     0.000  286.297    0.000  286.297     0.000   20.308    0.000   20.308
117.10   396.349   72.936    0.000   72.936     0.000  325.378    0.000  325.378     0.000   60.119    0.000   60.119
117.20   379.703   62.542    0.000   62.542    26.199  270.642    0.000  270.642     0.000   49.764    0.000   49.764
117.30   352.112  103.437    0.000  103.437     1.902  275.227    0.000  275.227     0.000   39.811    0.000   39.811
117.40   370.964   79.650    0.000   79.650    18.158  258.886    0.000  258.886     0.000   50.367    0.000   50.367
117.50   376.196   82.679    0.000   82.679    18.244  238.911    0.000  238.911     0.000   20.308    0.000   20.308
117.60   376.688   46.786    0.000   46.786    14.527  251.147    0.000  251.147     0.000    9.953    0.000    9.953
117.70   372.148   81.778    0.000   81.778     5.707  287.248    0.000  287.248     0.000   29.858    0.000   29.858
117.80   372.764   74.802    0.000   74.802     7.609  259.707    0.000  259.707     0.000    9.953    0.000    9.953
117.90   362.968   88.909    0.000   88.909     9.079  315.783    0.000  315.783     0.000   50.166    0.000   50.166
118.00   365.730   90.261    0.000   90.261     5.620  272.376    0.000  272.376     0.000    0.000    0.000    0.000
118.10   368.457   89.893    0.000   89.893     5.707  306.314    0.000  306.314     0.000   10.154    0.000   10.154
118.20   384.774   67.755    0.000   67.755     5.707  258.711    0.000  258.711     0.000    0.000    0.000    0.000
118.30   407.658   55.367    0.000   55.367     1.859  242.369    0.000  242.369     0.000    0.000    0.000    0.000
118.40   397.575   99.198    0.000   99.198     0.000  234.415    0.000  234.415     0.000    0.000    0.000    0.000
118.50   381.157   60.274    0.000   60.274     0.000  261.740    0.000  261.740     0.000    0.000    0.000    0.000
118.60   368.772   78.267    0.000   78.267    20.061  297.365    0.000  297.365     0.000   69.871    0.000   69.871
118.70   394.440   71.108    0.000   71.108    84.653  279.077    0.000  279.077     0.000   39.811    0.000   39.811
118.80   362.444   77.391    0.000   77.391    47.644  287.983    0.000  287.983     0.000  119.635    0.000  119.635
118.90   391.205   62.960    0.000   62.960    57.588  297.450    0.000  297.450     0.000   49.764    0.000   49.764
119.00   401.527   57.720    0.000   57.720    57.156  290.361    0.000  290.361     0.000   39.811    0.000   39.811
119.10   409.949   45.166    0.000   45.166     1.902  266.496    0.000  266.496     0.000    9.953    0.000    9.953
119.20   338.187  106.648    0.000  106.648     0.000  302.423    0.000  302.423     0.000   30.060    0.000   30.060
119.30   374.962   70.744    0.000   70.744     7.263  247.645    0.000  247.645     0.000    0.000    0.000    0.000
119.40   339.684  115.640    0.000  115.640     0.000  314.832    0.000  314.832     0.000    0.000    0.000    0.000
119.50   356.208   91.063    0.000   91.063     0.000  262.086    0.000  262.086     0.000    0.000    0.000    0.000
119.60   391.521   54.003    0.000   54.003     3.632  295.417    0.000  295.417     0.000    0.000    0.000    0.000
119.70   403.119   59.851    0.000   59.851     0.000  277.391    0.000  277.391     0.000    0.000    0.000    0.000
119.80   392.321   48.479    0.000   48.479    46.001  263.123    0.000  263.123     0.000    0.000    0.000    0.000
119.90   383.861   64.712    0.000   64.712     0.000  294.682    0.000  294.682     0.000    0.000    0.000    0.000
120.00   365.801   70.209    0.000   70.209     9.079  229.573    0.000  229.573     0.000    0.000    0.000    0.000
120.10   360.375   97.338    0.000   97.338     0.000  290.102    0.000  290.102     0.000   19.906    0.000   19.906
120.20   347.741   98.910    0.000   98.910     3.805  250.758    0.000  250.758     0.000   10.154    0.000   10.154
120.30   385.879   71.179    0.000   71.179    36.490  304.974    0.000  304.974     0.000   49.764    0.000   49.764
120.40   408.719   55.113    0.000   55.113    74.882  283.746    0.000  283.746     0.000   49.965    0.000   49.965
120.50   417.106   71.686    0.000   71.686    29.053  324.084    0.000  324.084     0.000   29.858    0.000   29.858
120.60   395.688   50.844    0.000   50.844    54.821  244.403    0.000  244.403     0.000    0.000    0.000    0.000
120.70   357.340   77.479    0.000   77.479    43.753  248.856    0.000  248.856     0.000    0.000    0.000    0.000
120.80   364.788   90.457    0.000   90.457     9.252  307.136    0.000  307.136     0.000    0.000    0.000    0.000
120.90   353.468   75.829    0.000   75.829     0.000  276.440    0.000  276.440     0.000    0.000    0.000    0.000
121.00   358.774  102.422    0.000  102.422     1.816  303.331    0.000  303.331     0.000   20.308    0.000   20.308
121.10   347.643  106.976    0.000  106.976     0.000  288.891    0.000  288.891     0.000   20.308    0.000   20.308
121.20   373.423   94.728    0.000   94.728    14.613  269.522    0.000  269.522     0.000    0.000    0.000    0.000
121.30   377.865   92.754    0.000   92.754     0.000  344.404    0.000  344.404     0.000    9.953    0.000    9.953
121.40   383.354   72.208    0.000   72.208    20.234  287.247    0.000  287.247     0.000   19.906    0.000   19.906
121.50   389.151   79.028    0.000   79.028    10.895  264.548    0.000  264.548     0.000    0.000    0.000    0.000
121.60   385.172   87.288    0.000   87.288    29.659  331.909    0.000  331.909     0.000   49.764    0.000   49.764
121.70   412.845   69.844    0.000   69.844    15.088  282.838    0.000  282.838     0.000   29.858    0.000   29.858
121.80   397.278   87.331    0.000   87.331    16.688  357.069    0.000  357.069     0.000   59.717    0.000   59.717
121.90   415.717   41.275    0.000   41.275    45.482  319.370    0.000  319.370     0.000   99.528    0.000   99.528
122.00   374.020   84.510    0.000   84.510    47.990  279.638    0.000  279.638     0.000    9.953    0.000    9.953
122.10   396.519   50.549    0.000   50.549    67.186  288.890    0.000  288.890     0.000   39.811    0.000   39.811
122.20   382.783   83.268    0.000   83.268    56.464  272.505    0.000  272.505     0.000    0.000    0.000    0.000
122.30   383.823   96.110    0.000   96.110    58.107  289.107    0.000  289.107     0.000   29.858    0.000   29.858
122.40   389.708  104.870    0.000  104.870    39.948  284.049    0.000  284.049     0.000   40.012    0.000   40.012
122.50   406.627   95.322    0.000   95.322    49.028  238.739    0.000  238.739     0.000    0.000    0.000    0.000
122.60   399.139   95.083    0.000   95.083    47.212  232.168    0.000  232.168     0.000    0.000    0.000    0.000
122.70   424.544   80.833    0.000   80.833    49.028  274.451    0.000  274.451     0.000   10.154    0.000   10.154
122.80   402.760   71.290    0.000   71.290    52.832  308.174    0.000  308.174     0.000   69.670    0.000   69.670
122.90   415.747   58.397    0.000   58.397    45.396  284.827    0.000  284.827     0.000   59.717    0.000   59.717
123.00   383.893   84.914    0.000   84.914    78.081  294.252    0.000  294.252     0.000  109.481    0.000  109.481
123.10   385.343   83.875    0.000   83.875    34.933  300.174    0.000  300.174     0.000   29.858    0.000   29.858
123.20   390.403   55.282    0.000   55.282    29.053  285.388    0.000  285.388     0.000   49.764    0.000   49.764
123.30   364.760  104.467    0.000  104.467    18.504  347.603    0.000  347.603     0.000   29.858    0.000   29.858
123.40   363.353   97.462    0.000   97.462     3.632  281.887    0.000  281.887     0.000   29.858    0.000   29.858
123.50   356.740   88.893    0.000   88.893     0.000  318.115    0.000  318.115     0.000   49.764    0.000   49.764
123.60   360.003  101.055    0.000  101.055    16.343  347.386    0.000  347.386     0.000   79.623    0.000   79.623
123.70   387.233   94.660    0.000   94.660    63.554  338.783    0.000  338.783     0.000   39.811    0.000   39.811
123.80   388.332   90.317    0.000   90.317    32.900  299.008    0.000  299.008     0.000   39.811    0.000   39.811
123.90   381.352  111.551    0.000  111.551    42.326  312.886    0.000  312.886     0.000    9.953    0.000    9.953
124.00   359.519  106.085    0.000  106.085    68.049  251.450    0.000  251.450     0.000   29.858    0.000   29.858
124.10   334.023  109.777    0.000  109.777    25.854  322.441    0.000  322.441     0.000    9.953    0.000    9.953
124.20   357.036  113.453    0.000  113.453     0.000  323.997    0.000  323.997     0.000    9.953    0.000    9.953
124.30   351.822  105.902    0.000  105.902    31.474  349.332    0.000  349.332     0.000   40.213    0.000   40.213
124.40   374.061   86.624    0.000   86.624    18.158  305.320    0.000  305.320     0.000   20.107    0.000   20.107
124.50   359.080  101.477    0.000  101.477    16.688  306.616    0.000  306.616     0.000   29.858    0.000   29.858
124.60   348.092  109.284    0.000  109.284    25.422  307.871    0.000  307.871     0.000   20.308    0.000   20.308
124.70   331.203  127.253    0.000  127.253     7.263  279.207    0.000  279.207     0.000   19.906    0.000   19.906
124.80   374.933  108.383    0.000  108.383     5.448  332.125    0.000  332.125     0.000   19.906    0.000   19.906
124.90   343.574  112.457    0.000  112.457    11.068  333.420    0.000  333.420     0.000   29.858    0.000   29.858
125.00   348.374  116.708    0.000  116.708    16.602  283.097    0.000  283.097     0.000   59.717    0.000   59.717
125.10   372.096   80.793    0.000   80.793    18.158  317.685    0.000  317.685     0.000   29.858    0.000   29.858
125.20   337.049  115.876    0.000  115.876    36.619  301.817    0.000  301.817     0.000   39.811    0.000   39.811
125.30   376.523  103.437    0.000  103.437    30.869  362.995    0.000  362.995     0.000   69.670    0.000   69.670
125.40   405.238  101.226    0.000  101.226     1.816  329.618    0.000  329.618     0.000   49.764    0.000   49.764
125.50   378.652  105.381    0.000  105.381    14.527  365.155    0.000  365.155     0.000   89.977    0.000   89.977
125.60   364.306  103.407    0.000  103.407    54.475  299.008    0.000  299.008     0.000   49.764    0.000   49.764
125.70   350.349  115.663    0.000  115.663    16.343  368.183    0.000  368.183     0.000   59.918    0.000   59.918
125.80   363.802   84.712    0.000   84.712    16.343  338.092    0.000  338.092     0.000   29.858    0.000   29.858
125.90   353.089   96.745    0.000   96.745     5.707  293.212    0.000  293.212     0.000    0.000    0.000    0.000
126.00   384.927   81.653    0.000   81.653    14.700  304.239    0.000  304.239     0.000    0.000    0.000    0.000
126.10   375.482   99.507    0.000   99.507    18.547  259.187    0.000  259.187     0.000    0.000    0.000    0.000
126.20   361.377   96.646    0.000   96.646    27.238  282.146    0.000  282.146     0.000    0.000    0.000    0.000
126.30   369.620   83.568    0.000   83.568     0.000  349.504    0.000  349.504     0.000    0.000    0.000    0.000
126.40   352.726   98.477    0.000   98.477     0.000  311.027    0.000  311.027     0.000    0.000    0.000    0.000
126.50   378.270   88.868    0.000   88.868    21.790  269.176    0.000  269.176     0.000   10.154    0.000   10.154
126.60   374.417   91.600    0.000   91.600    19.974  311.027    0.000  311.027     0.000    9.953    0.000    9.953
126.70   369.418   93.194    0.000   93.194     0.000  262.345    0.000  262.345     0.000    0.000    0.000    0.000
126.80   379.667   87.064    0.000   87.064     5.448  288.847    0.000  288.847     0.000    0.000    0.000    0.000
126.90   389.474   85.345    0.000   85.345     0.000  326.590    0.000  326.590     0.000    9.953    0.000    9.953
127.00   378.916   84.401    0.000   84.401     5.707  328.834    0.000  328.834     0.000    0.000    0.000    0.000
127.10   332.530  118.430    0.000  118.430    36.317  265.631    0.000  265.631     0.000   19.906    0.000   19.906
127.20   356.077  109.916    0.000  109.916    53.265  323.910    0.000  323.910     0.000   79.824    0.000   79.824
127.30   357.358  113.302    0.000  113.302    12.711  335.498    0.000  335.498     0.000   39.811    0.000   39.811
127.40   361.069  119.277    0.000  119.277    56.723  362.129    0.000  362.129     0.000   69.670    0.000   69.670
127.50   367.515  101.437    0.000  101.437    18.158  289.496    0.000  289.496     0.000    0.000    0.000    0.000
127.60   366.094  107.549    0.000  107.549    21.790  304.023    0.000  304.023     0.000    9.953    0.000    9.953
127.70   355.823  114.849    0.000  114.849     7.263  322.137    0.000  322.137     0.000    0.000    0.000    0.000
127.80   362.337   82.848    0.000   82.848    46.043  265.804    0.000  265.804     0.000    0.000    0.000    0.000
127.90   362.453  100.252    0.000  100.252    41.764  291.614    0.000  291.614     0.000   40.213    0.000   40.213
128.00   356.114  102.126    0.000  102.126    23.692  300.737    0.000  300.737     0.000    9.953    0.000    9.953
128.10   349.909   94.612    0.000   94.612     9.166  274.363    0.000  274.363     0.000    0.000    0.000    0.000
128.20   389.424  100.334    0.000  100.334    50.238  264.676    0.000  264.676     0.000    0.000    0.000    0.000
128.30   315.004  111.229    0.000  111.229    19.974  244.187    0.000  244.187     0.000    0.000    0.000    0.000
128.40   343.680  113.749    0.000  113.749    14.527  255.947    0.000  255.947     0.000    0.000    0.000    0.000
128.50   380.993   97.490    0.000   97.490    20.147  266.236    0.000  266.236     0.000   39.811    0.000   39.811
128.60   375.243  101.530    0.000  101.530    25.422  289.929    0.000  289.929     0.000    0.000    0.000    0.000
128.70   332.053  101.068    0.000  101.068     0.000  268.569    0.000  268.569     0.000    0.000    0.000    0.000
128.80   391.265  100.545    0.000  100.545     0.000  280.370    0.000  280.370     0.000   10.154    0.000   10.154
128.90   340.584  107.906    0.000  107.906     0.000  296.023    0.000  296.023     0.000    0.000    0.000    0.000
129.00   358.454  118.046    0.000  118.046    11.327  246.261    0.000  246.261     0.000    0.000    0.000    0.000
129.10   349.065   97.954    0.000   97.954     9.425  276.479    0.000  276.479     0.000    0.000    0.000    0.000
129.20   350.991   98.209    0.000   98.209     0.000  252.530    0.000  252.530     0.000    0.000    0.000    0.000
129.30   358.127  105.419    0.000  105.419     3.805  294.768    0.000  294.768     0.000    9.953    0.000    9.953
129.40   347.926  101.063    0.000  101.063    16.386  275.055    0.000  275.055     0.000    0.000    0.000    0.000
129.50   365.485   94.293    0.000   94.293    20.276  266.452    0.000  266.452     0.000   29.858    0.000   29.858
129.60   346.517  105.113    0.000  105.113     5.663  295.113    0.000  295.113     0.000   29.858    0.000   29.858
129.70   349.733  100.347    0.000  100.347     1.902  280.544    0.000  280.544     0.000    0.000    0.000    0.000
129.80   349.556  110.286    0.000  110.286     7.523  298.746    0.000  298.746     0.000    9.953    0.000    9.953
129.90   364.050   81.284    0.000   81.284    14.527  207.524    0.000  207.524     0.000    0.000    0.000    0.000
130.00   368.181  110.215    0.000  110.215     0.000  279.206    0.000  279.206     0.000    0.000    0.000    0.000
130.10   385.027   91.602    0.000   91.602    30.869  264.463    0.000  264.463     0.000    0.000    0.000    0.000
130.20   345.931  107.766    0.000  107.766    12.711  252.315    0.000  252.315     0.000   10.154    0.000   10.154
130.30   360.494  112.509    0.000  112.509     0.000  322.180    0.000  322.180     0.000    0.000    0.000    0.000
130.40   345.739  109.508    0.000  109.508     5.620  270.818    0.000  270.818     0.000    0.000    0.000    0.000
130.50   353.507  115.625    0.000  115.625     0.000  292.131    0.000  292.131     0.000    9.953    0.000    9.953
130.60   336.749  109.323    0.000  109.323     7.609  301.730    0.000  301.730     0.000    0.000    0.000    0.000
130.70   340.530  121.232    0.000  121.232     7.523  271.597    0.000  271.597     0.000    0.000    0.000    0.000
130.80   345.434  108.452    0.000  108.452     7.609  270.428    0.000  270.428     0.000    0.000    0.000    0.000
130.90   351.777   98.772    0.000   98.772    11.414  313.188    0.000  313.188     0.000    0.000    0.000    0.000
131.00   359.666  121.572    0.000  121.572    14.613  289.150    0.000  289.150     0.000    0.000    0.000    0.000
131.10   354.064  111.143    0.000  111.143    10.895  288.199    0.000  288.199     0.000    0.000    0.000    0.000
131.20   327.577  113.849    0.000  113.849     0.000  279.595    0.000  279.595     0.000    0.000    0.000    0.000
131.30   341.779   97.996    0.000   97.996     9.511  267.834    0.000  267.834     0.000    0.000    0.000    0.000
131.40   365.157   98.843    0.000   98.843     3.632  346.825    0.000  346.825     0.000    0.000    0.000    0.000
131.50   349.683  104.210    0.000  104.210     0.000  274.190    0.000  274.190     0.000    0.000    0.000    0.000
131.60   349.501  108.876    0.000  108.876     0.000  281.628    0.000  281.628     0.000    0.000    0.000    0.000
131.70   333.939  124.575    0.000  124.575     1.816  277.088    0.000  277.088     0.000   19.906    0.000   19.906
131.80   356.025  111.654    0.000  111.654    14.527  335.844    0.000  335.844     0.000   39.811    0.000   39.811
131.90   358.045   97.137    0.000   97.137    12.797  264.418    0.000  264.418     0.000    0.000    0.000    0.000
132.00   351.147   81.384    0.000   81.384     9.079  306.271    0.000  306.271     0.000   29.858    0.000   29.858
132.10   345.415  103.577    0.000  103.577     1.816  329.877    0.000  329.877     0.000   69.871    0.000   69.871
132.20   358.502  109.339    0.000  109.339    25.422  255.859    0.000  255.859     0.000    0.000    0.000    0.000
132.30   357.577  109.763    0.000  109.763    25.422  251.796    0.000  251.796     0.000    0.000    0.000    0.000
132.40   369.589  117.076    0.000  117.076     7.609  277.172    0.000  277.172     0.000    0.000    0.000    0.000
132.50   345.642  110.509    0.000  110.509    23.865  300.521    0.000  300.521     0.000   39.811    0.000   39.811
132.60   348.862  104.918    0.000  104.918    14.527  310.508    0.000  310.508     0.000    0.000    0.000    0.000
132.70   344.696  125.068    0.000  125.068    21.790  293.388    0.000  293.388     0.000   29.858    0.000   29.858
132.80   353.121  100.564    0.000  100.564    16.343  259.665    0.000  259.665     0.000    0.000    0.000    0.000
132.90   359.131  117.390    0.000  117.390     0.000  343.150    0.000  343.150     0.000    0.000    0.000    0.000
133.00   310.786  107.266    0.000  107.266     1.816  236.232    0.000  236.232     0.000    0.000    0.000    0.000
133.10   346.455  111.356    0.000  111.356     9.079  319.069    0.000  319.069     0.000    0.000    0.000    0.000
133.20   343.446  113.573    0.000  113.573     9.079  294.511    0.000  294.511     0.000   19.906    0.000   19.906
133.30   338.901  109.186    0.000  109.186    29.313  304.023    0.000  304.023     0.000   29.858    0.000   29.858
133.40   385.380   92.078    0.000   92.078    57.544  338.782    0.000  338.782     0.000    9.953    0.000    9.953
133.50   379.875   87.102    0.000   87.102    21.877  254.390    0.000  254.390     0.000    9.953    0.000    9.953
133.60   362.583  112.354    0.000  112.354    22.136  297.969    0.000  297.969     0.000    0.000    0.000    0.000
133.70   367.769   87.273    0.000   87.273    43.667  319.155    0.000  319.155     0.000   19.906    0.000   19.906
133.80   351.081  129.897    0.000  129.897    27.670  310.681    0.000  310.681     0.000    0.000    0.000    0.000
133.90   346.427  122.913    0.000  122.913     7.523  383.790    0.000  383.790     0.000    0.000    0.000    0.000
134.00   372.816  105.494    0.000  105.494    49.114  343.366    0.000  343.366     0.000   49.764    0.000   49.764
134.10   365.700   94.306    0.000   94.306    14.527  368.096    0.000  368.096     0.000   99.528    0.000   99.528
134.20   373.832  102.267    0.000  102.267    45.482  319.501    0.000  319.501     0.000   59.717    0.000   59.717
134.30   397.705  110.287    0.000  110.287    39.516  338.523    0.000  338.523     0.000   19.906    0.000   19.906
134.40   372.411  102.633    0.000  102.633    10.895  347.906    0.000  347.906     0.000   69.871    0.000   69.871
134.50   364.832  101.817    0.000  101.817    25.422  322.397    0.000  322.397     0.000   19.906    0.000   19.906
134.60   340.064   96.700    0.000   96.700    45.482  311.847    0.000  311.847     0.000   20.107    0.000   20.107
134.70   367.150  100.801    0.000  100.801    27.238  308.044    0.000  308.044     0.000   59.717    0.000   59.717
134.80   354.185   99.702    0.000   99.702    16.343  340.382    0.000  340.382     0.000    0.000    0.000    0.000
134.90   309.974  144.920    0.000  144.920     0.000  383.746    0.000  383.746     0.000   99.528    0.000   99.528
135.00   360.659  101.521    0.000  101.521    31.215  364.767    0.000  364.767     0.000   99.528    0.000   99.528
135.10   366.812   85.951    0.000   85.951    38.478  330.180    0.000  330.180     0.000   19.906    0.000   19.906
135.20   365.717  115.320    0.000  115.320    27.238  365.674    0.000  365.674     0.000   19.906    0.000   19.906
135.30   368.489  107.145    0.000  107.145    41.764  264.377    0.000  264.377     0.000    0.000    0.000    0.000
135.40   302.847  139.526    0.000  139.526     5.448  350.630    0.000  350.630     0.000   39.811    0.000   39.811
135.50   329.166  126.913    0.000  126.913    18.158  293.257    0.000  293.257     0.000    9.953    0.000    9.953
135.60   353.531  117.428    0.000  117.428    12.711  266.150    0.000  266.150     0.000   19.906    0.000   19.906
135.70   334.501  118.980    0.000  118.980    25.422  310.595    0.000  310.595     0.000    9.953    0.000    9.953
135.80   348.415  105.690    0.000  105.690    18.331  304.972    0.000  304.972     0.000   29.858    0.000   29.858
135.90   362.650  106.422    0.000  106.422    58.453  281.887    0.000  281.887     0.000   10.154    0.000   10.154
136.00   343.910  118.543    0.000  118.543    27.238  301.688    0.000  301.688     0.000    9.953    0.000    9.953
136.10   340.556  112.117    0.000  112.117    27.238  236.879    0.000  236.879     0.000    9.953    0.000    9.953
136.20   346.713   90.681    0.000   90.681    21.963  272.116    0.000  272.116     0.000    0.000    0.000    0.000
136.30   339.745  106.774    0.000  106.774     5.448  319.413    0.000  319.413     0.000    9.953    0.000    9.953
136.40   337.071  114.231    0.000  114.231    10.895  274.191    0.000  274.191     0.000    0.000    0.000    0.000
136.50   344.934   98.362    0.000   98.362    18.158  321.317    0.000  321.317     0.000    0.000    0.000    0.000
136.60   359.379  108.045    0.000  108.045    34.674  304.842    0.000  304.842     0.000    0.000    0.000    0.000
136.70   360.825  125.322    0.000  125.322    24.038  299.439    0.000  299.439     0.000    0.000    0.000    0.000
136.80   355.470  110.186    0.000  110.186    14.873  260.830    0.000  260.830     0.000    0.000    0.000    0.000
136.90   363.209   92.525    0.000   92.525    25.508  274.882    0.000  274.882     0.000    0.000    0.000    0.000
137.00   379.236  102.307    0.000  102.307    19.974  261.134    0.000  261.134     0.000    0.000    0.000    0.000
137.10   305.688  143.685    0.000  143.685    18.158  261.005    0.000  261.005     0.000    0.000    0.000    0.000
137.20   326.407   94.149    0.000   94.149    20.061  226.374    0.000  226.374     0.000    0.000    0.000    0.000
137.30   343.023  108.522    0.000  108.522    16.775  269.782    0.000  269.782     0.000    0.000    0.000    0.000
137.40   344.305  114.541    0.000  114.541    31.561  302.292    0.000  302.292     0.000    0.000    0.000    0.000
137.50   344.635  125.391    0.000  125.391     5.534  274.797    0.000  274.797     0.000    0.000    0.000    0.000
137.60   361.082  113.891    0.000  113.891    25.595  280.677    0.000  280.677     0.000    0.000    0.000    0.000
137.70   335.205  116.329    0.000  116.329    14.613  329.704    0.000  329.704     0.000    9.953    0.000    9.953
137.80   336.496  133.369    0.000  133.369    18.504  306.704    0.000  306.704     0.000    0.000    0.000    0.000
137.90   343.413  109.959    0.000  109.959    40.381  303.330    0.000  303.330     0.000    0.000    0.000    0.000
138.00   344.203  111.736    0.000  111.736    12.711  245.916    0.000  245.916     0.000    0.000    0.000    0.000
138.10   360.319   95.419    0.000   95.419    16.343  286.643    0.000  286.643     0.000    0.000    0.000    0.000
138.20   358.440  111.947    0.000  111.947     3.805  261.221    0.000  261.221     0.000    0.000    0.000    0.000
138.30   353.388  106.521    0.000  106.521    25.422  290.793    0.000  290.793     0.000   29.858    0.000   29.858
138.40   327.713  137.185    0.000  137.185    34.501  282.233    0.000  282.233     0.000    9.953    0.000    9.953
138.50   352.109  124.788    0.000  124.788    18.591  347.255    0.000  347.255     0.000    9.953    0.000    9.953
138.60   341.212  132.215    0.000  132.215    20.061  336.534    0.000  336.534     0.000    0.000    0.000    0.000
138.70   325.663  131.592    0.000  131.592     0.000  298.358    0.000  298.358     0.000    0.000    0.000    0.000
138.80   338.229  123.277    0.000  123.277    27.756  239.992    0.000  239.992     0.000    0.000    0.000    0.000
138.90   368.341  114.895    0.000  114.895    20.061  286.253    0.000  286.253     0.000    0.000    0.000    0.000
139.00   343.823  108.777    0.000  108.777    11.370  299.868    0.000  299.868     0.000    0.000    0.000    0.000
139.10   354.366   99.575    0.000   99.575    40.121  270.040    0.000  270.040     0.000    0.000    0.000    0.000
139.20   337.935   96.204    0.000   96.204    21.790  249.331    0.000  249.331     0.000    0.000    0.000    0.000
139.30   307.403  133.999    0.000  133.999    23.606  252.142    0.000  252.142     0.000    0.000    0.000    0.000
139.40   328.087  117.120    0.000  117.120    25.422  227.671    0.000  227.671     0.000    0.000    0.000    0.000
139.50   345.447   89.257    0.000   89.257    29.486  218.116    0.000  218.116     0.000    0.000    0.000    0.000
139.60   365.699   79.152    0.000   79.152    11.110  233.507    0.000  233.507     0.000    0.000    0.000    0.000
139.70   362.316   95.922    0.000   95.922    30.956  241.203    0.000  241.203     0.000    0.000    0.000    0.000
139.80   332.600  114.385    0.000  114.385    12.711  295.549    0.000  295.549     0.000    0.000    0.000    0.000
139.90   351.938  118.186    0.000  118.186     3.632  341.678    0.000  341.678     0.000    0.000    0.000    0.000
140.00   347.052  116.652    0.000  116.652    18.158  287.635    0.000  287.635     0.000    0.000    0.000    0.000
140.10   364.454  100.841    0.000  100.841    25.422  294.382    0.000  294.382     0.000    0.000    0.000    0.000
140.20   360.241  104.564    0.000  104.564    23.995  313.143    0.000  313.143     0.000    0.000    0.000    0.000
140.30   390.689   81.505    0.000   81.505    20.061  293.733    0.000  293.733     0.000    0.000    0.000    0.000
140.40   362.011  101.304    0.000  101.304    18.158  298.400    0.000  298.400     0.000    0.000    0.000    0.000
140.50   364.144  111.229    0.000  111.229    27.324  246.867    0.000  246.867     0.000    0.000    0.000    0.000
140.60   353.042   91.950    0.000   91.950    11.068  279.076    0.000  279.076     0.000    0.000    0.000    0.000
140.70   356.359   79.735    0.000   79.735    18.287  270.906    0.000  270.906     0.000    0.000    0.000    0.000
140.80   354.836   85.894    0.000   85.894    18.158  279.594    0.000  279.594     0.000    0.000    0.000    0.000
140.90   395.938   59.766    0.000   59.766    25.422  233.551    0.000  233.551     0.000    0.000    0.000    0.000
141.00   360.513   94.518    0.000   94.518    18.158  244.879    0.000  244.879     0.000    0.000    0.000    0.000
141.10   352.895  111.949    0.000  111.949    10.895  256.509    0.000  256.509     0.000    0.000    0.000    0.000
141.20   374.770   82.384    0.000   82.384    41.851  285.821    0.000  285.821     0.000    0.000    0.000    0.000
141.30   362.688   90.823    0.000   90.823    36.663  248.337    0.000  248.337     0.000    0.000    0.000    0.000
141.40   384.164   83.934    0.000   83.934    16.343  275.313    0.000  275.313     0.000    0.000    0.000    0.000
141.50   339.178   87.921    0.000   87.921    16.515  264.764    0.000  264.764     0.000    0.000    0.000    0.000
141.60   355.876   92.558    0.000   92.558    22.222  265.457    0.000  265.457     0.000    0.000    0.000    0.000
141.70   348.103  104.368    0.000  104.368    18.373  235.667    0.000  235.667     0.000    0.000    0.000    0.000
141.80   388.910   71.138    0.000   71.138    40.856  298.962    0.000  298.962     0.000    0.000    0.000    0.000
141.90   357.106  104.085    0.000  104.085    44.445  275.790    0.000  275.790     0.000    0.000    0.000    0.000
142.00   349.915  112.596    0.000  112.596     0.000  328.321    0.000  328.321     0.000    0.000    0.000    0.000
142.10   361.435   99.363    0.000   99.363    38.219  285.087    0.000  285.087     0.000    0.000    0.000    0.000
142.20   383.679  100.943    0.000  100.943    49.287  246.736    0.000  246.736     0.000    0.000    0.000    0.000
142.30   346.487  115.249    0.000  115.249     0.000  341.029    0.000  341.029     0.000    0.000    0.000    0.000
142.40   320.891  118.505    0.000  118.505     0.000  321.617    0.000  321.617     0.000    0.000    0.000    0.000
142.50   329.814   94.658    0.000   94.658    12.711  248.899    0.000  248.899     0.000    0.000    0.000    0.000
142.60   348.749  116.981    0.000  116.981     0.000  283.917    0.000  283.917     0.000    0.000    0.000    0.000
142.70   366.440   89.164    0.000   89.164     0.000  343.668    0.000  343.668     0.000    0.000    0.000    0.000
142.80   337.980  128.564    0.000  128.564     7.263  281.455    0.000  281.455     0.000    0.000    0.000    0.000
142.90   358.170  109.976    0.000  109.976     5.448  286.989    0.000  286.989     0.000    0.000    0.000    0.000
143.00   336.246  112.651    0.000  112.651     7.263  196.543    0.000  196.543     0.000    0.000    0.000    0.000
143.10   368.109  110.398    0.000  110.398     5.448  256.465    0.000  256.465     0.000    0.000    0.000    0.000
143.20   350.690  109.807    0.000  109.807     5.448  237.010    0.000  237.010     0.000    0.000    0.000    0.000
143.30   364.898  100.943    0.000  100.943    23.606  238.954    0.000  238.954     0.000    0.000    0.000    0.000
143.40   326.611  116.545    0.000  116.545     0.000  232.254    0.000  232.254     0.000    0.000    0.000    0.000
143.50   345.333  115.443    0.000  115.443     0.000  249.764    0.000  249.764     0.000    0.000    0.000    0.000
143.60   372.461  118.124    0.000  118.124     3.805  255.038    0.000  255.038     0.000    0.000    0.000    0.000
143.70   421.803   97.492    0.000   97.492     7.263  314.311    0.000  314.311     0.000    0.000    0.000    0.000
143.80   359.747   79.128    0.000   79.128     0.000  211.932    0.000  211.932     0.000    0.000    0.000    0.000
143.90   409.460   72.845    0.000   72.845    14.527  270.300    0.000  270.300     0.000    0.000    0.000    0.000
144.00   372.526   79.271    0.000   79.271     0.000  308.864    0.000  308.864     0.000    0.000    0.000    0.000
144.10   420.987   66.107    0.000   66.107     0.000  347.429    0.000  347.429     0.000    0.000    0.000    0.000
144.20   390.770   61.849    0.000   61.849     0.000  299.612    0.000  299.612     0.000    0.000    0.000    0.000
144.30   403.556   65.670    0.000   65.670     0.000  303.676    0.000  303.676     0.000    0.000    0.000    0.000
144.40   380.880   83.565    0.000   83.565    10.981  352.961    0.000  352.961     0.000    0.000    0.000    0.000
144.50   414.458   34.710    0.000   34.710    22.005  219.369    0.000  219.369     0.000    0.000    0.000    0.000
144.60   395.871   34.752    0.000   34.752    47.644  221.011    0.000  221.011     0.000    0.000    0.000    0.000
144.70   414.633   28.973    0.000   28.973    63.898  240.639    0.000  240.639     0.000    0.000    0.000    0.000
144.80   384.903   65.726    0.000   65.726    51.362  247.342    0.000  247.342     0.000    0.000    0.000    0.000
144.90   414.579   52.494    0.000   52.494    49.201  272.288    0.000  272.288     0.000    0.000    0.000    0.000
145.00   407.391   64.289    0.000   64.289    30.869  298.530    0.000  298.530     0.000    0.000    0.000    0.000
145.10   376.892   63.651    0.000   63.651    10.981  272.976    0.000  272.976     0.000    0.000    0.000    0.000
145.20   365.603   82.178    0.000   82.178     3.632  401.684    0.000  401.684     0.000    0.000    0.000    0.000
145.30   335.947   95.754    0.000   95.754     0.000  344.879    0.000  344.879     0.000    0.000    0.000    0.000
145.40   373.935   67.728    0.000   67.728    15.218  307.957    0.000  307.957     0.000    0.000    0.000    0.000
145.50   358.780   84.438    0.000   84.438     1.902  328.663    0.000  328.663     0.000    0.000    0.000    0.000
145.60   363.440   78.167    0.000   78.167     0.000  275.185    0.000  275.185     0.000    0.000    0.000    0.000
145.70   420.280   50.772    0.000   50.772    10.895  303.892    0.000  303.892     0.000    0.000    0.000    0.000
145.80   356.027  100.117    0.000  100.117    23.692  278.947    0.000  278.947     0.000    0.000    0.000    0.000
145.90   392.363   85.697    0.000   85.697    29.053  290.707    0.000  290.707     0.000    0.000    0.000    0.000
146.00   318.544   97.980    0.000   97.980    25.422  276.353    0.000  276.353     0.000    0.000    0.000    0.000
146.10   367.750   93.305    0.000   93.305     1.816  311.805    0.000  311.805     0.000    0.000    0.000    0.000
146.20   358.975   83.460    0.000   83.460     0.000  265.415    0.000  265.415     0.000    0.000    0.000    0.000
146.30   397.100   75.849    0.000   75.849     1.816  286.815    0.000  286.815     0.000    0.000    0.000    0.000
146.40   424.779   66.781    0.000   66.781     0.000  302.120    0.000  302.120     0.000    0.000    0.000    0.000
146.50   377.382   91.341    0.000   91.341    10.895  326.764    0.000  326.764     0.000    0.000    0.000    0.000
146.60   406.588   94.588    0.000   94.588    27.238  299.224    0.000  299.224     0.000    0.000    0.000    0.000
146.70   380.516   78.521    0.000   78.521     1.816  299.093    0.000  299.093     0.000    0.000    0.000    0.000
146.80   393.856   69.673    0.000   69.673    16.687  307.914    0.000  307.914     0.000    0.000    0.000    0.000
146.90   411.098   54.621    0.000   54.621     0.000  281.455    0.000  281.455     0.000    0.000    0.000    0.000
147.00   406.569   57.001    0.000   57.001     3.632  315.264    0.000  315.264     0.000    0.000    0.000    0.000
147.10   395.406   70.869    0.000   70.869    18.158  346.694    0.000  346.694     0.000    9.953    0.000    9.953
147.20   400.395   58.160    0.000   58.160    38.737  352.184    0.000  352.184     0.000   19.906    0.000   19.906
147.30   404.667   54.988    0.000   54.988    20.579  382.536    0.000  382.536     0.000   89.575    0.000   89.575
147.40   446.709   30.185    0.000   30.185    53.351  305.061    0.000  305.061     0.000    9.953    0.000    9.953
147.50   367.722   76.929    0.000   76.929    45.569  342.847    0.000  342.847     0.000    9.953    0.000    9.953
147.60   369.874   94.334    0.000   94.334    62.386  287.377    0.000  287.377     0.000    0.000    0.000    0.000
147.70   350.933   76.437    0.000   76.437    36.317  309.772    0.000  309.772     0.000    0.000    0.000    0.000
147.80   376.152  112.287    0.000  112.287    35.321  291.009    0.000  291.009     0.000    0.000    0.000    0.000
147.90   341.866  113.640    0.000  113.640     7.609  325.208    0.000  325.208     0.000   19.906    0.000   19.906
148.00   364.743   81.426    0.000   81.426    41.764  245.267    0.000  245.267     0.000    0.000    0.000    0.000
148.10   349.359  131.187    0.000  131.187    20.147  340.641    0.000  340.641     0.000  129.387    0.000  129.387
148.20   324.434  109.977    0.000  109.977    25.595  290.448    0.000  290.448     0.000   29.858    0.000   29.858
148.30   330.445  118.967    0.000  118.967     0.000  322.441    0.000  322.441     0.000   19.906    0.000   19.906
148.40   399.763   82.059    0.000   82.059    25.422  277.391    0.000  277.391     0.000    0.000    0.000    0.000
148.50   358.601  115.256    0.000  115.256    23.865  297.665    0.000  297.665     0.000    0.000    0.000    0.000
148.60   385.594   96.013    0.000   96.013     1.816  355.945    0.000  355.945     0.000    0.000    0.000    0.000
148.70   390.822   95.561    0.000   95.561    21.790  315.307    0.000  315.307     0.000    0.000    0.000    0.000
148.80   384.417   93.912    0.000   93.912     9.079  369.608    0.000  369.608     0.000    0.000    0.000    0.000
148.90   411.426   73.746    0.000   73.746     5.707  371.941    0.000  371.941     0.000    0.000    0.000    0.000
149.00   390.552   82.651    0.000   82.651    53.265  327.023    0.000  327.023     0.000    0.000    0.000    0.000
149.10   375.037   96.381    0.000   96.381    12.711  354.434    0.000  354.434     0.000    0.000    0.000    0.000
149.20   366.363   97.482    0.000   97.482    38.824  361.825    0.000  361.825     0.000    0.000    0.000    0.000
149.30   366.974   84.685    0.000   84.685    27.324  292.998    0.000  292.998     0.000    0.000    0.000    0.000
149.40   342.095  107.497    0.000  107.497    28.016  344.314    0.000  344.314     0.000    0.000    0.000    0.000
149.50   351.163  130.131    0.000  130.131     0.000  360.829    0.000  360.829     0.000    0.000    0.000    0.000
149.60   369.068   82.807    0.000   82.807    36.836  365.023    0.000  365.023     0.000    0.000    0.000    0.000
149.70   334.443  138.499    0.000  138.499    25.681  356.248    0.000  356.248     0.000    0.000    0.000    0.000
149.80   286.015  155.238    0.000  155.238    22.222  373.714    0.000  373.714     0.000    0.000    0.000    0.000
149.90   296.749  148.955    0.000  148.955    37.095  317.814    0.000  317.814     0.000   19.906    0.000   19.906
150.00   333.104  132.158    0.000  132.158    32.944  315.694    0.000  315.694     0.000   40.414    0.000   40.414
150.10   297.073  156.199    0.000  156.199    18.418  320.149    0.000  320.149     0.000    0.000    0.000    0.000
150.20   310.206  159.454    0.000  159.454    40.896  336.707    0.000  336.707     0.000    0.000    0.000    0.000
150.30   332.633  137.060    0.000  137.060    12.884  354.261    0.000  354.261     0.000    0.000    0.000    0.000
150.40   346.100  133.341    0.000  133.341    12.711  355.472    0.000  355.472     0.000   49.764    0.000   49.764
150.50   361.040  136.707    0.000  136.707    62.171  302.120    0.000  302.120     0.000    0.000    0.000    0.000
150.60   346.755  111.344    0.000  111.344    37.008  339.127    0.000  339.127     0.000    0.000    0.000    0.000
150.70   372.455   90.502    0.000   90.502    76.870  308.777    0.000  308.777     0.000   19.906    0.000   19.906
150.80   353.800  102.312    0.000  102.312     0.000  314.656    0.000  314.656     0.000    0.000    0.000    0.000
150.90   353.075   90.813    0.000   90.813     5.707  302.899    0.000  302.899     0.000   29.858    0.000   29.858
151.00   356.518  102.183    0.000  102.183     1.902  377.261    0.000  377.261     0.000    0.000    0.000    0.000
151.10   372.395  108.273    0.000  108.273     0.000  321.317    0.000  321.317     0.000    9.953    0.000    9.953
151.20   353.883  119.014    0.000  119.014    11.068  383.012    0.000  383.012     0.000    0.000    0.000    0.000
151.30   332.293  120.760    0.000  120.760     3.805  335.714    0.000  335.714     0.000   29.858    0.000   29.858
151.40   354.198  105.780    0.000  105.780     3.718  343.236    0.000  343.236     0.000    0.000    0.000    0.000
151.50   365.971   87.824    0.000   87.824    11.154  313.620    0.000  313.620     0.000    0.000    0.000    0.000
151.60   337.890  125.694    0.000  125.694     0.000  339.302    0.000  339.302     0.000   29.858    0.000   29.858
151.70   360.471  112.852    0.000  112.852     0.000  411.330    0.000  411.330     0.000    0.000    0.000    0.000
151.80   327.384  113.374    0.000  113.374     0.000  353.569    0.000  353.569     0.000   30.261    0.000   30.261
151.90   356.338   99.281    0.000   99.281     7.436  322.180    0.000  322.180     0.000   19.906    0.000   19.906
152.00   331.534  127.593    0.000  127.593     0.000  344.836    0.000  344.836     0.000    0.000    0.000    0.000
152.10   347.628  109.736    0.000  109.736     7.263  325.812    0.000  325.812     0.000    9.953    0.000    9.953
152.20   327.822  116.234    0.000  116.234    11.327  349.934    0.000  349.934     0.000   29.858    0.000   29.858
152.30   317.289  114.415    0.000  114.415     0.000  317.814    0.000  317.814     0.000   19.906    0.000   19.906
152.40   320.452  123.560    0.000  123.560     0.000  350.845    0.000  350.845     0.000   19.906    0.000   19.906
152.50   303.290  142.854    0.000  142.854    16.343  333.334    0.000  333.334     0.000    9.953    0.000    9.953
152.60   293.578  154.029    0.000  154.029     5.448  364.248    0.000  364.248     0.000    0.000    0.000    0.000
152.70   337.759  131.383    0.000  131.383    16.688  300.909    0.000  300.909     0.000    9.953    0.000    9.953
152.80   303.886  139.978    0.000  139.978     9.339  283.224    0.000  283.224     0.000   19.906    0.000   19.906
152.90   299.660  142.348    0.000  142.348     5.448  324.126    0.000  324.126     0.000    9.953    0.000    9.953
153.00   332.720  133.641    0.000  133.641    21.963  300.822    0.000  300.822     0.000    0.000    0.000    0.000
153.10   324.970  127.687    0.000  127.687     9.079  312.669    0.000  312.669     0.000    0.000    0.000    0.000
153.20   318.629  131.621    0.000  131.621    18.764  292.779    0.000  292.779     0.000    0.000    0.000    0.000
153.30   342.863  128.876    0.000  128.876    34.501  318.982    0.000  318.982     0.000    0.000    0.000    0.000
153.40   320.755  119.475    0.000  119.475    21.877  310.290    0.000  310.290     0.000    0.000    0.000    0.000
153.50   323.849  131.555    0.000  131.555     5.620  304.713    0.000  304.713     0.000    0.000    0.000    0.000
153.60   319.456  138.077    0.000  138.077     0.000  317.555    0.000  317.555     0.000    0.000    0.000    0.000
153.70   334.201  103.297    0.000  103.297     7.609  309.685    0.000  309.685     0.000    0.000    0.000    0.000
153.80   342.484   96.604    0.000   96.604     5.534  279.292    0.000  279.292     0.000    0.000    0.000    0.000
153.90   305.502  135.188    0.000  135.188     0.000  319.889    0.000  319.889     0.000    0.000    0.000    0.000
154.00   332.730  120.322    0.000  120.322     0.000  301.990    0.000  301.990     0.000    0.000    0.000    0.000
154.10   316.380  124.240    0.000  124.240     0.000  303.504    0.000  303.504     0.000    0.000    0.000    0.000
154.20   322.720  114.445    0.000  114.445     0.000  353.827    0.000  353.827     0.000    0.000    0.000    0.000
154.30   327.578  119.265    0.000  119.265     0.000  311.286    0.000  311.286     0.000    0.000    0.000    0.000
154.40   323.874  134.023    0.000  134.023     0.000  339.863    0.000  339.863     0.000    9.953    0.000    9.953
154.50   335.891  126.818    0.000  126.818     0.000  391.178    0.000  391.178     0.000   29.858    0.000   29.858
154.60   302.809  151.840    0.000  151.840     0.000  364.851    0.000  364.851     0.000   50.769    0.000   50.769
154.70   355.477   99.352    0.000   99.352     0.000  342.803    0.000  342.803     0.000    0.000    0.000    0.000
154.80   308.877  145.558    0.000  145.558     0.000  359.272    0.000  359.272     0.000    9.953    0.000    9.953
154.90   322.363  143.885    0.000  143.885     0.000  308.475    0.000  308.475     0.000    0.000    0.000    0.000
155.00   309.189  164.174    0.000  164.174     0.000  344.619    0.000  344.619     0.000    0.000    0.000    0.000
155.10   290.210  202.625    0.000  202.625     0.000  339.560    0.000  339.560     0.000    0.000    0.000    0.000
155.20   292.522  174.489    0.000  174.489     0.000  343.365    0.000  343.365     0.000    0.000    0.000    0.000
155.30   304.473  158.799    0.000  158.799     0.000  344.488    0.000  344.488     0.000    0.000    0.000    0.000
155.40   335.616  132.145    0.000  132.145     0.000  345.051    0.000  345.051     0.000    0.000    0.000    0.000
155.50   329.082  112.048    0.000  112.048     0.000  314.875    0.000  314.875     0.000    0.000    0.000    0.000
155.60   365.970  111.610    0.000  111.610     0.000  280.155    0.000  280.155     0.000    0.000    0.000    0.000
155.70   350.896   99.548    0.000   99.548     3.632  302.898    0.000  302.898     0.000    0.000    0.000    0.000
155.80   337.927  123.407    0.000  123.407     0.000  308.606    0.000  308.606     0.000    0.000    0.000    0.000
155.90   317.702  126.520    0.000  126.520     0.000  288.933    0.000  288.933     0.000    0.000    0.000    0.000
156.00   346.547  114.415    0.000  114.415     0.000  371.423    0.000  371.423     0.000    0.000    0.000    0.000
156.10   376.154   97.520    0.000   97.520     1.816  362.300    0.000  362.300     0.000    0.000    0.000    0.000
156.20   355.276  120.942    0.000  120.942     0.000  350.972    0.000  350.972     0.000    0.000    0.000    0.000
156.30   354.290  117.700    0.000  117.700     9.252  363.728    0.000  363.728     0.000    0.000    0.000    0.000
156.40   373.908   75.480    0.000   75.480    17.121  317.035    0.000  317.035     0.000    0.000    0.000    0.000
156.50   362.357  101.565    0.000  101.565    12.711  306.919    0.000  306.919     0.000    0.000    0.000    0.000
156.60   342.656  110.287    0.000  110.287     0.000  289.538    0.000  289.538     0.000    0.000    0.000    0.000
156.70   338.543  119.234    0.000  119.234     5.448  270.601    0.000  270.601     0.000    0.000    0.000    0.000
156.80   357.278  121.772    0.000  121.772     0.000  280.633    0.000  280.633     0.000    0.000    0.000    0.000
156.90   332.051  121.209    0.000  121.209     0.000  301.385    0.000  301.385     0.000    0.000    0.000    0.000
157.00   326.917  107.949    0.000  107.949     0.000  312.799    0.000  312.799     0.000    0.000    0.000    0.000
157.10   347.693  124.549    0.000  124.549     0.000  365.242    0.000  365.242     0.000    0.000    0.000    0.000
157.20   374.881   94.532    0.000   94.532     0.000  354.563    0.000  354.563     0.000    0.000    0.000    0.000
157.30   361.051  111.823    0.000  111.823     0.000  352.789    0.000  352.789     0.000    0.000    0.000    0.000
157.40   376.757   95.137    0.000   95.137     0.000  336.274    0.000  336.274     0.000    9.953    0.000    9.953
157.50   372.206   87.361    0.000   87.361     3.632  315.348    0.000  315.348     0.000    0.000    0.000    0.000
157.60   378.853   96.182    0.000   96.182     0.000  360.225    0.000  360.225     0.000    9.953    0.000    9.953
157.70   379.860   87.641    0.000   87.641     0.000  340.985    0.000  340.985     0.000   19.906    0.000   19.906
157.80   392.722   74.478    0.000   74.478     0.000  368.871    0.000  368.871     0.000   39.811    0.000   39.811
157.90   385.526   80.637    0.000   80.637     0.000  327.713    0.000  327.713     0.000    0.000    0.000    0.000
158.00   378.668   85.191    0.000   85.191     0.000  331.433    0.000  331.433     0.000    0.000    0.000    0.000
158.10   380.658   87.751    0.000   87.751     1.816  326.461    0.000  326.461     0.000   19.906    0.000   19.906
158.20   338.017  105.680    0.000  105.680     0.000  306.314    0.000  306.314     0.000    0.000    0.000    0.000
158.30   357.503  112.752    0.000  112.752     0.000  341.378    0.000  341.378     0.000   39.811    0.000   39.811
158.40   368.865   97.436    0.000   97.436     0.000  352.099    0.000  352.099     0.000   19.906    0.000   19.906
158.50   359.481  103.411    0.000  103.411     0.000  334.978    0.000  334.978     0.000    9.953    0.000    9.953
158.60   369.275   85.697    0.000   85.697     0.000  380.589    0.000  380.589     0.000   30.060    0.000   30.060
158.70   389.974   95.562    0.000   95.562     0.000  336.361    0.000  336.361     0.000   29.858    0.000   29.858
158.80   385.656   81.032    0.000   81.032     0.000  329.531    0.000  329.531     0.000   39.811    0.000   39.811
158.90   345.943  111.357    0.000  111.357     0.000  286.858    0.000  286.858     0.000    0.000    0.000    0.000
159.00   336.030  128.801    0.000  128.801     0.000  326.633    0.000  326.633     0.000    0.000    0.000    0.000
159.10   392.150   93.477    0.000   93.477     0.000  301.384    0.000  301.384     0.000    0.000    0.000    0.000
159.20   380.799   66.460    0.000   66.460     0.000  298.272    0.000  298.272     0.000    9.953    0.000    9.953
159.30   395.519   75.986    0.000   75.986     0.000  311.113    0.000  311.113     0.000    0.000    0.000    0.000
159.40   350.844   96.549    0.000   96.549     0.000  325.335    0.000  325.335     0.000    0.000    0.000    0.000
159.50   340.854   70.914    0.000   70.914     0.000  349.849    0.000  349.849     0.000    0.000    0.000    0.000
159.60   374.384   77.538    0.000   77.538     0.000  294.597    0.000  294.597     0.000   40.213    0.000   40.213
159.70   386.321   67.321    0.000   67.321     0.000  321.013    0.000  321.013     0.000   39.811    0.000   39.811
159.80   379.102   81.990    0.000   81.990     0.000  381.281    0.000  381.281     0.000   19.906    0.000   19.906
159.90   383.145   77.397    0.000   77.397     0.000  374.277    0.000  374.277     0.000    9.953    0.000    9.953
160.00   393.971   70.717    0.000   70.717     0.000  363.426    0.000  363.426     0.000   29.858    0.000   29.858
160.10   369.842   84.007    0.000   84.007     0.000  365.199    0.000  365.199     0.000    0.000    0.000    0.000
160.20   368.924   73.309    0.000   73.309     0.000  340.426    0.000  340.426     0.000    0.000    0.000    0.000
160.30   407.347   69.391    0.000   69.391     0.000  376.051    0.000  376.051     0.000   19.906    0.000   19.906
160.40   385.528   92.548    0.000   92.548     3.632  364.551    0.000  364.551     0.000   30.462    0.000   30.462
160.50   370.306   75.241    0.000   75.241     0.000  338.221    0.000  338.221     0.000   39.811    0.000   39.811
160.60   390.557   78.116    0.000   78.116     0.000  327.240    0.000  327.240     0.000    9.953    0.000    9.953
160.70   408.429   84.374    0.000   84.374     0.000  370.040    0.000  370.040     0.000   29.858    0.000   29.858
160.80   365.086  111.107    0.000  111.107     0.000  361.697    0.000  361.697     0.000   49.764    0.000   49.764
160.90   380.190   82.851    0.000   82.851     0.000  305.188    0.000  305.188     0.000   29.858    0.000   29.858
161.00   362.365   86.317    0.000   86.317     0.000  325.508    0.000  325.508     0.000   30.060    0.000   30.060
161.10   359.634   97.209    0.000   97.209     0.000  357.543    0.000  357.543     0.000    0.000    0.000    0.000
161.20   378.235   67.925    0.000   67.925     0.000  314.657    0.000  314.657     0.000    9.953    0.000    9.953
161.30   397.007   76.354    0.000   76.354     0.000  379.164    0.000  379.164     0.000    0.000    0.000    0.000
161.40   434.947   41.375    0.000   41.375     0.000  324.255    0.000  324.255     0.000    0.000    0.000    0.000
161.50   390.552   95.477    0.000   95.477     0.000  376.350    0.000  376.350     0.000   49.965    0.000   49.965
161.60   421.141   43.181    0.000   43.181     0.000  365.717    0.000  365.717     0.000   30.060    0.000   30.060
161.70   407.598   46.759    0.000   46.759     0.000  327.410    0.000  327.410     0.000   59.918    0.000   59.918
161.80   407.808   57.695    0.000   57.695     3.632  345.743    0.000  345.743     0.000    0.000    0.000    0.000
161.90   398.440   85.147    0.000   85.147     0.000  355.601    0.000  355.601     0.000    0.000    0.000    0.000
162.00   359.150   80.594    0.000   80.594     1.816  370.040    0.000  370.040     0.000    0.000    0.000    0.000
162.10   420.023   53.367    0.000   53.367     0.000  373.971    0.000  373.971     0.000    0.000    0.000    0.000
162.20   421.120   56.990    0.000   56.990     0.000  356.247    0.000  356.247     0.000    9.953    0.000    9.953
162.30   370.013   73.661    0.000   73.661     0.000  320.364    0.000  320.364     0.000    0.000    0.000    0.000
162.40   352.058   74.395    0.000   74.395     0.000  302.982    0.000  302.982     0.000    0.000    0.000    0.000
162.50   384.612   72.958    0.000   72.958     0.000  343.798    0.000  343.798     0.000    0.000    0.000    0.000
162.60   393.940   74.197    0.000   74.197     0.000  320.668    0.000  320.668     0.000    9.953    0.000    9.953
162.70   393.383   79.877    0.000   79.877     0.000  342.803    0.000  342.803     0.000    0.000    0.000    0.000
162.80   379.532   74.268    0.000   74.268     0.000  354.736    0.000  354.736     0.000    0.000    0.000    0.000
162.90   371.103   80.834    0.000   80.834     0.000  364.853    0.000  364.853     0.000    9.953    0.000    9.953
163.00   426.790   63.798    0.000   63.798     0.000  352.055    0.000  352.055     0.000   10.154    0.000   10.154
163.10   391.562   62.726    0.000   62.726     0.000  376.395    0.000  376.395     0.000    9.953    0.000    9.953
163.20   387.871   70.335    0.000   70.335     0.000  323.865    0.000  323.865     0.000    0.000    0.000    0.000
163.30   371.697   66.122    0.000   66.122     0.000  340.339    0.000  340.339     0.000    9.953    0.000    9.953
163.40   407.036   60.781    0.000   60.781     0.000  372.417    0.000  372.417     0.000   29.858    0.000   29.858
163.50   441.497   38.684    0.000   38.684     0.000  320.148    0.000  320.148     0.000   20.308    0.000   20.308
163.60   391.266   59.147    0.000   59.147     0.000  316.734    0.000  316.734     0.000    0.000    0.000    0.000
163.70   398.695   59.653    0.000   59.653     0.000  304.109    0.000  304.109     0.000    9.953    0.000    9.953
163.80   378.684   75.353    0.000   75.353     0.000  336.791    0.000  336.791     0.000    9.953    0.000    9.953
163.90   374.825   89.023    0.000   89.023     0.000  308.952    0.000  308.952     0.000   19.906    0.000   19.906
164.00   387.171   71.829    0.000   71.829     0.000  341.115    0.000  341.115     0.000    0.000    0.000    0.000
164.10   366.897   89.376    0.000   89.376     0.000  334.460    0.000  334.460     0.000   29.858    0.000   29.858
164.20   381.404   89.925    0.000   89.925     0.000  347.386    0.000  347.386     0.000   79.623    0.000   79.623
164.30   383.896   67.054    0.000   67.054     0.000  298.056    0.000  298.056     0.000    0.000    0.000    0.000
164.40   376.130   85.852    0.000   85.852     0.000  346.218    0.000  346.218     0.000    0.000    0.000    0.000
164.50   351.950   84.893    0.000   84.893     0.000  335.366    0.000  335.366     0.000    9.953    0.000    9.953
164.60   375.311   83.864    0.000   83.864     0.000  313.663    0.000  313.663     0.000    0.000    0.000    0.000
164.70   342.584   93.785    0.000   93.785     0.000  275.012    0.000  275.012     0.000    0.000    0.000    0.000
164.80   374.332   58.991    0.000   58.991     0.000  262.906    0.000  262.906     0.000    0.000    0.000    0.000
164.90   320.011   91.530    0.000   91.530     0.000  274.926    0.000  274.926     0.000    0.000    0.000    0.000
165.00   352.267   88.413    0.000   88.413     0.000  313.751    0.000  313.751     0.000    0.000    0.000    0.000
165.10   355.634   83.976    0.000   83.976     0.000  285.993    0.000  285.993     0.000    0.000    0.000    0.000
165.20   364.999   94.574    0.000   94.574     0.000  335.497    0.000  335.497     0.000   19.906    0.000   19.906
165.30   373.737   80.637    0.000   80.637     0.000  367.446    0.000  367.446     0.000  100.332    0.000  100.332
165.40   380.742   81.567    0.000   81.567     9.511  353.872    0.000  353.872     0.000   39.811    0.000   39.811
165.50   378.903  107.229    0.000  107.229     0.000  365.070    0.000  365.070     0.000   29.858    0.000   29.858
165.60   383.254  101.552    0.000  101.552     0.000  372.589    0.000  372.589     0.000   69.670    0.000   69.670
165.70   385.166   80.819    0.000   80.819     0.000  378.036    0.000  378.036     0.000   50.166    0.000   50.166
165.80   364.672   91.856    0.000   91.856     0.000  304.888    0.000  304.888     0.000    0.000    0.000    0.000
165.90   340.353  108.344    0.000  108.344     0.000  288.587    0.000  288.587     0.000    9.953    0.000    9.953
166.00   312.326  139.179    0.000  139.179     0.000  342.242    0.000  342.242     0.000    0.000    0.000    0.000
166.10   327.358  146.349    0.000  146.349     0.000  346.607    0.000  346.607     0.000    0.000    0.000    0.000
166.20   367.751  141.195    0.000  141.195     0.000  365.502    0.000  365.502     0.000    9.953    0.000    9.953
166.30   374.041  100.325    0.000  100.325     0.000  329.358    0.000  329.358     0.000    0.000    0.000    0.000
166.40   357.832  102.635    0.000  102.635     0.000  347.991    0.000  347.991     0.000   39.811    0.000   39.811
166.50   358.178  106.076    0.000  106.076     0.000  367.403    0.000  367.403     0.000   49.965    0.000   49.965
166.60   359.682  102.524    0.000  102.524     0.000  320.233    0.000  320.233     0.000    0.000    0.000    0.000
166.70   362.029   86.064    0.000   86.064     0.000  312.410    0.000  312.410     0.000    0.000    0.000    0.000
166.80   361.735  115.645    0.000  115.645     0.000  302.856    0.000  302.856     0.000    0.000    0.000    0.000
166.90   332.693  106.808    0.000  106.808     0.000  296.500    0.000  296.500     0.000    0.000    0.000    0.000
167.00   287.510  126.999    0.000  126.999     0.000  294.598    0.000  294.598     0.000    0.000    0.000    0.000
167.10   329.396  113.782    0.000  113.782     0.000  334.675    0.000  334.675     0.000   19.906    0.000   19.906
167.20   370.223   85.403    0.000   85.403     0.000  328.016    0.000  328.016     0.000    0.000    0.000    0.000
167.30   367.957   54.089    0.000   54.089     0.000  292.391    0.000  292.391     0.000    0.000    0.000    0.000
167.40   355.240   91.279    0.000   91.279     0.000  308.691    0.000  308.691     0.000    0.000    0.000    0.000
167.50   355.604   85.260    0.000   85.260     0.000  316.085    0.000  316.085     0.000    0.000    0.000    0.000
167.60   387.894   65.615    0.000   65.615     0.000  316.082    0.000  316.082     0.000    0.000    0.000    0.000
167.70   411.556   61.696    0.000   61.696     0.000  348.551    0.000  348.551     0.000    0.000    0.000    0.000
167.80   362.724   89.243    0.000   89.243     0.000  330.825    0.000  330.825     0.000    0.000    0.000    0.000
167.90   386.719  100.082    0.000  100.082     0.000  352.055    0.000  352.055     0.000    0.000    0.000    0.000
168.00   357.383   90.232    0.000   90.232     0.000  319.586    0.000  319.586     0.000   29.858    0.000   29.858
168.10   312.192  115.888    0.000  115.888     0.000  278.904    0.000  278.904     0.000    0.000    0.000    0.000
168.20   381.111   90.345    0.000   90.345     0.000  373.154    0.000  373.154     0.000  110.084    0.000  110.084
168.30   381.900   96.700    0.000   96.700     0.000  333.336    0.000  333.336     0.000   29.858    0.000   29.858
168.40   385.619   88.427    0.000   88.427     0.000  359.188    0.000  359.188     0.000   10.154    0.000   10.154
168.50   420.144   96.374    0.000   96.374     0.000  337.875    0.000  337.875     0.000   39.811    0.000   39.811
168.60   377.927   89.681    0.000   89.681     0.000  308.519    0.000  308.519     0.000   19.906    0.000   19.906
168.70   382.980   87.663    0.000   87.663     0.000  398.446    0.000  398.446     0.000   69.670    0.000   69.670
168.80   349.840  114.235    0.000  114.235     0.000  367.750    0.000  367.750     0.000    0.000    0.000    0.000
168.90   414.865   67.769    0.000   67.769     0.000  341.637    0.000  341.637     0.000    0.000    0.000    0.000
169.00   434.947   62.106    0.000   62.106     0.000  313.102    0.000  313.102     0.000    9.953    0.000    9.953
169.10   414.191   82.398    0.000   82.398     0.000  372.290    0.000  372.290     0.000    0.000    0.000    0.000
169.20   416.008   49.027    0.000   49.027     0.000  307.263    0.000  307.263     0.000    9.953    0.000    9.953
169.30   386.495   70.744    0.000   70.744     1.902  319.282    0.000  319.282     0.000    0.000    0.000    0.000
169.40   359.507   83.061    0.000   83.061     0.000  299.092    0.000  299.092     0.000    9.953    0.000    9.953
169.50   408.588   36.794    0.000   36.794     0.000  285.259    0.000  285.259     0.000   19.906    0.000   19.906
169.60   360.936   61.613    0.000   61.613     0.000  242.198    0.000  242.198     0.000    0.000    0.000    0.000
169.70   387.997   34.710    0.000   34.710     0.000  271.856    0.000  271.856     0.000    0.000    0.000    0.000
169.80   370.247   65.868    0.000   65.868     0.000  309.425    0.000  309.425     0.000    0.000    0.000    0.000
169.90   372.420   83.471    0.000   83.471     0.000  323.258    0.000  323.258     0.000    0.000    0.000    0.000
170.00   366.065   78.877    0.000   78.877     0.000  289.669    0.000  289.669     0.000    0.000    0.000    0.000
170.10   388.086   44.545    0.000   44.545     0.000  301.427    0.000  301.427     0.000    0.000    0.000    0.000
170.20   356.485   76.567    0.000   76.567     0.000  308.086    0.000  308.086     0.000    0.000    0.000    0.000
170.30   392.705   64.924    0.000   64.924     0.000  320.710    0.000  320.710     0.000    0.000    0.000    0.000
170.40   432.812   48.279    0.000   48.279     0.000  310.763    0.000  310.763     0.000    0.000    0.000    0.000
170.50   457.103   34.835    0.000   34.835     0.000  320.320    0.000  320.320     0.000    0.000    0.000    0.000
170.60   394.296   58.921    0.000   58.921     0.000  323.259    0.000  323.259     0.000   10.154    0.000   10.154
170.70   394.772   48.465    0.000   48.465     0.000  279.681    0.000  279.681     0.000    0.000    0.000    0.000
170.80   403.649   33.526    0.000   33.526     0.000  294.812    0.000  294.812     0.000    0.000    0.000    0.000
170.90   401.787   33.455    0.000   33.455     0.000  259.880    0.000  259.880     0.000    0.000    0.000    0.000
171.00   360.447   86.812    0.000   86.812     0.000  324.126    0.000  324.126     0.000    0.000    0.000    0.000
171.10   430.569   56.748    0.000   56.748     0.000  348.032    0.000  348.032     0.000   19.906    0.000   19.906
171.20   419.857   97.659    0.000   97.659     0.000  272.721    0.000  272.721     0.000   19.906    0.000   19.906
171.30   433.383   59.187    0.000   59.187     0.000  325.033    0.000  325.033     0.000    0.000    0.000    0.000
171.40   423.905   82.286    0.000   82.286     0.000  329.314    0.000  329.314     0.000    9.953    0.000    9.953
171.50   443.515   55.270    0.000   55.270     0.000  299.439    0.000  299.439     0.000    0.000    0.000    0.000
171.60   433.427   59.864    0.000   59.864     0.000  343.448    0.000  343.448     0.000   29.858    0.000   29.858
171.70   385.809  104.240    0.000  104.240     0.000  315.085    0.000  315.085     0.000    0.000    0.000    0.000
171.80   408.431  111.328    0.000  111.328     0.000  280.372    0.000  280.372     0.000    0.000    0.000    0.000
171.90   382.065  114.187    0.000  114.187     0.000  286.467    0.000  286.467     0.000    0.000    0.000    0.000
172.00   422.490   81.976    0.000   81.976     0.000  328.751    0.000  328.751     0.000    0.000    0.000    0.000
172.10   381.879  108.607    0.000  108.607     0.000  323.996    0.000  323.996     0.000    0.000    0.000    0.000
172.20   365.572   94.568    0.000   94.568     0.000  333.245    0.000  333.245     0.000    0.000    0.000    0.000
172.30   430.863   40.937    0.000   40.937     0.000  287.940    0.000  287.940     0.000    0.000    0.000    0.000
172.40   422.286   73.154    0.000   73.154     0.000  332.254    0.000  332.254     0.000    0.000    0.000    0.000
172.50   365.947  106.156    0.000  106.156     0.000  342.585    0.000  342.585     0.000   29.858    0.000   29.858
172.60   407.054   76.085    0.000   76.085     0.000  330.437    0.000  330.437     0.000    9.953    0.000    9.953
172.70   423.788   40.881    0.000   40.881     0.000  284.090    0.000  284.090     0.000    0.000    0.000    0.000
172.80   416.721   17.855    0.000   17.855     0.000  245.138    0.000  245.138     0.000    0.000    0.000    0.000
172.90   408.582   51.639    0.000   51.639     0.000  256.206    0.000  256.206     0.000    0.000    0.000    0.000
173.00   368.172   91.657    0.000   91.657     0.000  291.355    0.000  291.355     0.000    0.000    0.000    0.000
173.10   393.102   90.506    0.000   90.506     0.000  325.465    0.000  325.465     0.000    9.953    0.000    9.953
173.20   335.627   79.286    0.000   79.286     0.000  274.624    0.000  274.624     0.000    0.000    0.000    0.000
173.30   365.368   78.386    0.000   78.386     0.000  321.273    0.000  321.273     0.000    0.000    0.000    0.000
173.40   385.949   43.880    0.000   43.880     0.000  307.655    0.000  307.655     0.000    0.000    0.000    0.000
173.50   314.528  103.726    0.000  103.726     0.000  279.812    0.000  279.812     0.000    0.000    0.000    0.000
173.60   340.320  104.476    0.000  104.476     0.000  294.684    0.000  294.684     0.000    0.000    0.000    0.000
173.70   364.447  104.932    0.000  104.932     0.000  302.074    0.000  302.074     0.000    0.000    0.000    0.000
173.80   334.287  117.035    0.000  117.035     0.000  258.064    0.000  258.064     0.000    0.000    0.000    0.000
173.90   328.051  127.080    0.000  127.080     0.000  270.560    0.000  270.560     0.000    0.000    0.000    0.000
174.00   318.023  122.446    0.000  122.446     0.000  293.646    0.000  293.646     0.000    0.000    0.000    0.000
174.10   338.548  124.231    0.000  124.231     0.000  296.586    0.000  296.586     0.000    0.000    0.000    0.000
174.20   316.069  113.878    0.000  113.878     0.000  286.556    0.000  286.556     0.000    0.000    0.000    0.000
174.30   369.510   75.878    0.000   75.878     0.000  301.427    0.000  301.427     0.000    9.953    0.000    9.953
174.40   322.682   86.679    0.000   86.679     0.000  241.333    0.000  241.333     0.000    0.000    0.000    0.000
174.50   353.031   93.714    0.000   93.714     0.000  276.654    0.000  276.654     0.000    0.000    0.000    0.000
174.60   350.535   81.539    0.000   81.539     0.000  288.199    0.000  288.199     0.000    0.000    0.000    0.000
174.70   314.381  112.086    0.000  112.086     0.000  271.511    0.000  271.511     0.000    0.000    0.000    0.000
174.80   288.647  148.173    0.000  148.173     0.000  312.972    0.000  312.972     0.000    0.000    0.000    0.000
174.90   303.603  121.751    0.000  121.751     0.000  278.081    0.000  278.081     0.000    0.000    0.000    0.000
175.00   319.402  128.687    0.000  128.687     0.000  310.249    0.000  310.249     0.000    0.000    0.000    0.000
175.10   340.957  122.553    0.000  122.553     0.000  312.625    0.000  312.625     0.000    0.000    0.000    0.000
175.20   297.672  126.131    0.000  126.131     0.000  299.915    0.000  299.915     0.000    0.000    0.000    0.000
175.30   333.598  123.352    0.000  123.352     0.000  335.668    0.000  335.668     0.000    0.000    0.000    0.000
175.40   340.197  122.040    0.000  122.040     0.000  326.850    0.000  326.850     0.000    0.000    0.000    0.000
175.50   320.111  109.324    0.000  109.324     0.000  280.978    0.000  280.978     0.000    0.000    0.000    0.000
175.60   338.439  102.163    0.000  102.163     0.000  342.804    0.000  342.804     0.000   10.154    0.000   10.154
175.70   377.668   84.798    0.000   84.798     0.000  321.445    0.000  321.445     0.000    0.000    0.000    0.000
175.80   339.452   91.086    0.000   91.086     0.000  289.150    0.000  289.150     0.000    0.000    0.000    0.000
175.90   330.883   91.579    0.000   91.579     0.000  280.936    0.000  280.936     0.000    0.000    0.000    0.000
176.00   356.388   71.772    0.000   71.772     0.000  284.394    0.000  284.394     0.000    0.000    0.000    0.000
176.10   337.786  114.436    0.000  114.436     0.000  314.442    0.000  314.442     0.000    0.000    0.000    0.000
176.20   389.265   52.549    0.000   52.549     0.000  294.594    0.000  294.594     0.000    0.000    0.000    0.000
176.30   297.180  130.911    0.000  130.911     0.000  281.237    0.000  281.237     0.000    0.000    0.000    0.000
176.40   330.645  133.206    0.000  133.206     0.000  295.376    0.000  295.376     0.000    0.000    0.000    0.000
176.50   369.294   88.434    0.000   88.434     0.000  307.130    0.000  307.130     0.000    0.000    0.000    0.000
176.60   330.277  114.816    0.000  114.816     0.000  288.934    0.000  288.934     0.000    0.000    0.000    0.000
176.70   294.087  127.302    0.000  127.302     0.000  315.264    0.000  315.264     0.000    0.000    0.000    0.000
176.80   301.600  119.831    0.000  119.831     0.000  246.694    0.000  246.694     0.000    0.000    0.000    0.000
176.90   332.980  108.942    0.000  108.942     0.000  282.103    0.000  282.103     0.000    0.000    0.000    0.000
177.00   334.758  144.075    0.000  144.075     0.000  309.211    0.000  309.211     0.000    0.000    0.000    0.000
177.10   332.929  120.302    0.000  120.302     0.000  289.280    0.000  289.280     0.000    0.000    0.000    0.000
177.20   348.194   95.731    0.000   95.731     0.000  298.185    0.000  298.185     0.000    0.000    0.000    0.000
177.30   329.446   84.024    0.000   84.024     0.000  254.477    0.000  254.477     0.000    0.000    0.000    0.000
177.40   330.293  114.279    0.000  114.279     0.000  295.030    0.000  295.030     0.000    0.000    0.000    0.000
177.50   319.421  116.225    0.000  116.225     0.000  257.157    0.000  257.157     0.000    0.000    0.000    0.000
177.60   317.243  136.889    0.000  136.889     0.000  242.110    0.000  242.110     0.000    0.000    0.000    0.000
177.70   304.410  130.574    0.000  130.574     0.000  244.402    0.000  244.402     0.000    0.000    0.000    0.000
177.80   338.799  116.114    0.000  116.114     0.000  269.176    0.000  269.176     0.000    0.000    0.000    0.000
177.90   311.923  136.943    0.000  136.943     0.000  260.269    0.000  260.269     0.000    0.000    0.000    0.000
178.00   300.739  126.738    0.000  126.738     0.000  267.316    0.000  267.316     0.000    0.000    0.000    0.000
178.10   305.725  120.524    0.000  120.524     0.000  268.484    0.000  268.484     0.000    0.000    0.000    0.000
178.20   292.337  151.057    0.000  151.057     0.000  295.029    0.000  295.029     0.000    0.000    0.000    0.000
178.30   326.095  116.206    0.000  116.206     0.000  278.644    0.000  278.644     0.000    0.000    0.000    0.000
178.40   313.899  117.502    0.000  117.502     0.000  269.219    0.000  269.219     0.000    0.000    0.000    0.000
178.50   320.969  115.258    0.000  115.258     0.000  262.733    0.000  262.733     0.000    0.000    0.000    0.000
178.60   288.517  127.004    0.000  127.004     0.000  274.017    0.000  274.017     0.000    0.000    0.000    0.000
178.70   308.322  130.090    0.000  130.090     0.000  276.612    0.000  276.612     0.000    0.000    0.000    0.000
178.80   319.988  122.447    0.000  122.447     0.000  256.075    0.000  256.075     0.000    0.000    0.000    0.000
178.90   325.100  108.991    0.000  108.991     0.000  254.649    0.000  254.649     0.000    0.000    0.000    0.000
179.00   294.601  132.559    0.000  132.559     0.000  236.361    0.000  236.361     0.000    0.000    0.000    0.000
179.10   320.719  118.012    0.000  118.012     0.000  273.499    0.000  273.499     0.000    0.000    0.000    0.000
179.20   300.526  132.739    0.000  132.739     0.000  253.093    0.000  253.093     0.000    0.000    0.000    0.000
179.30   315.269  101.236    0.000  101.236     0.000  321.011    0.000  321.011     0.000    0.000    0.000    0.000
179.40   264.455  136.299    0.000  136.299     0.000  252.488    0.000  252.488     0.000    0.000    0.000    0.000
179.50   278.210  118.595    0.000  118.595     0.000  279.552    0.000  279.552     0.000    0.000    0.000    0.000
179.60   282.146  120.089    0.000  120.089     0.000  270.343    0.000  270.343     0.000    0.000    0.000    0.000
179.70   277.644  136.036    0.000  136.036     0.000  277.171    0.000  277.171     0.000    0.000    0.000    0.000
179.80   282.003  133.433    0.000  133.433     0.000  248.510    0.000  248.510     0.000    0.000    0.000    0.000
179.90   270.269  145.692    0.000  145.692     0.000  307.913    0.000  307.913     0.000    0.000    0.000    0.000
180.00   301.655  120.948    0.000  120.948     0.000  296.803    0.000  296.803     0.000    0.000    0.000    0.000
180.10   287.219  138.135    0.000  138.135     0.000  283.530    0.000  283.530     0.000    0.000    0.000    0.000
180.20   334.459  119.096    0.000  119.096     0.000  301.645    0.000  301.645     0.000    0.000    0.000    0.000
180.30   285.909  136.256    0.000  136.256     0.000  254.000    0.000  254.000     0.000    0.000    0.000    0.000
180.40   363.430   95.278    0.000   95.278     0.000  258.581    0.000  258.581     0.000    0.000    0.000    0.000
180.50   310.095  140.234    0.000  140.234     0.000  283.270    0.000  283.270     0.000    0.000    0.000    0.000
180.60   317.449  150.512    0.000  150.512     0.000  287.550    0.000  287.550     0.000    0.000    0.000    0.000
180.70   307.915  126.135    0.000  126.135     0.000  271.206    0.000  271.206     0.000   10.154    0.000   10.154
180.80   327.654  111.307    0.000  111.307     0.000  269.346    0.000  269.346     0.000    0.000    0.000    0.000
180.90   313.516  163.620    0.000  163.620     0.000  309.164    0.000  309.164     0.000    9.953    0.000    9.953
181.00   305.521  119.907    0.000  119.907     0.000  265.238    0.000  265.238     0.000    0.000    0.000    0.000
181.10   282.221  115.494    0.000  115.494     0.000  260.308    0.000  260.308     0.000    0.000    0.000    0.000
181.20   284.862  155.595    0.000  155.595     0.000  249.331    0.000  249.331     0.000    0.000    0.000    0.000
181.30   290.641  168.010    0.000  168.010     0.000  301.772    0.000  301.772     0.000    9.953    0.000    9.953
181.40   329.327  152.278    0.000  152.278     0.000  296.499    0.000  296.499     0.000    0.000    0.000    0.000
181.50   304.350  144.846    0.000  144.846     0.000  252.747    0.000  252.747     0.000    0.000    0.000    0.000
181.60   299.435  206.168    0.000  206.168     0.000  278.253    0.000  278.253     0.000   29.858    0.000   29.858
181.70   250.489  187.485    0.000  187.485     0.000  304.065    0.000  304.065     0.000    0.000    0.000    0.000
181.80   261.922  171.068    0.000  171.068     0.000  279.201    0.000  279.201     0.000    0.000    0.000    0.000
181.90   337.300  122.585    0.000  122.585     0.000  295.981    0.000  295.981     0.000    0.000    0.000    0.000
182.00   301.296  169.712    0.000  169.712     0.000  306.312    0.000  306.312     0.000    0.000    0.000    0.000
182.10   312.774  155.435    0.000  155.435     0.000  312.882    0.000  312.882     0.000    9.953    0.000    9.953
182.20   336.306  113.380    0.000  113.380     0.000  282.881    0.000  282.881     0.000    0.000    0.000    0.000
182.30   357.438  113.269    0.000  113.269     0.000  295.242    0.000  295.242     0.000    0.000    0.000    0.000
182.40   343.114  122.199    0.000  122.199     0.000  300.388    0.000  300.388     0.000    0.000    0.000    0.000
182.50   314.555  101.676    0.000  101.676     0.000  265.498    0.000  265.498     0.000    0.000    0.000    0.000
182.60   355.455   77.621    0.000   77.621     0.000  291.005    0.000  291.005     0.000    0.000    0.000    0.000
182.70   388.170   73.490    0.000   73.490     0.000  293.776    0.000  293.776     0.000    9.953    0.000    9.953
182.80   397.434   87.118    0.000   87.118     0.000  303.415    0.000  303.415     0.000    9.953    0.000    9.953
182.90   361.341   88.272    0.000   88.272     0.000  254.993    0.000  254.993     0.000    0.000    0.000    0.000
183.00   351.486  105.434    0.000  105.434     0.000  303.197    0.000  303.197     0.000   10.154    0.000   10.154
183.10   350.198   88.212    0.000   88.212     0.000  271.420    0.000  271.420     0.000    0.000    0.000    0.000
183.20   356.709  120.774    0.000  120.774     0.000  270.776    0.000  270.776     0.000    0.000    0.000    0.000
183.30   360.255   70.431    0.000   70.431     0.000  227.541    0.000  227.541     0.000    0.000    0.000    0.000
183.40   359.307  101.858    0.000  101.858     0.000  279.898    0.000  279.898     0.000    0.000    0.000    0.000
183.50   358.036   84.807    0.000   84.807     0.000  285.345    0.000  285.345     0.000    0.000    0.000    0.000
183.60   374.539   91.920    0.000   91.920     0.000  267.615    0.000  267.615     0.000    0.000    0.000    0.000
183.70   358.675   78.589    0.000   78.589     0.000  262.903    0.000  262.903     0.000    0.000    0.000    0.000
183.80   344.470  127.433    0.000  127.433     0.000  282.794    0.000  282.794     0.000    0.000    0.000    0.000
183.90   368.514   82.593    0.000   82.593     0.000  237.743    0.000  237.743     0.000    0.000    0.000    0.000
184.00   418.318   98.179    0.000   98.179     0.000  310.465    0.000  310.465     0.000   29.858    0.000   29.858
184.10   406.737   74.093    0.000   74.093     0.000  258.280    0.000  258.280     0.000    9.953    0.000    9.953
184.20   353.645   87.966    0.000   87.966     0.000  266.409    0.000  266.409     0.000    0.000    0.000    0.000
184.30   353.321  122.768    0.000  122.768     0.000  291.397    0.000  291.397     0.000   19.906    0.000   19.906
184.40   361.041  118.361    0.000  118.361     0.000  276.006    0.000  276.006     0.000   19.906    0.000   19.906
184.50   354.796  109.270    0.000  109.270     0.000  244.358    0.000  244.358     0.000    0.000    0.000    0.000
184.60   370.751  112.300    0.000  112.300     0.000  258.367    0.000  258.367     0.000    0.000    0.000    0.000
184.70   337.995  102.228    0.000  102.228     0.000  255.556    0.000  255.556     0.000    0.000    0.000    0.000
184.80   327.496  123.901    0.000  123.901     0.000  292.479    0.000  292.479     0.000    0.000    0.000    0.000
184.90   328.662  102.157    0.000  102.157     0.000  289.019    0.000  289.019     0.000    0.000    0.000    0.000
185.00   325.164  104.073    0.000  104.073     0.000  277.951    0.000  277.951     0.000    0.000    0.000    0.000
185.10   325.652  121.252    0.000  121.252     0.000  266.323    0.000  266.323     0.000    0.000    0.000    0.000
185.20   322.952   91.573    0.000   91.573     0.000  276.526    0.000  276.526     0.000    0.000    0.000    0.000
185.30   336.327   78.354    0.000   78.354     0.000  232.513    0.000  232.513     0.000    0.000    0.000    0.000
185.40   335.295   95.308    0.000   95.308     0.000  256.464    0.000  256.464     0.000    0.000    0.000    0.000
185.50   321.049  119.435    0.000  119.435     0.000  331.689    0.000  331.689     0.000    0.000    0.000    0.000
185.60   378.015   80.072    0.000   80.072     0.000  302.985    0.000  302.985     0.000    0.000    0.000    0.000
185.70   367.586   98.534    0.000   98.534     0.000  286.902    0.000  286.902     0.000    0.000    0.000    0.000
185.80   374.995   98.451    0.000   98.451     0.000  335.538    0.000  335.538     0.000    9.953    0.000    9.953
185.90   346.478  104.125    0.000  104.125     0.000  272.894    0.000  272.894     0.000    0.000    0.000    0.000
186.00   266.627  145.531    0.000  145.531     0.000  308.257    0.000  308.257     0.000    0.000    0.000    0.000
186.10   274.069  138.546    0.000  138.546     0.000  279.681    0.000  279.681     0.000    0.000    0.000    0.000
186.20   283.895  168.118    0.000  168.118     0.000  302.119    0.000  302.119     0.000    0.000    0.000    0.000
186.30   261.407  158.268    0.000  158.268     0.000  289.755    0.000  289.755     0.000    0.000    0.000    0.000
186.40   242.222  151.468    0.000  151.468     0.000  282.317    0.000  282.317     0.000   20.308    0.000   20.308
186.50   281.575  139.456    0.000  139.456     0.000  338.132    0.000  338.132     0.000   40.616    0.000   40.616
186.60   234.220  149.429    0.000  149.429     0.000  254.042    0.000  254.042     0.000   30.462    0.000   30.462
186.70   205.918  204.817    0.000  204.817     0.000  301.771    0.000  301.771     0.000   20.308    0.000   20.308
186.80   233.230  183.437    0.000  183.437     0.000  275.098    0.000  275.098     0.000    0.000    0.000    0.000
186.90   234.351  188.549    0.000  188.549     0.000  259.188    0.000  259.188     0.000    0.000    0.000    0.000
187.00   249.944  166.517    0.000  166.517     0.000  279.679    0.000  279.679     0.000    0.000    0.000    0.000
187.10   255.240  146.435    0.000  146.435     0.000  262.644    0.000  262.644     0.000    0.000    0.000    0.000
187.20   227.628  165.820    0.000  165.820     0.000  264.763    0.000  264.763     0.000    0.000    0.000    0.000
187.30   255.692  156.739    0.000  156.739     0.000  297.405    0.000  297.405     0.000   10.154    0.000   10.154
187.40   273.172  125.667    0.000  125.667     0.000  255.513    0.000  255.513     0.000   10.154    0.000   10.154
187.50   247.433  145.386    0.000  145.386     0.000  267.963    0.000  267.963     0.000    0.000    0.000    0.000
187.60   250.366  171.133    0.000  171.133     0.000  290.834    0.000  290.834     0.000    0.000    0.000    0.000
187.70   261.169  182.030    0.000  182.030     0.000  309.729    0.000  309.729     0.000    0.000    0.000    0.000
187.80   266.524  136.511    0.000  136.511     0.000  302.031    0.000  302.031     0.000    0.000    0.000    0.000
187.90   234.722  181.595    0.000  181.595     0.000  286.423    0.000  286.423     0.000    0.000    0.000    0.000
188.00   246.899  155.598    0.000  155.598     0.000  282.230    0.000  282.230     0.000    0.000    0.000    0.000
188.10   283.974  188.450    0.000  188.450     0.000  341.159    0.000  341.159     0.000    0.000    0.000    0.000
188.20   240.989  205.003    0.000  205.003     0.000  325.248    0.000  325.248     0.000   40.414    0.000   40.414
188.30   288.479  165.064    0.000  165.064     0.000  297.620    0.000  297.620     0.000   20.107    0.000   20.107
188.40   275.948  177.138    0.000  177.138     0.000  310.810    0.000  310.810     0.000   20.308    0.000   20.308
188.50   244.949  176.137    0.000  176.137     0.000  302.593    0.000  302.593     0.000    0.000    0.000    0.000
188.60   225.979  176.288    0.000  176.288     0.000  275.616    0.000  275.616     0.000    0.000    0.000    0.000
188.70   272.952  205.907    0.000  205.907     0.000  325.421    0.000  325.421     0.000   10.154    0.000   10.154
188.80   235.625  175.769    0.000  175.769     0.000  300.950    0.000  300.950     0.000    0.000    0.000    0.000
188.90   309.131  171.224    0.000  171.224     0.000  261.219    0.000  261.219     0.000    0.000    0.000    0.000
189.00   253.373  155.783    0.000  155.783     0.000  247.122    0.000  247.122     0.000    0.000    0.000    0.000
189.10   260.848  184.911    0.000  184.911     0.000  260.094    0.000  260.094     0.000    0.000    0.000    0.000
189.20   261.664  161.509    0.000  161.509     0.000  224.816    0.000  224.816     0.000    0.000    0.000    0.000
189.30   251.826  180.373    0.000  180.373     0.000  258.581    0.000  258.581     0.000    0.000    0.000    0.000
189.40   281.754  135.576    0.000  135.576     0.000  254.215    0.000  254.215     0.000    0.000    0.000    0.000
189.50   282.462  186.816    0.000  186.816     0.000  247.169    0.000  247.169     0.000    0.000    0.000    0.000
189.60   289.169  145.547    0.000  145.547     0.000  283.788    0.000  283.788     0.000    0.000    0.000    0.000
189.70   298.161  168.221    0.000  168.221     0.000  303.242    0.000  303.242     0.000   10.154    0.000   10.154
189.80   264.919  172.122    0.000  172.122     0.000  302.248    0.000  302.248     0.000    0.000    0.000    0.000
189.90   247.148  155.965    0.000  155.965     0.000  230.867    0.000  230.867     0.000    0.000    0.000    0.000
190.00   260.845  153.797    0.000  153.797     0.000  230.652    0.000  230.652     0.000    0.000    0.000    0.000
190.10   253.040  172.974    0.000  172.974     0.000  294.207    0.000  294.207     0.000    0.000    0.000    0.000
190.20   309.580  160.034    0.000  160.034     0.000  290.056    0.000  290.056     0.000    0.000    0.000    0.000
190.30   287.834  137.914    0.000  137.914     0.000  284.912    0.000  284.912     0.000    0.000    0.000    0.000
190.40   297.040  158.599    0.000  158.599     0.000  318.463    0.000  318.463     0.000    0.000    0.000    0.000
190.50   295.893  166.361    0.000  166.361     0.000  282.838    0.000  282.838     0.000    0.000    0.000    0.000
190.60   305.061  153.441    0.000  153.441     0.000  303.590    0.000  303.590     0.000    0.000    0.000    0.000
190.70   285.051  142.238    0.000  142.238     0.000  252.920    0.000  252.920     0.000    0.000    0.000    0.000
190.80   272.532  151.344    0.000  151.344     0.000  277.303    0.000  277.303     0.000   10.154    0.000   10.154
190.90   312.262  143.682    0.000  143.682     0.000  279.638    0.000  279.638     0.000    0.000    0.000    0.000
191.00   337.114  137.286    0.000  137.286     0.000  282.491    0.000  282.491     0.000    0.000    0.000    0.000
191.10   315.221  149.830    0.000  149.830     0.000  283.703    0.000  283.703     0.000    0.000    0.000    0.000
191.20   327.409  131.977    0.000  131.977     0.000  264.593    0.000  264.593     0.000    0.000    0.000    0.000
191.30   387.450  108.723    0.000  108.723     0.000  347.299    0.000  347.299     0.000    0.000    0.000    0.000
191.40   342.271  130.892    0.000  130.892     0.000  280.114    0.000  280.114     0.000    0.000    0.000    0.000
191.50   345.297  118.628    0.000  118.628     0.000  333.032    0.000  333.032     0.000    0.000    0.000    0.000
191.60   339.206  123.055    0.000  123.055     0.000  293.991    0.000  293.991     0.000    0.000    0.000    0.000
191.70   355.667  139.401    0.000  139.401     0.000  310.076    0.000  310.076     0.000    0.000    0.000    0.000
191.80   318.484  134.402    0.000  134.402     0.000  303.028    0.000  303.028     0.000    0.000    0.000    0.000
191.90   303.728  146.238    0.000  146.238     0.000  322.266    0.000  322.266     0.000    0.000    0.000    0.000
192.00   326.794  139.307    0.000  139.307     0.000  313.532    0.000  313.532     0.000   10.154    0.000   10.154
192.10   343.903  157.246    0.000  157.246     0.000  329.877    0.000  329.877     0.000   50.769    0.000   50.769
192.20   323.988  152.215    0.000  152.215     0.000  322.742    0.000  322.742     0.000    0.000    0.000    0.000
192.30   342.805  122.222    0.000  122.222     0.000  298.573    0.000  298.573     0.000    0.000    0.000    0.000
192.40   313.750  164.008    0.000  164.008     0.000  314.874    0.000  314.874     0.000   10.154    0.000   10.154
192.50   352.965  123.828    0.000  123.828     0.000  318.809    0.000  318.809     0.000    0.000    0.000    0.000
192.60   325.149  147.583    0.000  147.583     0.000  326.807    0.000  326.807     0.000    0.000    0.000    0.000
192.70   356.606  116.208    0.000  116.208     0.000  321.403    0.000  321.403     0.000    0.000    0.000    0.000
192.80   316.851  137.092    0.000  137.092     0.000  312.842    0.000  312.842     0.000    0.000    0.000    0.000
192.90   310.663  150.301    0.000  150.301     0.000  307.005    0.000  307.005     0.000    0.000    0.000    0.000
193.00   304.960  144.493    0.000  144.493     0.000  285.604    0.000  285.604     0.000    0.000    0.000    0.000
193.10   300.634  160.106    0.000  160.106     0.000  339.951    0.000  339.951     0.000    0.000    0.000    0.000
193.20   324.056  110.670    0.000  110.670     0.000  266.971    0.000  266.971     0.000    0.000    0.000    0.000
193.30   308.660  157.116    0.000  157.116     0.000  307.783    0.000  307.783     0.000    0.000    0.000    0.000
193.40   318.744  138.629    0.000  138.629     0.000  371.555    0.000  371.555     0.000    0.000    0.000    0.000
193.50   299.503  171.847    0.000  171.847     0.000  297.624    0.000  297.624     0.000    0.000    0.000    0.000
193.60   318.447   89.803    0.000   89.803     0.000  280.158    0.000  280.158     0.000    0.000    0.000    0.000
193.70   313.637   92.889    0.000   92.889     0.000  272.548    0.000  272.548     0.000    0.000    0.000    0.000
193.80   295.806  160.916    0.000  160.916     0.000  330.350    0.000  330.350     0.000    0.000    0.000    0.000
193.90   304.721  155.929    0.000  155.929     0.000  305.103    0.000  305.103     0.000    0.000    0.000    0.000
194.00   320.418  119.249    0.000  119.249     0.000  292.565    0.000  292.565     0.000    0.000    0.000    0.000
194.10   334.808   98.490    0.000   98.490     0.000  287.896    0.000  287.896     0.000    0.000    0.000    0.000
194.20   375.631  102.817    0.000  102.817     0.000  335.108    0.000  335.108     0.000    0.000    0.000    0.000
194.30   332.073  166.005    0.000  166.005     0.000  371.553    0.000  371.553     0.000   39.811    0.000   39.811
194.40   344.867  137.516    0.000  137.516     0.000  331.432    0.000  331.432     0.000   10.154    0.000   10.154
194.50   308.758  139.156    0.000  139.156     0.000  287.032    0.000  287.032     0.000    0.000    0.000    0.000
194.60   319.061  128.470    0.000  128.470     0.000  311.156    0.000  311.156     0.000    0.000    0.000    0.000
194.70   291.616  132.738    0.000  132.738     0.000  275.834    0.000  275.834     0.000    0.000    0.000    0.000
194.80   286.019  150.706    0.000  150.706     0.000  269.609    0.000  269.609     0.000    0.000    0.000    0.000
194.90   297.331  155.204    0.000  155.204     0.000  315.436    0.000  315.436     0.000    0.000    0.000    0.000
195.00   290.920  167.497    0.000  167.497     0.000  328.277    0.000  328.277     0.000    0.000    0.000    0.000
195.10   309.656  163.056    0.000  163.056     0.000  304.455    0.000  304.455     0.000    0.000    0.000    0.000
195.20   330.929  162.717    0.000  162.717     0.000  305.752    0.000  305.752     0.000    0.000    0.000    0.000
195.30   348.044  122.744    0.000  122.744     0.000  279.681    0.000  279.681     0.000    0.000    0.000    0.000
195.40   327.544  139.191    0.000  139.191     0.000  316.647    0.000  316.647     0.000    0.000    0.000    0.000
195.50   307.152  132.712    0.000  132.712     0.000  283.444    0.000  283.444     0.000    0.000    0.000    0.000
195.60   310.315  130.368    0.000  130.368     0.000  235.756    0.000  235.756     0.000    0.000    0.000    0.000
195.70   305.130  151.216    0.000  151.216     0.000  277.477    0.000  277.477     0.000    0.000    0.000    0.000
195.80   312.909  128.155    0.000  128.155     0.000  319.327    0.000  319.327     0.000    0.000    0.000    0.000
195.90   327.384  152.046    0.000  152.046     0.000  303.677    0.000  303.677     0.000    0.000    0.000    0.000
196.00   324.329  139.158    0.000  139.158     0.000  295.203    0.000  295.203     0.000    0.000    0.000    0.000
196.10   325.552  130.753    0.000  130.753     0.000  300.865    0.000  300.865     0.000    9.953    0.000    9.953
196.20   286.722  150.171    0.000  150.171     0.000  309.817    0.000  309.817     0.000    0.000    0.000    0.000
196.30   334.794  141.716    0.000  141.716     0.000  337.140    0.000  337.140     0.000    0.000    0.000    0.000
196.40   303.304  160.024    0.000  160.024     0.000  338.737    0.000  338.737     0.000    0.000    0.000    0.000
196.50   303.434  120.660    0.000  120.660     0.000  302.509    0.000  302.509     0.000    0.000    0.000    0.000
196.60   306.489  167.016    0.000  167.016     0.000  403.677    0.000  403.677     0.000    0.000    0.000    0.000
196.70   286.686  155.540    0.000  155.540     0.000  328.536    0.000  328.536     0.000    0.000    0.000    0.000
196.80   294.453  136.138    0.000  136.138     0.000  294.771    0.000  294.771     0.000    0.000    0.000    0.000
196.90   276.676  166.012    0.000  166.012     0.000  314.356    0.000  314.356     0.000    0.000    0.000    0.000
197.00   317.535  146.808    0.000  146.808     0.000  327.153    0.000  327.153     0.000    0.000    0.000    0.000
197.10   303.196  159.320    0.000  159.320     0.000  312.886    0.000  312.886     0.000    0.000    0.000    0.000
197.20   321.580  126.900    0.000  126.900     0.000  337.312    0.000  337.312     0.000   19.906    0.000   19.906
197.30   328.520  170.859    0.000  170.859     0.000  372.506    0.000  372.506     0.000   29.858    0.000   29.858
197.40   317.521  159.126    0.000  159.126     0.000  394.036    0.000  394.036     0.000   39.811    0.000   39.811
197.50   320.755  132.900    0.000  132.900     0.000  338.610    0.000  338.610     0.000   19.906    0.000   19.906
197.60   306.597  165.837    0.000  165.837     0.000  331.174    0.000  331.174     0.000    0.000    0.000    0.000
197.70   318.758  152.507    0.000  152.507     0.000  359.449    0.000  359.449     0.000    0.000    0.000    0.000
197.80   322.570  136.958    0.000  136.958     0.000  328.926    0.000  328.926     0.000    0.000    0.000    0.000
197.90   284.003  175.493    0.000  175.493     0.000  297.322    0.000  297.322     0.000    0.000    0.000    0.000
198.00   271.728  177.836    0.000  177.836     0.000  314.745    0.000  314.745     0.000    0.000    0.000    0.000
198.10   282.416  186.078    0.000  186.078     0.000  331.866    0.000  331.866     0.000    0.000    0.000    0.000
198.20   319.575  147.134    0.000  147.134     0.000  352.745    0.000  352.745     0.000    0.000    0.000    0.000
198.30   355.738  106.773    0.000  106.773     0.000  374.840    0.000  374.840     0.000    0.000    0.000    0.000
198.40   323.178  153.847    0.000  153.847     0.000  375.099    0.000  375.099     0.000   49.965    0.000   49.965
198.50   322.710  156.803    0.000  156.803     0.000  308.604    0.000  308.604     0.000   20.107    0.000   20.107
198.60   321.760  147.585    0.000  147.585     0.000  339.906    0.000  339.906     0.000    0.000    0.000    0.000
198.70   320.794  158.746    0.000  158.746     0.000  335.713    0.000  335.713     0.000   49.965    0.000   49.965
198.80   348.919  113.402    0.000  113.402     0.000  328.925    0.000  328.925     0.000    0.000    0.000    0.000
198.90   328.463  138.654    0.000  138.654     0.000  350.240    0.000  350.240     0.000    0.000    0.000    0.000
199.00   308.279  135.327    0.000  135.327     0.000  331.951    0.000  331.951     0.000    0.000    0.000    0.000
199.10   319.137  154.792    0.000  154.792     0.000  359.015    0.000  359.015     0.000    0.000    0.000    0.000
199.20   334.702  131.709    0.000  131.709     0.000  376.307    0.000  376.307     0.000   69.670    0.000   69.670
199.30   343.258  140.161    0.000  140.161     0.000  347.213    0.000  347.213     0.000   19.906    0.000   19.906
199.40   313.233  149.155    0.000  149.155     0.000  338.090    0.000  338.090     0.000   69.670    0.000   69.670
199.50   362.563  108.340    0.000  108.340     0.000  346.130    0.000  346.130     0.000    0.000    0.000    0.000
199.60   331.723  116.015    0.000  116.015     0.000  339.820    0.000  339.820     0.000    0.000    0.000    0.000
199.70   360.610  130.289    0.000  130.289     0.000  334.156    0.000  334.156     0.000    0.000    0.000    0.000
199.80   331.547  137.603    0.000  137.603     0.000  339.992    0.000  339.992     0.000    0.000    0.000    0.000
199.90   362.613  123.283    0.000  123.283     0.000  335.625    0.000  335.625     0.000   49.965    0.000   49.965
200.00   374.318  113.268    0.000  113.268     0.000  360.054    0.000  360.054     0.000   39.811    0.000   39.811
200.10   355.316   96.562    0.000   96.562     0.000  321.705    0.000  321.705     0.000    0.000    0.000    0.000
200.20   397.371   81.779    0.000   81.779     0.000  330.956    0.000  330.956     0.000   10.154    0.000   10.154
200.30   382.872   81.734    0.000   81.734     0.000  341.419    0.000  341.419     0.000    0.000    0.000    0.000
200.40   377.224  106.790    0.000  106.790     0.000  360.486    0.000  360.486     0.000    9.953    0.000    9.953
200.50   367.808   79.502    0.000   79.502     0.000  333.723    0.000  333.723     0.000    0.000    0.000    0.000
200.60   391.640   74.791    0.000   74.791     0.000  364.851    0.000  364.851     0.000   39.811    0.000   39.811
200.70   360.468  112.102    0.000  112.102     0.000  386.772    0.000  386.772     0.000   99.528    0.000   99.528
200.80   350.875  107.129    0.000  107.129     0.000  378.859    0.000  378.859     0.000   19.906    0.000   19.906
200.90   356.678   96.833    0.000   96.833     0.000  348.163    0.000  348.163     0.000    0.000    0.000    0.000
201.00   396.733   77.942    0.000   77.942     0.000  328.880    0.000  328.880     0.000    0.000    0.000    0.000
201.10   362.462   85.426    0.000   85.426     0.000  352.704    0.000  352.704     0.000    0.000    0.000    0.000
201.20   349.353  104.345    0.000  104.345     0.000  330.222    0.000  330.222     0.000    0.000    0.000    0.000
201.30   354.562  131.869    0.000  131.869     0.000  349.851    0.000  349.851     0.000    0.000    0.000    0.000
201.40   363.390  112.790    0.000  112.790     0.000  334.372    0.000  334.372     0.000    0.000    0.000    0.000
201.50   343.850  111.007    0.000  111.007     0.000  307.914    0.000  307.914     0.000    0.000    0.000    0.000
201.60   309.514  108.851    0.000  108.851     0.000  309.125    0.000  309.125     0.000    0.000    0.000    0.000
201.70   326.743  100.816    0.000  100.816     0.000  320.018    0.000  320.018     0.000    9.953    0.000    9.953
201.80   335.238  116.913    0.000  116.913     0.000  309.382    0.000  309.382     0.000    9.953    0.000    9.953
201.90   318.774  113.882    0.000  113.882     0.000  302.034    0.000  302.034     0.000    0.000    0.000    0.000
202.00   306.556  131.374    0.000  131.374     0.000  269.003    0.000  269.003     0.000    0.000    0.000    0.000
202.10   330.142  104.467    0.000  104.467     0.000  281.757    0.000  281.757     0.000    0.000    0.000    0.000
202.20   332.254   98.168    0.000   98.168     0.000  279.898    0.000  279.898     0.000    0.000    0.000    0.000
202.30   317.173  129.089    0.000  129.089     0.000  275.834    0.000  275.834     0.000    0.000    0.000    0.000
202.40   304.891  118.659    0.000  118.659     0.000  301.904    0.000  301.904     0.000    9.953    0.000    9.953
202.50   335.138  116.292    0.000  116.292     0.000  270.386    0.000  270.386     0.000    0.000    0.000    0.000
202.60   326.882  128.411    0.000  128.411     0.000  301.515    0.000  301.515     0.000    0.000    0.000    0.000
202.70   314.981  166.429    0.000  166.429     0.000  344.705    0.000  344.705     0.000    0.000    0.000    0.000
202.80   292.908  162.329    0.000  162.329     0.000  335.884    0.000  335.884     0.000    0.000    0.000    0.000
202.90   299.815  142.330    0.000  142.330     0.000  294.683    0.000  294.683     0.000    0.000    0.000    0.000
203.00   291.975  152.792    0.000  152.792     0.000  330.785    0.000  330.785     0.000   19.906    0.000   19.906
203.10   258.537  173.918    0.000  173.918     0.000  366.367    0.000  366.367     0.000    0.000    0.000    0.000
203.20   296.015  152.425    0.000  152.425     0.000  348.986    0.000  348.986     0.000   19.906    0.000   19.906
203.30   307.453  166.274    0.000  166.274     0.000  298.746    0.000  298.746     0.000   20.308    0.000   20.308
203.40   298.587  167.897    0.000  167.897     0.000  345.225    0.000  345.225     0.000    0.000    0.000    0.000
203.50   340.454  111.394    0.000  111.394     0.000  333.119    0.000  333.119     0.000    0.000    0.000    0.000
203.60   303.480  140.193    0.000  140.193     0.000  362.082    0.000  362.082     0.000    0.000    0.000    0.000
203.70   319.756  139.391    0.000  139.391     0.000  354.428    0.000  354.428     0.000   19.906    0.000   19.906
203.80   315.155  142.978    0.000  142.978     0.000  364.115    0.000  364.115     0.000    9.953    0.000    9.953
203.90   321.726  156.094    0.000  156.094     0.000  383.703    0.000  383.703     0.000    0.000    0.000    0.000
204.00   334.490  116.031    0.000  116.031     0.000  363.036    0.000  363.036     0.000   19.906    0.000   19.906
204.10   331.532  136.181    0.000  136.181     0.000  389.492    0.000  389.492     0.000   19.906    0.000   19.906
204.20   319.593  134.455    0.000  134.455     0.000  360.226    0.000  360.226     0.000    0.000    0.000    0.000
204.30   342.230  122.471    0.000  122.471     0.000  352.399    0.000  352.399     0.000    9.953    0.000    9.953
204.40   294.139  141.279    0.000  141.279     0.000  361.523    0.000  361.523     0.000    0.000    0.000    0.000
204.50   359.224  102.758    0.000  102.758     0.000  355.771    0.000  355.771     0.000   39.811    0.000   39.811
204.60   353.802  128.136    0.000  128.136     0.000  394.595    0.000  394.595     0.000    9.953    0.000    9.953
204.70   287.994  113.197    0.000  113.197     0.000  327.625    0.000  327.625     0.000   40.213    0.000   40.213
204.80   316.281  137.368    0.000  137.368     0.000  356.073    0.000  356.073     0.000   60.119    0.000   60.119
204.90   307.624  126.789    0.000  126.789     0.000  359.618    0.000  359.618     0.000   29.858    0.000   29.858
205.00   328.957  120.675    0.000  120.675     0.000  343.840    0.000  343.840     0.000    0.000    0.000    0.000
205.10   331.941  138.468    0.000  138.468     0.000  351.791    0.000  351.791     0.000   19.906    0.000   19.906
205.20   306.733  122.574    0.000  122.574     0.000  356.939    0.000  356.939     0.000    0.000    0.000    0.000
205.30   306.280  157.794    0.000  157.794     0.000  393.344    0.000  393.344     0.000   39.811    0.000   39.811
205.40   282.211  164.774    0.000  164.774     0.000  342.155    0.000  342.155     0.000    0.000    0.000    0.000
205.50   311.549  172.393    0.000  172.393     0.000  342.501    0.000  342.501     0.000    0.000    0.000    0.000
205.60   296.952  141.837    0.000  141.837     0.000  363.686    0.000  363.686     0.000    9.953    0.000    9.953
205.70   301.943  157.406    0.000  157.406     0.000  383.746    0.000  383.746     0.000    0.000    0.000    0.000
205.80   318.994  120.798    0.000  120.798     0.000  314.354    0.000  314.354     0.000    0.000    0.000    0.000
205.90   360.056  137.481    0.000  137.481     0.000  344.401    0.000  344.401     0.000   19.906    0.000   19.906
206.00   301.868  135.705    0.000  135.705     0.000  330.176    0.000  330.176     0.000   29.858    0.000   29.858
206.10   327.381  103.464    0.000  103.464     0.000  331.559    0.000  331.559     0.000    0.000    0.000    0.000
206.20   293.536  148.461    0.000  148.461     0.000  321.052    0.000  321.052     0.000    0.000    0.000    0.000
206.30   315.771  142.010    0.000  142.010     0.000  386.812    0.000  386.812     0.000   49.764    0.000   49.764
206.40   350.852   85.032    0.000   85.032     0.000  336.445    0.000  336.445     0.000   69.670    0.000   69.670
206.50   347.780  113.536    0.000  113.536     0.000  334.371    0.000  334.371     0.000   19.906    0.000   19.906
206.60   384.251   64.386    0.000   64.386     0.000  303.633    0.000  303.633     0.000   20.308    0.000   20.308
206.70   387.836   91.177    0.000   91.177     0.000  306.963    0.000  306.963     0.000    9.953    0.000    9.953
206.80   348.595  115.982    0.000  115.982     0.000  327.802    0.000  327.802     0.000   19.906    0.000   19.906
206.90   340.034  115.953    0.000  115.953     0.000  297.364    0.000  297.364     0.000    0.000    0.000    0.000
207.00   344.570   96.053    0.000   96.053     0.000  285.690    0.000  285.690     0.000    0.000    0.000    0.000
207.10   391.878   74.136    0.000   74.136     0.000  337.183    0.000  337.183     0.000    0.000    0.000    0.000
207.20   370.426   68.093    0.000   68.093     0.000  325.378    0.000  325.378     0.000    0.000    0.000    0.000
207.30   375.715   78.663    0.000   78.663     0.000  342.933    0.000  342.933     0.000    0.000    0.000    0.000
207.40   383.598   82.919    0.000   82.919     0.000  342.759    0.000  342.759     0.000   40.213    0.000   40.213
207.50   388.550   85.851    0.000   85.851     0.000  341.592    0.000  341.592     0.000    0.000    0.000    0.000
207.60   387.945   84.369    0.000   84.369     0.000  326.935    0.000  326.935     0.000   49.965    0.000   49.965
207.70   387.632   64.361    0.000   64.361     0.000  361.784    0.000  361.784     0.000   59.717    0.000   59.717
207.80   363.484   70.052    0.000   70.052     0.000  349.201    0.000  349.201     0.000   59.717    0.000   59.717
207.90   417.325   48.730    0.000   48.730     0.000  338.392    0.000  338.392     0.000  140.144    0.000  140.144
208.00   371.129  113.052    0.000  113.052     0.000  372.893    0.000  372.893     0.000  129.387    0.000  129.387
208.10   360.013   69.859    0.000   69.859     0.000  378.039    0.000  378.039     0.000  119.434    0.000  119.434
208.20   339.537   76.607    0.000   76.607     0.000  354.477    0.000  354.477     0.000   89.575    0.000   89.575
208.30   350.867   81.115    0.000   81.115     0.000  320.971    0.000  320.971     0.000   39.811    0.000   39.811
208.40   357.812  105.271    0.000  105.271     0.000  361.523    0.000  361.523     0.000   79.623    0.000   79.623
208.50   367.733  115.594    0.000  115.594     0.000  389.022    0.000  389.022     0.000  129.387    0.000  129.387
208.60   346.992   87.329    0.000   87.329     0.000  336.881    0.000  336.881     0.000   80.628    0.000   80.628
208.70   374.317   80.409    0.000   80.409     0.000  358.017    0.000  358.017     0.000   89.575    0.000   89.575
208.80   358.940   83.646    0.000   83.646     0.000  340.857    0.000  340.857     0.000   80.226    0.000   80.226
208.90   316.782  111.410    0.000  111.410     0.000  307.350    0.000  307.350     0.000   39.811    0.000   39.811
209.00   351.443   76.600    0.000   76.600     0.000  286.384    0.000  286.384     0.000    0.000    0.000    0.000
209.10   335.141  116.500    0.000  116.500     0.000  303.547    0.000  303.547     0.000   40.012    0.000   40.012
209.20   339.247  120.825    0.000  120.825     0.000  352.660    0.000  352.660     0.000   19.906    0.000   19.906
209.30   356.929  145.819    0.000  145.819     0.000  369.825    0.000  369.825     0.000   79.623    0.000   79.623
209.40   313.126  126.209    0.000  126.209     0.000  352.400    0.000  352.400     0.000   69.670    0.000   69.670
209.50   301.882  104.648    0.000  104.648     0.000  305.361    0.000  305.361     0.000   79.623    0.000   79.623
209.60   328.117  114.733    0.000  114.733     0.000  361.479    0.000  361.479     0.000   69.670    0.000   69.670
209.70   356.572   67.136    0.000   67.136     0.000  290.014    0.000  290.014     0.000   10.154    0.000   10.154
209.80   370.257   65.148    0.000   65.148     0.000  283.743    0.000  283.743     0.000   49.764    0.000   49.764
209.90   391.030   47.208    0.000   47.208     0.000  334.024    0.000  334.024     0.000    9.953    0.000    9.953
210.00   353.072   78.381    0.000   78.381     0.000  274.059    0.000  274.059     0.000    0.000    0.000    0.000
210.10   385.151   45.856    0.000   45.856     0.000  325.595    0.000  325.595     0.000    0.000    0.000    0.000
210.20   388.157   90.262    0.000   90.262     0.000  335.237    0.000  335.237     0.000    0.000    0.000    0.000
210.30   386.173   61.992    0.000   61.992     0.000  346.175    0.000  346.175     0.000    0.000    0.000    0.000
210.40   310.988  119.134    0.000  119.134     0.000  348.854    0.000  348.854     0.000   20.308    0.000   20.308
210.50   339.807  135.773    0.000  135.773     0.000  352.099    0.000  352.099     0.000   20.308    0.000   20.308
210.60   342.543  140.796    0.000  140.796     0.000  385.217    0.000  385.217     0.000   29.858    0.000   29.858
210.70   354.412  118.108    0.000  118.108     0.000  340.945    0.000  340.945     0.000    0.000    0.000    0.000
210.80   355.218  119.200    0.000  119.200     0.000  372.764    0.000  372.764     0.000    9.953    0.000    9.953
210.90   298.318  148.580    0.000  148.580     0.000  310.422    0.000  310.422     0.000    0.000    0.000    0.000
211.00   357.196  125.689    0.000  125.689     0.000  313.318    0.000  313.318     0.000    0.000    0.000    0.000
211.10   300.805  142.680    0.000  142.680     0.000  305.839    0.000  305.839     0.000    0.000    0.000    0.000
211.20   300.745  146.901    0.000  146.901     0.000  316.040    0.000  316.040     0.000    9.953    0.000    9.953
211.30   309.664  163.721    0.000  163.721     0.000  357.633    0.000  357.633     0.000    0.000    0.000    0.000
211.40   336.612  145.055    0.000  145.055     0.000  351.191    0.000  351.191     0.000    0.000    0.000    0.000
211.50   304.815  173.332    0.000  173.332     0.000  350.802    0.000  350.802     0.000    9.953    0.000    9.953
211.60   304.073  142.075    0.000  142.075     0.000  333.984    0.000  333.984     0.000    0.000    0.000    0.000
211.70   333.105  168.741    0.000  168.741     0.000  402.078    0.000  402.078     0.000    9.953    0.000    9.953
211.80   355.375  138.430    0.000  138.430     0.000  346.219    0.000  346.219     0.000    0.000    0.000    0.000
211.90   323.578  124.372    0.000  124.372     0.000  288.328    0.000  288.328     0.000   30.060    0.000   30.060
212.00   333.574  115.034    0.000  115.034     0.000  311.285    0.000  311.285     0.000   49.764    0.000   49.764
212.10   388.329   90.140    0.000   90.140     0.000  343.107    0.000  343.107     0.000   49.764    0.000   49.764
212.20   334.529  136.940    0.000  136.940     0.000  355.038    0.000  355.038     0.000    9.953    0.000    9.953
212.30   351.132  138.408    0.000  138.408     0.000  324.603    0.000  324.603     0.000   79.623    0.000   79.623
212.40   365.825  126.934    0.000  126.934     0.000  369.090    0.000  369.090     0.000  119.434    0.000  119.434
212.50   337.719  108.735    0.000  108.735     0.000  349.720    0.000  349.720     0.000   69.670    0.000   69.670
212.60   328.498  108.674    0.000  108.674     0.000  325.510    0.000  325.510     0.000   59.717    0.000   59.717
212.70   354.325  112.784    0.000  112.784     0.000  378.557    0.000  378.557     0.000   89.575    0.000   89.575
212.80   350.345  111.625    0.000  111.625     0.000  368.094    0.000  368.094     0.000   99.528    0.000   99.528
212.90   370.056  112.618    0.000  112.618     0.000  353.266    0.000  353.266     0.000   79.623    0.000   79.623
213.00   342.120  109.635    0.000  109.635     0.000  313.102    0.000  313.102     0.000   69.670    0.000   69.670
213.10   376.999  123.412    0.000  123.412     0.000  309.597    0.000  309.597     0.000   69.670    0.000   69.670
213.20   372.579  130.963    0.000  130.963     0.000  312.797    0.000  312.797     0.000   19.906    0.000   19.906
213.30   284.551  178.175    0.000  178.175     0.000  336.923    0.000  336.923     0.000    9.953    0.000    9.953
213.40   290.318  165.104    0.000  165.104     0.000  293.906    0.000  293.906     0.000   19.906    0.000   19.906
213.50   308.949  172.533    0.000  172.533     0.000  377.175    0.000  377.175     0.000   19.906    0.000   19.906
213.60   300.095  147.144    0.000  147.144     0.000  320.798    0.000  320.798     0.000    0.000    0.000    0.000
213.70   272.279  163.439    0.000  163.439     0.000  295.722    0.000  295.722     0.000    0.000    0.000    0.000
213.80   309.175  142.696    0.000  142.696     0.000  325.162    0.000  325.162     0.000    0.000    0.000    0.000
213.90   266.970  160.588    0.000  160.588     0.000  281.711    0.000  281.711     0.000    0.000    0.000    0.000
214.00   253.383  176.087    0.000  176.087     0.000  305.363    0.000  305.363     0.000    0.000    0.000    0.000
214.10   281.573  187.651    0.000  187.651     0.000  284.135    0.000  284.135     0.000    0.000    0.000    0.000
214.20   286.468  178.936    0.000  178.936     0.000  351.752    0.000  351.752     0.000    0.000    0.000    0.000
214.30   254.049  171.419    0.000  171.419     0.000  294.511    0.000  294.511     0.000    0.000    0.000    0.000
214.40   258.699  178.049    0.000  178.049     0.000  296.022    0.000  296.022     0.000    0.000    0.000    0.000
214.50   275.145  167.650    0.000  167.650     0.000  288.845    0.000  288.845     0.000    0.000    0.000    0.000
214.60   264.119  160.809    0.000  160.809     0.000  276.393    0.000  276.393     0.000    0.000    0.000    0.000
214.70   267.754  142.612    0.000  142.612     0.000  270.214    0.000  270.214     0.000   10.154    0.000   10.154
214.80   268.517  173.005    0.000  173.005     0.000  301.774    0.000  301.774     0.000    0.000    0.000    0.000
214.90   273.952  152.021    0.000  152.021     0.000  300.865    0.000  300.865     0.000    0.000    0.000    0.000
215.00   302.740  151.729    0.000  151.729     0.000  285.258    0.000  285.258     0.000    0.000    0.000    0.000
215.10   264.267  166.435    0.000  166.435     0.000  247.815    0.000  247.815     0.000    0.000    0.000    0.000
215.20   322.826  118.614    0.000  118.614     0.000  299.959    0.000  299.959     0.000    0.000    0.000    0.000
215.30   296.444  110.539    0.000  110.539     0.000  265.803    0.000  265.803     0.000   10.154    0.000   10.154
215.40   277.730  146.456    0.000  146.456     0.000  289.321    0.000  289.321     0.000    0.000    0.000    0.000
215.50   278.114  156.443    0.000  156.443     0.000  302.375    0.000  302.375     0.000   59.717    0.000   59.717
215.60   274.084  166.873    0.000  166.873     0.000  294.163    0.000  294.163     0.000   19.906    0.000   19.906
215.70   300.169  130.013    0.000  130.013     0.000  287.160    0.000  287.160     0.000   10.154    0.000   10.154
215.80   328.148  125.550    0.000  125.550     0.000  309.211    0.000  309.211     0.000    0.000    0.000    0.000
215.90   315.095  129.588    0.000  129.588     0.000  278.470    0.000  278.470     0.000    0.000    0.000    0.000
216.00   271.450  162.774    0.000  162.774     0.000  250.585    0.000  250.585     0.000    0.000    0.000    0.000
216.10   300.007  179.859    0.000  179.859     0.000  306.271    0.000  306.271     0.000    0.000    0.000    0.000
216.20   306.583  151.160    0.000  151.160     0.000  309.468    0.000  309.468     0.000    0.000    0.000    0.000
216.30   318.527  177.506    0.000  177.506     0.000  288.934    0.000  288.934     0.000    0.000    0.000    0.000
216.40   319.222  156.819    0.000  156.819     0.000  345.744    0.000  345.744     0.000   59.717    0.000   59.717
216.50   309.954  156.666    0.000  156.666     0.000  306.963    0.000  306.963     0.000    0.000    0.000    0.000
216.60   273.304  164.592    0.000  164.592     0.000  315.178    0.000  315.178     0.000    0.000    0.000    0.000
216.70   274.968  141.590    0.000  141.590     0.000  295.634    0.000  295.634     0.000    0.000    0.000    0.000
216.80   287.054  163.250    0.000  163.250     0.000  331.260    0.000  331.260     0.000    0.000    0.000    0.000
216.90   292.846  160.699    0.000  160.699     0.000  337.959    0.000  337.959     0.000    0.000    0.000    0.000
217.00   309.626  164.976    0.000  164.976     0.000  322.527    0.000  322.527     0.000   19.906    0.000   19.906
217.10   330.331  127.986    0.000  127.986     0.000  271.900    0.000  271.900     0.000    0.000    0.000    0.000
217.20   315.376  156.167    0.000  156.167     0.000  314.572    0.000  314.572     0.000   49.764    0.000   49.764
217.30   333.725  154.456    0.000  154.456     0.000  312.624    0.000  312.624     0.000   39.811    0.000   39.811
217.40   307.095  152.277    0.000  152.277     0.000  270.992    0.000  270.992     0.000    0.000    0.000    0.000
217.50   316.404  152.449    0.000  152.449     0.000  280.416    0.000  280.416     0.000    0.000    0.000    0.000
217.60   318.142  148.107    0.000  148.107     0.000  295.633    0.000  295.633     0.000    0.000    0.000    0.000
217.70   306.901  149.883    0.000  149.883     0.000  327.629    0.000  327.629     0.000   29.858    0.000   29.858
217.80   314.742  171.341    0.000  171.341     0.000  334.417    0.000  334.417     0.000    0.000    0.000    0.000
217.90   311.651  164.524    0.000  164.524     0.000  310.465    0.000  310.465     0.000    0.000    0.000    0.000
218.00   295.915  164.733    0.000  164.733     0.000  291.139    0.000  291.139     0.000    0.000    0.000    0.000
218.10   315.922  172.328    0.000  172.328     0.000  319.024    0.000  319.024     0.000    9.953    0.000    9.953
218.20   296.914  157.859    0.000  157.859     0.000  352.917    0.000  352.917     0.000   39.811    0.000   39.811
218.30   282.345  165.036    0.000  165.036     0.000  316.474    0.000  316.474     0.000   19.906    0.000   19.906
218.40   318.221  157.891    0.000  157.891     0.000  316.820    0.000  316.820     0.000   10.154    0.000   10.154
218.50   328.229  149.346    0.000  149.346     0.000  308.258    0.000  308.258     0.000   49.965    0.000   49.965
218.60   306.816  200.381    0.000  200.381     0.000  309.252    0.000  309.252     0.000    0.000    0.000    0.000
218.70   316.586  172.982    0.000  172.982     0.000  322.783    0.000  322.783     0.000    0.000    0.000    0.000
218.80   345.343  150.475    0.000  150.475     0.000  338.391    0.000  338.391     0.000    0.000    0.000    0.000
218.90   311.370  139.892    0.000  139.892     0.000  346.520    0.000  346.520     0.000    0.000    0.000    0.000
219.00   279.974  155.673    0.000  155.673     0.000  302.333    0.000  302.333     0.000   59.717    0.000   59.717
219.10   303.793  137.158    0.000  137.158     0.000  324.599    0.000  324.599     0.000   29.858    0.000   29.858
219.20   291.532  147.123    0.000  147.123     0.000  326.760    0.000  326.760     0.000   19.906    0.000   19.906
219.30   352.671  131.168    0.000  131.168     0.000  312.020    0.000  312.020     0.000    0.000    0.000    0.000
219.40   287.553  148.066    0.000  148.066     0.000  298.921    0.000  298.921     0.000   59.717    0.000   59.717
219.50   330.488  154.151    0.000  154.151     0.000  313.922    0.000  313.922     0.000   79.623    0.000   79.623
219.60   338.045  174.154    0.000  174.154     0.000  311.068    0.000  311.068     0.000    0.000    0.000    0.000
219.70   330.246  142.452    0.000  142.452     0.000  300.477    0.000  300.477     0.000   19.906    0.000   19.906
219.80   325.579  158.818    0.000  158.818     0.000  301.645    0.000  301.645     0.000    9.953    0.000    9.953
219.90   323.534  154.958    0.000  154.958     0.000  309.038    0.000  309.038     0.000   19.906    0.000   19.906
220.00   325.368  158.789    0.000  158.789     0.000  294.511    0.000  294.511     0.000    0.000    0.000    0.000
220.10   349.720  157.817    0.000  157.817     0.000  342.112    0.000  342.112     0.000   19.906    0.000   19.906
220.20   330.974  153.182    0.000  153.182     0.000  318.073    0.000  318.073     0.000   19.906    0.000   19.906
220.30   315.207  143.236    0.000  143.236     0.000  333.248    0.000  333.248     0.000    0.000    0.000    0.000
220.40   307.465  162.100    0.000  162.100     0.000  323.085    0.000  323.085     0.000   10.154    0.000   10.154
220.50   333.707  158.507    0.000  158.507     0.000  272.980    0.000  272.980     0.000    9.953    0.000    9.953
220.60   296.191  156.987    0.000  156.987     0.000  280.416    0.000  280.416     0.000    9.953    0.000    9.953
220.70   310.358  155.959    0.000  155.959     0.000  283.314    0.000  283.314     0.000    0.000    0.000    0.000
220.80   311.321  143.122    0.000  143.122     0.000  275.401    0.000  275.401     0.000    0.000    0.000    0.000
220.90   328.687  135.412    0.000  135.412     0.000  299.178    0.000  299.178     0.000    0.000    0.000    0.000
221.00   296.053  138.822    0.000  138.822     0.000  284.351    0.000  284.351     0.000    0.000    0.000    0.000
221.10   309.463  139.204    0.000  139.204     0.000  293.213    0.000  293.213     0.000    0.000    0.000    0.000
221.20   340.938  148.998    0.000  148.998     0.000  290.448    0.000  290.448     0.000    0.000    0.000    0.000
221.30   302.417  175.849    0.000  175.849     0.000  321.445    0.000  321.445     0.000    9.953    0.000    9.953
221.40   267.870  195.467    0.000  195.467     0.000  308.087    0.000  308.087     0.000   19.906    0.000   19.906
221.50   263.409  202.612    0.000  202.612     0.000  307.828    0.000  307.828     0.000    0.000    0.000    0.000
221.60   312.149  139.716    0.000  139.716     0.000  273.542    0.000  273.542     0.000    0.000    0.000    0.000
221.70   262.213  177.677    0.000  177.677     0.000  294.857    0.000  294.857     0.000    0.000    0.000    0.000
221.80   270.113  170.591    0.000  170.591     0.000  284.696    0.000  284.696     0.000    0.000    0.000    0.000
221.90   289.745  173.957    0.000  173.957     0.000  314.096    0.000  314.096     0.000    0.000    0.000    0.000
222.00   286.470  169.533    0.000  169.533     0.000  267.274    0.000  267.274     0.000    0.000    0.000    0.000
222.10   281.526  169.333    0.000  169.333     0.000  276.266    0.000  276.266     0.000    0.000    0.000    0.000
222.20   319.249  168.631    0.000  168.631     0.000  300.866    0.000  300.866     0.000    0.000    0.000    0.000
222.30   279.621  167.827    0.000  167.827     0.000  308.735    0.000  308.735     0.000    0.000    0.000    0.000
222.40   273.662  152.364    0.000  152.364     0.000  267.532    0.000  267.532     0.000    0.000    0.000    0.000
222.50   265.617  173.334    0.000  173.334     0.000  290.188    0.000  290.188     0.000    0.000    0.000    0.000
222.60   273.592  162.762    0.000  162.762     0.000  301.817    0.000  301.817     0.000   19.906    0.000   19.906
222.70   273.922  148.043    0.000  148.043     0.000  287.075    0.000  287.075     0.000    0.000    0.000    0.000
222.80   289.042  171.565    0.000  171.565     0.000  312.061    0.000  312.061     0.000    0.000    0.000    0.000
222.90   280.549  172.623    0.000  172.623     0.000  280.416    0.000  280.416     0.000    0.000    0.000    0.000
223.00   292.899  160.918    0.000  160.918     0.000  301.731    0.000  301.731     0.000    9.953    0.000    9.953
223.10   305.065  165.722    0.000  165.722     0.000  301.731    0.000  301.731     0.000    9.953    0.000    9.953
223.20   259.254  167.975    0.000  167.975     0.000  315.351    0.000  315.351     0.000    0.000    0.000    0.000
223.30   267.321  177.839    0.000  177.839     0.000  307.697    0.000  307.697     0.000    0.000    0.000    0.000
223.40   285.451  172.807    0.000  172.807     0.000  304.714    0.000  304.714     0.000    0.000    0.000    0.000
223.50   259.606  171.470    0.000  171.470     0.000  283.054    0.000  283.054     0.000    0.000    0.000    0.000
223.60   274.042  177.729    0.000  177.729     0.000  304.888    0.000  304.888     0.000    0.000    0.000    0.000
223.70   283.093  172.382    0.000  172.382     0.000  289.235    0.000  289.235     0.000    0.000    0.000    0.000
223.80   265.297  169.721    0.000  169.721     0.000  261.133    0.000  261.133     0.000   19.906    0.000   19.906
223.90   284.819  169.936    0.000  169.936     0.000  304.456    0.000  304.456     0.000    0.000    0.000    0.000
224.00   308.901  166.057    0.000  166.057     0.000  319.888    0.000  319.888     0.000   19.906    0.000   19.906
224.10   278.248  158.043    0.000  158.043     0.000  276.094    0.000  276.094     0.000    0.000    0.000    0.000
224.20   279.265  161.177    0.000  161.177     0.000  266.451    0.000  266.451     0.000    9.953    0.000    9.953
224.30   289.641  168.914    0.000  168.914     0.000  288.631    0.000  288.631     0.000    0.000    0.000    0.000
224.40   247.231  176.033    0.000  176.033     0.000  295.808    0.000  295.808     0.000    0.000    0.000    0.000
224.50   281.180  176.979    0.000  176.979     0.000  301.299    0.000  301.299     0.000    0.000    0.000    0.000
224.60   253.104  192.196    0.000  192.196     0.000  301.905    0.000  301.905     0.000    0.000    0.000    0.000
224.70   275.231  167.538    0.000  167.538     0.000  270.689    0.000  270.689     0.000    0.000    0.000    0.000
224.80   255.705  187.415    0.000  187.415     0.000  270.774    0.000  270.774     0.000    9.953    0.000    9.953
224.90   270.486  166.043    0.000  166.043     0.000  268.830    0.000  268.830     0.000    9.953    0.000    9.953
225.00   246.818  179.681    0.000  179.681     0.000  277.866    0.000  277.866     0.000   30.060    0.000   30.060
225.10   255.996  191.042    0.000  191.042     0.000  299.310    0.000  299.310     0.000    0.000    0.000    0.000
225.20   253.697  168.119    0.000  168.119     0.000  304.714    0.000  304.714     0.000    0.000    0.000    0.000
225.30   261.445  179.583    0.000  179.583     0.000  306.919    0.000  306.919     0.000    0.000    0.000    0.000
225.40   252.388  178.684    0.000  178.684     0.000  294.900    0.000  294.900     0.000    0.000    0.000    0.000
225.50   267.826  168.651    0.000  168.651     0.000  304.628    0.000  304.628     0.000    0.000    0.000    0.000
225.60   274.401  168.335    0.000  168.335     0.000  285.258    0.000  285.258     0.000    9.953    0.000    9.953
225.70   270.238  168.933    0.000  168.933     0.000  287.162    0.000  287.162     0.000    9.953    0.000    9.953
225.80   285.141  159.103    0.000  159.103     0.000  301.256    0.000  301.256     0.000    0.000    0.000    0.000
225.90   276.375  180.079    0.000  180.079     0.000  315.956    0.000  315.956     0.000    0.000    0.000    0.000
226.00   280.269  162.285    0.000  162.285     0.000  316.732    0.000  316.732     0.000    0.000    0.000    0.000
226.10   273.640  161.787    0.000  161.787     0.000  326.634    0.000  326.634     0.000   19.906    0.000   19.906
226.20   307.250  156.712    0.000  156.712     0.000  325.551    0.000  325.551     0.000   40.012    0.000   40.012
226.30   259.732  172.833    0.000  172.833     0.000  303.244    0.000  303.244     0.000   29.858    0.000   29.858
226.40   272.330  167.875    0.000  167.875     0.000  301.299    0.000  301.299     0.000   29.858    0.000   29.858
226.50   272.987  157.672    0.000  157.672     0.000  271.425    0.000  271.425     0.000   39.811    0.000   39.811
226.60   267.927  162.255    0.000  162.255     0.000  299.785    0.000  299.785     0.000    9.953    0.000    9.953
226.70   279.767  172.638    0.000  172.638     0.000  320.710    0.000  320.710     0.000    9.953    0.000    9.953
226.80   281.523  169.772    0.000  169.772     0.000  321.273    0.000  321.273     0.000   19.906    0.000   19.906
226.90   269.344  162.280    0.000  162.280     0.000  317.987    0.000  317.987     0.000   19.906    0.000   19.906
227.00   295.421  171.893    0.000  171.893     0.000  296.499    0.000  296.499     0.000   29.858    0.000   29.858
227.10   277.963  181.138    0.000  181.138     0.000  327.889    0.000  327.889     0.000   19.906    0.000   19.906
227.20   306.359  151.125    0.000  151.125     0.000  338.651    0.000  338.651     0.000   49.764    0.000   49.764
227.30   291.106  168.130    0.000  168.130     0.000  339.907    0.000  339.907     0.000   39.811    0.000   39.811
227.40   286.477  165.588    0.000  165.588     0.000  361.352    0.000  361.352     0.000   59.717    0.000   59.717
227.50   302.985  150.830    0.000  150.830     0.000  332.297    0.000  332.297     0.000   29.858    0.000   29.858
227.60   295.019  155.092    0.000  155.092     0.000  314.398    0.000  314.398     0.000   19.906    0.000   19.906
227.70   280.458  155.858    0.000  155.858     0.000  319.025    0.000  319.025     0.000   29.858    0.000   29.858
227.80   267.946  182.115    0.000  182.115     0.000  332.341    0.000  332.341     0.000    0.000    0.000    0.000
227.90   263.451  158.940    0.000  158.940     0.000  293.213    0.000  293.213     0.000   29.858    0.000   29.858
228.00   231.856  199.518    0.000  199.518     0.000  312.584    0.000  312.584     0.000   39.811    0.000   39.811
228.10   258.439  178.084    0.000  178.084     0.000  304.541    0.000  304.541     0.000   29.858    0.000   29.858
228.20   296.524  163.052    0.000  163.052     0.000  337.660    0.000  337.660     0.000   29.858    0.000   29.858
228.30   275.751  162.777    0.000  162.777     0.000  363.425    0.000  363.425     0.000   39.811    0.000   39.811
228.40   258.601  188.934    0.000  188.934     0.000  294.511    0.000  294.511     0.000   19.906    0.000   19.906
228.50   220.547  188.816    0.000  188.816     0.000  282.881    0.000  282.881     0.000    9.953    0.000    9.953
228.60   287.137  176.401    0.000  176.401     0.000  327.282    0.000  327.282     0.000    9.953    0.000    9.953
228.70   290.100  164.165    0.000  164.165     0.000  281.023    0.000  281.023     0.000   19.906    0.000   19.906
228.80   235.077  181.661    0.000  181.661     0.000  306.746    0.000  306.746     0.000   19.906    0.000   19.906
228.90   268.863  178.533    0.000  178.533     0.000  313.447    0.000  313.447     0.000    9.953    0.000    9.953
229.00   220.162  203.278    0.000  203.278     0.000  320.625    0.000  320.625     0.000   19.906    0.000   19.906
229.10   239.142  197.711    0.000  197.711     0.000  319.715    0.000  319.715     0.000   19.906    0.000   19.906
229.20   250.771  183.729    0.000  183.729     0.000  320.622    0.000  320.622     0.000    0.000    0.000    0.000
229.30   259.037  173.034    0.000  173.034     0.000  324.905    0.000  324.905     0.000   29.858    0.000   29.858
229.40   301.118  174.134    0.000  174.134     0.000  340.036    0.000  340.036     0.000   49.965    0.000   49.965
229.50   286.670  171.406    0.000  171.406     0.000  305.060    0.000  305.060     0.000    9.953    0.000    9.953
229.60   241.807  177.826    0.000  177.826     0.000  310.595    0.000  310.595     0.000   29.858    0.000   29.858
229.70   282.565  179.631    0.000  179.631     0.000  304.887    0.000  304.887     0.000   19.906    0.000   19.906
229.80   281.482  160.462    0.000  160.462     0.000  330.523    0.000  330.523     0.000   39.811    0.000   39.811
229.90   332.747  134.513    0.000  134.513     0.000  312.324    0.000  312.324     0.000   19.906    0.000   19.906
230.00   268.996  172.262    0.000  172.262     0.000  333.595    0.000  333.595     0.000   19.906    0.000   19.906
230.10   277.889  156.534    0.000  156.534     0.000  330.784    0.000  330.784     0.000   19.906    0.000   19.906
230.20   290.950  156.667    0.000  156.667     0.000  333.592    0.000  333.592     0.000   19.906    0.000   19.906
230.30   299.581  154.943    0.000  154.943     0.000  292.393    0.000  292.393     0.000   30.060    0.000   30.060
230.40   289.993  167.075    0.000  167.075     0.000  347.990    0.000  347.990     0.000   19.906    0.000   19.906
230.50   279.576  178.623    0.000  178.623     0.000  299.959    0.000  299.959     0.000    0.000    0.000    0.000
230.60   275.513  187.327    0.000  187.327     0.000  303.072    0.000  303.072     0.000   19.906    0.000   19.906
230.70   247.169  206.372    0.000  206.372     0.000  340.772    0.000  340.772     0.000    9.953    0.000    9.953
230.80   245.193  207.381    0.000  207.381     0.000  317.509    0.000  317.509     0.000    9.953    0.000    9.953
230.90   255.963  171.231    0.000  171.231     0.000  347.558    0.000  347.558     0.000   29.858    0.000   29.858
231.00   289.235  189.022    0.000  189.022     0.000  369.003    0.000  369.003     0.000    0.000    0.000    0.000
231.10   275.146  165.399    0.000  165.399     0.000  320.105    0.000  320.105     0.000    0.000    0.000    0.000
231.20   283.503  158.230    0.000  158.230     0.000  319.197    0.000  319.197     0.000   29.858    0.000   29.858
231.30   271.562  167.108    0.000  167.108     0.000  301.038    0.000  301.038     0.000   29.858    0.000   29.858
231.40   295.731  143.771    0.000  143.771     0.000  305.061    0.000  305.061     0.000    0.000    0.000    0.000
231.50   289.749  141.461    0.000  141.461     0.000  312.929    0.000  312.929     0.000    9.953    0.000    9.953
231.60   283.583  158.352    0.000  158.352     0.000  360.093    0.000  360.093     0.000    0.000    0.000    0.000
231.70   290.466  152.855    0.000  152.855     0.000  319.066    0.000  319.066     0.000    0.000    0.000    0.000
231.80   305.628  159.520    0.000  159.520     0.000  353.440    0.000  353.440     0.000    0.000    0.000    0.000
231.90   289.274  158.466    0.000  158.466     0.000  295.419    0.000  295.419     0.000    0.000    0.000    0.000
232.00   271.590  177.393    0.000  177.393     0.000  348.684    0.000  348.684     0.000    0.000    0.000    0.000
232.10   292.531  148.401    0.000  148.401     0.000  334.588    0.000  334.588     0.000    0.000    0.000    0.000
232.20   286.206  142.880    0.000  142.880     0.000  302.899    0.000  302.899     0.000    0.000    0.000    0.000
232.30   284.980  148.054    0.000  148.054     0.000  334.113    0.000  334.113     0.000    0.000    0.000    0.000
232.40   287.504  145.767    0.000  145.767     0.000  323.347    0.000  323.347     0.000    9.953    0.000    9.953
232.50   270.516  159.233    0.000  159.233     0.000  287.031    0.000  287.031     0.000    0.000    0.000    0.000
232.60   314.010  147.964    0.000  147.964     0.000  330.611    0.000  330.611     0.000    9.953    0.000    9.953
232.70   280.503  144.413    0.000  144.413     0.000  304.499    0.000  304.499     0.000    0.000    0.000    0.000
232.80   268.475  166.307    0.000  166.307     0.000  318.029    0.000  318.029     0.000    0.000    0.000    0.000
232.90   223.734  187.605    0.000  187.605     0.000  298.185    0.000  298.185     0.000    0.000    0.000    0.000
233.00   259.739  166.612    0.000  166.612     0.000  242.717    0.000  242.717     0.000    0.000    0.000    0.000
233.10   263.080  174.576    0.000  174.576     0.000  306.704    0.000  306.704     0.000    0.000    0.000    0.000
233.20   311.379  158.775    0.000  158.775     0.000  330.741    0.000  330.741     0.000    9.953    0.000    9.953
233.30   279.178  148.279    0.000  148.279     0.000  328.840    0.000  328.840     0.000    9.953    0.000    9.953
233.40   312.009  137.780    0.000  137.780     0.000  305.407    0.000  305.407     0.000    0.000    0.000    0.000
233.50   272.663  168.603    0.000  168.603     0.000  316.821    0.000  316.821     0.000    9.953    0.000    9.953
233.60   276.596  164.146    0.000  164.146     0.000  310.161    0.000  310.161     0.000    9.953    0.000    9.953
233.70   297.547  154.450    0.000  154.450     0.000  332.773    0.000  332.773     0.000    0.000    0.000    0.000
233.80   264.085  166.270    0.000  166.270     0.000  319.371    0.000  319.371     0.000    9.953    0.000    9.953
233.90   276.463  186.990    0.000  186.990     0.000  325.118    0.000  325.118     0.000    9.953    0.000    9.953
234.00   310.313  142.699    0.000  142.699     0.000  341.593    0.000  341.593     0.000    0.000    0.000    0.000
234.10   274.815  158.229    0.000  158.229     0.000  309.557    0.000  309.557     0.000    0.000    0.000    0.000
234.20   286.155  159.671    0.000  159.671     0.000  344.188    0.000  344.188     0.000    9.953    0.000    9.953
234.30   287.858  171.614    0.000  171.614     0.000  310.464    0.000  310.464     0.000    9.953    0.000    9.953
234.40   302.844  153.490    0.000  153.490     0.000  279.637    0.000  279.637     0.000    0.000    0.000    0.000
234.50   287.732  165.949    0.000  165.949     0.000  345.700    0.000  345.700     0.000    9.953    0.000    9.953
234.60   290.737  149.578    0.000  149.578     0.000  316.473    0.000  316.473     0.000    0.000    0.000    0.000
234.70   331.930  152.818    0.000  152.818     0.000  340.426    0.000  340.426     0.000    0.000    0.000    0.000
234.80   272.943  171.321    0.000  171.321     0.000  312.971    0.000  312.971     0.000    0.000    0.000    0.000
234.90   278.318  150.362    0.000  150.362     0.000  268.225    0.000  268.225     0.000    0.000    0.000    0.000
235.00   295.420  157.849    0.000  157.849     0.000  292.392    0.000  292.392     0.000    0.000    0.000    0.000
235.10   282.749  158.117    0.000  158.117     0.000  314.658    0.000  314.658     0.000    0.000    0.000    0.000
235.20   288.549  154.178    0.000  154.178     0.000  283.443    0.000  283.443     0.000    0.000    0.000    0.000
235.30   262.564  164.309    0.000  164.309     0.000  296.024    0.000  296.024     0.000    0.000    0.000    0.000
235.40   246.453  189.335    0.000  189.335     0.000  269.563    0.000  269.563     0.000    0.000    0.000    0.000
235.50   275.769  176.400    0.000  176.400     0.000  308.303    0.000  308.303     0.000    0.000    0.000    0.000
235.60   286.257  161.569    0.000  161.569     0.000  296.067    0.000  296.067     0.000    0.000    0.000    0.000
235.70   289.290  185.252    0.000  185.252     0.000  341.117    0.000  341.117     0.000    0.000    0.000    0.000
235.80   283.358  177.447    0.000  177.447     0.000  269.522    0.000  269.522     0.000    0.000    0.000    0.000
235.90   243.604  188.749    0.000  188.749     0.000  273.412    0.000  273.412     0.000    0.000    0.000    0.000
236.00   270.216  186.352    0.000  186.352     0.000  284.264    0.000  284.264     0.000    0.000    0.000    0.000
236.10   261.038  186.887    0.000  186.887     0.000  255.296    0.000  255.296     0.000    0.000    0.000    0.000
236.20   268.437  185.223    0.000  185.223     0.000  278.212    0.000  278.212     0.000    0.000    0.000    0.000
236.30   276.693  155.819    0.000  155.819     0.000  306.702    0.000  306.702     0.000    0.000    0.000    0.000
236.40   287.241  183.346    0.000  183.346     0.000  258.583    0.000  258.583     0.000    0.000    0.000    0.000
236.50   267.374  159.308    0.000  159.308     0.000  299.483    0.000  299.483     0.000    0.000    0.000    0.000
236.60   255.430  170.030    0.000  170.030     0.000  273.586    0.000  273.586     0.000    0.000    0.000    0.000
236.70   275.787  156.818    0.000  156.818     0.000  279.076    0.000  279.076     0.000    0.000    0.000    0.000
236.80   270.395  177.164    0.000  177.164     0.000  288.329    0.000  288.329     0.000    0.000    0.000    0.000
236.90   256.309  172.324    0.000  172.324     0.000  295.376    0.000  295.376     0.000    0.000    0.000    0.000
237.00   265.702  146.963    0.000  146.963     0.000  308.821    0.000  308.821     0.000    0.000    0.000    0.000
237.10   277.261  163.356    0.000  163.356     0.000  335.929    0.000  335.929     0.000    0.000    0.000    0.000
237.20   254.753  158.088    0.000  158.088     0.000  256.119    0.000  256.119     0.000    0.000    0.000    0.000
237.30   253.225  151.559    0.000  151.559     0.000  270.387    0.000  270.387     0.000    0.000    0.000    0.000
237.40   256.408  141.441    0.000  141.441     0.000  271.640    0.000  271.640     0.000    0.000    0.000    0.000
237.50   241.021  170.440    0.000  170.440     0.000  306.401    0.000  306.401     0.000    0.000    0.000    0.000
237.60   291.681  143.127    0.000  143.127     0.000  280.936    0.000  280.936     0.000    0.000    0.000    0.000
237.70   273.180  132.969    0.000  132.969     0.000  293.820    0.000  293.820     0.000    0.000    0.000    0.000
237.80   329.831   87.784    0.000   87.784     0.000  309.556    0.000  309.556     0.000    0.000    0.000    0.000
237.90   290.623  145.271    0.000  145.271     0.000  331.217    0.000  331.217     0.000    0.000    0.000    0.000
238.00   264.970  121.987    0.000  121.987     0.000  301.688    0.000  301.688     0.000    0.000    0.000    0.000
238.10   241.252  158.007    0.000  158.007     0.000  278.211    0.000  278.211     0.000    0.000    0.000    0.000
238.20   251.703  176.584    0.000  176.584     0.000  274.840    0.000  274.840     0.000    0.000    0.000    0.000
238.30   228.134  198.458    0.000  198.458     0.000  318.160    0.000  318.160     0.000    0.000    0.000    0.000
238.40   277.088  171.965    0.000  171.965     0.000  276.310    0.000  276.310     0.000    0.000    0.000    0.000
238.50   222.719  199.940    0.000  199.940     0.000  281.281    0.000  281.281     0.000    0.000    0.000    0.000
238.60   266.362  185.589    0.000  185.589     0.000  291.181    0.000  291.181     0.000    0.000    0.000    0.000
238.70   265.689  190.523    0.000  190.523     0.000  295.418    0.000  295.418     0.000    0.000    0.000    0.000
238.80   287.919  171.236    0.000  171.236     0.000  277.649    0.000  277.649     0.000    0.000    0.000    0.000
238.90   275.882  169.242    0.000  169.242     0.000  320.711    0.000  320.711     0.000    0.000    0.000    0.000
239.00   259.813  180.744    0.000  180.744     0.000  312.496    0.000  312.496     0.000    0.000    0.000    0.000
239.10   252.651  200.393    0.000  200.393     0.000  298.403    0.000  298.403     0.000    0.000    0.000    0.000
239.20   260.103  175.978    0.000  175.978     0.000  306.920    0.000  306.920     0.000    0.000    0.000    0.000
239.30   269.110  179.759    0.000  179.759     0.000  306.530    0.000  306.530     0.000    0.000    0.000    0.000
239.40   259.482  176.180    0.000  176.180     0.000  290.274    0.000  290.274     0.000    0.000    0.000    0.000
239.50   276.172  166.831    0.000  166.831     0.000  301.428    0.000  301.428     0.000    0.000    0.000    0.000
239.60   265.828  168.384    0.000  168.384     0.000  299.353    0.000  299.353     0.000    0.000    0.000    0.000
239.70   283.304  157.590    0.000  157.590     0.000  293.473    0.000  293.473     0.000    0.000    0.000    0.000
239.80   245.641  166.125    0.000  166.125     0.000  294.381    0.000  294.381     0.000    9.953    0.000    9.953
239.90   275.810  174.791    0.000  174.791     0.000  321.965    0.000  321.965     0.000   49.764    0.000   49.764
240.00   269.229  168.878    0.000  168.878     0.000  330.525    0.000  330.525     0.000   39.811    0.000   39.811
240.10   265.105  172.065    0.000  172.065     0.000  316.821    0.000  316.821     0.000    9.953    0.000    9.953
240.20   273.304  164.697    0.000  164.697     0.000  315.610    0.000  315.610     0.000    0.000    0.000    0.000
240.30   288.531  152.760    0.000  152.760     0.000  300.867    0.000  300.867     0.000    0.000    0.000    0.000
240.40   270.066  172.205    0.000  172.205     0.000  316.473    0.000  316.473     0.000   29.858    0.000   29.858
240.50   249.056  174.136    0.000  174.136     0.000  331.865    0.000  331.865     0.000    9.953    0.000    9.953
240.60   276.031  162.190    0.000  162.190     0.000  325.510    0.000  325.510     0.000    0.000    0.000    0.000
240.70   286.935  162.442    0.000  162.442     0.000  320.452    0.000  320.452     0.000    0.000    0.000    0.000
240.80   279.014  159.451    0.000  159.451     0.000  340.598    0.000  340.598     0.000    0.000    0.000    0.000
240.90   285.264  162.880    0.000  162.880     0.000  301.602    0.000  301.602     0.000    0.000    0.000    0.000
241.00   266.142  179.082    0.000  179.082     0.000  328.103    0.000  328.103     0.000    0.000    0.000    0.000
241.10   283.006  158.011    0.000  158.011     0.000  303.373    0.000  303.373     0.000    0.000    0.000    0.000
241.20   284.639  140.624    0.000  140.624     0.000  297.494    0.000  297.494     0.000    0.000    0.000    0.000
241.30   273.743  173.731    0.000  173.731     0.000  325.595    0.000  325.595     0.000    0.000    0.000    0.000
241.40   264.351  179.641    0.000  179.641     0.000  301.903    0.000  301.903     0.000    0.000    0.000    0.000
241.50   289.714  158.692    0.000  158.692     0.000  306.444    0.000  306.444     0.000    0.000    0.000    0.000
241.60   279.144  152.016    0.000  152.016     0.000  316.126    0.000  316.126     0.000    0.000    0.000    0.000
241.70   281.603  158.178    0.000  158.178     0.000  317.079    0.000  317.079     0.000    0.000    0.000    0.000
241.80   285.223  159.986    0.000  159.986     0.000  308.605    0.000  308.605     0.000    0.000    0.000    0.000
241.90   286.071  155.246    0.000  155.246     0.000  307.005    0.000  307.005     0.000    0.000    0.000    0.000
242.00   295.651  149.470    0.000  149.470     0.000  322.137    0.000  322.137     0.000    0.000    0.000    0.000
242.10   309.233  147.578    0.000  147.578     0.000  327.151    0.000  327.151     0.000    0.000    0.000    0.000
242.20   279.715  172.292    0.000  172.292     0.000  345.873    0.000  345.873     0.000   19.906    0.000   19.906
242.30   290.467  157.683    0.000  157.683     0.000  349.807    0.000  349.807     0.000   19.906    0.000   19.906
242.40   257.784  185.956    0.000  185.956     0.000  323.261    0.000  323.261     0.000    0.000    0.000    0.000
242.50   236.207  207.297    0.000  207.297     0.000  308.087    0.000  308.087     0.000    0.000    0.000    0.000
242.60   288.694  142.405    0.000  142.405     0.000  296.584    0.000  296.584     0.000    0.000    0.000    0.000
242.70   310.414  139.125    0.000  139.125     0.000  301.080    0.000  301.080     0.000    0.000    0.000    0.000
242.80   310.378  139.916    0.000  139.916     0.000  305.232    0.000  305.232     0.000    0.000    0.000    0.000
242.90   323.934  140.736    0.000  140.736     0.000  351.883    0.000  351.883     0.000    0.000    0.000    0.000
243.00   294.086  153.481    0.000  153.481     0.000  330.739    0.000  330.739     0.000    0.000    0.000    0.000
243.10   314.408  118.274    0.000  118.274     0.000  300.175    0.000  300.175     0.000    0.000    0.000    0.000
243.20   348.858  119.709    0.000  119.709     0.000  297.491    0.000  297.491     0.000    0.000    0.000    0.000
243.30   314.247  145.472    0.000  145.472     0.000  325.725    0.000  325.725     0.000   19.906    0.000   19.906
243.40   312.731  151.916    0.000  151.916     0.000  312.324    0.000  312.324     0.000   19.906    0.000   19.906
243.50   334.300  130.759    0.000  130.759     0.000  299.612    0.000  299.612     0.000    0.000    0.000    0.000
243.60   320.225  127.479    0.000  127.479     0.000  331.044    0.000  331.044     0.000   39.811    0.000   39.811
243.70   340.990  113.103    0.000  113.103     0.000  301.904    0.000  301.904     0.000    0.000    0.000    0.000
243.80   348.473  107.770    0.000  107.770     0.000  305.837    0.000  305.837     0.000    0.000    0.000    0.000
243.90   318.706  129.406    0.000  129.406     0.000  326.332    0.000  326.332     0.000   20.308    0.000   20.308
244.00   322.316  141.831    0.000  141.831     0.000  364.938    0.000  364.938     0.000   19.906    0.000   19.906
244.10   331.123  147.453    0.000  147.453     0.000  359.621    0.000  359.621     0.000   29.858    0.000   29.858
244.20   359.550  136.600    0.000  136.600     0.000  372.722    0.000  372.722     0.000   99.528    0.000   99.528
244.30   358.685  141.886    0.000  141.886     0.000  395.203    0.000  395.203     0.000   59.717    0.000   59.717
244.40   349.458  153.555    0.000  153.555     0.000  343.539    0.000  343.539     0.000    0.000    0.000    0.000
244.50   332.980  166.108    0.000  166.108     0.000  400.390    0.000  400.390     0.000   39.811    0.000   39.811
244.60   335.019  146.001    0.000  146.001     0.000  379.424    0.000  379.424     0.000    9.953    0.000    9.953
244.70   320.225  136.997    0.000  136.997     0.000  352.919    0.000  352.919     0.000    0.000    0.000    0.000
244.80   354.152  128.833    0.000  128.833     0.000  376.093    0.000  376.093     0.000   19.906    0.000   19.906
244.90   357.229  159.983    0.000  159.983     0.000  371.251    0.000  371.251     0.000   99.528    0.000   99.528
245.00   357.169  129.917    0.000  129.917     0.000  407.135    0.000  407.135     0.000  129.387    0.000  129.387
245.10   341.235  149.416    0.000  149.416     0.000  373.239    0.000  373.239     0.000   69.670    0.000   69.670
245.20   331.609  163.868    0.000  163.868     0.000  399.657    0.000  399.657     0.000   89.575    0.000   89.575
245.30   322.555  155.862    0.000  155.862     0.000  411.977    0.000  411.977     0.000   39.811    0.000   39.811
245.40   311.545  152.137    0.000  152.137     0.000  373.889    0.000  373.889     0.000   69.670    0.000   69.670
245.50   327.923  153.106    0.000  153.106     0.000  405.018    0.000  405.018     0.000   19.906    0.000   19.906
245.60   286.107  144.822    0.000  144.822     0.000  313.274    0.000  313.274     0.000    0.000    0.000    0.000
245.70   309.694  143.191    0.000  143.191     0.000  313.794    0.000  313.794     0.000    0.000    0.000    0.000
245.80   323.023  139.415    0.000  139.415     0.000  332.687    0.000  332.687     0.000    0.000    0.000    0.000
245.90   351.366  122.122    0.000  122.122     0.000  341.593    0.000  341.593     0.000    0.000    0.000    0.000
246.00   298.090  168.325    0.000  168.325     0.000  360.572    0.000  360.572     0.000    0.000    0.000    0.000
246.10   307.850  195.723    0.000  195.723     0.000  402.943    0.000  402.943     0.000    0.000    0.000    0.000
246.20   327.186  166.307    0.000  166.307     0.000  399.526    0.000  399.526     0.000   19.906    0.000   19.906
246.30   334.999  124.328    0.000  124.328     0.000  376.310    0.000  376.310     0.000    0.000    0.000    0.000
246.40   339.749  157.434    0.000  157.434     0.000  397.971    0.000  397.971     0.000   19.906    0.000   19.906
246.50   328.373  136.176    0.000  136.176     0.000  363.987    0.000  363.987     0.000   20.308    0.000   20.308
246.60   335.092  144.196    0.000  144.196     0.000  372.073    0.000  372.073     0.000    9.953    0.000    9.953
246.70   328.966  148.274    0.000  148.274     0.000  371.123    0.000  371.123     0.000   39.811    0.000   39.811
246.80   332.293  148.148    0.000  148.148     0.000  357.026    0.000  357.026     0.000    0.000    0.000    0.000
246.90   297.792  140.142    0.000  140.142     0.000  341.766    0.000  341.766     0.000    0.000    0.000    0.000
247.00   293.750  158.897    0.000  158.897     0.000  340.512    0.000  340.512     0.000    0.000    0.000    0.000
247.10   292.452  147.850    0.000  147.850     0.000  356.853    0.000  356.853     0.000   29.858    0.000   29.858
247.20   263.745  152.727    0.000  152.727     0.000  313.231    0.000  313.231     0.000   39.811    0.000   39.811
247.30   250.222  170.725    0.000  170.725     0.000  371.854    0.000  371.854     0.000   19.906    0.000   19.906
247.40   269.334  183.479    0.000  183.479     0.000  363.598    0.000  363.598     0.000    0.000    0.000    0.000
247.50   277.459  148.681    0.000  148.681     0.000  319.628    0.000  319.628     0.000    0.000    0.000    0.000
247.60   277.023  144.563    0.000  144.563     0.000  335.366    0.000  335.366     0.000    0.000    0.000    0.000
247.70   314.743  125.377    0.000  125.377     0.000  309.815    0.000  309.815     0.000    0.000    0.000    0.000
247.80   304.991  139.229    0.000  139.229     0.000  312.410    0.000  312.410     0.000   20.107    0.000   20.107
247.90   271.665  160.459    0.000  160.459     0.000  316.647    0.000  316.647     0.000    0.000    0.000    0.000
248.00   304.496  144.160    0.000  144.160     0.000  331.261    0.000  331.261     0.000    9.953    0.000    9.953
248.10   259.157  150.056    0.000  150.056     0.000  269.695    0.000  269.695     0.000    0.000    0.000    0.000
248.20   248.331  170.476    0.000  170.476     0.000  308.519    0.000  308.519     0.000   19.906    0.000   19.906
248.30   268.477  147.872    0.000  147.872     0.000  292.523    0.000  292.523     0.000    0.000    0.000    0.000
248.40   244.566  170.641    0.000  170.641     0.000  369.392    0.000  369.392     0.000   29.858    0.000   29.858
248.50   254.285  161.530    0.000  161.530     0.000  287.421    0.000  287.421     0.000   19.906    0.000   19.906
248.60   265.380  139.354    0.000  139.354     0.000  298.922    0.000  298.922     0.000   29.858    0.000   29.858
248.70   280.796  154.733    0.000  154.733     0.000  301.170    0.000  301.170     0.000    9.953    0.000    9.953
248.80   275.932  123.617    0.000  123.617     0.000  317.512    0.000  317.512     0.000    9.953    0.000    9.953
248.90   282.367  146.720    0.000  146.720     0.000  319.150    0.000  319.150     0.000    9.953    0.000    9.953
249.00   313.001  143.589    0.000  143.589     0.000  314.353    0.000  314.353     0.000   19.906    0.000   19.906
249.10   337.063  135.894    0.000  135.894     0.000  337.484    0.000  337.484     0.000    0.000    0.000    0.000
249.20   364.352  108.858    0.000  108.858     0.000  337.958    0.000  337.958     0.000    9.953    0.000    9.953
249.30   323.315  153.268    0.000  153.268     0.000  312.712    0.000  312.712     0.000    9.953    0.000    9.953
249.40   339.061  122.938    0.000  122.938     0.000  292.565    0.000  292.565     0.000    9.953    0.000    9.953
249.50   352.911  100.675    0.000  100.675     0.000  332.510    0.000  332.510     0.000   29.858    0.000   29.858
249.60   321.946  120.432    0.000  120.432     0.000  315.131    0.000  315.131     0.000    9.953    0.000    9.953
249.70   327.587  129.189    0.000  129.189     0.000  320.667    0.000  320.667     0.000    9.953    0.000    9.953
249.80   344.988  135.420    0.000  135.420     0.000  316.171    0.000  316.171     0.000    9.953    0.000    9.953
249.90   319.766  143.938    0.000  143.938     0.000  315.219    0.000  315.219     0.000    0.000    0.000    0.000
250.00   309.563  135.594    0.000  135.594     0.000  326.024    0.000  326.024     0.000    0.000    0.000    0.000
250.10   336.864  115.093    0.000  115.093     0.000  298.051    0.000  298.051     0.000   19.906    0.000   19.906
250.20   322.531  111.271    0.000  111.271     0.000  289.969    0.000  289.969     0.000   10.154    0.000   10.154
250.30   372.481  113.564    0.000  113.564     0.000  306.570    0.000  306.570     0.000    0.000    0.000    0.000
250.40   298.276  134.296    0.000  134.296     0.000  313.443    0.000  313.443     0.000    0.000    0.000    0.000
250.50   348.125  113.299    0.000  113.299     0.000  294.552    0.000  294.552     0.000    0.000    0.000    0.000
250.60   350.119   99.299    0.000   99.299     0.000  310.374    0.000  310.374     0.000   30.361    0.000   30.361
250.70   345.510   98.263    0.000   98.263     0.000  301.038    0.000  301.038     0.000   19.906    0.000   19.906
250.80   309.394  125.023    0.000  125.023     0.000  338.866    0.000  338.866     0.000   30.361    0.000   30.361
250.90   320.795  118.391    0.000  118.391     0.000  334.805    0.000  334.805     0.000   10.154    0.000   10.154
251.00   337.134  105.621    0.000  105.621     0.000  321.574    0.000  321.574     0.000   20.308    0.000   20.308
251.10   277.458  157.269    0.000  157.269     0.000  336.792    0.000  336.792     0.000   40.616    0.000   40.616
251.20   287.600  148.436    0.000  148.436     0.000  311.846    0.000  311.846     0.000   40.616    0.000   40.616
251.30   308.174  129.034    0.000  129.034     0.000  294.641    0.000  294.641     0.000    0.000    0.000    0.000
251.40   331.543  119.394    0.000  119.394     0.000  327.107    0.000  327.107     0.000   10.154    0.000   10.154
251.50   294.766  140.576    0.000  140.576     0.000  278.556    0.000  278.556     0.000   30.462    0.000   30.462
251.60   283.904  161.955    0.000  161.955     0.000  308.041    0.000  308.041     0.000   20.308    0.000   20.308
251.70   283.018  171.735    0.000  171.735     0.000  299.526    0.000  299.526     0.000   70.675    0.000   70.675
251.80   319.876  165.892    0.000  165.892     0.000  309.296    0.000  309.296     0.000   30.060    0.000   30.060
251.90   271.465  181.754    0.000  181.754     0.000  327.195    0.000  327.195     0.000   40.616    0.000   40.616
252.00   268.164  184.864    0.000  184.864     0.000  360.009    0.000  360.009     0.000   70.876    0.000   70.876
252.10   300.874  164.211    0.000  164.211     0.000  341.635    0.000  341.635     0.000   50.769    0.000   50.769
252.20   285.553  156.628    0.000  156.628     0.000  329.831    0.000  329.831     0.000   40.616    0.000   40.616
252.30   273.110  181.668    0.000  181.668     0.000  325.595    0.000  325.595     0.000   40.616    0.000   40.616
252.40   300.638  162.270    0.000  162.270     0.000  340.771    0.000  340.771     0.000   60.923    0.000   60.923
252.50   292.964  143.877    0.000  143.877     0.000  316.344    0.000  316.344     0.000   50.769    0.000   50.769
252.60   291.314  141.174    0.000  141.174     0.000  330.567    0.000  330.567     0.000    0.000    0.000    0.000
252.70   334.063  131.788    0.000  131.788     0.000  339.214    0.000  339.214     0.000   20.308    0.000   20.308
252.80   306.216  148.469    0.000  148.469     0.000  314.700    0.000  314.700     0.000   20.308    0.000   20.308
252.90   331.972  112.103    0.000  112.103     0.000  313.620    0.000  313.620     0.000   20.308    0.000   20.308
253.00   327.594  116.085    0.000  116.085     0.000  285.821    0.000  285.821     0.000   30.462    0.000   30.462
253.10   368.195   97.564    0.000   97.564     0.000  320.147    0.000  320.147     0.000    0.000    0.000    0.000
253.20   329.574  105.981    0.000  105.981     0.000  287.636    0.000  287.636     0.000   50.769    0.000   50.769
253.30   311.369  136.195    0.000  136.195     0.000  319.672    0.000  319.672     0.000   20.308    0.000   20.308
253.40   343.530  120.924    0.000  120.924     0.000  354.174    0.000  354.174     0.000   50.769    0.000   50.769
253.50   332.055  121.445    0.000  121.445     0.000  346.044    0.000  346.044     0.000   50.769    0.000   50.769
253.60   332.240  102.940    0.000  102.940     0.000  309.383    0.000  309.383     0.000   40.616    0.000   40.616
253.70   338.467  118.646    0.000  118.646     0.000  338.436    0.000  338.436     0.000   40.616    0.000   40.616
253.80   338.106   91.762    0.000   91.762     0.000  285.951    0.000  285.951     0.000   20.308    0.000   20.308
253.90   349.305   86.478    0.000   86.478     0.000  313.793    0.000  313.793     0.000    0.000    0.000    0.000
254.00   349.512   89.393    0.000   89.393     0.000  319.240    0.000  319.240     0.000   30.060    0.000   30.060
254.10   393.457   50.105    0.000   50.105     0.000  305.102    0.000  305.102     0.000   10.154    0.000   10.154
254.20   357.529   74.194    0.000   74.194     0.000  325.465    0.000  325.465     0.000    0.000    0.000    0.000
254.30   341.585  105.106    0.000  105.106     0.000  328.190    0.000  328.190     0.000   20.308    0.000   20.308
254.40   328.955  104.617    0.000  104.617     0.000  338.523    0.000  338.523     0.000   30.060    0.000   30.060
254.50   360.945   80.081    0.000   80.081     0.000  330.395    0.000  330.395     0.000   20.308    0.000   20.308
254.60   382.930   84.673    0.000   84.673     0.000  306.139    0.000  306.139     0.000    0.000    0.000    0.000
254.70   310.066  157.859    0.000  157.859     0.000  325.162    0.000  325.162     0.000   20.308    0.000   20.308
254.80   336.513  128.355    0.000  128.355     0.000  316.472    0.000  316.472     0.000   50.769    0.000   50.769
254.90   314.307  154.371    0.000  154.371     0.000  331.908    0.000  331.908     0.000   40.213    0.000   40.213
255.00   333.250  104.270    0.000  104.270     0.000  311.804    0.000  311.804     0.000   20.308    0.000   20.308
255.10   300.933  118.092    0.000  118.092     0.000  289.321    0.000  289.321     0.000   20.308    0.000   20.308
255.20   306.690  133.186    0.000  133.186     0.000  337.269    0.000  337.269     0.000   70.876    0.000   70.876
255.30   335.564  115.202    0.000  115.202     0.000  355.034    0.000  355.034     0.000   40.213    0.000   40.213
255.40   308.867  144.813    0.000  144.813     0.000  333.119    0.000  333.119     0.000   30.060    0.000   30.060
255.50   297.794   96.467    0.000   96.467     0.000  313.317    0.000  313.317     0.000   10.154    0.000   10.154
255.60   272.555  128.079    0.000  128.079     0.000  332.859    0.000  332.859     0.000   40.616    0.000   40.616
255.70   280.324  134.393    0.000  134.393     0.000  320.493    0.000  320.493     0.000   30.462    0.000   30.462
255.80   305.898  115.131    0.000  115.131     0.000  321.444    0.000  321.444     0.000    0.000    0.000    0.000
255.90   284.167  150.461    0.000  150.461     0.000  334.329    0.000  334.329     0.000   30.462    0.000   30.462
256.00   308.101  145.664    0.000  145.664     0.000  357.546    0.000  357.546     0.000   30.462    0.000   30.462
256.10   300.084  129.739    0.000  129.739     0.000  337.397    0.000  337.397     0.000   10.154    0.000   10.154
256.20   296.661  137.267    0.000  137.267     0.000  320.882    0.000  320.882     0.000   29.858    0.000   29.858
256.30   305.173  154.008    0.000  154.008     0.000  356.117    0.000  356.117     0.000   10.154    0.000   10.154
256.40   351.917   99.381    0.000   99.381     0.000  344.094    0.000  344.094     0.000   50.367    0.000   50.367
256.50   303.404   87.880    0.000   87.880     0.000  304.886    0.000  304.886     0.000   10.154    0.000   10.154
256.60   298.096  134.105    0.000  134.105     0.000  326.543    0.000  326.543     0.000   91.385    0.000   91.385
256.70   331.504  124.313    0.000  124.313     0.000  312.021    0.000  312.021     0.000   80.226    0.000   80.226
256.80   336.863  101.520    0.000  101.520     0.000  332.901    0.000  332.901     0.000   30.462    0.000   30.462
256.90   323.384  106.682    0.000  106.682     0.000  325.638    0.000  325.638     0.000   20.308    0.000   20.308
257.00   292.098  124.592    0.000  124.592     0.000  296.584    0.000  296.584     0.000   81.130    0.000   81.130
257.10   316.556  119.169    0.000  119.169     0.000  320.753    0.000  320.753     0.000   71.077    0.000   71.077
257.20   317.869  118.606    0.000  118.606     0.000  320.926    0.000  320.926     0.000   30.261    0.000   30.261
257.30   294.615  126.508    0.000  126.508     0.000  320.450    0.000  320.450     0.000   50.769    0.000   50.769
257.40   289.832  148.820    0.000  148.820     0.000  314.483    0.000  314.483     0.000   40.213    0.000   40.213
257.50   312.145  132.716    0.000  132.716     0.000  321.143    0.000  321.143     0.000   29.858    0.000   29.858
257.60   296.484  115.174    0.000  115.174     0.000  293.687    0.000  293.687     0.000   20.308    0.000   20.308
257.70   336.420  113.882    0.000  113.882     0.000  285.086    0.000  285.086     0.000   59.717    0.000   59.717
257.80   284.222  130.168    0.000  130.168     0.000  317.595    0.000  317.595     0.000   20.308    0.000   20.308
257.90   317.000  125.123    0.000  125.123     0.000  317.334    0.000  317.334     0.000   10.154    0.000   10.154
258.00   319.187  101.257    0.000  101.257     0.000  269.521    0.000  269.521     0.000    9.953    0.000    9.953
258.10   323.374  100.147    0.000  100.147     0.000  247.511    0.000  247.511     0.000    0.000    0.000    0.000
258.20   351.685   82.822    0.000   82.822     0.000  294.291    0.000  294.291     0.000   50.769    0.000   50.769
258.30   331.878  105.701    0.000  105.701     0.000  272.503    0.000  272.503     0.000   50.568    0.000   50.568
258.40   259.020  150.544    0.000  150.544     0.000  286.554    0.000  286.554     0.000   60.923    0.000   60.923
258.50   306.375  126.065    0.000  126.065     0.000  308.343    0.000  308.343     0.000   20.308    0.000   20.308
258.60   301.817  132.428    0.000  132.428     0.000  305.016    0.000  305.016     0.000   59.918    0.000   59.918
258.70   300.277  137.023    0.000  137.023     0.000  293.255    0.000  293.255     0.000   30.060    0.000   30.060
258.80   266.053  143.402    0.000  143.402     0.000  289.881    0.000  289.881     0.000    0.000    0.000    0.000
258.90   259.282  150.585    0.000  150.585     0.000  262.905    0.000  262.905     0.000    0.000    0.000    0.000
259.00   278.700  142.864    0.000  142.864     0.000  304.279    0.000  304.279     0.000   30.261    0.000   30.261
259.10   293.624  115.661    0.000  115.661     0.000  289.145    0.000  289.145     0.000    0.000    0.000    0.000
259.20   304.235  125.981    0.000  125.981     0.000  312.970    0.000  312.970     0.000   40.616    0.000   40.616
259.30   321.332  131.020    0.000  131.020     0.000  309.254    0.000  309.254     0.000   30.462    0.000   30.462
259.40   317.482  128.160    0.000  128.160     0.000  287.463    0.000  287.463     0.000   60.722    0.000   60.722
259.50   311.439  122.713    0.000  122.713     0.000  293.297    0.000  293.297     0.000   30.462    0.000   30.462
259.60   357.345  113.118    0.000  113.118     0.000  293.427    0.000  293.427     0.000    0.000    0.000    0.000
259.70   295.882  142.865    0.000  142.865     0.000  334.111    0.000  334.111     0.000   30.462    0.000   30.462
259.80   269.655  139.502    0.000  139.502     0.000  290.015    0.000  290.015     0.000    9.953    0.000    9.953
259.90   332.574  113.898    0.000  113.898     0.000  334.717    0.000  334.717     0.000   39.811    0.000   39.811
260.00   304.321  114.514    0.000  114.514     0.000  289.237    0.000  289.237     0.000   29.858    0.000   29.858
260.10   312.778  139.375    0.000  139.375     0.000  330.915    0.000  330.915     0.000    0.000    0.000    0.000
260.20   321.825  113.868    0.000  113.868     0.000  313.404    0.000  313.404     0.000   50.769    0.000   50.769
260.30   351.544  113.878    0.000  113.878     0.000  357.459    0.000  357.459     0.000   69.670    0.000   69.670
260.40   336.680  132.718    0.000  132.718     0.000  332.254    0.000  332.254     0.000   29.858    0.000   29.858
260.50   338.639  149.730    0.000  149.730     0.000  358.021    0.000  358.021     0.000  119.434    0.000  119.434
260.60   330.808  118.669    0.000  118.669     0.000  342.846    0.000  342.846     0.000   40.213    0.000   40.213
260.70   338.045  125.462    0.000  125.462     0.000  329.618    0.000  329.618     0.000   50.568    0.000   50.568
260.80   334.785  128.339    0.000  128.339     0.000  295.982    0.000  295.982     0.000    0.000    0.000    0.000
260.90   331.107  121.206    0.000  121.206     0.000  290.620    0.000  290.620     0.000    9.953    0.000    9.953
261.00   316.651  107.593    0.000  107.593     0.000  271.899    0.000  271.899     0.000    9.953    0.000    9.953
261.10   290.364  116.499    0.000  116.499     0.000  259.881    0.000  259.881     0.000    0.000    0.000    0.000
261.20   312.370  114.936    0.000  114.936     0.000  272.419    0.000  272.419     0.000    0.000    0.000    0.000
261.30   298.809  106.987    0.000  106.987     0.000  263.123    0.000  263.123     0.000   30.462    0.000   30.462
261.40   313.334  115.356    0.000  115.356     0.000  288.155    0.000  288.155     0.000   20.308    0.000   20.308
261.50   315.690  116.077    0.000  116.077     0.000  292.868    0.000  292.868     0.000    9.953    0.000    9.953
261.60   350.083  116.555    0.000  116.555     0.000  313.362    0.000  313.362     0.000    9.953    0.000    9.953
261.70   340.020  121.532    0.000  121.532     0.000  292.911    0.000  292.911     0.000    9.953    0.000    9.953
261.80   350.815  107.253    0.000  107.253     0.000  318.160    0.000  318.160     0.000    0.000    0.000    0.000
261.90   333.952  128.167    0.000  128.167     0.000  310.940    0.000  310.940     0.000   39.811    0.000   39.811
262.00   311.149  123.547    0.000  123.547     0.000  320.884    0.000  320.884     0.000    0.000    0.000    0.000
262.10   354.795  105.395    0.000  105.395     0.000  374.969    0.000  374.969     0.000   29.858    0.000   29.858
262.20   371.248  107.142    0.000  107.142     0.000  331.909    0.000  331.909     0.000   19.906    0.000   19.906
262.30   332.739  124.757    0.000  124.757     0.000  340.814    0.000  340.814     0.000   59.717    0.000   59.717
262.40   338.657  118.799    0.000  118.799     0.000  346.780    0.000  346.780     0.000   39.811    0.000   39.811
262.50   322.339  147.156    0.000  147.156     0.000  332.210    0.000  332.210     0.000  110.285    0.000  110.285
262.60   345.767  100.569    0.000  100.569     0.000  306.226    0.000  306.226     0.000   30.462    0.000   30.462
262.70   342.938   91.170    0.000   91.170     0.000  299.480    0.000  299.480     0.000   20.308    0.000   20.308
262.80   337.418   95.470    0.000   95.470     0.000  289.839    0.000  289.839     0.000   19.906    0.000   19.906
262.90   373.392  105.505    0.000  105.505     0.000  327.884    0.000  327.884     0.000   30.261    0.000   30.261
263.00   371.722  121.990    0.000  121.990     0.000  329.009    0.000  329.009     0.000   90.480    0.000   90.480
263.10   363.381  106.753    0.000  106.753     0.000  312.148    0.000  312.148     0.000   71.077    0.000   71.077
263.20   339.509  114.160    0.000  114.160     0.000  278.553    0.000  278.553     0.000   60.822    0.000   60.822
263.30   326.135  116.651    0.000  116.651     0.000  261.823    0.000  261.823     0.000   30.462    0.000   30.462
263.40   358.033   90.058    0.000   90.058     0.000  274.751    0.000  274.751     0.000   60.722    0.000   60.722
263.50   338.173  119.316    0.000  119.316     0.000  273.800    0.000  273.800     0.000   20.308    0.000   20.308
263.60   368.793  121.610    0.000  121.610     0.000  335.841    0.000  335.841     0.000   50.769    0.000   50.769
263.70   375.879   89.019    0.000   89.019     0.000  294.251    0.000  294.251     0.000   30.462    0.000   30.462
263.80   359.156  117.511    0.000  117.511     0.000  303.977    0.000  303.977     0.000   60.320    0.000   60.320
263.90   383.278   89.874    0.000   89.874     0.000  320.835    0.000  320.835     0.000   20.106    0.000   20.106
264.00   355.510  120.314    0.000  120.314     0.000  305.533    0.000  305.533     0.000   40.616    0.000   40.616
264.10   338.707  119.888    0.000  119.888     0.000  290.529    0.000  290.529     0.000   10.154    0.000   10.154
264.20   372.468  103.264    0.000  103.264     0.000  274.794    0.000  274.794     0.000   10.154    0.000   10.154
264.30   351.028  113.959    0.000  113.959     0.000  310.415    0.000  310.415     0.000    0.000    0.000    0.000
264.40   344.318  110.744    0.000  110.744     0.000  331.864    0.000  331.864     0.000   71.077    0.000   71.077
264.50   344.059  102.090    0.000  102.090     0.000  302.422    0.000  302.422     0.000   30.261    0.000   30.261
264.60   327.276  116.889    0.000  116.889     0.000  269.780    0.000  269.780     0.000   20.107    0.000   20.107
264.70   350.712  103.854    0.000  103.854     0.000  307.435    0.000  307.435     0.000   10.154    0.000   10.154
264.80   325.593  131.606    0.000  131.606     0.000  318.417    0.000  318.417     0.000   60.923    0.000   60.923
264.90   309.679  135.269    0.000  135.269     0.000  329.957    0.000  329.957     0.000   20.308    0.000   20.308
265.00   328.512  114.012    0.000  114.012     0.000  293.816    0.000  293.816     0.000   20.308    0.000   20.308
265.10   329.118  120.646    0.000  120.646     0.000  302.333    0.000  302.333     0.000    0.000    0.000    0.000
265.20   326.827  124.918    0.000  124.918     0.000  310.420    0.000  310.420     0.000   10.154    0.000   10.154
265.30   310.338  139.713    0.000  139.713     0.000  320.147    0.000  320.147     0.000   20.107    0.000   20.107
265.40   336.657  121.162    0.000  121.162     0.000  287.201    0.000  287.201     0.000    0.000    0.000    0.000
265.50   327.726  121.606    0.000  121.606     0.000  280.458    0.000  280.458     0.000   10.154    0.000   10.154
265.60   351.962   81.109    0.000   81.109     0.000  306.657    0.000  306.657     0.000   50.769    0.000   50.769
265.70   356.784  102.232    0.000  102.232     0.000  338.216    0.000  338.216     0.000   60.923    0.000   60.923
265.80   353.054   72.208    0.000   72.208     0.000  329.269    0.000  329.269     0.000   30.361    0.000   30.361
265.90   380.803   79.798    0.000   79.798     0.000  297.403    0.000  297.403     0.000   81.231    0.000   81.231
266.00   350.335   79.334    0.000   79.334     0.000  271.032    0.000  271.032     0.000   19.906    0.000   19.906
266.10   352.652   70.857    0.000   70.857     0.000  260.613    0.000  260.613     0.000   40.616    0.000   40.616
266.20   377.760   79.644    0.000   79.644     0.000  293.687    0.000  293.687     0.000   30.060    0.000   30.060
266.30   340.500   87.902    0.000   87.902     0.000  282.055    0.000  282.055     0.000   20.107    0.000   20.107
266.40   365.463   71.116    0.000   71.116     0.000  284.389    0.000  284.389     0.000   20.308    0.000   20.308
266.50   378.109   85.800    0.000   85.800     0.000  288.412    0.000  288.412     0.000   20.107    0.000   20.107
266.60   356.598   81.111    0.000   81.111     0.000  295.111    0.000  295.111     0.000    0.000    0.000    0.000
266.70   353.291   79.753    0.000   79.753     0.000  291.610    0.000  291.610     0.000    0.000    0.000    0.000
266.80   340.047  100.911    0.000  100.911     0.000  308.818    0.000  308.818     0.000    0.000    0.000    0.000
266.90   329.943   92.318    0.000   92.318     0.000  270.473    0.000  270.473     0.000   29.858    0.000   29.858
267.00   350.151   87.381    0.000   87.381     0.000  287.201    0.000  287.201     0.000    0.000    0.000    0.000
267.10   356.163   66.771    0.000   66.771     0.000  291.829    0.000  291.829     0.000    9.953    0.000    9.953
267.20   348.929  104.101    0.000  104.101     0.000  353.136    0.000  353.136     0.000  139.339    0.000  139.339
267.30   320.024   90.277    0.000   90.277     0.000  297.277    0.000  297.277     0.000    0.000    0.000    0.000
267.40   360.267  103.312    0.000  103.312     0.000  295.463    0.000  295.463     0.000    9.953    0.000    9.953
267.50   375.660  101.467    0.000  101.467     0.000  365.198    0.000  365.198     0.000   59.717    0.000   59.717
267.60   362.908  115.023    0.000  115.023     0.000  325.898    0.000  325.898     0.000    9.953    0.000    9.953
267.70   356.128  105.878    0.000  105.878     0.000  364.334    0.000  364.334     0.000   59.717    0.000   59.717
267.80   338.967  126.090    0.000  126.090     0.000  364.550    0.000  364.550     0.000   99.528    0.000   99.528
267.90   355.570  130.332    0.000  130.332     0.000  366.151    0.000  366.151     0.000   49.764    0.000   49.764
268.00   310.520  133.446    0.000  133.446     0.000  331.995    0.000  331.995     0.000   29.858    0.000   29.858
268.10   357.712  116.168    0.000  116.168     0.000  363.383    0.000  363.383     0.000   79.623    0.000   79.623
268.20   393.452  100.127    0.000  100.127     0.000  332.989    0.000  332.989     0.000    9.953    0.000    9.953
268.30   359.030   97.408    0.000   97.408     0.000  310.635    0.000  310.635     0.000   59.717    0.000   59.717
268.40   391.299   72.324    0.000   72.324     0.000  304.542    0.000  304.542     0.000   39.811    0.000   39.811
268.50   375.687   85.007    0.000   85.007     0.000  343.582    0.000  343.582     0.000   39.811    0.000   39.811
268.60   339.812   97.339    0.000   97.339     0.000  342.154    0.000  342.154     0.000   39.811    0.000   39.811
268.70   372.090   71.492    0.000   71.492     0.000  331.303    0.000  331.303     0.000    0.000    0.000    0.000
268.80   367.501   84.514    0.000   84.514     0.000  340.986    0.000  340.986     0.000    9.953    0.000    9.953
268.90   379.228   76.863    0.000   76.863     0.000  352.056    0.000  352.056     0.000   79.623    0.000   79.623
269.00   329.346  123.240    0.000  123.240     0.000  374.320    0.000  374.320     0.000   39.811    0.000   39.811
269.10   353.637  116.989    0.000  116.989     0.000  367.747    0.000  367.747     0.000   69.670    0.000   69.670
269.20   328.165  160.953    0.000  160.953     0.000  397.712    0.000  397.712     0.000  109.481    0.000  109.481
269.30   357.911  113.444    0.000  113.444     0.000  420.583    0.000  420.583     0.000  119.434    0.000  119.434
269.40   379.743  144.982    0.000  144.982     0.000  376.743    0.000  376.743     0.000  159.245    0.000  159.245
269.50   393.093   76.339    0.000   76.339     0.000  342.628    0.000  342.628     0.000  119.434    0.000  119.434
269.60   371.453  104.416    0.000  104.416     0.000  371.165    0.000  371.165     0.000  129.387    0.000  129.387
269.70   386.660   93.731    0.000   93.731     0.000  338.827    0.000  338.827     0.000   19.906    0.000   19.906
269.80   342.270  119.084    0.000  119.084     0.000  336.059    0.000  336.059     0.000   29.858    0.000   29.858
269.90   359.519  116.209    0.000  116.209     0.000  338.956    0.000  338.956     0.000    9.953    0.000    9.953
270.00   351.095  118.686    0.000  118.686     0.000  300.910    0.000  300.910     0.000   40.414    0.000   40.414
270.10   390.676   93.620    0.000   93.620     0.000  324.299    0.000  324.299     0.000   59.717    0.000   59.717
270.20   394.121   85.980    0.000   85.980     0.000  340.035    0.000  340.035     0.000   69.670    0.000   69.670
270.30   388.765   89.109    0.000   89.109     0.000  361.264    0.000  361.264     0.000  139.339    0.000  139.339
270.40   371.863  114.026    0.000  114.026     0.000  385.821    0.000  385.821     0.000   69.670    0.000   69.670
270.50   398.629   93.859    0.000   93.859     0.000  351.839    0.000  351.839     0.000   49.764    0.000   49.764
270.60   399.854  118.635    0.000  118.635     0.000  362.821    0.000  362.821     0.000  119.434    0.000  119.434
270.70   411.689   78.001    0.000   78.001     0.000  363.467    0.000  363.467     0.000   49.764    0.000   49.764
270.80   413.046   83.724    0.000   83.724     0.000  324.126    0.000  324.126     0.000   59.717    0.000   59.717
270.90   410.577   69.012    0.000   69.012     0.000  329.791    0.000  329.791     0.000   69.670    0.000   69.670
271.00   431.455   73.592    0.000   73.592     0.000  343.624    0.000  343.624     0.000   59.717    0.000   59.717
271.10   340.165   95.337    0.000   95.337     0.000  278.255    0.000  278.255     0.000    9.953    0.000    9.953
271.20   345.227   93.676    0.000   93.676     0.000  312.540    0.000  312.540     0.000  159.245    0.000  159.245
271.30   357.109   94.930    0.000   94.930     0.000  337.227    0.000  337.227     0.000   89.575    0.000   89.575
271.40   374.306  123.228    0.000  123.228     0.000  373.717    0.000  373.717     0.000   59.717    0.000   59.717
271.50   372.609  126.664    0.000  126.664     0.000  335.757    0.000  335.757     0.000   29.858    0.000   29.858
271.60   395.736  116.528    0.000  116.528     0.000  313.878    0.000  313.878     0.000   19.906    0.000   19.906
271.70   415.811  110.610    0.000  110.610     0.000  348.638    0.000  348.638     0.000    9.953    0.000    9.953
271.80   378.451  118.446    0.000  118.446     0.000  298.877    0.000  298.877     0.000    9.953    0.000    9.953
271.90   380.895  132.452    0.000  132.452     0.000  387.420    0.000  387.420     0.000   49.764    0.000   49.764
272.00   380.263   70.858    0.000   70.858     0.000  335.625    0.000  335.625     0.000   59.717    0.000   59.717
272.10   347.460   90.023    0.000   90.023     0.000  277.434    0.000  277.434     0.000   39.811    0.000   39.811
272.20   373.354   82.203    0.000   82.203     0.000  305.060    0.000  305.060     0.000   39.811    0.000   39.811
272.30   351.405  119.167    0.000  119.167     0.000  324.386    0.000  324.386     0.000   40.012    0.000   40.012
272.40   356.565  131.484    0.000  131.484     0.000  333.422    0.000  333.422     0.000   40.213    0.000   40.213
272.50   366.225  107.922    0.000  107.922     0.000  333.118    0.000  333.118     0.000   70.072    0.000   70.072
272.60   336.800   96.000    0.000   96.000     0.000  299.742    0.000  299.742     0.000   19.906    0.000   19.906
272.70   334.624   97.591    0.000   97.591     0.000  291.658    0.000  291.658     0.000   39.811    0.000   39.811
272.80   371.179   71.197    0.000   71.197     0.000  297.711    0.000  297.711     0.000   20.107    0.000   20.107
272.90   394.398   85.937    0.000   85.937     0.000  344.400    0.000  344.400     0.000   39.811    0.000   39.811
273.00   370.871   96.535    0.000   96.535     0.000  337.400    0.000  337.400     0.000   39.811    0.000   39.811
273.10   326.949  119.463    0.000  119.463     0.000  307.914    0.000  307.914     0.000   40.414    0.000   40.414
273.20   347.419  101.747    0.000  101.747     0.000  357.762    0.000  357.762     0.000   20.107    0.000   20.107
273.30   344.644   98.211    0.000   98.211     0.000  316.992    0.000  316.992     0.000   30.060    0.000   30.060
273.40   381.739   72.196    0.000   72.196     0.000  314.959    0.000  314.959     0.000   89.575    0.000   89.575
273.50   398.790   88.670    0.000   88.670     0.000  341.548    0.000  341.548     0.000   99.729    0.000   99.729
273.60   404.741   87.148    0.000   87.148     0.000  294.339    0.000  294.339     0.000   59.717    0.000   59.717
273.70   396.131  111.006    0.000  111.006     0.000  355.211    0.000  355.211     0.000  109.682    0.000  109.682
273.80   406.303   94.393    0.000   94.393     0.000  321.057    0.000  321.057     0.000   59.717    0.000   59.717
273.90   392.421   90.459    0.000   90.459     0.000  366.192    0.000  366.192     0.000   89.575    0.000   89.575
274.00   370.824   77.481    0.000   77.481     0.000  316.215    0.000  316.215     0.000   59.918    0.000   59.918
274.10   376.924  103.046    0.000  103.046     0.000  314.442    0.000  314.442     0.000   19.906    0.000   19.906
274.20   373.430  115.840    0.000  115.840     0.000  345.093    0.000  345.093     0.000   79.623    0.000   79.623
274.30   349.644  128.862    0.000  128.862     0.000  352.052    0.000  352.052     0.000  129.789    0.000  129.789
274.40   331.726  122.239    0.000  122.239     0.000  368.570    0.000  368.570     0.000   59.717    0.000   59.717
274.50   327.165  137.390    0.000  137.390     0.000  343.971    0.000  343.971     0.000   49.764    0.000   49.764
274.60   310.598  128.271    0.000  128.271     0.000  362.777    0.000  362.777     0.000  129.387    0.000  129.387
274.70   328.835  126.681    0.000  126.681     0.000  340.900    0.000  340.900     0.000   29.858    0.000   29.858
274.80   357.417   96.210    0.000   96.210     0.000  311.371    0.000  311.371     0.000   59.717    0.000   59.717
274.90   359.523   84.047    0.000   84.047     0.000  284.349    0.000  284.349     0.000   39.811    0.000   39.811
275.00   359.455   93.475    0.000   93.475     0.000  298.488    0.000  298.488     0.000   39.811    0.000   39.811
275.10   341.208   85.063    0.000   85.063     0.000  279.854    0.000  279.854     0.000    9.953    0.000    9.953
275.20   349.814  111.319    0.000  111.319     0.000  334.676    0.000  334.676     0.000   19.906    0.000   19.906
275.30   372.882   99.212    0.000   99.212     0.000  349.633    0.000  349.633     0.000   79.623    0.000   79.623
275.40   403.979   89.405    0.000   89.405     0.000  335.669    0.000  335.669     0.000   79.623    0.000   79.623
275.50   364.107  104.920    0.000  104.920     0.000  306.919    0.000  306.919     0.000   39.811    0.000   39.811
275.60   359.620  136.361    0.000  136.361     0.000  352.964    0.000  352.964     0.000   19.906    0.000   19.906
275.70   364.519  100.821    0.000  100.821     0.000  321.358    0.000  321.358     0.000    9.953    0.000    9.953
275.80   365.813  109.812    0.000  109.812     0.000  323.564    0.000  323.564     0.000   19.906    0.000   19.906
275.90   337.668   98.071    0.000   98.071     0.000  308.907    0.000  308.907     0.000    0.000    0.000    0.000
276.00   359.394   99.452    0.000   99.452     0.000  334.978    0.000  334.978     0.000    0.000    0.000    0.000
276.10   339.628  102.792    0.000  102.792     0.000  345.269    0.000  345.269     0.000    9.953    0.000    9.953
276.20   321.434   79.891    0.000   79.891     0.000  273.932    0.000  273.932     0.000    0.000    0.000    0.000
276.30   362.639   68.956    0.000   68.956     0.000  300.434    0.000  300.434     0.000    0.000    0.000    0.000
276.40   344.573  100.833    0.000  100.833     0.000  252.660    0.000  252.660     0.000    0.000    0.000    0.000
276.50   337.760  113.685    0.000  113.685     0.000  314.138    0.000  314.138     0.000    0.000    0.000    0.000
276.60   335.744  109.558    0.000  109.558     0.000  270.819    0.000  270.819     0.000    9.953    0.000    9.953
276.70   400.146   76.903    0.000   76.903     0.000  283.009    0.000  283.009     0.000    0.000    0.000    0.000
276.80   378.925  101.818    0.000  101.818     0.000  279.464    0.000  279.464     0.000    9.953    0.000    9.953
276.90   390.440   83.273    0.000   83.273     0.000  326.720    0.000  326.720     0.000    9.953    0.000    9.953
277.00   369.303   80.244    0.000   80.244     0.000  299.914    0.000  299.914     0.000    0.000    0.000    0.000
277.10   388.388   74.141    0.000   74.141     0.000  294.813    0.000  294.813     0.000    0.000    0.000    0.000
277.20   387.942   81.851    0.000   81.851     0.000  318.419    0.000  318.419     0.000   39.811    0.000   39.811
277.30   386.502   89.263    0.000   89.263     0.000  316.689    0.000  316.689     0.000    0.000    0.000    0.000
277.40   371.960  104.990    0.000  104.990     0.000  309.078    0.000  309.078     0.000    0.000    0.000    0.000
277.50   376.898   68.463    0.000   68.463     0.000  293.993    0.000  293.993     0.000    0.000    0.000    0.000
277.60   365.296  114.802    0.000  114.802     0.000  318.290    0.000  318.290     0.000    0.000    0.000    0.000
277.70   358.680  139.478    0.000  139.478     0.000  350.845    0.000  350.845     0.000   19.906    0.000   19.906
277.80   365.695  106.090    0.000  106.090     0.000  350.540    0.000  350.540     0.000   49.764    0.000   49.764
277.90   372.807   95.760    0.000   95.760     0.000  356.507    0.000  356.507     0.000   59.717    0.000   59.717
278.00   383.184   83.090    0.000   83.090     0.000  301.083    0.000  301.083     0.000    0.000    0.000    0.000
278.10   356.822  120.690    0.000  120.690     0.000  356.595    0.000  356.595     0.000   69.670    0.000   69.670
278.20   370.648  118.423    0.000  118.423     0.000  357.936    0.000  357.936     0.000   49.764    0.000   49.764
278.30   354.471  103.485    0.000  103.485     0.000  331.607    0.000  331.607     0.000    0.000    0.000    0.000
278.40   372.760  129.330    0.000  129.330     0.000  366.452    0.000  366.452     0.000   29.858    0.000   29.858
278.50   351.685  120.662    0.000  120.662     0.000  397.798    0.000  397.798     0.000   59.717    0.000   59.717
278.60   326.315  134.264    0.000  134.264     0.000  383.703    0.000  383.703     0.000   59.717    0.000   59.717
278.70   351.132  122.366    0.000  122.366     0.000  342.976    0.000  342.976     0.000    0.000    0.000    0.000
278.80   374.649  109.896    0.000  109.896     0.000  367.837    0.000  367.837     0.000    9.953    0.000    9.953
278.90   343.917  133.374    0.000  133.374     0.000  371.986    0.000  371.986     0.000    9.953    0.000    9.953
279.00   362.058  122.750    0.000  122.750     0.000  321.273    0.000  321.273     0.000    9.953    0.000    9.953
279.10   354.034  110.387    0.000  110.387     0.000  298.057    0.000  298.057     0.000    0.000    0.000    0.000
279.20   364.792   85.416    0.000   85.416     0.000  320.019    0.000  320.019     0.000    9.953    0.000    9.953
279.30   365.999  103.637    0.000  103.637     0.000  309.556    0.000  309.556     0.000    9.953    0.000    9.953
279.40   383.826   68.319    0.000   68.319     0.000  296.369    0.000  296.369     0.000   49.764    0.000   49.764
279.50   361.033  101.015    0.000  101.015     0.000  362.388    0.000  362.388     0.000   49.764    0.000   49.764
279.60   372.886  114.616    0.000  114.616     0.000  339.819    0.000  339.819     0.000   20.107    0.000   20.107
279.70   337.862  129.116    0.000  129.116     0.000  367.145    0.000  367.145     0.000   19.906    0.000   19.906
279.80   346.751  134.906    0.000  134.906     0.000  351.707    0.000  351.707     0.000   29.858    0.000   29.858
279.90   368.949  111.331    0.000  111.331     0.000  299.871    0.000  299.871     0.000    0.000    0.000    0.000
280.00   354.473  105.899    0.000  105.899     0.000  318.201    0.000  318.201     0.000  109.481    0.000  109.481
280.10   321.160  164.590    0.000  164.590     0.000  347.256    0.000  347.256     0.000   59.717    0.000   59.717
280.20   352.832  148.116    0.000  148.116     0.000  377.564    0.000  377.564     0.000    9.953    0.000    9.953
280.30   307.695  143.265    0.000  143.265     0.000  353.568    0.000  353.568     0.000    9.953    0.000    9.953
280.40   326.481  146.945    0.000  146.945     0.000  388.241    0.000  388.241     0.000    0.000    0.000    0.000
280.50   321.168  148.676    0.000  148.676     0.000  340.684    0.000  340.684     0.000   60.320    0.000   60.320
280.60   316.705  155.890    0.000  155.890     0.000  362.906    0.000  362.906     0.000  130.593    0.000  130.593
280.70   296.616  162.485    0.000  162.485     0.000  375.790    0.000  375.790     0.000   40.012    0.000   40.012
280.80   350.878  128.213    0.000  128.213     0.000  357.720    0.000  357.720     0.000  119.434    0.000  119.434
280.90   344.834  144.857    0.000  144.857     0.000  387.681    0.000  387.681     0.000   29.858    0.000   29.858
281.00   297.018  155.764    0.000  155.764     0.000  305.189    0.000  305.189     0.000   10.154    0.000   10.154
281.10   388.077  100.916    0.000  100.916     0.000  318.592    0.000  318.592     0.000    0.000    0.000    0.000
281.20   324.197  146.576    0.000  146.576     0.000  343.668    0.000  343.668     0.000    0.000    0.000    0.000
281.30   332.335  141.024    0.000  141.024     0.000  314.658    0.000  314.658     0.000    0.000    0.000    0.000
281.40   329.522  158.791    0.000  158.791     0.000  333.854    0.000  333.854     0.000   89.776    0.000   89.776
281.50   328.054  118.842    0.000  118.842     0.000  291.485    0.000  291.485     0.000    9.953    0.000    9.953
281.60   313.662  137.201    0.000  137.201     0.000  337.052    0.000  337.052     0.000   29.858    0.000   29.858
281.70   394.562   92.331    0.000   92.331     0.000  327.324    0.000  327.324     0.000   19.906    0.000   19.906
281.80   345.394  128.086    0.000  128.086     0.000  351.191    0.000  351.191     0.000   59.717    0.000   59.717
281.90   383.810   95.051    0.000   95.051     0.000  279.724    0.000  279.724     0.000    9.953    0.000    9.953
282.00   375.471   82.297    0.000   82.297     0.000  282.273    0.000  282.273     0.000    0.000    0.000    0.000
282.10   362.904  101.180    0.000  101.180     0.000  384.826    0.000  384.826     0.000   89.575    0.000   89.575
282.20   365.366   80.240    0.000   80.240     0.000  309.426    0.000  309.426     0.000    0.000    0.000    0.000
282.30   351.752  110.581    0.000  110.581     0.000  305.233    0.000  305.233     0.000   69.670    0.000   69.670
282.40   342.395  118.394    0.000  118.394     0.000  292.954    0.000  292.954     0.000   19.906    0.000   19.906
282.50   354.741  105.027    0.000  105.027     0.000  309.038    0.000  309.038     0.000   39.811    0.000   39.811
282.60   348.132  117.518    0.000  117.518     0.000  311.199    0.000  311.199     0.000    0.000    0.000    0.000
282.70   325.024  139.786    0.000  139.786     0.000  294.468    0.000  294.468     0.000   29.858    0.000   29.858
282.80   330.779  133.783    0.000  133.783     0.000  309.555    0.000  309.555     0.000    0.000    0.000    0.000
282.90   373.775  106.624    0.000  106.624     0.000  325.985    0.000  325.985     0.000   10.154    0.000   10.154
283.00   364.931  114.163    0.000  114.163     0.000  299.136    0.000  299.136     0.000   19.906    0.000   19.906
283.10   373.158   98.929    0.000   98.929     0.000  335.454    0.000  335.454     0.000   39.811    0.000   39.811
283.20   408.497   85.497    0.000   85.497     0.000  360.916    0.000  360.916     0.000   49.764    0.000   49.764
283.30   394.382   85.187    0.000   85.187     0.000  312.105    0.000  312.105     0.000    0.000    0.000    0.000
283.40   363.442  109.419    0.000  109.419     0.000  344.403    0.000  344.403     0.000   39.811    0.000   39.811
283.50   408.023   71.672    0.000   71.672     0.000  317.382    0.000  317.382     0.000    9.953    0.000    9.953
283.60   350.960  101.468    0.000  101.468     0.000  309.384    0.000  309.384     0.000    0.000    0.000    0.000
283.70   414.447   78.282    0.000   78.282     0.000  335.584    0.000  335.584     0.000   29.858    0.000   29.858
283.80   348.366  103.114    0.000  103.114     0.000  368.312    0.000  368.312     0.000    0.000    0.000    0.000
283.90   420.727   57.851    0.000   57.851     0.000  312.064    0.000  312.064     0.000   20.107    0.000   20.107
284.00   392.073  103.326    0.000  103.326     0.000  290.662    0.000  290.662     0.000   39.811    0.000   39.811
284.10   367.739  104.142    0.000  104.142     0.000  293.214    0.000  293.214     0.000   19.906    0.000   19.906
284.20   357.896  105.961    0.000  105.961     0.000  297.452    0.000  297.452     0.000   39.811    0.000   39.811
284.30   359.625   88.076    0.000   88.076     0.000  309.167    0.000  309.167     0.000    0.000    0.000    0.000
284.40   335.343  115.275    0.000  115.275     0.000  304.455    0.000  304.455     0.000    0.000    0.000    0.000
284.50   390.129  101.743    0.000  101.743     0.000  289.581    0.000  289.581     0.000   30.261    0.000   30.261
284.60   345.299  126.041    0.000  126.041     0.000  329.574    0.000  329.574     0.000   50.568    0.000   50.568
284.70   349.504  111.608    0.000  111.608     0.000  318.548    0.000  318.548     0.000   40.213    0.000   40.213
284.80   337.640  111.724    0.000  111.724     0.000  292.738    0.000  292.738     0.000    9.953    0.000    9.953
284.90   342.543   93.758    0.000   93.758     0.000  274.926    0.000  274.926     0.000    9.953    0.000    9.953
285.00   366.573   84.552    0.000   84.552     0.000  267.230    0.000  267.230     0.000    9.953    0.000    9.953
285.10   374.138   93.673    0.000   93.673     0.000  291.441    0.000  291.441     0.000    0.000    0.000    0.000
285.20   374.368   98.858    0.000   98.858     0.000  333.551    0.000  333.551     0.000    9.953    0.000    9.953
285.30   349.998   96.055    0.000   96.055     0.000  347.775    0.000  347.775     0.000    0.000    0.000    0.000
285.40   406.234   77.200    0.000   77.200     0.000  306.833    0.000  306.833     0.000    0.000    0.000    0.000
285.50   387.680   77.820    0.000   77.820     0.000  303.676    0.000  303.676     0.000    0.000    0.000    0.000
285.60   368.226  100.044    0.000  100.044     0.000  281.497    0.000  281.497     0.000    0.000    0.000    0.000
285.70   360.389  122.844    0.000  122.844     0.000  298.918    0.000  298.918     0.000    0.000    0.000    0.000
285.80   326.817  112.699    0.000  112.699     0.000  268.485    0.000  268.485     0.000    0.000    0.000    0.000
285.90   313.843  139.574    0.000  139.574     0.000  309.080    0.000  309.080     0.000   19.906    0.000   19.906
286.00   313.942  130.553    0.000  130.553     0.000  283.357    0.000  283.357     0.000    0.000    0.000    0.000
286.10   333.049  142.695    0.000  142.695     0.000  309.254    0.000  309.254     0.000    0.000    0.000    0.000
286.20   315.496  142.928    0.000  142.928     0.000  315.912    0.000  315.912     0.000    0.000    0.000    0.000
286.30   350.013  102.270    0.000  102.270     0.000  290.577    0.000  290.577     0.000   39.811    0.000   39.811
286.40   390.942  101.002    0.000  101.002     0.000  351.191    0.000  351.191     0.000   29.858    0.000   29.858
286.50   370.509   99.761    0.000   99.761     0.000  378.512    0.000  378.512     0.000   89.776    0.000   89.776
286.60   383.658   84.019    0.000   84.019     0.000  310.462    0.000  310.462     0.000   89.575    0.000   89.575
286.70   380.881   98.520    0.000   98.520     0.000  303.849    0.000  303.849     0.000   39.811    0.000   39.811
286.80   373.000   90.402    0.000   90.402     0.000  292.263    0.000  292.263     0.000   49.764    0.000   49.764
286.90   407.319   76.182    0.000   76.182     0.000  319.370    0.000  319.370     0.000   59.717    0.000   59.717
287.00   397.979   83.709    0.000   83.709     0.000  309.554    0.000  309.554     0.000   39.811    0.000   39.811
287.10   375.980   85.683    0.000   85.683     0.000  298.013    0.000  298.013     0.000    9.953    0.000    9.953
287.20   358.762  112.120    0.000  112.120     0.000  334.805    0.000  334.805     0.000   89.575    0.000   89.575
287.30   313.949  135.331    0.000  135.331     0.000  360.011    0.000  360.011     0.000   49.764    0.000   49.764
287.40   368.115  120.592    0.000  120.592     0.000  336.015    0.000  336.015     0.000   39.811    0.000   39.811
287.50   364.666  125.857    0.000  125.857     0.000  311.459    0.000  311.459     0.000   59.717    0.000   59.717
287.60   333.621  119.252    0.000  119.252     0.000  300.520    0.000  300.520     0.000   69.871    0.000   69.871
287.70   345.637   90.234    0.000   90.234     0.000  299.829    0.000  299.829     0.000   29.858    0.000   29.858
287.80   335.871  125.872    0.000  125.872     0.000  284.394    0.000  284.394     0.000   50.166    0.000   50.166
287.90   351.204   95.588    0.000   95.588     0.000  291.483    0.000  291.483     0.000   40.012    0.000   40.012
288.00   357.865  108.342    0.000  108.342     0.000  306.920    0.000  306.920     0.000   70.072    0.000   70.072
288.10   382.659   92.207    0.000   92.207     0.000  307.566    0.000  307.566     0.000    0.000    0.000    0.000
288.20   348.122  108.624    0.000  108.624     0.000  329.877    0.000  329.877     0.000   20.107    0.000   20.107
288.30   346.691  105.325    0.000  105.325     0.000  307.568    0.000  307.568     0.000    0.000    0.000    0.000
288.40   354.308  119.012    0.000  119.012     0.000  315.480    0.000  315.480     0.000    9.953    0.000    9.953
288.50   389.588   89.570    0.000   89.570     0.000  307.005    0.000  307.005     0.000   30.462    0.000   30.462
288.60   358.675  112.290    0.000  112.290     0.000  292.434    0.000  292.434     0.000   39.811    0.000   39.811
288.70   373.689   71.816    0.000   71.816     0.000  302.119    0.000  302.119     0.000   19.906    0.000   19.906
288.80   388.071   60.892    0.000   60.892     0.000  336.621    0.000  336.621     0.000   19.906    0.000   19.906
288.90   333.981  104.302    0.000  104.302     0.000  344.403    0.000  344.403     0.000   39.811    0.000   39.811
289.00   368.606   85.682    0.000   85.682     0.000  287.075    0.000  287.075     0.000    0.000    0.000    0.000
289.10   379.263   75.818    0.000   75.818     0.000  312.065    0.000  312.065     0.000   19.906    0.000   19.906
289.20   401.139   70.858    0.000   70.858     0.000  338.264    0.000  338.264     0.000   59.717    0.000   59.717
289.30   359.123   86.981    0.000   86.981     0.000  318.116    0.000  318.116     0.000   29.858    0.000   29.858
289.40   373.697   60.512    0.000   60.512     0.000  337.400    0.000  337.400     0.000   79.623    0.000   79.623
289.50   366.645   75.958    0.000   75.958     0.000  318.117    0.000  318.117     0.000    0.000    0.000    0.000
289.60   358.616  104.216    0.000  104.216     0.000  369.955    0.000  369.955     0.000   69.670    0.000   69.670
289.70   360.565   95.069    0.000   95.069     0.000  320.971    0.000  320.971     0.000   89.776    0.000   89.776
289.80   383.007  115.261    0.000  115.261     0.000  348.510    0.000  348.510     0.000   39.811    0.000   39.811
289.90   385.552  101.480    0.000  101.480     0.000  373.499    0.000  373.499     0.000  129.387    0.000  129.387
290.00   385.505   95.152    0.000   95.152     0.000  341.463    0.000  341.463     0.000   39.811    0.000   39.811
290.10   337.332  107.596    0.000  107.596     0.000  356.896    0.000  356.896     0.000   79.623    0.000   79.623
290.20   366.297   77.241    0.000   77.241     0.000  354.649    0.000  354.649     0.000   80.628    0.000   80.628
290.30   358.557   99.354    0.000   99.354     0.000  340.081    0.000  340.081     0.000   59.717    0.000   59.717
290.40   370.375   66.673    0.000   66.673     0.000  333.595    0.000  333.595     0.000   19.906    0.000   19.906
290.50   382.889   66.911    0.000   66.911     0.000  361.006    0.000  361.006     0.000  119.434    0.000  119.434
290.60   367.710   82.285    0.000   82.285     0.000  307.049    0.000  307.049     0.000   29.858    0.000   29.858
290.70   376.431   85.753    0.000   85.753     0.000  307.611    0.000  307.611     0.000   49.764    0.000   49.764
290.80   350.378  100.480    0.000  100.480     0.000  346.393    0.000  346.393     0.000   20.107    0.000   20.107
290.90   405.297   89.544    0.000   89.544     0.000  342.457    0.000  342.457     0.000  110.084    0.000  110.084
291.00   325.394  126.283    0.000  126.283     0.000  325.726    0.000  325.726     0.000   39.811    0.000   39.811
291.10   351.018  112.685    0.000  112.685     0.000  341.247    0.000  341.247     0.000   19.906    0.000   19.906
291.20   361.295   97.998    0.000   97.998     0.000  338.351    0.000  338.351     0.000   19.906    0.000   19.906
291.30   344.789  107.187    0.000  107.187     0.000  315.090    0.000  315.090     0.000   79.623    0.000   79.623
291.40   359.869  116.287    0.000  116.287     0.000  365.545    0.000  365.545     0.000   59.717    0.000   59.717
291.50   332.616  125.601    0.000  125.601     0.000  355.817    0.000  355.817     0.000   39.811    0.000   39.811
291.60   321.226  118.737    0.000  118.737     0.000  323.478    0.000  323.478     0.000   39.811    0.000   39.811
291.70   266.058  135.001    0.000  135.001     0.000  308.216    0.000  308.216     0.000    0.000    0.000    0.000
291.80   352.255  111.302    0.000  111.302     0.000  329.791    0.000  329.791     0.000    9.953    0.000    9.953
291.90   326.339  106.898    0.000  106.898     0.000  310.767    0.000  310.767     0.000   19.906    0.000   19.906
292.00   357.750   69.021    0.000   69.021     0.000  286.470    0.000  286.470     0.000   29.858    0.000   29.858
292.10   355.698  104.903    0.000  104.903     0.000  315.220    0.000  315.220     0.000    9.953    0.000    9.953
292.20   336.947  122.572    0.000  122.572     0.000  356.336    0.000  356.336     0.000   29.858    0.000   29.858
292.30   314.733  131.267    0.000  131.267     0.000  311.286    0.000  311.286     0.000   19.906    0.000   19.906
292.40   312.627  133.721    0.000  133.721     0.000  343.322    0.000  343.322     0.000   29.858    0.000   29.858
292.50   292.488  140.978    0.000  140.978     0.000  302.205    0.000  302.205     0.000    9.953    0.000    9.953
292.60   301.769  159.343    0.000  159.343     0.000  325.381    0.000  325.381     0.000    9.953    0.000    9.953
292.70   310.672  145.628    0.000  145.628     0.000  319.933    0.000  319.933     0.000   59.717    0.000   59.717
292.80   321.278  132.493    0.000  132.493     0.000  344.318    0.000  344.318     0.000   59.717    0.000   59.717
292.90   294.811  134.947    0.000  134.947     0.000  355.299    0.000  355.299     0.000  139.339    0.000  139.339
293.00   291.656  202.211    0.000  202.211     0.000  384.004    0.000  384.004     0.000  139.339    0.000  139.339
293.10   276.481  157.959    0.000  157.959     0.000  275.704    0.000  275.704     0.000   59.717    0.000   59.717
293.20   272.350  173.586    0.000  173.586     0.000  320.192    0.000  320.192     0.000   60.521    0.000   60.521
293.30   288.310  158.256    0.000  158.256     0.000  375.878    0.000  375.878     0.000   39.811    0.000   39.811
293.40   316.812  132.605    0.000  132.605     0.000  332.298    0.000  332.298     0.000   40.213    0.000   40.213
293.50   278.110  169.032    0.000  169.032     0.000  329.272    0.000  329.272     0.000  100.332    0.000  100.332
293.60   271.133  183.056    0.000  183.056     0.000  346.044    0.000  346.044     0.000   80.226    0.000   80.226
293.70   281.494  166.541    0.000  166.541     0.000  315.177    0.000  315.177     0.000   39.811    0.000   39.811
293.80   299.927  145.785    0.000  145.785     0.000  338.697    0.000  338.697     0.000   70.072    0.000   70.072
293.90   308.217  128.027    0.000  128.027     0.000  331.001    0.000  331.001     0.000  159.245    0.000  159.245
294.00   343.268  113.060    0.000  113.060     0.000  385.777    0.000  385.777     0.000  220.570    0.000  220.570
294.10   371.680   89.006    0.000   89.006     0.000  349.159    0.000  349.159     0.000   69.670    0.000   69.670
294.20   363.698  115.316    0.000  115.316     0.000  380.979    0.000  380.979     0.000  189.506    0.000  189.506
294.30   347.332  115.708    0.000  115.708     0.000  345.787    0.000  345.787     0.000  160.653    0.000  160.653
294.40   368.007  112.553    0.000  112.553     0.000  396.931    0.000  396.931     0.000   59.717    0.000   59.717
294.50   369.058  105.564    0.000  105.564     0.000  375.097    0.000  375.097     0.000  109.883    0.000  109.883
294.60   388.000   91.641    0.000   91.641     0.000  391.094    0.000  391.094     0.000  171.611    0.000  171.611
294.70   372.592   81.888    0.000   81.888     0.000  328.364    0.000  328.364     0.000   29.858    0.000   29.858
294.80   391.290   78.746    0.000   78.746     0.000  331.260    0.000  331.260     0.000  129.387    0.000  129.387
294.90   379.558   78.448    0.000   78.448     0.000  281.108    0.000  281.108     0.000   29.858    0.000   29.858
295.00   383.840   81.977    0.000   81.977     0.000  301.472    0.000  301.472     0.000   59.717    0.000   59.717
295.10   388.824   61.810    0.000   61.810     0.000  304.283    0.000  304.283     0.000   69.670    0.000   69.670
295.20   430.323   53.015    0.000   53.015     0.000  294.076    0.000  294.076     0.000   29.858    0.000   29.858
295.30   436.632   64.134    0.000   64.134     0.000  312.929    0.000  312.929     0.000    0.000    0.000    0.000
295.40   321.337  141.590    0.000  141.590     0.000  348.208    0.000  348.208     0.000   49.764    0.000   49.764
295.50   373.195  119.716    0.000  119.716     0.000  343.321    0.000  343.321     0.000  139.339    0.000  139.339
295.60   305.144  128.933    0.000  128.933     0.000  359.190    0.000  359.190     0.000   19.906    0.000   19.906
295.70   358.207  111.599    0.000  111.599     0.000  349.720    0.000  349.720     0.000   59.717    0.000   59.717
295.80   366.177   88.469    0.000   88.469     0.000  332.989    0.000  332.989     0.000   30.462    0.000   30.462
295.90   376.440   86.328    0.000   86.328     0.000  328.147    0.000  328.147     0.000   10.154    0.000   10.154
296.00   355.753  111.498    0.000  111.498     0.000  359.536    0.000  359.536     0.000   19.906    0.000   19.906
296.10   334.275  112.581    0.000  112.581     0.000  331.648    0.000  331.648     0.000   29.858    0.000   29.858
296.20   315.131  151.233    0.000  151.233     0.000  305.752    0.000  305.752     0.000    0.000    0.000    0.000
296.30   327.923  146.350    0.000  146.350     0.000  325.466    0.000  325.466     0.000   19.906    0.000   19.906
296.40   309.364  143.670    0.000  143.670     0.000  330.957    0.000  330.957     0.000    0.000    0.000    0.000
296.50   329.495  146.629    0.000  146.629     0.000  335.323    0.000  335.323     0.000    0.000    0.000    0.000
296.60   299.626  158.975    0.000  158.975     0.000  295.201    0.000  295.201     0.000    0.000    0.000    0.000
296.70   342.433  122.417    0.000  122.417     0.000  298.143    0.000  298.143     0.000   29.858    0.000   29.858
296.80   319.274  134.890    0.000  134.890     0.000  283.703    0.000  283.703     0.000   29.858    0.000   29.858
296.90   296.149  118.117    0.000  118.117     0.000  252.659    0.000  252.659     0.000    9.953    0.000    9.953
297.00   338.792  124.742    0.000  124.742     0.000  307.567    0.000  307.567     0.000    9.953    0.000    9.953
297.10   309.697  122.896    0.000  122.896     0.000  281.497    0.000  281.497     0.000   29.858    0.000   29.858
297.20   318.964  131.255    0.000  131.255     0.000  316.949    0.000  316.949     0.000   49.764    0.000   49.764
297.30   301.691  128.049    0.000  128.049     0.000  286.556    0.000  286.556     0.000    9.953    0.000    9.953
297.40   288.106  130.473    0.000  130.473     0.000  252.790    0.000  252.790     0.000   19.906    0.000   19.906
297.50   302.106  133.028    0.000  133.028     0.000  329.877    0.000  329.877     0.000    0.000    0.000    0.000
297.60   276.734  166.937    0.000  166.937     0.000  294.727    0.000  294.727     0.000    0.000    0.000    0.000
297.70   302.557  136.313    0.000  136.313     0.000  296.023    0.000  296.023     0.000    0.000    0.000    0.000
297.80   307.748  138.651    0.000  138.651     0.000  277.823    0.000  277.823     0.000    0.000    0.000    0.000
297.90   260.942  149.910    0.000  149.910     0.000  269.565    0.000  269.565     0.000    0.000    0.000    0.000
298.00   286.426  138.654    0.000  138.654     0.000  296.586    0.000  296.586     0.000    9.953    0.000    9.953
298.10   267.633  137.604    0.000  137.604     0.000  272.548    0.000  272.548     0.000    0.000    0.000    0.000
298.20   260.643  143.937    0.000  143.937     0.000  269.349    0.000  269.349     0.000    0.000    0.000    0.000
298.30   241.224  165.641    0.000  165.641     0.000  267.706    0.000  267.706     0.000    0.000    0.000    0.000
298.40   268.381  155.714    0.000  155.714     0.000  308.519    0.000  308.519     0.000   30.060    0.000   30.060
298.50   306.262  135.427    0.000  135.427     0.000  312.581    0.000  312.581     0.000    9.953    0.000    9.953
298.60   257.086  145.881    0.000  145.881     0.000  284.395    0.000  284.395     0.000   39.811    0.000   39.811
298.70   240.689  200.004    0.000  200.004     0.000  290.922    0.000  290.922     0.000    0.000    0.000    0.000
298.80   275.598  161.341    0.000  161.341     0.000  316.171    0.000  316.171     0.000   29.858    0.000   29.858
298.90   291.434  150.403    0.000  150.403     0.000  273.283    0.000  273.283     0.000    0.000    0.000    0.000
299.00   292.361  155.504    0.000  155.504     0.000  285.000    0.000  285.000     0.000    0.000    0.000    0.000
299.10   275.551  152.249    0.000  152.249     0.000  295.159    0.000  295.159     0.000    0.000    0.000    0.000
299.20   282.984  143.839    0.000  143.839     0.000  287.723    0.000  287.723     0.000    0.000    0.000    0.000
299.30   279.492  150.997    0.000  150.997     0.000  286.297    0.000  286.297     0.000    0.000    0.000    0.000
299.40   318.437  116.105    0.000  116.105     0.000  275.920    0.000  275.920     0.000    0.000    0.000    0.000
299.50   320.620  127.688    0.000  127.688     0.000  265.369    0.000  265.369     0.000    0.000    0.000    0.000
299.60   306.710  133.930    0.000  133.930     0.000  288.155    0.000  288.155     0.000    0.000    0.000    0.000
299.70   282.292  123.670    0.000  123.670     0.000  265.328    0.000  265.328     0.000    0.000    0.000    0.000
299.80   301.863  128.477    0.000  128.477     0.000  267.316    0.000  267.316     0.000    9.953    0.000    9.953
299.90   292.901  118.724    0.000  118.724     0.000  258.627    0.000  258.627     0.000    0.000    0.000    0.000
300.00   274.259  135.296    0.000  135.296     0.000  282.881    0.000  282.881     0.000   10.154    0.000   10.154
300.10   319.962  148.137    0.000  148.137     0.000  298.359    0.000  298.359     0.000   19.906    0.000   19.906
300.20   286.631  132.563    0.000  132.563     0.000  251.709    0.000  251.709     0.000    0.000    0.000    0.000
300.30   312.574  139.977    0.000  139.977     0.000  278.774    0.000  278.774     0.000   19.906    0.000   19.906
300.40   318.419  134.383    0.000  134.383     0.000  277.477    0.000  277.477     0.000    9.953    0.000    9.953
300.50   302.939  130.150    0.000  130.150     0.000  283.789    0.000  283.789     0.000   29.858    0.000   29.858
300.60   310.560  142.035    0.000  142.035     0.000  276.352    0.000  276.352     0.000    9.953    0.000    9.953
300.70   313.361  141.385    0.000  141.385     0.000  321.918    0.000  321.918     0.000    0.000    0.000    0.000
300.80   317.524  133.256    0.000  133.256     0.000  291.614    0.000  291.614     0.000    0.000    0.000    0.000
300.90   292.282  144.346    0.000  144.346     0.000  285.259    0.000  285.259     0.000    9.953    0.000    9.953
301.00   290.527  157.595    0.000  157.595     0.000  348.854    0.000  348.854     0.000    0.000    0.000    0.000
301.10   311.306  101.011    0.000  101.011     0.000  253.526    0.000  253.526     0.000    0.000    0.000    0.000
301.20   271.512  142.410    0.000  142.410     0.000  250.931    0.000  250.931     0.000    0.000    0.000    0.000
301.30   296.530  140.525    0.000  140.525     0.000  266.063    0.000  266.063     0.000   59.717    0.000   59.717
301.40   274.998  172.346    0.000  172.346     0.000  299.999    0.000  299.999     0.000   39.811    0.000   39.811
301.50   264.576  160.270    0.000  160.270     0.000  297.105    0.000  297.105     0.000   20.107    0.000   20.107
301.60   269.777  164.692    0.000  164.692     0.000  331.517    0.000  331.517     0.000   59.717    0.000   59.717
301.70   284.516  139.793    0.000  139.793     0.000  277.045    0.000  277.045     0.000    9.953    0.000    9.953
301.80   271.283  148.010    0.000  148.010     0.000  303.287    0.000  303.287     0.000   29.858    0.000   29.858
301.90   292.820  130.504    0.000  130.504     0.000  278.774    0.000  278.774     0.000   19.906    0.000   19.906
302.00   296.704  140.173    0.000  140.173     0.000  282.276    0.000  282.276     0.000  119.434    0.000  119.434
302.10   301.681  150.784    0.000  150.784     0.000  303.374    0.000  303.374     0.000    9.953    0.000    9.953
302.20   304.221  174.942    0.000  174.942     0.000  297.062    0.000  297.062     0.000   29.858    0.000   29.858
302.30   284.564  148.460    0.000  148.460     0.000  303.979    0.000  303.979     0.000   19.906    0.000   19.906
302.40   273.431  148.023    0.000  148.023     0.000  317.337    0.000  317.337     0.000    9.953    0.000    9.953
302.50   292.250  131.902    0.000  131.902     0.000  293.603    0.000  293.603     0.000   29.858    0.000   29.858
302.60   284.410  152.604    0.000  152.604     0.000  316.170    0.000  316.170     0.000    9.953    0.000    9.953
302.70   329.973  113.021    0.000  113.021     0.000  276.007    0.000  276.007     0.000    9.953    0.000    9.953
302.80   274.051  136.452    0.000  136.452     0.000  280.371    0.000  280.371     0.000    0.000    0.000    0.000
302.90   272.490  144.739    0.000  144.739     0.000  260.702    0.000  260.702     0.000    0.000    0.000    0.000
303.00   364.262   81.285    0.000   81.285     0.000  308.950    0.000  308.950     0.000   19.906    0.000   19.906
303.10   348.487   96.421    0.000   96.421     0.000  293.645    0.000  293.645     0.000    0.000    0.000    0.000
303.20   318.328  131.868    0.000  131.868     0.000  341.245    0.000  341.245     0.000   80.025    0.000   80.025
303.30   322.901  107.260    0.000  107.260     0.000  300.691    0.000  300.691     0.000  120.037    0.000  120.037
303.40   342.219  111.824    0.000  111.824     0.000  338.133    0.000  338.133     0.000   69.670    0.000   69.670
303.50   352.404  104.945    0.000  104.945     0.000  378.901    0.000  378.901     0.000  159.245    0.000  159.245
303.60   405.931   84.397    0.000   84.397     0.000  395.375    0.000  395.375     0.000  209.009    0.000  209.009
303.70   389.466   76.804    0.000   76.804     0.000  371.163    0.000  371.163     0.000  149.292    0.000  149.292
303.80   391.204   83.792    0.000   83.792     0.000  347.170    0.000  347.170     0.000  119.434    0.000  119.434
303.90   402.157   61.629    0.000   61.629     0.000  337.919    0.000  337.919     0.000   79.623    0.000   79.623
304.00   441.985   62.907    0.000   62.907     0.000  368.484    0.000  368.484     0.000   59.717    0.000   59.717
304.10   428.345  104.766    0.000  104.766     0.000  341.979    0.000  341.979     0.000   60.923    0.000   60.923
304.20   388.651  102.342    0.000  102.342     0.000  368.136    0.000  368.136     0.000  110.285    0.000  110.285
304.30   374.433   91.605    0.000   91.605     0.000  352.700    0.000  352.700     0.000  111.693    0.000  111.693
304.40   353.295  108.144    0.000  108.144     0.000  375.445    0.000  375.445     0.000  150.499    0.000  150.499
304.50   357.767   95.809    0.000   95.809     0.000  356.681    0.000  356.681     0.000  119.434    0.000  119.434
304.60   355.858  100.647    0.000  100.647     0.000  352.532    0.000  352.532     0.000   39.811    0.000   39.811
304.70   351.265  100.771    0.000  100.771     0.000  305.534    0.000  305.534     0.000  120.037    0.000  120.037
304.80   373.321   93.317    0.000   93.317     0.000  385.301    0.000  385.301     0.000  100.332    0.000  100.332
304.90   359.662   96.248    0.000   96.248     0.000  358.842    0.000  358.842     0.000   50.769    0.000   50.769
305.00   311.959  112.329    0.000  112.329     0.000  336.793    0.000  336.793     0.000    9.953    0.000    9.953
305.10   382.413   76.674    0.000   76.674     0.000  326.416    0.000  326.416     0.000   20.308    0.000   20.308
305.20   369.937   93.202    0.000   93.202     0.000  365.502    0.000  365.502     0.000   20.107    0.000   20.107
305.30   367.786   77.913    0.000   77.913     0.000  336.318    0.000  336.318     0.000   91.184    0.000   91.184
305.40   339.480  112.652    0.000  112.652     0.000  346.434    0.000  346.434     0.000  121.042    0.000  121.042
305.50   362.804   96.715    0.000   96.715     0.000  377.347    0.000  377.347     0.000  170.203    0.000  170.203
305.60   341.273   91.752    0.000   91.752     0.000  375.833    0.000  375.833     0.000   19.906    0.000   19.906
305.70   356.718   90.119    0.000   90.119     0.000  376.222    0.000  376.222     0.000   89.575    0.000   89.575
305.80   349.208   83.650    0.000   83.650     0.000  322.137    0.000  322.137     0.000  110.285    0.000  110.285
305.90   358.870   74.827    0.000   74.827     0.000  344.443    0.000  344.443     0.000    0.000    0.000    0.000
306.00   382.147   75.467    0.000   75.467     0.000  385.429    0.000  385.429     0.000  130.995    0.000  130.995
306.10   345.400  113.341    0.000  113.341     0.000  393.345    0.000  393.345     0.000    0.000    0.000    0.000
306.20   373.414   86.712    0.000   86.712     0.000  292.521    0.000  292.521     0.000   79.623    0.000   79.623
306.30   388.550   74.903    0.000   74.903     0.000  350.109    0.000  350.109     0.000   39.811    0.000   39.811
306.40   356.756   87.305    0.000   87.305     0.000  285.864    0.000  285.864     0.000    0.000    0.000    0.000
306.50   383.218   64.278    0.000   64.278     0.000  327.240    0.000  327.240     0.000   19.906    0.000   19.906
306.60   373.184   75.960    0.000   75.960     0.000  334.806    0.000  334.806     0.000   19.906    0.000   19.906
306.70   369.628   85.868    0.000   85.868     0.000  357.287    0.000  357.287     0.000    9.953    0.000    9.953
306.80   381.794   80.539    0.000   80.539     0.000  309.384    0.000  309.384     0.000   29.858    0.000   29.858
306.90   387.503   74.157    0.000   74.157     0.000  358.930    0.000  358.930     0.000   29.858    0.000   29.858
307.00   401.326   58.387    0.000   58.387     0.000  318.419    0.000  318.419     0.000   39.811    0.000   39.811
307.10   362.033   89.150    0.000   89.150     0.000  309.513    0.000  309.513     0.000   39.811    0.000   39.811
307.20   368.389   92.152    0.000   92.152     0.000  317.555    0.000  317.555     0.000   89.575    0.000   89.575
307.30   372.347   76.749    0.000   76.749     0.000  327.196    0.000  327.196     0.000   39.811    0.000   39.811
307.40   433.134   39.530    0.000   39.530     0.000  349.677    0.000  349.677     0.000   49.965    0.000   49.965
307.50   382.353   76.155    0.000   76.155     0.000  314.399    0.000  314.399     0.000   19.906    0.000   19.906
307.60   419.446   47.959    0.000   47.959     0.000  369.134    0.000  369.134     0.000   59.717    0.000   59.717
307.70   446.375   50.945    0.000   50.945     0.000  340.035    0.000  340.035     0.000   59.717    0.000   59.717
307.80   404.407   77.582    0.000   77.582     0.000  328.017    0.000  328.017     0.000   49.764    0.000   49.764
307.90   412.202   58.753    0.000   58.753     0.000  352.186    0.000  352.186     0.000   29.858    0.000   29.858
308.00   388.153   90.491    0.000   90.491     0.000  350.065    0.000  350.065     0.000   59.717    0.000   59.717
308.10   362.615   92.715    0.000   92.715     0.000  355.427    0.000  355.427     0.000   69.670    0.000   69.670
308.20   391.337   70.521    0.000   70.521     0.000  333.768    0.000  333.768     0.000   39.811    0.000   39.811
308.30   377.407   78.158    0.000   78.158     0.000  317.465    0.000  317.465     0.000   79.623    0.000   79.623
308.40   350.880   97.747    0.000   97.747     0.000  301.990    0.000  301.990     0.000   20.308    0.000   20.308
308.50   346.506  125.129    0.000  125.129     0.000  374.581    0.000  374.581     0.000   29.858    0.000   29.858
308.60   364.811  107.669    0.000  107.669     0.000  362.432    0.000  362.432     0.000   59.717    0.000   59.717
308.70   363.842   89.179    0.000   89.179     0.000  322.354    0.000  322.354     0.000   59.717    0.000   59.717
308.80   401.941   78.877    0.000   78.877     0.000  359.925    0.000  359.925     0.000   99.528    0.000   99.528
308.90   344.180  111.037    0.000  111.037     0.000  345.267    0.000  345.267     0.000   69.670    0.000   69.670
309.00   389.376   78.244    0.000   78.244     0.000  339.560    0.000  339.560     0.000   59.717    0.000   59.717
309.10   395.337   56.851    0.000   56.851     0.000  353.612    0.000  353.612     0.000   79.623    0.000   79.623
309.20   377.632   89.756    0.000   89.756     0.000  368.396    0.000  368.396     0.000   89.575    0.000   89.575
309.30   366.001   81.681    0.000   81.681     0.000  340.469    0.000  340.469     0.000   20.107    0.000   20.107
309.40   377.171   91.053    0.000   91.053     0.000  305.233    0.000  305.233     0.000   19.906    0.000   19.906
309.50   402.946   63.304    0.000   63.304     0.000  363.297    0.000  363.297     0.000   79.623    0.000   79.623
309.60   388.427   64.037    0.000   64.037     0.000  342.328    0.000  342.328     0.000   39.811    0.000   39.811
309.70   368.412   67.378    0.000   67.378     0.000  346.218    0.000  346.218     0.000   79.824    0.000   79.824
309.80   435.733   54.101    0.000   54.101     0.000  336.965    0.000  336.965     0.000   49.764    0.000   49.764
309.90   402.645   82.146    0.000   82.146     0.000  356.639    0.000  356.639     0.000   49.965    0.000   49.965
310.00   395.893   69.249    0.000   69.249     0.000  337.787    0.000  337.787     0.000    9.953    0.000    9.953
310.10   392.158   77.313    0.000   77.313     0.000  345.353    0.000  345.353     0.000   69.670    0.000   69.670
310.20   397.403   60.474    0.000   60.474     0.000  305.926    0.000  305.926     0.000   39.811    0.000   39.811
310.30   380.200   74.804    0.000   74.804     0.000  343.366    0.000  343.366     0.000   49.764    0.000   49.764
310.40   360.370   73.338    0.000   73.338     0.000  340.856    0.000  340.856     0.000    0.000    0.000    0.000
310.50   353.636   84.218    0.000   84.218     0.000  286.297    0.000  286.297     0.000   19.906    0.000   19.906
310.60   377.918   77.749    0.000   77.749     0.000  340.250    0.000  340.250     0.000    9.953    0.000    9.953
310.70   345.372   88.377    0.000   88.377     0.000  317.121    0.000  317.121     0.000    0.000    0.000    0.000
310.80   329.329  103.848    0.000  103.848     0.000  325.162    0.000  325.162     0.000    0.000    0.000    0.000
310.90   372.254   70.378    0.000   70.378     0.000  332.471    0.000  332.471     0.000    0.000    0.000    0.000
311.00   354.881  115.121    0.000  115.121     0.000  380.807    0.000  380.807     0.000    0.000    0.000    0.000
311.10   365.416   84.457    0.000   84.457     0.000  308.174    0.000  308.174     0.000    0.000    0.000    0.000
311.20   347.234   98.369    0.000   98.369     0.000  334.633    0.000  334.633     0.000    0.000    0.000    0.000
311.30   397.467   92.405    0.000   92.405     0.000  350.453    0.000  350.453     0.000    0.000    0.000    0.000
311.40   352.105   97.422    0.000   97.422     0.000  316.603    0.000  316.603     0.000    0.000    0.000    0.000
311.50   389.947   59.512    0.000   59.512     0.000  303.590    0.000  303.590     0.000    0.000    0.000    0.000
311.60   381.381   83.923    0.000   83.923     0.000  318.981    0.000  318.981     0.000    0.000    0.000    0.000
311.70   364.854   67.517    0.000   67.517     0.000  321.574    0.000  321.574     0.000    0.000    0.000    0.000
311.80   360.375  110.333    0.000  110.333     0.000  353.783    0.000  353.783     0.000    0.000    0.000    0.000
311.90   371.184   87.994    0.000   87.994     0.000  346.563    0.000  346.563     0.000    0.000    0.000    0.000
312.00   372.992   65.152    0.000   65.152     0.000  339.646    0.000  339.646     0.000    0.000    0.000    0.000
312.10   365.488  112.220    0.000  112.220     0.000  351.840    0.000  351.840     0.000    0.000    0.000    0.000
312.20   344.559   89.939    0.000   89.939     0.000  294.858    0.000  294.858     0.000    0.000    0.000    0.000
312.30   357.319  105.455    0.000  105.455     0.000  321.663    0.000  321.663     0.000    0.000    0.000    0.000
312.40   356.833  131.502    0.000  131.502     0.000  321.659    0.000  321.659     0.000    0.000    0.000    0.000
312.50   337.112  123.338    0.000  123.338     0.000  362.388    0.000  362.388     0.000    0.000    0.000    0.000
312.60   377.283   80.103    0.000   80.103     0.000  346.001    0.000  346.001     0.000    0.000    0.000    0.000
312.70   368.101  110.980    0.000  110.980     0.000  428.449    0.000  428.449     0.000    0.000    0.000    0.000
312.80   370.298  132.064    0.000  132.064     0.000  383.314    0.000  383.314     0.000    0.000    0.000    0.000
312.90   371.007  111.417    0.000  111.417     0.000  403.980    0.000  403.980     0.000    0.000    0.000    0.000
313.00   370.973   87.377    0.000   87.377     0.000  314.226    0.000  314.226     0.000    0.000    0.000    0.000
313.10   372.410   79.540    0.000   79.540     0.000  300.045    0.000  300.045     0.000    0.000    0.000    0.000
313.20   371.396  110.756    0.000  110.756     0.000  367.489    0.000  367.489     0.000    0.000    0.000    0.000
313.30   378.383   80.525    0.000   80.525     0.000  330.957    0.000  330.957     0.000    0.000    0.000    0.000
313.40   397.178   49.888    0.000   49.888     0.000  316.517    0.000  316.517     0.000    0.000    0.000    0.000
313.50   350.580  110.305    0.000  110.305     0.000  325.855    0.000  325.855     0.000    0.000    0.000    0.000
313.60   362.233   86.459    0.000   86.459     0.000  345.958    0.000  345.958     0.000    0.000    0.000    0.000
313.70   366.690   91.588    0.000   91.588     0.000  351.278    0.000  351.278     0.000    0.000    0.000    0.000
313.80   365.181   83.780    0.000   83.780     0.000  291.226    0.000  291.226     0.000    0.000    0.000    0.000
313.90   340.423  111.415    0.000  111.415     0.000  271.163    0.000  271.163     0.000    0.000    0.000    0.000
314.00   355.197  114.321    0.000  114.321     0.000  317.771    0.000  317.771     0.000    0.000    0.000    0.000
314.10   352.133  113.841    0.000  113.841     0.000  336.142    0.000  336.142     0.000    0.000    0.000    0.000
314.20   339.681  109.302    0.000  109.302     0.000  296.974    0.000  296.974     0.000    0.000    0.000    0.000
314.30   358.303  114.348    0.000  114.348     0.000  299.828    0.000  299.828     0.000    0.000    0.000    0.000
314.40   320.677  127.988    0.000  127.988     0.000  316.688    0.000  316.688     0.000    0.000    0.000    0.000
314.50   348.505  133.893    0.000  133.893     0.000  295.851    0.000  295.851     0.000    0.000    0.000    0.000
314.60   337.138  119.533    0.000  119.533     0.000  311.499    0.000  311.499     0.000    0.000    0.000    0.000
314.70   344.053  133.088    0.000  133.088     0.000  306.443    0.000  306.443     0.000    0.000    0.000    0.000
314.80   320.684  115.036    0.000  115.036     0.000  310.723    0.000  310.723     0.000    0.000    0.000    0.000
314.90   325.829  124.759    0.000  124.759     0.000  334.676    0.000  334.676     0.000    0.000    0.000    0.000
315.00   300.889  161.741    0.000  161.741     0.000  338.005    0.000  338.005     0.000    0.000    0.000    0.000
315.10   311.749  135.781    0.000  135.781     0.000  372.289    0.000  372.289     0.000   19.906    0.000   19.906
315.20   360.505  144.518    0.000  144.518     0.000  324.732    0.000  324.732     0.000    9.953    0.000    9.953
315.30   332.671  144.184    0.000  144.184     0.000  318.160    0.000  318.160     0.000    0.000    0.000    0.000
315.40   295.087  149.361    0.000  149.361     0.000  348.553    0.000  348.553     0.000    0.000    0.000    0.000
315.50   362.772  129.796    0.000  129.796     0.000  376.699    0.000  376.699     0.000    0.000    0.000    0.000
315.60   323.604   98.654    0.000   98.654     0.000  295.289    0.000  295.289     0.000    0.000    0.000    0.000
315.70   345.874   98.696    0.000   98.696     0.000  266.841    0.000  266.841     0.000    0.000    0.000    0.000
315.80   350.881   88.080    0.000   88.080     0.000  327.326    0.000  327.326     0.000    0.000    0.000    0.000
315.90   337.968  118.119    0.000  118.119     0.000  322.353    0.000  322.353     0.000    0.000    0.000    0.000
316.00   389.456   96.450    0.000   96.450     0.000  319.499    0.000  319.499     0.000    0.000    0.000    0.000
316.10   369.048  106.556    0.000  106.556     0.000  320.624    0.000  320.624     0.000    0.000    0.000    0.000
316.20   351.758  119.168    0.000  119.168     0.000  303.547    0.000  303.547     0.000    0.000    0.000    0.000
316.30   339.053  107.569    0.000  107.569     0.000  315.220    0.000  315.220     0.000    0.000    0.000    0.000
316.40   340.712  114.928    0.000  114.928     0.000  324.170    0.000  324.170     0.000    0.000    0.000    0.000
316.50   315.849  124.423    0.000  124.423     0.000  320.235    0.000  320.235     0.000    0.000    0.000    0.000
316.60   366.463  102.062    0.000  102.062     0.000  321.013    0.000  321.013     0.000    0.000    0.000    0.000
316.70   376.490   70.111    0.000   70.111     0.000  291.053    0.000  291.053     0.000    0.000    0.000    0.000
316.80   374.309   71.238    0.000   71.238     0.000  326.678    0.000  326.678     0.000    0.000    0.000    0.000
316.90   390.049   63.514    0.000   63.514     0.000  305.319    0.000  305.319     0.000    0.000    0.000    0.000
317.00   389.666   68.941    0.000   68.941     0.000  273.369    0.000  273.369     0.000    0.000    0.000    0.000
317.10   418.127   91.572    0.000   91.572     0.000  316.946    0.000  316.946     0.000    0.000    0.000    0.000
317.20   389.463   85.233    0.000   85.233     0.000  281.843    0.000  281.843     0.000    0.000    0.000    0.000
317.30   367.573   93.701    0.000   93.701     0.000  262.992    0.000  262.992     0.000    0.000    0.000    0.000
317.40   342.265  129.029    0.000  129.029     0.000  289.798    0.000  289.798     0.000    0.000    0.000    0.000
317.50   354.600  139.065    0.000  139.065     0.000  324.255    0.000  324.255     0.000    0.000    0.000    0.000
317.60   332.260  129.229    0.000  129.229     0.000  299.440    0.000  299.440     0.000    0.000    0.000    0.000
317.70   338.206  117.795    0.000  117.795     0.000  340.767    0.000  340.767     0.000    0.000    0.000    0.000
317.80   350.331  115.077    0.000  115.077     0.000  321.619    0.000  321.619     0.000    9.953    0.000    9.953
317.90   358.125   86.245    0.000   86.245     0.000  328.924    0.000  328.924     0.000    0.000    0.000    0.000
318.00   332.188  116.249    0.000  116.249     0.000  316.344    0.000  316.344     0.000    0.000    0.000    0.000
318.10   363.016  110.963    0.000  110.963     0.000  336.188    0.000  336.188     0.000    0.000    0.000    0.000
318.20   328.116  156.322    0.000  156.322     0.000  352.532    0.000  352.532     0.000    0.000    0.000    0.000
318.30   334.719  116.459    0.000  116.459     0.000  319.327    0.000  319.327     0.000   39.811    0.000   39.811
318.40   392.263   71.462    0.000   71.462     0.000  339.647    0.000  339.647     0.000    9.953    0.000    9.953
318.50   326.228  126.365    0.000  126.365     0.000  376.263    0.000  376.263     0.000   10.154    0.000   10.154
318.60   321.412  114.134    0.000  114.134     0.000  328.277    0.000  328.277     0.000   29.858    0.000   29.858
318.70   381.358   73.702    0.000   73.702     0.000  343.147    0.000  343.147     0.000   59.717    0.000   59.717
318.80   366.557  108.118    0.000  108.118     0.000  371.465    0.000  371.465     0.000   89.575    0.000   89.575
318.90   337.587  136.189    0.000  136.189     0.000  386.512    0.000  386.512     0.000   59.717    0.000   59.717
319.00   404.249   67.236    0.000   67.236     0.000  310.767    0.000  310.767     0.000    9.953    0.000    9.953
319.10   380.252   87.952    0.000   87.952     0.000  348.682    0.000  348.682     0.000   29.858    0.000   29.858
319.20   354.868   70.647    0.000   70.647     0.000  312.884    0.000  312.884     0.000   49.764    0.000   49.764
319.30   385.344   68.150    0.000   68.150     0.000  285.345    0.000  285.345     0.000    9.953    0.000    9.953
319.40   370.033   72.393    0.000   72.393     0.000  322.224    0.000  322.224     0.000    9.953    0.000    9.953
319.50   454.350   57.325    0.000   57.325     0.000  355.815    0.000  355.815     0.000   60.923    0.000   60.923
319.60   390.182   91.447    0.000   91.447     0.000  382.060    0.000  382.060     0.000   49.764    0.000   49.764
319.70   411.393   73.339    0.000   73.339     0.000  361.479    0.000  361.479     0.000   39.811    0.000   39.811
319.80   414.614   55.440    0.000   55.440     0.000  373.628    0.000  373.628     0.000  110.888    0.000  110.888
319.90   426.820   94.070    0.000   94.070     0.000  364.724    0.000  364.724     0.000  119.434    0.000  119.434
320.00   422.155   62.543    0.000   62.543     0.000  340.597    0.000  340.597     0.000  149.292    0.000  149.292
320.10   382.930   80.230    0.000   80.230     0.000  369.912    0.000  369.912     0.000   79.623    0.000   79.623
320.20   358.398   86.516    0.000   86.516     0.000  322.181    0.000  322.181     0.000    9.953    0.000    9.953
320.30   360.483   67.688    0.000   67.688     0.000  288.459    0.000  288.459     0.000    9.953    0.000    9.953
320.40   385.354   83.103    0.000   83.103     0.000  347.818    0.000  347.818     0.000   19.906    0.000   19.906
320.50   379.951   95.408    0.000   95.408     0.000  360.444    0.000  360.444     0.000   59.717    0.000   59.717
320.60   394.895   85.403    0.000   85.403     0.000  354.088    0.000  354.088     0.000   29.858    0.000   29.858
320.70   430.875   44.730    0.000   44.730     0.000  389.408    0.000  389.408     0.000   19.906    0.000   19.906
320.80   382.664   48.945    0.000   48.945     0.000  318.982    0.000  318.982     0.000    0.000    0.000    0.000
320.90   353.503  106.146    0.000  106.146     0.000  307.481    0.000  307.481     0.000    0.000    0.000    0.000
321.00   376.398   79.273    0.000   79.273     0.000  330.741    0.000  330.741     0.000   19.906    0.000   19.906
321.10   358.809   70.124    0.000   70.124     1.902  293.905    0.000  293.905     0.000    9.953    0.000    9.953
321.20   382.564   60.852    0.000   60.852     0.000  312.237    0.000  312.237     0.000   39.811    0.000   39.811
321.30   410.993   55.129    0.000   55.129     3.632  341.680    0.000  341.680     0.000  200.866    0.000  200.866
321.40   417.654   57.541    0.000   57.541     0.000  398.055    0.000  398.055     0.000  139.339    0.000  139.339
321.50   372.594   85.120    0.000   85.120     0.000  352.401    0.000  352.401     0.000  109.481    0.000  109.481
321.60   382.295   90.856    0.000   90.856     0.000  376.007    0.000  376.007     0.000  119.434    0.000  119.434
321.70   389.966   81.047    0.000   81.047     0.000  302.294    0.000  302.294     0.000    0.000    0.000    0.000
321.80   397.726   57.345    0.000   57.345     0.000  294.121    0.000  294.121     0.000   39.811    0.000   39.811
321.90   395.894   54.806    0.000   54.806     0.000  331.346    0.000  331.346     0.000   39.811    0.000   39.811
322.00   409.036   77.099    0.000   77.099     0.000  351.880    0.000  351.880     0.000   30.060    0.000   30.060
322.10   411.361   58.752    0.000   58.752     0.000  344.490    0.000  344.490     0.000    0.000    0.000    0.000
322.20   391.928   57.936    0.000   57.936     0.000  300.174    0.000  300.174     0.000    0.000    0.000    0.000
322.30   377.546   71.095    0.000   71.095     0.000  336.274    0.000  336.274     0.000    0.000    0.000    0.000
322.40   346.171  119.971    0.000  119.971     0.000  317.768    0.000  317.768     0.000    0.000    0.000    0.000
322.50   346.743  118.096    0.000  118.096     0.000  350.672    0.000  350.672     0.000    9.953    0.000    9.953
322.60   341.034  130.371    0.000  130.371     0.000  329.963    0.000  329.963     0.000    0.000    0.000    0.000
322.70   380.061   87.740    0.000   87.740     0.000  343.882    0.000  343.882     0.000    0.000    0.000    0.000
322.80   376.595  106.950    0.000  106.950     0.000  323.175    0.000  323.175     0.000   19.906    0.000   19.906
322.90   378.634   95.520    0.000   95.520     0.000  366.277    0.000  366.277     0.000    0.000    0.000    0.000
323.00   348.631  122.294    0.000  122.294     0.000  316.039    0.000  316.039     0.000    0.000    0.000    0.000
323.10   338.548   86.923    0.000   86.923     0.000  290.361    0.000  290.361     0.000    0.000    0.000    0.000
323.20   351.186   96.605    0.000   96.605     0.000  284.048    0.000  284.048     0.000    0.000    0.000    0.000
323.30   326.945  122.903    0.000  122.903     0.000  255.211    0.000  255.211     0.000    0.000    0.000    0.000
323.40   361.256   71.801    0.000   71.801     0.000  335.237    0.000  335.237     0.000    0.000    0.000    0.000
323.50   374.661  114.259    0.000  114.259     0.000  364.636    0.000  364.636     0.000    0.000    0.000    0.000
323.60   337.884  121.094    0.000  121.094     0.000  386.469    0.000  386.469     0.000    0.000    0.000    0.000
323.70   360.629  113.817    0.000  113.817     0.000  336.751    0.000  336.751     0.000    0.000    0.000    0.000
323.80   346.202   94.292    0.000   94.292     0.000  299.697    0.000  299.697     0.000    0.000    0.000    0.000
323.90   337.534  141.025    0.000  141.025     0.000  362.172    0.000  362.172     0.000    0.000    0.000    0.000
324.00   354.389  119.276    0.000  119.276     0.000  371.380    0.000  371.380     0.000    0.000    0.000    0.000
324.10   353.517  131.171    0.000  131.171     0.000  369.823    0.000  369.823     0.000    0.000    0.000    0.000
324.20   321.090  128.365    0.000  128.365     0.000  375.530    0.000  375.530     0.000    0.000    0.000    0.000
324.30   327.518  120.027    0.000  120.027     0.000  311.978    0.000  311.978     0.000    0.000    0.000    0.000
324.40   331.668  121.094    0.000  121.094     0.000  381.972    0.000  381.972     0.000    0.000    0.000    0.000
324.50   287.823  156.843    0.000  156.843     0.000  401.686    0.000  401.686     0.000    0.000    0.000    0.000
324.60   355.196  158.798    0.000  158.798     0.000  366.841    0.000  366.841     0.000    0.000    0.000    0.000
324.70   332.760  117.005    0.000  117.005     0.000  347.646    0.000  347.646     0.000    0.000    0.000    0.000
324.80   328.912  127.197    0.000  127.197     0.000  345.311    0.000  345.311     0.000    0.000    0.000    0.000
324.90   283.938  146.223    0.000  146.223     0.000  326.763    0.000  326.763     0.000    0.000    0.000    0.000
325.00   319.657  118.872    0.000  118.872     0.000  362.560    0.000  362.560     0.000    9.953    0.000    9.953
325.10   366.294   92.733    0.000   92.733     0.000  356.506    0.000  356.506     0.000   29.858    0.000   29.858
325.20   355.983   89.910    0.000   89.910     0.000  357.631    0.000  357.631     0.000    0.000    0.000    0.000
325.30   352.883  105.217    0.000  105.217     0.000  364.854    0.000  364.854     0.000   49.764    0.000   49.764
325.40   360.504   84.433    0.000   84.433     0.000  341.507    0.000  341.507     0.000    0.000    0.000    0.000
325.50   354.501  104.024    0.000  104.024     0.000  325.899    0.000  325.899     0.000   29.858    0.000   29.858
325.60   367.057  117.993    0.000  117.993     0.000  377.435    0.000  377.435     0.000   29.858    0.000   29.858
325.70   360.723  104.877    0.000  104.877     0.000  303.460    0.000  303.460     0.000    0.000    0.000    0.000
325.80   362.910  103.117    0.000  103.117     0.000  319.890    0.000  319.890     0.000    0.000    0.000    0.000
325.90   311.949  120.058    0.000  120.058     0.000  310.854    0.000  310.854     0.000    0.000    0.000    0.000
326.00   341.950  105.359    0.000  105.359     0.000  273.759    0.000  273.759     0.000    0.000    0.000    0.000
326.10   348.194   99.638    0.000   99.638     0.000  300.260    0.000  300.260     0.000    0.000    0.000    0.000
326.20   361.507   88.472    0.000   88.472     0.000  297.276    0.000  297.276     0.000    0.000    0.000    0.000
326.30   405.056   79.864    0.000   79.864     0.000  339.388    0.000  339.388     0.000    0.000    0.000    0.000
326.40   407.675   62.135    0.000   62.135     0.000  359.189    0.000  359.189     0.000    0.000    0.000    0.000
326.50   363.439   55.244    0.000   55.244     0.000  330.611    0.000  330.611     0.000    0.000    0.000    0.000
326.60   372.237   83.443    0.000   83.443     0.000  355.512    0.000  355.512     0.000    0.000    0.000    0.000
326.70   400.900   42.982    0.000   42.982     0.000  300.476    0.000  300.476     0.000    0.000    0.000    0.000
326.80   369.776   75.805    0.000   75.805     0.000  327.109    0.000  327.109     0.000    0.000    0.000    0.000
326.90   380.428   84.837    0.000   84.837     0.000  333.335    0.000  333.335     0.000    0.000    0.000    0.000
327.00   340.611  101.214    0.000  101.214     0.000  342.198    0.000  342.198     0.000    0.000    0.000    0.000
327.10   336.290  125.314    0.000  125.314     0.000  354.388    0.000  354.388     0.000    0.000    0.000    0.000
327.20   360.045   76.550    0.000   76.550     0.000  297.538    0.000  297.538     0.000    0.000    0.000    0.000
327.30   321.210  104.454    0.000  104.454     0.000  291.399    0.000  291.399     0.000    0.000    0.000    0.000
327.40   353.300  115.179    0.000  115.179     0.000  340.858    0.000  340.858     0.000    0.000    0.000    0.000
327.50   330.254   89.361    0.000   89.361     0.000  339.863    0.000  339.863     0.000   19.906    0.000   19.906
327.60   353.199  103.159    0.000  103.159     0.000  376.266    0.000  376.266     0.000    0.000    0.000    0.000
327.70   356.975   79.396    0.000   79.396     0.000  309.815    0.000  309.815     0.000    0.000    0.000    0.000
327.80   378.423   73.762    0.000   73.762     0.000  417.079    0.000  417.079     0.000    0.000    0.000    0.000
327.90   357.918  101.524    0.000  101.524     0.000  356.552    0.000  356.552     0.000    0.000    0.000    0.000
328.00   353.135  109.542    0.000  109.542     0.000  369.305    0.000  369.305     0.000    9.953    0.000    9.953
328.10   324.301  146.634    0.000  146.634     0.000  324.082    0.000  324.082     0.000    0.000    0.000    0.000
328.20   297.117  139.574    0.000  139.574     0.000  359.922    0.000  359.922     0.000    0.000    0.000    0.000
328.30   339.054  117.139    0.000  117.139     0.000  375.704    0.000  375.704     0.000    9.953    0.000    9.953
328.40   354.245  107.146    0.000  107.146     0.000  373.412    0.000  373.412     0.000    9.953    0.000    9.953
328.50   394.262   79.736    0.000   79.736     0.000  379.984    0.000  379.984     0.000    0.000    0.000    0.000
328.60   349.261   95.491    0.000   95.491     0.000  360.745    0.000  360.745     0.000    0.000    0.000    0.000
328.70   383.942   81.765    0.000   81.765     0.000  376.653    0.000  376.653     0.000    9.953    0.000    9.953
328.80   348.478   94.391    0.000   94.391     0.000  324.255    0.000  324.255     0.000    0.000    0.000    0.000
328.90   338.786   96.689    0.000   96.689     0.000  345.916    0.000  345.916     0.000    0.000    0.000    0.000
329.00   318.381  122.284    0.000  122.284     0.000  376.136    0.000  376.136     0.000    0.000    0.000    0.000
329.10   323.074  115.788    0.000  115.788     0.000  384.351    0.000  384.351     0.000    0.000    0.000    0.000
329.20   295.914  141.712    0.000  141.712     0.000  353.091    0.000  353.091     0.000    0.000    0.000    0.000
329.30   318.404  122.677    0.000  122.677     0.000  331.994    0.000  331.994     0.000    0.000    0.000    0.000
329.40   368.704   61.683    0.000   61.683     0.000  340.726    0.000  340.726     0.000    0.000    0.000    0.000
329.50   365.418   81.175    0.000   81.175     0.000  343.363    0.000  343.363     0.000    0.000    0.000    0.000
329.60   313.377  129.696    0.000  129.696     0.000  341.592    0.000  341.592     0.000    0.000    0.000    0.000
329.70   335.002  114.052    0.000  114.052     0.000  355.643    0.000  355.643     0.000    0.000    0.000    0.000
329.80   356.951  134.150    0.000  134.150     0.000  364.378    0.000  364.378     0.000    0.000    0.000    0.000
329.90   306.652  113.740    0.000  113.740     0.000  350.802    0.000  350.802     0.000    0.000    0.000    0.000
330.00   321.432  116.816    0.000  116.816     0.000  340.598    0.000  340.598     0.000    0.000    0.000    0.000
330.10   357.452   94.309    0.000   94.309     0.000  319.415    0.000  319.415     0.000    9.953    0.000    9.953
330.20   330.737   84.443    0.000   84.443     0.000  296.673    0.000  296.673     0.000    0.000    0.000    0.000
330.30   355.079   77.819    0.000   77.819     0.000  332.644    0.000  332.644     0.000    0.000    0.000    0.000
330.40   365.178   81.905    0.000   81.905     0.000  337.829    0.000  337.829     0.000    0.000    0.000    0.000
330.50   363.644  114.881    0.000  114.881     0.000  334.934    0.000  334.934     0.000    0.000    0.000    0.000
330.60   371.044   92.265    0.000   92.265     0.000  325.640    0.000  325.640     0.000    0.000    0.000    0.000
330.70   391.914   88.812    0.000   88.812     0.000  306.572    0.000  306.572     0.000   19.906    0.000   19.906
330.80   338.671  130.582    0.000  130.582     0.000  311.243    0.000  311.243     0.000    0.000    0.000    0.000
330.90   353.589  107.738    0.000  107.738     0.000  308.865    0.000  308.865     0.000   19.906    0.000   19.906
331.00   363.960  107.106    0.000  107.106     0.000  350.326    0.000  350.326     0.000   19.906    0.000   19.906
331.10   379.388   98.563    0.000   98.563     0.000  322.092    0.000  322.092     0.000    0.000    0.000    0.000
331.20   370.844  121.772    0.000  121.772     0.000  326.418    0.000  326.418     0.000   29.858    0.000   29.858
331.30   384.214   86.188    0.000   86.188     0.000  343.148    0.000  343.148     0.000   19.906    0.000   19.906
331.40   392.711  101.522    0.000  101.522     0.000  353.870    0.000  353.870     0.000   79.623    0.000   79.623
331.50   413.937   81.780    0.000   81.780     0.000  348.682    0.000  348.682     0.000   19.906    0.000   19.906
331.60   416.375   90.629    0.000   90.629     1.816  367.834    0.000  367.834     0.000    9.953    0.000    9.953
331.70   419.986   59.048    0.000   59.048     0.000  301.210    0.000  301.210     0.000    0.000    0.000    0.000
331.80   377.683   76.639    0.000   76.639     0.000  350.630    0.000  350.630     0.000    0.000    0.000    0.000
331.90   460.465   36.247    0.000   36.247     0.000  342.716    0.000  342.716     0.000    9.953    0.000    9.953
332.00   372.402  102.876    0.000  102.876     0.000  319.933    0.000  319.933     0.000    0.000    0.000    0.000
332.10   356.223  104.652    0.000  104.652     0.000  364.329    0.000  364.329     0.000    9.953    0.000    9.953
332.20   352.433  117.265    0.000  117.265     0.000  296.154    0.000  296.154     0.000    0.000    0.000    0.000
332.30   377.911   96.506    0.000   96.506     0.000  334.026    0.000  334.026     0.000    0.000    0.000    0.000
332.40   353.020  140.603    0.000  140.603     0.000  379.465    0.000  379.465     0.000    9.953    0.000    9.953
332.50   405.390   72.971    0.000   72.971     0.000  338.996    0.000  338.996     0.000   19.906    0.000   19.906
332.60   397.403   50.424    0.000   50.424     0.000  288.457    0.000  288.457     0.000    0.000    0.000    0.000
332.70   380.606   79.750    0.000   79.750     0.000  359.836    0.000  359.836     0.000    0.000    0.000    0.000
332.80   399.856   55.058    0.000   55.058     0.000  305.232    0.000  305.232     0.000    0.000    0.000    0.000
332.90   409.415   48.816    0.000   48.816     0.000  324.687    0.000  324.687     0.000    0.000    0.000    0.000
333.00   442.631   36.456    0.000   36.456     0.000  347.904    0.000  347.904     0.000    0.000    0.000    0.000
333.10   424.398   39.671    0.000   39.671     0.000  313.101    0.000  313.101     0.000    0.000    0.000    0.000
333.20   387.396   74.805    0.000   74.805     0.000  343.018    0.000  343.018     0.000   19.906    0.000   19.906
333.30   374.460   82.833    0.000   82.833     0.000  340.424    0.000  340.424     0.000    0.000    0.000    0.000
333.40   355.611   95.661    0.000   95.661     0.000  359.318    0.000  359.318     0.000   29.858    0.000   29.858
333.50   334.137  108.216    0.000  108.216     0.000  358.756    0.000  358.756     0.000    0.000    0.000    0.000
333.60   369.610   92.898    0.000   92.898     0.000  356.333    0.000  356.333     0.000    0.000    0.000    0.000
333.70   347.275  111.047    0.000  111.047     0.000  326.979    0.000  326.979     0.000    9.953    0.000    9.953
333.80   365.958   80.285    0.000   80.285     0.000  305.146    0.000  305.146     0.000    0.000    0.000    0.000
333.90   384.341   63.812    0.000   63.812     0.000  310.507    0.000  310.507     0.000    0.000    0.000    0.000
334.00   370.653   59.359    0.000   59.359     0.000  322.095    0.000  322.095     0.000    0.000    0.000    0.000
334.10   367.921   67.813    0.000   67.813     0.000  337.573    0.000  337.573     0.000    0.000    0.000    0.000
334.20   370.333   71.182    0.000   71.182     0.000  318.721    0.000  318.721     0.000   19.906    0.000   19.906
334.30   356.148   85.287    0.000   85.287     0.000  347.948    0.000  347.948     0.000    0.000    0.000    0.000
334.40   369.867   91.459    0.000   91.459     0.000  370.384    0.000  370.384     0.000    0.000    0.000    0.000
334.50   396.186   53.495    0.000   53.495     0.000  327.584    0.000  327.584     0.000    0.000    0.000    0.000
334.60   364.764   58.032    0.000   58.032     0.000  336.966    0.000  336.966     0.000    0.000    0.000    0.000
334.70   387.123   79.425    0.000   79.425     0.000  336.622    0.000  336.622     0.000    0.000    0.000    0.000
334.80   391.674   54.355    0.000   54.355     0.000  345.224    0.000  345.224     0.000    0.000    0.000    0.000
334.90   386.752   62.486    0.000   62.486     0.000  354.431    0.000  354.431     0.000    9.953    0.000    9.953
335.00   383.608   75.451    0.000   75.451     0.000  351.189    0.000  351.189     0.000   19.906    0.000   19.906
335.10   355.048   51.436    0.000   51.436     0.000  327.627    0.000  327.627     0.000    0.000    0.000    0.000
335.20   373.451   68.384    0.000   68.384     0.000  373.153    0.000  373.153     0.000    0.000    0.000    0.000
335.30   340.516   68.673    0.000   68.673     0.000  313.404    0.000  313.404     0.000    0.000    0.000    0.000
335.40   398.267   30.355    0.000   30.355     0.000  318.506    0.000  318.506     0.000    0.000    0.000    0.000
335.50   426.307    7.779    0.000    7.779     0.000  332.168    0.000  332.168     0.000    0.000    0.000    0.000
335.60   402.401   18.616    0.000   18.616     0.000  331.519    0.000  331.519     0.000    9.953    0.000    9.953
335.70   398.351   23.563    0.000   23.563     0.000  335.930    0.000  335.930     0.000    0.000    0.000    0.000
335.80   367.671   51.946    0.000   51.946     0.000  295.290    0.000  295.290     0.000   49.965    0.000   49.965
335.90   360.145  101.270    0.000  101.270     0.000  326.546    0.000  326.546     0.000   79.623    0.000   79.623
336.00   330.017  117.620    0.000  117.620     0.000  363.901    0.000  363.901     0.000  110.084    0.000  110.084
336.10   339.309  107.428    0.000  107.428     0.000  346.001    0.000  346.001     0.000   59.717    0.000   59.717
336.20   383.981   45.577    0.000   45.577     0.000  343.408    0.000  343.408     0.000   29.858    0.000   29.858
336.30   363.906   73.129    0.000   73.129     0.000  335.539    0.000  335.539     0.000   79.623    0.000   79.623
336.40   371.722   67.013    0.000   67.013     0.000  338.263    0.000  338.263     0.000   39.811    0.000   39.811
336.50   366.436   95.904    0.000   95.904     0.000  358.711    0.000  358.711     0.000   39.811    0.000   39.811
336.60   365.546   61.230    0.000   61.230     0.000  379.118    0.000  379.118     0.000   49.764    0.000   49.764
336.70   379.543   43.462    0.000   43.462     0.000  336.189    0.000  336.189     0.000   10.154    0.000   10.154
336.80   365.153   59.019    0.000   59.019     0.000  327.023    0.000  327.023     0.000    0.000    0.000    0.000
336.90   370.744   78.608    0.000   78.608     0.000  303.115    0.000  303.115     0.000    9.953    0.000    9.953
337.00   364.354   40.009    0.000   40.009     0.000  318.633    0.000  318.633     0.000    9.953    0.000    9.953
337.10   403.111   45.829    0.000   45.829     0.000  364.075    0.000  364.075     0.000    9.953    0.000    9.953
337.20   391.272   53.991    0.000   53.991     0.000  324.340    0.000  324.340     0.000    9.953    0.000    9.953
337.30   377.729   34.765    0.000   34.765     0.000  327.499    0.000  327.499     0.000   20.107    0.000   20.107
337.40   372.539   43.575    0.000   43.575     0.000  312.842    0.000  312.842     0.000   49.764    0.000   49.764
337.50   402.591   54.749    0.000   54.749     0.000  366.799    0.000  366.799     0.000   29.858    0.000   29.858
337.60   381.588   47.392    0.000   47.392     0.000  316.819    0.000  316.819     0.000   19.906    0.000   19.906
337.70   397.112   36.695    0.000   36.695     0.000  336.793    0.000  336.793     0.000   19.906    0.000   19.906
337.80   389.386   33.144    0.000   33.144     0.000  300.692    0.000  300.692     0.000   29.858    0.000   29.858
337.90   411.889   21.715    0.000   21.715     0.000  328.709    0.000  328.709     0.000   19.906    0.000   19.906
338.00   429.550   25.507    0.000   25.507     0.000  337.745    0.000  337.745     0.000   19.906    0.000   19.906
338.10   384.576   47.872    0.000   47.872     0.000  337.571    0.000  337.571     0.000   39.811    0.000   39.811
338.20   403.083   40.797    0.000   40.797     0.000  357.675    0.000  357.675     0.000    9.953    0.000    9.953
338.30   416.590   43.814    0.000   43.814     0.000  351.275    0.000  351.275     0.000    9.953    0.000    9.953
338.40   390.120   44.052    0.000   44.052     0.000  318.030    0.000  318.030     0.000    9.953    0.000    9.953
338.50   383.617   40.444    0.000   40.444     0.000  294.339    0.000  294.339     0.000    0.000    0.000    0.000
338.60   414.961   45.320    0.000   45.320     0.000  366.538    0.000  366.538     0.000  109.481    0.000  109.481
338.70   407.620   20.391    0.000   20.391     0.000  311.112    0.000  311.112     0.000    0.000    0.000    0.000
[truncated: 1,085,690 more chars]
