# Supplementary material for: N-Glycans modulate tilting of HIV-1 envelope glycoprotein
Source: Nat Commun. 2026 Apr 15;17:5206. doi: 10.1038/s41467-026-71874-2 (PMC13254402; doi:10.1038/s41467-026-71874-2)
Supplement: Supplementary file 8 — Source Data [file 41467_2026_71874_MOESM8_ESM.zip › source_data/2_Supplementary_Figures/6_FigS11/raw_data/CD4/3_WT_CD4.B.1.txt]

#ASA ANALYSIS
#SIM_TIME  ASA1.4 TotOccl1.4 ShldMem1.4 ShldGly1.4   ASA7.2 TotOccl7.2 ShldMem7.2 ShldGly7.2   ASA18.6 TotOccl18.6 ShldMem18.6 ShldGly18.6

  0.00   475.851  151.381    0.000  151.381    45.396  328.752    0.000  328.752     0.000  139.541    0.000  139.541
  0.10   437.716   91.012    0.000   91.012     7.263  314.873    0.000  314.873     0.000  100.332    0.000  100.332
  0.20   462.908  106.992    0.000  106.992     3.632  346.131    0.000  346.131     0.000  140.144    0.000  140.144
  0.30   427.492  121.874    0.000  121.874     3.632  374.406    0.000  374.406     0.000  169.600    0.000  169.600
  0.40   399.499  136.147    0.000  136.147     0.000  271.638    0.000  271.638     0.000   40.012    0.000   40.012
  0.50   458.067   92.392    0.000   92.392     0.000  293.947    0.000  293.947     0.000   60.119    0.000   60.119
  0.60   372.832  143.055    0.000  143.055     0.000  210.507    0.000  210.507     0.000    0.000    0.000    0.000
  0.70   393.100  121.028    0.000  121.028     0.000  202.420    0.000  202.420     0.000    0.000    0.000    0.000
  0.80   383.001  125.806    0.000  125.806     0.000  247.645    0.000  247.645     0.000   20.107    0.000   20.107
  0.90   374.867  148.517    0.000  148.517     0.000  283.051    0.000  283.051     0.000  109.883    0.000  109.883
  1.00   441.621  125.776    0.000  125.776     0.000  345.916    0.000  345.916     0.000   70.273    0.000   70.273
  1.10   396.926  116.490    0.000  116.490     1.816  281.885    0.000  281.885     0.000   50.166    0.000   50.166
  1.20   390.788  154.235    0.000  154.235     0.000  321.745    0.000  321.745     0.000   80.427    0.000   80.427
  1.30   402.979  130.272    0.000  130.272     0.000  371.767    0.000  371.767     0.000   99.930    0.000   99.930
  1.40   426.156  122.549    0.000  122.549     0.000  307.347    0.000  307.347     0.000   90.380    0.000   90.380
  1.50   421.693  103.848    0.000  103.848     1.816  308.084    0.000  308.084     0.000  100.332    0.000  100.332
  1.60   404.610  125.555    0.000  125.555     3.632  202.810    0.000  202.810     0.000    0.000    0.000    0.000
  1.70   466.777   93.420    0.000   93.420    19.974  283.788    0.000  283.788     0.000   90.782    0.000   90.782
  1.80   429.066  144.619    0.000  144.619     0.000  251.796    0.000  251.796     0.000   30.060    0.000   30.060
  1.90   439.693   99.114    0.000   99.114     1.816  275.487    0.000  275.487     0.000   29.858    0.000   29.858
  2.00   425.859  119.082    0.000  119.082     7.263  248.422    0.000  248.422     0.000   30.261    0.000   30.261
  2.10   402.571  117.912    0.000  117.912     0.000  254.993    0.000  254.993     0.000   30.060    0.000   30.060
  2.20   406.906   85.119    0.000   85.119     0.000  237.786    0.000  237.786     0.000    9.953    0.000    9.953
  2.30   472.583  142.182    0.000  142.182     0.000  382.882    0.000  382.882     0.000   89.575    0.000   89.575
  2.40   451.770   98.791    0.000   98.791     0.000  261.783    0.000  261.783     0.000   20.308    0.000   20.308
  2.50   457.792  101.876    0.000  101.876     5.448  371.163    0.000  371.163     0.000  160.451    0.000  160.451
  2.60   435.950   89.150    0.000   89.150     0.000  305.319    0.000  305.319     0.000   50.367    0.000   50.367
  2.70   409.565  109.457    0.000  109.457     0.000  298.269    0.000  298.269     0.000   70.876    0.000   70.876
  2.80   390.203  124.031    0.000  124.031    10.895  312.623    0.000  312.623     0.000   80.628    0.000   80.628
  2.90   388.988  116.030    0.000  116.030     3.632  304.325    0.000  304.325     0.000   70.072    0.000   70.072
  3.00   410.227  120.380    0.000  120.380    10.895  338.436    0.000  338.436     0.000  150.298    0.000  150.298
  3.10   391.797  130.007    0.000  130.007     0.000  295.244    0.000  295.244     0.000  100.533    0.000  100.533
  3.20   472.013   90.053    0.000   90.053    23.606  350.672    0.000  350.672     0.000  141.149    0.000  141.149
  3.30   440.246   85.374    0.000   85.374     3.632  307.696    0.000  307.696     0.000   80.427    0.000   80.427
  3.40   423.964  105.189    0.000  105.189     0.000  341.160    0.000  341.160     0.000  100.332    0.000  100.332
  3.50   434.529   99.073    0.000   99.073     0.000  321.791    0.000  321.791     0.000  100.533    0.000  100.533
  3.60   437.138  103.794    0.000  103.794     0.000  276.480    0.000  276.480     0.000  120.841    0.000  120.841
  3.70   456.827  110.319    0.000  110.319     3.632  304.756    0.000  304.756     0.000  130.794    0.000  130.794
  3.80   397.844  126.119    0.000  126.119     0.000  292.131    0.000  292.131     0.000   80.628    0.000   80.628
  3.90   470.733   98.197    0.000   98.197     0.000  290.145    0.000  290.145     0.000   59.717    0.000   59.717
  4.00   366.967  145.017    0.000  145.017     0.000  268.009    0.000  268.009     0.000   19.906    0.000   19.906
  4.10   393.655  140.687    0.000  140.687    10.895  289.578    0.000  289.578     0.000   70.474    0.000   70.474
  4.20   421.866  115.815    0.000  115.815     0.000  280.503    0.000  280.503     0.000   40.012    0.000   40.012
  4.30   428.706  110.305    0.000  110.305     0.000  259.664    0.000  259.664     0.000  109.481    0.000  109.481
  4.40   414.197  110.953    0.000  110.953     0.000  251.189    0.000  251.189     0.000   50.166    0.000   50.166
  4.50   419.453  129.084    0.000  129.084     0.000  254.000    0.000  254.000     0.000   39.811    0.000   39.811
  4.60   413.617  108.261    0.000  108.261     0.000  241.939    0.000  241.939     0.000    9.953    0.000    9.953
  4.70   410.822  135.925    0.000  135.925     0.000  288.113    0.000  288.113     0.000   19.906    0.000   19.906
  4.80   373.506  182.449    0.000  182.449     0.000  285.346    0.000  285.346     0.000   19.906    0.000   19.906
  4.90   406.560  117.786    0.000  117.786     0.000  197.883    0.000  197.883     0.000    9.953    0.000    9.953
  5.00   403.905  139.657    0.000  139.657     0.000  275.833    0.000  275.833     0.000   19.906    0.000   19.906
  5.10   462.991  112.051    0.000  112.051     5.448  297.018    0.000  297.018     0.000   90.983    0.000   90.983
  5.20   436.323  105.075    0.000  105.075     0.000  276.958    0.000  276.958     0.000   99.528    0.000   99.528
  5.30   475.320   95.943    0.000   95.943     0.000  313.619    0.000  313.619     0.000  129.990    0.000  129.990
  5.40   460.374  109.332    0.000  109.332     5.448  317.469    0.000  317.469     0.000   29.858    0.000   29.858
  5.50   434.589  117.844    0.000  117.844     5.448  333.422    0.000  333.422     0.000   99.528    0.000   99.528
  5.60   434.305  121.030    0.000  121.030     0.000  285.129    0.000  285.129     0.000   49.764    0.000   49.764
  5.70   439.685  116.348    0.000  116.348     0.000  262.604    0.000  262.604     0.000   29.858    0.000   29.858
  5.80   474.684  119.998    0.000  119.998     0.000  342.888    0.000  342.888     0.000   89.676    0.000   89.676
  5.90   433.631  126.172    0.000  126.172     0.000  277.218    0.000  277.218     0.000   49.965    0.000   49.965
  6.00   403.390  141.628    0.000  141.628     0.000  267.273    0.000  267.273     0.000   79.623    0.000   79.623
  6.10   411.574  124.676    0.000  124.676     0.000  239.820    0.000  239.820     0.000   19.906    0.000   19.906
  6.20   435.197  115.093    0.000  115.093     0.000  212.496    0.000  212.496     0.000   10.154    0.000   10.154
  6.30   405.221  113.175    0.000  113.175     0.000  208.950    0.000  208.950     0.000    0.000    0.000    0.000
  6.40   440.757  111.572    0.000  111.572     1.816  302.984    0.000  302.984     0.000   49.764    0.000   49.764
  6.50   490.556   88.066    0.000   88.066     0.000  292.263    0.000  292.263     0.000   69.670    0.000   69.670
  6.60   483.318   74.974    0.000   74.974     5.448  261.308    0.000  261.308     0.000   19.906    0.000   19.906
  6.70   436.533  119.677    0.000  119.677     0.000  263.944    0.000  263.944     0.000   39.811    0.000   39.811
  6.80   463.590   98.113    0.000   98.113    16.343  258.410    0.000  258.410     0.000   19.906    0.000   19.906
  6.90   430.264   82.483    0.000   82.483     3.632  266.236    0.000  266.236     0.000   19.906    0.000   19.906
  7.00   463.600   94.868    0.000   94.868     0.000  255.947    0.000  255.947     0.000   69.670    0.000   69.670
  7.10   462.220   72.409    0.000   72.409     3.632  246.954    0.000  246.954     0.000   50.166    0.000   50.166
  7.20   428.589   98.621    0.000   98.621     0.000  253.265    0.000  253.265     0.000    0.000    0.000    0.000
  7.30   486.301   97.805    0.000   97.805     0.000  279.293    0.000  279.293     0.000   59.717    0.000   59.717
  7.40   483.384  119.494    0.000  119.494     1.816  289.150    0.000  289.150     0.000    9.953    0.000    9.953
  7.50   451.796   97.382    0.000   97.382     5.448  308.303    0.000  308.303     0.000   40.012    0.000   40.012
  7.60   449.703   89.320    0.000   89.320     0.000  239.128    0.000  239.128     0.000   29.858    0.000   29.858
  7.70   435.553  111.417    0.000  111.417     0.000  276.093    0.000  276.093     0.000   19.906    0.000   19.906
  7.80   444.244   88.613    0.000   88.613     0.000  286.642    0.000  286.642     0.000   29.858    0.000   29.858
  7.90   463.965  102.652    0.000  102.652     0.000  317.339    0.000  317.339     0.000   19.906    0.000   19.906
  8.00   414.032  106.257    0.000  106.257     0.000  328.407    0.000  328.407     0.000   99.528    0.000   99.528
  8.10   469.255   96.942    0.000   96.942     0.000  285.734    0.000  285.734     0.000   20.107    0.000   20.107
  8.20   433.849  114.544    0.000  114.544     0.000  297.192    0.000  297.192     0.000   19.906    0.000   19.906
  8.30   443.003  108.821    0.000  108.821     0.000  267.533    0.000  267.533     0.000   90.782    0.000   90.782
  8.40   394.435  129.917    0.000  129.917     0.000  275.574    0.000  275.574     0.000   60.722    0.000   60.722
  8.50   450.911   81.030    0.000   81.030     0.000  253.264    0.000  253.264     0.000    9.953    0.000    9.953
  8.60   425.238  134.044    0.000  134.044     0.000  258.454    0.000  258.454     0.000   50.166    0.000   50.166
  8.70   404.292  126.613    0.000  126.613     0.000  298.316    0.000  298.316     0.000   40.012    0.000   40.012
  8.80   413.555  130.307    0.000  130.307     0.000  215.566    0.000  215.566     0.000    0.000    0.000    0.000
  8.90   435.199  113.790    0.000  113.790     0.000  226.892    0.000  226.892     0.000   19.906    0.000   19.906
  9.00   482.716   84.049    0.000   84.049     0.000  264.375    0.000  264.375     0.000   59.717    0.000   59.717
  9.10   459.845  101.058    0.000  101.058     0.000  262.215    0.000  262.215     0.000   29.858    0.000   29.858
  9.20   466.820   90.800    0.000   90.800     0.000  248.856    0.000  248.856     0.000    0.000    0.000    0.000
  9.30   464.974   96.069    0.000   96.069     0.000  269.176    0.000  269.176     0.000   40.012    0.000   40.012
  9.40   431.980  101.029    0.000  101.029     0.000  261.221    0.000  261.221     0.000    9.953    0.000    9.953
  9.50   475.695  109.456    0.000  109.456     0.000  291.658    0.000  291.658     0.000  121.847    0.000  121.847
  9.60   482.535   98.035    0.000   98.035     0.000  276.439    0.000  276.439     0.000   80.829    0.000   80.829
  9.70   406.978  131.245    0.000  131.245     0.000  255.686    0.000  255.686     0.000   70.876    0.000   70.876
  9.80   456.500  130.851    0.000  130.851     0.000  304.928    0.000  304.928     0.000   80.427    0.000   80.427
  9.90   425.291  147.212    0.000  147.212     0.000  346.176    0.000  346.176     0.000  139.541    0.000  139.541
 10.00   421.438  140.993    0.000  140.993     0.000  267.402    0.000  267.402     0.000   60.119    0.000   60.119
 10.10   446.696  105.945    0.000  105.945     0.000  234.674    0.000  234.674     0.000    0.000    0.000    0.000
 10.20   401.466  136.292    0.000  136.292     3.632  285.475    0.000  285.475     0.000   80.025    0.000   80.025
 10.30   399.013  134.199    0.000  134.199     3.632  313.100    0.000  313.100     0.000   60.119    0.000   60.119
 10.40   430.495  126.835    0.000  126.835     7.263  327.107    0.000  327.107     0.000   60.521    0.000   60.521
 10.50   426.365  112.223    0.000  112.223     0.000  297.621    0.000  297.621     0.000    9.953    0.000    9.953
 10.60   342.033  160.698    0.000  160.698     0.000  307.003    0.000  307.003     0.000   50.166    0.000   50.166
 10.70   439.117  111.799    0.000  111.799     0.000  267.229    0.000  267.229     0.000   60.722    0.000   60.722
 10.80   392.585  111.293    0.000  111.293     0.000  219.931    0.000  219.931     0.000   10.154    0.000   10.154
 10.90   418.722   97.052    0.000   97.052     0.000  238.694    0.000  238.694     0.000   29.858    0.000   29.858
 11.00   416.674  108.157    0.000  108.157     0.000  225.853    0.000  225.853     0.000   60.722    0.000   60.722
 11.10   442.994  106.550    0.000  106.550     0.000  297.623    0.000  297.623     0.000  119.434    0.000  119.434
 11.20   433.264  113.094    0.000  113.094     0.000  234.675    0.000  234.675     0.000   29.858    0.000   29.858
 11.30   447.698  113.829    0.000  113.829     0.000  265.372    0.000  265.372     0.000    9.953    0.000    9.953
 11.40   412.950  118.604    0.000  118.604     7.263  265.372    0.000  265.372     0.000   70.273    0.000   70.273
 11.50   396.511  131.882    0.000  131.882     3.632  269.996    0.000  269.996     0.000   30.060    0.000   30.060
 11.60   475.698   90.320    0.000   90.320     0.000  296.110    0.000  296.110     0.000   40.616    0.000   40.616
 11.70   469.161   90.325    0.000   90.325    10.895  252.831    0.000  252.831     0.000   50.065    0.000   50.065
 11.80   435.409  134.690    0.000  134.690     0.000  323.867    0.000  323.867     0.000   59.717    0.000   59.717
 11.90   407.257  123.550    0.000  123.550     0.000  350.586    0.000  350.586     0.000   99.729    0.000   99.729
 12.00   418.869  113.324    0.000  113.324     0.000  297.839    0.000  297.839     0.000   89.977    0.000   89.977
 12.10   417.270  136.964    0.000  136.964     1.816  324.083    0.000  324.083     0.000   49.764    0.000   49.764
 12.20   358.109  145.308    0.000  145.308     0.000  255.947    0.000  255.947     0.000   40.012    0.000   40.012
 12.30   424.420  116.100    0.000  116.100     0.000  302.162    0.000  302.162     0.000   59.918    0.000   59.918
 12.40   436.288  106.400    0.000  106.400     0.000  313.620    0.000  313.620     0.000   79.824    0.000   79.824
 12.50   439.868  100.374    0.000  100.374     0.000  324.990    0.000  324.990     0.000  110.084    0.000  110.084
 12.60   385.773  147.164    0.000  147.164     0.000  316.733    0.000  316.733     0.000   69.670    0.000   69.670
 12.70   418.769  116.554    0.000  116.554     5.448  311.284    0.000  311.284     0.000   89.676    0.000   89.676
 12.80   413.148  122.686    0.000  122.686     0.000  300.044    0.000  300.044     0.000   69.670    0.000   69.670
 12.90   397.035  134.407    0.000  134.407     0.000  318.635    0.000  318.635     0.000  111.089    0.000  111.089
 13.00   391.766  132.602    0.000  132.602     0.000  266.538    0.000  266.538     0.000   29.858    0.000   29.858
 13.10   448.792  100.717    0.000  100.717     0.000  320.408    0.000  320.408     0.000  110.687    0.000  110.687
 13.20   464.282  110.720    0.000  110.720     0.000  312.020    0.000  312.020     0.000   90.983    0.000   90.983
 13.30   421.585   85.695    0.000   85.695     0.000  278.470    0.000  278.470     0.000   19.906    0.000   19.906
 13.40   421.947  108.047    0.000  108.047     0.000  288.372    0.000  288.372     0.000   30.060    0.000   30.060
 13.50   429.693   96.149    0.000   96.149     0.000  265.198    0.000  265.198     0.000   30.060    0.000   30.060
 13.60   402.386  122.415    0.000  122.415     0.000  270.083    0.000  270.083     0.000   10.154    0.000   10.154
 13.70   372.369  101.254    0.000  101.254     0.000  265.759    0.000  265.759     0.000    9.953    0.000    9.953
 13.80   430.477  124.873    0.000  124.873     1.816  318.247    0.000  318.247     0.000   81.030    0.000   81.030
 13.90   448.649   96.155    0.000   96.155     0.000  255.988    0.000  255.988     0.000   60.320    0.000   60.320
 14.00   381.575  144.974    0.000  144.974     0.000  333.032    0.000  333.032     0.000   69.670    0.000   69.670
 14.10   433.671  118.100    0.000  118.100    10.895  313.231    0.000  313.231     0.000   59.717    0.000   59.717
 14.20   410.489  115.405    0.000  115.405     0.000  247.385    0.000  247.385     0.000   30.060    0.000   30.060
 14.30   431.226  116.981    0.000  116.981     0.000  259.188    0.000  259.188     0.000  109.883    0.000  109.883
 14.40   404.595  137.852    0.000  137.852     0.000  389.583    0.000  389.583     0.000   79.623    0.000   79.623
 14.50   409.465  128.093    0.000  128.093     0.000  308.476    0.000  308.476     0.000   49.965    0.000   49.965
 14.60   407.681  121.716    0.000  121.716     0.000  282.232    0.000  282.232     0.000   91.184    0.000   91.184
 14.70   429.290  131.123    0.000  131.123     0.000  305.059    0.000  305.059     0.000   69.871    0.000   69.871
 14.80   448.658  112.076    0.000  112.076     0.000  274.752    0.000  274.752     0.000  120.841    0.000  120.841
 14.90   410.083  124.649    0.000  124.649     0.000  303.028    0.000  303.028     0.000   80.226    0.000   80.226
 15.00   450.558  134.803    0.000  134.803     0.000  362.647    0.000  362.647     0.000   69.670    0.000   69.670
 15.10   455.262   96.022    0.000   96.022     0.000  315.607    0.000  315.607     0.000   40.012    0.000   40.012
 15.20   419.846  112.499    0.000  112.499     0.000  260.052    0.000  260.052     0.000   80.829    0.000   80.829
 15.30   400.835  123.153    0.000  123.153     0.000  284.653    0.000  284.653     0.000   19.906    0.000   19.906
 15.40   439.816  116.094    0.000  116.094     0.000  310.422    0.000  310.422     0.000    9.953    0.000    9.953
 15.50   409.389  129.793    0.000  129.793     0.000  327.326    0.000  327.326     0.000   70.072    0.000   70.072
 15.60   434.790   92.546    0.000   92.546     0.000  296.500    0.000  296.500     0.000    9.953    0.000    9.953
 15.70   391.543   90.504    0.000   90.504     0.000  304.931    0.000  304.931     0.000   60.923    0.000   60.923
 15.80   425.974   98.616    0.000   98.616     0.000  260.053    0.000  260.053     0.000   29.858    0.000   29.858
 15.90   451.388   99.424    0.000   99.424     0.000  240.728    0.000  240.728     0.000   19.906    0.000   19.906
 16.00   420.567  122.124    0.000  122.124     0.000  258.280    0.000  258.280     0.000   70.675    0.000   70.675
 16.10   446.071  129.866    0.000  129.866     0.000  343.798    0.000  343.798     0.000   49.764    0.000   49.764
 16.20   479.917  102.564    0.000  102.564    10.895  402.120    0.000  402.120     0.000  169.198    0.000  169.198
 16.30   427.382  117.222    0.000  117.222     0.000  364.118    0.000  364.118     0.000  170.002    0.000  170.002
 16.40   437.490  119.739    0.000  119.739     0.000  346.867    0.000  346.867     0.000   49.764    0.000   49.764
 16.50   429.031  108.537    0.000  108.537     0.000  304.152    0.000  304.152     0.000   29.858    0.000   29.858
 16.60   416.817  146.068    0.000  146.068     0.000  326.029    0.000  326.029     0.000   59.717    0.000   59.717
 16.70   417.075  130.186    0.000  130.186     7.263  326.028    0.000  326.028     0.000   49.764    0.000   49.764
 16.80   414.927  143.111    0.000  143.111     0.000  380.762    0.000  380.762     0.000   79.824    0.000   79.824
 16.90   412.637  147.844    0.000  147.844     0.000  304.411    0.000  304.411     0.000   29.858    0.000   29.858
 17.00   428.515  127.775    0.000  127.775     5.448  322.570    0.000  322.570     0.000   49.764    0.000   49.764
 17.10   401.494  146.296    0.000  146.296     0.000  281.368    0.000  281.368     0.000    0.000    0.000    0.000
 17.20   426.880  161.238    0.000  161.238     0.000  315.437    0.000  315.437     0.000   40.012    0.000   40.012
 17.30   430.790  143.619    0.000  143.619     1.816  376.957    0.000  376.957     0.000  100.232    0.000  100.232
 17.40   491.269  132.090    0.000  132.090     0.000  346.132    0.000  346.132     0.000   89.776    0.000   89.776
 17.50   427.058  104.761    0.000  104.761     0.000  301.254    0.000  301.254     0.000   29.858    0.000   29.858
 17.60   425.822  108.114    0.000  108.114     0.000  396.024    0.000  396.024     0.000   60.119    0.000   60.119
 17.70   422.133  123.266    0.000  123.266     0.000  319.758    0.000  319.758     0.000   80.427    0.000   80.427
 17.80   428.767  115.953    0.000  115.953     0.000  309.600    0.000  309.600     0.000   30.261    0.000   30.261
 17.90   475.168  107.380    0.000  107.380     0.000  305.104    0.000  305.104     0.000   19.906    0.000   19.906
 18.00   471.502   99.067    0.000   99.067     0.000  332.125    0.000  332.125     0.000   69.871    0.000   69.871
 18.10   460.956   95.384    0.000   95.384     0.000  303.761    0.000  303.761     0.000   49.965    0.000   49.965
 18.20   470.628  110.384    0.000  110.384     0.000  332.946    0.000  332.946     0.000   79.824    0.000   79.824
 18.30   453.984  113.653    0.000  113.653     0.000  282.448    0.000  282.448     0.000    9.953    0.000    9.953
 18.40   492.121   97.192    0.000   97.192     0.000  322.093    0.000  322.093     0.000   39.811    0.000   39.811
 18.50   456.193  111.934    0.000  111.934     0.000  278.773    0.000  278.773     0.000    9.953    0.000    9.953
 18.60   421.633  150.138    0.000  150.138     5.448  342.760    0.000  342.760     0.000   39.811    0.000   39.811
 18.70   442.913  130.203    0.000  130.203     0.000  316.991    0.000  316.991     0.000   70.072    0.000   70.072
 18.80   433.460  141.090    0.000  141.090     0.000  302.465    0.000  302.465     0.000   40.012    0.000   40.012
 18.90   427.070  148.232    0.000  148.232     3.632  314.138    0.000  314.138     0.000   39.811    0.000   39.811
 19.00   432.301  137.011    0.000  137.011     5.448  297.019    0.000  297.019     0.000   59.918    0.000   59.918
 19.10   437.842  126.040    0.000  126.040     0.000  299.958    0.000  299.958     0.000    0.000    0.000    0.000
 19.20   413.378  155.308    0.000  155.308     0.000  342.197    0.000  342.197     0.000   59.918    0.000   59.918
 19.30   420.419  137.509    0.000  137.509     0.000  335.152    0.000  335.152     0.000   79.824    0.000   79.824
 19.40   414.987  123.370    0.000  123.370     0.000  283.355    0.000  283.355     0.000   60.119    0.000   60.119
 19.50   411.465  136.420    0.000  136.420     9.079  295.980    0.000  295.980     0.000   39.811    0.000   39.811
 19.60   441.315  116.588    0.000  116.588     3.632  305.795    0.000  305.795     0.000  120.238    0.000  120.238
 19.70   428.686  128.721    0.000  128.721     0.000  309.297    0.000  309.297     0.000   59.717    0.000   59.717
 19.80   426.498   92.065    0.000   92.065     0.000  300.434    0.000  300.434     0.000   20.107    0.000   20.107
 19.90   419.246   98.325    0.000   98.325     1.816  276.482    0.000  276.482     0.000   20.107    0.000   20.107
 20.00   366.457  151.297    0.000  151.297     0.000  260.096    0.000  260.096     0.000   19.906    0.000   19.906
 20.10   391.954  143.405    0.000  143.405     0.000  290.576    0.000  290.576     0.000   79.623    0.000   79.623
 20.20   385.524  135.599    0.000  135.599     0.000  316.906    0.000  316.906     0.000   39.811    0.000   39.811
 20.30   405.187  123.591    0.000  123.591     1.816  288.068    0.000  288.068     0.000    9.953    0.000    9.953
 20.40   398.031  136.613    0.000  136.613     5.448  263.555    0.000  263.555     0.000    9.953    0.000    9.953
 20.50   417.385  107.681    0.000  107.681     0.000  271.208    0.000  271.208     0.000    0.000    0.000    0.000
 20.60   448.012  112.784    0.000  112.784     0.000  284.481    0.000  284.481     0.000    9.953    0.000    9.953
 20.70   447.609  106.172    0.000  106.172     0.000  272.116    0.000  272.116     0.000   19.906    0.000   19.906
 20.80   421.789  112.094    0.000  112.094     9.079  276.569    0.000  276.569     0.000    0.000    0.000    0.000
 20.90   445.971  108.301    0.000  108.301     0.000  260.182    0.000  260.182     0.000   39.811    0.000   39.811
 21.00   400.416  140.684    0.000  140.684     0.000  261.609    0.000  261.609     0.000   19.906    0.000   19.906
 21.10   411.495  122.786    0.000  122.786     0.000  239.905    0.000  239.905     0.000   20.308    0.000   20.308
 21.20   390.201  134.001    0.000  134.001     0.000  280.199    0.000  280.199     0.000   59.717    0.000   59.717
 21.30   401.705  108.048    0.000  108.048     0.000  215.954    0.000  215.954     0.000    0.000    0.000    0.000
 21.40   423.281  132.369    0.000  132.369     0.000  222.439    0.000  222.439     0.000   29.858    0.000   29.858
 21.50   409.795  132.573    0.000  132.573     1.816  215.737    0.000  215.737     0.000    9.953    0.000    9.953
 21.60   406.587  151.106    0.000  151.106     5.448  250.888    0.000  250.888     0.000   30.060    0.000   30.060
 21.70   403.160  138.350    0.000  138.350     5.448  257.372    0.000  257.372     0.000    9.953    0.000    9.953
 21.80   408.375  141.437    0.000  141.437     7.263  254.216    0.000  254.216     0.000   20.107    0.000   20.107
 21.90   417.433  136.292    0.000  136.292    10.895  248.292    0.000  248.292     0.000   30.060    0.000   30.060
 22.00   405.470  141.635    0.000  141.635     5.448  278.038    0.000  278.038     0.000   30.060    0.000   30.060
 22.10   390.773  129.116    0.000  129.116     3.632  198.530    0.000  198.530     0.000    0.000    0.000    0.000
 22.20   385.348  149.644    0.000  149.644     0.000  297.926    0.000  297.926     0.000    0.000    0.000    0.000
 22.30   371.875  144.150    0.000  144.150     1.816  237.485    0.000  237.485     0.000   19.906    0.000   19.906
 22.40   383.969  128.834    0.000  128.834     0.000  192.479    0.000  192.479     0.000    0.000    0.000    0.000
 22.50   413.999  131.205    0.000  131.205     3.632  298.099    0.000  298.099     0.000    9.953    0.000    9.953
 22.60   380.032  133.539    0.000  133.539     0.000  236.577    0.000  236.577     0.000   20.107    0.000   20.107
 22.70   445.838  122.897    0.000  122.897     1.816  297.970    0.000  297.970     0.000   30.261    0.000   30.261
 22.80   409.744  126.591    0.000  126.591     5.448  271.207    0.000  271.207     0.000   59.717    0.000   59.717
 22.90   416.312  148.142    0.000  148.142     0.000  280.719    0.000  280.719     0.000   50.367    0.000   50.367
 23.00   413.572  150.399    0.000  150.399     3.632  284.307    0.000  284.307     0.000   40.213    0.000   40.213
 23.10   439.164  146.812    0.000  146.812     0.000  259.577    0.000  259.577     0.000   19.906    0.000   19.906
 23.20   401.417  139.954    0.000  139.954     0.000  236.317    0.000  236.317     0.000   19.906    0.000   19.906
 23.30   338.758  158.088    0.000  158.088     0.000  269.045    0.000  269.045     0.000    0.000    0.000    0.000
 23.40   392.498  147.903    0.000  147.903     7.263  269.435    0.000  269.435     0.000    9.953    0.000    9.953
 23.50   352.755  166.120    0.000  166.120     0.000  256.334    0.000  256.334     0.000   19.906    0.000   19.906
 23.60   404.073  133.258    0.000  133.258     0.000  286.902    0.000  286.902     0.000    0.000    0.000    0.000
 23.70   385.978  130.660    0.000  130.660     0.000  203.978    0.000  203.978     0.000    0.000    0.000    0.000
 23.80   401.127  165.724    0.000  165.724    18.158  293.646    0.000  293.646     0.000   39.811    0.000   39.811
 23.90   417.227  154.680    0.000  154.680    16.343  267.964    0.000  267.964     0.000   20.107    0.000   20.107
 24.00   441.544  124.649    0.000  124.649     0.000  305.924    0.000  305.924     0.000   30.261    0.000   30.261
 24.10   414.556  120.197    0.000  120.197    14.527  256.204    0.000  256.204     0.000   49.764    0.000   49.764
 24.20   423.932  121.604    0.000  121.604     0.000  246.867    0.000  246.867     0.000    0.000    0.000    0.000
 24.30   425.957  124.040    0.000  124.040     0.000  284.047    0.000  284.047     0.000   30.060    0.000   30.060
 24.40   437.832  116.049    0.000  116.049     0.000  254.346    0.000  254.346     0.000   40.616    0.000   40.616
 24.50   411.027  143.066    0.000  143.066     0.000  245.310    0.000  245.310     0.000    0.000    0.000    0.000
 24.60   448.700  109.411    0.000  109.411     0.000  301.516    0.000  301.516     0.000   30.060    0.000   30.060
 24.70   434.588  124.603    0.000  124.603     0.000  261.221    0.000  261.221     0.000   20.308    0.000   20.308
 24.80   403.484  148.375    0.000  148.375     0.000  272.849    0.000  272.849     0.000    9.953    0.000    9.953
 24.90   409.015  119.979    0.000  119.979     0.000  293.558    0.000  293.558     0.000    9.953    0.000    9.953
 25.00   410.986  141.881    0.000  141.881     5.448  280.157    0.000  280.157     0.000   19.906    0.000   19.906
 25.10   435.184  143.855    0.000  143.855     0.000  249.243    0.000  249.243     0.000    9.953    0.000    9.953
 25.20   427.454  136.722    0.000  136.722     0.000  287.116    0.000  287.116     0.000  100.735    0.000  100.735
 25.30   409.749  136.329    0.000  136.329     0.000  307.048    0.000  307.048     0.000   39.811    0.000   39.811
 25.40   404.505  132.891    0.000  132.891     0.000  264.462    0.000  264.462     0.000    9.953    0.000    9.953
 25.50   378.131  151.703    0.000  151.703     0.000  263.815    0.000  263.815     0.000   19.906    0.000   19.906
 25.60   390.993  130.144    0.000  130.144     0.000  239.343    0.000  239.343     0.000   19.906    0.000   19.906
 25.70   356.448  123.602    0.000  123.602     0.000  208.734    0.000  208.734     0.000    0.000    0.000    0.000
 25.80   340.932  161.888    0.000  161.888     0.000  253.958    0.000  253.958     0.000    9.953    0.000    9.953
 25.90   354.447  132.943    0.000  132.943     0.000  256.767    0.000  256.767     0.000    9.953    0.000    9.953
 26.00   404.305  159.236    0.000  159.236     0.000  360.790    0.000  360.790     0.000   59.717    0.000   59.717
 26.10   412.976  131.260    0.000  131.260     0.000  298.185    0.000  298.185     0.000   79.623    0.000   79.623
 26.20   363.194  158.653    0.000  158.653    16.343  274.277    0.000  274.277     0.000   29.858    0.000   29.858
 26.30   384.291  158.758    0.000  158.758     9.079  345.527    0.000  345.527     0.000  119.434    0.000  119.434
 26.40   396.733  144.778    0.000  144.778     9.079  325.465    0.000  325.465     0.000   99.528    0.000   99.528
 26.50   380.008  141.142    0.000  141.142     0.000  265.285    0.000  265.285     0.000   39.811    0.000   39.811
 26.60   404.328  153.848    0.000  153.848    14.527  343.452    0.000  343.452     0.000   49.764    0.000   49.764
 26.70   426.405  135.249    0.000  135.249     0.000  287.288    0.000  287.288     0.000   20.107    0.000   20.107
 26.80   334.085  139.198    0.000  139.198     0.000  256.896    0.000  256.896     0.000   40.213    0.000   40.213
 26.90   355.663  136.473    0.000  136.473     1.816  265.328    0.000  265.328     0.000    0.000    0.000    0.000
 27.00   418.390  126.004    0.000  126.004     0.000  276.871    0.000  276.871     0.000    9.953    0.000    9.953
 27.10   410.289  138.464    0.000  138.464     0.000  261.523    0.000  261.523     0.000    9.953    0.000    9.953
 27.20   384.473  131.739    0.000  131.739    10.895  278.038    0.000  278.038     0.000   19.906    0.000   19.906
 27.30   405.755  137.266    0.000  137.266     5.448  287.075    0.000  287.075     0.000   19.906    0.000   19.906
 27.40   412.045  129.970    0.000  129.970     0.000  273.368    0.000  273.368     0.000   29.858    0.000   29.858
 27.50   410.962  141.618    0.000  141.618     0.000  285.043    0.000  285.043     0.000   29.858    0.000   29.858
 27.60   382.406  150.836    0.000  150.836     7.263  296.282    0.000  296.282     0.000   19.906    0.000   19.906
 27.70   409.153  156.652    0.000  156.652    10.895  298.790    0.000  298.790     0.000   59.717    0.000   59.717
 27.80   382.097  145.930    0.000  145.930    32.685  250.585    0.000  250.585     0.000   19.906    0.000   19.906
 27.90   405.853  151.436    0.000  151.436    10.895  293.645    0.000  293.645     0.000   20.107    0.000   20.107
 28.00   417.766  143.958    0.000  143.958    27.238  312.929    0.000  312.929     0.000   50.367    0.000   50.367
 28.10   389.624  141.560    0.000  141.560    12.711  370.388    0.000  370.388     0.000   89.575    0.000   89.575
 28.20   356.565  132.938    0.000  132.938     5.448  270.774    0.000  270.774     0.000    0.000    0.000    0.000
 28.30   355.024  146.624    0.000  146.624     0.000  339.819    0.000  339.819     0.000   40.012    0.000   40.012
 28.40   406.808  151.274    0.000  151.274     7.263  325.164    0.000  325.164     0.000   39.811    0.000   39.811
 28.50   347.402  165.080    0.000  165.080     5.448  345.873    0.000  345.873     0.000   80.226    0.000   80.226
 28.60   373.986  161.784    0.000  161.784    18.158  365.329    0.000  365.329     0.000   70.072    0.000   70.072
 28.70   352.518  159.260    0.000  159.260    14.527  363.554    0.000  363.554     0.000   80.427    0.000   80.427
 28.80   374.369  136.528    0.000  136.528     9.079  292.695    0.000  292.695     0.000    9.953    0.000    9.953
 28.90   371.389  148.309    0.000  148.309     9.079  334.069    0.000  334.069     0.000   80.025    0.000   80.025
 29.00   389.288  166.095    0.000  166.095     5.448  359.059    0.000  359.059     0.000  149.895    0.000  149.895
 29.10   393.563  168.918    0.000  168.918     0.000  301.386    0.000  301.386     0.000   20.107    0.000   20.107
 29.20   371.375  151.369    0.000  151.369     0.000  356.422    0.000  356.422     0.000    9.953    0.000    9.953
 29.30   406.720  128.946    0.000  128.946     0.000  250.412    0.000  250.412     0.000    0.000    0.000    0.000
 29.40   414.973  137.787    0.000  137.787     3.632  315.348    0.000  315.348     0.000   30.060    0.000   30.060
 29.50   371.715  146.628    0.000  146.628     0.000  314.484    0.000  314.484     0.000    0.000    0.000    0.000
 29.60   386.316  150.647    0.000  150.647     9.079  334.157    0.000  334.157     0.000   49.764    0.000   49.764
 29.70   337.470  171.646    0.000  171.646     0.000  304.887    0.000  304.887     0.000   19.906    0.000   19.906
 29.80   341.630  172.322    0.000  172.322     0.000  299.354    0.000  299.354     0.000    0.000    0.000    0.000
 29.90   327.904  169.165    0.000  169.165     1.816  313.101    0.000  313.101     0.000    0.000    0.000    0.000
 30.00   346.057  185.991    0.000  185.991    14.527  327.023    0.000  327.023     0.000   19.906    0.000   19.906
 30.10   364.401  170.135    0.000  170.135     0.000  326.850    0.000  326.850     0.000   19.906    0.000   19.906
 30.20   404.327  181.818    0.000  181.818     0.000  334.287    0.000  334.287     0.000   40.012    0.000   40.012
 30.30   393.989  161.101    0.000  161.101     0.000  269.563    0.000  269.563     0.000   29.858    0.000   29.858
 30.40   365.287  153.732    0.000  153.732     1.816  334.415    0.000  334.415     0.000   50.568    0.000   50.568
 30.50   384.681  174.694    0.000  174.694     0.000  352.488    0.000  352.488     0.000   20.107    0.000   20.107
 30.60   418.899  163.801    0.000  163.801     3.632  381.801    0.000  381.801     0.000    9.953    0.000    9.953
 30.70   394.857  179.989    0.000  179.989     0.000  338.522    0.000  338.522     0.000   19.906    0.000   19.906
 30.80   370.346  157.430    0.000  157.430     0.000  285.950    0.000  285.950     0.000    9.953    0.000    9.953
 30.90   373.358  144.632    0.000  144.632    19.974  329.703    0.000  329.703     0.000   19.906    0.000   19.906
 31.00   387.449  168.227    0.000  168.227     3.632  317.469    0.000  317.469     0.000    0.000    0.000    0.000
 31.10   405.296  166.576    0.000  166.576     0.000  328.363    0.000  328.363     0.000    9.953    0.000    9.953
 31.20   440.134  141.191    0.000  141.191     0.000  323.045    0.000  323.045     0.000    0.000    0.000    0.000
 31.30   423.600  149.442    0.000  149.442     1.816  314.096    0.000  314.096     0.000    0.000    0.000    0.000
 31.40   379.917  175.210    0.000  175.210     1.816  308.864    0.000  308.864     0.000    0.000    0.000    0.000
 31.50   356.206  192.257    0.000  192.257    14.527  287.636    0.000  287.636     0.000    0.000    0.000    0.000
 31.60   384.690  174.736    0.000  174.736     1.816  243.752    0.000  243.752     0.000    0.000    0.000    0.000
 31.70   358.802  149.249    0.000  149.249     0.000  205.620    0.000  205.620     0.000    0.000    0.000    0.000
 31.80   379.240  136.569    0.000  136.569     0.000  226.634    0.000  226.634     0.000   10.154    0.000   10.154
 31.90   384.755  120.416    0.000  120.416     0.000  237.961    0.000  237.961     0.000    0.000    0.000    0.000
 32.00   359.707  151.068    0.000  151.068     0.000  239.689    0.000  239.689     0.000    0.000    0.000    0.000
 32.10   367.070  127.999    0.000  127.999     0.000  260.787    0.000  260.787     0.000    0.000    0.000    0.000
 32.20   365.507  120.991    0.000  120.991     0.000  297.019    0.000  297.019     0.000    0.000    0.000    0.000
 32.30   394.718  122.813    0.000  122.813     0.000  285.042    0.000  285.042     0.000    9.953    0.000    9.953
 32.40   399.318  111.775    0.000  111.775     0.000  287.592    0.000  287.592     0.000    0.000    0.000    0.000
 32.50   426.249  124.276    0.000  124.276     0.000  265.198    0.000  265.198     0.000    0.000    0.000    0.000
 32.60   399.739  121.180    0.000  121.180     0.000  212.150    0.000  212.150     0.000    0.000    0.000    0.000
 32.70   411.204  116.540    0.000  116.540     0.000  254.260    0.000  254.260     0.000    0.000    0.000    0.000
 32.80   413.708  117.752    0.000  117.752     1.816  273.932    0.000  273.932     0.000    0.000    0.000    0.000
 32.90   383.641  135.611    0.000  135.611     0.000  224.731    0.000  224.731     0.000    0.000    0.000    0.000
 33.00   408.258  108.438    0.000  108.438     0.000  233.940    0.000  233.940     0.000    0.000    0.000    0.000
 33.10   416.742  113.965    0.000  113.965     0.000  264.853    0.000  264.853     0.000    0.000    0.000    0.000
 33.20   385.494  124.054    0.000  124.054     0.000  249.072    0.000  249.072     0.000    0.000    0.000    0.000
 33.30   406.641  135.691    0.000  135.691     0.000  279.380    0.000  279.380     0.000    9.953    0.000    9.953
 33.40   362.908  125.916    0.000  125.916     0.000  305.579    0.000  305.579     0.000    0.000    0.000    0.000
 33.50   382.441  123.669    0.000  123.669     0.000  278.169    0.000  278.169     0.000    0.000    0.000    0.000
 33.60   361.800  131.847    0.000  131.847     0.000  308.908    0.000  308.908     0.000    9.953    0.000    9.953
 33.70   400.837  108.888    0.000  108.888     0.000  298.056    0.000  298.056     0.000    0.000    0.000    0.000
 33.80   362.363  148.913    0.000  148.913     0.000  301.040    0.000  301.040     0.000    0.000    0.000    0.000
 33.90   334.561  149.072    0.000  149.072     0.000  216.128    0.000  216.128     0.000    0.000    0.000    0.000
 34.00   392.882  124.548    0.000  124.548     0.000  221.186    0.000  221.186     0.000    0.000    0.000    0.000
 34.10   395.762  121.029    0.000  121.029     0.000  246.349    0.000  246.349     0.000    0.000    0.000    0.000
 34.20   437.199   93.307    0.000   93.307     0.000  258.972    0.000  258.972     0.000    0.000    0.000    0.000
 34.30   471.725   73.618    0.000   73.618     0.000  231.691    0.000  231.691     0.000    0.000    0.000    0.000
 34.40   401.526  128.076    0.000  128.076     0.000  228.623    0.000  228.623     0.000    0.000    0.000    0.000
 34.50   461.721  104.524    0.000  104.524     0.000  301.557    0.000  301.557     0.000   29.858    0.000   29.858
 34.60   444.397   87.526    0.000   87.526     0.000  289.669    0.000  289.669     0.000    0.000    0.000    0.000
 34.70   440.325   96.193    0.000   96.193     0.000  278.297    0.000  278.297     0.000   49.764    0.000   49.764
 34.80   409.734  122.374    0.000  122.374     5.448  274.016    0.000  274.016     0.000   29.858    0.000   29.858
 34.90   427.149  125.437    0.000  125.437     0.000  250.282    0.000  250.282     0.000   39.811    0.000   39.811
 35.00   376.327  157.614    0.000  157.614     0.000  237.702    0.000  237.702     0.000   39.811    0.000   39.811
 35.10   456.077  137.840    0.000  137.840     0.000  285.043    0.000  285.043     0.000   69.670    0.000   69.670
 35.20   386.764  135.821    0.000  135.821     0.000  255.816    0.000  255.816     0.000   39.811    0.000   39.811
 35.30   330.907  185.834    0.000  185.834     0.000  261.221    0.000  261.221     0.000   19.906    0.000   19.906
 35.40   385.500  139.105    0.000  139.105     0.000  285.000    0.000  285.000     0.000   29.858    0.000   29.858
 35.50   414.144  151.522    0.000  151.522     0.000  273.067    0.000  273.067     0.000   79.623    0.000   79.623
 35.60   379.559  145.718    0.000  145.718     0.000  272.116    0.000  272.116     0.000    9.953    0.000    9.953
 35.70   422.521   99.789    0.000   99.789     1.816  221.229    0.000  221.229     0.000    0.000    0.000    0.000
 35.80   389.354  117.346    0.000  117.346     0.000  195.937    0.000  195.937     0.000    0.000    0.000    0.000
 35.90   405.990  113.991    0.000  113.991     0.000  172.547    0.000  172.547     0.000    0.000    0.000    0.000
 36.00   405.016  106.452    0.000  106.452     0.000  231.994    0.000  231.994     0.000    0.000    0.000    0.000
 36.10   416.748  113.715    0.000  113.715     0.000  263.339    0.000  263.339     0.000   39.811    0.000   39.811
 36.20   384.874  106.327    0.000  106.327     0.000  227.842    0.000  227.842     0.000    0.000    0.000    0.000
 36.30   438.682  108.725    0.000  108.725     0.000  237.356    0.000  237.356     0.000    0.000    0.000    0.000
 36.40   374.958  130.765    0.000  130.765     0.000  237.701    0.000  237.701     0.000    9.953    0.000    9.953
 36.50   398.251   88.754    0.000   88.754     0.000  155.772    0.000  155.772     0.000    0.000    0.000    0.000
 36.60   378.037  149.953    0.000  149.953     0.000  269.175    0.000  269.175     0.000    9.953    0.000    9.953
 36.70   409.012  114.300    0.000  114.300     1.816  260.442    0.000  260.442     0.000    9.953    0.000    9.953
 36.80   410.462  117.838    0.000  117.838     0.000  262.776    0.000  262.776     0.000    0.000    0.000    0.000
 36.90   402.434  106.044    0.000  106.044     0.000  212.582    0.000  212.582     0.000    0.000    0.000    0.000
 37.00   423.354   90.431    0.000   90.431     0.000  212.366    0.000  212.366     0.000    0.000    0.000    0.000
 37.10   367.965  103.351    0.000  103.351     1.816  219.586    0.000  219.586     0.000    0.000    0.000    0.000
 37.20   395.408  105.301    0.000  105.301     0.000  237.269    0.000  237.269     0.000    0.000    0.000    0.000
 37.30   355.410  101.810    0.000  101.810     0.000  197.363    0.000  197.363     0.000    0.000    0.000    0.000
 37.40   381.901   94.403    0.000   94.403     0.000  206.918    0.000  206.918     0.000    0.000    0.000    0.000
 37.50   382.265  111.256    0.000  111.256     0.000  210.248    0.000  210.248     0.000    0.000    0.000    0.000
 37.60   376.093  110.030    0.000  110.030     0.000  204.756    0.000  204.756     0.000    0.000    0.000    0.000
 37.70   389.613  105.238    0.000  105.238     3.632  217.986    0.000  217.986     0.000    0.000    0.000    0.000
 37.80   364.956  111.566    0.000  111.566     9.079  202.119    0.000  202.119     0.000    0.000    0.000    0.000
 37.90   364.123   91.446    0.000   91.446     0.000  210.983    0.000  210.983     0.000    0.000    0.000    0.000
 38.00   393.685   82.044    0.000   82.044     0.000  176.828    0.000  176.828     0.000    0.000    0.000    0.000
 38.10   373.048   84.835    0.000   84.835     0.000  194.077    0.000  194.077     0.000    0.000    0.000    0.000
 38.20   338.847  111.666    0.000  111.666     0.000  234.847    0.000  234.847     0.000    0.000    0.000    0.000
 38.30   366.956  113.189    0.000  113.189     0.000  195.073    0.000  195.073     0.000    0.000    0.000    0.000
 38.40   370.097  124.180    0.000  124.180     0.000  177.174    0.000  177.174     0.000    0.000    0.000    0.000
 38.50   337.819  133.483    0.000  133.483     0.000  189.020    0.000  189.020     0.000    0.000    0.000    0.000
 38.60   353.723  103.017    0.000  103.017     0.000  192.479    0.000  192.479     0.000    0.000    0.000    0.000
 38.70   360.695   92.952    0.000   92.952     0.000  169.823    0.000  169.823     0.000    0.000    0.000    0.000
 38.80   352.652  115.405    0.000  115.405     0.000  250.801    0.000  250.801     0.000    0.000    0.000    0.000
 38.90   333.707  124.411    0.000  124.411     0.000  226.634    0.000  226.634     0.000    0.000    0.000    0.000
 39.00   323.339  106.708    0.000  106.708     0.000  200.779    0.000  200.779     0.000    0.000    0.000    0.000
 39.10   353.759   93.968    0.000   93.968     0.000  217.555    0.000  217.555     0.000    0.000    0.000    0.000
 39.20   341.307  109.213    0.000  109.213     0.000  232.600    0.000  232.600     0.000    0.000    0.000    0.000
 39.30   347.647  120.435    0.000  120.435     0.000  266.279    0.000  266.279     0.000    0.000    0.000    0.000
 39.40   345.673  122.745    0.000  122.745     0.000  309.211    0.000  309.211     0.000    9.953    0.000    9.953
 39.50   321.270  125.717    0.000  125.717     0.000  219.543    0.000  219.543     0.000    0.000    0.000    0.000
 39.60   337.395  136.553    0.000  136.553     0.000  282.838    0.000  282.838     0.000    0.000    0.000    0.000
 39.70   321.390  106.185    0.000  106.185     0.000  248.813    0.000  248.813     0.000    0.000    0.000    0.000
 39.80   386.521  104.342    0.000  104.342     3.632  270.559    0.000  270.559     0.000    0.000    0.000    0.000
 39.90   339.169  102.381    0.000  102.381     0.000  239.472    0.000  239.472     0.000    0.000    0.000    0.000
 40.00   349.593  123.705    0.000  123.705     0.000  239.042    0.000  239.042     0.000    9.953    0.000    9.953
 40.10   352.801  104.537    0.000  104.537     0.000  214.139    0.000  214.139     0.000    0.000    0.000    0.000
 40.20   347.385  137.528    0.000  137.528     0.000  251.969    0.000  251.969     0.000   10.154    0.000   10.154
 40.30   347.258  104.959    0.000  104.959     0.000  271.120    0.000  271.120     0.000    0.000    0.000    0.000
 40.40   383.782   85.273    0.000   85.273     0.000  218.245    0.000  218.245     0.000    0.000    0.000    0.000
 40.50   352.931  132.353    0.000  132.353     0.000  234.416    0.000  234.416     0.000   20.107    0.000   20.107
 40.60   376.373   97.238    0.000   97.238     0.000  237.831    0.000  237.831     0.000   20.107    0.000   20.107
 40.70   327.584  132.794    0.000  132.794     0.000  189.538    0.000  189.538     0.000    0.000    0.000    0.000
 40.80   376.971  106.624    0.000  106.624     0.000  207.350    0.000  207.350     0.000    9.953    0.000    9.953
 40.90   393.117  125.537    0.000  125.537     0.000  262.042    0.000  262.042     0.000   30.060    0.000   30.060
 41.00   391.188  122.860    0.000  122.860     0.000  236.448    0.000  236.448     0.000    9.953    0.000    9.953
 41.10   405.960  119.138    0.000  119.138     0.000  262.345    0.000  262.345     0.000    0.000    0.000    0.000
 41.20   415.051  117.165    0.000  117.165     0.000  295.419    0.000  295.419     0.000    9.953    0.000    9.953
 41.30   411.511  114.191    0.000  114.191     0.000  260.010    0.000  260.010     0.000   19.906    0.000   19.906
 41.40   346.654  135.398    0.000  135.398     0.000  211.198    0.000  211.198     0.000    0.000    0.000    0.000
 41.50   360.558  139.234    0.000  139.234     0.000  204.453    0.000  204.453     0.000    0.000    0.000    0.000
 41.60   413.851   97.507    0.000   97.507     0.000  209.037    0.000  209.037     0.000   19.906    0.000   19.906
 41.70   353.102  147.198    0.000  147.198     0.000  203.935    0.000  203.935     0.000   50.166    0.000   50.166
 41.80   374.014  133.881    0.000  133.881     0.000  186.901    0.000  186.901     0.000    0.000    0.000    0.000
 41.90   340.651  129.312    0.000  129.312     0.000  175.400    0.000  175.400     0.000    0.000    0.000    0.000
 42.00   335.101  134.164    0.000  134.164     0.000  217.252    0.000  217.252     0.000    0.000    0.000    0.000
 42.10   359.103  103.003    0.000  103.003     0.000  196.758    0.000  196.758     0.000    9.953    0.000    9.953
 42.20   412.381  133.498    0.000  133.498     0.000  270.689    0.000  270.689     0.000    9.953    0.000    9.953
 42.30   337.140  154.258    0.000  154.258     0.000  212.409    0.000  212.409     0.000   29.858    0.000   29.858
 42.40   335.452  129.385    0.000  129.385     0.000  221.099    0.000  221.099     0.000   19.906    0.000   19.906
 42.50   354.529  144.508    0.000  144.508     0.000  257.933    0.000  257.933     0.000   30.261    0.000   30.261
 42.60   370.969  148.708    0.000  148.708     0.000  227.280    0.000  227.280     0.000    9.953    0.000    9.953
 42.70   329.971  182.499    0.000  182.499     0.000  215.566    0.000  215.566     0.000    9.953    0.000    9.953
 42.80   380.124  203.086    0.000  203.086     0.000  287.117    0.000  287.117     0.000   39.811    0.000   39.811
 42.90   321.086  190.019    0.000  190.019     0.000  263.080    0.000  263.080     0.000   29.858    0.000   29.858
 43.00   322.111  171.337    0.000  171.337     0.000  243.667    0.000  243.667     0.000   19.906    0.000   19.906
 43.10   310.316  195.624    0.000  195.624     0.000  205.319    0.000  205.319     0.000   10.154    0.000   10.154
 43.20   322.713  172.615    0.000  172.615     0.000  243.407    0.000  243.407     0.000   19.906    0.000   19.906
 43.30   311.918  185.648    0.000  185.648     0.000  212.798    0.000  212.798     0.000    0.000    0.000    0.000
 43.40   332.914  185.774    0.000  185.774     0.000  240.251    0.000  240.251     0.000   30.261    0.000   30.261
 43.50   318.390  188.517    0.000  188.517     0.000  230.827    0.000  230.827     0.000   30.261    0.000   30.261
 43.60   298.362  203.658    0.000  203.658     0.000  194.725    0.000  194.725     0.000   20.308    0.000   20.308
 43.70   342.570  176.747    0.000  176.747     0.000  203.590    0.000  203.590     0.000    0.000    0.000    0.000
 43.80   327.758  211.164    0.000  211.164     0.000  242.458    0.000  242.458     0.000    9.953    0.000    9.953
 43.90   376.553  152.729    0.000  152.729     0.000  268.742    0.000  268.742     0.000    9.953    0.000    9.953
 44.00   397.721  119.097    0.000  119.097     0.000  227.496    0.000  227.496     0.000   10.154    0.000   10.154
 44.10   390.645  151.990    0.000  151.990     0.000  261.048    0.000  261.048     0.000   60.923    0.000   60.923
 44.20   372.311  158.410    0.000  158.410     0.000  254.217    0.000  254.217     0.000   30.261    0.000   30.261
 44.30   398.896  135.670    0.000  135.670     0.000  228.493    0.000  228.493     0.000    0.000    0.000    0.000
 44.40   420.789  106.315    0.000  106.315     0.000  278.601    0.000  278.601     0.000    0.000    0.000    0.000
 44.50   418.214  117.844    0.000  117.844     0.000  269.738    0.000  269.738     0.000   40.414    0.000   40.414
 44.60   415.398  120.984    0.000  120.984     0.000  271.986    0.000  271.986     0.000   69.670    0.000   69.670
 44.70   422.664  102.819    0.000  102.819     0.000  241.290    0.000  241.290     0.000    0.000    0.000    0.000
 44.80   355.421  139.909    0.000  139.909     0.000  256.288    0.000  256.288     0.000   30.261    0.000   30.261
 44.90   385.354  126.166    0.000  126.166     1.902  308.602    0.000  308.602     0.000   50.769    0.000   50.769
 45.00   394.618  141.362    0.000  141.362     1.902  305.880    0.000  305.880     0.000  110.486    0.000  110.486
 45.10   397.999  126.492    0.000  126.492     1.902  273.366    0.000  273.366     0.000  101.137    0.000  101.137
 45.20   395.676  121.548    0.000  121.548     1.902  261.781    0.000  261.781     0.000   10.154    0.000   10.154
 45.30   439.687   95.815    0.000   95.815     0.000  242.282    0.000  242.282     0.000   20.308    0.000   20.308
 45.40   415.236  113.207    0.000  113.207     0.000  257.847    0.000  257.847     0.000   29.858    0.000   29.858
 45.50   405.151  114.005    0.000  114.005     0.000  253.740    0.000  253.740     0.000   59.717    0.000   59.717
 45.60   354.917  147.482    0.000  147.482     0.000  226.935    0.000  226.935     0.000    0.000    0.000    0.000
 45.70   415.560  147.198    0.000  147.198     0.000  372.290    0.000  372.290     0.000   89.575    0.000   89.575
 45.80   388.128  127.940    0.000  127.940     0.000  230.179    0.000  230.179     0.000   20.308    0.000   20.308
 45.90   410.732  149.708    0.000  149.708     0.000  257.329    0.000  257.329     0.000    0.000    0.000    0.000
 46.00   437.951  148.606    0.000  148.606     0.000  250.542    0.000  250.542     0.000    0.000    0.000    0.000
 46.10   459.118  125.524    0.000  125.524     0.000  225.163    0.000  225.163     0.000    0.000    0.000    0.000
 46.20   464.273  132.456    0.000  132.456     0.000  291.267    0.000  291.267     0.000    0.000    0.000    0.000
 46.30   460.368  125.765    0.000  125.765     0.000  351.105    0.000  351.105     0.000   39.811    0.000   39.811
 46.40   452.668  117.982    0.000  117.982     0.000  285.000    0.000  285.000     0.000   29.858    0.000   29.858
 46.50   436.097  126.978    0.000  126.978     0.000  301.213    0.000  301.213     0.000   19.906    0.000   19.906
 46.60   421.693  137.193    0.000  137.193     0.000  348.381    0.000  348.381     0.000   60.119    0.000   60.119
 46.70   377.801  183.559    0.000  183.559     0.000  385.519    0.000  385.519     0.000   60.119    0.000   60.119
 46.80   432.546  129.226    0.000  129.226     0.000  356.985    0.000  356.985     0.000   69.670    0.000   69.670
 46.90   467.562  116.655    0.000  116.655     0.000  295.547    0.000  295.547     0.000   60.119    0.000   60.119
 47.00   453.369  126.410    0.000  126.410     0.000  314.917    0.000  314.917     0.000    0.000    0.000    0.000
 47.10   441.159  102.827    0.000  102.827     0.000  285.430    0.000  285.430     0.000    0.000    0.000    0.000
 47.20   507.775  122.648    0.000  122.648     1.816  337.659    0.000  337.659     0.000    0.000    0.000    0.000
 47.30   446.271  137.932    0.000  137.932     0.000  312.497    0.000  312.497     0.000    0.000    0.000    0.000
 47.40   509.632  106.214    0.000  106.214     9.079  324.775    0.000  324.775     0.000    0.000    0.000    0.000
 47.50   469.389  134.273    0.000  134.273     0.000  357.158    0.000  357.158     0.000    9.953    0.000    9.953
 47.60   494.994  130.827    0.000  130.827     5.448  371.858    0.000  371.858     0.000   39.811    0.000   39.811
 47.70   481.590  103.507    0.000  103.507     1.816  342.933    0.000  342.933     0.000   69.670    0.000   69.670
 47.80   411.353  176.441    0.000  176.441     0.000  358.239    0.000  358.239     0.000   49.764    0.000   49.764
 47.90   482.517  142.612    0.000  142.612     0.000  361.566    0.000  361.566     0.000   80.025    0.000   80.025
 48.00   494.863  108.107    0.000  108.107     1.902  317.512    0.000  317.512     0.000    9.953    0.000    9.953
 48.10   502.487  113.161    0.000  113.161     3.805  306.271    0.000  306.271     0.000    9.953    0.000    9.953
 48.20   464.521  106.411    0.000  106.411    21.790  277.174    0.000  277.174     0.000    9.953    0.000    9.953
 48.30   513.281  133.465    0.000  133.465     1.902  347.039    0.000  347.039     0.000   50.367    0.000   50.367
 48.40   524.463  122.055    0.000  122.055     7.263  381.455    0.000  381.455     0.000   79.824    0.000   79.824
 48.50   511.602  106.405    0.000  106.405    31.129  338.480    0.000  338.480     0.000   29.858    0.000   29.858
 48.60   529.818   63.628    0.000   63.628     1.902  346.867    0.000  346.867     0.000   39.811    0.000   39.811
 48.70   520.327  111.158    0.000  111.158     1.902  376.137    0.000  376.137     0.000   69.670    0.000   69.670
 48.80   509.461  112.300    0.000  112.300     0.000  366.106    0.000  366.106     0.000   69.871    0.000   69.871
 48.90   550.727   98.761    0.000   98.761    28.016  437.357    0.000  437.357     0.000  120.439    0.000  120.439
 49.00   491.087   74.401    0.000   74.401    15.218  401.473    0.000  401.473     0.000   59.717    0.000   59.717
 49.10   493.613   79.055    0.000   79.055    22.828  356.596    0.000  356.596     0.000    9.953    0.000    9.953
 49.20   545.063   77.736    0.000   77.736    35.625  401.041    0.000  401.041     0.000   19.906    0.000   19.906
 49.30   573.831   74.678    0.000   74.678    34.241  438.308    0.000  438.308     0.000   29.858    0.000   29.858
 49.40   506.368   68.992    0.000   68.992    41.591  373.154    0.000  373.154     0.000  119.434    0.000  119.434
 49.50   521.151   72.913    0.000   72.913     0.000  354.694    0.000  354.694     0.000   69.670    0.000   69.670
 49.60   457.638  122.861    0.000  122.861     1.902  434.331    0.000  434.331     0.000   89.977    0.000   89.977
 49.70   432.279  128.441    0.000  128.441     0.000  426.808    0.000  426.808     0.000   49.764    0.000   49.764
 49.80   373.947  160.814    0.000  160.814     0.000  384.612    0.000  384.612     0.000  120.238    0.000  120.238
 49.90   352.036  155.956    0.000  155.956     0.000  349.678    0.000  349.678     0.000    0.000    0.000    0.000
 50.00   430.050   94.885    0.000   94.885     0.000  344.401    0.000  344.401     0.000   50.568    0.000   50.568
 50.10   407.649  118.252    0.000  118.252     3.718  385.127    0.000  385.127     0.000  110.084    0.000  110.084
 50.20   454.425  108.234    0.000  108.234     0.000  402.856    0.000  402.856     0.000  159.848    0.000  159.848
 50.30   465.501   77.930    0.000   77.930     0.000  399.050    0.000  399.050     0.000   40.012    0.000   40.012
 50.40   455.079   90.207    0.000   90.207     9.339  385.130    0.000  385.130     0.000   79.623    0.000   79.623
 50.50   451.658   96.254    0.000   96.254     9.252  405.018    0.000  405.018     0.000   79.623    0.000   79.623
 50.60   460.209   93.660    0.000   93.660     0.000  415.827    0.000  415.827     0.000   69.670    0.000   69.670
 50.70   435.260  104.116    0.000  104.116     0.000  367.576    0.000  367.576     0.000   29.858    0.000   29.858
 50.80   451.477  109.146    0.000  109.146     3.632  441.204    0.000  441.204     0.000   69.670    0.000   69.670
 50.90   403.050  119.084    0.000  119.084     0.000  407.957    0.000  407.957     0.000   29.858    0.000   29.858
 51.00   421.045  119.297    0.000  119.297     0.000  354.087    0.000  354.087     0.000    0.000    0.000    0.000
 51.10   421.512   93.039    0.000   93.039     0.000  346.652    0.000  346.652     0.000   39.811    0.000   39.811
 51.20   409.123  112.489    0.000  112.489     0.000  387.335    0.000  387.335     0.000   29.858    0.000   29.858
 51.30   495.378   87.684    0.000   87.684     0.000  424.257    0.000  424.257     0.000  109.481    0.000  109.481
 51.40   448.162   95.138    0.000   95.138     0.000  372.030    0.000  372.030     0.000    9.953    0.000    9.953
 51.50   434.293   82.187    0.000   82.187     0.000  357.373    0.000  357.373     0.000    9.953    0.000    9.953
 51.60   475.835   70.952    0.000   70.952     0.000  288.197    0.000  288.197     0.000    0.000    0.000    0.000
 51.70   439.252   94.746    0.000   94.746     0.000  357.244    0.000  357.244     0.000   29.858    0.000   29.858
 51.80   426.052  150.002    0.000  150.002     0.000  396.112    0.000  396.112     0.000  140.345    0.000  140.345
 51.90   430.652   90.940    0.000   90.940     0.000  329.011    0.000  329.011     0.000   29.858    0.000   29.858
 52.00   457.073   81.610    0.000   81.610     0.000  381.585    0.000  381.585     0.000   29.858    0.000   29.858
 52.10   437.635  106.216    0.000  106.216     0.000  301.429    0.000  301.429     0.000    0.000    0.000    0.000
 52.20   453.652  105.296    0.000  105.296     0.000  318.159    0.000  318.159     0.000    0.000    0.000    0.000
 52.30   444.456   97.670    0.000   97.670     0.000  316.301    0.000  316.301     0.000   19.906    0.000   19.906
 52.40   414.118  121.438    0.000  121.438     0.000  385.907    0.000  385.907     0.000   59.918    0.000   59.918
 52.50   417.208   96.787    0.000   96.787     0.000  366.194    0.000  366.194     0.000  109.481    0.000  109.481
 52.60   401.276   88.430    0.000   88.430     0.000  366.019    0.000  366.019     0.000  119.836    0.000  119.836
 52.70   454.247   82.509    0.000   82.509     0.000  372.333    0.000  372.333     0.000  109.481    0.000  109.481
 52.80   422.261   90.428    0.000   90.428     0.000  326.330    0.000  326.330     0.000    9.953    0.000    9.953
 52.90   425.598   99.620    0.000   99.620     0.000  325.640    0.000  325.640     0.000    0.000    0.000    0.000
 53.00   436.761   97.194    0.000   97.194     0.000  350.240    0.000  350.240     0.000   60.521    0.000   60.521
 53.10   439.993   89.402    0.000   89.402     0.000  319.587    0.000  319.587     0.000    9.953    0.000    9.953
 53.20   468.488   71.010    0.000   71.010     0.000  340.340    0.000  340.340     0.000   20.107    0.000   20.107
 53.30   454.451   83.948    0.000   83.948     0.000  343.971    0.000  343.971     0.000    9.953    0.000    9.953
 53.40   439.915   78.040    0.000   78.040     0.000  340.512    0.000  340.512     0.000    9.953    0.000    9.953
 53.50   476.702   69.289    0.000   69.289     0.000  365.026    0.000  365.026     0.000   59.918    0.000   59.918
 53.60   492.215   71.929    0.000   71.929     0.000  371.642    0.000  371.642     0.000   40.012    0.000   40.012
 53.70   514.779   65.319    0.000   65.319     1.902  382.361    0.000  382.361     0.000   79.824    0.000   79.824
 53.80   463.891   78.394    0.000   78.394     0.000  330.957    0.000  330.957     0.000   19.906    0.000   19.906
 53.90   447.137   72.223    0.000   72.223     0.000  330.223    0.000  330.223     0.000    9.953    0.000    9.953
 54.00   453.079  123.576    0.000  123.576     0.000  374.105    0.000  374.105     0.000   89.575    0.000   89.575
 54.10   438.624   90.616    0.000   90.616     0.000  296.759    0.000  296.759     0.000   19.906    0.000   19.906
 54.20   379.924  111.304    0.000  111.304     0.000  367.273    0.000  367.273     0.000   59.918    0.000   59.918
 54.30   419.838   87.468    0.000   87.468     0.000  329.185    0.000  329.185     0.000   29.858    0.000   29.858
 54.40   435.328  105.338    0.000  105.338     0.000  334.027    0.000  334.027     0.000   19.906    0.000   19.906
 54.50   442.121   84.042    0.000   84.042     0.000  348.122    0.000  348.122     0.000   79.623    0.000   79.623
 54.60   456.423   69.335    0.000   69.335     0.000  350.803    0.000  350.803     0.000   29.858    0.000   29.858
 54.70   431.352   93.191    0.000   93.191     0.000  322.268    0.000  322.268     0.000    0.000    0.000    0.000
 54.80   424.059   87.443    0.000   87.443     0.000  308.000    0.000  308.000     0.000    0.000    0.000    0.000
 54.90   461.547   80.371    0.000   80.371     0.000  325.813    0.000  325.813     0.000    0.000    0.000    0.000
 55.00   437.082  102.171    0.000  102.171     0.000  326.937    0.000  326.937     0.000    9.953    0.000    9.953
 55.10   449.263   79.312    0.000   79.312     0.000  364.680    0.000  364.680     0.000    9.953    0.000    9.953
 55.20   451.978   88.138    0.000   88.138     0.000  321.404    0.000  321.404     0.000   39.811    0.000   39.811
 55.30   450.080   79.618    0.000   79.618     0.000  330.914    0.000  330.914     0.000    9.953    0.000    9.953
 55.40   423.562   77.327    0.000   77.327     0.000  335.367    0.000  335.367     0.000    9.953    0.000    9.953
 55.50   401.656  106.641    0.000  106.641     0.000  308.260    0.000  308.260     0.000    0.000    0.000    0.000
 55.60   458.426   80.913    0.000   80.913     0.000  345.786    0.000  345.786     0.000   69.670    0.000   69.670
 55.70   416.767  105.858    0.000  105.858     0.000  384.438    0.000  384.438     0.000    9.953    0.000    9.953
 55.80   380.580  136.268    0.000  136.268     0.000  324.644    0.000  324.644     0.000   80.427    0.000   80.427
 55.90   402.625  122.291    0.000  122.291     0.000  333.551    0.000  333.551     0.000   19.906    0.000   19.906
 56.00   385.119  138.552    0.000  138.552     0.000  331.822    0.000  331.822     0.000   39.811    0.000   39.811
 56.10   414.950  121.634    0.000  121.634     0.000  340.555    0.000  340.555     0.000    9.953    0.000    9.953
 56.20   433.079  110.997    0.000  110.997     0.000  325.423    0.000  325.423     0.000  119.434    0.000  119.434
 56.30   411.025  140.915    0.000  140.915     0.000  372.159    0.000  372.159     0.000   70.072    0.000   70.072
 56.40   445.695   95.346    0.000   95.346     0.000  323.304    0.000  323.304     0.000   89.575    0.000   89.575
 56.50   442.420  112.491    0.000  112.491     0.000  352.963    0.000  352.963     0.000   89.575    0.000   89.575
 56.60   428.971   90.896    0.000   90.896     0.000  314.961    0.000  314.961     0.000  109.481    0.000  109.481
 56.70   391.691  108.128    0.000  108.128     0.000  359.794    0.000  359.794     0.000   89.575    0.000   89.575
 56.80   396.770  127.378    0.000  127.378     0.000  321.057    0.000  321.057     0.000   59.717    0.000   59.717
 56.90   404.004  145.127    0.000  145.127     0.000  357.849    0.000  357.849     0.000  120.841    0.000  120.841
 57.00   405.889  118.566    0.000  118.566     0.000  316.128    0.000  316.128     0.000  119.434    0.000  119.434
 57.10   414.537  131.477    0.000  131.477     0.000  365.026    0.000  365.026     0.000   69.871    0.000   69.871
 57.20   393.249  140.907    0.000  140.907     0.000  311.286    0.000  311.286     0.000    9.953    0.000    9.953
 57.30   391.941  106.771    0.000  106.771     0.000  342.371    0.000  342.371     0.000   30.060    0.000   30.060
 57.40   404.017  163.617    0.000  163.617     0.000  362.042    0.000  362.042     0.000  130.995    0.000  130.995
 57.50   404.187  152.219    0.000  152.219     0.000  364.811    0.000  364.811     0.000   20.107    0.000   20.107
 57.60   386.550  160.995    0.000  160.995     0.000  381.368    0.000  381.368     0.000   60.119    0.000   60.119
 57.70   379.699  133.735    0.000  133.735     0.000  350.109    0.000  350.109     0.000   59.717    0.000   59.717
 57.80   330.832  171.324    0.000  171.324     0.000  375.489    0.000  375.489     0.000   60.119    0.000   60.119
 57.90   403.695  151.898    0.000  151.898     0.000  365.718    0.000  365.718     0.000    9.953    0.000    9.953
 58.00   403.958  126.085    0.000  126.085     0.000  357.979    0.000  357.979     0.000   29.858    0.000   29.858
 58.10   343.643  135.599    0.000  135.599     0.000  322.354    0.000  322.354     0.000   39.811    0.000   39.811
 58.20   351.474  148.506    0.000  148.506     0.000  307.827    0.000  307.827     0.000   69.670    0.000   69.670
 58.30   367.352  129.547    0.000  129.547     0.000  376.916    0.000  376.916     0.000   69.670    0.000   69.670
 58.40   399.755  146.135    0.000  146.135     0.000  356.466    0.000  356.466     0.000   29.858    0.000   29.858
 58.50   396.740  151.144    0.000  151.144     0.000  419.371    0.000  419.371     0.000   29.858    0.000   29.858
 58.60   367.154  151.738    0.000  151.738     0.000  386.341    0.000  386.341     0.000   29.858    0.000   29.858
 58.70   346.941  151.244    0.000  151.244     0.000  371.814    0.000  371.814     0.000   59.918    0.000   59.918
 58.80   364.951  149.498    0.000  149.498     0.000  336.665    0.000  336.665     0.000    9.953    0.000    9.953
 58.90   332.683  177.654    0.000  177.654     0.000  361.525    0.000  361.525     0.000   59.918    0.000   59.918
 59.00   344.565  161.941    0.000  161.941     0.000  349.246    0.000  349.246     0.000   59.717    0.000   59.717
 59.10   381.521  165.293    0.000  165.293     0.000  373.673    0.000  373.673     0.000   99.528    0.000   99.528
 59.20   419.908  150.216    0.000  150.216     0.000  362.691    0.000  362.691     0.000  100.533    0.000  100.533
 59.30   373.060  155.094    0.000  155.094     0.000  331.302    0.000  331.302     0.000   30.060    0.000   30.060
 59.40   396.034  136.095    0.000  136.095     0.000  332.774    0.000  332.774     0.000   29.858    0.000   29.858
 59.50   406.514  162.210    0.000  162.210     0.000  361.135    0.000  361.135     0.000  130.593    0.000  130.593
 59.60   400.465  134.518    0.000  134.518     0.000  338.350    0.000  338.350     0.000   59.717    0.000   59.717
 59.70   416.100  148.472    0.000  148.472     0.000  334.201    0.000  334.201     0.000   40.012    0.000   40.012
 59.80   360.965  146.613    0.000  146.613     0.000  316.042    0.000  316.042     0.000   59.717    0.000   59.717
 59.90   364.030  157.773    0.000  157.773     0.000  300.044    0.000  300.044     0.000   59.717    0.000   59.717
 60.00   394.168  128.792    0.000  128.792     0.000  332.254    0.000  332.254     0.000   89.977    0.000   89.977
 60.10   379.400  119.853    0.000  119.853     0.000  304.456    0.000  304.456     0.000   19.906    0.000   19.906
 60.20   374.730  152.084    0.000  152.084     0.000  308.087    0.000  308.087     0.000   19.906    0.000   19.906
 60.30   399.484  122.315    0.000  122.315     0.000  330.524    0.000  330.524     0.000   19.906    0.000   19.906
 60.40   352.339  154.182    0.000  154.182     0.000  296.241    0.000  296.241     0.000   19.906    0.000   19.906
 60.50   335.932  149.126    0.000  149.126     0.000  278.081    0.000  278.081     0.000    9.953    0.000    9.953
 60.60   374.273  156.106    0.000  156.106     0.000  275.834    0.000  275.834     0.000   30.060    0.000   30.060
 60.70   362.378  180.940    0.000  180.940     0.000  302.034    0.000  302.034     0.000   50.166    0.000   50.166
 60.80   400.133  131.513    0.000  131.513     0.000  342.846    0.000  342.846     0.000   59.918    0.000   59.918
 60.90   381.204  181.827    0.000  181.827     0.000  364.637    0.000  364.637     0.000  119.434    0.000  119.434
 61.00   410.858  127.256    0.000  127.256     0.000  323.824    0.000  323.824     0.000   49.764    0.000   49.764
 61.10   373.931  111.510    0.000  111.510     0.000  300.348    0.000  300.348     0.000   69.670    0.000   69.670
 61.20   381.930  109.752    0.000  109.752     0.000  340.987    0.000  340.987     0.000   80.628    0.000   80.628
 61.30   405.955  105.534    0.000  105.534     0.000  361.739    0.000  361.739     0.000   29.858    0.000   29.858
 61.40   414.596  118.119    0.000  118.119     0.000  324.775    0.000  324.775     0.000   29.858    0.000   29.858
 61.50   383.798  128.225    0.000  128.225     0.000  280.027    0.000  280.027     0.000    9.953    0.000    9.953
 61.60   377.261   95.405    0.000   95.405     0.000  331.693    0.000  331.693     0.000   19.906    0.000   19.906
 61.70   380.059  101.465    0.000  101.465     0.000  318.894    0.000  318.894     0.000    0.000    0.000    0.000
 61.80   441.235  104.354    0.000  104.354     0.000  287.679    0.000  287.679     0.000    9.953    0.000    9.953
 61.90   397.751  107.757    0.000  107.757     0.000  304.801    0.000  304.801     0.000   19.906    0.000   19.906
 62.00   383.290  121.926    0.000  121.926     0.000  381.238    0.000  381.238     0.000   80.427    0.000   80.427
 62.10   346.101  182.823    0.000  182.823     0.000  372.506    0.000  372.506     0.000  100.533    0.000  100.533
 62.20   404.279  143.093    0.000  143.093     0.000  390.146    0.000  390.146     0.000   50.367    0.000   50.367
 62.30   398.828  101.381    0.000  101.381     0.000  336.449    0.000  336.449     0.000    9.953    0.000    9.953
 62.40   381.318  178.536    0.000  178.536     0.000  346.565    0.000  346.565     0.000   69.670    0.000   69.670
 62.50   356.420  142.740    0.000  142.740     0.000  351.408    0.000  351.408     0.000    9.953    0.000    9.953
 62.60   409.002  160.060    0.000  160.060     0.000  358.411    0.000  358.411     0.000   39.811    0.000   39.811
 62.70   384.709  141.855    0.000  141.855     0.000  378.081    0.000  378.081     0.000   40.213    0.000   40.213
 62.80   366.633  175.726    0.000  175.726     0.000  321.661    0.000  321.661     0.000   20.107    0.000   20.107
 62.90   325.465  172.226    0.000  172.226     0.000  356.509    0.000  356.509     0.000   80.427    0.000   80.427
 63.00   372.699  139.588    0.000  139.588     0.000  387.162    0.000  387.162     0.000   60.521    0.000   60.521
 63.10   354.973  104.340    0.000  104.340     0.000  314.918    0.000  314.918     0.000   20.107    0.000   20.107
 63.20   374.119  114.228    0.000  114.228     0.000  335.194    0.000  335.194     0.000    0.000    0.000    0.000
 63.30   375.326  134.725    0.000  134.725     0.000  290.188    0.000  290.188     0.000   19.906    0.000   19.906
 63.40   339.524  146.660    0.000  146.660     0.000  310.854    0.000  310.854     0.000   30.462    0.000   30.462
 63.50   331.062  139.767    0.000  139.767     0.000  334.028    0.000  334.028     0.000   19.906    0.000   19.906
 63.60   352.396  122.659    0.000  122.659     0.000  307.092    0.000  307.092     0.000    9.953    0.000    9.953
 63.70   349.432  138.766    0.000  138.766     0.000  292.696    0.000  292.696     0.000   30.462    0.000   30.462
 63.80   365.411  136.302    0.000  136.302     0.000  302.986    0.000  302.986     0.000    9.953    0.000    9.953
 63.90   328.371  165.192    0.000  165.192     0.000  305.709    0.000  305.709     0.000   60.320    0.000   60.320
 64.00   356.274  143.670    0.000  143.670     0.000  289.193    0.000  289.193     0.000   80.628    0.000   80.628
 64.10   380.861  143.024    0.000  143.024     0.000  348.424    0.000  348.424     0.000   49.965    0.000   49.965
 64.20   320.392  194.002    0.000  194.002     0.000  302.640    0.000  302.640     0.000  140.345    0.000  140.345
 64.30   285.347  176.217    0.000  176.217     0.000  252.055    0.000  252.055     0.000  110.888    0.000  110.888
 64.40   266.799  215.738    0.000  215.738     0.000  327.370    0.000  327.370     0.000  100.332    0.000  100.332
 64.50   372.662  164.009    0.000  164.009     0.000  331.520    0.000  331.520     0.000  160.653    0.000  160.653
 64.60   395.976  108.452    0.000  108.452     0.000  260.961    0.000  260.961     0.000    9.953    0.000    9.953
 64.70   358.445  120.304    0.000  120.304     0.000  317.555    0.000  317.555     0.000   19.906    0.000   19.906
 64.80   356.320  132.623    0.000  132.623     0.000  329.142    0.000  329.142     0.000   29.858    0.000   29.858
 64.90   353.548  149.734    0.000  149.734     0.000  284.956    0.000  284.956     0.000   30.060    0.000   30.060
 65.00   329.074  146.642    0.000  146.642     0.000  272.116    0.000  272.116     0.000    0.000    0.000    0.000
 65.10   335.443  141.195    0.000  141.195     0.000  271.165    0.000  271.165     0.000    0.000    0.000    0.000
 65.20   382.354  112.999    0.000  112.999     0.000  298.403    0.000  298.403     0.000    0.000    0.000    0.000
 65.30   395.847  148.426    0.000  148.426     0.000  300.519    0.000  300.519     0.000   20.308    0.000   20.308
 65.40   370.636  129.657    0.000  129.657     0.000  316.863    0.000  316.863     0.000    0.000    0.000    0.000
 65.50   308.345  175.132    0.000  175.132     0.000  304.369    0.000  304.369     0.000    9.953    0.000    9.953
 65.60   314.809  176.060    0.000  176.060     0.000  293.215    0.000  293.215     0.000   20.107    0.000   20.107
 65.70   353.354  127.978    0.000  127.978     0.000  281.282    0.000  281.282     0.000    9.953    0.000    9.953
 65.80   369.017  116.556    0.000  116.556     0.000  250.758    0.000  250.758     0.000   19.906    0.000   19.906
 65.90   358.817  132.556    0.000  132.556     0.000  288.978    0.000  288.978     0.000    9.953    0.000    9.953
 66.00   336.499  135.024    0.000  135.024     0.000  272.289    0.000  272.289     0.000   19.906    0.000   19.906
 66.10   360.215  133.549    0.000  133.549     0.000  258.973    0.000  258.973     0.000   19.906    0.000   19.906
 66.20   342.818  143.027    0.000  143.027     0.000  272.635    0.000  272.635     0.000    0.000    0.000    0.000
 66.30   359.023  142.746    0.000  142.746     0.000  323.306    0.000  323.306     0.000   60.119    0.000   60.119
 66.40   320.009  164.912    0.000  164.912     0.000  298.057    0.000  298.057     0.000   19.906    0.000   19.906
 66.50   354.410  124.969    0.000  124.969     0.000  250.888    0.000  250.888     0.000    0.000    0.000    0.000
 66.60   345.526  168.946    0.000  168.946     0.000  271.813    0.000  271.813     0.000   60.722    0.000   60.722
 66.70   319.726  174.874    0.000  174.874     0.000  285.432    0.000  285.432     0.000   70.876    0.000   70.876
 66.80   371.109  148.888    0.000  148.888     0.000  221.099    0.000  221.099     0.000    0.000    0.000    0.000
 66.90   343.552  147.643    0.000  147.643     0.000  282.708    0.000  282.708     0.000    0.000    0.000    0.000
 67.00   334.155  149.618    0.000  149.618     0.000  249.634    0.000  249.634     0.000    0.000    0.000    0.000
 67.10   396.218  125.086    0.000  125.086     0.000  205.622    0.000  205.622     0.000    0.000    0.000    0.000
 67.20   377.531  131.401    0.000  131.401     0.000  192.781    0.000  192.781     0.000    0.000    0.000    0.000
 67.30   408.702  125.320    0.000  125.320     0.000  219.975    0.000  219.975     0.000    0.000    0.000    0.000
 67.40   408.885  147.062    0.000  147.062     0.000  214.528    0.000  214.528     0.000    0.000    0.000    0.000
 67.50   428.981  133.444    0.000  133.444     0.000  205.319    0.000  205.319     0.000    0.000    0.000    0.000
 67.60   392.697  142.953    0.000  142.953     0.000  258.670    0.000  258.670     0.000    0.000    0.000    0.000
 67.70   355.519  166.201    0.000  166.201     0.000  175.228    0.000  175.228     0.000    0.000    0.000    0.000
 67.80   329.185  141.944    0.000  141.944     0.000  227.023    0.000  227.023     0.000    0.000    0.000    0.000
 67.90   351.471  144.744    0.000  144.744     0.000  246.434    0.000  246.434     0.000    0.000    0.000    0.000
 68.00   303.489  164.433    0.000  164.433     0.000  266.496    0.000  266.496     0.000    0.000    0.000    0.000
 68.10   339.262  137.234    0.000  137.234     0.000  229.876    0.000  229.876     0.000    0.000    0.000    0.000
 68.20   346.794  149.172    0.000  149.172     0.000  221.532    0.000  221.532     0.000    0.000    0.000    0.000
 68.30   343.170  133.771    0.000  133.771     0.000  219.673    0.000  219.673     0.000    0.000    0.000    0.000
 68.40   340.626  160.934    0.000  160.934     0.000  239.906    0.000  239.906     0.000    0.000    0.000    0.000
 68.50   343.348  140.518    0.000  140.518     0.000  253.266    0.000  253.266     0.000    0.000    0.000    0.000
 68.60   312.584  168.425    0.000  168.425     0.000  266.236    0.000  266.236     0.000   19.906    0.000   19.906
 68.70   331.980  160.799    0.000  160.799     0.000  301.602    0.000  301.602     0.000    0.000    0.000    0.000
 68.80   368.171  127.056    0.000  127.056     0.000  285.259    0.000  285.259     0.000    0.000    0.000    0.000
 68.90   331.585  158.688    0.000  158.688     0.000  322.527    0.000  322.527     0.000    0.000    0.000    0.000
 69.00   339.737  138.868    0.000  138.868     0.000  275.704    0.000  275.704     0.000   29.858    0.000   29.858
 69.10   340.021  163.202    0.000  163.202     0.000  307.265    0.000  307.265     0.000   59.717    0.000   59.717
 69.20   325.837  146.414    0.000  146.414     0.000  220.667    0.000  220.667     0.000    0.000    0.000    0.000
 69.30   327.683  145.341    0.000  145.341     0.000  237.788    0.000  237.788     0.000    0.000    0.000    0.000
 69.40   321.648  142.901    0.000  142.901     0.000  262.388    0.000  262.388     0.000    0.000    0.000    0.000
 69.50   317.134  160.406    0.000  160.406     0.000  286.470    0.000  286.470     0.000   20.308    0.000   20.308
 69.60   357.309  111.438    0.000  111.438     0.000  309.211    0.000  309.211     0.000    9.953    0.000    9.953
 69.70   323.288  139.581    0.000  139.581     0.000  262.172    0.000  262.172     0.000    0.000    0.000    0.000
 69.80   410.817  121.717    0.000  121.717     0.000  288.026    0.000  288.026     0.000    0.000    0.000    0.000
 69.90   350.386  123.358    0.000  123.358     0.000  266.582    0.000  266.582     0.000    0.000    0.000    0.000
 70.00   379.843  132.199    0.000  132.199     0.000  240.079    0.000  240.079     0.000    0.000    0.000    0.000
 70.10   309.212  153.651    0.000  153.651     0.000  254.951    0.000  254.951     0.000    0.000    0.000    0.000
 70.20   317.644  140.263    0.000  140.263     0.000  242.457    0.000  242.457     0.000    0.000    0.000    0.000
 70.30   347.605  119.314    0.000  119.314     0.000  302.250    0.000  302.250     0.000    0.000    0.000    0.000
 70.40   330.501  117.118    0.000  117.118     0.000  233.075    0.000  233.075     0.000    0.000    0.000    0.000
 70.50   399.090  110.816    0.000  110.816     0.000  265.715    0.000  265.715     0.000    0.000    0.000    0.000
 70.60   331.424  125.713    0.000  125.713     0.000  268.138    0.000  268.138     0.000    0.000    0.000    0.000
 70.70   338.483  122.320    0.000  122.320     0.000  260.270    0.000  260.270     0.000    0.000    0.000    0.000
 70.80   355.954  120.896    0.000  120.896     0.000  272.462    0.000  272.462     0.000    0.000    0.000    0.000
 70.90   371.792  115.768    0.000  115.768     0.000  248.856    0.000  248.856     0.000    0.000    0.000    0.000
 71.00   373.510  121.604    0.000  121.604     0.000  275.618    0.000  275.618     0.000    0.000    0.000    0.000
 71.10   360.699  130.463    0.000  130.463     0.000  238.565    0.000  238.565     0.000    0.000    0.000    0.000
 71.20   353.446  107.496    0.000  107.496     0.000  245.051    0.000  245.051     0.000    0.000    0.000    0.000
 71.30   352.010  138.077    0.000  138.077     0.000  223.780    0.000  223.780     0.000    0.000    0.000    0.000
 71.40   346.532  128.770    0.000  128.770     0.000  231.087    0.000  231.087     0.000    0.000    0.000    0.000
 71.50   321.368  141.199    0.000  141.199     0.000  257.285    0.000  257.285     0.000    0.000    0.000    0.000
 71.60   345.459  156.643    0.000  156.643     0.000  261.826    0.000  261.826     0.000    0.000    0.000    0.000
 71.70   387.960  121.091    0.000  121.091     0.000  262.085    0.000  262.085     0.000    0.000    0.000    0.000
 71.80   382.428  133.539    0.000  133.539     0.000  270.300    0.000  270.300     0.000    0.000    0.000    0.000
 71.90   347.767  136.897    0.000  136.897     0.000  254.304    0.000  254.304     0.000    0.000    0.000    0.000
 72.00   388.786  112.074    0.000  112.074     0.000  242.717    0.000  242.717     0.000    0.000    0.000    0.000
 72.10   382.912  117.744    0.000  117.744     0.000  262.864    0.000  262.864     0.000    0.000    0.000    0.000
 72.20   373.865  105.197    0.000  105.197     0.000  257.632    0.000  257.632     0.000    0.000    0.000    0.000
 72.30   387.072  111.366    0.000  111.366     0.000  286.557    0.000  286.557     0.000    0.000    0.000    0.000
 72.40   381.847  111.168    0.000  111.168     0.000  264.938    0.000  264.938     0.000    0.000    0.000    0.000
 72.50   374.747  158.464    0.000  158.464     0.000  300.824    0.000  300.824     0.000    0.000    0.000    0.000
 72.60   364.131  160.576    0.000  160.576     0.000  311.805    0.000  311.805     0.000    0.000    0.000    0.000
 72.70   367.566  136.944    0.000  136.944     0.000  299.527    0.000  299.527     0.000    0.000    0.000    0.000
 72.80   355.897  143.277    0.000  143.277     1.816  321.489    0.000  321.489     0.000    0.000    0.000    0.000
 72.90   382.853  151.664    0.000  151.664     0.000  286.121    0.000  286.121     0.000    9.953    0.000    9.953
 73.00   370.989  149.396    0.000  149.396     0.000  267.144    0.000  267.144     0.000    0.000    0.000    0.000
 73.10   380.335  170.725    0.000  170.725     0.000  329.791    0.000  329.791     0.000    9.953    0.000    9.953
 73.20   338.721  132.819    0.000  132.819     0.000  277.996    0.000  277.996     0.000    0.000    0.000    0.000
 73.30   385.818  150.363    0.000  150.363     0.000  291.918    0.000  291.918     0.000   30.060    0.000   30.060
 73.40   400.539  132.351    0.000  132.351     0.000  279.638    0.000  279.638     0.000    0.000    0.000    0.000
 73.50   396.374  129.011    0.000  129.011     0.000  271.120    0.000  271.120     0.000    0.000    0.000    0.000
 73.60   394.312  149.253    0.000  149.253     0.000  232.470    0.000  232.470     0.000    0.000    0.000    0.000
 73.70   376.022  164.866    0.000  164.866     3.632  295.592    0.000  295.592     0.000   10.154    0.000   10.154
 73.80   419.813  126.714    0.000  126.714     0.000  306.746    0.000  306.746     0.000    0.000    0.000    0.000
 73.90   418.964  117.197    0.000  117.197     0.000  276.136    0.000  276.136     0.000    9.953    0.000    9.953
 74.00   437.138  106.351    0.000  106.351     0.000  248.683    0.000  248.683     0.000    0.000    0.000    0.000
 74.10   471.578   95.447    0.000   95.447     5.448  257.373    0.000  257.373     0.000    0.000    0.000    0.000
 74.20   459.551   91.729    0.000   91.729     0.000  255.601    0.000  255.601     0.000    0.000    0.000    0.000
 74.30   421.549  112.344    0.000  112.344     0.000  201.601    0.000  201.601     0.000    0.000    0.000    0.000
 74.40   412.529  128.635    0.000  128.635     0.000  246.477    0.000  246.477     0.000    9.953    0.000    9.953
 74.50   463.405  111.173    0.000  111.173     0.000  214.528    0.000  214.528     0.000    0.000    0.000    0.000
 74.60   443.087  115.286    0.000  115.286     0.000  235.192    0.000  235.192     0.000    0.000    0.000    0.000
 74.70   422.617  136.509    0.000  136.509     0.000  235.626    0.000  235.626     0.000    0.000    0.000    0.000
 74.80   458.702  124.324    0.000  124.324     0.000  222.699    0.000  222.699     0.000    0.000    0.000    0.000
 74.90   434.486  113.720    0.000  113.720     0.000  189.320    0.000  189.320     0.000    0.000    0.000    0.000
 75.00   431.411  102.451    0.000  102.451     0.000  201.817    0.000  201.817     0.000    0.000    0.000    0.000
 75.10   424.461  130.565    0.000  130.565     0.000  177.390    0.000  177.390     0.000    0.000    0.000    0.000
 75.20   424.450  105.003    0.000  105.003     0.000  181.108    0.000  181.108     0.000    0.000    0.000    0.000
 75.30   420.255   97.997    0.000   97.997     0.000  194.250    0.000  194.250     0.000    0.000    0.000    0.000
 75.40   446.317  134.105    0.000  134.105     0.000  213.836    0.000  213.836     0.000    0.000    0.000    0.000
 75.50   398.323  125.658    0.000  125.658     0.000  183.615    0.000  183.615     0.000    0.000    0.000    0.000
 75.60   455.399  116.879    0.000  116.879     0.000  201.860    0.000  201.860     0.000    0.000    0.000    0.000
 75.70   427.387  126.522    0.000  126.522     0.000  272.375    0.000  272.375     0.000    0.000    0.000    0.000
 75.80   437.297   99.336    0.000   99.336     0.000  215.739    0.000  215.739     0.000    0.000    0.000    0.000
 75.90   427.005   99.936    0.000   99.936     0.000  196.715    0.000  196.715     0.000    0.000    0.000    0.000
 76.00   439.821  109.168    0.000  109.168     0.000  243.018    0.000  243.018     0.000    0.000    0.000    0.000
 76.10   320.725  148.845    0.000  148.845     0.000  174.449    0.000  174.449     0.000    0.000    0.000    0.000
 76.20   454.000   81.265    0.000   81.265     0.000  234.587    0.000  234.587     0.000   19.906    0.000   19.906
 76.30   412.715  116.333    0.000  116.333     0.000  168.613    0.000  168.613     0.000    0.000    0.000    0.000
 76.40   463.821   73.393    0.000   73.393     0.000  179.723    0.000  179.723     0.000    0.000    0.000    0.000
 76.50   461.144   70.153    0.000   70.153     0.000  216.171    0.000  216.171     0.000    0.000    0.000    0.000
 76.60   497.061   59.992    0.000   59.992     0.000  221.791    0.000  221.791     0.000    0.000    0.000    0.000
 76.70   495.416   72.323    0.000   72.323     0.000  202.811    0.000  202.811     0.000    0.000    0.000    0.000
 76.80   512.796   72.448    0.000   72.448     0.000  203.503    0.000  203.503     0.000    0.000    0.000    0.000
 76.90   497.472   60.414    0.000   60.414     0.000  191.960    0.000  191.960     0.000    0.000    0.000    0.000
 77.00   463.771   64.769    0.000   64.769     0.000  208.518    0.000  208.518     0.000    0.000    0.000    0.000
 77.10   450.298   65.642    0.000   65.642     0.000  184.912    0.000  184.912     0.000    0.000    0.000    0.000
 77.20   463.989   62.935    0.000   62.935     0.000  230.654    0.000  230.654     0.000    0.000    0.000    0.000
 77.30   450.096   69.643    0.000   69.643     0.000  234.243    0.000  234.243     0.000    9.953    0.000    9.953
 77.40   486.750   75.295    0.000   75.295     0.000  225.423    0.000  225.423     0.000   19.906    0.000   19.906
 77.50   472.896   66.922    0.000   66.922     0.000  190.445    0.000  190.445     0.000    0.000    0.000    0.000
 77.60   409.658   80.960    0.000   80.960     0.000  183.096    0.000  183.096     0.000    0.000    0.000    0.000
 77.70   400.273  116.761    0.000  116.761     0.000  239.604    0.000  239.604     0.000    0.000    0.000    0.000
 77.80   442.806   77.956    0.000   77.956     0.000  191.095    0.000  191.095     0.000    0.000    0.000    0.000
 77.90   428.118   71.968    0.000   71.968     0.000  222.050    0.000  222.050     0.000    0.000    0.000    0.000
 78.00   467.659   54.326    0.000   54.326     0.000  182.188    0.000  182.188     0.000   19.906    0.000   19.906
 78.10   456.724   90.340    0.000   90.340     0.000  206.269    0.000  206.269     0.000    0.000    0.000    0.000
 78.20   428.890   86.598    0.000   86.598     0.000  193.862    0.000  193.862     0.000    0.000    0.000    0.000
 78.30   482.406   68.966    0.000   68.966     0.000  225.725    0.000  225.725     0.000    0.000    0.000    0.000
 78.40   456.271   84.554    0.000   84.554     0.000  232.124    0.000  232.124     0.000   29.858    0.000   29.858
 78.50   472.151   80.762    0.000   80.762     0.000  192.175    0.000  192.175     0.000   19.906    0.000   19.906
 78.60   467.323   86.386    0.000   86.386     0.000  213.316    0.000  213.316     0.000    0.000    0.000    0.000
 78.70   490.187  110.840    0.000  110.840     0.000  298.963    0.000  298.963     0.000   10.154    0.000   10.154
 78.80   487.023   62.275    0.000   62.275     0.000  231.087    0.000  231.087     0.000    0.000    0.000    0.000
 78.90   461.986   75.577    0.000   75.577     0.000  209.599    0.000  209.599     0.000    0.000    0.000    0.000
 79.00   489.632   95.280    0.000   95.280     0.000  245.569    0.000  245.569     0.000    0.000    0.000    0.000
 79.10   406.184  131.206    0.000  131.206     0.000  212.107    0.000  212.107     0.000   20.107    0.000   20.107
 79.20   474.763   69.575    0.000   69.575     0.000  232.773    0.000  232.773     0.000    0.000    0.000    0.000
 79.30   436.772   66.686    0.000   66.686     0.000  207.438    0.000  207.438     0.000    0.000    0.000    0.000
 79.40   405.447  105.863    0.000  105.863     0.000  232.038    0.000  232.038     0.000    0.000    0.000    0.000
 79.50   435.445  100.725    0.000  100.725     0.000  211.111    0.000  211.111     0.000    0.000    0.000    0.000
 79.60   423.904   97.390    0.000   97.390     0.000  226.849    0.000  226.849     0.000    0.000    0.000    0.000
 79.70   434.765   98.758    0.000   98.758     0.000  263.858    0.000  263.858     0.000    0.000    0.000    0.000
 79.80   485.013   68.194    0.000   68.194     0.000  212.409    0.000  212.409     0.000    0.000    0.000    0.000
 79.90   465.875   70.559    0.000   70.559     0.000  235.108    0.000  235.108     0.000    0.000    0.000    0.000
 80.00   444.031   73.590    0.000   73.590     0.000  228.622    0.000  228.622     0.000    0.000    0.000    0.000
 80.10   476.482   85.526    0.000   85.526     0.000  220.710    0.000  220.710     0.000    0.000    0.000    0.000
 80.20   447.414  104.750    0.000  104.750     0.000  213.663    0.000  213.663     0.000    0.000    0.000    0.000
 80.30   450.453   74.710    0.000   74.710     0.000  248.034    0.000  248.034     0.000    0.000    0.000    0.000
 80.40   405.232   86.905    0.000   86.905     0.000  233.377    0.000  233.377     0.000   10.154    0.000   10.154
 80.50   371.207  106.294    0.000  106.294     0.000  254.951    0.000  254.951     0.000    0.000    0.000    0.000
 80.60   404.830   75.478    0.000   75.478     0.000  258.064    0.000  258.064     0.000   20.308    0.000   20.308
 80.70   406.479   78.762    0.000   78.762     0.000  265.370    0.000  265.370     0.000    0.000    0.000    0.000
 80.80   403.104   76.493    0.000   76.493     0.000  320.148    0.000  320.148     0.000   40.012    0.000   40.012
 80.90   345.778  124.933    0.000  124.933     0.000  284.134    0.000  284.134     0.000   60.320    0.000   60.320
 81.00   374.630  113.914    0.000  113.914     0.000  300.564    0.000  300.564     0.000    0.000    0.000    0.000
 81.10   304.355  154.684    0.000  154.684     0.000  350.803    0.000  350.803     0.000   70.273    0.000   70.273
 81.20   333.625  126.456    0.000  126.456     0.000  272.678    0.000  272.678     0.000    0.000    0.000    0.000
 81.30   314.066  116.940    0.000  116.940     0.000  266.928    0.000  266.928     0.000    0.000    0.000    0.000
 81.40   312.987  132.757    0.000  132.757     0.000  264.680    0.000  264.680     0.000    0.000    0.000    0.000
 81.50   371.587   69.950    0.000   69.950     0.000  221.877    0.000  221.877     0.000    0.000    0.000    0.000
 81.60   356.519   93.200    0.000   93.200     0.000  254.303    0.000  254.303     0.000   29.858    0.000   29.858
 81.70   388.222   59.077    0.000   59.077     0.000  248.683    0.000  248.683     0.000    0.000    0.000    0.000
 81.80   351.312  118.309    0.000  118.309     0.000  266.236    0.000  266.236     0.000   10.154    0.000   10.154
 81.90   384.012   69.970    0.000   69.970     0.000  250.110    0.000  250.110     0.000    0.000    0.000    0.000
 82.00   432.680   69.081    0.000   69.081     0.000  264.203    0.000  264.203     0.000    9.953    0.000    9.953
 82.10   414.804   66.726    0.000   66.726     0.000  307.091    0.000  307.091     0.000    9.953    0.000    9.953
 82.20   368.003  104.100    0.000  104.100     0.000  237.312    0.000  237.312     0.000   19.906    0.000   19.906
 82.30   416.096   63.543    0.000   63.543     0.000  238.436    0.000  238.436     0.000    0.000    0.000    0.000
 82.40   429.985   60.736    0.000   60.736     7.263  278.731    0.000  278.731     0.000    0.000    0.000    0.000
 82.50   356.575   99.871    0.000   99.871     0.000  252.877    0.000  252.877     0.000    0.000    0.000    0.000
 82.60   403.424   76.833    0.000   76.833     0.000  259.016    0.000  259.016     0.000    0.000    0.000    0.000
 82.70   396.882   50.818    0.000   50.818     0.000  237.485    0.000  237.485     0.000    0.000    0.000    0.000
 82.80   382.010   81.102    0.000   81.102     0.000  226.115    0.000  226.115     0.000    0.000    0.000    0.000
 82.90   415.554   61.552    0.000   61.552     0.000  257.200    0.000  257.200     0.000    0.000    0.000    0.000
 83.00   442.054   24.450    0.000   24.450     0.000  239.733    0.000  239.733     0.000    0.000    0.000    0.000
 83.10   436.778   32.722    0.000   32.722     0.000  249.805    0.000  249.805     0.000    0.000    0.000    0.000
 83.20   463.838   27.072    0.000   27.072     0.000  247.040    0.000  247.040     0.000    0.000    0.000    0.000
 83.30   431.679   51.196    0.000   51.196     0.000  203.719    0.000  203.719     0.000    0.000    0.000    0.000
 83.40   436.738   62.883    0.000   62.883     5.448  290.274    0.000  290.274     0.000    9.953    0.000    9.953
 83.50   404.658   52.311    0.000   52.311     0.000  201.340    0.000  201.340     0.000    0.000    0.000    0.000
 83.60   422.802   49.407    0.000   49.407    12.711  252.183    0.000  252.183     0.000    9.953    0.000    9.953
 83.70   423.675   44.927    0.000   44.927     1.816  264.506    0.000  264.506     0.000    0.000    0.000    0.000
 83.80   420.303   37.696    0.000   37.696    21.833  194.986    0.000  194.986     0.000    0.000    0.000    0.000
 83.90   410.873   43.884    0.000   43.884    29.053  203.590    0.000  203.590     0.000    0.000    0.000    0.000
 84.00   385.036   65.285    0.000   65.285    14.527  235.064    0.000  235.064     0.000    0.000    0.000    0.000
 84.10   378.872   81.290    0.000   81.290     5.448  240.425    0.000  240.425     0.000    0.000    0.000    0.000
 84.20   423.026   42.135    0.000   42.135     1.816  248.639    0.000  248.639     0.000    0.000    0.000    0.000
 84.30   376.477   90.079    0.000   90.079     3.632  260.571    0.000  260.571     0.000    0.000    0.000    0.000
 84.40   357.091   90.853    0.000   90.853     0.000  219.413    0.000  219.413     0.000    0.000    0.000    0.000
 84.50   395.533   57.695    0.000   57.695     9.079  237.269    0.000  237.269     0.000    0.000    0.000    0.000
 84.60   403.191   65.389    0.000   65.389     1.816  230.265    0.000  230.265     0.000    0.000    0.000    0.000
 84.70   347.554  108.095    0.000  108.095     0.000  246.779    0.000  246.779     0.000    0.000    0.000    0.000
 84.80   324.292  123.565    0.000  123.565     0.000  253.265    0.000  253.265     0.000    0.000    0.000    0.000
 84.90   367.033   87.153    0.000   87.153    10.895  235.021    0.000  235.021     0.000    0.000    0.000    0.000
 85.00   358.995   74.949    0.000   74.949     7.263  225.423    0.000  225.423     0.000    0.000    0.000    0.000
 85.10   338.113   96.327    0.000   96.327    10.895  228.277    0.000  228.277     0.000    0.000    0.000    0.000
 85.20   346.457  120.333    0.000  120.333     0.000  285.389    0.000  285.389     0.000    0.000    0.000    0.000
 85.30   338.142  111.507    0.000  111.507     1.816  252.271    0.000  252.271     0.000    0.000    0.000    0.000
 85.40   374.353  115.433    0.000  115.433     0.000  282.233    0.000  282.233     0.000    0.000    0.000    0.000
 85.50   350.612   95.634    0.000   95.634     0.000  237.008    0.000  237.008     0.000    0.000    0.000    0.000
 85.60   357.313  115.772    0.000  115.772     0.000  255.255    0.000  255.255     0.000    0.000    0.000    0.000
 85.70   359.977   71.350    0.000   71.350     0.000  215.176    0.000  215.176     0.000    0.000    0.000    0.000
 85.80   396.740   87.427    0.000   87.427     0.000  248.121    0.000  248.121     0.000    0.000    0.000    0.000
 85.90   387.375   80.621    0.000   80.621     0.000  266.105    0.000  266.105     0.000    0.000    0.000    0.000
 86.00   419.012   59.006    0.000   59.006     7.350  272.462    0.000  272.462     0.000    0.000    0.000    0.000
 86.10   430.874   64.118    0.000   64.118     1.816  299.699    0.000  299.699     0.000    0.000    0.000    0.000
 86.20   385.907  108.840    0.000  108.840     0.000  293.559    0.000  293.559     0.000    0.000    0.000    0.000
 86.30   385.013   98.546    0.000   98.546     0.000  316.516    0.000  316.516     0.000    0.000    0.000    0.000
 86.40   372.049  129.597    0.000  129.597     0.000  287.982    0.000  287.982     0.000    0.000    0.000    0.000
 86.50   381.072  104.658    0.000  104.658     0.000  292.087    0.000  292.087     0.000    0.000    0.000    0.000
 86.60   352.650  134.914    0.000  134.914     0.000  272.764    0.000  272.764     0.000    0.000    0.000    0.000
 86.70   416.115   83.779    0.000   83.779     0.000  307.350    0.000  307.350     0.000    0.000    0.000    0.000
 86.80   429.957   75.620    0.000   75.620     0.000  303.026    0.000  303.026     0.000    0.000    0.000    0.000
 86.90   412.921   77.828    0.000   77.828     1.816  322.181    0.000  322.181     0.000    0.000    0.000    0.000
 87.00   408.555   78.804    0.000   78.804     0.000  354.952    0.000  354.952     0.000    0.000    0.000    0.000
 87.10   397.466   86.892    0.000   86.892     0.000  350.672    0.000  350.672     0.000    0.000    0.000    0.000
 87.20   367.263  127.454    0.000  127.454     0.000  352.704    0.000  352.704     0.000    0.000    0.000    0.000
 87.30   348.163  143.220    0.000  143.220     0.000  301.039    0.000  301.039     0.000    0.000    0.000    0.000
 87.40   343.931  140.008    0.000  140.008     0.000  311.718    0.000  311.718     0.000    0.000    0.000    0.000
 87.50   313.723  163.151    0.000  163.151     0.000  306.053    0.000  306.053     0.000    0.000    0.000    0.000
 87.60   386.257  158.947    0.000  158.947     0.000  357.893    0.000  357.893     0.000    0.000    0.000    0.000
 87.70   420.150  122.268    0.000  122.268     0.000  318.764    0.000  318.764     0.000    0.000    0.000    0.000
 87.80   382.919  103.466    0.000  103.466     0.000  244.575    0.000  244.575     0.000    0.000    0.000    0.000
 87.90   312.386  155.008    0.000  155.008     0.000  283.313    0.000  283.313     0.000    0.000    0.000    0.000
 88.00   349.618  121.110    0.000  121.110     0.000  284.264    0.000  284.264     0.000    0.000    0.000    0.000
 88.10   299.126  158.053    0.000  158.053     0.000  324.300    0.000  324.300     0.000    0.000    0.000    0.000
 88.20   333.946  135.327    0.000  135.327     0.000  277.001    0.000  277.001     0.000    9.953    0.000    9.953
 88.30   340.995  149.830    0.000  149.830     0.000  331.433    0.000  331.433     0.000    9.953    0.000    9.953
 88.40   364.179  106.568    0.000  106.568     0.000  281.628    0.000  281.628     0.000    0.000    0.000    0.000
 88.50   345.703  140.183    0.000  140.183     0.000  301.817    0.000  301.817     0.000    9.953    0.000    9.953
 88.60   388.589   88.979    0.000   88.979     0.000  309.513    0.000  309.513     0.000    9.953    0.000    9.953
 88.70   329.793  108.428    0.000  108.428     0.000  302.986    0.000  302.986     0.000    9.953    0.000    9.953
 88.80   332.972  121.744    0.000  121.744     0.000  275.964    0.000  275.964     0.000    0.000    0.000    0.000
 88.90   294.452  149.774    0.000  149.774     0.000  250.627    0.000  250.627     0.000   29.858    0.000   29.858
 89.00   364.987  107.666    0.000  107.666     0.000  309.038    0.000  309.038     0.000    9.953    0.000    9.953
 89.10   359.917  114.674    0.000  114.674     0.000  278.602    0.000  278.602     0.000    9.953    0.000    9.953
 89.20   380.428  100.521    0.000  100.521     0.000  268.052    0.000  268.052     0.000    0.000    0.000    0.000
 89.30   321.592  139.606    0.000  139.606     0.000  278.643    0.000  278.643     0.000    0.000    0.000    0.000
 89.40   340.557  140.334    0.000  140.334     0.000  308.345    0.000  308.345     0.000   29.858    0.000   29.858
 89.50   330.136  127.467    0.000  127.467     0.000  304.801    0.000  304.801     0.000    9.953    0.000    9.953
 89.60   332.911  122.813    0.000  122.813     0.000  280.459    0.000  280.459     0.000   30.462    0.000   30.462
 89.70   361.697  142.463    0.000  142.463     0.000  303.762    0.000  303.762     0.000   80.427    0.000   80.427
 89.80   420.843   56.764    0.000   56.764     0.000  284.435    0.000  284.435     0.000   10.154    0.000   10.154
 89.90   384.233   60.921    0.000   60.921     0.000  239.388    0.000  239.388     0.000    9.953    0.000    9.953
 90.00   384.842   89.397    0.000   89.397     0.000  247.644    0.000  247.644     0.000   10.154    0.000   10.154
 90.10   369.666   87.962    0.000   87.962     0.000  248.982    0.000  248.982     0.000  129.990    0.000  129.990
 90.20   386.454   66.356    0.000   66.356     0.000  227.841    0.000  227.841     0.000   19.906    0.000   19.906
 90.30   393.888   77.153    0.000   77.153     0.000  253.309    0.000  253.309     0.000   89.575    0.000   89.575
 90.40   400.736   81.239    0.000   81.239     0.000  255.901    0.000  255.901     0.000   49.764    0.000   49.764
 90.50   423.469   42.600    0.000   42.600     0.000  266.103    0.000  266.103     0.000   30.462    0.000   30.462
 90.60   385.684   58.948    0.000   58.948     0.000  218.634    0.000  218.634     0.000    0.000    0.000    0.000
 90.70   386.235   54.016    0.000   54.016     0.000  270.947    0.000  270.947     0.000   40.414    0.000   40.414
 90.80   394.189   53.722    0.000   53.722     0.000  253.698    0.000  253.698     0.000    0.000    0.000    0.000
 90.90   364.885   94.405    0.000   94.405     0.000  251.709    0.000  251.709     0.000    0.000    0.000    0.000
 91.00   411.521   48.083    0.000   48.083     0.000  232.079    0.000  232.079     0.000    0.000    0.000    0.000
 91.10   385.364   86.598    0.000   86.598     0.000  312.193    0.000  312.193     0.000   10.154    0.000   10.154
 91.20   391.938   76.959    0.000   76.959     0.000  257.112    0.000  257.112     0.000    9.953    0.000    9.953
 91.30   323.756  114.684    0.000  114.684     0.000  239.257    0.000  239.257     0.000    0.000    0.000    0.000
 91.40   329.609  126.277    0.000  126.277     0.000  264.634    0.000  264.634     0.000    0.000    0.000    0.000
 91.50   315.040  156.797    0.000  156.797     0.000  230.092    0.000  230.092     0.000   29.858    0.000   29.858
 91.60   318.107  121.088    0.000  121.088     0.000  228.882    0.000  228.882     0.000   19.906    0.000   19.906
 91.70   328.733  150.336    0.000  150.336     0.000  242.371    0.000  242.371     0.000    0.000    0.000    0.000
 91.80   297.721  158.063    0.000  158.063     0.000  247.991    0.000  247.991     0.000    0.000    0.000    0.000
 91.90   342.434  138.141    0.000  138.141     0.000  267.576    0.000  267.576     0.000    0.000    0.000    0.000
 92.00   349.095  134.034    0.000  134.034     0.000  238.565    0.000  238.565     0.000    0.000    0.000    0.000
 92.10   293.420  160.443    0.000  160.443     0.000  255.816    0.000  255.816     0.000    0.000    0.000    0.000
 92.20   325.347  131.521    0.000  131.521     0.000  249.893    0.000  249.893     0.000   10.154    0.000   10.154
 92.30   295.207  159.416    0.000  159.416     0.000  274.623    0.000  274.623     0.000    0.000    0.000    0.000
 92.40   309.981  148.623    0.000  148.623     0.000  302.164    0.000  302.164     0.000    0.000    0.000    0.000
 92.50   315.489  137.275    0.000  137.275     0.000  236.793    0.000  236.793     0.000    0.000    0.000    0.000
 92.60   313.421  155.313    0.000  155.313     0.000  249.545    0.000  249.545     0.000    0.000    0.000    0.000
 92.70   321.426  145.022    0.000  145.022     0.000  226.028    0.000  226.028     0.000    0.000    0.000    0.000
 92.80   320.335  135.630    0.000  135.630     0.000  259.145    0.000  259.145     0.000   30.462    0.000   30.462
 92.90   289.512  168.551    0.000  168.551     0.000  253.050    0.000  253.050     0.000    0.000    0.000    0.000
 93.00   317.525  146.093    0.000  146.093     3.632  289.712    0.000  289.712     0.000    0.000    0.000    0.000
 93.10   288.534  174.574    0.000  174.574     0.000  294.425    0.000  294.425     0.000   69.670    0.000   69.670
 93.20   340.327  149.204    0.000  149.204     0.000  286.297    0.000  286.297     0.000   19.906    0.000   19.906
 93.30   313.178  150.992    0.000  150.992     0.000  297.710    0.000  297.710     0.000    9.953    0.000    9.953
 93.40   367.269  120.579    0.000  120.579     0.000  304.844    0.000  304.844     0.000   19.906    0.000   19.906
 93.50   338.350  108.535    0.000  108.535     0.000  254.389    0.000  254.389     0.000    0.000    0.000    0.000
 93.60   314.167  134.619    0.000  134.619     0.000  268.829    0.000  268.829     0.000    0.000    0.000    0.000
 93.70   301.221  161.512    0.000  161.512     0.000  303.589    0.000  303.589     0.000    9.953    0.000    9.953
 93.80   295.187  148.860    0.000  148.860     0.000  292.435    0.000  292.435     0.000    9.953    0.000    9.953
 93.90   308.863  159.341    0.000  159.341     0.000  284.480    0.000  284.480     0.000    9.953    0.000    9.953
 94.00   306.003  157.876    0.000  157.876     0.000  311.025    0.000  311.025     0.000   19.906    0.000   19.906
 94.10   307.709  159.191    0.000  159.191     0.000  292.261    0.000  292.261     0.000   29.858    0.000   29.858
 94.20   319.967  150.193    0.000  150.193     0.000  238.825    0.000  238.825     0.000   89.776    0.000   89.776
 94.30   329.765  129.851    0.000  129.851     0.000  283.961    0.000  283.961     0.000   29.858    0.000   29.858
 94.40   369.149   89.323    0.000   89.323     0.000  288.891    0.000  288.891     0.000   29.858    0.000   29.858
 94.50   368.008   83.147    0.000   83.147     0.000  248.078    0.000  248.078     0.000   19.906    0.000   19.906
 94.60   393.852   62.784    0.000   62.784     0.000  247.040    0.000  247.040     0.000   19.906    0.000   19.906
 94.70   367.620   90.220    0.000   90.220     0.000  287.505    0.000  287.505     0.000   59.717    0.000   59.717
 94.80   388.171   81.597    0.000   81.597     0.000  268.915    0.000  268.915     0.000   39.811    0.000   39.811
 94.90   426.850   89.574    0.000   89.574     0.000  242.975    0.000  242.975     0.000   69.670    0.000   69.670
 95.00   381.519   89.040    0.000   89.040     0.000  302.121    0.000  302.121     0.000   29.858    0.000   29.858
 95.10   331.352  129.145    0.000  129.145     0.000  275.357    0.000  275.357     0.000   59.717    0.000   59.717
 95.20   276.886  174.079    0.000  174.079     0.000  295.505    0.000  295.505     0.000   29.858    0.000   29.858
 95.30   314.094  164.059    0.000  164.059     0.000  294.682    0.000  294.682     0.000    9.953    0.000    9.953
 95.40   291.688  181.083    0.000  181.083     0.000  343.234    0.000  343.234     0.000    9.953    0.000    9.953
 95.50   290.179  170.194    0.000  170.194     0.000  302.856    0.000  302.856     0.000    0.000    0.000    0.000
 95.60   326.052  138.982    0.000  138.982     0.000  314.830    0.000  314.830     0.000    0.000    0.000    0.000
 95.70   317.726  159.717    0.000  159.717     0.000  349.588    0.000  349.588     0.000   49.764    0.000   49.764
 95.80   306.127  181.701    0.000  181.701     0.000  319.716    0.000  319.716     0.000   49.764    0.000   49.764
 95.90   333.089  144.219    0.000  144.219     0.000  346.304    0.000  346.304     0.000   99.528    0.000   99.528
 96.00   329.295  154.912    0.000  154.912     0.000  343.406    0.000  343.406     0.000   79.623    0.000   79.623
 96.10   313.709  151.521    0.000  151.521     0.000  317.810    0.000  317.810     0.000   49.965    0.000   49.965
 96.20   343.365  172.127    0.000  172.127     1.816  314.310    0.000  314.310     0.000   69.670    0.000   69.670
 96.30   304.357  171.089    0.000  171.089     0.000  349.934    0.000  349.934     0.000   59.717    0.000   59.717
 96.40   331.305  163.893    0.000  163.893     0.000  358.541    0.000  358.541     0.000   59.717    0.000   59.717
 96.50   320.668  171.529    0.000  171.529     0.000  304.149    0.000  304.149     0.000   29.858    0.000   29.858
 96.60   337.966  142.756    0.000  142.756     0.000  322.393    0.000  322.393     0.000   59.717    0.000   59.717
 96.70   319.915  165.523    0.000  165.523     0.000  357.114    0.000  357.114     0.000   89.575    0.000   89.575
 96.80   364.275  145.260    0.000  145.260     0.000  288.068    0.000  288.068     0.000   79.623    0.000   79.623
 96.90   410.060  139.667    0.000  139.667     0.000  321.486    0.000  321.486     0.000   99.528    0.000   99.528
 97.00   403.993  135.600    0.000  135.600     0.000  299.741    0.000  299.741     0.000   99.528    0.000   99.528
 97.10   413.430  127.954    0.000  127.954     0.000  325.117    0.000  325.117     0.000  109.481    0.000  109.481
 97.20   380.934  155.253    0.000  155.253     0.000  265.069    0.000  265.069     0.000   39.811    0.000   39.811
 97.30   374.301  170.959    0.000  170.959     0.000  294.380    0.000  294.380     0.000  109.481    0.000  109.481
 97.40   365.037  172.881    0.000  172.881     0.000  290.704    0.000  290.704     0.000   69.670    0.000   69.670
 97.50   373.514  165.050    0.000  165.050     0.000  268.265    0.000  268.265     0.000   59.717    0.000   59.717
 97.60   421.316  132.623    0.000  132.623     0.000  321.401    0.000  321.401     0.000   69.670    0.000   69.670
 97.70   420.098  155.236    0.000  155.236     0.000  296.453    0.000  296.453     0.000   69.670    0.000   69.670
 97.80   351.464  168.217    0.000  168.217     0.000  278.730    0.000  278.730     0.000   39.811    0.000   39.811
 97.90   349.858  173.758    0.000  173.758     0.000  276.222    0.000  276.222     0.000   89.575    0.000   89.575
 98.00   370.940  159.951    0.000  159.951     0.000  251.664    0.000  251.664     0.000   19.906    0.000   19.906
 98.10   356.517  165.701    0.000  165.701     0.000  268.398    0.000  268.398     0.000   69.670    0.000   69.670
 98.20   373.128  181.175    0.000  181.175     0.000  267.014    0.000  267.014     0.000  109.481    0.000  109.481
 98.30   374.720  173.319    0.000  173.319     0.000  267.445    0.000  267.445     0.000   69.670    0.000   69.670
 98.40   347.890  170.795    0.000  170.795     0.000  275.399    0.000  275.399     0.000  109.481    0.000  109.481
 98.50   394.578  133.741    0.000  133.741     0.000  269.088    0.000  269.088     0.000  109.481    0.000  109.481
 98.60   370.641  177.510    0.000  177.510     0.000  284.955    0.000  284.955     0.000  139.742    0.000  139.742
 98.70   341.709  194.221    0.000  194.221     0.000  330.351    0.000  330.351     0.000   49.764    0.000   49.764
 98.80   368.088  171.986    0.000  171.986     0.000  274.405    0.000  274.405     0.000    9.953    0.000    9.953
 98.90   360.984  169.826    0.000  169.826     0.000  279.032    0.000  279.032     0.000   69.670    0.000   69.670
 99.00   357.448  173.554    0.000  173.554     0.000  305.446    0.000  305.446     0.000   90.179    0.000   90.179
 99.10   365.563  164.858    0.000  164.858     0.000  268.957    0.000  268.957     0.000   19.906    0.000   19.906
 99.20   380.434  180.303    0.000  180.303     0.000  278.600    0.000  278.600     0.000  109.481    0.000  109.481
 99.30   402.808  161.396    0.000  161.396     0.000  293.254    0.000  293.254     0.000   79.623    0.000   79.623
 99.40   379.899  153.384    0.000  153.384     0.000  292.994    0.000  292.994     0.000   40.616    0.000   40.616
 99.50   365.496  189.789    0.000  189.789     0.000  258.972    0.000  258.972     0.000   39.811    0.000   39.811
 99.60   349.542  189.622    0.000  189.622     0.000  243.450    0.000  243.450     0.000    0.000    0.000    0.000
 99.70   413.150  165.411    0.000  165.411     0.000  250.714    0.000  250.714     0.000   30.462    0.000   30.462
 99.80   439.556  131.036    0.000  131.036     0.000  268.008    0.000  268.008     0.000   49.764    0.000   49.764
 99.90   417.890  154.342    0.000  154.342     0.000  304.064    0.000  304.064     0.000    0.000    0.000    0.000
100.00   416.271  147.932    0.000  147.932     0.000  276.134    0.000  276.134     0.000   60.119    0.000   60.119
100.10   451.737  155.032    0.000  155.032     0.000  315.694    0.000  315.694     0.000   71.077    0.000   71.077
100.20   388.293  187.711    0.000  187.711     0.000  325.769    0.000  325.769     0.000   60.923    0.000   60.923
100.30   426.347  165.905    0.000  165.905     0.000  324.257    0.000  324.257     0.000  109.682    0.000  109.682
100.40   408.848  197.546    0.000  197.546     0.000  342.759    0.000  342.759     0.000   79.824    0.000   79.824
100.50   445.778  162.916    0.000  162.916     0.000  304.324    0.000  304.324     0.000   80.025    0.000   80.025
100.60   446.612  143.782    0.000  143.782     0.000  337.139    0.000  337.139     0.000  110.486    0.000  110.486
100.70   444.661  185.594    0.000  185.594     0.000  347.599    0.000  347.599     0.000   80.025    0.000   80.025
100.80   453.463  160.904    0.000  160.904     0.000  331.822    0.000  331.822     0.000   99.528    0.000   99.528
100.90   464.551  160.333    0.000  160.333     0.000  366.278    0.000  366.278     0.000  109.481    0.000  109.481
101.00   419.617  186.629    0.000  186.629     0.000  309.989    0.000  309.989     0.000   99.528    0.000   99.528
101.10   467.306  129.196    0.000  129.196     0.000  300.346    0.000  300.346     0.000  129.387    0.000  129.387
101.20   484.341  118.699    0.000  118.699     0.000  267.878    0.000  267.878     0.000   69.670    0.000   69.670
101.30   457.829  159.777    0.000  159.777     0.000  353.396    0.000  353.396     0.000   99.528    0.000   99.528
101.40   447.319  169.582    0.000  169.582     0.000  331.260    0.000  331.260     0.000   99.528    0.000   99.528
101.50   430.590  159.003    0.000  159.003     0.000  298.402    0.000  298.402     0.000   99.528    0.000   99.528
101.60   414.327  162.001    0.000  162.001     0.000  297.968    0.000  297.968     0.000  129.387    0.000  129.387
101.70   452.949  146.292    0.000  146.292     0.000  320.622    0.000  320.622     0.000   90.782    0.000   90.782
101.80   447.377  158.700    0.000  158.700     0.000  360.311    0.000  360.311     0.000   79.623    0.000   79.623
101.90   420.988  171.988    0.000  171.988     0.000  295.285    0.000  295.285     0.000   29.858    0.000   29.858
102.00   415.723  193.335    0.000  193.335     0.000  308.952    0.000  308.952     0.000   49.764    0.000   49.764
102.10   376.098  168.474    0.000  168.474     0.000  234.372    0.000  234.372     0.000    0.000    0.000    0.000
102.20   355.878  195.019    0.000  195.019     0.000  256.335    0.000  256.335     0.000    9.953    0.000    9.953
102.30   358.621  186.585    0.000  186.585     0.000  283.441    0.000  283.441     0.000   19.906    0.000   19.906
102.40   403.568  169.280    0.000  169.280     0.000  237.442    0.000  237.442     0.000    0.000    0.000    0.000
102.50   420.887  159.520    0.000  159.520     0.000  258.496    0.000  258.496     0.000    0.000    0.000    0.000
102.60   429.241  141.289    0.000  141.289     0.000  240.382    0.000  240.382     0.000    0.000    0.000    0.000
102.70   467.324  117.630    0.000  117.630     0.000  284.956    0.000  284.956     0.000    0.000    0.000    0.000
102.80   423.745  136.027    0.000  136.027     0.000  259.361    0.000  259.361     0.000    0.000    0.000    0.000
102.90   448.372  144.122    0.000  144.122     0.000  304.108    0.000  304.108     0.000   10.154    0.000   10.154
103.00   383.865  156.888    0.000  156.888     0.000  256.030    0.000  256.030     0.000    0.000    0.000    0.000
103.10   393.692  184.896    0.000  184.896     0.000  322.655    0.000  322.655     0.000    0.000    0.000    0.000
103.20   408.244  168.483    0.000  168.483     0.000  286.816    0.000  286.816     0.000   19.906    0.000   19.906
103.30   399.446  173.973    0.000  173.973     0.000  231.735    0.000  231.735     0.000    0.000    0.000    0.000
103.40   408.351  149.386    0.000  149.386     0.000  233.334    0.000  233.334     0.000    0.000    0.000    0.000
103.50   410.432  167.421    0.000  167.421     0.000  271.291    0.000  271.291     0.000    9.953    0.000    9.953
103.60   404.021  155.612    0.000  155.612     0.000  269.561    0.000  269.561     0.000    0.000    0.000    0.000
103.70   394.251  158.457    0.000  158.457     0.000  281.408    0.000  281.408     0.000    0.000    0.000    0.000
103.80   365.314  185.534    0.000  185.534     0.000  255.773    0.000  255.773     0.000    0.000    0.000    0.000
103.90   412.361  166.043    0.000  166.043     0.000  280.977    0.000  280.977     0.000    0.000    0.000    0.000
104.00   385.970  167.447    0.000  167.447     0.000  294.120    0.000  294.120     0.000   30.261    0.000   30.261
104.10   396.879  145.677    0.000  145.677     0.000  264.852    0.000  264.852     0.000   10.154    0.000   10.154
104.20   387.810  167.495    0.000  167.495     0.000  264.333    0.000  264.333     0.000   30.462    0.000   30.462
104.30   399.034  131.879    0.000  131.879     0.000  257.672    0.000  257.672     0.000    0.000    0.000    0.000
104.40   402.814  148.113    0.000  148.113     0.000  266.537    0.000  266.537     0.000    0.000    0.000    0.000
104.50   376.356  151.111    0.000  151.111     0.000  218.288    0.000  218.288     0.000    0.000    0.000    0.000
104.60   382.723  134.744    0.000  134.744     0.000  186.771    0.000  186.771     0.000    0.000    0.000    0.000
104.70   406.772  154.103    0.000  154.103     0.000  295.893    0.000  295.893     0.000   10.154    0.000   10.154
104.80   374.242  152.211    0.000  152.211     0.000  237.914    0.000  237.914     0.000    0.000    0.000    0.000
104.90   406.735  142.147    0.000  142.147     0.000  240.899    0.000  240.899     0.000    0.000    0.000    0.000
105.00   401.289  153.513    0.000  153.513     0.000  245.958    0.000  245.958     0.000    0.000    0.000    0.000
105.10   425.551  128.148    0.000  128.148     0.000  227.627    0.000  227.627     0.000   10.154    0.000   10.154
105.20   391.921  177.682    0.000  177.682     0.000  281.757    0.000  281.757     0.000   19.906    0.000   19.906
105.30   401.608  160.427    0.000  160.427     0.000  249.373    0.000  249.373     0.000    9.953    0.000    9.953
105.40   453.982   94.358    0.000   94.358     0.000  213.230    0.000  213.230     0.000    0.000    0.000    0.000
105.50   452.350  105.664    0.000  105.664     0.000  217.163    0.000  217.163     0.000   10.154    0.000   10.154
105.60   478.213  100.141    0.000  100.141     0.000  277.474    0.000  277.474     0.000   10.154    0.000   10.154
105.70   357.092  197.026    0.000  197.026     0.000  243.278    0.000  243.278     0.000   10.154    0.000   10.154
105.80   393.309  147.591    0.000  147.591     0.000  206.140    0.000  206.140     0.000   10.154    0.000   10.154
105.90   397.273  132.609    0.000  132.609     0.000  219.975    0.000  219.975     0.000    0.000    0.000    0.000
106.00   421.304   91.319    0.000   91.319     0.000  203.028    0.000  203.028     0.000    0.000    0.000    0.000
106.10   409.379  155.176    0.000  155.176     0.000  228.491    0.000  228.491     0.000    0.000    0.000    0.000
106.20   459.171  107.639    0.000  107.639     0.000  207.265    0.000  207.265     0.000    0.000    0.000    0.000
106.30   450.014  116.489    0.000  116.489     0.000  236.966    0.000  236.966     0.000    0.000    0.000    0.000
106.40   442.392  108.822    0.000  108.822     0.000  180.460    0.000  180.460     0.000    0.000    0.000    0.000
106.50   442.099  124.017    0.000  124.017     0.000  208.950    0.000  208.950     0.000    0.000    0.000    0.000
106.60   419.631  138.694    0.000  138.694     0.000  199.957    0.000  199.957     0.000    0.000    0.000    0.000
106.70   444.530  117.874    0.000  117.874     0.000  176.914    0.000  176.914     0.000    0.000    0.000    0.000
106.80   454.424  119.155    0.000  119.155     0.000  242.456    0.000  242.456     0.000    0.000    0.000    0.000
106.90   449.408   90.869    0.000   90.869     0.000  199.828    0.000  199.828     0.000    0.000    0.000    0.000
107.00   438.997   98.844    0.000   98.844     0.000  237.398    0.000  237.398     0.000    0.000    0.000    0.000
107.10   459.926  113.599    0.000  113.599     0.000  236.360    0.000  236.360     0.000    0.000    0.000    0.000
107.20   447.692   95.783    0.000   95.783     0.000  196.801    0.000  196.801     0.000    0.000    0.000    0.000
107.30   464.410   89.189    0.000   89.189     0.000  270.602    0.000  270.602     0.000   20.308    0.000   20.308
107.40   459.572  101.015    0.000  101.015     0.000  213.272    0.000  213.272     0.000    0.000    0.000    0.000
107.50   461.867  112.626    0.000  112.626     0.000  239.387    0.000  239.387     0.000    0.000    0.000    0.000
107.60   408.935  114.749    0.000  114.749     0.000  241.852    0.000  241.852     0.000   10.154    0.000   10.154
107.70   392.221  150.620    0.000  150.620     0.000  225.767    0.000  225.767     0.000    0.000    0.000    0.000
107.80   381.981  168.604    0.000  168.604     0.000  244.273    0.000  244.273     0.000    0.000    0.000    0.000
107.90   376.702  177.700    0.000  177.700     0.000  276.395    0.000  276.395     0.000   39.811    0.000   39.811
108.00   410.850  164.885    0.000  164.885     0.000  264.721    0.000  264.721     0.000   29.858    0.000   29.858
108.10   395.403  180.663    0.000  180.663     0.000  240.079    0.000  240.079     0.000    9.953    0.000    9.953
108.20   362.189  192.682    0.000  192.682     0.000  223.044    0.000  223.044     0.000   20.107    0.000   20.107
108.30   397.722  167.071    0.000  167.071     0.000  251.663    0.000  251.663     0.000   10.154    0.000   10.154
108.40   342.955  162.050    0.000  162.050     0.000  239.905    0.000  239.905     0.000    9.953    0.000    9.953
108.50   365.914  183.692    0.000  183.692     0.000  203.804    0.000  203.804     0.000    0.000    0.000    0.000
108.60   383.958  183.860    0.000  183.860     0.000  264.936    0.000  264.936     0.000   19.906    0.000   19.906
108.70   359.327  156.140    0.000  156.140     0.000  185.950    0.000  185.950     0.000    0.000    0.000    0.000
108.80   363.111  174.719    0.000  174.719     0.000  203.416    0.000  203.416     0.000    0.000    0.000    0.000
108.90   377.286  169.613    0.000  169.613     0.000  220.970    0.000  220.970     0.000    0.000    0.000    0.000
109.00   391.898  162.098    0.000  162.098     0.000  215.392    0.000  215.392     0.000    0.000    0.000    0.000
109.10   386.765  178.741    0.000  178.741     0.000  215.305    0.000  215.305     0.000    9.953    0.000    9.953
109.20   399.135  145.640    0.000  145.640     0.000  223.132    0.000  223.132     0.000    9.953    0.000    9.953
109.30   402.593  177.046    0.000  177.046     0.000  238.048    0.000  238.048     0.000    0.000    0.000    0.000
109.40   339.102  166.851    0.000  166.851     0.000  235.626    0.000  235.626     0.000    0.000    0.000    0.000
109.50   348.505  174.177    0.000  174.177     0.000  197.666    0.000  197.666     0.000    0.000    0.000    0.000
109.60   350.108  172.272    0.000  172.272     0.000  230.826    0.000  230.826     0.000    0.000    0.000    0.000
109.70   371.215  211.589    0.000  211.589     0.000  197.450    0.000  197.450     0.000    0.000    0.000    0.000
109.80   352.961  165.014    0.000  165.014     0.000  232.902    0.000  232.902     0.000    0.000    0.000    0.000
109.90   394.258  118.707    0.000  118.707     0.000  191.657    0.000  191.657     0.000    0.000    0.000    0.000
110.00   327.136  171.717    0.000  171.717     0.000  209.296    0.000  209.296     0.000    0.000    0.000    0.000
110.10   382.462  166.736    0.000  166.736     0.000  201.903    0.000  201.903     0.000    0.000    0.000    0.000
110.20   430.879  108.441    0.000  108.441     0.000  209.383    0.000  209.383     0.000    0.000    0.000    0.000
110.30   421.310   97.391    0.000   97.391     0.000  252.484    0.000  252.484     0.000   30.462    0.000   30.462
110.40   409.623  161.939    0.000  161.939     0.000  239.690    0.000  239.690     0.000    0.000    0.000    0.000
110.50   486.199   92.429    0.000   92.429     0.000  259.621    0.000  259.621     0.000   49.965    0.000   49.965
110.60   481.681   88.006    0.000   88.006     0.000  223.952    0.000  223.952     0.000   20.308    0.000   20.308
110.70   507.108  108.625    0.000  108.625     0.000  304.888    0.000  304.888     0.000   69.670    0.000   69.670
110.80   443.525  107.991    0.000  107.991     0.000  216.257    0.000  216.257     0.000    0.000    0.000    0.000
110.90   437.136  134.201    0.000  134.201     0.000  230.524    0.000  230.524     0.000   10.154    0.000   10.154
111.00   447.562  123.563    0.000  123.563     0.000  231.908    0.000  231.908     0.000    0.000    0.000    0.000
111.10   423.785  158.123    0.000  158.123     0.000  270.125    0.000  270.125     0.000   30.060    0.000   30.060
111.20   413.678  160.651    0.000  160.651     0.000  219.713    0.000  219.713     0.000    0.000    0.000    0.000
111.30   394.469  146.870    0.000  146.870     0.000  201.729    0.000  201.729     0.000    0.000    0.000    0.000
111.40   457.360  110.810    0.000  110.810     0.000  238.999    0.000  238.999     0.000    9.953    0.000    9.953
111.50   365.649  168.258    0.000  168.258     0.000  213.404    0.000  213.404     0.000    0.000    0.000    0.000
111.60   430.555  127.166    0.000  127.166     0.000  219.023    0.000  219.023     0.000    0.000    0.000    0.000
111.70   473.519  105.857    0.000  105.857     0.000  232.081    0.000  232.081     0.000    0.000    0.000    0.000
111.80   409.353  153.758    0.000  153.758     0.000  210.032    0.000  210.032     0.000    9.953    0.000    9.953
111.90   432.229  154.228    0.000  154.228     0.000  216.428    0.000  216.428     0.000   19.906    0.000   19.906
112.00   432.965  142.969    0.000  142.969     0.000  237.873    0.000  237.873     0.000   19.906    0.000   19.906
112.10   463.838  122.436    0.000  122.436     0.000  255.382    0.000  255.382     0.000    9.953    0.000    9.953
112.20   416.670  153.802    0.000  153.802     0.000  200.131    0.000  200.131     0.000    9.953    0.000    9.953
112.30   386.710  161.419    0.000  161.419     0.000  199.784    0.000  199.784     0.000    0.000    0.000    0.000
112.40   392.921  160.022    0.000  160.022     0.000  237.052    0.000  237.052     0.000    0.000    0.000    0.000
112.50   405.139  171.837    0.000  171.837     0.000  204.584    0.000  204.584     0.000    0.000    0.000    0.000
112.60   414.751  165.770    0.000  165.770     0.000  239.687    0.000  239.687     0.000    0.000    0.000    0.000
112.70   421.088  168.027    0.000  168.027     0.000  250.672    0.000  250.672     0.000    0.000    0.000    0.000
112.80   428.758  149.504    0.000  149.504     0.000  260.443    0.000  260.443     0.000    0.000    0.000    0.000
112.90   366.176  171.861    0.000  171.861     0.000  226.980    0.000  226.980     0.000    0.000    0.000    0.000
113.00   408.300  163.896    0.000  163.896     0.000  288.327    0.000  288.327     0.000    0.000    0.000    0.000
113.10   416.357  155.044    0.000  155.044     0.000  269.477    0.000  269.477     0.000   10.154    0.000   10.154
113.20   377.900  169.967    0.000  169.967     0.000  242.240    0.000  242.240     0.000    0.000    0.000    0.000
113.30   395.511  155.046    0.000  155.046     0.000  265.973    0.000  265.973     0.000    0.000    0.000    0.000
113.40   381.897  153.929    0.000  153.929     0.000  262.345    0.000  262.345     0.000    0.000    0.000    0.000
113.50   397.310  162.906    0.000  162.906     0.000  242.111    0.000  242.111     0.000    0.000    0.000    0.000
113.60   408.174  140.595    0.000  140.595     0.000  253.739    0.000  253.739     0.000    0.000    0.000    0.000
113.70   373.704  180.901    0.000  180.901     0.000  326.677    0.000  326.677     0.000    0.000    0.000    0.000
113.80   342.266  173.239    0.000  173.239     0.000  254.518    0.000  254.518     0.000    0.000    0.000    0.000
113.90   346.500  182.782    0.000  182.782     0.000  287.070    0.000  287.070     0.000   40.012    0.000   40.012
114.00   346.778  190.453    0.000  190.453     0.000  268.611    0.000  268.611     0.000   10.154    0.000   10.154
114.10   382.068  177.602    0.000  177.602     0.000  245.311    0.000  245.311     0.000    0.000    0.000    0.000
114.20   415.651  158.429    0.000  158.429     0.000  304.669    0.000  304.669     0.000   10.154    0.000   10.154
114.30   404.211  168.176    0.000  168.176     0.000  311.328    0.000  311.328     0.000   30.261    0.000   30.261
114.40   397.503  154.787    0.000  154.787     0.000  284.046    0.000  284.046     0.000    0.000    0.000    0.000
114.50   360.876  173.868    0.000  173.868     0.000  256.419    0.000  256.419     0.000    0.000    0.000    0.000
114.60   368.382  174.070    0.000  174.070     0.000  266.495    0.000  266.495     0.000   20.107    0.000   20.107
114.70   422.285  151.226    0.000  151.226     0.000  343.708    0.000  343.708     0.000   90.983    0.000   90.983
114.80   338.583  200.321    0.000  200.321     0.000  259.750    0.000  259.750     0.000   40.213    0.000   40.213
114.90   405.104  152.703    0.000  152.703     0.000  286.036    0.000  286.036     0.000   20.107    0.000   20.107
115.00   366.188  172.874    0.000  172.874     0.000  308.301    0.000  308.301     0.000   10.154    0.000   10.154
115.10   361.302  167.552    0.000  167.552     0.000  350.409    0.000  350.409     0.000   30.261    0.000   30.261
115.20   409.067  137.490    0.000  137.490     0.000  339.863    0.000  339.863     0.000   80.427    0.000   80.427
115.30   379.571  168.508    0.000  168.508     0.000  355.816    0.000  355.816     0.000   49.764    0.000   49.764
115.40   370.660  181.973    0.000  181.973     0.000  309.511    0.000  309.511     0.000   70.474    0.000   70.474
115.50   384.231  185.341    0.000  185.341     0.000  389.841    0.000  389.841     0.000   49.965    0.000   49.965
115.60   386.704  158.786    0.000  158.786     0.000  275.443    0.000  275.443     0.000   50.166    0.000   50.166
115.70   394.947  151.767    0.000  151.767     0.000  273.930    0.000  273.930     0.000   50.166    0.000   50.166
115.80   414.581  129.739    0.000  129.739     0.000  284.005    0.000  284.005     0.000    0.000    0.000    0.000
115.90   383.565  144.228    0.000  144.228     0.000  288.458    0.000  288.458     0.000    0.000    0.000    0.000
116.00   425.530  136.627    0.000  136.627     0.000  343.539    0.000  343.539     0.000   19.906    0.000   19.906
116.10   400.215  143.943    0.000  143.943     0.000  352.225    0.000  352.225     0.000   69.670    0.000   69.670
116.20   460.731  100.410    0.000  100.410     0.000  311.934    0.000  311.934     0.000  109.481    0.000  109.481
116.30   411.329  122.185    0.000  122.185     0.000  345.398    0.000  345.398     0.000   99.930    0.000   99.930
116.40   401.576  160.120    0.000  160.120     0.000  337.227    0.000  337.227     0.000   59.717    0.000   59.717
116.50   430.948   93.687    0.000   93.687     0.000  298.791    0.000  298.791     0.000    0.000    0.000    0.000
116.60   404.900  168.594    0.000  168.594     0.000  294.682    0.000  294.682     0.000   30.261    0.000   30.261
116.70   421.945  143.087    0.000  143.087     0.000  324.253    0.000  324.253     0.000   20.308    0.000   20.308
116.80   380.477  167.232    0.000  167.232     0.000  305.622    0.000  305.622     0.000   29.858    0.000   29.858
116.90   376.502  125.217    0.000  125.217     0.000  287.291    0.000  287.291     0.000    9.953    0.000    9.953
117.00   381.886  161.077    0.000  161.077     0.000  337.872    0.000  337.872     0.000   19.906    0.000   19.906
117.10   384.936  146.291    0.000  146.291     0.000  351.795    0.000  351.795     0.000   99.528    0.000   99.528
117.20   325.527  199.378    0.000  199.378     0.000  299.090    0.000  299.090     0.000    9.953    0.000    9.953
117.30   336.850  171.435    0.000  171.435     0.000  287.075    0.000  287.075     0.000   30.261    0.000   30.261
117.40   374.560  150.005    0.000  150.005     0.000  301.558    0.000  301.558     0.000   29.858    0.000   29.858
117.50   389.179  151.258    0.000  151.258     0.000  257.762    0.000  257.762     0.000   20.308    0.000   20.308
117.60   341.432  148.465    0.000  148.465     0.000  285.259    0.000  285.259     0.000   19.906    0.000   19.906
117.70   382.861  149.926    0.000  149.926     0.000  298.575    0.000  298.575     0.000   29.858    0.000   29.858
117.80   431.728  131.357    0.000  131.357     0.000  321.792    0.000  321.792     0.000   19.906    0.000   19.906
117.90   424.991  126.602    0.000  126.602     0.000  348.078    0.000  348.078     0.000    9.953    0.000    9.953
118.00   400.115  136.407    0.000  136.407     0.000  333.075    0.000  333.075     0.000   30.261    0.000   30.261
118.10   424.318  136.040    0.000  136.040     0.000  331.173    0.000  331.173     0.000   49.764    0.000   49.764
118.20   376.898  154.589    0.000  154.589     0.000  301.514    0.000  301.514     0.000    0.000    0.000    0.000
118.30   383.391  149.388    0.000  149.388     0.000  289.711    0.000  289.711     0.000    9.953    0.000    9.953
118.40   376.430  167.332    0.000  167.332     0.000  343.365    0.000  343.365     0.000    0.000    0.000    0.000
118.50   410.072  141.087    0.000  141.087     0.000  280.806    0.000  280.806     0.000   19.906    0.000   19.906
118.60   367.270  165.104    0.000  165.104     0.000  318.331    0.000  318.331     0.000   10.154    0.000   10.154
118.70   387.248  161.923    0.000  161.923     0.000  260.701    0.000  260.701     0.000    0.000    0.000    0.000
118.80   394.020  146.508    0.000  146.508     0.000  298.403    0.000  298.403     0.000    9.953    0.000    9.953
118.90   401.393  141.046    0.000  141.046     0.000  276.093    0.000  276.093     0.000    0.000    0.000    0.000
119.00   444.238  160.601    0.000  160.601     0.000  346.220    0.000  346.220     0.000   29.858    0.000   29.858
119.10   435.941  131.448    0.000  131.448     5.534  327.629    0.000  327.629     0.000   19.906    0.000   19.906
119.20   419.116  143.861    0.000  143.861     1.902  339.821    0.000  339.821     0.000   69.670    0.000   69.670
119.30   424.028  155.304    0.000  155.304     0.000  333.855    0.000  333.855     0.000   59.717    0.000   59.717
119.40   439.177  151.133    0.000  151.133     1.816  388.241    0.000  388.241     0.000   59.717    0.000   59.717
119.50   405.989  187.777    0.000  187.777     0.000  338.048    0.000  338.048     0.000   19.906    0.000   19.906
119.60   406.014  172.272    0.000  172.272     0.000  320.322    0.000  320.322     0.000   59.717    0.000   59.717
119.70   413.361  153.796    0.000  153.796     3.632  344.447    0.000  344.447     0.000   49.764    0.000   49.764
119.80   438.165  142.021    0.000  142.021     1.816  370.733    0.000  370.733     0.000   39.811    0.000   39.811
119.90   454.777  143.225    0.000  143.225     0.000  364.853    0.000  364.853     0.000   29.858    0.000   29.858
120.00   475.099  122.711    0.000  122.711     5.448  407.699    0.000  407.699     0.000   69.670    0.000   69.670
120.10   424.211  160.080    0.000  160.080     0.000  390.362    0.000  390.362     0.000   39.811    0.000   39.811
120.20   400.468  146.282    0.000  146.282     0.000  401.905    0.000  401.905     0.000   29.858    0.000   29.858
120.30   434.749  145.469    0.000  145.469     0.000  438.568    0.000  438.568     0.000  109.481    0.000  109.481
120.40   431.256  144.850    0.000  144.850     0.000  389.108    0.000  389.108     0.000   80.427    0.000   80.427
120.50   468.641  126.729    0.000  126.729     0.000  339.646    0.000  339.646     0.000   20.107    0.000   20.107
120.60   422.149  145.968    0.000  145.968     0.000  374.666    0.000  374.666     0.000   39.811    0.000   39.811
120.70   447.228  124.976    0.000  124.976     0.000  406.920    0.000  406.920     0.000   70.072    0.000   70.072
120.80   439.978  131.401    0.000  131.401     0.000  373.371    0.000  373.371     0.000   30.060    0.000   30.060
120.90   416.646  152.737    0.000  152.737     0.000  353.915    0.000  353.915     0.000   49.764    0.000   49.764
121.00   433.829  141.618    0.000  141.618     0.000  400.781    0.000  400.781     0.000   69.871    0.000   69.871
121.10   472.410  117.617    0.000  117.617     0.000  391.529    0.000  391.529     0.000   59.717    0.000   59.717
121.20   446.541  140.767    0.000  140.767     5.448  397.493    0.000  397.493     0.000   19.906    0.000   19.906
121.30   415.241  154.158    0.000  154.158     0.000  392.651    0.000  392.651     0.000   30.060    0.000   30.060
121.40   445.411  156.465    0.000  156.465     0.000  358.929    0.000  358.929     0.000  141.350    0.000  141.350
121.50   408.479  165.686    0.000  165.686     0.000  349.592    0.000  349.592     0.000   60.320    0.000   60.320
121.60   428.255  146.186    0.000  146.186     0.000  362.735    0.000  362.735     0.000  109.682    0.000  109.682
121.70   420.505  159.248    0.000  159.248     0.000  327.888    0.000  327.888     0.000   20.107    0.000   20.107
121.80   447.273  140.334    0.000  140.334     0.000  389.408    0.000  389.408     0.000  140.345    0.000  140.345
121.90   396.663  163.303    0.000  163.303     0.000  351.017    0.000  351.017     0.000    0.000    0.000    0.000
122.00   429.400  136.376    0.000  136.376     0.000  293.819    0.000  293.819     0.000   10.154    0.000   10.154
122.10   438.589  137.869    0.000  137.869     0.000  330.308    0.000  330.308     0.000   10.154    0.000   10.154
122.20   455.030  135.009    0.000  135.009     0.000  346.391    0.000  346.391     0.000    0.000    0.000    0.000
122.30   454.808  156.579    0.000  156.579     0.000  377.476    0.000  377.476     0.000   30.261    0.000   30.261
122.40   481.288  133.979    0.000  133.979     0.000  360.919    0.000  360.919     0.000   30.060    0.000   30.060
122.50   373.680  210.296    0.000  210.296     0.000  352.532    0.000  352.532     0.000    0.000    0.000    0.000
122.60   406.084  165.406    0.000  165.406     0.000  299.222    0.000  299.222     0.000   10.154    0.000   10.154
122.70   466.416  135.882    0.000  135.882     0.000  360.313    0.000  360.313     0.000   39.811    0.000   39.811
122.80   466.043  140.483    0.000  140.483     0.000  417.986    0.000  417.986     0.000  119.836    0.000  119.836
122.90   455.285  132.656    0.000  132.656     0.000  348.727    0.000  348.727     0.000   60.119    0.000   60.119
123.00   442.496  162.430    0.000  162.430     0.000  342.026    0.000  342.026     0.000  100.131    0.000  100.131
123.10   448.472  140.107    0.000  140.107     0.000  335.843    0.000  335.843     0.000  150.298    0.000  150.298
123.20   402.386  147.607    0.000  147.607     0.000  357.374    0.000  357.374     0.000   59.717    0.000   59.717
123.30   419.587  167.942    0.000  167.942     0.000  352.617    0.000  352.617     0.000  110.888    0.000  110.888
123.40   432.572  154.705    0.000  154.705     0.000  373.803    0.000  373.803     0.000   89.575    0.000   89.575
123.50   428.997  141.509    0.000  141.509     0.000  335.625    0.000  335.625     0.000    9.953    0.000    9.953
123.60   450.114  144.098    0.000  144.098    12.711  400.824    0.000  400.824     0.000   30.060    0.000   30.060
123.70   442.221  164.056    0.000  164.056     0.000  411.504    0.000  411.504     0.000   89.575    0.000   89.575
123.80   452.771  167.287    0.000  167.287     0.000  351.018    0.000  351.018     0.000   19.906    0.000   19.906
123.90   440.928  146.738    0.000  146.738     0.000  371.901    0.000  371.901     0.000    0.000    0.000    0.000
124.00   442.822  153.500    0.000  153.500     0.000  359.709    0.000  359.709     0.000   39.811    0.000   39.811
124.10   421.182  158.726    0.000  158.726     0.000  344.879    0.000  344.879     0.000   69.670    0.000   69.670
124.20   408.874  177.960    0.000  177.960     0.000  448.942    0.000  448.942     0.000  100.131    0.000  100.131
124.30   402.043  190.310    0.000  190.310     0.000  443.971    0.000  443.971     0.000  109.481    0.000  109.481
124.40   421.312  163.363    0.000  163.363     0.000  361.393    0.000  361.393     0.000   19.906    0.000   19.906
124.50   404.165  148.511    0.000  148.511     0.000  356.075    0.000  356.075     0.000    0.000    0.000    0.000
124.60   390.129  189.040    0.000  189.040     0.000  336.015    0.000  336.015     0.000    0.000    0.000    0.000
124.70   377.684  157.612    0.000  157.612     0.000  348.595    0.000  348.595     0.000    0.000    0.000    0.000
124.80   393.402  152.055    0.000  152.055     0.000  346.780    0.000  346.780     0.000   20.308    0.000   20.308
124.90   463.678  140.755    0.000  140.755     0.000  325.293    0.000  325.293     0.000    9.953    0.000    9.953
125.00   377.373  149.942    0.000  149.942     0.000  298.872    0.000  298.872     0.000    9.953    0.000    9.953
125.10   400.498  152.537    0.000  152.537     0.000  368.698    0.000  368.698     0.000   49.764    0.000   49.764
125.20   397.670  154.106    0.000  154.106     0.000  301.600    0.000  301.600     0.000    0.000    0.000    0.000
125.30   381.916  172.411    0.000  172.411     0.000  308.905    0.000  308.905     0.000    0.000    0.000    0.000
125.40   427.469  152.740    0.000  152.740     0.000  352.702    0.000  352.702     0.000   20.107    0.000   20.107
125.50   424.968  138.742    0.000  138.742     0.000  319.022    0.000  319.022     0.000   50.166    0.000   50.166
125.60   349.522  165.420    0.000  165.420     0.000  294.076    0.000  294.076     0.000   40.414    0.000   40.414
125.70   343.297  168.874    0.000  168.874     0.000  333.463    0.000  333.463     0.000   40.414    0.000   40.414
125.80   396.573  138.908    0.000  138.908     0.000  336.359    0.000  336.359     0.000   59.717    0.000   59.717
125.90   392.796  160.517    0.000  160.517     0.000  340.293    0.000  340.293     0.000   79.824    0.000   79.824
126.00   413.663  156.557    0.000  156.557     0.000  302.682    0.000  302.682     0.000   40.414    0.000   40.414
126.10   409.388  144.887    0.000  144.887     0.000  281.927    0.000  281.927     0.000    0.000    0.000    0.000
126.20   388.813  155.036    0.000  155.036     0.000  326.027    0.000  326.027     0.000    9.953    0.000    9.953
126.30   349.123  164.207    0.000  164.207     0.000  296.367    0.000  296.367     0.000   50.367    0.000   50.367
126.40   404.534  153.711    0.000  153.711     0.000  347.339    0.000  347.339     0.000   90.782    0.000   90.782
126.50   372.466  183.795    0.000  183.795     0.000  269.347    0.000  269.347     0.000   20.308    0.000   20.308
126.60   384.746  160.841    0.000  160.841     0.000  355.382    0.000  355.382     0.000    0.000    0.000    0.000
126.70   397.328  154.315    0.000  154.315     0.000  323.173    0.000  323.173     0.000   29.858    0.000   29.858
126.80   444.363  149.703    0.000  149.703     0.000  377.212    0.000  377.212     0.000    9.953    0.000    9.953
126.90   385.615  158.374    0.000  158.374     0.000  319.628    0.000  319.628     0.000    0.000    0.000    0.000
127.00   413.417  158.148    0.000  158.148     0.000  371.987    0.000  371.987     0.000   19.906    0.000   19.906
127.10   415.928  151.735    0.000  151.735     0.000  327.239    0.000  327.239     0.000   30.462    0.000   30.462
127.20   380.572  164.187    0.000  164.187     0.000  301.299    0.000  301.299     0.000  111.693    0.000  111.693
127.30   393.856  149.013    0.000  149.013     0.000  318.809    0.000  318.809     0.000   10.154    0.000   10.154
127.40   413.599  148.565    0.000  148.565     0.000  316.127    0.000  316.127     0.000   60.923    0.000   60.923
127.50   458.601  133.894    0.000  133.894     0.000  366.799    0.000  366.799     0.000    0.000    0.000    0.000
127.60   431.912  139.684    0.000  139.684     0.000  349.893    0.000  349.893     0.000    0.000    0.000    0.000
127.70   433.913  126.731    0.000  126.731     0.000  311.113    0.000  311.113     0.000    0.000    0.000    0.000
127.80   431.823  155.075    0.000  155.075     0.000  330.482    0.000  330.482     0.000    0.000    0.000    0.000
127.90   402.012  168.944    0.000  168.944     0.000  324.384    0.000  324.384     0.000   30.462    0.000   30.462
128.00   365.566  164.716    0.000  164.716     0.000  315.911    0.000  315.911     0.000    9.953    0.000    9.953
128.10   412.312  149.460    0.000  149.460     0.000  345.916    0.000  345.916     0.000   80.829    0.000   80.829
128.20   416.469  162.574    0.000  162.574     0.000  311.373    0.000  311.373     0.000   40.012    0.000   40.012
128.30   423.933  145.350    0.000  145.350     0.000  346.133    0.000  346.133     0.000   40.616    0.000   40.616
128.40   413.740  142.308    0.000  142.308     0.000  309.817    0.000  309.817     0.000  120.841    0.000  120.841
128.50   403.973  144.069    0.000  144.069     0.000  328.494    0.000  328.494     0.000    9.953    0.000    9.953
128.60   380.946  168.930    0.000  168.930     0.000  282.579    0.000  282.579     0.000   50.769    0.000   50.769
128.70   391.651  132.438    0.000  132.438     0.000  265.155    0.000  265.155     0.000    0.000    0.000    0.000
128.80   372.883  175.301    0.000  175.301     0.000  307.482    0.000  307.482     0.000    0.000    0.000    0.000
128.90   410.787  152.047    0.000  152.047     0.000  286.384    0.000  286.384     0.000    0.000    0.000    0.000
129.00   411.672  156.129    0.000  156.129     0.000  353.526    0.000  353.526     0.000    9.953    0.000    9.953
129.10   345.822  197.549    0.000  197.549     0.000  304.801    0.000  304.801     0.000    0.000    0.000    0.000
129.20   434.465  134.526    0.000  134.526     0.000  347.387    0.000  347.387     0.000    0.000    0.000    0.000
129.30   400.868  126.139    0.000  126.139     0.000  317.987    0.000  317.987     0.000    9.953    0.000    9.953
129.40   398.361  158.880    0.000  158.880     0.000  337.138    0.000  337.138     0.000    9.953    0.000    9.953
129.50   395.725  143.560    0.000  143.560     0.000  335.800    0.000  335.800     0.000    0.000    0.000    0.000
129.60   429.615  133.793    0.000  133.793     0.000  337.226    0.000  337.226     0.000    0.000    0.000    0.000
129.70   470.831  124.917    0.000  124.917     0.000  303.850    0.000  303.850     0.000    0.000    0.000    0.000
129.80   401.194  134.201    0.000  134.201     0.000  310.983    0.000  310.983     0.000   30.462    0.000   30.462
129.90   419.043  144.716    0.000  144.716     0.000  340.683    0.000  340.683     0.000   10.154    0.000   10.154
130.00   333.142  171.474    0.000  171.474     0.000  276.440    0.000  276.440     0.000    0.000    0.000    0.000
130.10   393.012  149.255    0.000  149.255     0.000  387.725    0.000  387.725     0.000   59.717    0.000   59.717
130.20   351.782  192.489    0.000  192.489     0.000  302.121    0.000  302.121     0.000    0.000    0.000    0.000
130.30   429.222  135.107    0.000  135.107     0.000  332.428    0.000  332.428     0.000    0.000    0.000    0.000
130.40   452.034  120.772    0.000  120.772     0.000  296.500    0.000  296.500     0.000    0.000    0.000    0.000
130.50   439.887  108.021    0.000  108.021     0.000  288.978    0.000  288.978     0.000    9.953    0.000    9.953
130.60   426.529  120.252    0.000  120.252     0.000  325.208    0.000  325.208     0.000   19.906    0.000   19.906
130.70   398.339  133.217    0.000  133.217     0.000  289.885    0.000  289.885     0.000   60.521    0.000   60.521
130.80   407.654  140.967    0.000  140.967     0.000  278.256    0.000  278.256     0.000    0.000    0.000    0.000
130.90   348.565  181.266    0.000  181.266     0.000  262.518    0.000  262.518     0.000   69.670    0.000   69.670
131.00   299.749  202.121    0.000  202.121     0.000  284.135    0.000  284.135     0.000    9.953    0.000    9.953
131.10   285.324  209.420    0.000  209.420     0.000  261.913    0.000  261.913     0.000   40.616    0.000   40.616
131.20   289.969  193.911    0.000  193.911     0.000  244.489    0.000  244.489     0.000    0.000    0.000    0.000
131.30   299.200  192.231    0.000  192.231     0.000  277.174    0.000  277.174     0.000    9.953    0.000    9.953
131.40   335.440  193.016    0.000  193.016     0.000  275.574    0.000  275.574     0.000    0.000    0.000    0.000
131.50   332.497  151.658    0.000  151.658     0.000  244.619    0.000  244.619     0.000    0.000    0.000    0.000
131.60   362.593  118.928    0.000  118.928     0.000  217.208    0.000  217.208     0.000    0.000    0.000    0.000
131.70   358.937  189.256    0.000  189.256     0.000  270.992    0.000  270.992     0.000    9.953    0.000    9.953
131.80   315.421  183.015    0.000  183.015     0.000  297.711    0.000  297.711     0.000    0.000    0.000    0.000
131.90   316.961  186.901    0.000  186.901     0.000  289.237    0.000  289.237     0.000    9.953    0.000    9.953
132.00   373.606  166.199    0.000  166.199     0.000  405.753    0.000  405.753     0.000   99.528    0.000   99.528
132.10   373.139  178.928    0.000  178.928     0.000  279.899    0.000  279.899     0.000    0.000    0.000    0.000
132.20   356.963  172.686    0.000  172.686     0.000  262.259    0.000  262.259     0.000   19.906    0.000   19.906
132.30   342.027  184.392    0.000  184.392     0.000  265.977    0.000  265.977     0.000    0.000    0.000    0.000
132.40   301.304  229.299    0.000  229.299     0.000  331.953    0.000  331.953     0.000   19.906    0.000   19.906
132.50   329.590  213.517    0.000  213.517     0.000  295.376    0.000  295.376     0.000    9.953    0.000    9.953
132.60   337.580  204.168    0.000  204.168     0.000  289.365    0.000  289.365     0.000   59.717    0.000   59.717
132.70   273.981  232.428    0.000  232.428     0.000  260.529    0.000  260.529     0.000   79.623    0.000   79.623
132.80   370.658  168.817    0.000  168.817     0.000  274.753    0.000  274.753     0.000    0.000    0.000    0.000
132.90   307.066  233.239    0.000  233.239     0.000  332.774    0.000  332.774     0.000    0.000    0.000    0.000
133.00   290.319  202.318    0.000  202.318     0.000  261.091    0.000  261.091     0.000    0.000    0.000    0.000
133.10   299.253  210.835    0.000  210.835     0.000  327.456    0.000  327.456     0.000    0.000    0.000    0.000
133.20   278.682  223.251    0.000  223.251     0.000  280.677    0.000  280.677     0.000    0.000    0.000    0.000
133.30   302.924  195.869    0.000  195.869     0.000  286.211    0.000  286.211     0.000   19.906    0.000   19.906
133.40   301.761  209.905    0.000  209.905     0.000  327.283    0.000  327.283     0.000    0.000    0.000    0.000
133.50   305.975  213.022    0.000  213.022     0.000  328.753    0.000  328.753     0.000    0.000    0.000    0.000
133.60   290.522  186.257    0.000  186.257     0.000  386.255    0.000  386.255     0.000   59.717    0.000   59.717
133.70   375.904  160.989    0.000  160.989     0.000  354.433    0.000  354.433     0.000   39.811    0.000   39.811
133.80   378.890  146.505    0.000  146.505     0.000  333.206    0.000  333.206     0.000   69.670    0.000   69.670
133.90   394.144  118.685    0.000  118.685     0.000  335.151    0.000  335.151     0.000   29.858    0.000   29.858
134.00   307.984  200.807    0.000  200.807     0.000  356.337    0.000  356.337     0.000   39.811    0.000   39.811
134.10   259.796  228.900    0.000  228.900     0.000  298.057    0.000  298.057     0.000    0.000    0.000    0.000
134.20   323.654  152.045    0.000  152.045     0.000  355.990    0.000  355.990     0.000   59.717    0.000   59.717
134.30   355.557  129.667    0.000  129.667     0.000  254.952    0.000  254.952     0.000    9.953    0.000    9.953
134.40   313.698  206.283    0.000  206.283     0.000  322.181    0.000  322.181     0.000   19.906    0.000   19.906
134.50   296.300  172.466    0.000  172.466     0.000  300.737    0.000  300.737     0.000    0.000    0.000    0.000
134.60   342.154  149.035    0.000  149.035     0.000  331.953    0.000  331.953     0.000    0.000    0.000    0.000
134.70   409.899  165.992    0.000  165.992     0.000  337.141    0.000  337.141     0.000    9.953    0.000    9.953
134.80   322.233  154.497    0.000  154.497     0.000  249.936    0.000  249.936     0.000    0.000    0.000    0.000
134.90   380.739  152.891    0.000  152.891     0.000  303.072    0.000  303.072     0.000    0.000    0.000    0.000
135.00   370.722  147.139    0.000  147.139     0.000  321.447    0.000  321.447     0.000    0.000    0.000    0.000
135.10   403.709  122.847    0.000  122.847     0.000  308.087    0.000  308.087     0.000    0.000    0.000    0.000
135.20   352.550  161.658    0.000  161.658     0.000  324.862    0.000  324.862     0.000    9.953    0.000    9.953
135.30   355.285  115.446    0.000  115.446     0.000  256.811    0.000  256.811     0.000    0.000    0.000    0.000
135.40   271.076  227.035    0.000  227.035     0.000  291.658    0.000  291.658     0.000   29.858    0.000   29.858
135.50   312.553  195.891    0.000  195.891     0.000  303.850    0.000  303.850     0.000   69.670    0.000   69.670
135.60   313.353  194.408    0.000  194.408     0.000  303.677    0.000  303.677     0.000   29.858    0.000   29.858
135.70   296.001  219.991    0.000  219.991     0.000  297.452    0.000  297.452     0.000    9.953    0.000    9.953
135.80   323.575  204.235    0.000  204.235     0.000  284.827    0.000  284.827     0.000    9.953    0.000    9.953
135.90   336.967  190.426    0.000  190.426     0.000  282.881    0.000  282.881     0.000    9.953    0.000    9.953
136.00   303.036  197.323    0.000  197.323     0.000  304.152    0.000  304.152     0.000    0.000    0.000    0.000
136.10   311.202  213.810    0.000  213.810     0.000  350.370    0.000  350.370     0.000  101.539    0.000  101.539
136.20   294.348  228.217    0.000  228.217     0.000  335.022    0.000  335.022     0.000  160.451    0.000  160.451
136.30   321.957  211.978    0.000  211.978     0.000  321.490    0.000  321.490     0.000  131.397    0.000  131.397
136.40   283.581  215.491    0.000  215.491     0.000  324.862    0.000  324.862     0.000   19.906    0.000   19.906
136.50   276.282  214.007    0.000  214.007     0.000  265.199    0.000  265.199     0.000   40.213    0.000   40.213
136.60   274.070  216.144    0.000  216.144     0.000  333.594    0.000  333.594     0.000   49.965    0.000   49.965
136.70   236.103  247.846    0.000  247.846     0.000  311.069    0.000  311.069     0.000   39.811    0.000   39.811
136.80   252.226  230.672    0.000  230.672     0.000  293.560    0.000  293.560     0.000   80.025    0.000   80.025
136.90   273.590  199.437    0.000  199.437     0.000  291.745    0.000  291.745     0.000   69.871    0.000   69.871
137.00   320.999  211.967    0.000  211.967     0.000  326.461    0.000  326.461     0.000   20.107    0.000   20.107
137.10   297.720  203.568    0.000  203.568     0.000  287.594    0.000  287.594     0.000   30.060    0.000   30.060
137.20   345.365  189.826    0.000  189.826     0.000  230.522    0.000  230.522     0.000    9.953    0.000    9.953
137.30   285.915  231.752    0.000  231.752     0.000  259.708    0.000  259.708     0.000    9.953    0.000    9.953
137.40   274.699  218.164    0.000  218.164     0.000  208.215    0.000  208.215     0.000   19.906    0.000   19.906
137.50   247.077  218.880    0.000  218.880     0.000  215.047    0.000  215.047     0.000    9.953    0.000    9.953
137.60   308.278  205.932    0.000  205.932     0.000  260.268    0.000  260.268     0.000   59.717    0.000   59.717
137.70   354.909  199.773    0.000  199.773     0.000  287.031    0.000  287.031     0.000   40.213    0.000   40.213
137.80   326.462  203.755    0.000  203.755     0.000  296.024    0.000  296.024     0.000   19.906    0.000   19.906
137.90   339.216  200.319    0.000  200.319     0.000  243.192    0.000  243.192     0.000   19.906    0.000   19.906
138.00   321.716  195.078    0.000  195.078     0.000  243.495    0.000  243.495     0.000   39.811    0.000   39.811
138.10   310.146  220.483    0.000  220.483     0.000  268.700    0.000  268.700     0.000    0.000    0.000    0.000
138.20   331.688  199.192    0.000  199.192     0.000  276.265    0.000  276.265     0.000   19.906    0.000   19.906
138.30   379.646  140.088    0.000  140.088     0.000  207.824    0.000  207.824     0.000   19.906    0.000   19.906
138.40   353.833  171.128    0.000  171.128     0.000  305.231    0.000  305.231     0.000   49.965    0.000   49.965
138.50   287.799  189.570    0.000  189.570     0.000  217.855    0.000  217.855     0.000    0.000    0.000    0.000
138.60   352.950  178.529    0.000  178.529     0.000  292.219    0.000  292.219     0.000    9.953    0.000    9.953
138.70   272.151  238.855    0.000  238.855     0.000  325.553    0.000  325.553     0.000   80.829    0.000   80.829
138.80   351.257  176.005    0.000  176.005     0.000  382.752    0.000  382.752     0.000  140.747    0.000  140.747
138.90   399.518  136.948    0.000  136.948     0.000  260.615    0.000  260.615     0.000   60.923    0.000   60.923
139.00   360.333  179.386    0.000  179.386     0.000  286.123    0.000  286.123     0.000   70.072    0.000   70.072
139.10   341.392  192.619    0.000  192.619     0.000  314.615    0.000  314.615     0.000   29.858    0.000   29.858
139.20   356.800  184.693    0.000  184.693     0.000  327.368    0.000  327.368     0.000   40.012    0.000   40.012
139.30   296.530  228.594    0.000  228.594     0.000  295.333    0.000  295.333     0.000   19.906    0.000   19.906
139.40   266.417  224.175    0.000  224.175     0.000  295.765    0.000  295.765     0.000   79.623    0.000   79.623
139.50   290.016  237.693    0.000  237.693     0.000  316.215    0.000  316.215     0.000    0.000    0.000    0.000
139.60   246.322  253.511    0.000  253.511     0.000  312.194    0.000  312.194     0.000   40.616    0.000   40.616
139.70   185.479  262.269    0.000  262.269     0.000  279.811    0.000  279.811     0.000   60.119    0.000   60.119
139.80   202.082  262.562    0.000  262.562     0.000  293.863    0.000  293.863     0.000   49.965    0.000   49.965
139.90   248.025  258.520    0.000  258.520     0.000  288.026    0.000  288.026     0.000   50.166    0.000   50.166
140.00   268.118  240.596    0.000  240.596     0.000  277.045    0.000  277.045     0.000   59.717    0.000   59.717
140.10   241.674  252.580    0.000  252.580     0.000  322.182    0.000  322.182     0.000   80.025    0.000   80.025
140.20   228.221  270.395    0.000  270.395     0.000  320.279    0.000  320.279     0.000   60.521    0.000   60.521
140.30   240.917  273.728    0.000  273.728     0.000  277.866    0.000  277.866     0.000  120.640    0.000  120.640
140.40   268.078  280.013    0.000  280.013     0.000  290.707    0.000  290.707     0.000  101.338    0.000  101.338
140.50   251.444  253.344    0.000  253.344     0.000  301.255    0.000  301.255     0.000   30.261    0.000   30.261
140.60   269.451  254.387    0.000  254.387     0.000  273.110    0.000  273.110     0.000   89.575    0.000   89.575
140.70   280.414  254.585    0.000  254.585     0.000  306.574    0.000  306.574     0.000   89.575    0.000   89.575
140.80   292.319  250.925    0.000  250.925     0.000  298.403    0.000  298.403     0.000   90.782    0.000   90.782
140.90   267.753  254.289    0.000  254.289     0.000  323.607    0.000  323.607     0.000  140.345    0.000  140.345
141.00   304.181  236.998    0.000  236.998     0.000  275.877    0.000  275.877     0.000   90.179    0.000   90.179
141.10   267.125  258.713    0.000  258.713     0.000  311.545    0.000  311.545     0.000  120.037    0.000  120.037
141.20   236.671  268.791    0.000  268.791     0.000  262.518    0.000  262.518     0.000    9.953    0.000    9.953
141.30   240.410  260.468    0.000  260.468     0.000  237.312    0.000  237.312     0.000    0.000    0.000    0.000
141.40   265.738  254.788    0.000  254.788     0.000  260.184    0.000  260.184     0.000   19.906    0.000   19.906
141.50   227.557  262.280    0.000  262.280     0.000  248.726    0.000  248.726     0.000  120.037    0.000  120.037
141.60   205.751  267.790    0.000  267.790     0.000  264.939    0.000  264.939     0.000   19.906    0.000   19.906
141.70   244.790  266.208    0.000  266.208     0.000  310.335    0.000  310.335     0.000   10.154    0.000   10.154
141.80   385.522  190.337    0.000  190.337     0.000  320.148    0.000  320.148     0.000  230.523    0.000  230.523
141.90   379.482  169.723    0.000  169.723     0.000  345.959    0.000  345.959     0.000  109.481    0.000  109.481
142.00   380.947  169.473    0.000  169.473     0.000  305.147    0.000  305.147     0.000  120.037    0.000  120.037
142.10   301.519  199.861    0.000  199.861     0.000  383.401    0.000  383.401     0.000  129.789    0.000  129.789
142.20   218.474  245.548    0.000  245.548     0.000  346.047    0.000  346.047     0.000  120.037    0.000  120.037
142.30   330.056  157.331    0.000  157.331     0.000  358.021    0.000  358.021     0.000    9.953    0.000    9.953
142.40   292.637  177.966    0.000  177.966     0.000  347.340    0.000  347.340     0.000  130.794    0.000  130.794
142.50   345.961  120.096    0.000  120.096     9.294  318.937    0.000  318.937     0.000  171.812    0.000  171.812
142.60   382.194  145.966    0.000  145.966     3.632  395.074    0.000  395.074     0.000  279.282    0.000  279.282
142.70   323.867  171.220    0.000  171.220     7.263  387.939    0.000  387.939     0.000  231.126    0.000  231.126
142.80   325.900  179.522    0.000  179.522     0.000  400.694    0.000  400.694     0.000  311.553    0.000  311.553
142.90   340.127  146.674    0.000  146.674    10.895  370.863    0.000  370.863     0.000  230.523    0.000  230.523
143.00   371.408  160.736    0.000  160.736     0.000  425.986    0.000  425.986     0.000  241.079    0.000  241.079
143.10   336.771  159.707    0.000  159.707     0.000  364.896    0.000  364.896     0.000  239.873    0.000  239.873
143.20   361.006  160.796    0.000  160.796     0.000  405.970    0.000  405.970     0.000  209.009    0.000  209.009
143.30   311.276  199.901    0.000  199.901     0.000  374.580    0.000  374.580     0.000  199.458    0.000  199.458
143.40   326.780  221.633    0.000  221.633     1.816  390.705    0.000  390.705     0.000  209.612    0.000  209.612
143.50   341.858  202.991    0.000  202.991     0.000  374.192    0.000  374.192     0.000  199.660    0.000  199.660
143.60   385.193  174.266    0.000  174.266     1.816  375.792    0.000  375.792     0.000  199.056    0.000  199.056
143.70   330.657  153.876    0.000  153.876     0.000  395.242    0.000  395.242     0.000  239.873    0.000  239.873
143.80   337.384  136.496    0.000  136.496     5.576  354.650    0.000  354.650     0.000  219.163    0.000  219.163
143.90   360.575  137.134    0.000  137.134    27.840  379.465    0.000  379.465     0.000  240.074    0.000  240.074
144.00   363.593  155.414    0.000  155.414     0.000  449.545    0.000  449.545     0.000  230.121    0.000  230.121
144.10   402.729  136.500    0.000  136.500    12.711  416.429    0.000  416.429     0.000  189.104    0.000  189.104
144.20   348.593  144.607    0.000  144.607     0.000  385.299    0.000  385.299     0.000  199.257    0.000  199.257
144.30   341.884  146.152    0.000  146.152     1.902  444.532    0.000  444.532     0.000  229.518    0.000  229.518
144.40   351.701  135.456    0.000  135.456     3.632  428.146    0.000  428.146     0.000  199.861    0.000  199.861
144.50   334.196  138.288    0.000  138.288     0.000  431.000    0.000  431.000     0.000  179.955    0.000  179.955
144.60   366.675  148.072    0.000  148.072     7.263  469.909    0.000  469.909     0.000  209.411    0.000  209.411
144.70   348.585  154.271    0.000  154.271     0.000  447.340    0.000  447.340     0.000  269.530    0.000  269.530
144.80   363.347  132.187    0.000  132.187     0.000  419.369    0.000  419.369     0.000  159.245    0.000  159.245
144.90   373.252  187.144    0.000  187.144     3.632  435.841    0.000  435.841     0.000  239.471    0.000  239.471
145.00   344.813  176.446    0.000  176.446     0.000  445.485    0.000  445.485     0.000  300.595    0.000  300.595
145.10   323.320  160.145    0.000  160.145     0.000  404.712    0.000  404.712     0.000  299.992    0.000  299.992
145.20   358.521  159.103    0.000  159.103    16.343  447.429    0.000  447.429     0.000  349.555    0.000  349.555
145.30   340.786  196.831    0.000  196.831    10.895  452.311    0.000  452.311     0.000  319.898    0.000  319.898
145.40   278.042  194.455    0.000  194.455     0.000  365.930    0.000  365.930     0.000  189.506    0.000  189.506
145.50   316.367  162.148    0.000  162.148     0.000  378.598    0.000  378.598     0.000  219.766    0.000  219.766
145.60   311.806  151.968    0.000  151.968     0.000  324.558    0.000  324.558     0.000  160.049    0.000  160.049
145.70   316.372  252.546    0.000  252.546     0.000  432.901    0.000  432.901     0.000  249.424    0.000  249.424
145.80   307.032  180.171    0.000  180.171     0.000  385.389    0.000  385.389     0.000  150.097    0.000  150.097
145.90   333.749  188.202    0.000  188.202     0.000  425.941    0.000  425.941     0.000  299.389    0.000  299.389
146.00   369.108  132.635    0.000  132.635     0.000  335.968    0.000  335.968     0.000  199.660    0.000  199.660
146.10   362.651  133.079    0.000  133.079     0.000  344.314    0.000  344.314     0.000  219.163    0.000  219.163
146.20   359.965  148.027    0.000  148.027     0.000  421.919    0.000  421.919     0.000  299.590    0.000  299.590
146.30   369.958  150.802    0.000  150.802    16.343  447.165    0.000  447.165     0.000  199.660    0.000  199.660
146.40   362.446  146.688    0.000  146.688    12.711  382.878    0.000  382.878     0.000  199.458    0.000  199.458
146.50   325.983  164.405    0.000  164.405     0.000  344.056    0.000  344.056     0.000  258.974    0.000  258.974
146.60   342.622  199.173    0.000  199.173     0.000  359.491    0.000  359.491     0.000  159.446    0.000  159.446
146.70   346.284  179.243    0.000  179.243     0.000  447.081    0.000  447.081     0.000  279.483    0.000  279.483
146.80   322.797  148.212    0.000  148.212     0.000  422.351    0.000  422.351     0.000  209.210    0.000  209.210
146.90   365.949  145.337    0.000  145.337     0.000  454.908    0.000  454.908     0.000  229.719    0.000  229.719
147.00   329.436  161.317    0.000  161.317     0.000  429.311    0.000  429.311     0.000  189.707    0.000  189.707
147.10   346.182  189.459    0.000  189.459     0.000  485.774    0.000  485.774     0.000  309.342    0.000  309.342
147.20   334.054  151.986    0.000  151.986     0.000  396.239    0.000  396.239     0.000  199.458    0.000  199.458
147.30   321.418  145.633    0.000  145.633     0.000  396.931    0.000  396.931     0.000  179.352    0.000  179.352
147.40   370.669  183.055    0.000  183.055    30.869  463.899    0.000  463.899     0.000  299.389    0.000  299.389
147.50   317.656  178.713    0.000  178.713     0.000  468.698    0.000  468.698     0.000  289.637    0.000  289.637
147.60   352.796  141.603    0.000  141.603     0.000  458.495    0.000  458.495     0.000  259.175    0.000  259.175
147.70   343.361  167.393    0.000  167.393     0.000  461.260    0.000  461.260     0.000  269.530    0.000  269.530
147.80   329.700  148.368    0.000  148.368     0.000  439.603    0.000  439.603     0.000  239.270    0.000  239.270
147.90   326.337  180.146    0.000  180.146     7.263  484.436    0.000  484.436     0.000  239.270    0.000  239.270
148.00   342.420  153.709    0.000  153.709    14.527  425.117    0.000  425.117     0.000  249.424    0.000  249.424
148.10   314.548  158.074    0.000  158.074     0.000  398.354    0.000  398.354     0.000  229.719    0.000  229.719
148.20   322.092  141.517    0.000  141.517    10.895  432.513    0.000  432.513     0.000  239.471    0.000  239.471
148.30   342.806  165.447    0.000  165.447     0.000  390.532    0.000  390.532     0.000  179.553    0.000  179.553
148.40   315.992  141.600    0.000  141.600    10.981  401.645    0.000  401.645     0.000  229.518    0.000  229.518
148.50   312.755  140.152    0.000  140.152     1.902  401.943    0.000  401.943     0.000  209.210    0.000  209.210
148.60   366.502  157.245    0.000  157.245    22.049  421.484    0.000  421.484     0.000  229.518    0.000  229.518
148.70   326.406  127.905    0.000  127.905     0.000  382.708    0.000  382.708     0.000  219.364    0.000  219.364
148.80   307.282  154.003    0.000  154.003     1.816  422.524    0.000  422.524     0.000  229.518    0.000  229.518
148.90   352.286  135.710    0.000  135.710     5.448  421.313    0.000  421.313     0.000  229.518    0.000  229.518
149.00   334.888  140.951    0.000  140.951     3.632  426.416    0.000  426.416     0.000  199.257    0.000  199.257
149.10   316.465  146.054    0.000  146.054    25.982  415.305    0.000  415.305     0.000  239.672    0.000  239.672
149.20   333.266  156.679    0.000  156.679    10.895  435.972    0.000  435.972     0.000  239.270    0.000  239.270
149.30   329.305  159.682    0.000  159.682     3.718  439.558    0.000  439.558     0.000  269.530    0.000  269.530
149.40   308.515  164.635    0.000  164.635     0.000  397.406    0.000  397.406     0.000  209.411    0.000  209.411
149.50   318.853  152.787    0.000  152.787    65.886  321.921    0.000  321.921     0.000  199.861    0.000  199.861
149.60   307.141  179.256    0.000  179.256     1.816  412.927    0.000  412.927     0.000  219.565    0.000  219.565
149.70   353.828  170.827    0.000  170.827    14.570  378.858    0.000  378.858     0.000  229.116    0.000  229.116
149.80   355.001  151.785    0.000  151.785     5.490  404.411    0.000  404.411     0.000  220.369    0.000  220.369
149.90   335.138  155.197    0.000  155.197    13.100  427.105    0.000  427.105     0.000  269.530    0.000  269.530
150.00   311.125  146.725    0.000  146.725     0.000  361.608    0.000  361.608     0.000  189.707    0.000  189.707
150.10   334.604  175.154    0.000  175.154     0.000  417.381    0.000  417.381     0.000  249.826    0.000  249.826
150.20   330.843  160.413    0.000  160.413     0.000  395.763    0.000  395.763     0.000  240.275    0.000  240.275
150.30   314.170  191.630    0.000  191.630     0.000  475.096    0.000  475.096     0.000  309.543    0.000  309.543
150.40   310.594  167.289    0.000  167.289     5.448  441.160    0.000  441.160     0.000  280.086    0.000  280.086
150.50   335.054  156.184    0.000  156.184     0.000  417.251    0.000  417.251     0.000  280.086    0.000  280.086
150.60   303.942  184.229    0.000  184.229     0.000  495.374    0.000  495.374     0.000  300.394    0.000  300.394
150.70   325.409  190.161    0.000  190.161    16.343  497.793    0.000  497.793     0.000  339.602    0.000  339.602
150.80   284.208  192.739    0.000  192.739     0.000  408.774    0.000  408.774     0.000  229.920    0.000  229.920
150.90   321.118  168.781    0.000  168.781     9.339  445.613    0.000  445.613     0.000  269.530    0.000  269.530
151.00   325.324  163.823    0.000  163.823     0.000  418.286    0.000  418.286     0.000  209.612    0.000  209.612
151.10   307.558  157.950    0.000  157.950     7.306  422.308    0.000  422.308     0.000  199.660    0.000  199.660
151.20   316.252  194.316    0.000  194.316     0.000  478.511    0.000  478.511     0.000  289.436    0.000  289.436
151.30   322.361  162.117    0.000  162.117     3.632  380.674    0.000  380.674     0.000  279.282    0.000  279.282
151.40   352.370  132.964    0.000  132.964     0.000  398.615    0.000  398.615     0.000  240.074    0.000  240.074
151.50   343.210  147.677    0.000  147.677     3.632  346.650    0.000  346.650     0.000  210.819    0.000  210.819
151.60   352.882  124.815    0.000  124.815     3.805  347.686    0.000  347.686     0.000  171.410    0.000  171.410
151.70   355.605  108.289    0.000  108.289     0.000  320.538    0.000  320.538     0.000   50.367    0.000   50.367
151.80   331.681  155.749    0.000  155.749     0.000  418.115    0.000  418.115     0.000  199.056    0.000  199.056
151.90   351.488  147.127    0.000  147.127     0.000  398.660    0.000  398.660     0.000  239.471    0.000  239.471
152.00   334.412  183.441    0.000  183.441     0.000  438.779    0.000  438.779     0.000  269.530    0.000  269.530
152.10   395.070  147.806    0.000  147.806    12.711  417.380    0.000  417.380     0.000  289.034    0.000  289.034
152.20   315.789  159.823    0.000  159.823     0.000  433.810    0.000  433.810     0.000  229.116    0.000  229.116
152.30   318.743  156.680    0.000  156.680    12.711  410.593    0.000  410.593     0.000  239.471    0.000  239.471
152.40   293.117  170.956    0.000  170.956     0.000  394.379    0.000  394.379     0.000  258.974    0.000  258.974
152.50   331.618  169.703    0.000  169.703     3.632  433.464    0.000  433.464     0.000  238.868    0.000  238.868
152.60   327.087  173.056    0.000  173.056     0.000  422.699    0.000  422.699     0.000  288.833    0.000  288.833
152.70   285.196  203.646    0.000  203.646     0.000  398.744    0.000  398.744     0.000  229.116    0.000  229.116
152.80   281.792  205.922    0.000  205.922     0.000  445.567    0.000  445.567     0.000  258.974    0.000  258.974
152.90   265.202  238.473    0.000  238.473     0.000  436.877    0.000  436.877     0.000  219.364    0.000  219.364
153.00   267.149  236.740    0.000  236.740     0.000  466.190    0.000  466.190     0.000  268.927    0.000  268.927
153.10   287.700  222.900    0.000  222.900     0.000  441.460    0.000  441.460     0.000  278.880    0.000  278.880
153.20   311.743  179.763    0.000  179.763     0.000  465.672    0.000  465.672     0.000  219.364    0.000  219.364
153.30   289.684  210.262    0.000  210.262     0.000  420.190    0.000  420.190     0.000  269.329    0.000  269.329
153.40   294.861  204.315    0.000  204.315     1.902  436.747    0.000  436.747     0.000  299.188    0.000  299.188
153.50   320.731  197.786    0.000  197.786     0.000  444.443    0.000  444.443     0.000  219.163    0.000  219.163
153.60   325.357  170.237    0.000  170.237     0.000  408.342    0.000  408.342     0.000  209.210    0.000  209.210
153.70   304.812  188.208    0.000  188.208     0.000  410.418    0.000  410.418     0.000  199.257    0.000  199.257
153.80   290.790  197.735    0.000  197.735     0.000  355.772    0.000  355.772     0.000  139.541    0.000  139.541
153.90   349.623  165.470    0.000  165.470     0.000  441.201    0.000  441.201     0.000  259.376    0.000  259.376
154.00   250.653  208.933    0.000  208.933     0.000  379.548    0.000  379.548     0.000  209.813    0.000  209.813
154.10   345.620  137.191    0.000  137.191     0.000  403.761    0.000  403.761     0.000  239.471    0.000  239.471
154.20   328.025  155.497    0.000  155.497     0.000  433.376    0.000  433.376     0.000  219.163    0.000  219.163
154.30   341.929  163.441    0.000  163.441     0.000  472.157    0.000  472.157     0.000  209.210    0.000  209.210
154.40   338.000  167.176    0.000  167.176     0.000  432.945    0.000  432.945     0.000  179.352    0.000  179.352
154.50   323.406  165.587    0.000  165.587     0.000  486.425    0.000  486.425     0.000  249.021    0.000  249.021
154.60   354.095  143.026    0.000  143.026    25.680  456.377    0.000  456.377     0.000  278.679    0.000  278.679
154.70   305.037  163.120    0.000  163.120     0.000  367.444    0.000  367.444     0.000  199.056    0.000  199.056
154.80   320.391  159.284    0.000  159.284     0.000  399.307    0.000  399.307     0.000  179.151    0.000  179.151
154.90   345.607  150.805    0.000  150.805     0.000  460.786    0.000  460.786     0.000  258.974    0.000  258.974
155.00   328.789  159.143    0.000  159.143     0.000  414.138    0.000  414.138     0.000  139.943    0.000  139.943
155.10   337.618  149.548    0.000  149.548     0.000  347.729    0.000  347.729     0.000  149.292    0.000  149.292
155.20   319.424  154.216    0.000  154.216     0.000  342.242    0.000  342.242     0.000  149.895    0.000  149.895
155.30   352.086  121.420    0.000  121.420     0.000  319.366    0.000  319.366     0.000  129.588    0.000  129.588
155.40   356.207  167.516    0.000  167.516     0.000  404.411    0.000  404.411     0.000  199.458    0.000  199.458
155.50   363.571  157.832    0.000  157.832     0.000  359.274    0.000  359.274     0.000  109.883    0.000  109.883
155.60   359.479  170.588    0.000  170.588     0.000  435.494    0.000  435.494     0.000  241.079    0.000  241.079
155.70   336.928  156.496    0.000  156.496     0.000  401.253    0.000  401.253     0.000  129.588    0.000  129.588
155.80   351.660  121.059    0.000  121.059     0.000  416.300    0.000  416.300     0.000  150.097    0.000  150.097
155.90   364.089  133.987    0.000  133.987     0.000  425.765    0.000  425.765     0.000  140.546    0.000  140.546
156.00   355.890  156.959    0.000  156.959     0.000  404.626    0.000  404.626     0.000  130.191    0.000  130.191
156.10   328.400  176.378    0.000  176.378     0.000  356.723    0.000  356.723     0.000  100.131    0.000  100.131
156.20   361.630  183.157    0.000  183.157     0.000  443.882    0.000  443.882     0.000   91.184    0.000   91.184
156.30   353.214  172.150    0.000  172.150     0.000  400.217    0.000  400.217     0.000   99.930    0.000   99.930
156.40   338.972  164.879    0.000  164.879     0.000  383.355    0.000  383.355     0.000   79.623    0.000   79.623
156.50   382.989  147.786    0.000  147.786     0.000  374.709    0.000  374.709     0.000   69.670    0.000   69.670
156.60   309.427  197.672    0.000  197.672     0.000  377.820    0.000  377.820     0.000   60.119    0.000   60.119
156.70   321.786  171.698    0.000  171.698     0.000  409.081    0.000  409.081     0.000   81.030    0.000   81.030
156.80   301.813  184.306    0.000  184.306     0.000  356.120    0.000  356.120     0.000  109.682    0.000  109.682
156.90   288.091  204.185    0.000  204.185     3.632  389.410    0.000  389.410     0.000  109.682    0.000  109.682
157.00   310.581  193.849    0.000  193.849    10.895  369.260    0.000  369.260     0.000  119.836    0.000  119.836
157.10   349.014  146.876    0.000  146.876    16.343  393.815    0.000  393.815     0.000   60.119    0.000   60.119
157.20   323.138  152.451    0.000  152.451     0.000  336.318    0.000  336.318     0.000  149.493    0.000  149.493
157.30   330.861  158.918    0.000  158.918    14.527  409.078    0.000  409.078     0.000  200.665    0.000  200.665
157.40   330.451  137.236    0.000  137.236     7.263  365.889    0.000  365.889     0.000  109.883    0.000  109.883
157.50   355.366  152.472    0.000  152.472     9.079  367.014    0.000  367.014     0.000  169.198    0.000  169.198
157.60   312.152  178.440    0.000  178.440     0.000  366.886    0.000  366.886     0.000   50.769    0.000   50.769
157.70   356.776  172.786    0.000  172.786     7.263  435.235    0.000  435.235     0.000  230.724    0.000  230.724
157.80   359.022  120.163    0.000  120.163     0.000  434.240    0.000  434.240     0.000  131.196    0.000  131.196
157.90   342.255  120.549    0.000  120.549     0.000  341.376    0.000  341.376     0.000  140.546    0.000  140.546
158.00   312.209  193.243    0.000  193.243     7.263  402.636    0.000  402.636     0.000  232.132    0.000  232.132
158.10   306.398  203.392    0.000  203.392    18.158  419.629    0.000  419.629     0.000  201.268    0.000  201.268
158.20   333.138  162.077    0.000  162.077    10.895  372.419    0.000  372.419     0.000  232.132    0.000  232.132
158.30   288.976  178.921    0.000  178.921     3.632  410.504    0.000  410.504     0.000  191.918    0.000  191.918
158.40   345.507  151.532    0.000  151.532    20.190  398.660    0.000  398.660     0.000  120.841    0.000  120.841
158.50   374.048  131.930    0.000  131.930    32.685  357.157    0.000  357.157     0.000  159.446    0.000  159.446
158.60   397.935   98.714    0.000   98.714    25.422  381.109    0.000  381.109     0.000  141.752    0.000  141.752
158.70   410.830   60.327    0.000   60.327     9.079  314.788    0.000  314.788     0.000  121.042    0.000  121.042
158.80   385.516   60.565    0.000   60.565    10.895  335.757    0.000  335.757     0.000  129.990    0.000  129.990
158.90   394.470   46.023    0.000   46.023     0.000  340.340    0.000  340.340     0.000   70.273    0.000   70.273
159.00   390.593   50.140    0.000   50.140     0.000  323.219    0.000  323.219     0.000   49.965    0.000   49.965
159.10   356.022   81.354    0.000   81.354     0.000  327.370    0.000  327.370     0.000   89.977    0.000   89.977
159.20   398.040  110.780    0.000  110.780     0.000  396.328    0.000  396.328     0.000  121.444    0.000  121.444
159.30   367.469   99.587    0.000   99.587     0.000  376.526    0.000  376.526     0.000  149.292    0.000  149.292
159.40   374.973  136.495    0.000  136.495     0.000  373.111    0.000  373.111     0.000  159.848    0.000  159.848
159.50   297.579  162.982    0.000  162.982     0.000  356.293    0.000  356.293     0.000  169.198    0.000  169.198
159.60   335.855  163.965    0.000  163.965     5.448  387.854    0.000  387.854     0.000  170.806    0.000  170.806
159.70   298.521  197.710    0.000  197.710     0.000  440.510    0.000  440.510     0.000  281.293    0.000  281.293
159.80   244.679  200.387    0.000  200.387     0.000  313.187    0.000  313.187     0.000  170.203    0.000  170.203
159.90   284.788  180.481    0.000  180.481     0.000  337.311    0.000  337.311     0.000  180.558    0.000  180.558
160.00   283.672  177.171    0.000  177.171     0.000  318.159    0.000  318.159     0.000  169.399    0.000  169.399
160.10   360.136  144.519    0.000  144.519     0.000  364.162    0.000  364.162     0.000  239.873    0.000  239.873
160.20   366.899  144.331    0.000  144.331     0.000  385.995    0.000  385.995     0.000  189.506    0.000  189.506
160.30   314.034  170.787    0.000  170.787     0.000  369.782    0.000  369.782     0.000  190.511    0.000  190.511
160.40   345.582  121.055    0.000  121.055     0.000  346.953    0.000  346.953     0.000  220.772    0.000  220.772
160.50   291.020  172.766    0.000  172.766     0.000  347.127    0.000  347.127     0.000  179.352    0.000  179.352
160.60   343.633  130.409    0.000  130.409     0.000  364.638    0.000  364.638     0.000  199.660    0.000  199.660
160.70   315.085  155.019    0.000  155.019     0.000  326.937    0.000  326.937     0.000  119.434    0.000  119.434
160.80   351.751  163.456    0.000  163.456     0.000  375.315    0.000  375.315     0.000  210.014    0.000  210.014
160.90   323.418  163.832    0.000  163.832     0.000  387.465    0.000  387.465     0.000  179.352    0.000  179.352
161.00   303.626  171.964    0.000  171.964     3.632  332.817    0.000  332.817     0.000  139.541    0.000  139.541
161.10   332.081  118.910    0.000  118.910     0.000  291.615    0.000  291.615     0.000   69.670    0.000   69.670
161.20   325.594  147.524    0.000  147.524     1.816  314.829    0.000  314.829     0.000   99.628    0.000   99.628
161.30   315.754  166.370    0.000  166.370     0.000  392.135    0.000  392.135     0.000  159.446    0.000  159.446
161.40   378.172  135.945    0.000  135.945    16.515  362.605    0.000  362.605     0.000  139.339    0.000  139.339
161.50   341.029  153.576    0.000  153.576     3.805  396.112    0.000  396.112     0.000  189.104    0.000  189.104
161.60   371.229  129.634    0.000  129.634     0.000  421.015    0.000  421.015     0.000  169.198    0.000  169.198
161.70   357.882  145.360    0.000  145.360     0.000  389.195    0.000  389.195     0.000  159.446    0.000  159.446
161.80   380.703  118.391    0.000  118.391     1.902  392.089    0.000  392.089     0.000  179.151    0.000  179.151
161.90   376.362   94.109    0.000   94.109     0.000  358.843    0.000  358.843     0.000  160.451    0.000  160.451
162.00   408.976   67.091    0.000   67.091    14.527  380.329    0.000  380.329     0.000  129.588    0.000  129.588
162.10   394.323   76.815    0.000   76.815     0.000  351.365    0.000  351.365     0.000  140.144    0.000  140.144
162.20   400.154   73.534    0.000   73.534     7.350  348.510    0.000  348.510     0.000  119.836    0.000  119.836
162.30   381.094   77.805    0.000   77.805     1.902  294.034    0.000  294.034     0.000   60.320    0.000   60.320
162.40   390.327   84.636    0.000   84.636     1.859  357.287    0.000  357.287     0.000  150.901    0.000  150.901
162.50   401.185   77.241    0.000   77.241    15.218  318.374    0.000  318.374     0.000   60.923    0.000   60.923
162.60   369.067  110.245    0.000  110.245     0.000  360.700    0.000  360.700     0.000  139.541    0.000  139.541
162.70   329.245  147.525    0.000  147.525     0.000  276.526    0.000  276.526     0.000  120.037    0.000  120.037
162.80   308.519  183.242    0.000  183.242     0.000  367.099    0.000  367.099     0.000  209.813    0.000  209.813
162.90   272.488  183.174    0.000  183.174     1.902  347.645    0.000  347.645     0.000  119.434    0.000  119.434
163.00   313.233  173.727    0.000  173.727     0.000  348.464    0.000  348.464     0.000  149.292    0.000  149.292
163.10   305.440  155.228    0.000  155.228     0.000  304.064    0.000  304.064     0.000   89.977    0.000   89.977
163.20   290.473  197.176    0.000  197.176     0.000  299.480    0.000  299.480     0.000  189.104    0.000  189.104
163.30   293.162  166.526    0.000  166.526     0.000  274.017    0.000  274.017     0.000   79.623    0.000   79.623
163.40   309.056  177.823    0.000  177.823     0.000  296.584    0.000  296.584     0.000  139.339    0.000  139.339
163.50   306.771  146.614    0.000  146.614     0.000  317.381    0.000  317.381     0.000  129.387    0.000  129.387
163.60   313.845  159.793    0.000  159.793     0.000  292.996    0.000  292.996     0.000   59.918    0.000   59.918
163.70   343.611  161.605    0.000  161.605     0.000  365.631    0.000  365.631     0.000  179.151    0.000  179.151
163.80   326.085  142.018    0.000  142.018     0.000  308.260    0.000  308.260     0.000  119.434    0.000  119.434
163.90   349.044  153.348    0.000  153.348     0.000  319.715    0.000  319.715     0.000  149.493    0.000  149.493
164.00   353.438  131.988    0.000  131.988     0.000  310.463    0.000  310.463     0.000  149.694    0.000  149.694
164.10   315.809  162.405    0.000  162.405     0.000  325.595    0.000  325.595     0.000  159.446    0.000  159.446
164.20   319.508  159.014    0.000  159.014     0.000  310.204    0.000  310.204     0.000   79.824    0.000   79.824
164.30   334.963  145.944    0.000  145.944     0.000  310.722    0.000  310.722     0.000  139.943    0.000  139.943
164.40   319.249  150.753    0.000  150.753     0.000  300.433    0.000  300.433     0.000   89.575    0.000   89.575
164.50   322.241  173.102    0.000  173.102     0.000  358.755    0.000  358.755     0.000   69.670    0.000   69.670
164.60   244.540  198.561    0.000  198.561     0.000  328.407    0.000  328.407     0.000  169.198    0.000  169.198
164.70   272.730  185.348    0.000  185.348     0.000  323.002    0.000  323.002     0.000  179.151    0.000  179.151
164.80   246.370  211.687    0.000  211.687     0.000  264.850    0.000  264.850     0.000   39.811    0.000   39.811
164.90   254.387  193.613    0.000  193.613     0.000  344.359    0.000  344.359     0.000  149.292    0.000  149.292
165.00   311.374  197.057    0.000  197.057     0.000  345.786    0.000  345.786     0.000  119.434    0.000  119.434
165.10   255.154  230.143    0.000  230.143     0.000  379.378    0.000  379.378     0.000  189.104    0.000  189.104
165.20   268.971  203.018    0.000  203.018     0.000  321.314    0.000  321.314     0.000  129.387    0.000  129.387
165.30   264.332  231.038    0.000  231.038     0.000  362.127    0.000  362.127     0.000  179.151    0.000  179.151
165.40   253.596  223.290    0.000  223.290     0.000  315.390    0.000  315.390     0.000  149.292    0.000  149.292
165.50   259.999  227.309    0.000  227.309     0.000  374.447    0.000  374.447     0.000  189.104    0.000  189.104
165.60   238.674  223.736    0.000  223.736     0.000  369.433    0.000  369.433     0.000  189.104    0.000  189.104
165.70   253.701  212.166    0.000  212.166     0.000  370.991    0.000  370.991     0.000  209.009    0.000  209.009
165.80   269.799  202.111    0.000  202.111     0.000  354.302    0.000  354.302     0.000  159.245    0.000  159.245
165.90   271.277  200.901    0.000  200.901     0.000  388.026    0.000  388.026     0.000  199.056    0.000  199.056
166.00   294.867  192.643    0.000  192.643     9.511  379.593    0.000  379.593     0.000  169.198    0.000  169.198
166.10   284.216  208.510    0.000  208.510     0.000  362.603    0.000  362.603     0.000  169.801    0.000  169.801
166.20   293.541  180.751    0.000  180.751     5.707  313.359    0.000  313.359     0.000  129.688    0.000  129.688
166.30   294.880  183.805    0.000  183.805     0.000  311.975    0.000  311.975     0.000  119.534    0.000  119.534
166.40   273.209  196.434    0.000  196.434     0.000  309.728    0.000  309.728     0.000  139.339    0.000  139.339
166.50   281.957  205.522    0.000  205.522     0.000  327.755    0.000  327.755     0.000  169.600    0.000  169.600
166.60   257.943  228.461    0.000  228.461     0.000  349.632    0.000  349.632     0.000  159.245    0.000  159.245
166.70   274.482  208.679    0.000  208.679     0.000  358.972    0.000  358.972     0.000  139.339    0.000  139.339
166.80   321.350  173.530    0.000  173.530     1.816  331.430    0.000  331.430     0.000  159.446    0.000  159.446
166.90   281.877  220.012    0.000  220.012     0.000  372.418    0.000  372.418     0.000  209.813    0.000  209.813
167.00   266.929  210.639    0.000  210.639     0.000  332.037    0.000  332.037     0.000   99.528    0.000   99.528
167.10   259.965  225.057    0.000  225.057     0.000  319.889    0.000  319.889     0.000   99.528    0.000   99.528
167.20   269.016  220.169    0.000  220.169     0.000  367.703    0.000  367.703     0.000  209.913    0.000  209.913
167.30   250.904  215.473    0.000  215.473     0.000  315.694    0.000  315.694     0.000  110.285    0.000  110.285
167.40   265.970  205.358    0.000  205.358     0.000  350.931    0.000  350.931     0.000  139.339    0.000  139.339
167.50   253.563  208.680    0.000  208.680     0.000  357.890    0.000  357.890     0.000  159.245    0.000  159.245
167.60   220.848  248.868    0.000  248.868     0.000  311.848    0.000  311.848     0.000  149.292    0.000  149.292
167.70   269.315  222.671    0.000  222.671     0.000  340.296    0.000  340.296     0.000   99.528    0.000   99.528
167.80   224.608  231.292    0.000  231.292     0.000  301.255    0.000  301.255     0.000  159.245    0.000  159.245
167.90   276.378  223.983    0.000  223.983     0.000  368.266    0.000  368.266     0.000  159.245    0.000  159.245
168.00   283.825  206.149    0.000  206.149     0.000  337.009    0.000  337.009     0.000  139.339    0.000  139.339
168.10   300.450  204.777    0.000  204.777     0.000  374.533    0.000  374.533     0.000  150.095    0.000  150.095
168.20   266.902  220.189    0.000  220.189     0.000  355.036    0.000  355.036     0.000  129.387    0.000  129.387
168.30   282.930  217.251    0.000  217.251     0.000  365.761    0.000  365.761     0.000  119.434    0.000  119.434
168.40   292.021  202.151    0.000  202.151     0.000  318.633    0.000  318.633     0.000  149.493    0.000  149.493
168.50   258.842  211.588    0.000  211.588     0.000  311.675    0.000  311.675     0.000  109.481    0.000  109.481
168.60   233.892  249.614    0.000  249.614     0.000  346.001    0.000  346.001     0.000  159.245    0.000  159.245
168.70   269.122  205.696    0.000  205.696     0.000  329.141    0.000  329.141     0.000  129.387    0.000  129.387
168.80   261.858  206.339    0.000  206.339     0.000  327.584    0.000  327.584     0.000  179.553    0.000  179.553
168.90   255.197  210.604    0.000  210.604     0.000  301.383    0.000  301.383     0.000  149.292    0.000  149.292
169.00   277.105  214.088    0.000  214.088     0.000  345.701    0.000  345.701     0.000  129.387    0.000  129.387
169.10   279.162  219.279    0.000  219.279     0.000  329.530    0.000  329.530     0.000  139.339    0.000  139.339
169.20   280.362  194.451    0.000  194.451     0.000  311.890    0.000  311.890     0.000  109.481    0.000  109.481
169.30   264.009  228.839    0.000  228.839     0.000  360.356    0.000  360.356     0.000  179.955    0.000  179.955
169.40   282.472  210.386    0.000  210.386     0.000  329.919    0.000  329.919     0.000  119.434    0.000  119.434
169.50   257.714  199.436    0.000  199.436     0.000  310.940    0.000  310.940     0.000  109.481    0.000  109.481
169.60   292.447  215.703    0.000  215.703     0.000  352.487    0.000  352.487     0.000  149.292    0.000  149.292
169.70   274.735  210.811    0.000  210.811     0.000  349.850    0.000  349.850     0.000  149.292    0.000  149.292
169.80   268.963  202.616    0.000  202.616     0.000  372.936    0.000  372.936     0.000  129.588    0.000  129.588
169.90   266.995  221.811    0.000  221.811     0.000  358.539    0.000  358.539     0.000  159.245    0.000  159.245
170.00   287.070  178.015    0.000  178.015     0.000  324.426    0.000  324.426     0.000  119.434    0.000  119.434
170.10   290.088  211.423    0.000  211.423     0.000  381.625    0.000  381.625     0.000  189.104    0.000  189.104
170.20   271.906  191.608    0.000  191.608     0.000  283.744    0.000  283.744     0.000   99.528    0.000   99.528
170.30   262.618  218.966    0.000  218.966     0.000  304.627    0.000  304.627     0.000   59.717    0.000   59.717
170.40   247.533  208.310    0.000  208.310     0.000  310.681    0.000  310.681     0.000  109.481    0.000  109.481
170.50   266.978  210.100    0.000  210.100     0.000  327.281    0.000  327.281     0.000  109.682    0.000  109.682
170.60   231.083  216.100    0.000  216.100     0.000  353.135    0.000  353.135     0.000  169.198    0.000  169.198
170.70   218.211  255.998    0.000  255.998     0.000  346.651    0.000  346.651     0.000   99.528    0.000   99.528
170.80   261.095  225.446    0.000  225.446     0.000  332.340    0.000  332.340     0.000   49.764    0.000   49.764
170.90   270.262  211.706    0.000  211.706     0.000  322.481    0.000  322.481     0.000    9.953    0.000    9.953
171.00   248.953  239.663    0.000  239.663     0.000  339.516    0.000  339.516     0.000  139.339    0.000  139.339
171.10   275.995  204.687    0.000  204.687     0.000  340.380    0.000  340.380     0.000   29.858    0.000   29.858
171.20   276.317  201.648    0.000  201.648     0.000  317.683    0.000  317.683     0.000  149.292    0.000  149.292
171.30   263.761  238.865    0.000  238.865     0.000  327.195    0.000  327.195     0.000   99.729    0.000   99.729
171.40   339.530  197.533    0.000  197.533     0.000  366.540    0.000  366.540     0.000    9.953    0.000    9.953
171.50   273.148  198.623    0.000  198.623     0.000  249.071    0.000  249.071     0.000   59.918    0.000   59.918
171.60   398.664   79.832    0.000   79.832    16.343  351.148    0.000  351.148     0.000  149.292    0.000  149.292
171.70   324.535  158.412    0.000  158.412     1.816  331.174    0.000  331.174     0.000   19.906    0.000   19.906
171.80   350.873  165.689    0.000  165.689     5.448  292.821    0.000  292.821     0.000  149.895    0.000  149.895
171.90   290.749  179.166    0.000  179.166     0.000  290.921    0.000  290.921     0.000    9.953    0.000    9.953
172.00   290.041  160.403    0.000  160.403     0.000  359.448    0.000  359.448     0.000  151.102    0.000  151.102
172.10   297.021  184.902    0.000  184.902     1.816  341.461    0.000  341.461     0.000  109.481    0.000  109.481
172.20   273.014  186.983    0.000  186.983     0.000  372.851    0.000  372.851     0.000   20.107    0.000   20.107
172.30   288.769  200.911    0.000  200.911     1.816  359.057    0.000  359.057     0.000   99.729    0.000   99.729
172.40   272.032  203.540    0.000  203.540     0.000  365.629    0.000  365.629     0.000   29.858    0.000   29.858
172.50   282.001  197.896    0.000  197.896     1.816  335.843    0.000  335.843     0.000  251.233    0.000  251.233
172.60   270.556  181.271    0.000  181.271     0.000  362.905    0.000  362.905     0.000  150.700    0.000  150.700
172.70   321.573  146.235    0.000  146.235     3.632  320.580    0.000  320.580     0.000  139.541    0.000  139.541
172.80   362.449  178.497    0.000  178.497    19.974  352.056    0.000  352.056     0.000  179.352    0.000  179.352
172.90   307.250  190.817    0.000  190.817    16.343  329.098    0.000  329.098     0.000  119.434    0.000  119.434
173.00   297.269  185.989    0.000  185.989    18.158  319.587    0.000  319.587     0.000  119.836    0.000  119.836
173.10   298.810  208.357    0.000  208.357    55.513  359.924    0.000  359.924     0.000  199.056    0.000  199.056
173.20   279.303  185.037    0.000  185.037     0.000  411.156    0.000  411.156     0.000  121.444    0.000  121.444
173.30   299.744  193.937    0.000  193.937    51.535  392.132    0.000  392.132     0.000  201.067    0.000  201.067
173.40   343.378  189.000    0.000  189.000     0.000  406.184    0.000  406.184     0.000  159.647    0.000  159.647
173.50   377.529  150.594    0.000  150.594     1.816  426.592    0.000  426.592     0.000  308.738    0.000  308.738
173.60   356.354  178.736    0.000  178.736     1.816  423.869    0.000  423.869     0.000  229.116    0.000  229.116
173.70   354.684  137.335    0.000  137.335    14.527  362.864    0.000  362.864     0.000  129.789    0.000  129.789
173.80   370.216  134.488    0.000  134.488    23.606  400.476    0.000  400.476     0.000  199.257    0.000  199.257
173.90   340.304  134.848    0.000  134.848     5.448  441.074    0.000  441.074     0.000  151.705    0.000  151.705
174.00   377.458  125.747    0.000  125.747     0.000  341.464    0.000  341.464     0.000  149.292    0.000  149.292
174.10   355.994  132.749    0.000  132.749     0.000  410.594    0.000  410.594     0.000  110.486    0.000  110.486
174.20   377.860  109.005    0.000  109.005     5.448  348.770    0.000  348.770     0.000   89.575    0.000   89.575
174.30   318.104  170.446    0.000  170.446     0.000  412.755    0.000  412.755     0.000  230.121    0.000  230.121
174.40   320.845  154.927    0.000  154.927     0.000  348.208    0.000  348.208     0.000  110.084    0.000  110.084
174.50   322.679  173.093    0.000  173.093     0.000  371.987    0.000  371.987     0.000   40.213    0.000   40.213
174.60   321.032  145.206    0.000  145.206     0.000  356.292    0.000  356.292     0.000  150.499    0.000  150.499
174.70   307.209  166.865    0.000  166.865     3.632  362.130    0.000  362.130     0.000  151.303    0.000  151.303
174.80   347.932  146.354    0.000  146.354    10.895  424.255    0.000  424.255     0.000  262.191    0.000  262.191
174.90   248.412  200.712    0.000  200.712     0.000  388.848    0.000  388.848     0.000   20.308    0.000   20.308
175.00   249.813  199.841    0.000  199.841     0.000  276.521    0.000  276.521     0.000   40.213    0.000   40.213
175.10   294.329  190.503    0.000  190.503     0.000  334.718    0.000  334.718     0.000  150.096    0.000  150.096
175.20   276.910  170.693    0.000  170.693     0.000  324.342    0.000  324.342     0.000  120.640    0.000  120.640
175.30   279.637  200.497    0.000  200.497     3.632  305.493    0.000  305.493     0.000   39.811    0.000   39.811
175.40   312.294  178.080    0.000  178.080     9.166  341.983    0.000  341.983     0.000   70.072    0.000   70.072
175.50   304.364  176.936    0.000  176.936    10.895  323.563    0.000  323.563     0.000   70.675    0.000   70.675
175.60   285.976  177.215    0.000  177.215     0.000  306.570    0.000  306.570     0.000  120.640    0.000  120.640
175.70   293.982  183.003    0.000  183.003     3.632  340.511    0.000  340.511     0.000   40.213    0.000   40.213
175.80   284.290  172.666    0.000  172.666     0.000  337.227    0.000  337.227     0.000   69.670    0.000   69.670
175.90   334.772  162.887    0.000  162.887    18.245  345.484    0.000  345.484     0.000   90.380    0.000   90.380
176.00   308.187  163.174    0.000  163.174     3.718  319.241    0.000  319.241     0.000   59.918    0.000   59.918
176.10   326.733  176.331    0.000  176.331    14.527  312.323    0.000  312.323     0.000  100.131    0.000  100.131
176.20   336.071  111.285    0.000  111.285     1.816  336.401    0.000  336.401     0.000  130.392    0.000  130.392
176.30   270.500  190.392    0.000  190.392     0.000  336.405    0.000  336.405     0.000   89.575    0.000   89.575
176.40   303.423  163.782    0.000  163.782     0.000  324.559    0.000  324.559     0.000   69.670    0.000   69.670
176.50   304.705  146.572    0.000  146.572     0.000  299.094    0.000  299.094     0.000   79.623    0.000   79.623
176.60   269.673  163.069    0.000  163.069     0.000  304.974    0.000  304.974     0.000   60.119    0.000   60.119
176.70   277.734  170.791    0.000  170.791     0.000  316.473    0.000  316.473     0.000   40.012    0.000   40.012
176.80   297.183  179.561    0.000  179.561     3.632  298.013    0.000  298.013     0.000   69.670    0.000   69.670
176.90   299.337  163.995    0.000  163.995     5.448  314.830    0.000  314.830     0.000   30.261    0.000   30.261
177.00   309.858  158.096    0.000  158.096     5.448  339.129    0.000  339.129     0.000   79.824    0.000   79.824
177.10   328.786  142.965    0.000  142.965     3.632  344.920    0.000  344.920     0.000  141.149    0.000  141.149
177.20   329.336  134.514    0.000  134.514     0.000  316.949    0.000  316.949     0.000   89.977    0.000   89.977
177.30   304.047  153.795    0.000  153.795    19.974  363.813    0.000  363.813     0.000  171.611    0.000  171.611
177.40   307.308  173.533    0.000  173.533    14.527  365.845    0.000  365.845     0.000  150.499    0.000  150.499
177.50   290.430  172.870    0.000  172.870     0.000  300.909    0.000  300.909     0.000  109.883    0.000  109.883
177.60   308.971  181.993    0.000  181.993     0.000  376.179    0.000  376.179     0.000  120.439    0.000  120.439
177.70   266.434  214.430    0.000  214.430     0.000  306.789    0.000  306.789     0.000  129.789    0.000  129.789
177.80   273.466  195.035    0.000  195.035     0.000  294.900    0.000  294.900     0.000  110.084    0.000  110.084
177.90   283.286  174.986    0.000  174.986     0.000  312.410    0.000  312.410     0.000  129.990    0.000  129.990
178.00   284.854  193.873    0.000  193.873     0.000  361.566    0.000  361.566     0.000  200.665    0.000  200.665
178.10   335.701  138.721    0.000  138.721     0.000  299.093    0.000  299.093     0.000  230.724    0.000  230.724
178.20   319.947  143.612    0.000  143.612     0.000  276.959    0.000  276.959     0.000  170.806    0.000  170.806
178.30   339.463  116.183    0.000  116.183     0.000  314.053    0.000  314.053     0.000  109.682    0.000  109.682
178.40   312.461  171.023    0.000  171.023     0.000  314.356    0.000  314.356     0.000  180.759    0.000  180.759
178.50   395.585   87.470    0.000   87.470     0.000  323.735    0.000  323.735     0.000  179.955    0.000  179.955
178.60   340.036  149.573    0.000  149.573     1.816  318.116    0.000  318.116     0.000  210.417    0.000  210.417
178.70   333.724  173.172    0.000  173.172     0.000  395.809    0.000  395.809     0.000  229.920    0.000  229.920
178.80   316.239  159.133    0.000  159.133     0.000  364.807    0.000  364.807     0.000  282.298    0.000  282.298
178.90   319.556  137.802    0.000  137.802     0.000  318.895    0.000  318.895     0.000  229.719    0.000  229.719
179.00   364.993  136.981    0.000  136.981     0.000  316.343    0.000  316.343     0.000  159.446    0.000  159.446
179.10   328.930  130.429    0.000  130.429     0.000  307.265    0.000  307.265     0.000  170.806    0.000  170.806
179.20   377.099   81.437    0.000   81.437     0.000  301.904    0.000  301.904     0.000  130.191    0.000  130.191
179.30   413.102   85.414    0.000   85.414     0.000  321.273    0.000  321.273     0.000  260.985    0.000  260.985
179.40   361.264   92.192    0.000   92.192     0.000  280.243    0.000  280.243     0.000  160.049    0.000  160.049
179.50   367.217  105.425    0.000  105.425     0.000  316.084    0.000  316.084     0.000  209.813    0.000  209.813
179.60   371.700   94.235    0.000   94.235     1.816  264.334    0.000  264.334     0.000  141.149    0.000  141.149
179.70   371.147   84.747    0.000   84.747     0.000  307.914    0.000  307.914     0.000   79.623    0.000   79.623
179.80   320.862  150.739    0.000  150.739     1.816  323.649    0.000  323.649     0.000  251.233    0.000  251.233
179.90   345.274  106.974    0.000  106.974     0.000  282.147    0.000  282.147     0.000   79.623    0.000   79.623
180.00   284.999  185.367    0.000  185.367     0.000  312.624    0.000  312.624     0.000  260.181    0.000  260.181
180.10   255.165  189.597    0.000  189.597     0.000  308.042    0.000  308.042     0.000  130.593    0.000  130.593
180.20   279.623  189.606    0.000  189.606     0.000  308.347    0.000  308.347     0.000  189.506    0.000  189.506
180.30   263.924  188.024    0.000  188.024     0.000  271.899    0.000  271.899     0.000  100.332    0.000  100.332
180.40   312.206  151.817    0.000  151.817     0.000  295.592    0.000  295.592     0.000  240.878    0.000  240.878
180.50   316.335  168.193    0.000  168.193     0.000  301.342    0.000  301.342     0.000  231.529    0.000  231.529
180.60   302.259  159.580    0.000  159.580     0.000  333.162    0.000  333.162     0.000  270.737    0.000  270.737
180.70   305.400  159.681    0.000  159.681     0.000  305.623    0.000  305.623     0.000  130.392    0.000  130.392
180.80   316.699  131.775    0.000  131.775     0.000  303.460    0.000  303.460     0.000  210.216    0.000  210.216
180.90   327.996  162.241    0.000  162.241     0.000  312.582    0.000  312.582     0.000  201.670    0.000  201.670
181.00   314.822  105.393    0.000  105.393     0.000  264.247    0.000  264.247     0.000  220.369    0.000  220.369
181.10   395.843   77.691    0.000   77.691     0.000  333.855    0.000  333.855     0.000  169.801    0.000  169.801
181.20   378.012   91.346    0.000   91.346     0.000  314.442    0.000  314.442     0.000  200.062    0.000  200.062
181.30   388.548   66.516    0.000   66.516     0.000  295.159    0.000  295.159     0.000  149.694    0.000  149.694
181.40   383.090   94.953    0.000   94.953     0.000  305.621    0.000  305.621     0.000  210.014    0.000  210.014
181.50   361.978   85.188    0.000   85.188     0.000  272.935    0.000  272.935     0.000  130.191    0.000  130.191
181.60   378.128   86.412    0.000   86.412     0.000  318.462    0.000  318.462     0.000  180.357    0.000  180.357
181.70   353.453   87.059    0.000   87.059     0.000  297.235    0.000  297.235     0.000   99.729    0.000   99.729
181.80   393.181   85.156    0.000   85.156     0.000  302.596    0.000  302.596     0.000  220.369    0.000  220.369
181.90   351.838  116.287    0.000  116.287     0.000  298.445    0.000  298.445     0.000  179.754    0.000  179.754
182.00   341.098  124.462    0.000  124.462     0.000  341.378    0.000  341.378     0.000  189.305    0.000  189.305
182.10   298.253  169.491    0.000  169.491     0.000  312.712    0.000  312.712     0.000  141.350    0.000  141.350
182.20   316.671  142.840    0.000  142.840     0.000  281.974    0.000  281.974     0.000  170.002    0.000  170.002
182.30   351.500  118.795    0.000  118.795     0.000  319.457    0.000  319.457     0.000  180.357    0.000  180.357
182.40   338.230  114.849    0.000  114.849     7.263  269.003    0.000  269.003     0.000  110.486    0.000  110.486
182.50   343.330  110.028    0.000  110.028     0.000  329.488    0.000  329.488     0.000  160.250    0.000  160.250
182.60   346.284  129.877    0.000  129.877     0.000  298.965    0.000  298.965     0.000  161.055    0.000  161.055
182.70   365.097  120.461    0.000  120.461     0.000  315.003    0.000  315.003     0.000  139.541    0.000  139.541
182.80   312.570  108.055    0.000  108.055     0.000  251.969    0.000  251.969     0.000   50.568    0.000   50.568
182.90   327.282  171.507    0.000  171.507     0.000  275.098    0.000  275.098     0.000  119.434    0.000  119.434
183.00   364.588  119.491    0.000  119.491     0.000  298.748    0.000  298.748     0.000  139.742    0.000  139.742
183.10   380.316   99.014    0.000   99.014     0.000  280.112    0.000  280.112     0.000  149.493    0.000  149.493
183.20   355.301  119.670    0.000  119.670     0.000  248.856    0.000  248.856     0.000   99.528    0.000   99.528
183.30   347.696  100.941    0.000  100.941     0.000  258.324    0.000  258.324     0.000  119.836    0.000  119.836
183.40   363.959  111.679    0.000  111.679     0.000  277.131    0.000  277.131     0.000  170.002    0.000  170.002
183.50   401.992  102.255    0.000  102.255     0.000  293.645    0.000  293.645     0.000  119.434    0.000  119.434
183.60   357.833  126.322    0.000  126.322     0.000  293.255    0.000  293.255     0.000  189.506    0.000  189.506
183.70   455.959   79.044    0.000   79.044    16.515  352.184    0.000  352.184     0.000  230.322    0.000  230.322
183.80   394.236   95.320    0.000   95.320     0.000  294.768    0.000  294.768     0.000  159.647    0.000  159.647
183.90   342.617  146.855    0.000  146.855     0.000  317.944    0.000  317.944     0.000   70.273    0.000   70.273
184.00   287.032  202.468    0.000  202.468     0.000  328.103    0.000  328.103     0.000  119.836    0.000  119.836
184.10   302.529  178.833    0.000  178.833     0.000  335.671    0.000  335.671     0.000  149.895    0.000  149.895
184.20   310.779  176.704    0.000  176.704     0.000  350.673    0.000  350.673     0.000  179.754    0.000  179.754
184.30   288.496  198.645    0.000  198.645     0.000  331.390    0.000  331.390     0.000   49.764    0.000   49.764
184.40   349.967  167.895    0.000  167.895     0.000  365.760    0.000  365.760     0.000  159.848    0.000  159.848
184.50   327.438  151.167    0.000  151.167     3.805  319.932    0.000  319.932     0.000  169.198    0.000  169.198
184.60   301.935  191.671    0.000  191.671     0.000  326.159    0.000  326.159     0.000  199.056    0.000  199.056
184.70   304.475  191.929    0.000  191.929     0.000  333.595    0.000  333.595     0.000  200.062    0.000  200.062
184.80   316.239  176.372    0.000  176.372     7.263  380.980    0.000  380.980     0.000  219.364    0.000  219.364
184.90   318.388  168.647    0.000  168.647     1.816  332.038    0.000  332.038     0.000  209.411    0.000  209.411
185.00   370.352  148.663    0.000  148.663     0.000  396.630    0.000  396.630     0.000  199.861    0.000  199.861
185.10   377.289  105.117    0.000  105.117     0.000  350.368    0.000  350.368     0.000  220.369    0.000  220.369
185.20   358.514  130.699    0.000  130.699     0.000  336.532    0.000  336.532     0.000   90.380    0.000   90.380
185.30   372.035   89.742    0.000   89.742     0.000  302.207    0.000  302.207     0.000   79.824    0.000   79.824
185.40   255.055  213.437    0.000  213.437     0.000  297.538    0.000  297.538     0.000  139.943    0.000  139.943
185.50   360.316  120.321    0.000  120.321     9.079  312.540    0.000  312.540     0.000  171.209    0.000  171.209
185.60   326.835  138.825    0.000  138.825     0.000  261.869    0.000  261.869     0.000   79.824    0.000   79.824
185.70   373.151   87.528    0.000   87.528     0.000  329.226    0.000  329.226     0.000  180.558    0.000  180.558
185.80   346.543  113.428    0.000  113.428     0.000  391.482    0.000  391.482     0.000  241.079    0.000  241.079
185.90   379.691   80.101    0.000   80.101     0.000  301.818    0.000  301.818     0.000  230.724    0.000  230.724
186.00   401.034   95.520    0.000   95.520     0.000  358.497    0.000  358.497     0.000  269.731    0.000  269.731
186.10   415.658   69.152    0.000   69.152     0.000  358.194    0.000  358.194     0.000  189.104    0.000  189.104
186.20   417.830   72.715    0.000   72.715     0.000  380.847    0.000  380.847     0.000  199.458    0.000  199.458
186.30   388.172   80.996    0.000   80.996     0.000  374.103    0.000  374.103     0.000  220.570    0.000  220.570
186.40   315.169  162.281    0.000  162.281     0.000  380.460    0.000  380.460     0.000  199.660    0.000  199.660
186.50   333.325  138.439    0.000  138.439     0.000  329.012    0.000  329.012     0.000  179.553    0.000  179.553
186.60   312.980  161.718    0.000  161.718     0.000  376.698    0.000  376.698     0.000  220.772    0.000  220.772
186.70   355.233  140.713    0.000  140.713     0.000  373.414    0.000  373.414     0.000  308.738    0.000  308.738
186.80   379.777  109.499    0.000  109.499     0.000  326.851    0.000  326.851     0.000  170.002    0.000  170.002
186.90   390.543   56.101    0.000   56.101     0.000  281.627    0.000  281.627     0.000  120.037    0.000  120.037
187.00   382.795   86.950    0.000   86.950     0.000  323.347    0.000  323.347     0.000  159.546    0.000  159.546
187.10   407.137   68.054    0.000   68.054     5.448  377.432    0.000  377.432     0.000  261.387    0.000  261.387
187.20   385.131   87.018    0.000   87.018     0.000  290.793    0.000  290.793     0.000  189.305    0.000  189.305
187.30   383.163   55.946    0.000   55.946     0.000  229.745    0.000  229.745     0.000   89.977    0.000   89.977
187.40   402.669  101.587    0.000  101.587    29.053  284.654    0.000  284.654     0.000  169.801    0.000  169.801
187.50   355.614   97.909    0.000   97.909     0.000  333.938    0.000  333.938     0.000  159.245    0.000  159.245
187.60   421.696   41.145    0.000   41.145     1.816  229.227    0.000  229.227     0.000   89.575    0.000   89.575
187.70   441.058   61.499    0.000   61.499     0.000  332.686    0.000  332.686     0.000  139.339    0.000  139.339
187.80   419.101   48.556    0.000   48.556     0.000  339.082    0.000  339.082     0.000   70.273    0.000   70.273
187.90   422.474   60.696    0.000   60.696     0.000  297.753    0.000  297.753     0.000  119.434    0.000  119.434
188.00   406.371   65.753    0.000   65.753     0.000  320.753    0.000  320.753     0.000   60.119    0.000   60.119
188.10   413.202   67.073    0.000   67.073     0.000  327.454    0.000  327.454     0.000   89.575    0.000   89.575
188.20   413.233   64.967    0.000   64.967     0.000  283.054    0.000  283.054     0.000   49.764    0.000   49.764
188.30   430.044   65.679    0.000   65.679     0.000  350.282    0.000  350.282     0.000  119.434    0.000  119.434
188.40   413.773   79.140    0.000   79.140     0.000  348.986    0.000  348.986     0.000   99.528    0.000   99.528
188.50   403.850   48.487    0.000   48.487     0.000  292.392    0.000  292.392     0.000   59.717    0.000   59.717
188.60   433.136   66.766    0.000   66.766     0.000  253.568    0.000  253.568     0.000   89.575    0.000   89.575
188.70   441.078   74.365    0.000   74.365     0.000  376.094    0.000  376.094     0.000  139.339    0.000  139.339
188.80   389.046   71.561    0.000   71.561     0.000  203.720    0.000  203.720     0.000   19.906    0.000   19.906
188.90   443.964   64.458    0.000   64.458     0.000  356.724    0.000  356.724     0.000  129.387    0.000  129.387
189.00   391.004   95.534    0.000   95.534     0.000  276.741    0.000  276.741     0.000  109.883    0.000  109.883
189.10   369.381  124.041    0.000  124.041     0.000  317.770    0.000  317.770     0.000  149.292    0.000  149.292
189.20   356.792  127.618    0.000  127.618     0.000  306.486    0.000  306.486     0.000  109.481    0.000  109.481
189.30   375.177   94.023    0.000   94.023     0.000  296.326    0.000  296.326     0.000  119.434    0.000  119.434
189.40   433.396   48.079    0.000   48.079     0.000  307.090    0.000  307.090     0.000  119.434    0.000  119.434
189.50   427.759   49.984    0.000   49.984     0.000  303.547    0.000  303.547     0.000  129.387    0.000  129.387
189.60   376.702   63.783    0.000   63.783     0.000  282.360    0.000  282.360     0.000  109.481    0.000  109.481
189.70   394.471   90.845    0.000   90.845     0.000  377.260    0.000  377.260     0.000  109.481    0.000  109.481
189.80   397.430   90.090    0.000   90.090     0.000  387.505    0.000  387.505     0.000  189.104    0.000  189.104
189.90   396.645   71.063    0.000   71.063     0.000  267.144    0.000  267.144     0.000   79.623    0.000   79.623
190.00   392.774   85.156    0.000   85.156     0.000  282.751    0.000  282.751     0.000   69.670    0.000   69.670
190.10   397.688   99.793    0.000   99.793     0.000  347.643    0.000  347.643     0.000  130.593    0.000  130.593
190.20   402.268   75.279    0.000   75.279     0.000  331.431    0.000  331.431     0.000   39.811    0.000   39.811
190.30   421.681   76.405    0.000   76.405     0.000  307.438    0.000  307.438     0.000   50.367    0.000   50.367
190.40   384.690  113.088    0.000  113.088     0.000  350.972    0.000  350.972     0.000  119.434    0.000  119.434
190.50   393.720   78.916    0.000   78.916     0.000  247.342    0.000  247.342     0.000   39.811    0.000   39.811
190.60   354.241  104.101    0.000  104.101     0.000  310.464    0.000  310.464     0.000   49.764    0.000   49.764
190.70   391.313   67.967    0.000   67.967     0.000  285.216    0.000  285.216     0.000   29.858    0.000   29.858
190.80   406.980   58.621    0.000   58.621     0.000  304.108    0.000  304.108     0.000   29.858    0.000   29.858
190.90   412.556   54.524    0.000   54.524     0.000  300.562    0.000  300.562     0.000   69.670    0.000   69.670
191.00   444.237   40.472    0.000   40.472     0.000  319.673    0.000  319.673     0.000   39.811    0.000   39.811
191.10   412.080   65.231    0.000   65.231     0.000  228.449    0.000  228.449     0.000    0.000    0.000    0.000
191.20   395.618   62.777    0.000   62.777     0.000  240.684    0.000  240.684     0.000    0.000    0.000    0.000
191.30   408.083   66.402    0.000   66.402     0.000  281.755    0.000  281.755     0.000  119.635    0.000  119.635
191.40   392.371   74.731    0.000   74.731     0.000  298.964    0.000  298.964     0.000  149.694    0.000  149.694
191.50   402.624   80.396    0.000   80.396     0.000  302.163    0.000  302.163     0.000  131.196    0.000  131.196
191.60   395.758   61.934    0.000   61.934     0.000  292.219    0.000  292.219     0.000   80.226    0.000   80.226
191.70   404.603   73.621    0.000   73.621     0.000  257.113    0.000  257.113     0.000   59.918    0.000   59.918
191.80   391.978   79.542    0.000   79.542     0.000  268.051    0.000  268.051     0.000  139.943    0.000  139.943
191.90   397.971   68.261    0.000   68.261     0.000  293.990    0.000  293.990     0.000  149.292    0.000  149.292
192.00   378.665   93.622    0.000   93.622     0.000  258.496    0.000  258.496     0.000  139.339    0.000  139.339
192.10   395.009   51.813    0.000   51.813     0.000  263.986    0.000  263.986     0.000  129.387    0.000  129.387
192.20   376.951   97.662    0.000   97.662     0.000  359.059    0.000  359.059     0.000  139.339    0.000  139.339
192.30   391.843  114.640    0.000  114.640     0.000  317.553    0.000  317.553     0.000  159.245    0.000  159.245
192.40   335.502  138.654    0.000  138.654     0.000  311.240    0.000  311.240     0.000   99.930    0.000   99.930
192.50   333.095  132.172    0.000  132.172     0.000  283.703    0.000  283.703     0.000   20.308    0.000   20.308
192.60   368.682  127.967    0.000  127.967     0.000  346.306    0.000  346.306     0.000   71.077    0.000   71.077
192.70   368.683  108.413    0.000  108.413     0.000  304.628    0.000  304.628     0.000    9.953    0.000    9.953
192.80   436.354   55.228    0.000   55.228     0.000  336.103    0.000  336.103     0.000   30.060    0.000   30.060
192.90   407.081   88.246    0.000   88.246     0.000  309.125    0.000  309.125     0.000   19.906    0.000   19.906
193.00   401.942   70.802    0.000   70.802     0.000  308.087    0.000  308.087     0.000  109.481    0.000  109.481
193.10   385.947   28.552    0.000   28.552     0.000  271.770    0.000  271.770     0.000    0.000    0.000    0.000
193.20   409.526   62.810    0.000   62.810     0.000  295.982    0.000  295.982     0.000   10.154    0.000   10.154
193.30   406.634   66.207    0.000   66.207     0.000  333.595    0.000  333.595     0.000   30.060    0.000   30.060
193.40   405.937   68.534    0.000   68.534     0.000  314.745    0.000  314.745     0.000   19.906    0.000   19.906
193.50   348.245  100.117    0.000  100.117     0.000  329.531    0.000  329.531     0.000   29.858    0.000   29.858
193.60   332.695  131.165    0.000  131.165     0.000  328.926    0.000  328.926     0.000   30.261    0.000   30.261
193.70   352.981  118.564    0.000  118.564     0.000  347.430    0.000  347.430     0.000   70.474    0.000   70.474
193.80   381.715  111.201    0.000  111.201     0.000  337.833    0.000  337.833     0.000   30.060    0.000   30.060
193.90   388.252   90.827    0.000   90.827     0.000  356.510    0.000  356.510     0.000   29.858    0.000   29.858
194.00   389.886  113.603    0.000  113.603     0.000  393.605    0.000  393.605     0.000   69.670    0.000   69.670
194.10   371.323   94.827    0.000   94.827     0.000  359.623    0.000  359.623     0.000   39.811    0.000   39.811
194.20   395.835  134.942    0.000  134.942     0.000  348.727    0.000  348.727     0.000   19.906    0.000   19.906
194.30   343.141  132.196    0.000  132.196     0.000  346.652    0.000  346.652     0.000   19.906    0.000   19.906
194.40   316.231  133.322    0.000  133.322     0.000  308.952    0.000  308.952     0.000   29.858    0.000   29.858
194.50   373.099  103.953    0.000  103.953     0.000  356.510    0.000  356.510     0.000   49.965    0.000   49.965
194.60   386.650  112.071    0.000  112.071     0.000  330.915    0.000  330.915     0.000   19.906    0.000   19.906
194.70   392.726  117.297    0.000  117.297     0.000  400.954    0.000  400.954     0.000   29.858    0.000   29.858
194.80   372.677  131.491    0.000  131.491     3.805  352.359    0.000  352.359     0.000    9.953    0.000    9.953
194.90   377.497  144.429    0.000  144.429     0.000  344.923    0.000  344.923     0.000    9.953    0.000    9.953
195.00   397.009  119.273    0.000  119.273     1.816  322.009    0.000  322.009     0.000    9.953    0.000    9.953
195.10   390.590  140.876    0.000  140.876    14.873  393.778    0.000  393.778     0.000   59.717    0.000   59.717
195.20   413.809  112.599    0.000  112.599     1.816  341.118    0.000  341.118     0.000   39.811    0.000   39.811
195.30   368.553  115.327    0.000  115.327    10.981  308.606    0.000  308.606     0.000   19.906    0.000   19.906
195.40   402.285  105.885    0.000  105.885     0.000  398.274    0.000  398.274     0.000   19.906    0.000   19.906
195.50   382.969  117.186    0.000  117.186     0.000  308.433    0.000  308.433     0.000   10.154    0.000   10.154
195.60   368.912  121.065    0.000  121.065     0.000  352.965    0.000  352.965     0.000   19.906    0.000   19.906
195.70   353.431  120.571    0.000  120.571     0.000  369.221    0.000  369.221     0.000   49.764    0.000   49.764
195.80   408.965   96.245    0.000   96.245     0.000  365.070    0.000  365.070     0.000   19.906    0.000   19.906
195.90   428.423  107.997    0.000  107.997     0.000  373.803    0.000  373.803     0.000   19.906    0.000   19.906
196.00   368.912  155.771    0.000  155.771     0.000  359.450    0.000  359.450     0.000   69.670    0.000   69.670
196.10   369.086  104.492    0.000  104.492     0.000  383.055    0.000  383.055     0.000   40.012    0.000   40.012
196.20   411.238   37.682    0.000   37.682     0.000  309.903    0.000  309.903     0.000   49.764    0.000   49.764
196.30   407.743   64.244    0.000   64.244     0.000  319.501    0.000  319.501     0.000   69.670    0.000   69.670
196.40   338.732   95.180    0.000   95.180     0.000  294.425    0.000  294.425     0.000   89.776    0.000   89.776
196.50   398.094   77.806    0.000   77.806     0.000  374.409    0.000  374.409     0.000   89.776    0.000   89.776
196.60   408.412   91.178    0.000   91.178     0.000  320.530    0.000  320.530     0.000   20.207    0.000   20.207
196.70   424.300   66.736    0.000   66.736     0.000  330.909    0.000  330.909     0.000   20.308    0.000   20.308
196.80   349.418  113.554    0.000  113.554     0.000  247.122    0.000  247.122     0.000    0.000    0.000    0.000
196.90   371.755   79.548    0.000   79.548     0.000  264.675    0.000  264.675     0.000    9.953    0.000    9.953
197.00   406.625   68.882    0.000   68.882     0.000  255.078    0.000  255.078     0.000    9.953    0.000    9.953
197.10   380.329   75.274    0.000   75.274     0.000  297.792    0.000  297.792     0.000   20.308    0.000   20.308
197.20   401.139   58.339    0.000   58.339     0.000  256.243    0.000  256.243     0.000    9.953    0.000    9.953
197.30   415.373   85.125    0.000   85.125     0.000  273.323    0.000  273.323     0.000   59.717    0.000   59.717
197.40   392.513   77.603    0.000   77.603     0.000  282.618    0.000  282.618     0.000   29.858    0.000   29.858
197.50   384.998  101.838    0.000  101.838     0.000  278.467    0.000  278.467     0.000   49.764    0.000   49.764
197.60   397.902   84.228    0.000   84.228     0.000  222.177    0.000  222.177     0.000   19.906    0.000   19.906
197.70   431.250   87.917    0.000   87.917     0.000  327.278    0.000  327.278     0.000   89.575    0.000   89.575
197.80   423.987   47.843    0.000   47.843     0.000  267.879    0.000  267.879     0.000    0.000    0.000    0.000
197.90   379.049   94.737    0.000   94.737     0.000  292.216    0.000  292.216     0.000   19.906    0.000   19.906
198.00   369.827  100.529    0.000  100.529     0.000  323.041    0.000  323.041     0.000   49.764    0.000   49.764
198.10   404.573   90.864    0.000   90.864     0.000  335.539    0.000  335.539     0.000   39.811    0.000   39.811
198.20   410.838   82.024    0.000   82.024     0.000  308.253    0.000  308.253     0.000   29.858    0.000   29.858
198.30   400.848   89.836    0.000   89.836     0.000  252.397    0.000  252.397     0.000    0.000    0.000    0.000
198.40   371.345   95.825    0.000   95.825     0.000  299.043    0.000  299.043     0.000   20.107    0.000   20.107
198.50   453.092   80.959    0.000   80.959     0.000  269.647    0.000  269.647     0.000    0.000    0.000    0.000
198.60   415.034   73.235    0.000   73.235     0.000  294.466    0.000  294.466     0.000   29.858    0.000   29.858
198.70   417.686   73.641    0.000   73.641     0.000  291.350    0.000  291.350     0.000    9.953    0.000    9.953
198.80   418.336   82.586    0.000   82.586     0.000  328.790    0.000  328.790     0.000   59.717    0.000   59.717
198.90   439.281   62.565    0.000   62.565     0.000  300.428    0.000  300.428     0.000    9.953    0.000    9.953
199.00   410.921   70.144    0.000   70.144     0.000  258.231    0.000  258.231     0.000    0.000    0.000    0.000
199.10   388.466   73.596    0.000   73.596     0.000  275.008    0.000  275.008     0.000   19.906    0.000   19.906
199.20   364.014   94.119    0.000   94.119     0.000  311.278    0.000  311.278     0.000   30.261    0.000   30.261
199.30   372.912  102.939    0.000  102.939     0.000  319.105    0.000  319.105     0.000   20.107    0.000   20.107
199.40   312.996  151.831    0.000  151.831     0.000  293.986    0.000  293.986     0.000    9.953    0.000    9.953
199.50   353.270  143.707    0.000  143.707     0.000  316.080    0.000  316.080     0.000   60.923    0.000   60.923
199.60   321.776  147.740    0.000  147.740     0.000  290.621    0.000  290.621     0.000   19.906    0.000   19.906
199.70   282.779  216.720    0.000  216.720     0.000  417.988    0.000  417.988     0.000  111.291    0.000  111.291
199.80   342.887  131.279    0.000  131.279     0.000  306.487    0.000  306.487     0.000  149.292    0.000  149.292
199.90   325.973  119.947    0.000  119.947     0.000  293.775    0.000  293.775     0.000   89.575    0.000   89.575
200.00   323.966  129.017    0.000  129.017     0.000  284.220    0.000  284.220     0.000   79.623    0.000   79.623
200.10   309.611  139.489    0.000  139.489     0.000  307.741    0.000  307.741     0.000   99.528    0.000   99.528
200.20   326.364  132.061    0.000  132.061     0.000  299.957    0.000  299.957     0.000   79.623    0.000   79.623
200.30   335.466  111.027    0.000  111.027     0.000  288.285    0.000  288.285     0.000   99.528    0.000   99.528
200.40   318.182  144.908    0.000  144.908     0.000  327.498    0.000  327.498     0.000  179.151    0.000  179.151
200.50   334.828  133.576    0.000  133.576     0.000  329.661    0.000  329.661     0.000  150.298    0.000  150.298
200.60   303.778  203.586    0.000  203.586     0.000  327.153    0.000  327.153     0.000  149.292    0.000  149.292
200.70   270.382  181.806    0.000  181.806     0.000  242.198    0.000  242.198     0.000   69.670    0.000   69.670
200.80   274.911  221.140    0.000  221.140     0.000  311.025    0.000  311.025     0.000   39.811    0.000   39.811
200.90   332.688  175.995    0.000  175.995     0.000  285.171    0.000  285.171     0.000   99.528    0.000   99.528
201.00   320.124  182.771    0.000  182.771     0.000  285.042    0.000  285.042     0.000   49.764    0.000   49.764
201.10   319.329  195.954    0.000  195.954     0.000  338.999    0.000  338.999     0.000  180.156    0.000  180.156
201.20   294.631  208.764    0.000  208.764     0.000  351.105    0.000  351.105     0.000   99.528    0.000   99.528
201.30   344.457  116.614    0.000  116.614     0.000  256.118    0.000  256.118     0.000    0.000    0.000    0.000
201.40   324.925  151.089    0.000  151.089     0.000  278.039    0.000  278.039     0.000   69.670    0.000   69.670
201.50   325.939  132.458    0.000  132.458     0.000  288.761    0.000  288.761     0.000    9.953    0.000    9.953
201.60   326.942  141.228    0.000  141.228     0.000  278.816    0.000  278.816     0.000   29.858    0.000   29.858
201.70   327.065  155.195    0.000  155.195     0.000  293.993    0.000  293.993     0.000   49.764    0.000   49.764
201.80   320.731  126.730    0.000  126.730     0.000  259.448    0.000  259.448     0.000   59.717    0.000   59.717
201.90   327.695  146.151    0.000  146.151     0.000  272.332    0.000  272.332     0.000    0.000    0.000    0.000
202.00   319.498  130.839    0.000  130.839     0.000  264.766    0.000  264.766     0.000    0.000    0.000    0.000
202.10   349.142  116.748    0.000  116.748     0.000  309.467    0.000  309.467     0.000   39.811    0.000   39.811
202.20   332.820  116.550    0.000  116.550     0.000  293.729    0.000  293.729     0.000   89.575    0.000   89.575
202.30   311.463  139.046    0.000  139.046     0.000  283.141    0.000  283.141     0.000   29.858    0.000   29.858
202.40   390.319  118.589    0.000  118.589     0.000  300.607    0.000  300.607     0.000   89.575    0.000   89.575
202.50   320.722  151.313    0.000  151.313     0.000  283.530    0.000  283.530     0.000   49.764    0.000   49.764
202.60   330.720  137.654    0.000  137.654     1.816  282.665    0.000  282.665     0.000   79.623    0.000   79.623
202.70   313.949  154.555    0.000  154.555     0.000  284.740    0.000  284.740     0.000   59.717    0.000   59.717
202.80   344.505  131.865    0.000  131.865     0.000  315.133    0.000  315.133     0.000   69.670    0.000   69.670
202.90   337.416  158.105    0.000  158.105     0.000  321.359    0.000  321.359     0.000  100.131    0.000  100.131
203.00   297.032  153.924    0.000  153.924     0.000  259.405    0.000  259.405     0.000   29.858    0.000   29.858
203.10   323.991  154.652    0.000  154.652     0.000  318.937    0.000  318.937     0.000  110.084    0.000  110.084
203.20   333.020  142.124    0.000  142.124     0.000  283.832    0.000  283.832     0.000    9.953    0.000    9.953
203.30   308.803  139.993    0.000  139.993     0.000  274.882    0.000  274.882     0.000   29.858    0.000   29.858
203.40   323.975  141.495    0.000  141.495     0.000  266.236    0.000  266.236     0.000   19.906    0.000   19.906
203.50   322.655  139.682    0.000  139.682     0.000  265.197    0.000  265.197     0.000   99.528    0.000   99.528
203.60   313.357  151.610    0.000  151.610     0.000  278.513    0.000  278.513     0.000   99.729    0.000   99.729
203.70   337.543  137.290    0.000  137.290     0.000  290.188    0.000  290.188     0.000   89.575    0.000   89.575
203.80   357.972  140.193    0.000  140.193     0.000  256.292    0.000  256.292     0.000    0.000    0.000    0.000
203.90   330.747  125.637    0.000  125.637     0.000  240.815    0.000  240.815     0.000    0.000    0.000    0.000
204.00   324.540  118.355    0.000  118.355     0.000  254.476    0.000  254.476     0.000    0.000    0.000    0.000
204.10   347.095  135.530    0.000  135.530     0.000  257.805    0.000  257.805     0.000   19.906    0.000   19.906
204.20   303.623  154.690    0.000  154.690     0.000  235.540    0.000  235.540     0.000    0.000    0.000    0.000
204.30   323.013  138.095    0.000  138.095     0.000  250.369    0.000  250.369     0.000    0.000    0.000    0.000
204.40   340.074  143.928    0.000  143.928     0.000  265.285    0.000  265.285     0.000    0.000    0.000    0.000
204.50   353.431  130.561    0.000  130.561     0.000  272.332    0.000  272.332     0.000    0.000    0.000    0.000
204.60   345.515  158.846    0.000  158.846     0.000  262.345    0.000  262.345     0.000   29.858    0.000   29.858
204.70   310.108  170.716    0.000  170.716     0.000  229.530    0.000  229.530     0.000    0.000    0.000    0.000
204.80   258.712  188.256    0.000  188.256     0.000  244.012    0.000  244.012     0.000    0.000    0.000    0.000
204.90   298.593  159.372    0.000  159.372     0.000  259.491    0.000  259.491     0.000   29.858    0.000   29.858
205.00   298.831  171.719    0.000  171.719     0.000  264.593    0.000  264.593     0.000   29.858    0.000   29.858
205.10   357.229  132.056    0.000  132.056     0.000  267.359    0.000  267.359     0.000    0.000    0.000    0.000
205.20   320.474  201.096    0.000  201.096     0.000  287.681    0.000  287.681     0.000   40.414    0.000   40.414
205.30   348.981  138.552    0.000  138.552     0.000  253.135    0.000  253.135     0.000    9.953    0.000    9.953
205.40   314.996  161.006    0.000  161.006     0.000  242.845    0.000  242.845     0.000    0.000    0.000    0.000
205.50   301.745  195.264    0.000  195.264     0.000  266.668    0.000  266.668     0.000   29.858    0.000   29.858
205.60   351.149  159.383    0.000  159.383     0.000  267.793    0.000  267.793     0.000   19.906    0.000   19.906
205.70   355.908  148.716    0.000  148.716     0.000  261.869    0.000  261.869     0.000    0.000    0.000    0.000
205.80   364.030  148.520    0.000  148.520     0.000  316.170    0.000  316.170     0.000    9.953    0.000    9.953
205.90   333.791  178.096    0.000  178.096     0.000  226.720    0.000  226.720     0.000    0.000    0.000    0.000
206.00   343.713  173.424    0.000  173.424     0.000  198.488    0.000  198.488     0.000    0.000    0.000    0.000
206.10   277.853  170.095    0.000  170.095     0.000  194.424    0.000  194.424     0.000    0.000    0.000    0.000
206.20   265.527  194.645    0.000  194.645     0.000  281.541    0.000  281.541     0.000    0.000    0.000    0.000
206.30   287.498  185.192    0.000  185.192     0.000  268.095    0.000  268.095     0.000    9.953    0.000    9.953
206.40   248.751  188.461    0.000  188.461     0.000  309.254    0.000  309.254     0.000    9.953    0.000    9.953
206.50   289.593  178.948    0.000  178.948     0.000  230.524    0.000  230.524     0.000    0.000    0.000    0.000
206.60   263.727  182.573    0.000  182.573     0.000  245.051    0.000  245.051     0.000    0.000    0.000    0.000
206.70   255.606  195.184    0.000  195.184     0.000  239.561    0.000  239.561     0.000    0.000    0.000    0.000
206.80   313.965  138.530    0.000  138.530     0.000  303.418    0.000  303.418     0.000  159.245    0.000  159.245
206.90   340.221  121.533    0.000  121.533     0.000  275.748    0.000  275.748     0.000   79.623    0.000   79.623
207.00   337.898  126.364    0.000  126.364     0.000  304.888    0.000  304.888     0.000   49.764    0.000   49.764
207.10   330.036  159.271    0.000  159.271     0.000  305.017    0.000  305.017     0.000   59.918    0.000   59.918
207.20   318.975  146.320    0.000  146.320     0.000  311.198    0.000  311.198     0.000   39.811    0.000   39.811
207.30   332.492  120.962    0.000  120.962     0.000  282.406    0.000  282.406     0.000   59.717    0.000   59.717
207.40   334.632  148.315    0.000  148.315     0.000  262.733    0.000  262.733     0.000   89.575    0.000   89.575
207.50   317.929  135.698    0.000  135.698     0.000  212.234    0.000  212.234     0.000   29.858    0.000   29.858
207.60   294.551  150.728    0.000  150.728     0.000  242.501    0.000  242.501     0.000   19.906    0.000   19.906
207.70   306.582  144.531    0.000  144.531     0.000  262.951    0.000  262.951     0.000   69.670    0.000   69.670
207.80   325.481  155.744    0.000  155.744     0.000  263.771    0.000  263.771     0.000  120.841    0.000  120.841
207.90   262.905  178.920    0.000  178.920     0.000  248.337    0.000  248.337     0.000   89.575    0.000   89.575
208.00   318.568  133.745    0.000  133.745     0.000  243.236    0.000  243.236     0.000   39.811    0.000   39.811
208.10   325.922  145.026    0.000  145.026     0.000  310.075    0.000  310.075     0.000  139.541    0.000  139.541
208.20   322.431  151.923    0.000  151.923     0.000  312.583    0.000  312.583     0.000  109.481    0.000  109.481
208.30   309.158  144.433    0.000  144.433     0.000  278.817    0.000  278.817     0.000  160.653    0.000  160.653
208.40   324.945  175.548    0.000  175.548     0.000  264.507    0.000  264.507     0.000  109.481    0.000  109.481
208.50   281.196  149.635    0.000  149.635     0.000  216.430    0.000  216.430     0.000   59.717    0.000   59.717
208.60   295.834  162.924    0.000  162.924     0.000  268.225    0.000  268.225     0.000   80.025    0.000   80.025
208.70   271.048  193.098    0.000  193.098     0.000  268.225    0.000  268.225     0.000   79.623    0.000   79.623
208.80   265.049  201.325    0.000  201.325     0.000  263.166    0.000  263.166     0.000  109.481    0.000  109.481
208.90   264.375  204.469    0.000  204.469     0.000  298.099    0.000  298.099     0.000   59.717    0.000   59.717
209.00   255.923  199.228    0.000  199.228     0.000  312.411    0.000  312.411     0.000  139.339    0.000  139.339
209.10   284.242  180.358    0.000  180.358     0.000  287.767    0.000  287.767     0.000   49.764    0.000   49.764
209.20   287.198  183.667    0.000  183.667     0.000  285.604    0.000  285.604     0.000   89.575    0.000   89.575
209.30   347.389  137.737    0.000  137.737     0.000  285.302    0.000  285.302     0.000   99.528    0.000   99.528
209.40   337.142  129.263    0.000  129.263     0.000  292.609    0.000  292.609     0.000   80.226    0.000   80.226
209.50   309.583  148.962    0.000  148.962     0.000  288.804    0.000  288.804     0.000   60.119    0.000   60.119
209.60   242.287  194.918    0.000  194.918     0.000  272.938    0.000  272.938     0.000  149.292    0.000  149.292
209.70   286.959  150.539    0.000  150.539     0.000  236.923    0.000  236.923     0.000  100.735    0.000  100.735
209.80   284.095  198.805    0.000  198.805     0.000  263.382    0.000  263.382     0.000   79.623    0.000   79.623
209.90   344.407  121.110    0.000  121.110     0.000  286.686    0.000  286.686     0.000   19.906    0.000   19.906
210.00   348.646  134.582    0.000  134.582     0.000  292.477    0.000  292.477     0.000  120.238    0.000  120.238
210.10   244.634  211.762    0.000  211.762     0.000  318.376    0.000  318.376     0.000  151.705    0.000  151.705
210.20   334.383  139.585    0.000  139.585     0.000  302.551    0.000  302.551     0.000  110.285    0.000  110.285
210.30   309.019  172.249    0.000  172.249     0.000  265.155    0.000  265.155     0.000   99.528    0.000   99.528
210.40   327.280  143.695    0.000  143.695     0.000  306.271    0.000  306.271     0.000  139.339    0.000  139.339
210.50   302.782  155.664    0.000  155.664     0.000  309.990    0.000  309.990     0.000  149.292    0.000  149.292
210.60   280.969  194.931    0.000  194.931     0.000  304.974    0.000  304.974     0.000   79.623    0.000   79.623
210.70   305.735  164.470    0.000  164.470     0.000  267.620    0.000  267.620     0.000   89.575    0.000   89.575
210.80   309.062  161.611    0.000  161.611     0.000  259.924    0.000  259.924     0.000  169.801    0.000  169.801
210.90   269.475  198.753    0.000  198.753     0.000  265.760    0.000  265.760     0.000   19.906    0.000   19.906
211.00   272.062  188.056    0.000  188.056     0.000  237.874    0.000  237.874     0.000    0.000    0.000    0.000
211.10   274.352  187.139    0.000  187.139     0.000  273.715    0.000  273.715     0.000    0.000    0.000    0.000
211.20   275.179  204.162    0.000  204.162     0.000  290.750    0.000  290.750     0.000   19.906    0.000   19.906
211.30   278.486  187.540    0.000  187.540     0.000  272.981    0.000  272.981     0.000   19.906    0.000   19.906
211.40   266.548  188.215    0.000  188.215     0.000  268.787    0.000  268.787     0.000   19.906    0.000   19.906
211.50   261.306  192.358    0.000  192.358     0.000  278.861    0.000  278.861     0.000   59.717    0.000   59.717
211.60   282.742  182.465    0.000  182.465     0.000  249.244    0.000  249.244     0.000   19.906    0.000   19.906
211.70   266.228  211.359    0.000  211.359     0.000  260.789    0.000  260.789     0.000   39.811    0.000   39.811
211.80   279.181  174.523    0.000  174.523     0.000  252.574    0.000  252.574     0.000    0.000    0.000    0.000
211.90   286.734  189.239    0.000  189.239     0.000  274.450    0.000  274.450     0.000   29.858    0.000   29.858
212.00   249.531  213.390    0.000  213.390     0.000  288.372    0.000  288.372     0.000   49.764    0.000   49.764
212.10   264.810  209.914    0.000  209.914     0.000  356.681    0.000  356.681     0.000  169.198    0.000  169.198
212.20   264.477  221.998    0.000  221.998     0.000  323.087    0.000  323.087     0.000  169.198    0.000  169.198
212.30   266.701  216.934    0.000  216.934     0.000  322.396    0.000  322.396     0.000    9.953    0.000    9.953
212.40   273.783  211.729    0.000  211.729     0.000  316.299    0.000  316.299     0.000   39.811    0.000   39.811
212.50   292.717  223.321    0.000  223.321     0.000  266.323    0.000  266.323     0.000   19.906    0.000   19.906
212.60   259.601  216.874    0.000  216.874     0.000  318.982    0.000  318.982     0.000   19.906    0.000   19.906
212.70   294.703  228.656    0.000  228.656     0.000  327.629    0.000  327.629     0.000   29.858    0.000   29.858
212.80   266.247  213.869    0.000  213.869     0.000  278.298    0.000  278.298     0.000   49.764    0.000   49.764
212.90   283.040  225.735    0.000  225.735     0.000  321.921    0.000  321.921     0.000    9.953    0.000    9.953
213.00   256.990  226.426    0.000  226.426     0.000  314.528    0.000  314.528     0.000    9.953    0.000    9.953
213.10   276.886  210.684    0.000  210.684     0.000  292.564    0.000  292.564     0.000    9.953    0.000    9.953
213.20   258.490  216.318    0.000  216.318     0.000  255.687    0.000  255.687     0.000   19.906    0.000   19.906
213.30   311.279  192.290    0.000  192.290     0.000  259.102    0.000  259.102     0.000    0.000    0.000    0.000
213.40   253.815  215.561    0.000  215.561     0.000  302.552    0.000  302.552     0.000    9.953    0.000    9.953
213.50   251.237  212.344    0.000  212.344     0.000  262.949    0.000  262.949     0.000    9.953    0.000    9.953
213.60   256.300  234.833    0.000  234.833     0.000  296.757    0.000  296.757     0.000    9.953    0.000    9.953
213.70   307.743  184.539    0.000  184.539     0.000  309.556    0.000  309.556     0.000    0.000    0.000    0.000
213.80   283.657  191.596    0.000  191.596     0.000  293.127    0.000  293.127     0.000    0.000    0.000    0.000
213.90   272.211  198.478    0.000  198.478     0.000  252.401    0.000  252.401     0.000    0.000    0.000    0.000
214.00   273.408  198.681    0.000  198.681     0.000  288.501    0.000  288.501     0.000    0.000    0.000    0.000
214.10   272.411  206.727    0.000  206.727     0.000  282.406    0.000  282.406     0.000    9.953    0.000    9.953
214.20   265.655  212.353    0.000  212.353     0.000  252.747    0.000  252.747     0.000    9.953    0.000    9.953
214.30   267.524  199.399    0.000  199.399     0.000  269.432    0.000  269.432     0.000   29.858    0.000   29.858
214.40   261.837  213.761    0.000  213.761     0.000  269.737    0.000  269.737     0.000    0.000    0.000    0.000
214.50   271.492  216.227    0.000  216.227     0.000  283.702    0.000  283.702     0.000    0.000    0.000    0.000
214.60   290.400  205.869    0.000  205.869     0.000  241.503    0.000  241.503     0.000   10.154    0.000   10.154
214.70   255.678  190.953    0.000  190.953     0.000  254.127    0.000  254.127     0.000   19.906    0.000   19.906
214.80   293.624  212.163    0.000  212.163     0.000  285.515    0.000  285.515     0.000    0.000    0.000    0.000
214.90   263.626  201.624    0.000  201.624     0.000  239.085    0.000  239.085     0.000    0.000    0.000    0.000
215.00   252.433  220.847    0.000  220.847     0.000  317.423    0.000  317.423     0.000   40.213    0.000   40.213
215.10   271.755  207.747    0.000  207.747     0.000  319.284    0.000  319.284     0.000   59.918    0.000   59.918
215.20   276.928  201.291    0.000  201.291     0.000  296.412    0.000  296.412     0.000   60.320    0.000   60.320
215.30   271.003  189.836    0.000  189.836     0.000  277.994    0.000  277.994     0.000  100.332    0.000  100.332
215.40   280.613  212.253    0.000  212.253     0.000  323.692    0.000  323.692     0.000  181.765    0.000  181.765
215.50   258.777  209.573    0.000  209.573     0.000  279.725    0.000  279.725     0.000  129.588    0.000  129.588
215.60   306.005  159.437    0.000  159.437     0.000  257.330    0.000  257.330     0.000   69.670    0.000   69.670
215.70   298.834  186.034    0.000  186.034     0.000  324.689    0.000  324.689     0.000   89.776    0.000   89.776
215.80   266.883  215.837    0.000  215.837     0.000  317.251    0.000  317.251     0.000  129.990    0.000  129.990
215.90   301.791  208.745    0.000  208.745     0.000  362.601    0.000  362.601     0.000  180.357    0.000  180.357
216.00   333.291  156.433    0.000  156.433     0.000  336.923    0.000  336.923     0.000   80.829    0.000   80.829
216.10   343.204  158.357    0.000  158.357     0.000  311.329    0.000  311.329     0.000   40.213    0.000   40.213
216.20   332.563  149.144    0.000  149.144     0.000  252.228    0.000  252.228     0.000   39.811    0.000   39.811
216.30   347.002  151.436    0.000  151.436     0.000  274.883    0.000  274.883     0.000   20.308    0.000   20.308
216.40   349.637  158.526    0.000  158.526     0.000  294.079    0.000  294.079     0.000   39.811    0.000   39.811
216.50   347.542  120.630    0.000  120.630     0.000  275.271    0.000  275.271     0.000   30.462    0.000   30.462
216.60   289.408  184.571    0.000  184.571     0.000  288.285    0.000  288.285     0.000   69.670    0.000   69.670
216.70   346.041  146.009    0.000  146.009     0.000  256.724    0.000  256.724     0.000   20.308    0.000   20.308
216.80   312.748  149.925    0.000  149.925     0.000  249.115    0.000  249.115     0.000    0.000    0.000    0.000
216.90   340.798  139.232    0.000  139.232     0.000  273.672    0.000  273.672     0.000   89.977    0.000   89.977
217.00   294.434  181.161    0.000  181.161     0.000  256.637    0.000  256.637     0.000   59.717    0.000   59.717
217.10   298.563  152.759    0.000  152.759     0.000  233.204    0.000  233.204     0.000   19.906    0.000   19.906
217.20   290.076  178.578    0.000  178.578     0.000  267.445    0.000  267.445     0.000   90.179    0.000   90.179
217.30   309.884  166.719    0.000  166.719     0.000  270.948    0.000  270.948     0.000   29.858    0.000   29.858
217.40   322.276  159.998    0.000  159.998     0.000  282.924    0.000  282.924     0.000   49.965    0.000   49.965
217.50   310.951  180.039    0.000  180.039     0.000  280.763    0.000  280.763     0.000   79.824    0.000   79.824
217.60   305.551  182.058    0.000  182.058     0.000  247.342    0.000  247.342     0.000    0.000    0.000    0.000
217.70   345.752  127.640    0.000  127.640     0.000  241.333    0.000  241.333     0.000    0.000    0.000    0.000
217.80   294.892  190.245    0.000  190.245     0.000  299.480    0.000  299.480     0.000   10.154    0.000   10.154
217.90   316.423  165.516    0.000  165.516     0.000  314.787    0.000  314.787     0.000    0.000    0.000    0.000
218.00   357.030  146.421    0.000  146.421     0.000  319.153    0.000  319.153     0.000   10.154    0.000   10.154
218.10   297.795  193.172    0.000  193.172     0.000  240.855    0.000  240.855     0.000    0.000    0.000    0.000
218.20   365.775  158.624    0.000  158.624     0.000  274.017    0.000  274.017     0.000    0.000    0.000    0.000
218.30   377.496  167.924    0.000  167.924     0.000  290.013    0.000  290.013     0.000   19.906    0.000   19.906
218.40   328.186  167.984    0.000  167.984     0.000  233.205    0.000  233.205     0.000    0.000    0.000    0.000
218.50   316.538  177.731    0.000  177.731     0.000  299.613    0.000  299.613     0.000    0.000    0.000    0.000
218.60   315.249  192.865    0.000  192.865     0.000  295.591    0.000  295.591     0.000    9.953    0.000    9.953
218.70   344.333  180.517    0.000  180.517     0.000  307.004    0.000  307.004     0.000   80.025    0.000   80.025
218.80   342.630  189.845    0.000  189.845     0.000  323.779    0.000  323.779     0.000   40.012    0.000   40.012
218.90   315.359  181.553    0.000  181.553     0.000  294.684    0.000  294.684     0.000    0.000    0.000    0.000
219.00   296.039  171.377    0.000  171.377     0.000  248.856    0.000  248.856     0.000    0.000    0.000    0.000
219.10   288.743  192.371    0.000  192.371     0.000  277.562    0.000  277.562     0.000    0.000    0.000    0.000
219.20   294.002  205.268    0.000  205.268     0.000  263.815    0.000  263.815     0.000   10.154    0.000   10.154
219.30   337.404  182.552    0.000  182.552     0.000  303.328    0.000  303.328     0.000   20.107    0.000   20.107
219.40   337.493  160.066    0.000  160.066     0.000  287.246    0.000  287.246     0.000    0.000    0.000    0.000
219.50   325.731  152.904    0.000  152.904     0.000  268.441    0.000  268.441     0.000    0.000    0.000    0.000
219.60   330.842  177.559    0.000  177.559     0.000  284.740    0.000  284.740     0.000    0.000    0.000    0.000
219.70   305.764  157.893    0.000  157.893     0.000  264.982    0.000  264.982     0.000    0.000    0.000    0.000
219.80   336.461  150.612    0.000  150.612     0.000  278.342    0.000  278.342     0.000   10.154    0.000   10.154
219.90   362.048  158.014    0.000  158.014     0.000  256.552    0.000  256.552     0.000    0.000    0.000    0.000
220.00   322.869  128.133    0.000  128.133     0.000  238.739    0.000  238.739     0.000   10.154    0.000   10.154
220.10   342.381  134.296    0.000  134.296     0.000  296.066    0.000  296.066     0.000   30.261    0.000   30.261
220.20   299.198  175.431    0.000  175.431     0.000  284.395    0.000  284.395     0.000    0.000    0.000    0.000
220.30   303.767  137.563    0.000  137.563     0.000  303.070    0.000  303.070     0.000   30.261    0.000   30.261
220.40   284.928  165.137    0.000  165.137     0.000  265.110    0.000  265.110     0.000   19.906    0.000   19.906
220.50   326.963  127.627    0.000  127.627     0.000  273.542    0.000  273.542     0.000    9.953    0.000    9.953
220.60   305.718  137.757    0.000  137.757     0.000  252.660    0.000  252.660     0.000    0.000    0.000    0.000
220.70   325.563  136.585    0.000  136.585     0.000  285.516    0.000  285.516     0.000   20.308    0.000   20.308
220.80   327.706  145.993    0.000  145.993     0.000  280.762    0.000  280.762     0.000   79.623    0.000   79.623
220.90   342.089  153.394    0.000  153.394     0.000  310.507    0.000  310.507     0.000   90.380    0.000   90.380
221.00   352.900  117.252    0.000  117.252     0.000  287.765    0.000  287.765     0.000   79.623    0.000   79.623
221.10   327.209  146.525    0.000  146.525     0.000  304.369    0.000  304.369     0.000   40.213    0.000   40.213
221.20   313.510  138.099    0.000  138.099     0.000  296.932    0.000  296.932     0.000   10.154    0.000   10.154
221.30   322.626  154.718    0.000  154.718     0.000  307.610    0.000  307.610     0.000   40.213    0.000   40.213
221.40   309.411  154.155    0.000  154.155     0.000  281.238    0.000  281.238     0.000    9.953    0.000    9.953
221.50   334.974  151.061    0.000  151.061     0.000  233.506    0.000  233.506     0.000    0.000    0.000    0.000
221.60   343.942  140.586    0.000  140.586     0.000  338.435    0.000  338.435     0.000   29.858    0.000   29.858
221.70   292.480  179.176    0.000  179.176     0.000  333.119    0.000  333.119     0.000   19.906    0.000   19.906
221.80   299.128  143.108    0.000  143.108     0.000  306.875    0.000  306.875     0.000   19.906    0.000   19.906
221.90   313.730  137.975    0.000  137.975     0.000  270.644    0.000  270.644     0.000    9.953    0.000    9.953
222.00   366.626  111.048    0.000  111.048     3.632  296.412    0.000  296.412     0.000   39.811    0.000   39.811
222.10   324.740  133.645    0.000  133.645     9.166  313.964    0.000  313.964     0.000  121.344    0.000  121.344
222.20   350.855  149.717    0.000  149.717     3.805  376.221    0.000  376.221     0.000  109.682    0.000  109.682
222.30   337.673  143.922    0.000  143.922    16.343  297.797    0.000  297.797     0.000   29.858    0.000   29.858
222.40   374.555  118.209    0.000  118.209     1.902  297.234    0.000  297.234     0.000   60.119    0.000   60.119
222.50   368.641  109.736    0.000  109.736     0.000  333.635    0.000  333.635     0.000  141.350    0.000  141.350
222.60   367.708  114.074    0.000  114.074     0.000  299.958    0.000  299.958     0.000   89.575    0.000   89.575
222.70   289.328  133.174    0.000  133.174     0.000  226.288    0.000  226.288     0.000    9.953    0.000    9.953
222.80   331.819  118.711    0.000  118.711    20.147  243.580    0.000  243.580     0.000   99.528    0.000   99.528
222.90   348.689  104.508    0.000  104.508    23.606  244.100    0.000  244.100     0.000   89.575    0.000   89.575
223.00   351.880  121.786    0.000  121.786    47.212  243.409    0.000  243.409     0.000  149.694    0.000  149.694
223.10   339.128  122.308    0.000  122.308    32.685  218.073    0.000  218.073     0.000   89.977    0.000   89.977
223.20   347.643  125.605    0.000  125.605    39.991  259.059    0.000  259.059     0.000   89.575    0.000   89.575
223.30   326.903  112.049    0.000  112.049    32.685  222.224    0.000  222.224     0.000  109.481    0.000  109.481
223.40   344.738   96.053    0.000   96.053    34.587  191.873    0.000  191.873     0.000   59.918    0.000   59.918
223.50   316.618  111.245    0.000  111.245    18.158  217.900    0.000  217.900     0.000   19.906    0.000   19.906
223.60   353.801  131.057    0.000  131.057    38.133  249.677    0.000  249.677     0.000  109.682    0.000  109.682
223.70   383.983  102.039    0.000  102.039    25.422  274.580    0.000  274.580     0.000   79.623    0.000   79.623
223.80   310.543  125.303    0.000  125.303    12.797  250.930    0.000  250.930     0.000   69.670    0.000   69.670
223.90   332.939  125.520    0.000  125.520    23.779  230.265    0.000  230.265     0.000   49.764    0.000   49.764
224.00   325.682  129.382    0.000  129.382    29.140  225.034    0.000  225.034     0.000   69.670    0.000   69.670
224.10   324.457  115.150    0.000  115.150    27.238  262.086    0.000  262.086     0.000   89.575    0.000   89.575
224.20   350.903  117.798    0.000  117.798    34.674  271.424    0.000  271.424     0.000  130.794    0.000  130.794
224.30   300.444  130.949    0.000  130.949    32.685  210.032    0.000  210.032     0.000   20.107    0.000   20.107
224.40   344.791  140.839    0.000  140.839    41.850  246.867    0.000  246.867     0.000  140.144    0.000  140.144
224.50   316.597  135.105    0.000  135.105    29.053  249.202    0.000  249.202     0.000   69.871    0.000   69.871
224.60   347.471  115.925    0.000  115.925    39.948  246.521    0.000  246.521     0.000  100.131    0.000  100.131
224.70   334.448  127.383    0.000  127.383    30.956  238.134    0.000  238.134     0.000   89.575    0.000   89.575
224.80   312.608  135.599    0.000  135.599    43.796  198.056    0.000  198.056     0.000   59.717    0.000   59.717
224.90   312.312  129.284    0.000  129.284    21.790  249.807    0.000  249.807     0.000  140.345    0.000  140.345
225.00   334.679  117.701    0.000  117.701    38.176  224.645    0.000  224.645     0.000   69.670    0.000   69.670
225.10   371.970  128.198    0.000  128.198    30.869  285.864    0.000  285.864     0.000  130.995    0.000  130.995
225.20   358.473  108.371    0.000  108.371    43.796  249.331    0.000  249.331     0.000  230.523    0.000  230.523
225.30   381.312  119.321    0.000  119.321    59.923  264.247    0.000  264.247     0.000  190.310    0.000  190.310
225.40   349.759  115.823    0.000  115.823    58.107  252.487    0.000  252.487     0.000  190.511    0.000  190.511
225.50   341.935  110.147    0.000  110.147    39.948  230.913    0.000  230.913     0.000   89.575    0.000   89.575
225.60   337.394  109.779    0.000  109.779    41.764  245.051    0.000  245.051     0.000   29.858    0.000   29.858
225.70   332.189  121.435    0.000  121.435    36.490  260.658    0.000  260.658     0.000  119.434    0.000  119.434
225.80   353.366  132.892    0.000  132.892    31.042  245.052    0.000  245.052     0.000   49.764    0.000   49.764
225.90   337.579  129.848    0.000  129.848    32.772  282.232    0.000  282.232     0.000  109.481    0.000  109.481
226.00   355.116  125.409    0.000  125.409    54.562  258.799    0.000  258.799     0.000  129.789    0.000  129.789
226.10   338.091  121.280    0.000  121.280    36.446  242.284    0.000  242.284     0.000   59.717    0.000   59.717
226.20   332.380  121.097    0.000  121.097    36.403  245.916    0.000  245.916     0.000   80.628    0.000   80.628
226.30   332.872  129.340    0.000  129.340    30.869  278.861    0.000  278.861     0.000  160.854    0.000  160.854
226.40   347.768  117.473    0.000  117.473    56.291  266.624    0.000  266.624     0.000  180.357    0.000  180.357
226.50   344.968  121.997    0.000  121.997    19.974  240.642    0.000  240.642     0.000   89.776    0.000   89.776
226.60   343.212  121.504    0.000  121.504    38.176  230.352    0.000  230.352     0.000   79.824    0.000   79.824
226.70   364.089  116.271    0.000  116.271    38.219  239.820    0.000  239.820     0.000  139.339    0.000  139.339
226.80   339.780  120.082    0.000  120.082    60.182  262.128    0.000  262.128     0.000  141.350    0.000  141.350
226.90   375.963  118.342    0.000  118.342    19.974  295.982    0.000  295.982     0.000  119.434    0.000  119.434
227.00   369.375  106.689    0.000  106.689     7.350  301.904    0.000  301.904     0.000   81.231    0.000   81.231
227.10   331.348  121.152    0.000  121.152    30.956  240.469    0.000  240.469     0.000   29.858    0.000   29.858
227.20   329.185  126.003    0.000  126.003     0.000  277.649    0.000  277.649     0.000   99.528    0.000   99.528
227.30   322.115  127.471    0.000  127.471     1.816  269.479    0.000  269.479     0.000  140.747    0.000  140.747
227.40   335.524  102.669    0.000  102.669     5.448  229.054    0.000  229.054     0.000   59.717    0.000   59.717
227.50   395.693   80.677    0.000   80.677    45.396  261.480    0.000  261.480     0.000  190.310    0.000  190.310
227.60   357.442  112.458    0.000  112.458    34.760  253.526    0.000  253.526     0.000   99.528    0.000   99.528
227.70   376.519   90.397    0.000   90.397    76.698  244.229    0.000  244.229     0.000  130.191    0.000  130.191
227.80   346.101  121.966    0.000  121.966     5.448  304.714    0.000  304.714     0.000   90.179    0.000   90.179
227.90   347.469  133.523    0.000  133.523     0.000  282.146    0.000  282.146     0.000   70.072    0.000   70.072
228.00   326.985  138.307    0.000  138.307    14.527  247.732    0.000  247.732     0.000   59.717    0.000   59.717
228.10   421.779  118.769    0.000  118.769    38.133  343.365    0.000  343.365     0.000  230.121    0.000  230.121
228.20   359.583  128.991    0.000  128.991     9.079  335.195    0.000  335.195     0.000  191.114    0.000  191.114
228.30   321.956  142.382    0.000  142.382     5.448  236.923    0.000  236.923     0.000   99.930    0.000   99.930
228.40   326.729  125.083    0.000  125.083     1.816  238.047    0.000  238.047     0.000   79.623    0.000   79.623
228.50   311.041  115.231    0.000  115.231     9.079  230.784    0.000  230.784     0.000   79.623    0.000   79.623
228.60   338.182  126.757    0.000  126.757    31.561  223.002    0.000  223.002     0.000  109.481    0.000  109.481
228.70   318.356  117.406    0.000  117.406    41.764  231.130    0.000  231.130     0.000   89.575    0.000   89.575
228.80   335.346  123.309    0.000  123.309    54.475  252.229    0.000  252.229     0.000  139.339    0.000  139.339
228.90   350.248  112.443    0.000  112.443    53.092  327.066    0.000  327.066     0.000  228.915    0.000  228.915
229.00   362.413   99.027    0.000   99.027    19.974  268.657    0.000  268.657     0.000  109.481    0.000  109.481
229.10   330.143  124.026    0.000  124.026    27.497  288.805    0.000  288.805     0.000  139.339    0.000  139.339
229.20   336.739  121.671    0.000  121.671    16.343  293.042    0.000  293.042     0.000  169.198    0.000  169.198
229.30   334.480  133.003    0.000  133.003    16.343  347.603    0.000  347.603     0.000  169.198    0.000  169.198
229.40   315.828  141.182    0.000  141.182    29.053  275.835    0.000  275.835     0.000  159.245    0.000  159.245
229.50   347.704  125.279    0.000  125.279     1.816  299.181    0.000  299.181     0.000  129.588    0.000  129.588
229.60   348.602  118.581    0.000  118.581     3.632  285.517    0.000  285.517     0.000  120.238    0.000  120.238
229.70   367.983  115.584    0.000  115.584     9.511  288.976    0.000  288.976     0.000  160.049    0.000  160.049
229.80   386.525  107.939    0.000  107.939     0.000  275.228    0.000  275.228     0.000  119.434    0.000  119.434
229.90   359.947  109.535    0.000  109.535     5.448  322.268    0.000  322.268     0.000  159.245    0.000  159.245
230.00   398.442   78.696    0.000   78.696    24.730  246.997    0.000  246.997     0.000  150.097    0.000  150.097
230.10   430.421   76.979    0.000   76.979    47.212  249.460    0.000  249.460     0.000  109.481    0.000  109.481
230.20   340.117  112.857    0.000  112.857     9.079  224.213    0.000  224.213     0.000   69.670    0.000   69.670
230.30   350.319  117.410    0.000  117.410     0.000  289.322    0.000  289.322     0.000   80.025    0.000   80.025
230.40   365.715  123.276    0.000  123.276     5.448  302.596    0.000  302.596     0.000  110.486    0.000  110.486
230.50   325.714  104.629    0.000  104.629     3.632  248.078    0.000  248.078     0.000   59.717    0.000   59.717
230.60   320.617  133.354    0.000  133.354    12.797  307.394    0.000  307.394     0.000  100.131    0.000  100.131
230.70   313.363  109.440    0.000  109.440    23.606  210.723    0.000  210.723     0.000   39.811    0.000   39.811
230.80   340.647  116.388    0.000  116.388    25.508  211.371    0.000  211.371     0.000   79.824    0.000   79.824
230.90   332.501  129.663    0.000  129.663    18.331  222.310    0.000  222.310     0.000   89.575    0.000   89.575
231.00   343.767  116.232    0.000  116.232    20.320  264.852    0.000  264.852     0.000  140.144    0.000  140.144
231.10   352.404  113.992    0.000  113.992    12.711  249.201    0.000  249.201     0.000  119.434    0.000  119.434
231.20   381.002   96.164    0.000   96.164    49.201  249.460    0.000  249.460     0.000  140.144    0.000  140.144
231.30   351.006   97.121    0.000   97.121    45.396  196.110    0.000  196.110     0.000   89.575    0.000   89.575
231.40   371.259  112.881    0.000  112.881    43.753  256.724    0.000  256.724     0.000  129.789    0.000  129.789
231.50   351.622  120.473    0.000  120.473    35.020  207.524    0.000  207.524     0.000   99.930    0.000   99.930
231.60   312.769  118.810    0.000  118.810    23.606  205.276    0.000  205.276     0.000   69.670    0.000   69.670
231.70   349.468  115.118    0.000  115.118    52.746  220.926    0.000  220.926     0.000  129.789    0.000  129.789
231.80   320.172  143.006    0.000  143.006    10.938  277.519    0.000  277.519     0.000  101.137    0.000  101.137
231.90   319.679  125.427    0.000  125.427    16.343  242.544    0.000  242.544     0.000   89.575    0.000   89.575
232.00   371.352  126.672    0.000  126.672    16.343  289.323    0.000  289.323     0.000  109.682    0.000  109.682
232.10   339.974  122.627    0.000  122.627     5.448  267.187    0.000  267.187     0.000  109.682    0.000  109.682
232.20   336.740  106.148    0.000  106.148    19.974  243.538    0.000  243.538     0.000   79.623    0.000   79.623
232.30   346.359  127.892    0.000  127.892    34.847  236.361    0.000  236.361     0.000   99.528    0.000   99.528
232.40   351.059  112.529    0.000  112.529    32.685  242.025    0.000  242.025     0.000  109.682    0.000  109.682
232.50   328.811   99.606    0.000   99.606    41.851  188.933    0.000  188.933     0.000   39.811    0.000   39.811
232.60   335.397  133.639    0.000  133.639    38.737  240.382    0.000  240.382     0.000  150.499    0.000  150.499
232.70   358.735  112.923    0.000  112.923    44.272  201.298    0.000  201.298     0.000   39.811    0.000   39.811
232.80   309.951  139.676    0.000  139.676    43.580  207.265    0.000  207.265     0.000   69.670    0.000   69.670
232.90   376.622  102.141    0.000  102.141    29.053  235.842    0.000  235.842     0.000   69.670    0.000   69.670
233.00   338.291  132.665    0.000  132.665    14.613  296.413    0.000  296.413     0.000  160.653    0.000  160.653
233.10   350.355  142.329    0.000  142.329    12.711  296.068    0.000  296.068     0.000  111.089    0.000  111.089
233.20   315.430  124.700    0.000  124.700    19.974  233.983    0.000  233.983     0.000   79.623    0.000   79.623
233.30   303.632  142.238    0.000  142.238     7.263  278.081    0.000  278.081     0.000  170.404    0.000  170.404
233.40   343.833  135.624    0.000  135.624     3.632  260.702    0.000  260.702     0.000  110.084    0.000  110.084
233.50   323.284  139.941    0.000  139.941    23.606  262.345    0.000  262.345     0.000   50.166    0.000   50.166
233.60   346.322  127.358    0.000  127.358     3.632  246.780    0.000  246.780     0.000   89.575    0.000   89.575
233.70   340.410  131.117    0.000  131.117    14.527  223.478    0.000  223.478     0.000   59.717    0.000   59.717
233.80   345.218  140.152    0.000  140.152    20.061  243.754    0.000  243.754     0.000   89.776    0.000   89.776
233.90   376.034  107.251    0.000  107.251    16.343  223.564    0.000  223.564     0.000  109.481    0.000  109.481
234.00   329.966  135.973    0.000  135.973     1.816  221.273    0.000  221.273     0.000   49.764    0.000   49.764
234.10   367.616  133.998    0.000  133.998     9.079  259.319    0.000  259.319     0.000   59.717    0.000   59.717
234.20   348.778  133.888    0.000  133.888    10.895  255.687    0.000  255.687     0.000  110.285    0.000  110.285
234.30   379.704  129.894    0.000  129.894    12.711  304.455    0.000  304.455     0.000  150.298    0.000  150.298
234.40   329.276  128.721    0.000  128.721     9.079  254.649    0.000  254.649     0.000   99.528    0.000   99.528
234.50   343.753  128.520    0.000  128.520    23.606  231.043    0.000  231.043     0.000  119.434    0.000  119.434
234.60   360.503  121.722    0.000  121.722    12.711  334.069    0.000  334.069     0.000  160.250    0.000  160.250
234.70   336.630  116.846    0.000  116.846    19.974  228.492    0.000  228.492     0.000   49.764    0.000   49.764
234.80   353.978  133.546    0.000  133.546    16.343  281.498    0.000  281.498     0.000  119.836    0.000  119.836
234.90   316.635  137.981    0.000  137.981     7.263  261.135    0.000  261.135     0.000  129.990    0.000  129.990
235.00   305.334  139.067    0.000  139.067     1.816  245.743    0.000  245.743     0.000   69.670    0.000   69.670
235.10   341.620  134.135    0.000  134.135    19.974  313.879    0.000  313.879     0.000  129.588    0.000  129.588
235.20   295.284  132.596    0.000  132.596     0.000  240.728    0.000  240.728     0.000   99.528    0.000   99.528
235.30   378.416   94.559    0.000   94.559    10.895  278.817    0.000  278.817     0.000  129.387    0.000  129.387
235.40   333.456  124.159    0.000  124.159    10.895  267.706    0.000  267.706     0.000  129.588    0.000  129.588
235.50   349.996  106.102    0.000  106.102    21.790  236.924    0.000  236.924     0.000   49.764    0.000   49.764
235.60   326.702  123.436    0.000  123.436     5.448  268.830    0.000  268.830     0.000   79.623    0.000   79.623
235.70   318.055  139.112    0.000  139.112     3.632  255.428    0.000  255.428     0.000   69.670    0.000   69.670
235.80   321.515  120.714    0.000  120.714    18.158  240.166    0.000  240.166     0.000   99.528    0.000   99.528
235.90   340.768  129.762    0.000  129.762    21.790  231.822    0.000  231.822     0.000  119.434    0.000  119.434
236.00   327.939  125.552    0.000  125.552    32.944  244.402    0.000  244.402     0.000  129.387    0.000  129.387
236.10   316.355  141.338    0.000  141.338    10.895  235.627    0.000  235.627     0.000   49.764    0.000   49.764
236.20   285.632  131.398    0.000  131.398     7.263  226.893    0.000  226.893     0.000   40.213    0.000   40.213
236.30   325.914  142.889    0.000  142.889     7.263  259.838    0.000  259.838     0.000  129.387    0.000  129.387
236.40   352.718  114.120    0.000  114.120    12.711  289.972    0.000  289.972     0.000  159.245    0.000  159.245
236.50   362.179  128.261    0.000  128.261     0.000  314.442    0.000  314.442     0.000   99.729    0.000   99.729
236.60   337.132  118.034    0.000  118.034     3.805  246.434    0.000  246.434     0.000   59.717    0.000   59.717
236.70   347.104  129.362    0.000  129.362    25.422  234.416    0.000  234.416     0.000  139.339    0.000  139.339
236.80   326.219  158.207    0.000  158.207     1.816  287.681    0.000  287.681     0.000  199.056    0.000  199.056
236.90   326.037  140.240    0.000  140.240     1.816  305.233    0.000  305.233     0.000   79.824    0.000   79.824
237.00   340.359  122.030    0.000  122.030     7.263  305.449    0.000  305.449     0.000   90.581    0.000   90.581
237.10   345.123  121.439    0.000  121.439     9.079  294.900    0.000  294.900     0.000  109.481    0.000  109.481
237.20   369.644  140.841    0.000  140.841    14.613  353.699    0.000  353.699     0.000  278.679    0.000  278.679
237.30   357.822  138.419    0.000  138.419    30.869  286.513    0.000  286.513     0.000  218.962    0.000  218.962
237.40   387.530   94.828    0.000   94.828    21.790  274.234    0.000  274.234     0.000  139.339    0.000  139.339
237.50   362.148  146.536    0.000  146.536    19.974  333.206    0.000  333.206     0.000  278.679    0.000  278.679
237.60   353.676  133.037    0.000  133.037     9.079  311.287    0.000  311.287     0.000  159.245    0.000  159.245
237.70   382.822  112.582    0.000  112.582     1.816  305.492    0.000  305.492     0.000  139.339    0.000  139.339
237.80   292.313  143.610    0.000  143.610     3.632  247.646    0.000  247.646     0.000   69.670    0.000   69.670
237.90   336.520  121.279    0.000  121.279     0.000  277.650    0.000  277.650     0.000  139.339    0.000  139.339
238.00   347.240  132.422    0.000  132.422     1.816  259.405    0.000  259.405     0.000  109.481    0.000  109.481
238.10   327.137  143.155    0.000  143.155    12.711  265.631    0.000  265.631     0.000  119.434    0.000  119.434
238.20   321.738  132.831    0.000  132.831     0.000  302.206    0.000  302.206     0.000  129.387    0.000  129.387
238.30   329.983  121.157    0.000  121.157    18.158  251.061    0.000  251.061     0.000   99.528    0.000   99.528
238.40   332.537  127.277    0.000  127.277     0.000  282.233    0.000  282.233     0.000  109.481    0.000  109.481
238.50   338.171  122.360    0.000  122.360    12.884  316.300    0.000  316.300     0.000  179.151    0.000  179.151
238.60   348.897  121.660    0.000  121.660     5.534  314.875    0.000  314.875     0.000  129.387    0.000  129.387
238.70   322.331  135.926    0.000  135.926     7.263  302.769    0.000  302.769     0.000  129.387    0.000  129.387
238.80   350.636  138.224    0.000  138.224    36.317  272.722    0.000  272.722     0.000  199.056    0.000  199.056
238.90   317.384  137.914    0.000  137.914     0.000  307.784    0.000  307.784     0.000  119.434    0.000  119.434
239.00   306.934  139.986    0.000  139.986     5.448  284.006    0.000  284.006     0.000  129.387    0.000  129.387
239.10   312.484  154.642    0.000  154.642     0.000  316.302    0.000  316.302     0.000  119.434    0.000  119.434
239.20   355.742  140.800    0.000  140.800    18.158  317.080    0.000  317.080     0.000  149.292    0.000  149.292
239.30   318.881  128.950    0.000  128.950     1.902  219.283    0.000  219.283     0.000   29.858    0.000   29.858
239.40   313.887  146.942    0.000  146.942     0.000  252.747    0.000  252.747     0.000   99.528    0.000   99.528
239.50   328.926  139.577    0.000  139.577     5.448  291.873    0.000  291.873     0.000   79.623    0.000   79.623
239.60   330.254  131.250    0.000  131.250     1.816  269.089    0.000  269.089     0.000   80.025    0.000   80.025
239.70   318.170  138.325    0.000  138.325     0.000  271.165    0.000  271.165     0.000   99.729    0.000   99.729
239.80   298.636  153.178    0.000  153.178     0.000  268.485    0.000  268.485     0.000  149.694    0.000  149.694
239.90   325.923  122.608    0.000  122.608     0.000  263.902    0.000  263.902     0.000   59.717    0.000   59.717
240.00   383.447  133.072    0.000  133.072     7.263  312.843    0.000  312.843     0.000  119.635    0.000  119.635
240.10   294.387  151.874    0.000  151.874     0.000  288.848    0.000  288.848     0.000  100.332    0.000  100.332
240.20   336.695  133.770    0.000  133.770     3.632  269.263    0.000  269.263     0.000   90.179    0.000   90.179
240.30   345.580  137.927    0.000  137.927     0.000  262.518    0.000  262.518     0.000  109.682    0.000  109.682
240.40   297.757  143.792    0.000  143.792     0.000  266.496    0.000  266.496     0.000   99.930    0.000   99.930
240.50   323.745  136.630    0.000  136.630     7.523  285.000    0.000  285.000     0.000  179.352    0.000  179.352
240.60   325.873  123.431    0.000  123.431     3.718  276.094    0.000  276.094     0.000  109.883    0.000  109.883
240.70   297.928  144.186    0.000  144.186     0.000  297.797    0.000  297.797     0.000  139.943    0.000  139.943
240.80   325.919  144.307    0.000  144.307     1.902  279.811    0.000  279.811     0.000  139.943    0.000  139.943
240.90   298.159  137.546    0.000  137.546     0.000  263.815    0.000  263.815     0.000   99.528    0.000   99.528
241.00   312.613  144.491    0.000  144.491     0.000  284.049    0.000  284.049     0.000  129.990    0.000  129.990
241.10   301.825  143.609    0.000  143.609     0.000  302.380    0.000  302.380     0.000  159.848    0.000  159.848
241.20   322.819  142.015    0.000  142.015     5.448  258.887    0.000  258.887     0.000   89.575    0.000   89.575
241.30   294.457  132.082    0.000  132.082     3.632  288.026    0.000  288.026     0.000   89.575    0.000   89.575
241.40   306.580  143.691    0.000  143.691     1.902  264.507    0.000  264.507     0.000   69.670    0.000   69.670
241.50   314.695  142.706    0.000  142.706     5.448  275.402    0.000  275.402     0.000   89.575    0.000   89.575
241.60   325.200  136.606    0.000  136.606     5.707  266.970    0.000  266.970     0.000  130.392    0.000  130.392
241.70   321.312  127.214    0.000  127.214     5.490  220.018    0.000  220.018     0.000   40.012    0.000   40.012
241.80   341.914  131.921    0.000  131.921     7.479  299.567    0.000  299.567     0.000  129.990    0.000  129.990
241.90   363.460  136.384    0.000  136.384     5.534  245.484    0.000  245.484     0.000   80.628    0.000   80.628
242.00   366.443  117.896    0.000  117.896    11.197  283.442    0.000  283.442     0.000  111.089    0.000  111.089
242.10   328.695  124.193    0.000  124.193    14.527  284.913    0.000  284.913     0.000  139.943    0.000  139.943
242.20   323.694  127.184    0.000  127.184     0.000  251.233    0.000  251.233     0.000  120.037    0.000  120.037
242.30   311.882  127.198    0.000  127.198     7.263  274.492    0.000  274.492     0.000   70.675    0.000   70.675
242.40   331.156  129.997    0.000  129.997     0.000  263.988    0.000  263.988     0.000  129.588    0.000  129.588
242.50   333.983  140.619    0.000  140.619     1.902  312.238    0.000  312.238     0.000  169.399    0.000  169.399
242.60   359.498  126.181    0.000  126.181    14.786  308.128    0.000  308.128     0.000  130.593    0.000  130.593
242.70   319.379  139.907    0.000  139.907     9.295  235.799    0.000  235.799     0.000   70.474    0.000   70.474
242.80   355.047  130.166    0.000  130.166    29.398  242.458    0.000  242.458     0.000   90.179    0.000   90.179
242.90   351.753  129.558    0.000  129.558    12.711  274.363    0.000  274.363     0.000  139.339    0.000  139.339
243.00   362.995  108.679    0.000  108.679    18.331  289.539    0.000  289.539     0.000  119.635    0.000  119.635
243.10   375.966  126.596    0.000  126.596     1.816  292.824    0.000  292.824     0.000  119.836    0.000  119.836
243.20   352.345  128.608    0.000  128.608     5.577  249.677    0.000  249.677     0.000   50.166    0.000   50.166
243.30   341.809  130.369    0.000  130.369    18.287  260.571    0.000  260.571     0.000   90.380    0.000   90.380
243.40   346.927  126.841    0.000  126.841     0.000  256.334    0.000  256.334     0.000   69.670    0.000   69.670
243.50   341.829  123.838    0.000  123.838    18.158  284.827    0.000  284.827     0.000  119.635    0.000  119.635
243.60   356.367  119.305    0.000  119.305     3.632  268.657    0.000  268.657     0.000  140.144    0.000  140.144
243.70   335.086  119.570    0.000  119.570    21.790  280.416    0.000  280.416     0.000  139.339    0.000  139.339
243.80   336.003  116.711    0.000  116.711     9.079  258.454    0.000  258.454     0.000   80.025    0.000   80.025
243.90   363.367  112.130    0.000  112.130    23.952  279.119    0.000  279.119     0.000  109.481    0.000  109.481
244.00   327.426  122.308    0.000  122.308     0.000  264.290    0.000  264.290     0.000  129.588    0.000  129.588
244.10   346.122  119.220    0.000  119.220     9.166  258.800    0.000  258.800     0.000  150.097    0.000  150.097
244.20   324.429  131.118    0.000  131.118     9.079  264.507    0.000  264.507     0.000  139.339    0.000  139.339
244.30   350.310  120.988    0.000  120.988     7.263  293.343    0.000  293.343     0.000  169.600    0.000  169.600
244.40   353.051  124.204    0.000  124.204     9.079  263.902    0.000  263.902     0.000  129.990    0.000  129.990
244.50   335.118  134.321    0.000  134.321     0.000  250.672    0.000  250.672     0.000  110.486    0.000  110.486
244.60   370.291  141.943    0.000  141.943    14.613  258.627    0.000  258.627     0.000  149.292    0.000  149.292
244.70   343.115  129.222    0.000  129.222    12.711  282.578    0.000  282.578     0.000  129.387    0.000  129.387
244.80   367.575  129.276    0.000  129.276    14.527  267.534    0.000  267.534     0.000  129.387    0.000  129.387
244.90   356.950  121.890    0.000  121.890     1.816  254.606    0.000  254.606     0.000   79.623    0.000   79.623
245.00   348.604  126.788    0.000  126.788    10.982  268.527    0.000  268.527     0.000  120.640    0.000  120.640
245.10   339.746  129.025    0.000  129.025     5.448  263.425    0.000  263.425     0.000   89.575    0.000   89.575
245.20   324.303  130.686    0.000  130.686    19.974  256.940    0.000  256.940     0.000   49.764    0.000   49.764
245.30   302.494  124.200    0.000  124.200     1.902  218.246    0.000  218.246     0.000   29.858    0.000   29.858
245.40   340.362  134.757    0.000  134.757     0.000  238.523    0.000  238.523     0.000   89.575    0.000   89.575
245.50   373.610  132.931    0.000  132.931    19.974  258.887    0.000  258.887     0.000  119.434    0.000  119.434
245.60   343.171  131.415    0.000  131.415    18.504  292.348    0.000  292.348     0.000  159.848    0.000  159.848
245.70   350.767  141.452    0.000  141.452     7.263  281.411    0.000  281.411     0.000   79.623    0.000   79.623
245.80   370.847  118.271    0.000  118.271    27.238  242.110    0.000  242.110     0.000   19.906    0.000   19.906
245.90   357.630  129.907    0.000  129.907    18.158  287.592    0.000  287.592     0.000   89.575    0.000   89.575
246.00   368.391  121.915    0.000  121.915    24.125  242.238    0.000  242.238     0.000   39.811    0.000   39.811
246.10   341.172  133.438    0.000  133.438    14.527  280.504    0.000  280.504     0.000   29.858    0.000   29.858
246.20   329.193  150.248    0.000  150.248    21.790  308.347    0.000  308.347     0.000  129.387    0.000  129.387
246.30   336.458  148.361    0.000  148.361     1.816  289.063    0.000  289.063     0.000   99.528    0.000   99.528
246.40   338.420  146.244    0.000  146.244    32.685  268.701    0.000  268.701     0.000   89.575    0.000   89.575
246.50   333.831  150.870    0.000  150.870    41.937  292.264    0.000  292.264     0.000  129.387    0.000  129.387
246.60   334.641  139.773    0.000  139.773    44.012  301.343    0.000  301.343     0.000  159.245    0.000  159.245
246.70   353.661  127.348    0.000  127.348    45.396  248.511    0.000  248.511     0.000   99.528    0.000   99.528
246.80   355.147  120.593    0.000  120.593    23.606  254.519    0.000  254.519     0.000   19.906    0.000   19.906
246.90   338.925  117.845    0.000  117.845    31.993  278.471    0.000  278.471     0.000  109.883    0.000  109.883
247.00   380.542  128.285    0.000  128.285    24.730  278.514    0.000  278.514     0.000  130.593    0.000  130.593
247.10   323.838  131.699    0.000  131.699    11.414  284.653    0.000  284.653     0.000  109.481    0.000  109.481
247.20   328.962  118.467    0.000  118.467    26.632  246.003    0.000  246.003     0.000  129.387    0.000  129.387
247.30   499.936   17.966    0.000   17.966   103.503  347.170    0.000  347.170     0.000    0.000    0.000    0.000
247.40   466.487   25.731    0.000   25.731    34.501  350.197    0.000  350.197     0.000    0.000    0.000    0.000
247.50   473.334   19.446    0.000   19.446    47.644  309.901    0.000  309.901     0.000    9.953    0.000    9.953
247.60   433.448   20.263    0.000   20.263    10.895  329.098    0.000  329.098     0.000    0.000    0.000    0.000
247.70   456.971   10.568    0.000   10.568   132.989  264.334    0.000  264.334     0.000   39.811    0.000   39.811
247.80   433.364   49.435    0.000   49.435   128.925  253.439    0.000  253.439     0.000    0.000    0.000    0.000
247.90   479.363   14.979    0.000   14.979    72.807  321.922    0.000  321.922     0.000    9.953    0.000    9.953
248.00   445.961   15.007    0.000   15.007    74.622  300.866    0.000  300.866     0.000    9.953    0.000    9.953
248.10   462.880   24.490    0.000   24.490   142.845  203.892    0.000  203.892     0.000   29.858    0.000   29.858
248.20   456.167   17.755    0.000   17.755   100.390  212.107    0.000  212.107     0.000    0.000    0.000    0.000
248.30   442.789   45.065    0.000   45.065    93.256  313.447    0.000  313.447     0.000   60.521    0.000   60.521
248.40   443.423   43.402    0.000   43.402    45.569  321.965    0.000  321.965     0.000   71.077    0.000   71.077
248.50   461.620   14.767    0.000   14.767    74.622  257.546    0.000  257.546     0.000   49.764    0.000   49.764
248.60   418.535   31.805    0.000   31.805   118.462  215.047    0.000  215.047     0.000   39.811    0.000   39.811
248.70   423.048   25.788    0.000   25.788    93.212  235.367    0.000  235.367     0.000   59.717    0.000   59.717
248.80   428.409   29.367    0.000   29.367    87.420  239.604    0.000  239.604     0.000   49.764    0.000   49.764
248.90   431.959   33.961    0.000   33.961   125.639  205.189    0.000  205.189     0.000    0.000    0.000    0.000
249.00   404.292   30.298    0.000   30.298    96.585  265.890    0.000  265.890     0.000   60.320    0.000   60.320
249.10   416.356   27.831    0.000   27.831   131.519  213.491    0.000  213.491     0.000   19.906    0.000   19.906
249.20   408.467   36.314    0.000   36.314   129.786  201.645    0.000  201.645     0.000   49.965    0.000   49.965
249.30   423.311   48.464    0.000   48.464   150.065  220.062    0.000  220.062     0.000   19.906    0.000   19.906
249.40   408.716   64.881    0.000   64.881    80.156  238.869    0.000  238.869     0.000    0.000    0.000    0.000
249.50   439.751   55.313    0.000   55.313    34.760  344.879    0.000  344.879     0.000   19.906    0.000   19.906
249.60   375.642   67.796    0.000   67.796    61.911  291.745    0.000  291.745     0.000    9.953    0.000    9.953
249.70   428.423   27.380    0.000   27.380    40.121  277.737    0.000  277.737     0.000    0.000    0.000    0.000
249.80   471.214   12.682    0.000   12.682    36.663  328.234    0.000  328.234     0.000    0.000    0.000    0.000
249.90   427.495   16.275    0.000   16.275    10.895  291.485    0.000  291.485     0.000    0.000    0.000    0.000
250.00   445.531   12.936    0.000   12.936    16.774  365.326    0.000  365.326     0.000    0.000    0.000    0.000
250.10   456.198   13.176    0.000   13.176   114.093  198.704    0.000  198.704     0.000    0.000    0.000    0.000
250.20   491.883    5.707    0.000    5.707   155.641  158.064    0.000  158.064     0.000    0.000    0.000    0.000
250.30   473.965   61.200    0.000   61.200   126.546  286.035    0.000  286.035     0.000    0.000    0.000    0.000
250.40   437.768   28.140    0.000   28.140   138.997  209.772    0.000  209.772     0.000    0.000    0.000    0.000
250.50   475.556   37.625    0.000   37.625   118.030  205.795    0.000  205.795     0.000    0.000    0.000    0.000
250.60   432.134   69.706    0.000   69.706    79.897  290.315    0.000  290.315     0.000    0.000    0.000    0.000
250.70   419.068   68.297    0.000   68.297   108.950  205.232    0.000  205.232     0.000    0.000    0.000    0.000
250.80   453.477   15.796    0.000   15.796   114.744  233.292    0.000  233.292     0.000    0.000    0.000    0.000
250.90   455.037   17.670    0.000   17.670   155.598  200.953    0.000  200.953     0.000    0.000    0.000    0.000
251.00   467.131    6.130    0.000    6.130   125.508  231.302    0.000  231.302     0.000    0.000    0.000    0.000
251.10   439.441    8.455    0.000    8.455   139.774  207.524    0.000  207.524     0.000    0.000    0.000    0.000
251.20   451.489    8.455    0.000    8.455    85.819  261.394    0.000  261.394     0.000   29.858    0.000   29.858
251.30   451.471   16.487    0.000   16.487   150.497  190.404    0.000  190.404     0.000    0.000    0.000    0.000
251.40   475.112   25.153    0.000   25.153    95.634  243.755    0.000  243.755     0.000   19.906    0.000   19.906
251.50   441.892   16.275    0.000   16.275    79.983  242.458    0.000  242.458     0.000    0.000    0.000    0.000
251.60   460.673   15.430    0.000   15.430   119.152  252.098    0.000  252.098     0.000    0.000    0.000    0.000
251.70   470.706   21.137    0.000   21.137    36.490  279.380    0.000  279.380     0.000    0.000    0.000    0.000
251.80   504.279   19.488    0.000   19.488    98.920  255.515    0.000  255.515     0.000    0.000    0.000    0.000
251.90   501.323   18.389    0.000   18.389    29.313  350.110    0.000  350.110     0.000    0.000    0.000    0.000
252.00   548.749   11.202    0.000   11.202    97.492  291.485    0.000  291.485     0.000    0.000    0.000    0.000
252.10   490.233   18.939    0.000   18.939   114.484  200.693    0.000  200.693     0.000    0.000    0.000    0.000
252.20   499.097    3.593    0.000    3.593   158.280  217.683    0.000  217.683     0.000    0.000    0.000    0.000
252.30   472.321   17.755    0.000   17.755    56.550  267.142    0.000  267.142     0.000    0.000    0.000    0.000
252.40   442.521   40.653    0.000   40.653    86.898  274.537    0.000  274.537     0.000    0.000    0.000    0.000
252.50   420.400   24.462    0.000   24.462    56.291  273.240    0.000  273.240     0.000    0.000    0.000    0.000
252.60   495.745   32.339    0.000   32.339    79.940  291.701    0.000  291.701     0.000    0.000    0.000    0.000
252.70   475.475   51.884    0.000   51.884    88.976  272.289    0.000  272.289     0.000    0.000    0.000    0.000
252.80   525.181   29.269    0.000   29.269    54.994  388.026    0.000  388.026     0.000    9.953    0.000    9.953
252.90   513.524   25.787    0.000   25.787   127.064  276.267    0.000  276.267     0.000    0.000    0.000    0.000
253.00   466.335   50.315    0.000   50.315   105.665  303.504    0.000  303.504     0.000    0.000    0.000    0.000
253.10   478.836   30.156    0.000   30.156   101.687  259.664    0.000  259.664     0.000    0.000    0.000    0.000
253.20   468.960   39.031    0.000   39.031   112.755  287.939    0.000  287.939     0.000    0.000    0.000    0.000
253.30   498.436   46.388    0.000   46.388    92.434  385.213    0.000  385.213     0.000   30.462    0.000   30.462
253.40   467.127   50.137    0.000   50.137   113.921  246.002    0.000  246.002     0.000    0.000    0.000    0.000
253.50   525.825   16.205    0.000   16.205   119.932  316.950    0.000  316.950     0.000    9.953    0.000    9.953
253.60   505.364   16.164    0.000   16.164   111.285  290.747    0.000  290.747     0.000    0.000    0.000    0.000
253.70   478.758   22.025    0.000   22.025   131.431  312.277    0.000  312.277     0.000   10.154    0.000   10.154
253.80   503.341   29.355    0.000   29.355   102.897  312.749    0.000  312.749     0.000   10.053    0.000   10.053
253.90   450.549   54.523    0.000   54.523    99.179  341.330    0.000  341.330     0.000    9.953    0.000    9.953
254.00   448.856   63.227    0.000   63.227   131.128  253.092    0.000  253.092     0.000    0.000    0.000    0.000
254.10   462.705   60.775    0.000   60.775   150.972  278.423    0.000  278.423     0.000    0.000    0.000    0.000
254.20   459.890   91.311    0.000   91.311    98.920  239.772    0.000  239.772     0.000    0.000    0.000    0.000
254.30   430.519  138.262    0.000  138.262   123.736  258.665    0.000  258.665     0.000   20.308    0.000   20.308
254.40   453.729   83.731    0.000   83.731   198.618  215.213    0.000  215.213     0.000   50.568    0.000   50.568
254.50   481.234   84.419    0.000   84.419   187.723  252.528    0.000  252.528     0.000   30.462    0.000   30.462
254.60   439.569   85.585    0.000   85.585   191.009  271.979    0.000  271.979     0.000  111.291    0.000  111.291
254.70   449.987   56.862    0.000   56.862   167.057  233.551    0.000  233.551     0.000   29.858    0.000   29.858
254.80   422.270   49.765    0.000   49.765   169.348  228.104    0.000  228.104     0.000    9.953    0.000    9.953
254.90   461.133   57.139    0.000   57.139   133.118  240.123    0.000  240.123     0.000   19.906    0.000   19.906
255.00   451.803   33.074    0.000   33.074   126.590  243.928    0.000  243.928     0.000   19.906    0.000   19.906
255.10   456.076   30.819    0.000   30.819   108.733  210.464    0.000  210.464     0.000    9.953    0.000    9.953
255.20   452.384   19.446    0.000   19.446   168.741  181.238    0.000  181.238     0.000   10.154    0.000   10.154
255.30   424.694   54.536    0.000   54.536   169.478  288.544    0.000  288.544     0.000   69.670    0.000   69.670
255.40   448.630   47.491    0.000   47.491   171.593  347.949    0.000  347.949     0.000   79.623    0.000   79.623
255.50   447.948   23.561    0.000   23.561   134.976  310.119    0.000  310.119     0.000   69.670    0.000   69.670
255.60   432.398   41.220    0.000   41.220   125.031  242.198    0.000  242.198     0.000   59.717    0.000   59.717
255.70   521.823   33.919    0.000   33.919   190.922  239.864    0.000  239.864     0.000   99.528    0.000   99.528
255.80   459.032   42.614    0.000   42.614   140.770  240.209    0.000  240.209     0.000   69.670    0.000   69.670
255.90   452.148   30.200    0.000   30.200   164.031  225.856    0.000  225.856     0.000   79.623    0.000   79.623
256.00   443.855   44.347    0.000   44.347   171.640  249.245    0.000  249.245     0.000  129.387    0.000  129.387
256.10   429.005   34.315    0.000   34.315   124.643  274.364    0.000  274.364     0.000   79.623    0.000   79.623
256.20   441.395   63.821    0.000   63.821   122.526  341.593    0.000  341.593     0.000   89.575    0.000   89.575
256.30   445.342   80.505    0.000   80.505   169.219  342.023    0.000  342.023     0.000  119.434    0.000  119.434
256.40   426.430   53.254    0.000   53.254   138.090  268.179    0.000  268.179     0.000   89.776    0.000   89.776
256.50   432.351   46.091    0.000   46.091   123.564  263.378    0.000  263.378     0.000    0.000    0.000    0.000
256.60   419.606   49.951    0.000   49.951   132.902  239.125    0.000  239.125     0.000    0.000    0.000    0.000
256.70   465.358   29.804    0.000   29.804    98.228  260.483    0.000  260.483     0.000    0.000    0.000    0.000
256.80   469.492   19.855    0.000   19.855   174.839  199.179    0.000  199.179     0.000   59.717    0.000   59.717
256.90   411.143   21.912    0.000   21.912    92.608  233.421    0.000  233.421     0.000    0.000    0.000    0.000
257.00   446.369   18.178    0.000   18.178   105.492  220.149    0.000  220.149     0.000    0.000    0.000    0.000
257.10   443.697   31.059    0.000   31.059   109.684  206.573    0.000  206.573     0.000    0.000    0.000    0.000
257.20   459.705   22.082    0.000   22.082    84.954  193.689    0.000  193.689     0.000    0.000    0.000    0.000
257.30   425.523   30.876    0.000   30.876    96.283  211.154    0.000  211.154     0.000    0.000    0.000    0.000
257.40   470.383   31.524    0.000   31.524   104.108  232.082    0.000  232.082     0.000   19.906    0.000   19.906
257.50   434.298   27.365    0.000   27.365    91.051  219.976    0.000  219.976     0.000    0.000    0.000    0.000
257.60   420.393   40.134    0.000   40.134   109.729  244.014    0.000  244.014     0.000    9.953    0.000    9.953
257.70   408.224   38.895    0.000   38.895   105.146  241.030    0.000  241.030     0.000    0.000    0.000    0.000
257.80   414.979   32.989    0.000   32.989    50.152  264.766    0.000  264.766     0.000    9.953    0.000    9.953
257.90   410.393   38.923    0.000   38.923    20.925  314.139    0.000  314.139     0.000    9.953    0.000    9.953
258.00   389.820   48.095    0.000   48.095     5.620  370.258    0.000  370.258     0.000   19.906    0.000   19.906
258.10   372.984   59.734    0.000   59.734    33.463  313.318    0.000  313.318     0.000   19.906    0.000   19.906
258.20   413.700   57.624    0.000   57.624    80.070  265.718    0.000  265.718     0.000    9.953    0.000    9.953
258.30   415.047   61.959    0.000   61.959    20.925  366.020    0.000  366.020     0.000   19.906    0.000   19.906
258.40   420.170   44.729    0.000   44.729    80.113  268.743    0.000  268.743     0.000    0.000    0.000    0.000
258.50   448.029   47.970    0.000   47.970   101.255  301.297    0.000  301.297     0.000    0.000    0.000    0.000
258.60   438.223   32.863    0.000   32.863    74.449  242.630    0.000  242.630     0.000   19.906    0.000   19.906
258.70   415.192   63.202    0.000   63.202    20.925  371.984    0.000  371.984     0.000    0.000    0.000    0.000
258.80   416.056   43.121    0.000   43.121    17.121  309.471    0.000  309.471     0.000    0.000    0.000    0.000
258.90   454.385   48.533    0.000   48.533     3.805  410.678    0.000  410.678     0.000    0.000    0.000    0.000
259.00   442.450   46.194    0.000   46.194     1.816  363.340    0.000  363.340     0.000    0.000    0.000    0.000
259.10   479.806   22.857    0.000   22.857    31.474  327.802    0.000  327.802     0.000    0.000    0.000    0.000
259.20   480.123   22.405    0.000   22.405    46.520  289.324    0.000  289.324     0.000    0.000    0.000    0.000
259.30   456.712   28.013    0.000   28.013    81.539  285.778    0.000  285.778     0.000    0.000    0.000    0.000
259.40   419.515   65.094    0.000   65.094   104.627  344.272    0.000  344.272     0.000    0.000    0.000    0.000
259.50   417.241   76.366    0.000   76.366   113.617  285.864    0.000  285.864     0.000    0.000    0.000    0.000
259.60   383.856   82.170    0.000   82.170    90.056  263.814    0.000  263.814     0.000    0.000    0.000    0.000
259.70   385.670   73.393    0.000   73.393   116.514  251.364    0.000  251.364     0.000    0.000    0.000    0.000
259.80   413.960   79.803    0.000   79.803   116.170  263.512    0.000  263.512     0.000    0.000    0.000    0.000
259.90   365.723   77.155    0.000   77.155   102.465  254.217    0.000  254.217     0.000    0.000    0.000    0.000
260.00   416.934   57.413    0.000   57.413   102.033  232.946    0.000  232.946     0.000    9.953    0.000    9.953
260.10   394.044   30.383    0.000   30.383    71.596  274.926    0.000  274.926     0.000    0.000    0.000    0.000
260.20   455.024   40.543    0.000   40.543     1.902  349.548    0.000  349.548     0.000    9.953    0.000    9.953
260.30   395.199   17.473    0.000   17.473     0.000  274.624    0.000  274.624     0.000    0.000    0.000    0.000
260.40   414.493   26.774    0.000   26.774    58.539  266.884    0.000  266.884     0.000    0.000    0.000    0.000
260.50   440.176   17.107    0.000   17.107    77.432  243.582    0.000  243.582     0.000    0.000    0.000    0.000
260.60   426.826   15.248    0.000   15.248    78.945  302.638    0.000  302.638     0.000    0.000    0.000    0.000
260.70   439.436   17.403    0.000   17.403    53.351  299.267    0.000  299.267     0.000    0.000    0.000    0.000
260.80   453.705   27.352    0.000   27.352    46.433  278.384    0.000  278.384     0.000    0.000    0.000    0.000
260.90   412.478   40.951    0.000   40.951    80.934  214.526    0.000  214.526     0.000    0.000    0.000    0.000
261.00   416.316   22.858    0.000   22.858    70.903  263.726    0.000  263.726     0.000    0.000    0.000    0.000
261.10   431.509   30.016    0.000   30.016    40.727  265.024    0.000  265.024     0.000    0.000    0.000    0.000
261.20   429.957   16.853    0.000   16.853    53.351  218.590    0.000  218.590     0.000    0.000    0.000    0.000
261.30   377.033   52.810    0.000   52.810     1.902  250.195    0.000  250.195     0.000    0.000    0.000    0.000
261.40   410.011   26.676    0.000   26.676    28.447  291.741    0.000  291.741     0.000    0.000    0.000    0.000
261.50   410.952   28.311    0.000   28.311     0.000  287.031    0.000  287.031     0.000   19.906    0.000   19.906
261.60   397.023   92.206    0.000   92.206     5.620  331.173    0.000  331.173     0.000    0.000    0.000    0.000
261.70   423.833   69.757    0.000   69.757     0.000  270.214    0.000  270.214     0.000    0.000    0.000    0.000
261.80   416.869   68.316    0.000   68.316    52.053  283.225    0.000  283.225     0.000    0.000    0.000    0.000
261.90   442.938   74.926    0.000   74.926    49.719  299.828    0.000  299.828     0.000    0.000    0.000    0.000
262.00   376.003  114.864    0.000  114.864    69.261  286.729    0.000  286.729     0.000    0.000    0.000    0.000
262.10   389.571   90.176    0.000   90.176    45.482  220.364    0.000  220.364     0.000    0.000    0.000    0.000
262.20   407.984   99.689    0.000   99.689    32.685  248.943    0.000  248.943     0.000    0.000    0.000    0.000
262.30   429.925   62.937    0.000   62.937    49.632  224.255    0.000  224.255     0.000    0.000    0.000    0.000
262.40   447.909   39.543    0.000   39.543    87.805  200.434    0.000  200.434     0.000    0.000    0.000    0.000
262.50   421.332   35.286    0.000   35.286    92.733  187.982    0.000  187.982     0.000    0.000    0.000    0.000
262.60   422.605   40.516    0.000   40.516    51.922  202.249    0.000  202.249     0.000    0.000    0.000    0.000
262.70   397.784   87.205    0.000   87.205    24.512  252.530    0.000  252.530     0.000    0.000    0.000    0.000
262.80   441.167   43.039    0.000   43.039    37.568  201.558    0.000  201.558     0.000    0.000    0.000    0.000
262.90   401.179   64.276    0.000   64.276    26.069  218.676    0.000  218.676     0.000    0.000    0.000    0.000
263.00   408.794   66.489    0.000   66.489    42.929  238.999    0.000  238.999     0.000    0.000    0.000    0.000
263.10   459.883   40.318    0.000   40.318    65.195  238.912    0.000  238.912     0.000    0.000    0.000    0.000
263.20   436.948   31.144    0.000   31.144    50.887  249.461    0.000  249.461     0.000    0.000    0.000    0.000
263.30   422.508   61.653    0.000   61.653    28.404  201.298    0.000  201.298     0.000    0.000    0.000    0.000
263.40   427.091   24.324    0.000   24.324    31.474  217.942    0.000  217.942     0.000    0.000    0.000    0.000
263.50   465.480   17.248    0.000   17.248    31.431  250.974    0.000  250.974     0.000    0.000    0.000    0.000
263.60   455.796   54.073    0.000   54.073    50.065  238.046    0.000  238.046     0.000    0.000    0.000    0.000
263.70   433.341   12.682    0.000   12.682    49.415  161.177    0.000  161.177     0.000    0.000    0.000    0.000
263.80   464.106   25.508    0.000   25.508    52.140  221.616    0.000  221.616     0.000    0.000    0.000    0.000
263.90   443.127   27.817    0.000   27.817     9.511  300.692    0.000  300.692     0.000    0.000    0.000    0.000
264.00   471.314   16.938    0.000   16.938    22.655  285.647    0.000  285.647     0.000    0.000    0.000    0.000
264.10   458.895   16.994    0.000   16.994    13.142  246.518    0.000  246.518     0.000    0.000    0.000    0.000
264.20   505.995   21.067    0.000   21.067     0.000  366.452    0.000  366.452     0.000   69.670    0.000   69.670
264.30   502.161   15.641    0.000   15.641     0.000  316.215    0.000  316.215     0.000   69.670    0.000   69.670
264.40   513.390   14.161    0.000   14.161     0.000  305.578    0.000  305.578     0.000    0.000    0.000    0.000
264.50   493.488   17.966    0.000   17.966     0.000  295.895    0.000  295.895     0.000    0.000    0.000    0.000
264.60   501.720   17.121    0.000   17.121    16.343  308.519    0.000  308.519     0.000   79.623    0.000   79.623
264.70   475.574   15.007    0.000   15.007    14.786  333.247    0.000  333.247     0.000   79.623    0.000   79.623
264.80   495.899   15.810    0.000   15.810     1.902  338.350    0.000  338.350     0.000   59.717    0.000   59.717
264.90   519.158   16.854    0.000   16.854    18.158  353.957    0.000  353.957     0.000   59.717    0.000   59.717
265.00   497.387   15.585    0.000   15.585    80.459  236.923    0.000  236.923     0.000    0.000    0.000    0.000
265.10   446.102   18.558    0.000   18.558    43.580  214.571    0.000  214.571     0.000    0.000    0.000    0.000
265.20   473.388   16.698    0.000   16.698    29.399  234.891    0.000  234.891     0.000    0.000    0.000    0.000
265.30   476.210   20.291    0.000   20.291     1.816  276.827    0.000  276.827     0.000    0.000    0.000    0.000
265.40   469.777   16.854    0.000   16.854    71.076  264.160    0.000  264.160     0.000    0.000    0.000    0.000
265.50   480.111   20.291    0.000   20.291    47.471  298.055    0.000  298.055     0.000    0.000    0.000    0.000
265.60   528.233    9.089    0.000    9.089    99.263  217.554    0.000  217.554     0.000    0.000    0.000    0.000
265.70   468.388   20.714    0.000   20.714     1.816  295.722    0.000  295.722     0.000    0.000    0.000    0.000
265.80   431.914   14.796    0.000   14.796    23.865  235.582    0.000  235.582     0.000    0.000    0.000    0.000
265.90   466.154   13.527    0.000   13.527     3.718  293.646    0.000  293.646     0.000    0.000    0.000    0.000
266.00   484.139   24.040    0.000   24.040    37.008  313.361    0.000  313.361     0.000    9.953    0.000    9.953
266.10   449.078   19.615    0.000   19.615    42.023  250.066    0.000  250.066     0.000    0.000    0.000    0.000
266.20   483.726   22.702    0.000   22.702   106.397  247.645    0.000  247.645     0.000    0.000    0.000    0.000
266.30   471.810   22.406    0.000   22.406    27.756  292.305    0.000  292.305     0.000    0.000    0.000    0.000
266.40   452.350   17.543    0.000   17.543    65.240  236.015    0.000  236.015     0.000    0.000    0.000    0.000
266.50   428.846   35.949    0.000   35.949    70.904  211.847    0.000  211.847     0.000    0.000    0.000    0.000
266.60   438.981   29.269    0.000   29.269    81.495  215.047    0.000  215.047     0.000    0.000    0.000    0.000
266.70   395.144   58.680    0.000   58.680    66.621  249.893    0.000  249.893     0.000    0.000    0.000    0.000
266.80   442.408   50.169    0.000   50.169    94.770  285.432    0.000  285.432     0.000    0.000    0.000    0.000
266.90   392.742   45.980    0.000   45.980    86.638  206.314    0.000  206.314     0.000    0.000    0.000    0.000
267.00   384.183   61.850    0.000   61.850    80.759  249.202    0.000  249.202     0.000    0.000    0.000    0.000
267.10   409.251   47.703    0.000   47.703    57.629  239.127    0.000  239.127     0.000    0.000    0.000    0.000
267.20   459.865   54.142    0.000   54.142    86.380  249.893    0.000  249.893     0.000    0.000    0.000    0.000
267.30   360.372   61.330    0.000   61.330    81.967  246.694    0.000  246.694     0.000    0.000    0.000    0.000
267.40   381.759   53.383    0.000   53.383    85.901  237.356    0.000  237.356     0.000    0.000    0.000    0.000
267.50   349.274   60.203    0.000   60.203    32.771  229.228    0.000  229.228     0.000    0.000    0.000    0.000
267.60   422.036   55.975    0.000   55.975    54.735  238.912    0.000  238.912     0.000    0.000    0.000    0.000
267.70   386.546   40.305    0.000   40.305    62.992  200.519    0.000  200.519     0.000    0.000    0.000    0.000
267.80   366.303   52.466    0.000   52.466    78.379  232.254    0.000  232.254     0.000    0.000    0.000    0.000
267.90   391.781   60.398    0.000   60.398    40.380  263.469    0.000  263.469     0.000    0.000    0.000    0.000
268.00   362.209   90.256    0.000   90.256    44.745  266.322    0.000  266.322     0.000    0.000    0.000    0.000
268.10   345.283   90.148    0.000   90.148    47.772  252.832    0.000  252.832     0.000    0.000    0.000    0.000
268.20   369.683   43.051    0.000   43.051    31.431  199.523    0.000  199.523     0.000    0.000    0.000    0.000
268.30   395.955   64.362    0.000   64.362    68.134  249.158    0.000  249.158     0.000   59.717    0.000   59.717
268.40   389.266   57.963    0.000   57.963    68.221  267.402    0.000  267.402     0.000    0.000    0.000    0.000
268.50   361.846   50.044    0.000   50.044    55.295  259.362    0.000  259.362     0.000    0.000    0.000    0.000
268.60   387.464   73.450    0.000   73.450    33.417  263.556    0.000  263.556     0.000    0.000    0.000    0.000
268.70   352.518   85.893    0.000   85.893    48.117  281.755    0.000  281.755     0.000    0.000    0.000    0.000
268.80   410.753   25.745    0.000   25.745    75.356  212.885    0.000  212.885     0.000    0.000    0.000    0.000
268.90   405.835   51.985    0.000   51.985    93.556  225.596    0.000  225.596     0.000    0.000    0.000    0.000
269.00   415.984   32.876    0.000   32.876   113.183  190.922    0.000  190.922     0.000    0.000    0.000    0.000
269.10   417.107   57.732    0.000   57.732    51.620  264.593    0.000  264.593     0.000   19.906    0.000   19.906
269.20   433.909   33.145    0.000   33.145    68.697  253.655    0.000  253.655     0.000    0.000    0.000    0.000
269.30   429.347   44.250    0.000   44.250    83.092  269.521    0.000  269.521     0.000    9.953    0.000    9.953
269.40   476.473   27.662    0.000   27.662   120.580  227.412    0.000  227.412     0.000    9.953    0.000    9.953
269.50   441.548   49.028    0.000   49.028    41.026  262.993    0.000  262.993     0.000    9.953    0.000    9.953
269.60   456.279   24.533    0.000   24.533    45.913  205.362    0.000  205.362     0.000    0.000    0.000    0.000
269.70   442.655   21.406    0.000   21.406    79.504  206.746    0.000  206.746     0.000    0.000    0.000    0.000
269.80   416.940   30.734    0.000   30.734    72.545  194.035    0.000  194.035     0.000    0.000    0.000    0.000
269.90   440.738   20.729    0.000   20.729    65.932  212.280    0.000  212.280     0.000    0.000    0.000    0.000
270.00   418.931   40.107    0.000   40.107    35.148  227.887    0.000  227.887     0.000    0.000    0.000    0.000
270.10   411.364   26.987    0.000   26.987    32.986  195.851    0.000  195.851     0.000    0.000    0.000    0.000
270.20   400.959   28.494    0.000   28.494    13.142  262.776    0.000  262.776     0.000    0.000    0.000    0.000
270.30   420.919   23.786    0.000   23.786     0.000  248.810    0.000  248.810     0.000    0.000    0.000    0.000
270.40   432.551   20.052    0.000   20.052     0.000  219.844    0.000  219.844     0.000    0.000    0.000    0.000
270.50   432.925   19.573    0.000   19.573     1.902  209.900    0.000  209.900     0.000    0.000    0.000    0.000
270.60   419.945   35.244    0.000   35.244    22.741  262.342    0.000  262.342     0.000    0.000    0.000    0.000
270.70   417.189   14.852    0.000   14.852     5.576  220.406    0.000  220.406     0.000    0.000    0.000    0.000
270.80   413.520   32.172    0.000   32.172    14.957  231.344    0.000  231.344     0.000    0.000    0.000    0.000
270.90   427.232   16.064    0.000   16.064    16.861  173.715    0.000  173.715     0.000    0.000    0.000    0.000
271.00   421.834   27.141    0.000   27.141     7.566  205.879    0.000  205.879     0.000    0.000    0.000    0.000
271.10   422.396   15.218    0.000   15.218     5.577  194.726    0.000  194.726     0.000    0.000    0.000    0.000
271.20   430.634   21.870    0.000   21.870    10.981  213.187    0.000  213.187     0.000    0.000    0.000    0.000
271.30   431.474   27.551    0.000   27.551     0.000  263.466    0.000  263.466     0.000    0.000    0.000    0.000
271.40   442.618   15.951    0.000   15.951    11.154  234.933    0.000  234.933     0.000    0.000    0.000    0.000
271.50   413.914   17.262    0.000   17.262    18.418  275.877    0.000  275.877     0.000    0.000    0.000    0.000
271.60   423.832   15.641    0.000   15.641    39.125  181.756    0.000  181.756     0.000    0.000    0.000    0.000
271.70   406.409   31.425    0.000   31.425     0.000  296.412    0.000  296.412     0.000    0.000    0.000    0.000
271.80   424.777   28.507    0.000   28.507     0.000  296.927    0.000  296.927     0.000    0.000    0.000    0.000
271.90   459.161   20.686    0.000   20.686    36.360  234.243    0.000  234.243     0.000    0.000    0.000    0.000
272.00   493.270   18.488    0.000   18.488     0.000  348.293    0.000  348.293     0.000   49.764    0.000   49.764
272.10   484.368   20.659    0.000   20.659    18.288  313.706    0.000  313.706     0.000   40.616    0.000   40.616
272.20   487.438   16.064    0.000   16.064    35.062  262.171    0.000  262.171     0.000    9.953    0.000    9.953
272.30   475.097   25.521    0.000   25.521    43.580  263.253    0.000  263.253     0.000   60.923    0.000   60.923
272.40   451.102   28.227    0.000   28.227     0.000  302.764    0.000  302.764     0.000    9.953    0.000    9.953
272.50   452.435   42.433    0.000   42.433     0.000  312.103    0.000  312.103     0.000    9.953    0.000    9.953
272.60   445.471   35.090    0.000   35.090     3.805  326.287    0.000  326.287     0.000   19.906    0.000   19.906
272.70   421.952   36.458    0.000   36.458     0.000  290.962    0.000  290.962     0.000    0.000    0.000    0.000
272.80   438.871   20.884    0.000   20.884     0.000  257.673    0.000  257.673     0.000    0.000    0.000    0.000
272.90   416.664   33.878    0.000   33.878     0.000  265.974    0.000  265.974     0.000    0.000    0.000    0.000
273.00   455.986   29.720    0.000   29.720     0.000  326.935    0.000  326.935     0.000    0.000    0.000    0.000
273.10   440.204   29.805    0.000   29.805     0.000  359.917    0.000  359.917     0.000    0.000    0.000    0.000
273.20   437.723   18.192    0.000   18.192     0.000  351.489    0.000  351.489     0.000   10.154    0.000   10.154
273.30   447.855   16.135    0.000   16.135     0.000  300.129    0.000  300.129     0.000   81.231    0.000   81.231
273.40   436.423   21.505    0.000   21.505     0.000  331.260    0.000  331.260     0.000   50.367    0.000   50.367
273.50   461.059   15.656    0.000   15.656     1.902  282.187    0.000  282.187     0.000    0.000    0.000    0.000
273.60   462.810   20.728    0.000   20.728     0.000  328.061    0.000  328.061     0.000   29.858    0.000   29.858
273.70   439.405   16.811    0.000   16.811     0.000  313.794    0.000  313.794     0.000    0.000    0.000    0.000
273.80   482.542   18.460    0.000   18.460     7.609  283.914    0.000  283.914     0.000    9.953    0.000    9.953
273.90   479.772   25.027    0.000   25.027    26.373  395.937    0.000  395.937     0.000   80.628    0.000   80.628
274.00   465.829   30.382    0.000   30.382    11.068  385.085    0.000  385.085     0.000  139.943    0.000  139.943
274.10   480.243   17.755    0.000   17.755    14.742  367.098    0.000  367.098     0.000   91.385    0.000   91.385
274.20   440.239   27.436    0.000   27.436     9.079  258.194    0.000  258.194     0.000    9.953    0.000    9.953
274.30   454.906   30.536    0.000   30.536    20.234  286.945    0.000  286.945     0.000    9.953    0.000    9.953
274.40   488.143   13.105    0.000   13.105    14.527  333.422    0.000  333.422     0.000    0.000    0.000    0.000
274.50   458.630   12.330    0.000   12.330    10.895  323.954    0.000  323.954     0.000    0.000    0.000    0.000
274.60   412.784   14.994    0.000   14.994     0.000  265.328    0.000  265.328     0.000    0.000    0.000    0.000
274.70   427.425   14.584    0.000   14.584     0.000  292.303    0.000  292.303     0.000    0.000    0.000    0.000
274.80   435.014   22.633    0.000   22.633     0.000  339.171    0.000  339.171     0.000    0.000    0.000    0.000
274.90   409.152   24.366    0.000   24.366     0.000  289.366    0.000  289.366     0.000    0.000    0.000    0.000
275.00   425.029   16.220    0.000   16.220    20.666  254.433    0.000  254.433     0.000    0.000    0.000    0.000
275.10   425.621   20.547    0.000   20.547     3.805  306.787    0.000  306.787     0.000    0.000    0.000    0.000
275.20   427.749   31.468    0.000   31.468    12.711  287.333    0.000  287.333     0.000    0.000    0.000    0.000
275.30   406.339   51.791    0.000   51.791     5.620  315.782    0.000  315.782     0.000    0.000    0.000    0.000
275.40   443.933   19.968    0.000   19.968    16.602  281.237    0.000  281.237     0.000   19.906    0.000   19.906
275.50   452.963   21.519    0.000   21.519     0.000  265.761    0.000  265.761     0.000    0.000    0.000    0.000
275.60   436.280   25.507    0.000   25.507     7.436  287.679    0.000  287.679     0.000    0.000    0.000    0.000
275.70   442.739   30.044    0.000   30.044    27.625  319.587    0.000  319.587     0.000   29.858    0.000   29.858
275.80   423.874   27.185    0.000   27.185    18.764  266.840    0.000  266.840     0.000    0.000    0.000    0.000
275.90   404.492   38.599    0.000   38.599     1.902  289.106    0.000  289.106     0.000    0.000    0.000    0.000
276.00   412.168   17.389    0.000   17.389    41.028  249.894    0.000  249.894     0.000    0.000    0.000    0.000
276.10   448.366   35.668    0.000   35.668    20.839  294.511    0.000  294.511     0.000    0.000    0.000    0.000
276.20   439.046   35.133    0.000   35.133    36.403  304.584    0.000  304.584     0.000    0.000    0.000    0.000
276.30   440.697   53.367    0.000   53.367    45.742  292.003    0.000  292.003     0.000   19.906    0.000   19.906
276.40   386.607   71.343    0.000   71.343     1.816  341.376    0.000  341.376     0.000    0.000    0.000    0.000
276.50   393.496   83.458    0.000   83.458     9.079  357.331    0.000  357.331     0.000   10.154    0.000   10.154
276.60   407.146   84.101    0.000   84.101     3.632  307.179    0.000  307.179     0.000    9.953    0.000    9.953
276.70   360.907   98.489    0.000   98.489     0.000  319.627    0.000  319.627     0.000    0.000    0.000    0.000
276.80   438.361   33.302    0.000   33.302    16.343  296.543    0.000  296.543     0.000    0.000    0.000    0.000
276.90   436.719   45.197    0.000   45.197    32.945  295.765    0.000  295.765     0.000    0.000    0.000    0.000
277.00   457.267   23.548    0.000   23.548    27.583  308.258    0.000  308.258     0.000    0.000    0.000    0.000
277.10   395.185   40.429    0.000   40.429    11.154  261.782    0.000  261.782     0.000    0.000    0.000    0.000
277.20   423.020   32.370    0.000   32.370    29.354  264.895    0.000  264.895     0.000    0.000    0.000    0.000
277.30   443.153   36.458    0.000   36.458    89.797  253.785    0.000  253.785     0.000    0.000    0.000    0.000
277.40   390.193   84.589    0.000   84.589    20.147  351.494    0.000  351.494     0.000    0.000    0.000    0.000
277.50   385.753   77.613    0.000   77.613    36.576  289.408    0.000  289.408     0.000    0.000    0.000    0.000
277.60   387.278   86.776    0.000   86.776   102.940  240.165    0.000  240.165     0.000    0.000    0.000    0.000
277.70   445.464   37.979    0.000   37.979    23.692  269.390    0.000  269.390     0.000    0.000    0.000    0.000
277.80   381.627   74.105    0.000   74.105    36.878  219.586    0.000  219.586     0.000    0.000    0.000    0.000
277.90   409.576   66.832    0.000   66.832    63.683  243.322    0.000  243.322     0.000    0.000    0.000    0.000
278.00   387.673   79.104    0.000   79.104    75.054  244.662    0.000  244.662     0.000   39.811    0.000   39.811
278.10   353.940  101.048    0.000  101.048    25.941  269.910    0.000  269.910     0.000    9.953    0.000    9.953
278.20   389.610   88.706    0.000   88.706    41.937  284.481    0.000  284.481     0.000    0.000    0.000    0.000
278.30   411.363   73.077    0.000   73.077    34.501  282.665    0.000  282.665     0.000    0.000    0.000    0.000
278.40   447.216   21.717    0.000   21.717    25.508  271.899    0.000  271.899     0.000    0.000    0.000    0.000
278.50   471.526   28.975    0.000   28.975    23.606  318.937    0.000  318.937     0.000   69.670    0.000   69.670
278.60   447.720   32.793    0.000   32.793    38.133  287.334    0.000  287.334     0.000    0.000    0.000    0.000
278.70   483.661   47.177    0.000   47.177    36.836  324.427    0.000  324.427     0.000    0.000    0.000    0.000
278.80   469.190   29.171    0.000   29.171    34.890  254.130    0.000  254.130     0.000    0.000    0.000    0.000
278.90   430.497   54.927    0.000   54.927    21.876  259.318    0.000  259.318     0.000    0.000    0.000    0.000
279.00   401.010   95.385    0.000   95.385    27.324  311.241    0.000  311.241     0.000    0.000    0.000    0.000
279.10   390.094   83.109    0.000   83.109    58.668  233.074    0.000  233.074     0.000    0.000    0.000    0.000
279.20   472.068   38.867    0.000   38.867    40.336  209.080    0.000  209.080     0.000    0.000    0.000    0.000
279.30   378.604   75.642    0.000   75.642    34.630  225.897    0.000  225.897     0.000    0.000    0.000    0.000
279.40   429.035   79.347    0.000   79.347    69.348  218.721    0.000  218.721     0.000    0.000    0.000    0.000
279.50   399.424   80.771    0.000   80.771    51.362  219.283    0.000  219.283     0.000    0.000    0.000    0.000
279.60   376.350   83.729    0.000   83.729    27.238  249.936    0.000  249.936     0.000    0.000    0.000    0.000
279.70   394.433   98.085    0.000   98.085    55.207  229.011    0.000  229.011     0.000    0.000    0.000    0.000
279.80   405.025   92.662    0.000   92.662    27.497  271.379    0.000  271.379     0.000    0.000    0.000    0.000
279.90   392.437   63.750    0.000   63.750    42.110  229.745    0.000  229.745     0.000    0.000    0.000    0.000
280.00   373.147   87.758    0.000   87.758    16.557  223.953    0.000  223.953     0.000    0.000    0.000    0.000
280.10   406.530   76.009    0.000   76.009    52.659  219.975    0.000  219.975     0.000    0.000    0.000    0.000
280.20   408.710   79.206    0.000   79.206    56.550  223.521    0.000  223.521     0.000    0.000    0.000    0.000
280.30   330.350   88.081    0.000   88.081    62.300  209.081    0.000  209.081     0.000    0.000    0.000    0.000
280.40   361.390   82.055    0.000   82.055    40.899  246.995    0.000  246.995     0.000    0.000    0.000    0.000
280.50   401.515   75.373    0.000   75.373    71.509  205.362    0.000  205.362     0.000    0.000    0.000    0.000
280.60   415.690   69.515    0.000   69.515    49.201  248.726    0.000  248.726     0.000    0.000    0.000    0.000
280.70   400.993   79.022    0.000   79.022    38.738  290.012    0.000  290.012     0.000    0.000    0.000    0.000
280.80   406.011   81.589    0.000   81.589    75.443  246.175    0.000  246.175     0.000    0.000    0.000    0.000
280.90   409.385   77.517    0.000   77.517    53.265  271.899    0.000  271.899     0.000    0.000    0.000    0.000
281.00   414.646   83.616    0.000   83.616    56.378  240.425    0.000  240.425     0.000    0.000    0.000    0.000
281.10   418.708   74.149    0.000   74.149    29.572  274.490    0.000  274.490     0.000    0.000    0.000    0.000
281.20   430.731   74.202    0.000   74.202    69.952  248.293    0.000  248.293     0.000    0.000    0.000    0.000
281.30   416.231   79.009    0.000   79.009    12.884  319.674    0.000  319.674     0.000    0.000    0.000    0.000
281.40   429.089   61.366    0.000   61.366    27.670  286.511    0.000  286.511     0.000    0.000    0.000    0.000
281.50   386.721  106.861    0.000  106.861    12.711  344.922    0.000  344.922     0.000   10.154    0.000   10.154
281.60   411.782   57.551    0.000   57.551    14.527  300.174    0.000  300.174     0.000    0.000    0.000    0.000
281.70   378.076   60.961    0.000   60.961     5.663  253.999    0.000  253.999     0.000    0.000    0.000    0.000
281.80   427.826   69.513    0.000   69.513    36.317  264.248    0.000  264.248     0.000    0.000    0.000    0.000
281.90   388.813   70.272    0.000   70.272    46.087  220.667    0.000  220.667     0.000    0.000    0.000    0.000
282.00   389.309   80.336    0.000   80.336    61.606  208.389    0.000  208.389     0.000    0.000    0.000    0.000
282.10   400.806   78.333    0.000   78.333    37.051  246.088    0.000  246.088     0.000    0.000    0.000    0.000
282.20   412.645   73.597    0.000   73.597    38.953  177.389    0.000  177.389     0.000    0.000    0.000    0.000
282.30   395.045   68.101    0.000   68.101     3.805  276.957    0.000  276.957     0.000    0.000    0.000    0.000
282.40   385.555   77.149    0.000   77.149     1.816  244.834    0.000  244.834     0.000    0.000    0.000    0.000
282.50   409.708   79.039    0.000   79.039     0.000  307.913    0.000  307.913     0.000    0.000    0.000    0.000
282.60   402.853   72.951    0.000   72.951     0.000  311.113    0.000  311.113     0.000    0.000    0.000    0.000
282.70   402.861   75.881    0.000   75.881     3.718  280.675    0.000  280.675     0.000    0.000    0.000    0.000
282.80   411.808   64.396    0.000   64.396    40.896  208.388    0.000  208.388     0.000    0.000    0.000    0.000
282.90   398.876   82.943    0.000   82.943     1.816  255.857    0.000  255.857     0.000    0.000    0.000    0.000
283.00   366.423   74.006    0.000   74.006    69.175  255.643    0.000  255.643     0.000   20.308    0.000   20.308
283.10   378.010   88.433    0.000   88.433    57.499  224.731    0.000  224.731     0.000    9.953    0.000    9.953
283.20   379.144   85.405    0.000   85.405    11.414  277.993    0.000  277.993     0.000   10.154    0.000   10.154
283.30   374.627   84.976    0.000   84.976    23.692  263.899    0.000  263.899     0.000   30.462    0.000   30.462
283.40   351.443  104.022    0.000  104.022    21.963  238.133    0.000  238.133     0.000    0.000    0.000    0.000
283.50   379.759   99.818    0.000   99.818    42.886  276.266    0.000  276.266     0.000    0.000    0.000    0.000
283.60   371.582  100.029    0.000  100.029    76.089  267.447    0.000  267.447     0.000   20.308    0.000   20.308
283.70   368.764   77.302    0.000   77.302    57.239  200.692    0.000  200.692     0.000    0.000    0.000    0.000
283.80   363.495   76.542    0.000   76.542    54.604  243.106    0.000  243.106     0.000    0.000    0.000    0.000
283.90   401.664   78.626    0.000   78.626    44.444  253.006    0.000  253.006     0.000    0.000    0.000    0.000
284.00   373.395   77.233    0.000   77.233    41.025  242.976    0.000  242.976     0.000    0.000    0.000    0.000
284.10   378.761   73.230    0.000   73.230    25.422  251.623    0.000  251.623     0.000    0.000    0.000    0.000
284.20   373.395   74.965    0.000   74.965    40.596  261.047    0.000  261.047     0.000   10.154    0.000   10.154
284.30   393.216   84.406    0.000   84.406    35.234  237.096    0.000  237.096     0.000    0.000    0.000    0.000
284.40   383.526   77.813    0.000   77.813    16.775  247.082    0.000  247.082     0.000    0.000    0.000    0.000
284.50   369.015   77.194    0.000   77.194    45.827  198.920    0.000  198.920     0.000    0.000    0.000    0.000
284.60   364.674   88.170    0.000   88.170    45.396  212.107    0.000  212.107     0.000    0.000    0.000    0.000
284.70   348.932   79.022    0.000   79.022    60.439  232.297    0.000  232.297     0.000    0.000    0.000    0.000
284.80   394.245   81.970    0.000   81.970    49.028  253.612    0.000  253.612     0.000    0.000    0.000    0.000
284.90   392.346   81.839    0.000   81.839    44.399  257.328    0.000  257.328     0.000    0.000    0.000    0.000
285.00   368.829   80.391    0.000   80.391    42.715  246.087    0.000  246.087     0.000    0.000    0.000    0.000
285.10   403.523   86.855    0.000   86.855   120.058  261.047    0.000  261.047     0.000   10.154    0.000   10.154
285.20   407.367   79.656    0.000   79.656    86.722  235.453    0.000  235.453     0.000   10.154    0.000   10.154
285.30   397.193   95.355    0.000   95.355    69.045  247.170    0.000  247.170     0.000    0.000    0.000    0.000
285.40   420.198   70.541    0.000   70.541    67.229  208.432    0.000  208.432     0.000    0.000    0.000    0.000
285.50   401.085   81.333    0.000   81.333    71.162  286.555    0.000  286.555     0.000   40.616    0.000   40.616
285.60   426.618   85.209    0.000   85.209   120.921  268.181    0.000  268.181     0.000   90.782    0.000   90.782
285.70   375.147   96.385    0.000   96.385    69.261  288.155    0.000  288.155     0.000   30.462    0.000   30.462
285.80   421.340   75.386    0.000   75.386    82.749  214.874    0.000  214.874     0.000    0.000    0.000    0.000
285.90   388.571   78.206    0.000   78.206    62.430  233.421    0.000  233.421     0.000    0.000    0.000    0.000
286.00   383.109   84.182    0.000   84.182    76.352  191.268    0.000  191.268     0.000    0.000    0.000    0.000
286.10   419.836   76.023    0.000   76.023    72.935  226.719    0.000  226.719     0.000    0.000    0.000    0.000
286.20   433.708   71.318    0.000   71.318    38.133  209.599    0.000  209.599     0.000    0.000    0.000    0.000
286.30   415.390   81.292    0.000   81.292    40.337  249.288    0.000  249.288     0.000    0.000    0.000    0.000
286.40   427.331   63.438    0.000   63.438    62.688  240.382    0.000  240.382     0.000    0.000    0.000    0.000
286.50   381.449   96.764    0.000   96.764    40.552  255.427    0.000  255.427     0.000    0.000    0.000    0.000
286.60   383.458   78.797    0.000   78.797    64.890  247.299    0.000  247.299     0.000    0.000    0.000    0.000
286.70   398.510   66.213    0.000   66.213    60.439  223.694    0.000  223.694     0.000    0.000    0.000    0.000
286.80   361.413   82.768    0.000   82.768    62.514  183.832    0.000  183.832     0.000    0.000    0.000    0.000
286.90   380.693   73.187    0.000   73.187    81.061  186.512    0.000  186.512     0.000    0.000    0.000    0.000
287.00   371.556   83.296    0.000   83.296    75.184  220.581    0.000  220.581     0.000    0.000    0.000    0.000
287.10   402.027   82.614    0.000   82.614    92.303  212.453    0.000  212.453     0.000    0.000    0.000    0.000
287.20   395.611   81.406    0.000   81.406    51.964  252.530    0.000  252.530     0.000    0.000    0.000    0.000
287.30   388.521   86.137    0.000   86.137    42.151  217.900    0.000  217.900     0.000    0.000    0.000    0.000
287.40   410.553   75.544    0.000   75.544    70.728  247.991    0.000  247.991     0.000    0.000    0.000    0.000
287.50   428.887   77.081    0.000   77.081    67.273  314.399    0.000  314.399     0.000   30.462    0.000   30.462
287.60   435.752   79.885    0.000   79.885    65.370  321.747    0.000  321.747     0.000    0.000    0.000    0.000
287.70   373.974   75.722    0.000   75.722    94.850  287.983    0.000  287.983     0.000    0.000    0.000    0.000
287.80   382.222   82.236    0.000   82.236    81.842  199.352    0.000  199.352     0.000    0.000    0.000    0.000
287.90   386.542  112.944    0.000  112.944    97.016  252.012    0.000  252.012     0.000   19.906    0.000   19.906
288.00   381.526  109.208    0.000  109.208    53.780  322.008    0.000  322.008     0.000    0.000    0.000    0.000
288.10   369.139   92.639    0.000   92.639    81.321  269.954    0.000  269.954     0.000    0.000    0.000    0.000
288.20   397.450   66.300    0.000   66.300    58.495  291.700    0.000  291.700     0.000    0.000    0.000    0.000
288.30   403.742   69.979    0.000   69.979    76.265  255.730    0.000  255.730     0.000    0.000    0.000    0.000
288.40   411.091   94.937    0.000   94.937   104.713  279.593    0.000  279.593     0.000    0.000    0.000    0.000
288.50   462.966   55.706    0.000   55.706   105.229  228.882    0.000  228.882     0.000    0.000    0.000    0.000
288.60   438.413   67.500    0.000   67.500    81.061  223.088    0.000  223.088     0.000    0.000    0.000    0.000
288.70   439.659   40.542    0.000   40.542    57.673  266.149    0.000  266.149     0.000    0.000    0.000    0.000
288.80   390.221   72.879    0.000   72.879    16.644  325.161    0.000  325.161     0.000    0.000    0.000    0.000
288.90   409.740   77.289    0.000   77.289    38.133  271.813    0.000  271.813     0.000    0.000    0.000    0.000
289.00   413.759   82.010    0.000   82.010    54.648  246.781    0.000  246.781     0.000    0.000    0.000    0.000
289.10   412.717   66.722    0.000   66.722    27.842  276.265    0.000  276.265     0.000    0.000    0.000    0.000
289.20   403.001   49.618    0.000   49.618    27.583  274.448    0.000  274.448     0.000    0.000    0.000    0.000
289.30   393.896   74.318    0.000   74.318    74.618  247.559    0.000  247.559     0.000    0.000    0.000    0.000
289.40   376.718   98.740    0.000   98.740    64.115  238.220    0.000  238.220     0.000    0.000    0.000    0.000
289.50   398.758   68.654    0.000   68.654    93.470  209.253    0.000  209.253     0.000    0.000    0.000    0.000
289.60   399.177  109.232    0.000  109.232    67.964  251.926    0.000  251.926     0.000    0.000    0.000    0.000
289.70   379.554  108.296    0.000  108.296   106.138  273.067    0.000  273.067     0.000    9.953    0.000    9.953
289.80   412.359   83.559    0.000   83.559    78.079  245.916    0.000  245.916     0.000    0.000    0.000    0.000
289.90   370.059  119.529    0.000  119.529    65.759  318.116    0.000  318.116     0.000    0.000    0.000    0.000
290.00   340.488  130.502    0.000  130.502    76.998  279.985    0.000  279.985     0.000    9.953    0.000    9.953
290.10   370.427  109.123    0.000  109.123    70.773  311.328    0.000  311.328     0.000   49.764    0.000   49.764
290.20   401.789   87.042    0.000   87.042    34.673  281.930    0.000  281.930     0.000  149.292    0.000  149.292
290.30   430.006   38.894    0.000   38.894    74.536  304.628    0.000  304.628     0.000  109.481    0.000  109.481
290.40   394.307   53.661    0.000   53.661    22.178  311.845    0.000  311.845     0.000  159.245    0.000  159.245
290.50   401.713   59.142    0.000   59.142    80.545  273.197    0.000  273.197     0.000  169.198    0.000  169.198
290.60   369.873   94.302    0.000   94.302    16.343  332.687    0.000  332.687     0.000    9.953    0.000    9.953
290.70   374.187   77.068    0.000   77.068    74.449  227.325    0.000  227.325     0.000    0.000    0.000    0.000
290.80   336.476  116.907    0.000  116.907    54.472  337.180    0.000  337.180     0.000   49.764    0.000   49.764
290.90   344.281  130.097    0.000  130.097    16.903  304.801    0.000  304.801     0.000   49.764    0.000   49.764
291.00   358.623  106.389    0.000  106.389     0.000  335.238    0.000  335.238     0.000    9.953    0.000    9.953
291.10   380.889   88.124    0.000   88.124     1.902  234.328    0.000  234.328     0.000    0.000    0.000    0.000
291.20   398.187   94.213    0.000   94.213     0.000  313.189    0.000  313.189     0.000    0.000    0.000    0.000
291.30   387.340   86.958    0.000   86.958     0.000  319.065    0.000  319.065     0.000    0.000    0.000    0.000
291.40   400.222   79.531    0.000   79.531     0.000  309.511    0.000  309.511     0.000    0.000    0.000    0.000
291.50   375.832   78.546    0.000   78.546     0.000  279.767    0.000  279.767     0.000    0.000    0.000    0.000
291.60   361.986  102.587    0.000  102.587    13.316  287.721    0.000  287.721     0.000    9.953    0.000    9.953
291.70   381.665   81.441    0.000   81.441    13.316  242.585    0.000  242.585     0.000    0.000    0.000    0.000
291.80   408.897   70.315    0.000   70.315    18.979  309.730    0.000  309.730     0.000    9.953    0.000    9.953
291.90   400.590   72.064    0.000   72.064     7.609  281.496    0.000  281.496     0.000    0.000    0.000    0.000
292.00   396.758   75.642    0.000   75.642     3.805  259.099    0.000  259.099     0.000    9.953    0.000    9.953
292.10   390.534   73.317    0.000   73.317    13.273  271.856    0.000  271.856     0.000    0.000    0.000    0.000
292.20   385.548   78.783    0.000   78.783     7.609  343.663    0.000  343.663     0.000    0.000    0.000    0.000
292.30   355.212   83.121    0.000   83.121    32.122  243.494    0.000  243.494     0.000    0.000    0.000    0.000
292.40   387.744   77.965    0.000   77.965     9.511  250.584    0.000  250.584     0.000    0.000    0.000    0.000
292.50   406.515   71.782    0.000   71.782    28.534  345.137    0.000  345.137     0.000   19.906    0.000   19.906
292.60   351.316   86.025    0.000   86.025     5.707  320.406    0.000  320.406     0.000   19.906    0.000   19.906
292.70   415.806   74.108    0.000   74.108    45.264  329.660    0.000  329.660     0.000   29.858    0.000   29.858
292.80   397.501   79.220    0.000   79.220    26.286  344.659    0.000  344.659     0.000    9.953    0.000    9.953
292.90   368.030   78.274    0.000   78.274     7.609  263.466    0.000  263.466     0.000    0.000    0.000    0.000
293.00   381.007   78.018    0.000   78.018     7.609  305.013    0.000  305.013     0.000    0.000    0.000    0.000
293.10   365.698   74.839    0.000   74.839    45.307  254.648    0.000  254.648     0.000    0.000    0.000    0.000
293.20   377.658   73.148    0.000   73.148    17.121  264.116    0.000  264.116     0.000    0.000    0.000    0.000
293.30   346.756  107.333    0.000  107.333    43.666  252.614    0.000  252.614     0.000    0.000    0.000    0.000
293.40   305.040  111.784    0.000  111.784     9.511  205.749    0.000  205.749     0.000    0.000    0.000    0.000
293.50   362.025  109.913    0.000  109.913    49.373  264.245    0.000  264.245     0.000    0.000    0.000    0.000
293.60   313.692  131.274    0.000  131.274    65.800  249.114    0.000  249.114     0.000    0.000    0.000    0.000
293.70   361.707  128.589    0.000  128.589     9.511  343.578    0.000  343.578     0.000   29.858    0.000   29.858
293.80   313.584  130.430    0.000  130.430     1.902  328.232    0.000  328.232     0.000    9.953    0.000    9.953
293.90   342.112  115.491    0.000  115.491    15.175  341.500    0.000  341.500     0.000   29.858    0.000   29.858
294.00   368.245  104.714    0.000  104.714     0.000  309.382    0.000  309.382     0.000    0.000    0.000    0.000
294.10   364.759  105.858    0.000  105.858    18.764  366.404    0.000  366.404     0.000    9.953    0.000    9.953
294.20   357.720  114.208    0.000  114.208     9.511  390.401    0.000  390.401     0.000    9.953    0.000    9.953
294.30   366.150   98.632    0.000   98.632    20.925  312.189    0.000  312.189     0.000    0.000    0.000    0.000
294.40   343.026  105.109    0.000  105.109    15.131  322.613    0.000  322.613     0.000    0.000    0.000    0.000
294.50   374.888   89.125    0.000   89.125    71.422  224.383    0.000  224.383     0.000    0.000    0.000    0.000
294.60   386.361   72.483    0.000   72.483    16.861  305.619    0.000  305.619     0.000    0.000    0.000    0.000
294.70   366.110  114.258    0.000  114.258     7.609  258.064    0.000  258.064     0.000    0.000    0.000    0.000
294.80   377.521   71.864    0.000   71.864    18.675  295.719    0.000  295.719     0.000    0.000    0.000    0.000
294.90   334.763  106.927    0.000  106.927     5.707  286.035    0.000  286.035     0.000    0.000    0.000    0.000
295.00   367.200  108.860    0.000  108.860     0.000  357.415    0.000  357.415     0.000    0.000    0.000    0.000
295.10   337.435  117.795    0.000  117.795    11.414  252.095    0.000  252.095     0.000    0.000    0.000    0.000
295.20   344.506  113.084    0.000  113.084    73.363  247.473    0.000  247.473     0.000    0.000    0.000    0.000
295.30   325.484  128.376    0.000  128.376    17.121  266.103    0.000  266.103     0.000    0.000    0.000    0.000
295.40   333.044  131.660    0.000  131.660     5.576  244.963    0.000  244.963     0.000    0.000    0.000    0.000
295.50   300.638  132.001    0.000  132.001    35.752  239.777    0.000  239.777     0.000    0.000    0.000    0.000
295.60   316.136  127.770    0.000  127.770    15.088  273.370    0.000  273.370     0.000    0.000    0.000    0.000
295.70   376.209  111.297    0.000  111.297    15.131  282.924    0.000  282.924     0.000    9.953    0.000    9.953
295.80   383.667  122.979    0.000  122.979    27.756  358.713    0.000  358.713     0.000    0.000    0.000    0.000
295.90   366.068  127.292    0.000  127.292     9.511  298.575    0.000  298.575     0.000    0.000    0.000    0.000
296.00   380.532  117.260    0.000  117.260     9.079  269.218    0.000  269.218     0.000    0.000    0.000    0.000
296.10   363.723  119.413    0.000  119.413     7.350  321.490    0.000  321.490     0.000    0.000    0.000    0.000
296.20   400.438  112.693    0.000  112.693     0.000  286.470    0.000  286.470     0.000    0.000    0.000    0.000
296.30   397.867  113.872    0.000  113.872     0.000  305.881    0.000  305.881     0.000    0.000    0.000    0.000
296.40   404.170  132.199    0.000  132.199     9.511  350.975    0.000  350.975     0.000    0.000    0.000    0.000
296.50   398.891  107.608    0.000  107.608     9.079  322.094    0.000  322.094     0.000    0.000    0.000    0.000
296.60   390.566  132.071    0.000  132.071     1.816  339.994    0.000  339.994     0.000    0.000    0.000    0.000
296.70   349.604  112.142    0.000  112.142     1.816  302.553    0.000  302.553     0.000    0.000    0.000    0.000
296.80   389.790  100.998    0.000  100.998    14.786  327.842    0.000  327.842     0.000    0.000    0.000    0.000
296.90   378.855  102.822    0.000  102.822    38.478  268.439    0.000  268.439     0.000    0.000    0.000    0.000
297.00   369.996  117.070    0.000  117.070     0.000  373.842    0.000  373.842     0.000    0.000    0.000    0.000
297.10   363.574  106.096    0.000  106.096    13.143  342.801    0.000  342.801     0.000    0.000    0.000    0.000
297.20   336.701  122.893    0.000  122.893     1.816  263.642    0.000  263.642     0.000    0.000    0.000    0.000
297.30   362.639  108.579    0.000  108.579    14.700  304.066    0.000  304.066     0.000    0.000    0.000    0.000
297.40   407.209  119.061    0.000  119.061    18.591  301.860    0.000  301.860     0.000    0.000    0.000    0.000
297.50   382.016  127.568    0.000  127.568    18.158  318.117    0.000  318.117     0.000    0.000    0.000    0.000
297.60   386.273  119.103    0.000  119.103    12.970  276.179    0.000  276.179     0.000    0.000    0.000    0.000
297.70   357.816  119.467    0.000  119.467     3.632  255.427    0.000  255.427     0.000    0.000    0.000    0.000
297.80   360.140  142.465    0.000  142.465     9.079  260.788    0.000  260.788     0.000    0.000    0.000    0.000
297.90   340.867  115.142    0.000  115.142     1.859  245.479    0.000  245.479     0.000    0.000    0.000    0.000
298.00   360.192   95.432    0.000   95.432    24.643  217.381    0.000  217.381     0.000    0.000    0.000    0.000
298.10   319.252  122.747    0.000  122.747    16.860  245.265    0.000  245.265     0.000    0.000    0.000    0.000
298.20   391.357  103.292    0.000  103.292    45.568  289.059    0.000  289.059     0.000    0.000    0.000    0.000
298.30   426.164  100.346    0.000  100.346    29.659  276.784    0.000  276.784     0.000    0.000    0.000    0.000
298.40   407.812   96.864    0.000   96.864    12.884  318.287    0.000  318.287     0.000    0.000    0.000    0.000
298.50   422.498   84.024    0.000   84.024    24.384  298.316    0.000  298.316     0.000    0.000    0.000    0.000
298.60   425.543  104.096    0.000  104.096    10.895  313.361    0.000  313.361     0.000    0.000    0.000    0.000
298.70   405.798   85.632    0.000   85.632    21.919  243.709    0.000  243.709     0.000    0.000    0.000    0.000
298.80   432.748   85.789    0.000   85.789    20.061  277.520    0.000  277.520     0.000    0.000    0.000    0.000
298.90   459.284   78.951    0.000   78.951    14.527  236.965    0.000  236.965     0.000    0.000    0.000    0.000
299.00   374.039  105.532    0.000  105.532    23.606  266.106    0.000  266.106     0.000    0.000    0.000    0.000
299.10   431.060   73.459    0.000   73.459    29.053  308.648    0.000  308.648     0.000    0.000    0.000    0.000
299.20   382.256   88.735    0.000   88.735    12.754  268.221    0.000  268.221     0.000    0.000    0.000    0.000
299.30   380.477   70.204    0.000   70.204    62.603  275.010    0.000  275.010     0.000    0.000    0.000    0.000
299.40   420.464   68.906    0.000   68.906    36.922  326.545    0.000  326.545     0.000    0.000    0.000    0.000
299.50   403.967   77.044    0.000   77.044    42.541  278.600    0.000  278.600     0.000    0.000    0.000    0.000
299.60   394.745   95.457    0.000   95.457    20.579  267.749    0.000  267.749     0.000    0.000    0.000    0.000
299.70   425.251   97.624    0.000   97.624    22.222  299.137    0.000  299.137     0.000    0.000    0.000    0.000
299.80   412.421   76.388    0.000   76.388     9.079  258.757    0.000  258.757     0.000    0.000    0.000    0.000
299.90   435.284   79.221    0.000   79.221    25.508  264.248    0.000  264.248     0.000    0.000    0.000    0.000
300.00   385.871   83.955    0.000   83.955    11.068  292.132    0.000  292.132     0.000    0.000    0.000    0.000
300.10   372.324   61.719    0.000   61.719    10.938  254.993    0.000  254.993     0.000    0.000    0.000    0.000
300.20   401.339  105.307    0.000  105.307     1.816  308.993    0.000  308.993     0.000    0.000    0.000    0.000
300.30   387.045  122.443    0.000  122.443     0.000  315.046    0.000  315.046     0.000    0.000    0.000    0.000
300.40   393.913   97.829    0.000   97.829     9.425  284.001    0.000  284.001     0.000    0.000    0.000    0.000
300.50   452.106   43.854    0.000   43.854    12.711  265.198    0.000  265.198     0.000    0.000    0.000    0.000
300.60   460.520   19.391    0.000   19.391     0.000  262.344    0.000  262.344     0.000    0.000    0.000    0.000
300.70   445.445   63.681    0.000   63.681    21.790  289.366    0.000  289.366     0.000   40.616    0.000   40.616
300.80   475.272   52.028    0.000   52.028    22.828  302.161    0.000  302.161     0.000    9.953    0.000    9.953
300.90   430.973   74.647    0.000   74.647    25.508  281.801    0.000  281.801     0.000    0.000    0.000    0.000
301.00   441.561   63.343    0.000   63.343    35.452  300.823    0.000  300.823     0.000   29.858    0.000   29.858
301.10   421.370   70.009    0.000   70.009     5.707  326.197    0.000  326.197     0.000   30.462    0.000   30.462
301.20   480.901   66.077    0.000   66.077     0.000  398.014    0.000  398.014     0.000   10.154    0.000   10.154
301.30   450.774   27.888    0.000   27.888     0.000  323.608    0.000  323.608     0.000    0.000    0.000    0.000
301.40   468.333   46.784    0.000   46.784     5.448  278.211    0.000  278.211     0.000    0.000    0.000    0.000
301.50   459.939   29.171    0.000   29.171     7.263  312.842    0.000  312.842     0.000    0.000    0.000    0.000
301.60   471.239   58.187    0.000   58.187     7.436  291.915    0.000  291.915     0.000   30.462    0.000   30.462
301.70   445.094   48.534    0.000   48.534     1.816  269.478    0.000  269.478     0.000    0.000    0.000    0.000
301.80   443.785   27.677    0.000   27.677    25.508  259.401    0.000  259.401     0.000    0.000    0.000    0.000
301.90   468.976   52.065    0.000   52.065     7.263  310.680    0.000  310.680     0.000    0.000    0.000    0.000
302.00   441.581    8.455    0.000    8.455     3.632  251.232    0.000  251.232     0.000    0.000    0.000    0.000
302.10   422.645   40.401    0.000   40.401     1.816  290.145    0.000  290.145     0.000    0.000    0.000    0.000
302.20   467.096   43.517    0.000   43.517     0.000  304.193    0.000  304.193     0.000   29.858    0.000   29.858
302.30   507.475   54.185    0.000   54.185     0.000  404.971    0.000  404.971     0.000   99.528    0.000   99.528
302.40   440.413   49.422    0.000   49.422    23.692  324.989    0.000  324.989     0.000   39.811    0.000   39.811
302.50   478.115   46.167    0.000   46.167    29.226  316.299    0.000  316.299     0.000   19.906    0.000   19.906
302.60   441.155   51.714    0.000   51.714    12.711  267.878    0.000  267.878     0.000    9.953    0.000    9.953
302.70   490.853   57.579    0.000   57.579    12.711  328.407    0.000  328.407     0.000    9.953    0.000    9.953
302.80   439.355   54.859    0.000   54.859    16.343  314.481    0.000  314.481     0.000   69.670    0.000   69.670
302.90   462.085   53.298    0.000   53.298    27.238  226.417    0.000  226.417     0.000    0.000    0.000    0.000
303.00   460.332   56.227    0.000   56.227    23.606  286.036    0.000  286.036     0.000   39.811    0.000   39.811
303.10   452.928   51.536    0.000   51.536    22.049  265.671    0.000  265.671     0.000    0.000    0.000    0.000
303.20   467.795   51.579    0.000   51.579    25.422  262.991    0.000  262.991     0.000    0.000    0.000    0.000
303.30   454.241   39.373    0.000   39.373    18.158  267.142    0.000  267.142     0.000    0.000    0.000    0.000
303.40   449.312   53.410    0.000   53.410    36.317  254.822    0.000  254.822     0.000    0.000    0.000    0.000
303.50   456.650   60.550    0.000   60.550    21.790  315.307    0.000  315.307     0.000   59.717    0.000   59.717
303.60   478.482   57.018    0.000   57.018    21.790  284.740    0.000  284.740     0.000    9.953    0.000    9.953
303.70   476.107   43.954    0.000   43.954    64.158  261.826    0.000  261.826     0.000    0.000    0.000    0.000
303.80   435.042   50.396    0.000   50.396    43.580  268.571    0.000  268.571     0.000    9.953    0.000    9.953
303.90   466.249   17.318    0.000   17.318    49.028  205.622    0.000  205.622     0.000    0.000    0.000    0.000
304.00   440.472   46.363    0.000   46.363    64.502  258.798    0.000  258.798     0.000    9.953    0.000    9.953
304.10   470.954   40.290    0.000   40.290    52.745  238.609    0.000  238.609     0.000    0.000    0.000    0.000
304.20   457.489   25.703    0.000   25.703    62.686  222.914    0.000  222.914     0.000    0.000    0.000    0.000
304.30   468.015   42.545    0.000   42.545    47.255  270.428    0.000  270.428     0.000    0.000    0.000    0.000
304.40   435.506   33.693    0.000   33.693    23.821  304.973    0.000  304.973     0.000    0.000    0.000    0.000
304.50   463.988   26.353    0.000   26.353    58.193  234.761    0.000  234.761     0.000    0.000    0.000    0.000
304.60   451.222   45.757    0.000   45.757    32.901  252.574    0.000  252.574     0.000    0.000    0.000    0.000
304.70   454.706   30.777    0.000   30.777    33.030  320.925    0.000  320.925     0.000   49.764    0.000   49.764
304.80   438.152   43.023    0.000   43.023    47.600  270.342    0.000  270.342     0.000   29.858    0.000   29.858
304.90   458.504   46.800    0.000   46.800    84.478  254.044    0.000  254.044     0.000    9.953    0.000    9.953
305.00   503.433   54.891    0.000   54.891    63.855  293.992    0.000  293.992     0.000   99.528    0.000   99.528
305.10   470.506   48.295    0.000   48.295    69.606  273.369    0.000  273.369     0.000    9.953    0.000    9.953
305.20   442.334   64.891    0.000   64.891    54.475  240.078    0.000  240.078     0.000   59.717    0.000   59.717
305.30   464.358   38.302    0.000   38.302    54.475  226.201    0.000  226.201     0.000   19.906    0.000   19.906
305.40   412.174   58.751    0.000   58.751    30.089  317.163    0.000  317.163     0.000   59.717    0.000   59.717
305.50   404.806   61.088    0.000   61.088    28.187  272.980    0.000  272.980     0.000   29.858    0.000   29.858
305.60   408.019   55.735    0.000   55.735    37.742  260.224    0.000  260.224     0.000   49.764    0.000   49.764
305.70   395.070   47.956    0.000   47.956    18.719  205.231    0.000  205.231     0.000   19.906    0.000   19.906
305.80   415.671   49.972    0.000   49.972    33.980  304.364    0.000  304.364     0.000    9.953    0.000    9.953
305.90   398.264   60.007    0.000   60.007    15.175  264.979    0.000  264.979     0.000   19.906    0.000   19.906
306.00   401.723   45.801    0.000   45.801     7.522  306.181    0.000  306.181     0.000   29.858    0.000   29.858
306.10   425.270   31.017    0.000   31.017    16.904  203.373    0.000  203.373     0.000    0.000    0.000    0.000
306.20   465.677   18.093    0.000   18.093    24.470  219.629    0.000  219.629     0.000    0.000    0.000    0.000
306.30   385.613   65.951    0.000   65.951    17.121  242.324    0.000  242.324     0.000    0.000    0.000    0.000
306.40   360.754   67.163    0.000   67.163    22.697  248.204    0.000  248.204     0.000    0.000    0.000    0.000
306.50   404.209   63.401    0.000   63.401    10.981  246.477    0.000  246.477     0.000    0.000    0.000    0.000
306.60   388.229   59.397    0.000   59.397     1.902  260.092    0.000  260.092     0.000    0.000    0.000    0.000
306.70   399.424   36.288    0.000   36.288    39.383  228.578    0.000  228.578     0.000    0.000    0.000    0.000
306.80   378.492   57.480    0.000   57.480     7.609  210.679    0.000  210.679     0.000    0.000    0.000    0.000
306.90   389.479   64.739    0.000   64.739    13.055  204.971    0.000  204.971     0.000    0.000    0.000    0.000
307.00   397.397   52.325    0.000   52.325     9.338  249.329    0.000  249.329     0.000    0.000    0.000    0.000
307.10   401.020   62.416    0.000   62.416    41.243  197.234    0.000  197.234     0.000    0.000    0.000    0.000
307.20   371.045   65.586    0.000   65.586     7.435  196.280    0.000  196.280     0.000    0.000    0.000    0.000
307.30   413.999   71.548    0.000   71.548     3.718  215.780    0.000  215.780     0.000    0.000    0.000    0.000
307.40   388.132   66.107    0.000   66.107     9.511  202.030    0.000  202.030     0.000    0.000    0.000    0.000
307.50   386.810   72.280    0.000   72.280    20.577  241.029    0.000  241.029     0.000    0.000    0.000    0.000
307.60   376.545   66.869    0.000   66.869    11.240  213.445    0.000  213.445     0.000    0.000    0.000    0.000
307.70   378.749   62.049    0.000   62.049    52.310  204.151    0.000  204.151     0.000    0.000    0.000    0.000
307.80   403.716   55.806    0.000   55.806    48.851  227.325    0.000  227.325     0.000    0.000    0.000    0.000
307.90   378.475   63.192    0.000   63.192    31.688  193.343    0.000  193.343     0.000    0.000    0.000    0.000
308.00   377.161   50.999    0.000   50.999    43.448  238.825    0.000  238.825     0.000    0.000    0.000    0.000
308.10   398.026   59.964    0.000   59.964     7.479  291.050    0.000  291.050     0.000    0.000    0.000    0.000
308.20   425.569   43.967    0.000   43.967     3.805  302.637    0.000  302.637     0.000    0.000    0.000    0.000
308.30   412.453   36.822    0.000   36.822     7.436  201.210    0.000  201.210     0.000    0.000    0.000    0.000
308.40   434.924   27.944    0.000   27.944    26.502  223.346    0.000  223.346     0.000    0.000    0.000    0.000
308.50   409.251   38.669    0.000   38.669    16.947  281.928    0.000  281.928     0.000    0.000    0.000    0.000
308.60   444.798   26.788    0.000   26.788    16.947  304.972    0.000  304.972     0.000    0.000    0.000    0.000
308.70   413.340   48.208    0.000   48.208    39.602  261.779    0.000  261.779     0.000    0.000    0.000    0.000
308.80   415.677   35.596    0.000   35.596    54.514  256.852    0.000  256.852     0.000    0.000    0.000    0.000
308.90   467.035   14.162    0.000   14.162    64.115  228.923    0.000  228.923     0.000    0.000    0.000    0.000
309.00   501.434   22.166    0.000   22.166    71.164  264.291    0.000  264.291     0.000    0.000    0.000    0.000
309.10   505.987   12.682    0.000   12.682    45.396  262.864    0.000  262.864     0.000    9.953    0.000    9.953
309.20   468.065   18.812    0.000   18.812    13.057  246.909    0.000  246.909     0.000    0.000    0.000    0.000
309.30   468.779   18.812    0.000   18.812    63.987  226.720    0.000  226.720     0.000    0.000    0.000    0.000
309.40   495.814   16.275    0.000   16.275    53.220  251.320    0.000  251.320     0.000   20.308    0.000   20.308
309.50   501.227   12.893    0.000   12.893    37.656  305.578    0.000  305.578     0.000   40.012    0.000   40.012
309.60   468.075   12.682    0.000   12.682    54.385  253.525    0.000  253.525     0.000   40.414    0.000   40.414
309.70   452.940   12.259    0.000   12.259    54.906  226.201    0.000  226.201     0.000   20.308    0.000   20.308
309.80   436.051   11.625    0.000   11.625    32.035  211.890    0.000  211.890     0.000    0.000    0.000    0.000
309.90   439.225    6.341    0.000    6.341    26.155  234.502    0.000  234.502     0.000    0.000    0.000    0.000
310.00   467.459   10.568    0.000   10.568    18.893  251.925    0.000  251.925     0.000    0.000    0.000    0.000
310.10   484.026   16.698    0.000   16.698    52.356  265.977    0.000  265.977     0.000    0.000    0.000    0.000
310.20   464.386   12.471    0.000   12.471    31.258  229.314    0.000  229.314     0.000    0.000    0.000    0.000
310.30   474.238   10.568    0.000   10.568    27.712  247.213    0.000  247.213     0.000    0.000    0.000    0.000
310.40   453.657   12.682    0.000   12.682    25.940  210.377    0.000  210.377     0.000    0.000    0.000    0.000
310.50   462.715   14.162    0.000   14.162    74.187  246.694    0.000  246.694     0.000   40.012    0.000   40.012
310.60   477.434   12.893    0.000   12.893     5.707  251.882    0.000  251.882     0.000   30.261    0.000   30.261
310.70   474.344   13.527    0.000   13.527    18.937  239.690    0.000  239.690     0.000    0.000    0.000    0.000
310.80   457.748   12.893    0.000   12.893    31.906  272.937    0.000  272.937     0.000   29.858    0.000   29.858
310.90   449.176   14.162    0.000   14.162    26.069  236.360    0.000  236.360     0.000    9.953    0.000    9.953
311.00   450.387   11.245    0.000   11.245    18.979  254.085    0.000  254.085     0.000   49.764    0.000   49.764
311.10   458.621   15.022    0.000   15.022    13.143  259.706    0.000  259.706     0.000   19.906    0.000   19.906
311.20   501.829   17.262    0.000   17.262    26.502  303.803    0.000  303.803     0.000   30.261    0.000   30.261
311.30   544.388   11.992    0.000   11.992    37.959  319.845    0.000  319.845     0.000   70.072    0.000   70.072
311.40   519.050   10.780    0.000   10.780    38.738  275.313    0.000  275.313     0.000   59.717    0.000   59.717
311.50   502.222   19.786    0.000   19.786    49.374  261.134    0.000  261.134     0.000   59.717    0.000   59.717
311.60   493.665   12.274    0.000   12.274    31.302  242.067    0.000  242.067     0.000   49.764    0.000   49.764
311.70   516.907   16.050    0.000   16.050    42.110  266.798    0.000  266.798     0.000   49.764    0.000   49.764
311.80   522.070   16.825    0.000   16.825    46.261  276.483    0.000  276.483     0.000   69.670    0.000   69.670
311.90   483.265   10.568    0.000   10.568    44.787  255.643    0.000  255.643     0.000   19.906    0.000   19.906
312.00   466.483   13.527    0.000   13.527    80.068  231.389    0.000  231.389     0.000   59.717    0.000   59.717
312.10   469.169   24.055    0.000   24.055    61.564  222.266    0.000  222.266     0.000   39.811    0.000   39.811
312.20   446.816   16.614    0.000   16.614    14.959  238.219    0.000  238.219     0.000   19.906    0.000   19.906
312.30   479.576   13.035    0.000   13.035    52.527  295.203    0.000  295.203     0.000  159.245    0.000  159.245
312.40   510.871   20.434    0.000   20.434    49.157  323.821    0.000  323.821     0.000  119.434    0.000  119.434
312.50   466.967   17.291    0.000   17.291    24.124  360.745    0.000  360.745     0.000  149.292    0.000  149.292
312.60   449.513   13.796    0.000   13.796    19.023  259.013    0.000  259.013     0.000  169.198    0.000  169.198
312.70   483.133   15.867    0.000   15.867    26.632  329.225    0.000  329.225     0.000  218.962    0.000  218.962
312.80   473.528    9.667    0.000    9.667    11.414  315.823    0.000  315.823     0.000  169.399    0.000  169.399
312.90   497.087   17.305    0.000   17.305    69.734  286.382    0.000  286.382     0.000   59.717    0.000   59.717
313.00   505.928   19.307    0.000   19.307    60.700  288.241    0.000  288.241     0.000   59.717    0.000   59.717
313.10   478.268   14.570    0.000   14.570    24.167  261.653    0.000  261.653     0.000   40.213    0.000   40.213
313.20   490.150    9.244    0.000    9.244    29.702  253.610    0.000  253.610     0.000   29.858    0.000   29.858
313.30   450.129   11.837    0.000   11.837    45.308  264.507    0.000  264.507     0.000   29.858    0.000   29.858
313.40   441.503   24.309    0.000   24.309    49.112  331.427    0.000  331.427     0.000   30.060    0.000   30.060
313.50   457.712   15.360    0.000   15.360    46.519  238.566    0.000  238.566     0.000    0.000    0.000    0.000
313.60   449.787   17.361    0.000   17.361    73.669  267.575    0.000  267.575     0.000   59.717    0.000   59.717
313.70   479.321   16.712    0.000   16.712    65.842  291.527    0.000  291.527     0.000   59.717    0.000   59.717
313.80   438.413   53.297    0.000   53.297    67.788  296.153    0.000  296.153     0.000  149.292    0.000  149.292
313.90   488.091   14.881    0.000   14.881    52.743  275.744    0.000  275.744     0.000   49.764    0.000   49.764
314.00   543.197   12.203    0.000   12.203    31.215  364.854    0.000  364.854     0.000  189.104    0.000  189.104
314.10   505.296   16.656    0.000   16.656    32.079  295.936    0.000  295.936     0.000   49.764    0.000   49.764
314.20   506.583   12.316    0.000   12.316    58.971  334.027    0.000  334.027     0.000   59.717    0.000   59.717
314.30   517.409   17.121    0.000   17.121    87.506  260.096    0.000  260.096     0.000   80.628    0.000   80.628
314.40   509.069   26.860    0.000   26.860    90.919  304.237    0.000  304.237     0.000   39.811    0.000   39.811
314.50   514.313   11.836    0.000   11.836    54.994  298.574    0.000  298.574     0.000    0.000    0.000    0.000
314.60   522.731   16.487    0.000   16.487    67.920  289.409    0.000  289.409     0.000   80.025    0.000   80.025
314.70   509.176   16.712    0.000   16.712    41.159  279.507    0.000  279.507     0.000   39.811    0.000   39.811
314.80   491.761   18.432    0.000   18.432    65.543  251.969    0.000  251.969     0.000   49.764    0.000   49.764
314.90   479.670   25.239    0.000   25.239    46.560  315.133    0.000  315.133     0.000   69.670    0.000   69.670
315.00   507.983   30.961    0.000   30.961    69.260  292.262    0.000  292.262     0.000   79.623    0.000   79.623
315.10   508.434   16.262    0.000   16.262    45.482  268.485    0.000  268.485     0.000   39.811    0.000   39.811
315.20   518.089   13.556    0.000   13.556    87.070  305.017    0.000  305.017     0.000   69.670    0.000   69.670
315.30   539.753   23.224    0.000   23.224    74.794  333.894    0.000  333.894     0.000  179.352    0.000  179.352
315.40   509.841   20.291    0.000   20.291    51.881  319.415    0.000  319.415     0.000   79.623    0.000   79.623
315.50   495.202   15.641    0.000   15.641    62.776  327.802    0.000  327.802     0.000  119.434    0.000  119.434
315.60   490.460   31.285    0.000   31.285     9.339  355.770    0.000  355.770     0.000   69.670    0.000   69.670
315.70   492.750   11.132    0.000   11.132    60.960  316.775    0.000  316.775     0.000   39.811    0.000   39.811
315.80   495.687   23.675    0.000   23.675    25.508  316.821    0.000  316.821     0.000   29.858    0.000   29.858
315.90   504.372   23.166    0.000   23.166    60.269  280.936    0.000  280.936     0.000   19.906    0.000   19.906
316.00   483.341   16.740    0.000   16.740    56.723  265.847    0.000  265.847     0.000   29.858    0.000   29.858
316.10   478.468   34.555    0.000   34.555    37.527  355.298    0.000  355.298     0.000   79.623    0.000   79.623
316.20   487.916   22.321    0.000   22.321    29.313  303.072    0.000  303.072     0.000   39.811    0.000   39.811
316.30   496.787   22.927    0.000   22.927    91.136  340.943    0.000  340.943     0.000   89.575    0.000   89.575
316.40   486.657   17.459    0.000   17.459    47.514  289.021    0.000  289.021     0.000   79.623    0.000   79.623
316.50   510.021   18.178    0.000   18.178    18.418  307.870    0.000  307.870     0.000   39.811    0.000   39.811
316.60   431.063   16.487    0.000   16.487    20.491  221.444    0.000  221.444     0.000    0.000    0.000    0.000
316.70   482.971   25.970    0.000   25.970    30.956  289.583    0.000  289.583     0.000   39.811    0.000   39.811
316.80   462.620   18.277    0.000   18.277    16.861  326.762    0.000  326.762     0.000   29.858    0.000   29.858
316.90   436.496   18.446    0.000   18.446    43.492  311.243    0.000  311.243     0.000   59.717    0.000   59.717
317.00   432.176   25.394    0.000   25.394    49.025  307.568    0.000  307.568     0.000   49.764    0.000   49.764
317.10   482.758   23.998    0.000   23.998    37.785  347.732    0.000  347.732     0.000   79.623    0.000   79.623
317.20   459.259   18.798    0.000   18.798    26.545  326.070    0.000  326.070     0.000   69.670    0.000   69.670
317.30   445.424   23.027    0.000   23.027    45.135  309.079    0.000  309.079     0.000  109.481    0.000  109.481
317.40   435.554   14.373    0.000   14.373    59.962  254.563    0.000  254.563     0.000   19.906    0.000   19.906
317.50   451.399   13.739    0.000   13.739    32.339  298.227    0.000  298.227     0.000   59.717    0.000   59.717
317.60   477.641   43.866    0.000   43.866    43.840  342.154    0.000  342.154     0.000  129.387    0.000  129.387
317.70   448.712   22.320    0.000   22.320    54.562  342.761    0.000  342.761     0.000  109.481    0.000  109.481
317.80   471.357   70.203    0.000   70.203    31.129  376.265    0.000  376.265     0.000  129.588    0.000  129.588
317.90   468.245   63.568    0.000   63.568    12.884  374.235    0.000  374.235     0.000   79.623    0.000   79.623
318.00   448.664   59.801    0.000   59.801     5.448  297.279    0.000  297.279     0.000   29.858    0.000   29.858
318.10   445.294   92.889    0.000   92.889    66.148  322.311    0.000  322.311     0.000   80.025    0.000   80.025
318.20   444.562   67.729    0.000   67.729    31.602  323.867    0.000  323.867     0.000   69.670    0.000   69.670
318.30   398.402   84.030    0.000   84.030    47.212  339.302    0.000  339.302     0.000   29.858    0.000   29.858
318.40   460.064   74.979    0.000   74.979     1.816  388.890    0.000  388.890     0.000  149.493    0.000  149.493
318.50   409.465   92.669    0.000   92.669     7.263  404.799    0.000  404.799     0.000  159.446    0.000  159.446
318.60   404.385   89.327    0.000   89.327     0.000  364.678    0.000  364.678     0.000  141.149    0.000  141.149
318.70   397.282  102.918    0.000  102.918     0.000  432.988    0.000  432.988     0.000  179.151    0.000  179.151
318.80   404.699   72.337    0.000   72.337     0.000  349.242    0.000  349.242     0.000   40.012    0.000   40.012
318.90   380.966   91.319    0.000   91.319     0.000  298.140    0.000  298.140     0.000    0.000    0.000    0.000
319.00   383.369  100.974    0.000  100.974     0.000  320.364    0.000  320.364     0.000    0.000    0.000    0.000
319.10   421.978   90.460    0.000   90.460     0.000  343.020    0.000  343.020     0.000    0.000    0.000    0.000
319.20   449.906   48.564    0.000   48.564     0.000  336.232    0.000  336.232     0.000   80.226    0.000   80.226
319.30   493.064   17.755    0.000   17.755     0.000  368.656    0.000  368.656     0.000   80.427    0.000   80.427
319.40   444.346   63.381    0.000   63.381     0.000  363.512    0.000  363.512     0.000  129.387    0.000  129.387
319.50   456.103   38.301    0.000   38.301     0.000  344.835    0.000  344.835     0.000   69.871    0.000   69.871
319.60   450.312   59.766    0.000   59.766     0.000  347.254    0.000  347.254     0.000   79.623    0.000   79.623
319.70   422.503   60.624    0.000   60.624     1.816  291.137    0.000  291.137     0.000   10.154    0.000   10.154
319.80   449.698   59.045    0.000   59.045     0.000  354.261    0.000  354.261     0.000   69.670    0.000   69.670
319.90   415.541   73.233    0.000   73.233     0.000  331.477    0.000  331.477     0.000   49.764    0.000   49.764
320.00   445.854   69.177    0.000   69.177     0.000  381.713    0.000  381.713     0.000   79.623    0.000   79.623
320.10   433.905   63.207    0.000   63.207     0.000  292.651    0.000  292.651     0.000   39.811    0.000   39.811
320.20   470.642   21.885    0.000   21.885     0.000  356.681    0.000  356.681     0.000   59.717    0.000   59.717
320.30   430.966   76.521    0.000   76.521     0.000  361.135    0.000  361.135     0.000   79.623    0.000   79.623
320.40   458.331   65.344    0.000   65.344     0.000  382.404    0.000  382.404     0.000  139.339    0.000  139.339
320.50   416.192   67.359    0.000   67.359     0.000  346.393    0.000  346.393     0.000   59.717    0.000   59.717
320.60   433.270   75.422    0.000   75.422     7.350  331.692    0.000  331.692     0.000   49.764    0.000   49.764
320.70   484.697   43.603    0.000   43.603     7.263  334.071    0.000  334.071     0.000   29.858    0.000   29.858
320.80   471.546   26.592    0.000   26.592    27.324  335.966    0.000  335.966     0.000   49.764    0.000   49.764
320.90   506.534   18.319    0.000   18.319    22.049  360.357    0.000  360.357     0.000   69.670    0.000   69.670
321.00   482.695   15.007    0.000   15.007    22.049  345.527    0.000  345.527     0.000   59.717    0.000   59.717
321.10   500.033   22.603    0.000   22.603    38.521  315.091    0.000  315.091     0.000  109.481    0.000  109.481
321.20   469.042   17.543    0.000   17.543     0.000  261.994    0.000  261.994     0.000    9.953    0.000    9.953
321.30   419.137   66.994    0.000   66.994     0.000  343.323    0.000  343.323     0.000   29.858    0.000   29.858
321.40   405.273   64.598    0.000   64.598     0.000  339.475    0.000  339.475     0.000   39.811    0.000   39.811
321.50   394.000   61.400    0.000   61.400     0.000  352.096    0.000  352.096     0.000   40.213    0.000   40.213
321.60   442.992   58.653    0.000   58.653     3.805  347.084    0.000  347.084     0.000   39.811    0.000   39.811
321.70   396.580   71.914    0.000   71.914    22.222  302.207    0.000  302.207     0.000   19.906    0.000   19.906
321.80   390.511   67.658    0.000   67.658    16.775  319.414    0.000  319.414     0.000   30.462    0.000   30.462
321.90   395.715   67.433    0.000   67.433    21.790  287.160    0.000  287.160     0.000    0.000    0.000    0.000
322.00   398.073   68.997    0.000   68.997    38.738  287.982    0.000  287.982     0.000   10.154    0.000   10.154
322.10   364.143   72.786    0.000   72.786    26.200  267.966    0.000  267.966     0.000   19.906    0.000   19.906
322.20   399.547   68.024    0.000   68.024    14.527  306.228    0.000  306.228     0.000   29.858    0.000   29.858
322.30   414.371   66.445    0.000   66.445     0.000  282.016    0.000  282.016     0.000    9.953    0.000    9.953
322.40   426.238   61.469    0.000   61.469    12.711  303.288    0.000  303.288     0.000   50.367    0.000   50.367
322.50   432.581   70.884    0.000   70.884    11.327  292.479    0.000  292.479     0.000    0.000    0.000    0.000
322.60   445.942   66.119    0.000   66.119    21.877  271.510    0.000  271.510     0.000   10.154    0.000   10.154
322.70   447.158   68.671    0.000   68.671    67.273  271.553    0.000  271.553     0.000   49.965    0.000   49.965
322.80   377.009   80.875    0.000   80.875    51.276  261.955    0.000  261.955     0.000   40.012    0.000   40.012
322.90   449.648   61.709    0.000   61.709    56.679  275.010    0.000  275.010     0.000   50.769    0.000   50.769
323.00   420.185   65.557    0.000   65.557    56.291  282.665    0.000  282.665     0.000   30.261    0.000   30.261
323.10   419.836   63.642    0.000   63.642    65.542  253.179    0.000  253.179     0.000   30.060    0.000   30.060
323.20   438.364   78.410    0.000   78.410    90.878  239.906    0.000  239.906     0.000   50.367    0.000   50.367
323.30   408.424   76.014    0.000   76.014    54.518  322.568    0.000  322.568     0.000   40.616    0.000   40.616
323.40   413.552   71.601    0.000   71.601    49.028  249.589    0.000  249.589     0.000    9.953    0.000    9.953
323.50   417.763   74.914    0.000   74.914    27.238  311.719    0.000  311.719     0.000   29.858    0.000   29.858
323.60   444.016   56.651    0.000   56.651    43.926  304.283    0.000  304.283     0.000   29.858    0.000   29.858
323.70   418.752   39.220    0.000   39.220    43.796  294.509    0.000  294.509     0.000   20.308    0.000   20.308
323.80   439.682   53.255    0.000   53.255    31.302  284.264    0.000  284.264     0.000   60.320    0.000   60.320
323.90   473.550   26.916    0.000   26.916    34.587  301.515    0.000  301.515     0.000   29.858    0.000   29.858
324.00   499.372   27.057    0.000   27.057    27.453  291.828    0.000  291.828     0.000   20.107    0.000   20.107
324.10   480.530   43.011    0.000   43.011    81.194  335.537    0.000  335.537     0.000   50.568    0.000   50.568
324.20   457.423   19.235    0.000   19.235    61.825  269.133    0.000  269.133     0.000    0.000    0.000    0.000
324.30   428.638   58.931    0.000   58.931    56.896  299.570    0.000  299.570     0.000    0.000    0.000    0.000
324.40   349.650   79.229    0.000   79.229    41.851  237.442    0.000  237.442     0.000    0.000    0.000    0.000
324.50   374.371   85.470    0.000   85.470    11.154  297.883    0.000  297.883     0.000    0.000    0.000    0.000
324.60   366.280  103.990    0.000  103.990     7.263  301.340    0.000  301.340     0.000    0.000    0.000    0.000
324.70   423.873   76.746    0.000   76.746     1.816  353.612    0.000  353.612     0.000    0.000    0.000    0.000
324.80   421.368   54.382    0.000   54.382     1.816  338.693    0.000  338.693     0.000    0.000    0.000    0.000
324.90   437.431   51.734    0.000   51.734     0.000  274.797    0.000  274.797     0.000    0.000    0.000    0.000
325.00   483.585   38.105    0.000   38.105     1.816  334.892    0.000  334.892     0.000   10.154    0.000   10.154
325.10   438.247   39.753    0.000   39.753     1.816  356.768    0.000  356.768     0.000   10.154    0.000   10.154
325.20   456.558   35.117    0.000   35.117     0.000  341.810    0.000  341.810     0.000    0.000    0.000    0.000
325.30   406.642   40.626    0.000   40.626    10.895  315.564    0.000  315.564     0.000   10.154    0.000   10.154
325.40   460.643   20.123    0.000   20.123    75.271  292.738    0.000  292.738     0.000   40.616    0.000   40.616
325.50   469.001   14.613    0.000   14.613    88.976  279.204    0.000  279.204     0.000   30.060    0.000   30.060
325.60   450.843   16.275    0.000   16.275    72.763  255.597    0.000  255.597     0.000    0.000    0.000    0.000
325.70   507.558   16.698    0.000   16.698    14.700  335.020    0.000  335.020     0.000    9.953    0.000    9.953
325.80   471.423   18.149    0.000   18.149     1.816  351.234    0.000  351.234     0.000   29.858    0.000   29.858
325.90   469.136   27.282    0.000   27.282    14.613  357.028    0.000  357.028     0.000   30.060    0.000   30.060
326.00   447.108   16.064    0.000   16.064     5.707  338.651    0.000  338.651     0.000   60.722    0.000   60.722
326.10   478.325   20.574    0.000   20.574     7.609  274.231    0.000  274.231     0.000   10.154    0.000   10.154
326.20   447.644   16.275    0.000   16.275     0.000  311.589    0.000  311.589     0.000   20.107    0.000   20.107
326.30   469.894   23.265    0.000   23.265     0.000  317.945    0.000  317.945     0.000   19.906    0.000   19.906
326.40   457.850   25.717    0.000   25.717    45.828  283.140    0.000  283.140     0.000   20.107    0.000   20.107
326.50   459.734   27.409    0.000   27.409    52.659  312.843    0.000  312.843     0.000    0.000    0.000    0.000
326.60   460.652   31.607    0.000   31.607    33.333  320.148    0.000  320.148     0.000    0.000    0.000    0.000
326.70   463.344   28.704    0.000   28.704    26.027  370.427    0.000  370.427     0.000   59.717    0.000   59.717
326.80   424.518   74.291    0.000   74.291    42.370  414.572    0.000  414.572     0.000   90.782    0.000   90.782
326.90   406.592   84.287    0.000   84.287    29.140  361.436    0.000  361.436     0.000    0.000    0.000    0.000
327.00   398.862   74.926    0.000   74.926    25.422  299.397    0.000  299.397     0.000   40.213    0.000   40.213
327.10   409.059   63.302    0.000   63.302    32.772  340.770    0.000  340.770     0.000   49.965    0.000   49.965
327.20   407.586   74.559    0.000   74.559    10.895  341.982    0.000  341.982     0.000    0.000    0.000    0.000
327.30   446.044   75.944    0.000   75.944     3.805  375.143    0.000  375.143     0.000    0.000    0.000    0.000
327.40   410.006   69.377    0.000   69.377    45.396  365.153    0.000  365.153     0.000   29.858    0.000   29.858
327.50   404.599   78.175    0.000   78.175     1.816  420.839    0.000  420.839     0.000   49.764    0.000   49.764
327.60   363.225  112.253    0.000  112.253     5.534  404.927    0.000  404.927     0.000   49.764    0.000   49.764
327.70   389.481  129.696    0.000  129.696    14.613  410.811    0.000  410.811     0.000   49.764    0.000   49.764
327.80   399.582  109.292    0.000  109.292    24.211  375.056    0.000  375.056     0.000   59.717    0.000   59.717
327.90   417.790   81.693    0.000   81.693     1.816  347.689    0.000  347.689     0.000   19.906    0.000   19.906
328.00   444.681   71.925    0.000   71.925    29.053  395.762    0.000  395.762     0.000   29.858    0.000   29.858
328.10   463.077   45.139    0.000   45.139    51.016  339.604    0.000  339.604     0.000   19.906    0.000   19.906
328.20   446.161   74.352    0.000   74.352    19.974  388.849    0.000  388.849     0.000   89.575    0.000   89.575
328.30   501.976   35.554    0.000   35.554    18.504  378.646    0.000  378.646     0.000   39.811    0.000   39.811
328.40   456.035   21.743    0.000   21.743    33.116  285.344    0.000  285.344     0.000    9.953    0.000    9.953
328.50   443.757   70.682    0.000   70.682    16.343  326.764    0.000  326.764     0.000   19.906    0.000   19.906
328.60   417.691   47.238    0.000   47.238     1.816  325.336    0.000  325.336     0.000   29.858    0.000   29.858
328.70   453.392   43.348    0.000   43.348    14.786  319.846    0.000  319.846     0.000   19.906    0.000   19.906
328.80   373.965   61.430    0.000   61.430     3.718  374.278    0.000  374.278     0.000   49.764    0.000   49.764
328.90   438.560   41.248    0.000   41.248     1.816  369.262    0.000  369.262     0.000   49.764    0.000   49.764
329.00   403.359   78.388    0.000   78.388    32.685  351.840    0.000  351.840     0.000   49.764    0.000   49.764
329.10   426.584   29.692    0.000   29.692    47.904  301.513    0.000  301.513     0.000   39.811    0.000   39.811
329.20   426.654   45.194    0.000   45.194    32.685  351.189    0.000  351.189     0.000   49.764    0.000   49.764
329.30   448.162   25.648    0.000   25.648    21.790  411.888    0.000  411.888     0.000   39.811    0.000   39.811
329.40   434.187   50.149    0.000   50.149     7.263  395.331    0.000  395.331     0.000   39.811    0.000   39.811
329.50   490.674   20.080    0.000   20.080    25.595  289.410    0.000  289.410     0.000    0.000    0.000    0.000
329.60   443.174   18.178    0.000   18.178    54.994  281.065    0.000  281.065     0.000    0.000    0.000    0.000
329.70   474.817   13.175    0.000   13.175     1.816  378.557    0.000  378.557     0.000   10.154    0.000   10.154
329.80   443.111   26.591    0.000   26.591     0.000  331.693    0.000  331.693     0.000    0.000    0.000    0.000
329.90   458.405   12.259    0.000   12.259    76.827  321.271    0.000  321.271     0.000    0.000    0.000    0.000
330.00   441.820   15.205    0.000   15.205    30.956  327.885    0.000  327.885     0.000    0.000    0.000    0.000
330.10   479.000   23.548    0.000   23.548    51.362  336.449    0.000  336.449     0.000    0.000    0.000    0.000
330.20   503.280    8.243    0.000    8.243    49.028  295.117    0.000  295.117     0.000   20.308    0.000   20.308
330.30   439.909   45.674    0.000   45.674    73.412  338.390    0.000  338.390     0.000  109.481    0.000  109.481
330.40   459.606   19.869    0.000   19.869    20.666  346.953    0.000  346.953     0.000   49.764    0.000   49.764
330.50   439.328   23.195    0.000   23.195    54.906  369.909    0.000  369.909     0.000   19.906    0.000   19.906
330.60   424.134   45.718    0.000   45.718    36.317  376.265    0.000  376.265     0.000  179.151    0.000  179.151
330.70   446.236   17.121    0.000   17.121    63.597  321.099    0.000  321.099     0.000   79.824    0.000   79.824
330.80   434.353   23.506    0.000   23.506    50.844  358.194    0.000  358.194     0.000   69.670    0.000   69.670
330.90   444.316   14.162    0.000   14.162    43.840  255.255    0.000  255.255     0.000   39.811    0.000   39.811
331.00   462.980   14.796    0.000   14.796    94.769  284.869    0.000  284.869     0.000   59.717    0.000   59.717
331.10   484.933   15.430    0.000   15.430    58.107  314.053    0.000  314.053     0.000  149.292    0.000  149.292
331.20   446.730   19.657    0.000   19.657    48.290  276.437    0.000  276.437     0.000   49.764    0.000   49.764
331.30   446.631   21.348    0.000   21.348    41.159  231.649    0.000  231.649     0.000   29.858    0.000   29.858
331.40   451.668   17.685    0.000   17.685    52.874  281.324    0.000  281.324     0.000   49.764    0.000   49.764
331.50   454.609   20.546    0.000   20.546    42.325  245.613    0.000  245.613     0.000    0.000    0.000    0.000
331.60   492.732   14.373    0.000   14.373    14.527  365.891    0.000  365.891     0.000   29.858    0.000   29.858
331.70   455.262   15.218    0.000   15.218    23.692  325.337    0.000  325.337     0.000   59.717    0.000   59.717
331.80   418.341   16.247    0.000   16.247    53.265  263.811    0.000  263.811     0.000   39.811    0.000   39.811
331.90   433.869   35.019    0.000   35.019    77.171  305.228    0.000  305.228     0.000  159.245    0.000  159.245
332.00   462.329   37.521    0.000   37.521    34.674  293.645    0.000  293.645     0.000   39.811    0.000   39.811
332.10   481.150   35.300    0.000   35.300    46.042  335.106    0.000  335.106     0.000  129.387    0.000  129.387
332.20   434.172   38.033    0.000   38.033    18.245  265.500    0.000  265.500     0.000   39.811    0.000   39.811
332.30   459.641   25.521    0.000   25.521    38.348  253.221    0.000  253.221     0.000    0.000    0.000    0.000
332.40   456.225   25.759    0.000   25.759    36.317  242.025    0.000  242.025     0.000   40.616    0.000   40.616
332.50   448.843   35.933    0.000   35.933    40.208  272.808    0.000  272.808     0.000   30.462    0.000   30.462
332.60   398.471   68.233    0.000   68.233    30.869  317.034    0.000  317.034     0.000   20.107    0.000   20.107
332.70   480.225   65.728    0.000   65.728    34.587  341.589    0.000  341.589     0.000   79.623    0.000   79.623
332.80   433.152   39.375    0.000   39.375    38.133  241.074    0.000  241.074     0.000    0.000    0.000    0.000
332.90   417.820   54.829    0.000   54.829    17.121  284.003    0.000  284.003     0.000   19.906    0.000   19.906
333.00   460.124   19.305    0.000   19.305    30.002  251.838    0.000  251.838     0.000    0.000    0.000    0.000
333.10   428.523   17.771    0.000   17.771    13.230  275.962    0.000  275.962     0.000    9.953    0.000    9.953
333.20   447.587   16.008    0.000   16.008    18.374  222.394    0.000  222.394     0.000    0.000    0.000    0.000
333.30   417.348   10.512    0.000   10.512     3.805  215.390    0.000  215.390     0.000    0.000    0.000    0.000
333.40   412.309   42.458    0.000   42.458     0.000  333.417    0.000  333.417     0.000   20.308    0.000   20.308
333.50   447.638   14.373    0.000   14.373     1.902  254.300    0.000  254.300     0.000    0.000    0.000    0.000
333.60   457.215   50.097    0.000   50.097     5.707  296.364    0.000  296.364     0.000   60.521    0.000   60.521
333.70   451.645   27.057    0.000   27.057    27.884  268.743    0.000  268.743     0.000   20.308    0.000   20.308
333.80   412.240   76.057    0.000   76.057    18.979  257.284    0.000  257.284     0.000    0.000    0.000    0.000
333.90   388.853   65.909    0.000   65.909    33.980  293.081    0.000  293.081     0.000    0.000    0.000    0.000
334.00   406.607   48.858    0.000   48.858    13.186  304.190    0.000  304.190     0.000    0.000    0.000    0.000
334.10   390.046   72.955    0.000   72.955     1.816  276.567    0.000  276.567     0.000    0.000    0.000    0.000
334.20   340.292  102.375    0.000  102.375     0.000  279.636    0.000  279.636     0.000    0.000    0.000    0.000
334.30   431.439   68.431    0.000   68.431     0.000  273.540    0.000  273.540     0.000    0.000    0.000    0.000
334.40   415.866   65.527    0.000   65.527     0.000  224.426    0.000  224.426     0.000    0.000    0.000    0.000
334.50   413.574   75.851    0.000   75.851     0.000  232.078    0.000  232.078     0.000    0.000    0.000    0.000
334.60   405.099   93.834    0.000   93.834     5.707  221.184    0.000  221.184     0.000    0.000    0.000    0.000
334.70   393.524   82.914    0.000   82.914    14.959  212.280    0.000  212.280     0.000    0.000    0.000    0.000
334.80   456.444   39.685    0.000   39.685    20.061  247.645    0.000  247.645     0.000    0.000    0.000    0.000
334.90   450.008   44.095    0.000   44.095    23.779  346.522    0.000  346.522     0.000    0.000    0.000    0.000
335.00   438.131   12.626    0.000   12.626    31.731  264.506    0.000  264.506     0.000    0.000    0.000    0.000
335.10   438.347   12.133    0.000   12.133    27.927  255.730    0.000  255.730     0.000    0.000    0.000    0.000
335.20   425.369   58.355    0.000   58.355    22.482  316.602    0.000  316.602     0.000    0.000    0.000    0.000
335.30   420.680   57.411    0.000   57.411     9.511  313.747    0.000  313.747     0.000    0.000    0.000    0.000
335.40   437.388   88.542    0.000   88.542    15.132  422.180    0.000  422.180     0.000   79.623    0.000   79.623
335.50   420.601   86.726    0.000   86.726     3.805  364.074    0.000  364.074     0.000    9.953    0.000    9.953
335.60   419.669   75.461    0.000   75.461     0.000  357.589    0.000  357.589     0.000    0.000    0.000    0.000
335.70   420.638   74.585    0.000   74.585     0.000  369.130    0.000  369.130     0.000   20.107    0.000   20.107
335.80   401.627   61.159    0.000   61.159     0.000  258.623    0.000  258.623     0.000    0.000    0.000    0.000
335.90   370.606  102.789    0.000  102.789     0.000  294.855    0.000  294.855     0.000    0.000    0.000    0.000
336.00   418.422   80.749    0.000   80.749     0.000  294.119    0.000  294.119     0.000    0.000    0.000    0.000
336.10   432.682   70.740    0.000   70.740     0.000  288.415    0.000  288.415     0.000    0.000    0.000    0.000
336.20   413.736   80.397    0.000   80.397     0.000  323.737    0.000  323.737     0.000    0.000    0.000    0.000
336.30   402.957   86.734    0.000   86.734     0.000  323.565    0.000  323.565     0.000    9.953    0.000    9.953
336.40   382.631  110.790    0.000  110.790     0.000  294.035    0.000  294.035     0.000    9.953    0.000    9.953
336.50   418.906   57.201    0.000   57.201     0.000  320.366    0.000  320.366     0.000   39.811    0.000   39.811
336.60   367.315   92.500    0.000   92.500     0.000  335.149    0.000  335.149     0.000   49.764    0.000   49.764
336.70   444.197   60.166    0.000   60.166     0.000  289.493    0.000  289.493     0.000   29.858    0.000   29.858
336.80   397.230   74.927    0.000   74.927     0.000  362.473    0.000  362.473     0.000   69.670    0.000   69.670
336.90   481.194   71.248    0.000   71.248     5.620  319.415    0.000  319.415     0.000    0.000    0.000    0.000
337.00   411.236   77.404    0.000   77.404     0.000  265.716    0.000  265.716     0.000   19.906    0.000   19.906
337.10   378.603   86.612    0.000   86.612     7.609  329.400    0.000  329.400     0.000   59.717    0.000   59.717
337.20   387.705   93.957    0.000   93.957    20.925  332.078    0.000  332.078     0.000   89.575    0.000   89.575
337.30   412.802  100.902    0.000  100.902     3.805  336.617    0.000  336.617     0.000   89.575    0.000   89.575
337.40   427.376   50.915    0.000   50.915     9.252  289.018    0.000  289.018     0.000    9.953    0.000    9.953
337.50   409.505   55.002    0.000   55.002     0.000  292.434    0.000  292.434     0.000   69.670    0.000   69.670
337.60   406.525   48.448    0.000   48.448     0.000  271.117    0.000  271.117     0.000    0.000    0.000    0.000
337.70   385.708   79.169    0.000   79.169    11.414  315.865    0.000  315.865     0.000   49.764    0.000   49.764
337.80   402.963   55.141    0.000   55.141     1.902  285.860    0.000  285.860     0.000   20.107    0.000   20.107
337.90   368.402  105.966    0.000  105.966     0.000  336.097    0.000  336.097     0.000   80.025    0.000   80.025
338.00   389.905   75.788    0.000   75.788     0.000  295.542    0.000  295.542     0.000   90.179    0.000   90.179
338.10   371.647   89.830    0.000   89.830     0.000  335.923    0.000  335.923     0.000   59.717    0.000   59.717
338.20   388.869  103.575    0.000  103.575     3.632  401.123    0.000  401.123     0.000  109.481    0.000  109.481
338.30   332.360  118.583    0.000  118.583     0.000  362.297    0.000  362.297     0.000   69.670    0.000   69.670
338.40   410.263  111.876    0.000  111.876    10.895  370.209    0.000  370.209     0.000   79.623    0.000   79.623
338.50   364.579   85.809    0.000   85.809     5.663  288.367    0.000  288.367     0.000   39.811    0.000   39.811
338.60   381.934   82.184    0.000   82.184    13.273  314.872    0.000  314.872     0.000   50.166    0.000   50.166
338.70   371.336   79.591    0.000   79.591    25.723  322.392    0.000  322.392     0.000   39.811    0.000   39.811
[truncated: 318,247 more chars]
