# Supplementary material for: N-Glycans modulate tilting of HIV-1 envelope glycoprotein
Source: Nat Commun. 2026 Apr 15;17:5206. doi: 10.1038/s41467-026-71874-2 (PMC13254402; doi:10.1038/s41467-026-71874-2)
Supplement: Supplementary file 8 — Source Data [file 41467_2026_71874_MOESM8_ESM.zip › source_data/2_Supplementary_Figures/6_FigS11/raw_data/CD4/3_WT_CD4.B.0.txt]

#ASA ANALYSIS
#SIM_TIME  ASA1.4 TotOccl1.4 ShldMem1.4 ShldGly1.4   ASA7.2 TotOccl7.2 ShldMem7.2 ShldGly7.2   ASA18.6 TotOccl18.6 ShldMem18.6 ShldGly18.6

  0.00   472.842   43.727    0.000   43.727    59.750  367.790    0.000  367.790     0.000  109.782    0.000  109.782
  0.10   484.341   34.458    0.000   34.458    98.228  322.397    0.000  322.397     0.000  219.967    0.000  219.967
  0.20   519.154   10.499    0.000   10.499    11.414  330.049    0.000  330.049     0.000  129.387    0.000  129.387
  0.30   524.036   14.022    0.000   14.022    45.655  307.352    0.000  307.352     0.000   99.528    0.000   99.528
  0.40   482.932   26.838    0.000   26.838    11.414  315.219    0.000  315.219     0.000  169.399    0.000  169.399
  0.50   453.822   35.640    0.000   35.640    22.655  277.433    0.000  277.433     0.000  139.742    0.000  139.742
  0.60   449.519   27.877    0.000   27.877    13.057  337.659    0.000  337.659     0.000  149.292    0.000  149.292
  0.70   456.820   14.360    0.000   14.360     1.816  338.393    0.000  338.393     0.000  179.352    0.000  179.352
  0.80   461.457   23.703    0.000   23.703     0.000  320.322    0.000  320.322     0.000  129.387    0.000  129.387
  0.90   417.133   63.978    0.000   63.978    29.053  317.770    0.000  317.770     0.000  139.440    0.000  139.440
  1.00   461.126   31.805    0.000   31.805    25.422  324.991    0.000  324.991     0.000   99.528    0.000   99.528
  1.10   429.850   52.128    0.000   52.128    14.527  352.747    0.000  352.747     0.000   20.107    0.000   20.107
  1.20   433.982   34.589    0.000   34.589     0.000  261.177    0.000  261.177     0.000   89.575    0.000   89.575
  1.30   447.637   15.625    0.000   15.625     0.000  216.559    0.000  216.559     0.000   39.811    0.000   39.811
  1.40   450.176   26.196    0.000   26.196     0.000  260.096    0.000  260.096     0.000  161.859    0.000  161.859
  1.50   452.178    3.693    0.000    3.693     0.000  224.903    0.000  224.903     0.000  150.499    0.000  150.499
  1.60   466.045   29.338    0.000   29.338     1.816  305.060    0.000  305.060     0.000  180.357    0.000  180.357
  1.70   384.068   63.136    0.000   63.136     0.000  265.327    0.000  265.327     0.000  170.203    0.000  170.203
  1.80   452.588   64.068    0.000   64.068     0.000  354.347    0.000  354.347     0.000  199.056    0.000  199.056
  1.90   464.700   57.503    0.000   57.503     7.263  362.517    0.000  362.517     0.000  309.442    0.000  309.442
  2.00   446.264   56.730    0.000   56.730    45.396  303.416    0.000  303.416     0.000   69.670    0.000   69.670
  2.10   385.624  108.225    0.000  108.225    29.139  300.694    0.000  300.694     0.000  149.493    0.000  149.493
  2.20   416.366   88.328    0.000   88.328    50.844  330.567    0.000  330.567     0.000  149.694    0.000  149.694
  2.30   438.576   55.215    0.000   55.215     1.859  272.462    0.000  272.462     0.000  130.794    0.000  130.794
  2.40   427.576   29.581    0.000   29.581     0.000  246.045    0.000  246.045     0.000   79.623    0.000   79.623
  2.50   422.860   45.513    0.000   45.513     0.000  246.305    0.000  246.305     0.000   29.858    0.000   29.858
  2.60   400.726   55.801    0.000   55.801    14.527  239.905    0.000  239.905     0.000   59.717    0.000   59.717
  2.70   390.151   95.327    0.000   95.327    19.974  298.012    0.000  298.012     0.000   99.528    0.000   99.528
  2.80   433.957   57.753    0.000   57.753    22.005  309.424    0.000  309.424     0.000   59.717    0.000   59.717
  2.90   460.736   60.302    0.000   60.302     0.000  354.823    0.000  354.823     0.000  139.541    0.000  139.541
  3.00   488.974   27.116    0.000   27.116     0.000  259.491    0.000  259.491     0.000   19.906    0.000   19.906
  3.10   428.406   65.958    0.000   65.958     0.000  280.717    0.000  280.717     0.000   50.166    0.000   50.166
  3.20   425.615   58.450    0.000   58.450     0.000  320.191    0.000  320.191     0.000  169.801    0.000  169.801
  3.30   358.043   89.289    0.000   89.289     0.000  238.002    0.000  238.002     0.000   60.320    0.000   60.320
  3.40   412.692  112.280    0.000  112.280     0.000  293.040    0.000  293.040     0.000   49.764    0.000   49.764
  3.50   389.455  104.851    0.000  104.851     0.000  272.116    0.000  272.116     0.000   59.717    0.000   59.717
  3.60   381.065   92.938    0.000   92.938     0.000  316.559    0.000  316.559     0.000  139.541    0.000  139.541
  3.70   389.626   96.716    0.000   96.716     0.000  250.153    0.000  250.153     0.000   69.670    0.000   69.670
  3.80   341.396  120.104    0.000  120.104     0.000  329.356    0.000  329.356     0.000  199.458    0.000  199.458
  3.90   341.213  121.194    0.000  121.194     0.000  293.906    0.000  293.906     0.000  139.541    0.000  139.541
  4.00   335.060  114.274    0.000  114.274     0.000  237.138    0.000  237.138     0.000   39.811    0.000   39.811
  4.10   383.249   97.477    0.000   97.477     0.000  345.873    0.000  345.873     0.000  179.151    0.000  179.151
  4.20   391.350   98.682    0.000   98.682     0.000  342.069    0.000  342.069     0.000  228.915    0.000  228.915
  4.30   399.124  121.449    0.000  121.449     0.000  324.253    0.000  324.253     0.000  170.605    0.000  170.605
  4.40   382.835  108.542    0.000  108.542     0.000  284.004    0.000  284.004     0.000  129.387    0.000  129.387
  4.50   384.713  112.475    0.000  112.475     0.000  319.457    0.000  319.457     0.000  151.102    0.000  151.102
  4.60   364.773  103.537    0.000  103.537     0.000  317.381    0.000  317.381     0.000   89.575    0.000   89.575
  4.70   357.535  152.977    0.000  152.977     3.632  332.644    0.000  332.644     0.000  159.245    0.000  159.245
  4.80   321.509  142.452    0.000  142.452     1.816  290.706    0.000  290.706     0.000   89.575    0.000   89.575
  4.90   337.640  132.001    0.000  132.001     0.000  299.440    0.000  299.440     0.000   99.729    0.000   99.729
  5.00   353.798  129.023    0.000  129.023     0.000  335.930    0.000  335.930     0.000   99.528    0.000   99.528
  5.10   344.375  138.492    0.000  138.492     0.000  305.839    0.000  305.839     0.000   79.623    0.000   79.623
  5.20   350.790  156.765    0.000  156.765     0.000  326.202    0.000  326.202     0.000  169.600    0.000  169.600
  5.30   357.935  114.153    0.000  114.153     0.000  285.519    0.000  285.519     0.000   99.528    0.000   99.528
  5.40   377.116  128.266    0.000  128.266    12.711  253.526    0.000  253.526     0.000   29.858    0.000   29.858
  5.50   377.086  114.233    0.000  114.233     0.000  302.119    0.000  302.119     0.000   99.930    0.000   99.930
  5.60   378.181  118.757    0.000  118.757     0.000  279.507    0.000  279.507     0.000  160.250    0.000  160.250
  5.70   334.356  129.081    0.000  129.081     0.000  247.555    0.000  247.555     0.000  120.238    0.000  120.238
  5.80   391.836  106.184    0.000  106.184     0.000  252.098    0.000  252.098     0.000   79.824    0.000   79.824
  5.90   365.119  128.857    0.000  128.857     3.632  242.713    0.000  242.713     0.000  100.634    0.000  100.634
  6.00   349.369  132.965    0.000  132.965     0.000  250.325    0.000  250.325     0.000  120.841    0.000  120.841
  6.10   355.597  120.999    0.000  120.999    32.685  271.723    0.000  271.723     0.000   89.575    0.000   89.575
  6.20   357.485  122.980    0.000  122.980     0.000  280.631    0.000  280.631     0.000   30.462    0.000   30.462
  6.30   328.216  140.010    0.000  140.010     0.000  327.065    0.000  327.065     0.000   80.427    0.000   80.427
  6.40   350.380  111.204    0.000  111.204     0.000  305.491    0.000  305.491     0.000   80.829    0.000   80.829
  6.50   346.602  127.565    0.000  127.565    25.422  305.317    0.000  305.317     0.000   80.025    0.000   80.025
  6.60   364.761  103.231    0.000  103.231     9.079  298.704    0.000  298.704     0.000   89.575    0.000   89.575
  6.70   339.586  150.197    0.000  150.197     0.000  309.600    0.000  309.600     0.000   29.858    0.000   29.858
  6.80   328.223  136.178    0.000  136.178     0.000  300.001    0.000  300.001     0.000  140.144    0.000  140.144
  6.90   391.068  141.616    0.000  141.616     3.632  302.985    0.000  302.985     0.000  149.694    0.000  149.694
  7.00   361.808  137.045    0.000  137.045     3.805  267.749    0.000  267.749     0.000  149.292    0.000  149.292
  7.10   349.490  155.115    0.000  155.115     3.632  242.413    0.000  242.413     0.000  109.481    0.000  109.481
  7.20   327.010  125.784    0.000  125.784     0.000  217.943    0.000  217.943     0.000   69.670    0.000   69.670
  7.30   326.672  123.317    0.000  123.317     0.000  250.758    0.000  250.758     0.000  109.481    0.000  109.481
  7.40   322.075  144.469    0.000  144.469     0.000  219.240    0.000  219.240     0.000   79.623    0.000   79.623
  7.50   440.509   40.614    0.000   40.614     7.263  295.504    0.000  295.504     0.000  139.339    0.000  139.339
  7.60   433.792   51.662    0.000   51.662    29.053  259.059    0.000  259.059     0.000   70.273    0.000   70.273
  7.70   437.219   48.178    0.000   48.178    25.422  287.549    0.000  287.549     0.000   99.729    0.000   99.729
  7.80   472.709   54.658    0.000   54.658    31.129  277.001    0.000  277.001     0.000   89.575    0.000   89.575
  7.90   473.667   13.938    0.000   13.938    19.974  233.854    0.000  233.854     0.000  121.243    0.000  121.243
  8.00   465.693   26.336    0.000   26.336     9.079  246.477    0.000  246.477     0.000   69.871    0.000   69.871
  8.10   481.136   12.471    0.000   12.471    45.828  277.951    0.000  277.951     0.000   99.729    0.000   99.729
  8.20   469.896   24.759    0.000   24.759    44.099  223.779    0.000  223.779     0.000   49.764    0.000   49.764
  8.30   482.395   28.509    0.000   28.509    38.219  250.758    0.000  250.758     0.000   19.906    0.000   19.906
  8.40   459.000   38.444    0.000   38.444    40.294  214.614    0.000  214.614     0.000   39.811    0.000   39.811
  8.50   415.828   78.324    0.000   78.324    38.219  258.194    0.000  258.194     0.000   69.670    0.000   69.670
  8.60   477.279   40.670    0.000   40.670    17.034  292.652    0.000  292.652     0.000  129.387    0.000  129.387
  8.70   467.863   44.165    0.000   44.165    19.974  323.173    0.000  323.173     0.000  139.540    0.000  139.540
  8.80   485.446   47.054    0.000   47.054     0.000  311.200    0.000  311.200     0.000  139.541    0.000  139.541
  8.90   445.003    2.748    0.000    2.748     1.902  261.392    0.000  261.392     0.000   30.060    0.000   30.060
  9.00   466.453   22.407    0.000   22.407    10.981  264.939    0.000  264.939     0.000   59.717    0.000   59.717
  9.10   465.330   25.057    0.000   25.057    18.245  273.369    0.000  273.369     0.000   70.273    0.000   70.273
  9.20   487.154   16.320    0.000   16.320     3.632  317.469    0.000  317.469     0.000  130.593    0.000  130.593
  9.30   480.992   26.213    0.000   26.213     7.609  303.072    0.000  303.072     0.000  209.009    0.000  209.009
  9.40   467.221   47.154    0.000   47.154     7.263  266.579    0.000  266.579     0.000   59.717    0.000   59.717
  9.50   431.753   49.522    0.000   49.522     1.816  283.052    0.000  283.052     0.000   60.119    0.000   60.119
  9.60   461.836   34.697    0.000   34.697     1.816  265.804    0.000  265.804     0.000   79.623    0.000   79.623
  9.70   481.084   38.977    0.000   38.977     5.448  230.783    0.000  230.783     0.000   50.769    0.000   50.769
  9.80   514.739    0.000    0.000    0.000    11.110  217.163    0.000  217.163     0.000   40.012    0.000   40.012
  9.90   519.358    2.959    0.000    2.959    18.158  234.286    0.000  234.286     0.000   39.811    0.000   39.811
 10.00   480.252   15.909    0.000   15.909    21.790  206.615    0.000  206.615     0.000    0.000    0.000    0.000
 10.10   530.849   14.558    0.000   14.558     3.632  245.871    0.000  245.871     0.000  111.492    0.000  111.492
 10.20   449.796    0.000    0.000    0.000    35.278  187.031    0.000  187.031     0.000    0.000    0.000    0.000
 10.30   527.974    0.000    0.000    0.000    47.298  278.947    0.000  278.947     0.000   49.764    0.000   49.764
 10.40   443.594   17.518    0.000   17.518    16.600  244.186    0.000  244.186     0.000   40.213    0.000   40.213
 10.50   492.646    0.000    0.000    0.000    31.516  233.724    0.000  233.724     0.000   20.308    0.000   20.308
 10.60   476.600   26.719    0.000   26.719    29.053  221.229    0.000  221.229     0.000    9.953    0.000    9.953
 10.70   423.788   45.011    0.000   45.011    12.711  236.966    0.000  236.966     0.000   71.077    0.000   71.077
 10.80   471.730   30.074    0.000   30.074    23.907  234.372    0.000  234.372     0.000   60.320    0.000   60.320
 10.90   538.879    8.185    0.000    8.185     0.000  289.842    0.000  289.842     0.000   80.427    0.000   80.427
 11.00   499.538   30.102    0.000   30.102    29.398  277.433    0.000  277.433     0.000   71.077    0.000   71.077
 11.10   487.326   62.210    0.000   62.210    14.527  304.627    0.000  304.627     0.000   20.107    0.000   20.107
 11.20   497.726   48.336    0.000   48.336    14.527  307.913    0.000  307.913     0.000   60.923    0.000   60.923
 11.30   511.815   18.137    0.000   18.137     0.000  327.881    0.000  327.881     0.000   80.628    0.000   80.628
 11.40   487.993   50.226    0.000   50.226     0.000  350.324    0.000  350.324     0.000  101.338    0.000  101.338
 11.50   482.944   39.417    0.000   39.417     1.816  310.162    0.000  310.162     0.000   40.012    0.000   40.012
 11.60   465.015   57.711    0.000   57.711    10.895  297.968    0.000  297.968     0.000   50.769    0.000   50.769
 11.70   445.979   38.995    0.000   38.995    16.343  299.829    0.000  299.829     0.000   39.811    0.000   39.811
 11.80   473.931   51.777    0.000   51.777     3.632  328.143    0.000  328.143     0.000   90.782    0.000   90.782
 11.90   433.646   76.494    0.000   76.494     9.425  352.745    0.000  352.745     0.000  130.593    0.000  130.593
 12.00   475.130   44.745    0.000   44.745    27.756  250.108    0.000  250.108     0.000   60.320    0.000   60.320
 12.10   515.408   75.548    0.000   75.548    42.370  291.440    0.000  291.440     0.000   60.119    0.000   60.119
 12.20   500.271   77.465    0.000   77.465    27.411  299.482    0.000  299.482     0.000   70.474    0.000   70.474
 12.30   503.232   75.831    0.000   75.831    21.790  306.141    0.000  306.141     0.000   90.179    0.000   90.179
 12.40   449.049  101.294    0.000  101.294    33.031  247.601    0.000  247.601     0.000   50.769    0.000   50.769
 12.50   487.929   86.458    0.000   86.458    29.355  284.046    0.000  284.046     0.000  121.243    0.000  121.243
 12.60   472.424   53.862    0.000   53.862    23.606  227.455    0.000  227.455     0.000   10.154    0.000   10.154
 12.70   522.779   77.183    0.000   77.183    36.317  287.028    0.000  287.028     0.000   91.184    0.000   91.184
 12.80   480.322   61.627    0.000   61.627    43.967  265.457    0.000  265.457     0.000   50.568    0.000   50.568
 12.90   505.686   57.484    0.000   57.484    34.501  325.982    0.000  325.982     0.000   70.474    0.000   70.474
 13.00   492.182   68.985    0.000   68.985    45.569  310.724    0.000  310.724     0.000  121.646    0.000  121.646
 13.10   510.506   77.875    0.000   77.875     9.079  307.654    0.000  307.654     0.000  130.191    0.000  130.191
 13.20   466.104  131.091    0.000  131.091     0.000  383.314    0.000  383.314     0.000  140.747    0.000  140.747
 13.30   466.756  130.982    0.000  130.982    10.981  380.502    0.000  380.502     0.000  159.647    0.000  159.647
 13.40   468.599  126.031    0.000  126.031    14.527  345.609    0.000  345.609     0.000   39.811    0.000   39.811
 13.50   456.815  127.187    0.000  127.187     0.000  325.335    0.000  325.335     0.000  121.042    0.000  121.042
 13.60   426.958  116.274    0.000  116.274     0.000  313.360    0.000  313.360     0.000   90.179    0.000   90.179
 13.70   444.564  111.094    0.000  111.094     0.000  305.879    0.000  305.879     0.000   80.427    0.000   80.427
 13.80   429.840  115.080    0.000  115.080     0.000  311.805    0.000  311.805     0.000  100.735    0.000  100.735
 13.90   334.595  196.611    0.000  196.611     0.000  317.250    0.000  317.250     0.000  110.486    0.000  110.486
 14.00   388.101  203.388    0.000  203.388     0.000  313.185    0.000  313.185     0.000   71.077    0.000   71.077
 14.10   357.519  192.091    0.000  192.091     0.000  360.702    0.000  360.702     0.000   90.581    0.000   90.581
 14.20   432.702  142.512    0.000  142.512     0.000  377.171    0.000  377.171     0.000  150.901    0.000  150.901
 14.30   348.307  201.682    0.000  201.682     0.000  385.214    0.000  385.214     0.000  160.653    0.000  160.653
 14.40   412.201  181.372    0.000  181.372     0.000  339.513    0.000  339.513     0.000   80.025    0.000   80.025
 14.50   373.270  147.988    0.000  147.988     0.000  306.096    0.000  306.096     0.000  100.332    0.000  100.332
 14.60   364.691  153.653    0.000  153.653     0.000  300.866    0.000  300.866     0.000   50.367    0.000   50.367
 14.70   349.427  187.247    0.000  187.247     0.000  289.754    0.000  289.754     0.000   71.077    0.000   71.077
 14.80   341.607  149.606    0.000  149.606     0.000  298.010    0.000  298.010     0.000   50.769    0.000   50.769
 14.90   347.661  152.991    0.000  152.991     0.000  278.080    0.000  278.080     0.000   20.308    0.000   20.308
 15.00   371.680  124.706    0.000  124.706     0.000  282.231    0.000  282.231     0.000   70.474    0.000   70.474
 15.10   406.006  130.455    0.000  130.455     0.000  339.127    0.000  339.127     0.000  161.859    0.000  161.859
 15.20   409.503  144.351    0.000  144.351     0.000  349.502    0.000  349.502     0.000  160.854    0.000  160.854
 15.30   379.862  149.342    0.000  149.342     0.000  317.337    0.000  317.337     0.000  111.089    0.000  111.089
 15.40   380.598  142.913    0.000  142.913     0.000  354.085    0.000  354.085     0.000  141.551    0.000  141.551
 15.50   376.942  134.160    0.000  134.160     0.000  323.519    0.000  323.519     0.000   80.427    0.000   80.427
 15.60   411.939  143.408    0.000  143.408     0.000  333.766    0.000  333.766     0.000   79.623    0.000   79.623
 15.70   433.191  126.806    0.000  126.806     0.000  391.915    0.000  391.915     0.000  120.439    0.000  120.439
 15.80   472.720  148.494    0.000  148.494     5.448  362.865    0.000  362.865     0.000  150.700    0.000  150.700
 15.90   449.529  138.192    0.000  138.192     5.448  367.836    0.000  367.836     0.000  119.836    0.000  119.836
 16.00   385.124  127.960    0.000  127.960     0.000  334.416    0.000  334.416     0.000   19.906    0.000   19.906
 16.10   418.174  117.350    0.000  117.350     0.000  358.367    0.000  358.367     0.000   90.078    0.000   90.078
 16.20   435.935  123.890    0.000  123.890     0.000  307.524    0.000  307.524     0.000   29.858    0.000   29.858
 16.30   410.423  132.856    0.000  132.856    29.053  296.974    0.000  296.974     0.000   90.983    0.000   90.983
 16.40   380.498  161.321    0.000  161.321     0.000  324.683    0.000  324.683     0.000   40.616    0.000   40.616
 16.50   394.594  161.739    0.000  161.739    12.711  362.560    0.000  362.560     0.000  130.794    0.000  130.794
 16.60   411.677  120.167    0.000  120.167     5.448  299.309    0.000  299.309     0.000   20.107    0.000   20.107
 16.70   416.433  114.502    0.000  114.502     1.816  326.634    0.000  326.634     0.000   49.764    0.000   49.764
 16.80   399.322  130.342    0.000  130.342     0.000  342.629    0.000  342.629     0.000  100.533    0.000  100.533
 16.90   407.375  174.512    0.000  174.512     0.000  317.164    0.000  317.164     0.000   40.012    0.000   40.012
 17.00   355.517  159.973    0.000  159.973     0.000  276.998    0.000  276.998     0.000   89.575    0.000   89.575
 17.10   338.267  197.114    0.000  197.114     0.000  292.651    0.000  292.651     0.000   29.858    0.000   29.858
 17.20   346.703  165.141    0.000  165.141     0.000  269.736    0.000  269.736     0.000   40.414    0.000   40.414
 17.30   335.290  191.073    0.000  191.073     0.000  300.604    0.000  300.604     0.000  120.439    0.000  120.439
 17.40   369.469  170.113    0.000  170.113     0.000  271.077    0.000  271.077     0.000   50.769    0.000   50.769
 17.50   361.874  161.827    0.000  161.827     0.000  236.359    0.000  236.359     0.000  100.131    0.000  100.131
 17.60   390.208  157.004    0.000  157.004     0.000  273.802    0.000  273.802     0.000  141.551    0.000  141.551
 17.70   399.370  145.915    0.000  145.915     0.000  297.408    0.000  297.408     0.000   81.030    0.000   81.030
 17.80   410.447  150.496    0.000  150.496     0.000  266.104    0.000  266.104     0.000   40.616    0.000   40.616
 17.90   404.105  129.299    0.000  129.299     0.000  253.396    0.000  253.396     0.000   50.769    0.000   50.769
 18.00   358.157  162.779    0.000  162.779     0.000  261.912    0.000  261.912     0.000   60.722    0.000   60.722
 18.10   404.653  142.490    0.000  142.490     0.000  309.384    0.000  309.384     0.000   80.427    0.000   80.427
 18.20   390.378  137.166    0.000  137.166     0.000  265.758    0.000  265.758     0.000   50.769    0.000   50.769
 18.30   381.650  146.546    0.000  146.546     0.000  289.625    0.000  289.625     0.000   40.213    0.000   40.213
 18.40   341.940  179.171    0.000  179.171     0.000  301.038    0.000  301.038     0.000   70.876    0.000   70.876
 18.50   329.810  188.109    0.000  188.109     0.000  278.514    0.000  278.514     0.000   30.462    0.000   30.462
 18.60   371.785  138.205    0.000  138.205     0.000  260.875    0.000  260.875     0.000   60.923    0.000   60.923
 18.70   390.100  147.721    0.000  147.721     0.000  298.056    0.000  298.056     0.000   70.072    0.000   70.072
 18.80   410.246  138.545    0.000  138.545     0.000  315.693    0.000  315.693     0.000   50.367    0.000   50.367
 18.90   409.850  125.370    0.000  125.370     0.000  306.225    0.000  306.225     0.000  110.687    0.000  110.687
 19.00   393.238  132.868    0.000  132.868     9.079  307.481    0.000  307.481     0.000   59.717    0.000   59.717
 19.10   407.864  132.837    0.000  132.837     0.000  303.547    0.000  303.547     0.000   70.474    0.000   70.474
 19.20   429.262  123.072    0.000  123.072     0.000  305.795    0.000  305.795     0.000   59.918    0.000   59.918
 19.30   418.118  137.036    0.000  137.036     3.632  259.751    0.000  259.751     0.000   69.670    0.000   69.670
 19.40   450.982  101.990    0.000  101.990     0.000  329.357    0.000  329.357     0.000   69.871    0.000   69.871
 19.50   482.129  109.307    0.000  109.307     0.000  319.629    0.000  319.629     0.000  109.481    0.000  109.481
 19.60   456.954   93.971    0.000   93.971     0.000  251.536    0.000  251.536     0.000   10.154    0.000   10.154
 19.70   449.975  129.739    0.000  129.739     0.000  281.454    0.000  281.454     0.000   59.717    0.000   59.717
 19.80   465.712  120.466    0.000  120.466     5.448  356.941    0.000  356.941     0.000  110.084    0.000  110.084
 19.90   431.537  140.506    0.000  140.506     0.000  315.954    0.000  315.954     0.000   40.414    0.000   40.414
 20.00   433.266  113.349    0.000  113.349     3.632  326.460    0.000  326.460     0.000   99.729    0.000   99.729
 20.10   448.344  107.417    0.000  107.417     0.000  361.910    0.000  361.910     0.000  179.754    0.000  179.754
 20.20   418.249   90.108    0.000   90.108     0.000  219.759    0.000  219.759     0.000   49.764    0.000   49.764
 20.30   408.508  145.369    0.000  145.369     9.079  307.650    0.000  307.650     0.000  120.037    0.000  120.037
 20.40   394.412  165.759    0.000  165.759     0.000  281.454    0.000  281.454     0.000  129.789    0.000  129.789
 20.50   448.129  103.287    0.000  103.287    18.331  298.529    0.000  298.529     0.000  239.270    0.000  239.270
 20.60   413.748  101.088    0.000  101.088    10.895  273.499    0.000  273.499     0.000   81.030    0.000   81.030
 20.70   386.299  149.032    0.000  149.032     1.816  332.598    0.000  332.598     0.000  169.801    0.000  169.801
 20.80   425.154  173.041    0.000  173.041     9.079  330.869    0.000  330.869     0.000  149.292    0.000  149.292
 20.90   356.172  180.061    0.000  180.061     5.448  325.551    0.000  325.551     0.000  179.955    0.000  179.955
 21.00   367.795  161.657    0.000  161.657     0.000  313.144    0.000  313.144     0.000   99.528    0.000   99.528
 21.10   397.635  154.782    0.000  154.782     5.448  286.770    0.000  286.770     0.000   89.977    0.000   89.977
 21.20   406.650  148.598    0.000  148.598     0.000  288.199    0.000  288.199     0.000   89.776    0.000   89.776
 21.30   427.257  113.898    0.000  113.898     0.000  329.574    0.000  329.574     0.000  100.131    0.000  100.131
 21.40   384.197  140.124    0.000  140.124     0.000  306.790    0.000  306.790     0.000   59.717    0.000   59.717
 21.50   414.994  125.172    0.000  125.172     0.000  294.554    0.000  294.554     0.000   10.154    0.000   10.154
 21.60   413.551  135.939    0.000  135.939     0.000  343.145    0.000  343.145     0.000   50.769    0.000   50.769
 21.70   432.547  172.179    0.000  172.179    18.158  353.046    0.000  353.046     0.000  100.533    0.000  100.533
 21.80   423.101  155.219    0.000  155.219     5.448  327.282    0.000  327.282     0.000   70.474    0.000   70.474
 21.90   412.186  190.981    0.000  190.981     7.263  373.455    0.000  373.455     0.000  180.558    0.000  180.558
 22.00   430.025  173.720    0.000  173.720    23.606  397.019    0.000  397.019     0.000  139.943    0.000  139.943
 22.10   460.339  124.509    0.000  124.509    12.711  347.688    0.000  347.688     0.000  140.345    0.000  140.345
 22.20   439.348  145.173    0.000  145.173     7.263  312.063    0.000  312.063     0.000  110.486    0.000  110.486
 22.30   416.671  160.403    0.000  160.403    21.790  320.966    0.000  320.966     0.000   50.769    0.000   50.769
 22.40   464.885  128.052    0.000  128.052    10.895  333.115    0.000  333.115     0.000   50.568    0.000   50.568
 22.50   477.712   95.929    0.000   95.929    16.343  302.292    0.000  302.292     0.000   89.776    0.000   89.776
 22.60   425.631  176.982    0.000  176.982    21.790  425.250    0.000  425.250     0.000  259.779    0.000  259.779
 22.70   447.974  170.865    0.000  170.865    34.501  424.862    0.000  424.862     0.000  269.128    0.000  269.128
 22.80   445.451  137.769    0.000  137.769     3.632  373.152    0.000  373.152     0.000  150.097    0.000  150.097
 22.90   439.473  127.585    0.000  127.585     0.000  338.563    0.000  338.563     0.000  129.990    0.000  129.990
 23.00   499.380   90.717    0.000   90.717    30.869  412.757    0.000  412.757     0.000  299.992    0.000  299.992
 23.10   427.260  159.945    0.000  159.945    16.343  377.001    0.000  377.001     0.000  129.990    0.000  129.990
 23.20   393.734  137.533    0.000  137.533    10.895  353.089    0.000  353.089     0.000  140.948    0.000  140.948
 23.30   488.366   83.303    0.000   83.303    19.974  325.986    0.000  325.986     0.000  150.700    0.000  150.700
 23.40   463.870   73.198    0.000   73.198     0.000  323.564    0.000  323.564     0.000   90.581    0.000   90.581
 23.50   433.986   84.005    0.000   84.005     0.000  368.395    0.000  368.395     0.000  150.499    0.000  150.499
 23.60   419.782   86.811    0.000   86.811     0.000  294.379    0.000  294.379     0.000   49.965    0.000   49.965
 23.70   427.594  124.307    0.000  124.307    10.895  341.938    0.000  341.938     0.000  100.332    0.000  100.332
 23.80   403.658  114.684    0.000  114.684     9.079  400.126    0.000  400.126     0.000  170.203    0.000  170.203
 23.90   412.143  111.744    0.000  111.744     7.263  325.984    0.000  325.984     0.000  110.285    0.000  110.285
 24.00   411.071  123.944    0.000  123.944     0.000  343.149    0.000  343.149     0.000   89.776    0.000   89.776
 24.10   352.508  166.325    0.000  166.325     0.000  347.516    0.000  347.516     0.000  100.131    0.000  100.131
 24.20   425.133  142.557    0.000  142.557    21.790  349.633    0.000  349.633     0.000  241.481    0.000  241.481
 24.30   390.622  141.886    0.000  141.886     1.816  291.655    0.000  291.655     0.000  130.593    0.000  130.593
 24.40   400.393  113.905    0.000  113.905     0.000  316.774    0.000  316.774     0.000  141.149    0.000  141.149
 24.50   410.207  140.392    0.000  140.392     0.000  396.497    0.000  396.497     0.000  141.149    0.000  141.149
 24.60   400.426  148.345    0.000  148.345     0.000  360.138    0.000  360.138     0.000  100.533    0.000  100.533
 24.70   414.344  153.706    0.000  153.706     0.000  365.544    0.000  365.544     0.000  100.533    0.000  100.533
 24.80   434.659  104.849    0.000  104.849     0.000  333.681    0.000  333.681     0.000  119.836    0.000  119.836
 24.90   428.790   59.316    0.000   59.316     0.000  349.201    0.000  349.201     0.000  120.439    0.000  120.439
 25.00   374.876  137.057    0.000  137.057     0.000  331.692    0.000  331.692     0.000   80.226    0.000   80.226
 25.10   382.904  142.108    0.000  142.108     0.000  338.911    0.000  338.911     0.000   70.474    0.000   70.474
 25.20   421.711  119.577    0.000  119.577     0.000  294.468    0.000  294.468     0.000  110.486    0.000  110.486
 25.30   475.903  113.730    0.000  113.730     0.000  394.425    0.000  394.425     0.000   89.575    0.000   89.575
 25.40   400.638  106.275    0.000  106.275     0.000  299.483    0.000  299.483     0.000   89.575    0.000   89.575
 25.50   411.174  118.519    0.000  118.519     0.000  307.091    0.000  307.091     0.000   89.977    0.000   89.977
 25.60   378.796  135.723    0.000  135.723     0.000  211.026    0.000  211.026     0.000   19.906    0.000   19.906
 25.70   458.946  123.719    0.000  123.719     0.000  243.582    0.000  243.582     0.000    9.953    0.000    9.953
 25.80   472.842   43.727    0.000   43.727    59.750  367.790    0.000  367.790     0.000  109.782    0.000  109.782
 25.90   435.602   78.262    0.000   78.262     0.000  350.318    0.000  350.318     0.000  200.263    0.000  200.263
 26.00   430.176   59.086    0.000   59.086     3.805  302.110    0.000  302.110     0.000   10.154    0.000   10.154
 26.10   407.141   82.039    0.000   82.039     1.816  320.182    0.000  320.182     0.000   91.385    0.000   91.385
 26.20   394.122   80.694    0.000   80.694     1.902  299.429    0.000  299.429     0.000   50.769    0.000   50.769
 26.30   440.743   46.813    0.000   46.813     1.902  263.416    0.000  263.416     0.000   30.462    0.000   30.462
 26.40   449.586   50.256    0.000   50.256     5.707  380.667    0.000  380.667     0.000  101.338    0.000  101.338
 26.50   507.837   33.498    0.000   33.498     0.000  385.600    0.000  385.600     0.000  199.056    0.000  199.056
 26.60   468.233   68.498    0.000   68.498     0.000  397.659    0.000  397.659     0.000  149.794    0.000  149.794
 26.70   427.852   77.611    0.000   77.611     0.000  360.828    0.000  360.828     0.000  129.789    0.000  129.789
 26.80   418.317   71.331    0.000   71.331     7.263  325.587    0.000  325.587     0.000  129.789    0.000  129.789
 26.90   463.998   71.754    0.000   71.754     5.448  364.547    0.000  364.547     0.000   69.670    0.000   69.670
 27.00   463.259   66.279    0.000   66.279     0.000  386.593    0.000  386.593     0.000  129.588    0.000  129.588
 27.10   437.861   84.993    0.000   84.993     0.000  380.023    0.000  380.023     0.000  229.920    0.000  229.920
 27.20   395.517  137.991    0.000  137.991     0.000  437.876    0.000  437.876     0.000  270.938    0.000  270.938
 27.30   451.320  113.986    0.000  113.986     0.000  472.896    0.000  472.896     0.000  250.630    0.000  250.630
 27.40   445.722   44.960    0.000   44.960     0.000  434.545    0.000  434.545     0.000  251.836    0.000  251.836
 27.50   429.142   73.624    0.000   73.624     0.000  407.223    0.000  407.223     0.000  230.724    0.000  230.724
 27.60   474.493   78.624    0.000   78.624     0.000  380.029    0.000  380.029     0.000  221.174    0.000  221.174
 27.70   488.973   74.694    0.000   74.694     0.000  463.816    0.000  463.816     0.000  230.523    0.000  230.523
 27.80   420.304   71.318    0.000   71.318     0.000  386.643    0.000  386.643     0.000  201.268    0.000  201.268
 27.90   433.091   64.670    0.000   64.670     0.000  404.714    0.000  404.714     0.000  220.570    0.000  220.570
 28.00   480.370   77.114    0.000   77.114     0.000  447.082    0.000  447.082     0.000  161.457    0.000  161.457
 28.10   460.388   45.701    0.000   45.701     0.000  415.047    0.000  415.047     0.000  212.226    0.000  212.226
 28.20   409.547   78.565    0.000   78.565     0.000  375.960    0.000  375.960     0.000  152.308    0.000  152.308
 28.30   439.521   81.371    0.000   81.371    19.974  430.646    0.000  430.646     0.000  280.688    0.000  280.688
 28.40   471.750   91.206    0.000   91.206     0.000  385.854    0.000  385.854     0.000   30.159    0.000   30.159
 28.50   447.922   97.500    0.000   97.500     0.000  413.743    0.000  413.743     0.000  261.687    0.000  261.687
 28.60   449.871   90.079    0.000   90.079     0.000  418.799    0.000  418.799     0.000  110.385    0.000  110.385
 28.70   432.957   79.161    0.000   79.161     0.000  438.904    0.000  438.904     0.000  250.227    0.000  250.227
 28.80   419.536   85.659    0.000   85.659     0.000  380.151    0.000  380.151     0.000  201.670    0.000  201.670
 28.90   493.716   30.073    0.000   30.073     1.902  376.127    0.000  376.127     0.000  210.014    0.000  210.014
 29.00   436.465   62.531    0.000   62.531     0.000  387.286    0.000  387.286     0.000  200.263    0.000  200.263
 29.10   396.041   75.872    0.000   75.872     0.000  340.637    0.000  340.637     0.000    9.953    0.000    9.953
 29.20   436.777   71.966    0.000   71.966     0.000  373.016    0.000  373.016     0.000  180.457    0.000  180.457
 29.30   405.715   67.363    0.000   67.363     0.000  307.563    0.000  307.563     0.000    9.953    0.000    9.953
 29.40   433.272   90.117    0.000   90.117     0.000  362.641    0.000  362.641     0.000    9.953    0.000    9.953
 29.50   419.098   70.499    0.000   70.499     0.000  329.524    0.000  329.524     0.000   59.918    0.000   59.918
 29.60   420.175  107.553    0.000  107.553     0.000  310.160    0.000  310.160     0.000   10.154    0.000   10.154
 29.70   453.814   83.038    0.000   83.038     0.000  372.715    0.000  372.715     0.000  149.694    0.000  149.694
 29.80   489.184   76.427    0.000   76.427     0.000  350.881    0.000  350.881     0.000  159.848    0.000  159.848
 29.90   469.515   82.422    0.000   82.422     0.000  361.685    0.000  361.685     0.000  111.391    0.000  111.391
 30.00   449.385   75.689    0.000   75.689     0.000  339.466    0.000  339.466     0.000   20.207    0.000   20.207
 30.10   478.827   69.926    0.000   69.926     0.000  382.969    0.000  382.969     0.000    0.000    0.000    0.000
 30.20   533.638   41.881    0.000   41.881     0.000  333.509    0.000  333.509     0.000   19.906    0.000   19.906
 30.30   475.672   84.266    0.000   84.266     0.000  392.436    0.000  392.436     0.000   19.906    0.000   19.906
 30.40   475.291  105.740    0.000  105.740     0.000  352.530    0.000  352.530     0.000   10.154    0.000   10.154
 30.50   510.735   82.062    0.000   82.062     0.000  427.327    0.000  427.327     0.000    0.000    0.000    0.000
 30.60   493.883   69.911    0.000   69.911     0.000  431.261    0.000  431.261     0.000   19.906    0.000   19.906
 30.70   528.352   71.156    0.000   71.156     0.000  423.737    0.000  423.737     0.000   59.918    0.000   59.918
 30.80   511.871   84.979    0.000   84.979     0.000  456.727    0.000  456.727     0.000  119.434    0.000  119.434
 30.90   433.836  123.040    0.000  123.040     0.000  418.852    0.000  418.852     0.000   59.717    0.000   59.717
 31.00   451.129  134.909    0.000  134.909     0.000  425.944    0.000  425.944     0.000   49.965    0.000   49.965
 31.10   435.958  156.330    0.000  156.330     0.000  409.341    0.000  409.341     0.000   70.273    0.000   70.273
 31.20   458.898  142.615    0.000  142.615     0.000  422.658    0.000  422.658     0.000  119.635    0.000  119.635
 31.30   475.306  141.800    0.000  141.800     0.000  415.481    0.000  415.481     0.000   89.977    0.000   89.977
 31.40   418.242  158.262    0.000  158.262     0.000  389.454    0.000  389.454     0.000    9.953    0.000    9.953
 31.50   490.697  133.006    0.000  133.006     0.000  444.534    0.000  444.534     0.000  190.310    0.000  190.310
 31.60   464.202  168.714    0.000  168.714     0.000  422.398    0.000  422.398     0.000  140.546    0.000  140.546
 31.70   464.551  115.868    0.000  115.868     0.000  418.594    0.000  418.594     0.000  139.943    0.000  139.943
 31.80   476.182  114.089    0.000  114.089     0.000  346.998    0.000  346.998     0.000    0.000    0.000    0.000
 31.90   546.436   62.203    0.000   62.203     0.000  418.594    0.000  418.594     0.000   39.811    0.000   39.811
 32.00   581.509   56.170    0.000   56.170     0.000  458.629    0.000  458.629     0.000   99.528    0.000   99.528
 32.10   522.320   92.374    0.000   92.374     0.000  407.180    0.000  407.180     0.000    9.953    0.000    9.953
 32.20   481.263  106.088    0.000  106.088     0.000  414.954    0.000  414.954     0.000    9.953    0.000    9.953
 32.30   490.602   99.330    0.000   99.330     0.000  423.816    0.000  423.816     0.000    9.953    0.000    9.953
 32.40   480.626   83.177    0.000   83.177     0.000  416.380    0.000  416.380     0.000    9.953    0.000    9.953
 32.50   489.621   77.937    0.000   77.937     0.000  397.268    0.000  397.268     0.000   10.053    0.000   10.053
 32.60   534.631   75.076    0.000   75.076     0.000  404.102    0.000  404.102     0.000   40.314    0.000   40.314
 32.70   571.214   37.175    0.000   37.175     0.000  410.157    0.000  410.157     0.000    9.953    0.000    9.953
 32.80   591.170   50.297    0.000   50.297     0.000  362.596    0.000  362.596     0.000    0.000    0.000    0.000
 32.90   513.874   95.709    0.000   95.709     0.000  371.286    0.000  371.286     0.000    0.000    0.000    0.000
 33.00   546.269   97.936    0.000   97.936     0.000  453.388    0.000  453.388     0.000   20.006    0.000   20.006
 33.10   523.786   80.782    0.000   80.782     0.000  422.001    0.000  422.001     0.000  109.883    0.000  109.883
 33.20   556.544   59.783    0.000   59.783     0.000  478.084    0.000  478.084     0.000   79.824    0.000   79.824
 33.30   502.479  112.726    0.000  112.726     0.000  414.357    0.000  414.357     0.000   19.906    0.000   19.906
 33.40   448.811  172.154    0.000  172.154     0.000  481.543    0.000  481.543     0.000  119.836    0.000  119.836
 33.50   442.973  174.219    0.000  174.219     0.000  443.756    0.000  443.756     0.000   99.528    0.000   99.528
 33.60   503.493  124.299    0.000  124.299     0.000  468.746    0.000  468.746     0.000   49.764    0.000   49.764
 33.70   506.185   67.277    0.000   67.277     0.000  414.572    0.000  414.572     0.000   10.154    0.000   10.154
 33.80   489.968   72.776    0.000   72.776     0.000  426.030    0.000  426.030     0.000   59.918    0.000   59.918
 33.90   499.338   72.684    0.000   72.684     0.000  447.734    0.000  447.734     0.000  230.724    0.000  230.724
 34.00   503.005   57.145    0.000   57.145     0.000  437.875    0.000  437.875     0.000   49.764    0.000   49.764
 34.10   479.771   81.048    0.000   81.048     0.000  377.694    0.000  377.694     0.000    9.953    0.000    9.953
 34.20   481.150   67.107    0.000   67.107     0.000  388.242    0.000  388.242     0.000    9.953    0.000    9.953
 34.30   521.402   60.438    0.000   60.438    10.895  449.636    0.000  449.636     0.000  219.766    0.000  219.766
 34.40   535.305   87.330    0.000   87.330    19.974  465.028    0.000  465.028     0.000  139.742    0.000  139.742
 34.50   519.241   65.613    0.000   65.613     7.263  444.621    0.000  444.621     0.000  230.121    0.000  230.121
 34.60   586.161   42.967    0.000   42.967    14.527  454.651    0.000  454.651     0.000  229.518    0.000  229.518
 34.70   546.224   45.264    0.000   45.264     0.000  400.608    0.000  400.608     0.000  240.677    0.000  240.677
 34.80   545.387   49.097    0.000   49.097     0.000  380.029    0.000  380.029     0.000  170.404    0.000  170.404
 34.90   545.334   58.912    0.000   58.912     0.000  419.458    0.000  419.458     0.000  120.238    0.000  120.238
 35.00   534.046   73.531    0.000   73.531     0.000  478.949    0.000  478.949     0.000  280.488    0.000  280.488
 35.10   549.461   35.571    0.000   35.571     0.000  450.413    0.000  450.413     0.000   70.474    0.000   70.474
 35.20   509.143   73.912    0.000   73.912     0.000  398.447    0.000  398.447     0.000  230.322    0.000  230.322
 35.30   525.516   76.960    0.000   76.960     0.000  427.111    0.000  427.111     0.000  240.476    0.000  240.476
 35.40   480.500   93.386    0.000   93.386     0.000  401.819    0.000  401.819     0.000   69.871    0.000   69.871
 35.50   465.864   97.061    0.000   97.061     0.000  433.899    0.000  433.899     0.000   10.154    0.000   10.154
 35.60   466.029  101.558    0.000  101.558     0.000  483.272    0.000  483.272     0.000   60.119    0.000   60.119
 35.70   493.726   86.283    0.000   86.283     1.816  361.214    0.000  361.214     0.000   20.207    0.000   20.207
 35.80   486.198   89.410    0.000   89.410    20.751  425.762    0.000  425.762     0.000    9.953    0.000    9.953
 35.90   482.433   98.736    0.000   98.736     7.436  401.338    0.000  401.338     0.000   30.060    0.000   30.060
 36.00   467.302   98.500    0.000   98.500    16.731  366.012    0.000  366.012     0.000   30.159    0.000   30.159
 36.10   463.294  115.195    0.000  115.195     0.000  404.932    0.000  404.932     0.000   29.858    0.000   29.858
 36.20   516.997   58.272    0.000   58.272     0.000  430.181    0.000  430.181     0.000   49.764    0.000   49.764
 36.30   462.582  130.464    0.000  130.464     0.000  354.433    0.000  354.433     0.000   20.308    0.000   20.308
 36.40   451.891  109.938    0.000  109.938     0.000  341.420    0.000  341.420     0.000   60.320    0.000   60.320
 36.50   461.369   86.549    0.000   86.549     0.000  320.927    0.000  320.927     0.000   20.107    0.000   20.107
 36.60   507.820   76.881    0.000   76.881     0.000  418.847    0.000  418.847     0.000   20.207    0.000   20.207
 36.70   525.175   58.407    0.000   58.407     0.000  410.633    0.000  410.633     0.000   70.675    0.000   70.675
 36.80   525.725   64.141    0.000   64.141     0.000  450.882    0.000  450.882     0.000   60.319    0.000   60.319
 36.90   484.983   79.929    0.000   79.929     0.000  366.056    0.000  366.056     0.000   50.367    0.000   50.367
 37.00   478.892   74.080    0.000   74.080     0.000  392.300    0.000  392.300     0.000  181.865    0.000  181.865
 37.10   459.958   95.305    0.000   95.305     0.000  399.610    0.000  399.610     0.000  192.119    0.000  192.119
 37.20   432.900   93.955    0.000   93.955     0.000  372.541    0.000  372.541     0.000  162.060    0.000  162.060
 37.30   486.786   84.901    0.000   84.901     0.000  383.396    0.000  383.396     0.000  151.001    0.000  151.001
 37.40   476.939   82.110    0.000   82.110     0.000  409.553    0.000  409.553     0.000   10.154    0.000   10.154
 37.50   514.442   79.810    0.000   79.810     0.000  393.036    0.000  393.036     0.000   29.959    0.000   29.959
 37.60   460.382  119.750    0.000  119.750     0.000  379.244    0.000  379.244     0.000   60.119    0.000   60.119
 37.70   420.558  118.956    0.000  118.956     0.000  330.735    0.000  330.735     0.000    0.000    0.000    0.000
 37.80   443.874  112.608    0.000  112.608     0.000  339.986    0.000  339.986     0.000  131.095    0.000  131.095
 37.90   443.015  128.130    0.000  128.130     0.000  365.147    0.000  365.147     0.000   10.053    0.000   10.053
 38.00   474.971   93.552    0.000   93.552     0.000  409.292    0.000  409.292     0.000   50.065    0.000   50.065
 38.10   480.692   79.124    0.000   79.124     0.000  391.262    0.000  391.262     0.000    0.000    0.000    0.000
 38.20   467.794   87.777    0.000   87.777     0.000  365.105    0.000  365.105     0.000  170.404    0.000  170.404
 38.30   461.362   89.846    0.000   89.846     0.000  344.393    0.000  344.393     0.000   91.385    0.000   91.385
 38.40   477.670   73.536    0.000   73.536     0.000  360.051    0.000  360.051     0.000  121.243    0.000  121.243
 38.50   487.659   71.841    0.000   71.841     0.000  353.090    0.000  353.090     0.000    0.000    0.000    0.000
 38.60   491.015   56.692    0.000   56.692     0.000  410.848    0.000  410.848     0.000  150.499    0.000  150.499
 38.70   462.953   77.615    0.000   77.615     0.000  406.748    0.000  406.748     0.000    0.000    0.000    0.000
 38.80   471.197   86.571    0.000   86.571     0.000  298.748    0.000  298.748     0.000   70.072    0.000   70.072
 38.90   429.429   82.914    0.000   82.914     0.000  350.543    0.000  350.543     0.000    0.000    0.000    0.000
 39.00   457.600   72.125    0.000   72.125     0.000  393.604    0.000  393.604     0.000    9.953    0.000    9.953
 39.10   441.662   72.740    0.000   72.740     0.000  352.704    0.000  352.704     0.000    9.953    0.000    9.953
 39.20   469.458   80.131    0.000   80.131     0.000  386.860    0.000  386.860     0.000    0.000    0.000    0.000
 39.30   423.093   96.011    0.000   96.011     0.000  367.405    0.000  367.405     0.000    0.000    0.000    0.000
 39.40   453.524   63.262    0.000   63.262     0.000  336.363    0.000  336.363     0.000    0.000    0.000    0.000
 39.50   461.969   97.042    0.000   97.042     0.000  367.145    0.000  367.145     0.000    0.000    0.000    0.000
 39.60   474.659   69.220    0.000   69.220     0.000  362.735    0.000  362.735     0.000    0.000    0.000    0.000
 39.70   507.045   52.830    0.000   52.830     0.000  400.263    0.000  400.263     0.000   19.906    0.000   19.906
 39.80   523.741   58.372    0.000   58.372     0.000  377.867    0.000  377.867     0.000   19.906    0.000   19.906
 39.90   495.780   74.182    0.000   74.182     0.000  348.036    0.000  348.036     0.000   19.906    0.000   19.906
 40.00   499.127   85.077    0.000   85.077     0.000  406.488    0.000  406.488     0.000   19.906    0.000   19.906
 40.10   525.656   42.870    0.000   42.870     0.000  405.278    0.000  405.278     0.000  189.908    0.000  189.908
 40.20   510.316   79.285    0.000   79.285     0.000  434.850    0.000  434.850     0.000   70.072    0.000   70.072
 40.30   488.178   88.599    0.000   88.599     0.000  345.355    0.000  345.355     0.000   80.628    0.000   80.628
 40.40   496.436   86.807    0.000   86.807     0.000  391.875    0.000  391.875     0.000   50.166    0.000   50.166
 40.50   475.206   94.688    0.000   94.688     0.000  380.894    0.000  380.894     0.000   19.906    0.000   19.906
 40.60   480.781   77.251    0.000   77.251     0.000  378.127    0.000  378.127     0.000    9.953    0.000    9.953
 40.70   490.957   72.549    0.000   72.549     0.000  402.338    0.000  402.338     0.000   50.166    0.000   50.166
 40.80   473.370   95.309    0.000   95.309     0.000  364.032    0.000  364.032     0.000   49.764    0.000   49.764
 40.90   479.195   55.200    0.000   55.200     0.000  407.094    0.000  407.094     0.000  160.653    0.000  160.653
 41.00   518.288   64.758    0.000   64.758     0.000  433.034    0.000  433.034     0.000    0.000    0.000    0.000
 41.10   495.825   36.262    0.000   36.262     0.000  387.725    0.000  387.725     0.000    0.000    0.000    0.000
 41.20   508.898   70.166    0.000   70.166     0.000  438.049    0.000  438.049     0.000    9.953    0.000    9.953
 41.30   457.557   74.830    0.000   74.830     0.000  399.484    0.000  399.484     0.000   80.226    0.000   80.226
 41.40   507.199   80.682    0.000   80.682     0.000  431.218    0.000  431.218     0.000    9.953    0.000    9.953
 41.50   536.177   64.612    0.000   64.612     0.000  427.154    0.000  427.154     0.000   19.906    0.000   19.906
 41.60   489.391  109.102    0.000  109.102     0.000  417.384    0.000  417.384     0.000   29.858    0.000   29.858
 41.70   492.100  107.299    0.000  107.299     0.000  431.305    0.000  431.305     0.000   60.320    0.000   60.320
 41.80   455.076  111.777    0.000  111.777     0.000  356.077    0.000  356.077     0.000   80.226    0.000   80.226
 41.90   462.142   84.623    0.000   84.623     0.000  436.060    0.000  436.060     0.000   30.060    0.000   30.060
 42.00   480.135   90.281    0.000   90.281     0.000  415.481    0.000  415.481     0.000   80.226    0.000   80.226
 42.10   463.891   96.536    0.000   96.536     0.000  387.638    0.000  387.638     0.000    0.000    0.000    0.000
 42.20   492.992   79.005    0.000   79.005     0.000  404.586    0.000  404.586     0.000   19.906    0.000   19.906
 42.30   477.467   51.888    0.000   51.888     0.000  339.302    0.000  339.302     0.000   70.474    0.000   70.474
 42.40   485.962   67.360    0.000   67.360     0.000  342.674    0.000  342.674     0.000    0.000    0.000    0.000
 42.50   426.889   61.867    0.000   61.867     0.000  301.515    0.000  301.515     0.000    0.000    0.000    0.000
 42.60   475.908   69.154    0.000   69.154     0.000  360.920    0.000  360.920     0.000    0.000    0.000    0.000
 42.70   503.235   50.688    0.000   50.688     0.000  381.586    0.000  381.586     0.000   69.871    0.000   69.871
 42.80   488.507   28.326    0.000   28.326     0.000  382.536    0.000  382.536     0.000    0.000    0.000    0.000
 42.90   481.744   36.191    0.000   36.191     0.000  328.840    0.000  328.840     0.000    0.000    0.000    0.000
 43.00   453.860   86.149    0.000   86.149     0.000  380.202    0.000  380.202     0.000   29.858    0.000   29.858
 43.10   483.182   72.789    0.000   72.789     0.000  405.364    0.000  405.364     0.000    0.000    0.000    0.000
 43.20   454.789   76.609    0.000   76.609     0.000  401.819    0.000  401.819     0.000    0.000    0.000    0.000
 43.30   489.014   47.040    0.000   47.040     0.000  370.344    0.000  370.344     0.000   20.308    0.000   20.308
 43.40   497.001   73.269    0.000   73.269     0.000  386.946    0.000  386.946     0.000   20.308    0.000   20.308
 43.50   474.596   69.422    0.000   69.422     0.000  348.468    0.000  348.468     0.000    0.000    0.000    0.000
 43.60   508.354   55.553    0.000   55.553     0.000  425.944    0.000  425.944     0.000    0.000    0.000    0.000
 43.70   459.058   69.450    0.000   69.450     0.000  355.299    0.000  355.299     0.000    0.000    0.000    0.000
 43.80   481.570   84.966    0.000   84.966     0.000  365.329    0.000  365.329     0.000    0.000    0.000    0.000
 43.90   482.052   71.465    0.000   71.465     0.000  321.057    0.000  321.057     0.000    0.000    0.000    0.000
 44.00   509.144   38.841    0.000   38.841     0.000  370.518    0.000  370.518     0.000    0.000    0.000    0.000
 44.10   509.191   65.405    0.000   65.405     0.000  381.412    0.000  381.412     0.000    9.953    0.000    9.953
 44.20   484.175   31.442    0.000   31.442     0.000  355.731    0.000  355.731     0.000    0.000    0.000    0.000
 44.30   459.541   50.198    0.000   50.198     0.000  371.901    0.000  371.901     0.000    0.000    0.000    0.000
 44.40   505.849   30.059    0.000   30.059     0.000  394.988    0.000  394.988     0.000    0.000    0.000    0.000
 44.50   458.780   72.931    0.000   72.931     0.000  401.602    0.000  401.602     0.000    0.000    0.000    0.000
 44.60   438.830   87.862    0.000   87.862     0.000  377.521    0.000  377.521     0.000    0.000    0.000    0.000
 44.70   424.575   88.108    0.000   88.108     0.000  306.012    0.000  306.012     0.000    0.000    0.000    0.000
 44.80   448.550   94.530    0.000   94.530     0.000  385.736    0.000  385.736     0.000    0.000    0.000    0.000
 44.90   447.987   83.944    0.000   83.944     0.000  360.919    0.000  360.919     0.000   79.824    0.000   79.824
 45.00   491.438   90.010    0.000   90.010     0.000  423.436    0.000  423.436     0.000    0.000    0.000    0.000
 45.10   506.584   91.429    0.000   91.429     0.000  415.740    0.000  415.740     0.000    9.953    0.000    9.953
 45.20   492.733   71.459    0.000   71.459     0.000  398.792    0.000  398.792     0.000    0.000    0.000    0.000
 45.30   477.655   77.984    0.000   77.984     0.000  417.037    0.000  417.037     0.000    9.953    0.000    9.953
 45.40   507.298   67.937    0.000   67.937     0.000  433.726    0.000  433.726     0.000   20.308    0.000   20.308
 45.50   427.296  106.964    0.000  106.964     0.000  394.383    0.000  394.383     0.000   59.918    0.000   59.918
 45.60   465.080   56.696    0.000   56.696     0.000  380.634    0.000  380.634     0.000   60.320    0.000   60.320
 45.70   449.110   85.586    0.000   85.586     0.000  349.246    0.000  349.246     0.000   60.722    0.000   60.722
 45.80   508.068   40.631    0.000   40.631     0.000  389.454    0.000  389.454     0.000   40.012    0.000   40.012
 45.90   436.368   58.723    0.000   58.723     0.000  393.604    0.000  393.604     0.000  159.848    0.000  159.848
 46.00   493.969   37.077    0.000   37.077     0.000  376.267    0.000  376.267     0.000  150.298    0.000  150.298
 46.10   485.459   55.580    0.000   55.580     0.000  367.750    0.000  367.750     0.000  140.144    0.000  140.144
 46.20   463.866   74.237    0.000   74.237     0.000  380.375    0.000  380.375     0.000   70.474    0.000   70.474
 46.30   458.595   69.219    0.000   69.219     0.000  358.844    0.000  358.844     0.000  110.486    0.000  110.486
 46.40   454.789   49.798    0.000   49.798     0.000  335.671    0.000  335.671     0.000   60.119    0.000   60.119
 46.50   453.558   66.482    0.000   66.482     0.000  334.460    0.000  334.460     0.000   70.675    0.000   70.675
 46.60   457.929   31.821    0.000   31.821     0.000  357.201    0.000  357.201     0.000  150.499    0.000  150.499
 46.70   397.554   71.321    0.000   71.321     0.000  329.272    0.000  329.272     0.000   60.320    0.000   60.320
 46.80   427.752   63.814    0.000   63.814     0.000  406.316    0.000  406.316     0.000  219.364    0.000  219.364
 46.90   413.924   63.177    0.000   63.177     0.000  410.985    0.000  410.985     0.000  190.310    0.000  190.310
 47.00   393.440   86.736    0.000   86.736     0.000  382.104    0.000  382.104     0.000  140.345    0.000  140.345
 47.10   442.335   46.323    0.000   46.323     0.000  360.055    0.000  360.055     0.000  179.151    0.000  179.151
 47.20   468.293   32.594    0.000   32.594     0.000  378.386    0.000  378.386     0.000  250.630    0.000  250.630
 47.30   429.305   44.462    0.000   44.462     0.000  318.636    0.000  318.636     0.000   89.575    0.000   89.575
 47.40   457.311   71.351    0.000   71.351     0.000  387.033    0.000  387.033     0.000   29.858    0.000   29.858
 47.50   435.996   67.910    0.000   67.910     0.000  358.326    0.000  358.326     0.000  109.883    0.000  109.883
 47.60   447.000   59.412    0.000   59.412     0.000  379.597    0.000  379.597     0.000  170.002    0.000  170.002
 47.70   483.052   64.121    0.000   64.121     0.000  383.488    0.000  383.488     0.000  189.305    0.000  189.305
 47.80   482.187   56.040    0.000   56.040     0.000  344.231    0.000  344.231     0.000  120.238    0.000  120.238
 47.90   479.727   73.381    0.000   73.381     0.000  321.058    0.000  321.058     0.000   19.906    0.000   19.906
 48.00   495.693   68.308    0.000   68.308     0.000  419.372    0.000  419.372     0.000   49.764    0.000   49.764
 48.10   528.639   13.880    0.000   13.880     0.000  334.028    0.000  334.028     0.000    0.000    0.000    0.000
 48.20   519.479   36.640    0.000   36.640     0.000  377.435    0.000  377.435     0.000   50.166    0.000   50.166
 48.30   506.743   44.926    0.000   44.926     0.000  338.264    0.000  338.264     0.000    0.000    0.000    0.000
 48.40   458.031  105.441    0.000  105.441     0.000  288.978    0.000  288.978     0.000   69.670    0.000   69.670
 48.50   497.341   68.919    0.000   68.919     0.000  364.119    0.000  364.119     0.000   29.858    0.000   29.858
 48.60   377.615  111.841    0.000  111.841     0.000  355.213    0.000  355.213     0.000   99.930    0.000   99.930
 48.70   386.311  131.494    0.000  131.494     0.000  373.457    0.000  373.457     0.000  180.558    0.000  180.558
 48.80   429.315  131.413    0.000  131.413     0.000  383.574    0.000  383.574     0.000  199.458    0.000  199.458
 48.90   415.990  112.595    0.000  112.595     0.000  394.339    0.000  394.339     0.000  149.292    0.000  149.292
 49.00   442.270  128.459    0.000  128.459     0.000  442.632    0.000  442.632     0.000  228.915    0.000  228.915
 49.10   363.440  113.082    0.000  113.082     0.000  377.176    0.000  377.176     0.000  189.506    0.000  189.506
 49.20   357.970  114.803    0.000  114.803     0.000  394.556    0.000  394.556     0.000  229.518    0.000  229.518
 49.30   405.622   92.363    0.000   92.363     0.000  320.020    0.000  320.020     0.000  180.357    0.000  180.357
 49.40   451.664   52.988    0.000   52.988     0.000  400.522    0.000  400.522     0.000  189.506    0.000  189.506
 49.50   444.263   48.972    0.000   48.972     0.000  336.751    0.000  336.751     0.000  200.263    0.000  200.263
 49.60   451.626   47.644    0.000   47.644     0.000  367.923    0.000  367.923     0.000  209.009    0.000  209.009
 49.70   423.793   61.966    0.000   61.966     0.000  358.412    0.000  358.412     0.000  260.382    0.000  260.382
 49.80   442.825   57.469    0.000   57.469     0.000  360.660    0.000  360.660     0.000  240.275    0.000  240.275
 49.90   439.593   71.749    0.000   71.749     0.000  402.293    0.000  402.293     0.000  230.724    0.000  230.724
 50.00   446.172   31.947    0.000   31.947     0.000  351.926    0.000  351.926     0.000  270.737    0.000  270.737
 50.10   452.131   53.355    0.000   53.355     0.000  431.564    0.000  431.564     0.000  290.441    0.000  290.441
 50.20   434.265   67.038    0.000   67.038     0.000  401.646    0.000  401.646     0.000  249.223    0.000  249.223
 50.30   394.346   95.859    0.000   95.859     0.000  402.165    0.000  402.165     0.000  260.784    0.000  260.784
 50.40   459.153   69.632    0.000   69.632     0.000  402.770    0.000  402.770     0.000  258.773    0.000  258.773
 50.50   429.702   82.737    0.000   82.737     0.000  398.187    0.000  398.187     0.000  329.850    0.000  329.850
 50.60   422.435   92.404    0.000   92.404     0.000  404.932    0.000  404.932     0.000  150.499    0.000  150.499
 50.70   399.620   83.330    0.000   83.330     0.000  352.359    0.000  352.359     0.000  290.240    0.000  290.240
 50.80   385.409  110.586    0.000  110.586     0.000  347.431    0.000  347.431     0.000  119.635    0.000  119.635
 50.90   370.379  114.191    0.000  114.191     0.000  328.667    0.000  328.667     0.000  270.938    0.000  270.938
 51.00   388.557   94.010    0.000   94.010     0.000  370.604    0.000  370.604     0.000  280.891    0.000  280.891
 51.10   390.158  101.637    0.000  101.637     0.000  368.702    0.000  368.702     0.000  249.424    0.000  249.424
 51.20   348.476  115.291    0.000  115.291     0.000  323.219    0.000  323.219     0.000  170.203    0.000  170.203
 51.30   415.936   60.639    0.000   60.639     0.000  399.095    0.000  399.095     0.000  220.772    0.000  220.772
 51.40   429.987   69.392    0.000   69.392     0.000  399.225    0.000  399.225     0.000  300.997    0.000  300.997
 51.50   407.542   64.615    0.000   64.615     0.000  366.194    0.000  366.194     0.000   29.858    0.000   29.858
 51.60   444.817   66.179    0.000   66.179     0.000  369.998    0.000  369.998     0.000   99.729    0.000   99.729
 51.70   397.254   65.290    0.000   65.290     0.000  350.456    0.000  350.456     0.000  240.074    0.000  240.074
 51.80   415.669   72.395    0.000   72.395     0.000  422.485    0.000  422.485     0.000  189.305    0.000  189.305
 51.90   440.281   53.608    0.000   53.608     0.000  386.725    0.000  386.725     0.000  230.925    0.000  230.925
 52.00   387.512   75.776    0.000   75.776     0.000  338.908    0.000  338.908     0.000   19.906    0.000   19.906
 52.10   412.053   41.542    0.000   41.542     0.000  337.523    0.000  337.523     0.000   50.065    0.000   50.065
 52.20   429.247   25.268    0.000   25.268     0.000  297.056    0.000  297.056     0.000   80.024    0.000   80.024
 52.30   455.698   55.272    0.000   55.272     0.000  374.322    0.000  374.322     0.000  109.481    0.000  109.481
 52.40   459.351   31.243    0.000   31.243     0.000  373.976    0.000  373.976     0.000  180.156    0.000  180.156
 52.50   457.943   36.288    0.000   36.288     0.000  399.225    0.000  399.225     0.000  299.992    0.000  299.992
 52.60   461.567   59.499    0.000   59.499     0.000  341.032    0.000  341.032     0.000  209.813    0.000  209.813
 52.70   363.893  115.386    0.000  115.386     0.000  368.355    0.000  368.355     0.000  220.772    0.000  220.772
 52.80   348.645  138.501    0.000  138.501     0.000  357.115    0.000  357.115     0.000  269.530    0.000  269.530
 52.90   338.202  174.485    0.000  174.485     0.000  402.121    0.000  402.121     0.000  270.737    0.000  270.737
 53.00   334.951  159.801    0.000  159.801     0.000  358.628    0.000  358.628     0.000  240.275    0.000  240.275
 53.10   345.196  130.388    0.000  130.388     0.000  378.559    0.000  378.559     0.000  230.322    0.000  230.322
 53.20   323.132  165.210    0.000  165.210     0.000  359.795    0.000  359.795     0.000  229.920    0.000  229.920
 53.30   352.671  178.629    0.000  178.629     0.000  386.255    0.000  386.255     0.000  218.962    0.000  218.962
 53.40   296.422  161.374    0.000  161.374     0.000  313.621    0.000  313.621     0.000   69.670    0.000   69.670
 53.50   329.412  155.763    0.000  155.763     0.000  324.949    0.000  324.949     0.000  149.292    0.000  149.292
 53.60   356.883  149.489    0.000  149.489     0.000  326.851    0.000  326.851     0.000  139.339    0.000  139.339
 53.70   338.227  148.745    0.000  148.745     0.000  342.588    0.000  342.588     0.000  149.292    0.000  149.292
 53.80   328.657  158.863    0.000  158.863     0.000  335.238    0.000  335.238     0.000  129.588    0.000  129.588
 53.90   333.262  158.285    0.000  158.285     0.000  359.796    0.000  359.796     0.000  189.506    0.000  189.506
 54.00   379.815  130.780    0.000  130.780     0.000  314.572    0.000  314.572     0.000  200.464    0.000  200.464
 54.10   428.813   87.501    0.000   87.501     0.000  369.393    0.000  369.393     0.000  189.305    0.000  189.305
 54.20   370.595   95.350    0.000   95.350     0.000  328.234    0.000  328.234     0.000  179.553    0.000  179.553
 54.30   333.279  119.972    0.000  119.972     0.000  360.314    0.000  360.314     0.000  169.399    0.000  169.399
 54.40   391.846   79.717    0.000   79.717     0.000  379.423    0.000  379.423     0.000  170.605    0.000  170.605
 54.50   372.974   87.382    0.000   87.382     0.000  325.554    0.000  325.554     0.000  219.967    0.000  219.967
 54.60   359.141  111.454    0.000  111.454     0.000  335.844    0.000  335.844     0.000  150.097    0.000  150.097
 54.70   370.890  110.936    0.000  110.936     0.000  392.221    0.000  392.221     0.000  229.518    0.000  229.518
 54.80   409.227   84.480    0.000   84.480     0.000  369.134    0.000  369.134     0.000  200.263    0.000  200.263
 54.90   443.874   65.208    0.000   65.208     0.000  363.168    0.000  363.168     0.000  239.069    0.000  239.069
 55.00   409.384   97.772    0.000   97.772     0.000  387.379    0.000  387.379     0.000  249.625    0.000  249.625
 55.10   416.530  107.227    0.000  107.227     0.000  369.221    0.000  369.221     0.000  249.625    0.000  249.625
 55.20   372.902  125.521    0.000  125.521     0.000  385.304    0.000  385.304     0.000  189.104    0.000  189.104
 55.30   393.544  125.849    0.000  125.849     0.000  386.687    0.000  386.687     0.000  260.181    0.000  260.181
 55.40   361.133  126.071    0.000  126.071     0.000  389.800    0.000  389.800     0.000  218.962    0.000  218.962
 55.50   377.009  128.654    0.000  128.654     0.000  361.092    0.000  361.092     0.000  149.493    0.000  149.493
 55.60   349.773  124.679    0.000  124.679     0.000  332.126    0.000  332.126     0.000  228.915    0.000  228.915
 55.70   344.235  135.907    0.000  135.907     0.000  341.637    0.000  341.637     0.000  219.565    0.000  219.565
 55.80   350.866  146.570    0.000  146.570     0.000  314.400    0.000  314.400     0.000  258.773    0.000  258.773
 55.90   356.409  114.884    0.000  114.884     0.000  339.821    0.000  339.821     0.000  308.537    0.000  308.537
 56.00   336.592  125.297    0.000  125.297     0.000  369.393    0.000  369.393     0.000  289.034    0.000  289.034
 56.10   316.246  141.465    0.000  141.465     0.000  315.869    0.000  315.869     0.000  228.915    0.000  228.915
 56.20   297.682  170.416    0.000  170.416     0.000  337.919    0.000  337.919     0.000   79.623    0.000   79.623
 56.30   324.634  169.786    0.000  169.786     0.000  373.153    0.000  373.153     0.000  218.962    0.000  218.962
 56.40   320.993  127.941    0.000  127.941     0.000  395.074    0.000  395.074     0.000  218.962    0.000  218.962
 56.50   339.727  120.539    0.000  120.539     0.000  375.187    0.000  375.187     0.000  258.974    0.000  258.974
 56.60   399.189   90.711    0.000   90.711     0.000  428.451    0.000  428.451     0.000  199.257    0.000  199.257
 56.70   398.331  116.158    0.000  116.158     0.000  412.022    0.000  412.022     0.000  190.109    0.000  190.109
 56.80   335.969  134.673    0.000  134.673     0.000  342.675    0.000  342.675     0.000  179.553    0.000  179.553
 56.90   330.588  141.200    0.000  141.200     0.000  331.952    0.000  331.952     0.000  109.682    0.000  109.682
 57.00   331.535  152.006    0.000  152.006     0.000  390.232    0.000  390.232     0.000  239.873    0.000  239.873
 57.10   359.533  143.674    0.000  143.674     0.000  376.743    0.000  376.743     0.000  269.530    0.000  269.530
 57.20   322.383  166.126    0.000  166.126     0.000  406.747    0.000  406.747     0.000  318.691    0.000  318.691
 57.30   327.396  157.290    0.000  157.290     0.000  400.263    0.000  400.263     0.000   40.012    0.000   40.012
 57.40   351.724  157.492    0.000  157.492     0.000  378.646    0.000  378.646     0.000  239.069    0.000  239.069
 57.50   354.344  154.335    0.000  154.335     0.000  398.447    0.000  398.447     0.000  179.151    0.000  179.151
 57.60   327.521  115.881    0.000  115.881     0.000  350.630    0.000  350.630     0.000  199.257    0.000  199.257
 57.70   390.135  130.594    0.000  130.594    12.711  376.570    0.000  376.570     0.000  219.766    0.000  219.766
 57.80   421.933   82.723    0.000   82.723    23.865  273.888    0.000  273.888     0.000  179.151    0.000  179.151
 57.90   362.682  131.844    0.000  131.844     7.263  273.066    0.000  273.066     0.000   79.623    0.000   79.623
 58.00   352.245  156.037    0.000  156.037    24.125  359.620    0.000  359.620     0.000  179.151    0.000  179.151
 58.10   343.100  120.885    0.000  120.885     0.000  284.697    0.000  284.697     0.000  109.682    0.000  109.682
 58.20   341.068  126.093    0.000  126.093     3.805  327.368    0.000  327.368     0.000  179.151    0.000  179.151
 58.30   379.359  117.567    0.000  117.567    20.147  299.526    0.000  299.526     0.000  149.292    0.000  149.292
 58.40   321.291  140.974    0.000  140.974     1.902  293.428    0.000  293.428     0.000  169.198    0.000  169.198
 58.50   333.949  146.569    0.000  146.569     3.805  256.248    0.000  256.248     0.000  109.481    0.000  109.481
 58.60   353.994  148.008    0.000  148.008     0.000  353.004    0.000  353.004     0.000  201.469    0.000  201.469
 58.70   364.258  132.204    0.000  132.204     0.000  282.838    0.000  282.838     0.000  139.339    0.000  139.339
 58.80   403.768  106.843    0.000  106.843     1.902  289.667    0.000  289.667     0.000  270.134    0.000  270.134
 58.90   356.457  130.781    0.000  130.781     0.000  266.493    0.000  266.493     0.000  159.446    0.000  159.446
 59.00   445.049   86.875    0.000   86.875     7.350  282.231    0.000  282.231     0.000  160.653    0.000  160.653
 59.10   444.084   81.213    0.000   81.213    26.027  323.564    0.000  323.564     0.000  259.376    0.000  259.376
 59.20   404.789  100.716    0.000  100.716    22.828  285.907    0.000  285.907     0.000  229.518    0.000  229.518
 59.30   455.225   96.007    0.000   96.007    34.933  324.644    0.000  324.644     0.000  360.915    0.000  360.915
 59.40   444.852   93.969    0.000   93.969    29.053  306.703    0.000  306.703     0.000  191.315    0.000  191.315
 59.50   414.911   95.067    0.000   95.067     5.620  310.637    0.000  310.637     0.000  100.131    0.000  100.131
 59.60   427.638  101.478    0.000  101.478    20.407  326.330    0.000  326.330     0.000  220.369    0.000  220.369
 59.70   420.526  102.603    0.000  102.603     0.000  338.091    0.000  338.091     0.000  230.523    0.000  230.523
 59.80   421.933   70.349    0.000   70.349    16.601  304.021    0.000  304.021     0.000  209.009    0.000  209.009
 59.90   417.143   97.489    0.000   97.489     1.902  363.466    0.000  363.466     0.000  289.436    0.000  289.436
 60.00   387.860  113.622    0.000  113.622     0.000  351.278    0.000  351.278     0.000  268.726    0.000  268.726
 60.10   391.922  102.374    0.000  102.374     0.000  359.058    0.000  359.058     0.000  239.069    0.000  239.069
 60.20   406.166  117.448    0.000  117.448     1.816  314.182    0.000  314.182     0.000  219.565    0.000  219.565
 60.30   365.196   98.785    0.000   98.785     0.000  290.274    0.000  290.274     0.000   80.025    0.000   80.025
 60.40   380.660   83.581    0.000   83.581     3.805  325.422    0.000  325.422     0.000  220.570    0.000  220.570
 60.50   433.006   94.924    0.000   94.924     0.000  318.896    0.000  318.896     0.000  169.198    0.000  169.198
 60.60   391.614   86.655    0.000   86.655     0.000  326.893    0.000  326.893     0.000  149.895    0.000  149.895
 60.70   386.147  112.363    0.000  112.363     0.000  338.649    0.000  338.649     0.000  130.392    0.000  130.392
 60.80   402.048   89.315    0.000   89.315     0.000  336.446    0.000  336.446     0.000  199.660    0.000  199.660
 60.90   414.586   63.132    0.000   63.132     0.000  249.677    0.000  249.677     0.000  180.960    0.000  180.960
 61.00   383.670  114.259    0.000  114.259     0.000  338.567    0.000  338.567     0.000  229.719    0.000  229.719
 61.10   425.269   89.270    0.000   89.270     5.490  347.425    0.000  347.425     0.000  300.997    0.000  300.997
 61.20   383.595  104.109    0.000  104.109     3.805  305.015    0.000  305.015     0.000  170.806    0.000  170.806
 61.30   387.439   86.441    0.000   86.441     7.263  265.371    0.000  265.371     0.000  149.292    0.000  149.292
 61.40   426.420  112.003    0.000  112.003    16.602  297.840    0.000  297.840     0.000  189.104    0.000  189.104
 61.50   413.589  109.645    0.000  109.645    31.647  328.709    0.000  328.709     0.000  258.773    0.000  258.773
 61.60   432.935   93.131    0.000   93.131    44.185  269.219    0.000  269.219     0.000  189.305    0.000  189.305
 61.70   444.694   76.422    0.000   76.422    91.397  225.985    0.000  225.985     0.000  199.257    0.000  199.257
 61.80   465.506   72.149    0.000   72.149    62.602  240.900    0.000  240.900     0.000  189.707    0.000  189.707
 61.90   424.122   68.996    0.000   68.996     9.468  304.713    0.000  304.713     0.000  190.310    0.000  190.310
 62.00   469.622   49.118    0.000   49.118    74.015  230.698    0.000  230.698     0.000   99.930    0.000   99.930
 62.10   435.458   92.755    0.000   92.755    28.231  283.572    0.000  283.572     0.000  209.009    0.000  209.009
 62.20   414.876  103.826    0.000  103.826    66.840  284.221    0.000  284.221     0.000  229.317    0.000  229.317
 62.30   386.238  107.628    0.000  107.628    44.445  289.495    0.000  289.495     0.000  229.317    0.000  229.317
 62.40   408.210  107.841    0.000  107.841    31.820  298.616    0.000  298.616     0.000  249.826    0.000  249.826
 62.50   379.026  114.500    0.000  114.500    33.074  265.716    0.000  265.716     0.000  269.530    0.000  269.530
 62.60   343.967  131.854    0.000  131.854    18.158  245.569    0.000  245.569     0.000  250.027    0.000  250.027
 62.70   405.725  114.385    0.000  114.385    23.606  287.031    0.000  287.031     0.000  249.826    0.000  249.826
 62.80   404.003  107.733    0.000  107.733    40.813  295.289    0.000  295.289     0.000  280.488    0.000  280.488
 62.90   417.305  108.524    0.000  108.524    23.692  281.282    0.000  281.282     0.000  170.203    0.000  170.203
 63.00   409.445  122.547    0.000  122.547    57.068  271.250    0.000  271.250     0.000  251.032    0.000  251.032
 63.10   379.619  121.347    0.000  121.347    64.289  309.426    0.000  309.426     0.000  290.843    0.000  290.843
 63.20   390.847  132.806    0.000  132.806     5.448  339.862    0.000  339.862     0.000  269.631    0.000  269.631
 63.30   374.706  123.292    0.000  123.292    14.873  279.248    0.000  279.248     0.000  219.766    0.000  219.766
 63.40   420.839  119.383    0.000  119.383    29.918  296.800    0.000  296.800     0.000  230.121    0.000  230.121
 63.50   425.474  116.624    0.000  116.624    76.957  254.174    0.000  254.174     0.000  269.329    0.000  269.329
 63.60   394.856  137.785    0.000  137.785    26.632  285.907    0.000  285.907     0.000  229.116    0.000  229.116
 63.70   444.491  135.097    0.000  135.097    35.971  315.998    0.000  315.998     0.000  199.458    0.000  199.458
 63.80   418.777  137.984    0.000  137.984    95.634  314.658    0.000  314.658     0.000  291.044    0.000  291.044
 63.90   413.997  129.628    0.000  129.628    61.739  315.999    0.000  315.999     0.000  179.553    0.000  179.553
 64.00   429.617  130.811    0.000  130.811    67.186  329.659    0.000  329.659     0.000  260.784    0.000  260.784
 64.10   397.452  130.474    0.000  130.474    48.768  316.127    0.000  316.127     0.000  219.163    0.000  219.163
 64.20   420.841  129.344    0.000  129.344    26.286  281.063    0.000  281.063     0.000  291.446    0.000  291.446
 64.30   388.392  140.780    0.000  140.780     7.609  323.780    0.000  323.780     0.000  340.406    0.000  340.406
 64.40   373.169  144.912    0.000  144.912     9.511  258.454    0.000  258.454     0.000  199.861    0.000  199.861
 64.50   347.550  120.091    0.000  120.091    22.828  277.173    0.000  277.173     0.000  199.458    0.000  199.458
 64.60   363.742  130.351    0.000  130.351    20.925  302.985    0.000  302.985     0.000  249.625    0.000  249.625
 64.70   388.405  137.887    0.000  137.887    22.655  295.895    0.000  295.895     0.000  220.973    0.000  220.973
 64.80   379.054  126.558    0.000  126.558    13.316  279.680    0.000  279.680     0.000  220.470    0.000  220.470
 64.90   411.695  129.674    0.000  129.674    22.655  258.972    0.000  258.972     0.000  220.168    0.000  220.168
 65.00   385.585  137.916    0.000  137.916    13.316  282.924    0.000  282.924     0.000  229.317    0.000  229.317
 65.10   419.373  125.800    0.000  125.800    52.919  287.421    0.000  287.421     0.000  181.362    0.000  181.362
 65.20   385.943  125.358    0.000  125.358    51.967  291.269    0.000  291.269     0.000  209.411    0.000  209.411
 65.30   413.110  118.354    0.000  118.354     5.448  246.261    0.000  246.261     0.000  180.357    0.000  180.357
 65.40   368.675  121.298    0.000  121.298     0.000  286.209    0.000  286.209     0.000  159.446    0.000  159.446
 65.50   385.504  135.221    0.000  135.221     0.000  309.122    0.000  309.122     0.000  240.275    0.000  240.275
 65.60   390.087  124.573    0.000  124.573     9.425  308.519    0.000  308.519     0.000  229.719    0.000  229.719
 65.70   362.268  139.470    0.000  139.470     1.816  302.682    0.000  302.682     0.000  170.605    0.000  170.605
 65.80   374.232  127.273    0.000  127.273     9.425  285.475    0.000  285.475     0.000  199.458    0.000  199.458
 65.90   392.044  116.872    0.000  116.872    21.790  256.637    0.000  256.637     0.000  219.967    0.000  219.967
 66.00   383.289  117.942    0.000  117.942     9.079  273.757    0.000  273.757     0.000  220.570    0.000  220.570
 66.10   384.237  146.030    0.000  146.030     9.079  323.910    0.000  323.910     0.000  209.411    0.000  209.411
 66.20   391.666  128.622    0.000  128.622    14.959  293.040    0.000  293.040     0.000  238.868    0.000  238.868
 66.30   418.246  118.424    0.000  118.424    18.850  270.601    0.000  270.601     0.000  250.831    0.000  250.831
 66.40   412.037  122.984    0.000  122.984    29.486  259.231    0.000  259.231     0.000  260.181    0.000  260.181
 66.50   392.376  127.415    0.000  127.415     3.632  300.391    0.000  300.391     0.000  199.257    0.000  199.257
 66.60   373.536  121.455    0.000  121.455     7.436  288.458    0.000  288.458     0.000  209.612    0.000  209.612
 66.70   398.101  134.189    0.000  134.189    30.004  295.461    0.000  295.461     0.000  229.719    0.000  229.719
 66.80   395.020  129.893    0.000  129.893     1.816  263.295    0.000  263.295     0.000  189.506    0.000  189.506
 66.90   403.912  120.238    0.000  120.238    14.527  259.015    0.000  259.015     0.000  150.097    0.000  150.097
 67.00   374.449  116.238    0.000  116.238     5.448  255.989    0.000  255.989     0.000  109.883    0.000  109.883
 67.10   369.071  124.172    0.000  124.172    18.158  233.463    0.000  233.463     0.000  189.707    0.000  189.707
 67.20   408.020  123.239    0.000  123.239    12.711  279.768    0.000  279.768     0.000  179.352    0.000  179.352
 67.30   404.832  126.055    0.000  126.055    12.711  280.589    0.000  280.589     0.000  210.618    0.000  210.618
 67.40   390.000  137.347    0.000  137.347     7.263  232.341    0.000  232.341     0.000  119.434    0.000  119.434
 67.50   399.916  112.874    0.000  112.874     3.632  289.407    0.000  289.407     0.000  251.032    0.000  251.032
 67.60   420.828  114.405    0.000  114.405    10.895  284.004    0.000  284.004     0.000  199.257    0.000  199.257
 67.70   405.038  114.779    0.000  114.779    11.068  286.426    0.000  286.426     0.000  130.191    0.000  130.191
 67.80   347.397  129.381    0.000  129.381    13.057  284.049    0.000  284.049     0.000  270.335    0.000  270.335
 67.90   347.710  119.615    0.000  119.615     7.436  280.891    0.000  280.891     0.000  149.493    0.000  149.493
 68.00   338.338  141.078    0.000  141.078     0.000  302.553    0.000  302.553     0.000  241.079    0.000  241.079
 68.10   356.392  119.359    0.000  119.359     0.000  278.125    0.000  278.125     0.000   89.776    0.000   89.776
 68.20   359.785  122.645    0.000  122.645     0.000  294.857    0.000  294.857     0.000  199.458    0.000  199.458
 68.30   359.867  108.721    0.000  108.721     3.632  310.508    0.000  310.508     0.000  250.027    0.000  250.027
 68.40   393.679  113.794    0.000  113.794    20.579  303.806    0.000  303.806     0.000  290.240    0.000  290.240
 68.50   395.146   49.478    0.000   49.478    18.158  238.912    0.000  238.912     0.000  182.167    0.000  182.167
 68.60   422.504   21.856    0.000   21.856    34.630  208.908    0.000  208.908     0.000  111.693    0.000  111.693
 68.70   407.631   75.619    0.000   75.619    25.422  237.485    0.000  237.485     0.000  190.511    0.000  190.511
 68.80   389.640  113.834    0.000  113.834    26.027  275.314    0.000  275.314     0.000  229.116    0.000  229.116
 68.90   345.635  115.583    0.000  115.583    11.154  278.514    0.000  278.514     0.000  179.955    0.000  179.955
 69.00   404.618  118.910    0.000  118.910     5.448  268.354    0.000  268.354     0.000  249.223    0.000  249.223
 69.10   403.254  121.110    0.000  121.110     0.000  333.680    0.000  333.680     0.000  281.293    0.000  281.293
 69.20   363.253  120.910    0.000  120.910     0.000  230.093    0.000  230.093     0.000  141.551    0.000  141.551
 69.30   336.899  131.351    0.000  131.351     0.000  238.781    0.000  238.781     0.000  170.806    0.000  170.806
 69.40   339.050  129.930    0.000  129.930     0.000  253.526    0.000  253.526     0.000  210.819    0.000  210.819
 69.50   336.856  137.145    0.000  137.145     0.000  256.378    0.000  256.378     0.000  141.350    0.000  141.350
 69.60   343.920  111.890    0.000  111.890     9.079  272.029    0.000  272.029     0.000  281.494    0.000  281.494
 69.70   340.028  118.472    0.000  118.472     5.448  277.563    0.000  277.563     0.000  250.630    0.000  250.630
 69.80   317.470  116.881    0.000  116.881     9.079  245.224    0.000  245.224     0.000  140.546    0.000  140.546
 69.90   343.727  129.575    0.000  129.575     0.000  313.100    0.000  313.100     0.000  239.270    0.000  239.270
 70.00   398.797  108.271    0.000  108.271     0.000  286.772    0.000  286.772     0.000  330.253    0.000  330.253
 70.10   370.141  128.168    0.000  128.168     3.632  298.748    0.000  298.748     0.000  210.216    0.000  210.216
 70.20   333.601  111.766    0.000  111.766     3.805  260.961    0.000  260.961     0.000  149.694    0.000  149.694
 70.30   340.672  120.728    0.000  120.728     0.000  302.207    0.000  302.207     0.000  270.335    0.000  270.335
 70.40   358.431  119.067    0.000  119.067    14.613  298.142    0.000  298.142     0.000  291.849    0.000  291.849
 70.50   396.270  109.789    0.000  109.789     7.263  315.176    0.000  315.176     0.000  259.577    0.000  259.577
 70.60   378.902  108.835    0.000  108.835     9.166  311.975    0.000  311.975     0.000  260.382    0.000  260.382
 70.70   364.064  105.664    0.000  105.664     0.000  313.358    0.000  313.358     0.000  281.494    0.000  281.494
 70.80   367.190  117.814    0.000  117.814     9.339  372.116    0.000  372.116     0.000  348.751    0.000  348.751
 70.90   364.322  112.922    0.000  112.922     5.534  305.363    0.000  305.363     0.000  279.081    0.000  279.081
 71.00   355.394  126.059    0.000  126.059     1.816  358.021    0.000  358.021     0.000  379.413    0.000  379.413
 71.10   394.787  112.893    0.000  112.893     7.263  352.617    0.000  352.617     0.000  328.845    0.000  328.845
 71.20   369.648  125.265    0.000  125.265     0.000  360.702    0.000  360.702     0.000  398.917    0.000  398.917
 71.30   348.372  127.672    0.000  127.672     0.000  267.101    0.000  267.101     0.000  190.712    0.000  190.712
 71.40   371.214  122.912    0.000  122.912    14.527  334.027    0.000  334.027     0.000  348.952    0.000  348.952
 71.50   353.169  133.326    0.000  133.326     0.000  360.009    0.000  360.009     0.000  289.235    0.000  289.235
 71.60   341.826  123.823    0.000  123.823     0.000  285.561    0.000  285.561     0.000  320.903    0.000  320.903
 71.70   351.173  139.275    0.000  139.275     0.000  341.118    0.000  341.118     0.000  269.128    0.000  269.128
 71.80   376.373  114.259    0.000  114.259     0.000  307.265    0.000  307.265     0.000  239.873    0.000  239.873
 71.90   356.585  120.030    0.000  120.030     0.000  282.492    0.000  282.492     0.000  200.062    0.000  200.062
 72.00   366.148  124.134    0.000  124.134     0.000  305.232    0.000  305.232     0.000  260.583    0.000  260.583
 72.10   342.839  128.013    0.000  128.013     0.000  302.723    0.000  302.723     0.000  260.583    0.000  260.583
 72.20   345.558  122.883    0.000  122.883     0.000  268.570    0.000  268.570     0.000  219.766    0.000  219.766
 72.30   358.714  130.127    0.000  130.127     0.000  284.135    0.000  284.135     0.000  271.340    0.000  271.340
 72.40   358.994  127.853    0.000  127.853     0.000  279.552    0.000  279.552     0.000  260.583    0.000  260.583
 72.50   380.019  120.107    0.000  120.107     0.000  292.173    0.000  292.173     0.000  251.434    0.000  251.434
 72.60   336.768  121.504    0.000  121.504     0.000  306.226    0.000  306.226     0.000  231.328    0.000  231.328
 72.70   395.995  116.496    0.000  116.496     0.000  304.455    0.000  304.455     0.000  201.067    0.000  201.067
 72.80   345.505  110.875    0.000  110.875     1.902  288.458    0.000  288.458     0.000  241.079    0.000  241.079
 72.90   373.356  111.414    0.000  111.414     0.000  318.593    0.000  318.593     0.000  349.555    0.000  349.555
 73.00   370.268  114.516    0.000  114.516     0.000  284.222    0.000  284.222     0.000  189.908    0.000  189.908
 73.10   358.680  131.184    0.000  131.184     0.000  289.842    0.000  289.842     0.000  199.056    0.000  199.056
 73.20   327.843  139.975    0.000  139.975     0.000  292.479    0.000  292.479     0.000  220.168    0.000  220.168
 73.30   368.821  107.116    0.000  107.116     5.448  331.086    0.000  331.086     0.000  269.530    0.000  269.530
 73.40   386.643  119.683    0.000  119.683     3.632  284.568    0.000  284.568     0.000  241.481    0.000  241.481
 73.50   387.615  120.329    0.000  120.329     0.000  301.687    0.000  301.687     0.000  290.843    0.000  290.843
 73.60   378.118  129.215    0.000  129.215    10.981  362.085    0.000  362.085     0.000  291.044    0.000  291.044
 73.70   362.667  130.818    0.000  130.818     1.902  266.365    0.000  266.365     0.000  159.446    0.000  159.446
 73.80   383.605  126.008    0.000  126.008     0.000  327.973    0.000  327.973     0.000  149.895    0.000  149.895
 73.90   390.755  120.163    0.000  120.163     0.000  333.810    0.000  333.810     0.000  229.116    0.000  229.116
 74.00   336.160  128.224    0.000  128.224     0.000  291.399    0.000  291.399     0.000  250.831    0.000  250.831
 74.10   407.299   92.303    0.000   92.303     0.000  354.520    0.000  354.520     0.000  308.537    0.000  308.537
 74.20   442.853   38.598    0.000   38.598    72.849  217.727    0.000  217.727     0.000  210.216    0.000  210.216
 74.30   423.465   57.130    0.000   57.130    57.501  224.774    0.000  224.774     0.000  209.612    0.000  209.612
 74.40   406.087   55.552    0.000   55.552     9.511  264.031    0.000  264.031     0.000  189.305    0.000  189.305
 74.50   384.840   90.290    0.000   90.290     0.000  278.340    0.000  278.340     0.000  190.109    0.000  190.109
 74.60   432.604   62.230    0.000   62.230     0.000  275.747    0.000  275.747     0.000  169.198    0.000  169.198
 74.70   442.622   72.517    0.000   72.517    32.685  238.782    0.000  238.782     0.000  219.364    0.000  219.364
 74.80   430.120   56.636    0.000   56.636    24.298  264.982    0.000  264.982     0.000  189.104    0.000  189.104
 74.90   430.641   78.874    0.000   78.874     0.000  283.616    0.000  283.616     0.000  282.499    0.000  282.499
 75.00   402.044  102.678    0.000  102.678     0.000  291.096    0.000  291.096     0.000  280.891    0.000  280.891
 75.10   373.033  127.481    0.000  127.481     0.000  300.910    0.000  300.910     0.000  281.695    0.000  281.695
 75.20   317.048  154.009    0.000  154.009     0.000  284.826    0.000  284.826     0.000  211.221    0.000  211.221
 75.30   367.896  143.711    0.000  143.711     9.252  310.465    0.000  310.465     0.000  159.245    0.000  159.245
 75.40   387.260  101.044    0.000  101.044     0.000  312.798    0.000  312.798     0.000  270.133    0.000  270.133
 75.50   409.358  106.144    0.000  106.144    21.790  295.894    0.000  295.894     0.000  270.335    0.000  270.335
 75.60   368.869  136.141    0.000  136.141     0.000  305.146    0.000  305.146     0.000  280.287    0.000  280.287
 75.70   349.041  120.962    0.000  120.962     5.448  309.080    0.000  309.080     0.000  250.027    0.000  250.027
 75.80   381.877  124.295    0.000  124.295     0.000  325.206    0.000  325.206     0.000  230.322    0.000  230.322
 75.90   378.183  124.844    0.000  124.844     0.000  303.287    0.000  303.287     0.000  259.779    0.000  259.779
 76.00   407.792  101.409    0.000  101.409     0.000  301.515    0.000  301.515     0.000  268.927    0.000  268.927
 76.10   364.760  107.494    0.000  107.494     9.079  273.932    0.000  273.932     0.000  301.399    0.000  301.399
 76.20   362.053  121.882    0.000  121.882     1.816  247.385    0.000  247.385     0.000  181.563    0.000  181.563
 76.30   369.846  108.158    0.000  108.158     0.000  257.329    0.000  257.329     0.000  199.660    0.000  199.660
 76.40   384.430  122.023    0.000  122.023     3.805  304.454    0.000  304.454     0.000  261.186    0.000  261.186
 76.50   378.163  116.341    0.000  116.341    16.429  290.014    0.000  290.014     0.000  189.305    0.000  189.305
 76.60   421.293  106.277    0.000  106.277    34.760  324.083    0.000  324.083     0.000  279.081    0.000  279.081
 76.70   388.901  141.618    0.000  141.618     7.263  289.409    0.000  289.409     0.000  260.181    0.000  260.181
 76.80   384.442  108.526    0.000  108.526    35.020  273.110    0.000  273.110     0.000  200.464    0.000  200.464
 76.90   354.943  128.288    0.000  128.288    27.238  257.112    0.000  257.112     0.000  189.707    0.000  189.707
 77.00   363.448  123.766    0.000  123.766     3.718  275.531    0.000  275.531     0.000  229.920    0.000  229.920
 77.10   346.908  129.345    0.000  129.345    11.154  276.223    0.000  276.223     0.000  189.305    0.000  189.305
 77.20   378.696  124.450    0.000  124.450    18.158  277.737    0.000  277.737     0.000  230.121    0.000  230.121
 77.30   354.777  121.871    0.000  121.871     9.079  253.654    0.000  253.654     0.000  261.990    0.000  261.990
 77.40   350.747  116.799    0.000  116.799    12.883  272.633    0.000  272.633     0.000  213.231    0.000  213.231
 77.50   343.700  123.224    0.000  123.224     0.000  268.700    0.000  268.700     0.000  251.836    0.000  251.836
 77.60   334.077  128.128    0.000  128.128     3.718  286.859    0.000  286.859     0.000  281.494    0.000  281.494
 77.70   349.876  123.436    0.000  123.436    14.959  282.016    0.000  282.016     0.000  279.885    0.000  279.885
 77.80   378.821  124.733    0.000  124.733     9.252  330.913    0.000  330.913     0.000  279.885    0.000  279.885
 77.90   350.858  130.719    0.000  130.719     3.632  272.374    0.000  272.374     0.000  291.246    0.000  291.246
 78.00   385.194  139.346    0.000  139.346     9.079  326.461    0.000  326.461     0.000  289.235    0.000  289.235
 78.10   352.077  118.458    0.000  118.458     0.000  278.038    0.000  278.038     0.000  241.079    0.000  241.079
 78.20   336.500  147.573    0.000  147.573     0.000  307.263    0.000  307.263     0.000  210.014    0.000  210.014
 78.30   349.479  123.732    0.000  123.732     0.000  310.766    0.000  310.766     0.000  290.240    0.000  290.240
 78.40   369.063  116.457    0.000  116.457    28.015  299.481    0.000  299.481     0.000  179.553    0.000  179.553
 78.50   331.603  120.924    0.000  120.924    14.527  247.040    0.000  247.040     0.000  201.268    0.000  201.268
 78.60   320.170  126.071    0.000  126.071    16.515  300.996    0.000  300.996     0.000  279.885    0.000  279.885
 78.70   354.897  123.614    0.000  123.614     0.000  309.642    0.000  309.642     0.000  189.104    0.000  189.104
 78.80   354.228  122.337    0.000  122.337    12.711  292.177    0.000  292.177     0.000  301.399    0.000  301.399
 78.90   369.627  119.488    0.000  119.488    11.414  295.980    0.000  295.980     0.000  239.873    0.000  239.873
 79.00   379.725  113.417    0.000  113.417     0.000  284.135    0.000  284.135     0.000  269.731    0.000  269.731
 79.10   379.884  129.449    0.000  129.449     0.000  344.573    0.000  344.573     0.000  219.565    0.000  219.565
 79.20   354.271  143.906    0.000  143.906     0.000  282.881    0.000  282.881     0.000  291.044    0.000  291.044
 79.30   366.814  112.765    0.000  112.765    21.919  275.877    0.000  275.877     0.000  251.032    0.000  251.032
 79.40   383.512  115.273    0.000  115.273    23.692  236.014    0.000  236.014     0.000  229.417    0.000  229.417
 79.50   377.229  111.542    0.000  111.542    16.429  319.500    0.000  319.500     0.000  258.773    0.000  258.773
 79.60   396.814   90.304    0.000   90.304    33.809  292.824    0.000  292.824     0.000  259.577    0.000  259.577
 79.70   364.153  131.082    0.000  131.082     0.000  329.054    0.000  329.054     0.000  239.471    0.000  239.471
 79.80   365.206  114.066    0.000  114.066    14.613  244.315    0.000  244.315     0.000  100.131    0.000  100.131
 79.90   398.323  112.775    0.000  112.775    31.647  283.961    0.000  283.961     0.000  258.773    0.000  258.773
 80.00   395.634  119.611    0.000  119.611    75.616  299.958    0.000  299.958     0.000  308.537    0.000  308.537
 80.10   342.045  121.994    0.000  121.994    51.189  260.140    0.000  260.140     0.000  290.039    0.000  290.039
 80.20   381.500  109.549    0.000  109.549    46.174  269.780    0.000  269.780     0.000   89.575    0.000   89.575
 80.30   382.501  101.311    0.000  101.311    38.997  273.239    0.000  273.239     0.000  219.364    0.000  219.364
 80.40   376.282  105.338    0.000  105.338    24.038  282.016    0.000  282.016     0.000  218.962    0.000  218.962
 80.50   392.764  103.579    0.000  103.579    20.320  257.892    0.000  257.892     0.000  199.056    0.000  199.056
 80.60   381.788  113.754    0.000  113.754    31.734  301.342    0.000  301.342     0.000  278.679    0.000  278.679
 80.70   356.203  109.950    0.000  109.950    20.666  294.510    0.000  294.510     0.000  318.892    0.000  318.892
 80.80   381.720  113.781    0.000  113.781    32.166  321.878    0.000  321.878     0.000  298.585    0.000  298.585
 80.90   392.104   96.224    0.000   96.224    46.261  313.188    0.000  313.188     0.000  298.585    0.000  298.585
 81.00   366.668  114.838    0.000  114.838    16.515  306.271    0.000  306.271     0.000  268.726    0.000  268.726
 81.10   369.191  118.190    0.000  118.190    16.602  304.455    0.000  304.455     0.000  238.868    0.000  238.868
 81.20   339.067  121.728    0.000  121.728     1.816  272.419    0.000  272.419     0.000  180.759    0.000  180.759
 81.30   362.198  109.921    0.000  109.921     7.523  315.782    0.000  315.782     0.000  308.738    0.000  308.738
 81.40   381.859  108.314    0.000  108.314    37.181  334.457    0.000  334.457     0.000  258.974    0.000  258.974
 81.50   339.237  131.577    0.000  131.577    29.053  293.474    0.000  293.474     0.000  278.679    0.000  278.679
 81.60   375.487  124.281    0.000  124.281    51.622  333.422    0.000  333.422     0.000  338.798    0.000  338.798
 81.70   373.907  113.539    0.000  113.539    47.687  274.104    0.000  274.104     0.000  349.756    0.000  349.756
 81.80   352.131  105.943    0.000  105.943    48.811  244.532    0.000  244.532     0.000  249.021    0.000  249.021
 81.90   398.020  116.905    0.000  116.905    39.343  272.502    0.000  272.502     0.000  239.069    0.000  239.069
 82.00   393.037  114.933    0.000  114.933    38.911  284.351    0.000  284.351     0.000  219.163    0.000  219.163
 82.10   405.386  108.495    0.000  108.495    49.114  262.085    0.000  262.085     0.000  229.116    0.000  229.116
 82.20   358.059  107.818    0.000  107.818    28.189  285.605    0.000  285.605     0.000  209.009    0.000  209.009
 82.30   376.909  117.964    0.000  117.964    28.361  324.817    0.000  324.817     0.000  290.240    0.000  290.240
 82.40   399.643   97.994    0.000   97.994    26.459  305.622    0.000  305.622     0.000  259.376    0.000  259.376
 82.50   398.488   79.716    0.000   79.716    42.800  309.816    0.000  309.816     0.000  289.436    0.000  289.436
 82.60   376.774   94.260    0.000   94.260     0.000  321.660    0.000  321.660     0.000  300.394    0.000  300.394
 82.70   383.485   91.098    0.000   91.098     0.000  212.626    0.000  212.626     0.000  120.841    0.000  120.841
 82.80   389.509   89.512    0.000   89.512     5.707  297.623    0.000  297.623     0.000  210.417    0.000  210.417
 82.90   395.079   79.755    0.000   79.755    14.527  224.559    0.000  224.559     0.000  130.995    0.000  130.995
 83.00   389.335   73.489    0.000   73.489     1.816  242.198    0.000  242.198     0.000  140.948    0.000  140.948
 83.10   379.582   77.447    0.000   77.447     0.000  299.007    0.000  299.007     0.000  159.848    0.000  159.848
 83.20   413.887   75.605    0.000   75.605     0.000  257.027    0.000  257.027     0.000  160.653    0.000  160.653
 83.30   339.366  101.609    0.000  101.609     0.000  236.837    0.000  236.837     0.000  120.841    0.000  120.841
 83.40   336.102  119.292    0.000  119.292     0.000  277.131    0.000  277.131     0.000  150.901    0.000  150.901
 83.50   347.443  115.618    0.000  115.618     0.000  249.980    0.000  249.980     0.000  170.404    0.000  170.404
 83.60   353.001  109.016    0.000  109.016     0.000  242.975    0.000  242.975     0.000  190.310    0.000  190.310
 83.70   392.074   95.523    0.000   95.523     0.000  319.327    0.000  319.327     0.000  238.868    0.000  238.868
 83.80   404.736   72.503    0.000   72.503     0.000  231.735    0.000  231.735     0.000  150.097    0.000  150.097
 83.90   408.870   81.194    0.000   81.194     0.000  295.028    0.000  295.028     0.000  289.838    0.000  289.838
 84.00   430.408   57.636    0.000   57.636     0.000  281.538    0.000  281.538     0.000  240.576    0.000  240.576
 84.10   377.548   87.711    0.000   87.711     0.000  290.013    0.000  290.013     0.000  230.322    0.000  230.322
 84.20   440.952   44.870    0.000   44.870     0.000  319.587    0.000  319.587     0.000  219.163    0.000  219.163
 84.30   399.091   58.370    0.000   58.370     0.000  306.919    0.000  306.919     0.000  211.623    0.000  211.623
 84.40   411.884   80.919    0.000   80.919     0.000  348.940    0.000  348.940     0.000  278.679    0.000  278.679
 84.50   407.074   60.567    0.000   60.567     0.000  297.840    0.000  297.840     0.000  259.779    0.000  259.779
 84.60   424.393   64.119    0.000   64.119     0.000  254.130    0.000  254.130     0.000  140.144    0.000  140.144
 84.70   379.315   72.403    0.000   72.403     0.000  274.105    0.000  274.105     0.000  181.161    0.000  181.161
 84.80   338.099  128.322    0.000  128.322     0.000  290.231    0.000  290.231     0.000  299.590    0.000  299.590
 84.90   385.416  128.045    0.000  128.045     0.000  336.319    0.000  336.319     0.000  299.791    0.000  299.791
 85.00   376.171   95.828    0.000   95.828     7.349  263.771    0.000  263.771     0.000  211.623    0.000  211.623
 85.10   374.783   93.163    0.000   93.163     1.816  230.265    0.000  230.265     0.000  190.511    0.000  190.511
 85.20   379.550   84.778    0.000   84.778    25.422  230.394    0.000  230.394     0.000  119.635    0.000  119.635
 85.30   389.645   90.398    0.000   90.398    14.527  238.174    0.000  238.174     0.000  230.623    0.000  230.623
 85.40   386.683   97.125    0.000   97.125     1.816  241.246    0.000  241.246     0.000  160.854    0.000  160.854
 85.50   359.799   87.793    0.000   87.793    12.711  248.640    0.000  248.640     0.000  210.819    0.000  210.819
 85.60   358.633   70.518    0.000   70.518    32.685  206.400    0.000  206.400     0.000  170.806    0.000  170.806
 85.70   366.381   91.415    0.000   91.415    10.895  256.075    0.000  256.075     0.000  200.866    0.000  200.866
 85.80   345.962  107.834    0.000  107.834     0.000  218.894    0.000  218.894     0.000  180.759    0.000  180.759
 85.90   323.714  154.775    0.000  154.775     0.000  261.264    0.000  261.264     0.000  260.784    0.000  260.784
 86.00   339.155  121.954    0.000  121.954     0.000  273.194    0.000  273.194     0.000  290.441    0.000  290.441
 86.10   379.730   86.018    0.000   86.018     0.000  274.448    0.000  274.448     0.000  291.447    0.000  291.447
 86.20   381.053   97.194    0.000   97.194     0.000  287.030    0.000  287.030     0.000  232.735    0.000  232.735
 86.30   370.772  130.681    0.000  130.681     0.000  253.610    0.000  253.610     0.000   89.776    0.000   89.776
 86.40   359.798  115.105    0.000  115.105     0.000  304.628    0.000  304.628     0.000  300.595    0.000  300.595
 86.50   373.175  131.828    0.000  131.828     0.000  314.139    0.000  314.139     0.000  170.605    0.000  170.605
 86.60   329.480  136.377    0.000  136.377     0.000  251.191    0.000  251.191     0.000  159.245    0.000  159.245
 86.70   327.628  150.732    0.000  150.732     0.000  288.199    0.000  288.199     0.000  209.612    0.000  209.612
 86.80   322.600  133.261    0.000  133.261     0.000  273.844    0.000  273.844     0.000  129.990    0.000  129.990
 86.90   374.273  143.310    0.000  143.310     0.000  285.432    0.000  285.432     0.000  179.352    0.000  179.352
 87.00   332.985  132.583    0.000  132.583     0.000  315.131    0.000  315.131     0.000  200.061    0.000  200.061
 87.10   371.584  133.845    0.000  133.845     0.000  330.523    0.000  330.523     0.000  241.280    0.000  241.280
 87.20   422.501  119.318    0.000  119.318     0.000  324.343    0.000  324.343     0.000  250.630    0.000  250.630
 87.30   423.237   79.622    0.000   79.622     3.632  323.780    0.000  323.780     0.000  251.233    0.000  251.233
 87.40   401.132  119.306    0.000  119.306     0.000  270.818    0.000  270.818     0.000  262.191    0.000  262.191
 87.50   411.355  103.536    0.000  103.536     0.000  302.682    0.000  302.682     0.000  209.813    0.000  209.813
 87.60   399.309  110.371    0.000  110.371     3.632  339.344    0.000  339.344     0.000  258.974    0.000  258.974
 87.70   370.499  125.590    0.000  125.590     7.263  300.996    0.000  300.996     0.000  220.570    0.000  220.570
 87.80   380.728  113.548    0.000  113.548     0.000  354.042    0.000  354.042     0.000  211.421    0.000  211.421
 87.90   389.393   98.197    0.000   98.197     5.448  334.460    0.000  334.460     0.000  170.203    0.000  170.203
 88.00   396.074  102.592    0.000  102.592    52.659  295.851    0.000  295.851     0.000  221.174    0.000  221.174
 88.10   364.896  112.260    0.000  112.260    64.030  298.661    0.000  298.661     0.000  260.382    0.000  260.382
 88.20   384.674  112.910    0.000  112.910     1.816  300.996    0.000  300.996     0.000  210.819    0.000  210.819
 88.30   396.348  114.755    0.000  114.755    25.768  288.761    0.000  288.761     0.000  250.027    0.000  250.027
 88.40   364.949  124.642    0.000  124.642    40.813  263.729    0.000  263.729     0.000  209.411    0.000  209.411
 88.50   348.100  123.984    0.000  123.984     0.000  277.604    0.000  277.604     0.000  111.089    0.000  111.089
 88.60   339.406  103.072    0.000  103.072     0.000  269.133    0.000  269.133     0.000   80.427    0.000   80.427
 88.70   383.666  106.480    0.000  106.480    23.606  224.818    0.000  224.818     0.000  199.056    0.000  199.056
 88.80   402.774   56.256    0.000   56.256     0.000  305.532    0.000  305.532     0.000  210.417    0.000  210.417
 88.90   405.264  124.350    0.000  124.350     0.000  338.999    0.000  338.999     0.000  280.891    0.000  280.891
 89.00   399.465  100.279    0.000  100.279     0.000  303.201    0.000  303.201     0.000  190.511    0.000  190.511
 89.10   372.886  125.049    0.000  125.049     0.000  286.643    0.000  286.643     0.000  211.020    0.000  211.020
 89.20   364.100  135.256    0.000  135.256     0.000  335.235    0.000  335.235     0.000  191.315    0.000  191.315
 89.30   418.254  121.646    0.000  121.646    27.843  298.662    0.000  298.662     0.000  189.104    0.000  189.104
 89.40   373.174  120.234    0.000  120.234    17.034  293.558    0.000  293.558     0.000  220.772    0.000  220.772
 89.50   399.316   92.291    0.000   92.291    33.419  297.019    0.000  297.019     0.000  251.032    0.000  251.032
 89.60   407.520  113.641    0.000  113.641    22.828  309.427    0.000  309.427     0.000  301.802    0.000  301.802
 89.70   391.883  126.884    0.000  126.884     0.000  325.377    0.000  325.377     0.000  120.037    0.000  120.037
 89.80   399.538   98.686    0.000   98.686     5.448  327.195    0.000  327.195     0.000  221.375    0.000  221.375
 89.90   401.307  120.884    0.000  120.884     0.000  343.970    0.000  343.970     0.000  298.987    0.000  298.987
 90.00   361.683  123.811    0.000  123.811     0.000  302.941    0.000  302.941     0.000  149.895    0.000  149.895
 90.10   370.628  127.586    0.000  127.586     0.000  291.527    0.000  291.527     0.000  139.339    0.000  139.339
 90.20   365.608  135.683    0.000  135.683     0.000  326.807    0.000  326.807     0.000  279.081    0.000  279.081
 90.30   356.655  133.383    0.000  133.383     0.000  296.628    0.000  296.628     0.000  231.126    0.000  231.126
 90.40   349.748  138.572    0.000  138.572     0.000  321.661    0.000  321.661     0.000  179.955    0.000  179.955
 90.50   368.885  115.910    0.000  115.910     0.000  270.083    0.000  270.083     0.000  210.216    0.000  210.216
 90.60   308.059  127.336    0.000  127.336     0.000  257.373    0.000  257.373     0.000  149.292    0.000  149.292
 90.70   302.680  134.368    0.000  134.368     0.000  257.373    0.000  257.373     0.000  250.630    0.000  250.630
 90.80   331.678  133.498    0.000  133.498     0.000  307.999    0.000  307.999     0.000  189.104    0.000  189.104
 90.90   344.633  119.556    0.000  119.556     0.000  222.439    0.000  222.439     0.000  159.245    0.000  159.245
 91.00   346.824  116.551    0.000  116.551     0.000  295.244    0.000  295.244     0.000  220.369    0.000  220.369
 91.10   338.027  124.756    0.000  124.756     0.000  284.393    0.000  284.393     0.000  189.707    0.000  189.707
 91.20   360.275  131.226    0.000  131.226     0.000  258.713    0.000  258.713     0.000  169.399    0.000  169.399
 91.30   369.945  118.414    0.000  118.414     0.000  313.230    0.000  313.230     0.000  189.305    0.000  189.305
 91.40   378.453  109.059    0.000  109.059    47.817  300.304    0.000  300.304     0.000  209.612    0.000  209.612
 91.50   368.442  109.534    0.000  109.534    16.343  274.709    0.000  274.709     0.000  119.434    0.000  119.434
 91.60   390.320  130.503    0.000  130.503     3.632  343.322    0.000  343.322     0.000  189.104    0.000  189.104
 91.70   396.066  119.563    0.000  119.563     1.816  362.562    0.000  362.562     0.000  270.737    0.000  270.737
 91.80   376.717  138.769    0.000  138.769     3.718  364.939    0.000  364.939     0.000  289.637    0.000  289.637
 91.90   399.788  129.934    0.000  129.934     0.000  327.973    0.000  327.973     0.000  189.104    0.000  189.104
 92.00   395.494  103.703    0.000  103.703    32.858  328.407    0.000  328.407     0.000  301.399    0.000  301.399
 92.10   412.360  122.937    0.000  122.937     5.707  301.037    0.000  301.037     0.000  229.719    0.000  229.719
 92.20   387.474  111.650    0.000  111.650     0.000  302.983    0.000  302.983     0.000  260.181    0.000  260.181
 92.30   362.132  109.311    0.000  109.311     0.000  271.033    0.000  271.033     0.000  220.570    0.000  220.570
 92.40   326.872  128.224    0.000  128.224     0.000  318.072    0.000  318.072     0.000  250.228    0.000  250.228
 92.50   351.424  125.270    0.000  125.270     0.000  272.892    0.000  272.892     0.000  190.109    0.000  190.109
 92.60   372.186  111.441    0.000  111.441    38.650  290.401    0.000  290.401     0.000  160.049    0.000  160.049
 92.70   415.659   98.786    0.000   98.786     7.609  303.373    0.000  303.373     0.000  210.819    0.000  210.819
 92.80   379.019  123.148    0.000  123.148     1.816  342.455    0.000  342.455     0.000  241.884    0.000  241.884
 92.90   376.298   98.521    0.000   98.521     0.000  286.857    0.000  286.857     0.000  189.908    0.000  189.908
 93.00   414.716  111.778    0.000  111.778    66.018  274.104    0.000  274.104     0.000  230.322    0.000  230.322
 93.10   418.511  109.806    0.000  109.806    75.400  299.309    0.000  299.309     0.000  311.754    0.000  311.754
 93.20   472.390   49.857    0.000   49.857    31.561  260.788    0.000  260.788     0.000  159.647    0.000  159.647
 93.30   441.931   67.966    0.000   67.966    60.096  296.672    0.000  296.672     0.000  189.506    0.000  189.506
 93.40   406.568  110.395    0.000  110.395    27.583  307.048    0.000  307.048     0.000  199.056    0.000  199.056
 93.50   419.326   78.013    0.000   78.013     0.000  299.222    0.000  299.222     0.000  159.245    0.000  159.245
 93.60   409.385   66.218    0.000   66.218    18.158  246.779    0.000  246.779     0.000  209.210    0.000  209.210
 93.70   433.134   76.645    0.000   76.645    18.158  344.056    0.000  344.056     0.000  139.339    0.000  139.339
 93.80   434.906   77.747    0.000   77.747    31.129  307.264    0.000  307.264     0.000  171.209    0.000  171.209
 93.90   410.406   80.605    0.000   80.605    33.031  309.297    0.000  309.297     0.000  169.801    0.000  169.801
 94.00   428.931   62.964    0.000   62.964     3.632  279.120    0.000  279.120     0.000  159.245    0.000  159.245
 94.10   421.158   55.397    0.000   55.397     0.000  266.668    0.000  266.668     0.000  170.203    0.000  170.203
 94.20   474.670   55.538    0.000   55.538     3.805  340.165    0.000  340.165     0.000  160.854    0.000  160.854
 94.30   402.679   92.879    0.000   92.879     0.000  253.741    0.000  253.741     0.000  120.439    0.000  120.439
 94.40   458.711   75.761    0.000   75.761     0.000  283.053    0.000  283.053     0.000  159.647    0.000  159.647
 94.50   407.106  105.968    0.000  105.968     0.000  312.322    0.000  312.322     0.000  209.612    0.000  209.612
 94.60   366.036  141.908    0.000  141.908    18.158  229.313    0.000  229.313     0.000  199.056    0.000  199.056
 94.70   366.240  136.261    0.000  136.261     1.816  264.331    0.000  264.331     0.000  101.337    0.000  101.337
 94.80   360.021  122.871    0.000  122.871     9.079  296.931    0.000  296.931     0.000  181.764    0.000  181.764
 94.90   359.190  133.274    0.000  133.274     0.000  294.163    0.000  294.163     0.000  199.257    0.000  199.257
 95.00   357.015  161.826    0.000  161.826     0.000  319.542    0.000  319.542     0.000  160.250    0.000  160.250
 95.10   378.179  135.172    0.000  135.172     1.816  306.270    0.000  306.270     0.000  219.163    0.000  219.163
 95.20   369.725  121.914    0.000  121.914     0.000  271.682    0.000  271.682     0.000  179.151    0.000  179.151
 95.30   399.337   99.474    0.000   99.474     1.816  248.510    0.000  248.510     0.000  179.553    0.000  179.553
 95.40   328.288  146.301    0.000  146.301     1.816  257.502    0.000  257.502     0.000  169.801    0.000  169.801
 95.50   350.596  126.153    0.000  126.153     0.000  238.868    0.000  238.868     0.000  169.198    0.000  169.198
 95.60   343.820  140.100    0.000  140.100     0.000  246.305    0.000  246.305     0.000  170.605    0.000  170.605
 95.70   402.029  113.775    0.000  113.775     0.000  280.287    0.000  280.287     0.000  179.352    0.000  179.352
 95.80   395.586   92.251    0.000   92.251     0.000  235.148    0.000  235.148     0.000  261.789    0.000  261.789
 95.90   397.830  129.587    0.000  129.587     0.000  302.808    0.000  302.808     0.000  201.469    0.000  201.469
 96.00   386.794  100.125    0.000  100.125     7.263  245.699    0.000  245.699     0.000  189.506    0.000  189.506
 96.10   413.326  112.035    0.000  112.035     1.816  243.192    0.000  243.192     0.000  199.458    0.000  199.458
 96.20   394.863  133.016    0.000  133.016     3.632  270.343    0.000  270.343     0.000  120.238    0.000  120.238
 96.30   404.749  123.747    0.000  123.747     0.000  269.219    0.000  269.219     0.000  199.458    0.000  199.458
 96.40   420.421  122.013    0.000  122.013     0.000  284.783    0.000  284.783     0.000  199.257    0.000  199.257
 96.50   394.548  117.233    0.000  117.233     3.805  254.215    0.000  254.215     0.000  189.707    0.000  189.707
 96.60   348.042  113.893    0.000  113.893     0.000  336.703    0.000  336.703     0.000  291.547    0.000  291.547
 96.70   383.399  127.971    0.000  127.971     0.000  263.598    0.000  263.598     0.000  179.955    0.000  179.955
 96.80   407.799  107.949    0.000  107.949     0.000  247.687    0.000  247.687     0.000  129.789    0.000  129.789
 96.90   409.377  119.232    0.000  119.232     0.000  291.396    0.000  291.396     0.000  179.553    0.000  179.553
 97.00   399.874  134.722    0.000  134.722     0.000  297.709    0.000  297.709     0.000  210.014    0.000  210.014
 97.10   397.070  101.902    0.000  101.902     0.000  257.502    0.000  257.502     0.000   70.072    0.000   70.072
 97.20   406.858   93.179    0.000   93.179     0.000  302.725    0.000  302.725     0.000  189.506    0.000  189.506
 97.30   415.268  102.379    0.000  102.379     0.000  283.139    0.000  283.139     0.000   60.119    0.000   60.119
 97.40   346.018  160.050    0.000  160.050     0.000  260.441    0.000  260.441     0.000  179.352    0.000  179.352
 97.50   324.407  153.981    0.000  153.981     0.000  265.112    0.000  265.112     0.000  190.109    0.000  190.109
 97.60   392.313  144.563    0.000  144.563     0.000  279.811    0.000  279.811     0.000  139.943    0.000  139.943
 97.70   332.783  158.949    0.000  158.949     0.000  347.298    0.000  347.298     0.000  190.511    0.000  190.511
 97.80   360.837  126.642    0.000  126.642     0.000  238.480    0.000  238.480     0.000  169.801    0.000  169.801
 97.90   381.153  120.554    0.000  120.554    18.504  285.993    0.000  285.993     0.000  139.742    0.000  139.742
 98.00   365.782  155.890    0.000  155.890     0.000  374.363    0.000  374.363     0.000  209.210    0.000  209.210
 98.10   403.485  126.377    0.000  126.377     0.000  339.043    0.000  339.043     0.000  230.523    0.000  230.523
 98.20   370.654  134.859    0.000  134.859     1.816  291.743    0.000  291.743     0.000  311.754    0.000  311.754
 98.30   410.443  115.461    0.000  115.461     9.511  345.698    0.000  345.698     0.000  230.724    0.000  230.724
 98.40   364.748  130.902    0.000  130.902    24.167  267.445    0.000  267.445     0.000  139.742    0.000  139.742
 98.50   383.439  123.281    0.000  123.281    22.395  271.812    0.000  271.812     0.000  301.399    0.000  301.399
 98.60   390.690  128.917    0.000  128.917     0.000  314.831    0.000  314.831     0.000  291.447    0.000  291.447
 98.70   366.347  115.694    0.000  115.694     0.000  258.323    0.000  258.323     0.000  119.635    0.000  119.635
 98.80   413.487  121.686    0.000  121.686     0.000  340.165    0.000  340.165     0.000  200.866    0.000  200.866
 98.90   368.854  119.023    0.000  119.023     3.718  277.217    0.000  277.217     0.000  219.565    0.000  219.565
 99.00   346.380  143.605    0.000  143.605     0.000  279.336    0.000  279.336     0.000  209.612    0.000  209.612
 99.10   356.236  129.096    0.000  129.096     0.000  282.620    0.000  282.620     0.000  251.032    0.000  251.032
 99.20   352.617  126.893    0.000  126.893     1.816  289.320    0.000  289.320     0.000  189.506    0.000  189.506
 99.30   389.500  124.464    0.000  124.464     1.816  311.112    0.000  311.112     0.000  109.481    0.000  109.481
 99.40   365.795  141.500    0.000  141.500     5.707  309.727    0.000  309.727     0.000  282.298    0.000  282.298
 99.50   429.816  111.571    0.000  111.571    36.879  290.575    0.000  290.575     0.000  311.352    0.000  311.352
 99.60   409.991  111.853    0.000  111.853     1.816  288.155    0.000  288.155     0.000  301.198    0.000  301.198
 99.70   445.534  103.255    0.000  103.255    25.422  290.448    0.000  290.448     0.000  260.583    0.000  260.583
 99.80   400.249  114.938    0.000  114.938    10.895  312.019    0.000  312.019     0.000  260.784    0.000  260.784
 99.90   399.013  127.509    0.000  127.509    12.711  293.171    0.000  293.171     0.000  279.885    0.000  279.885
100.00   357.607  116.725    0.000  116.725    13.230  281.064    0.000  281.064     0.000  240.074    0.000  240.074
100.10   414.028  105.889    0.000  105.889    31.647  313.186    0.000  313.186     0.000  240.074    0.000  240.074
100.20   433.618  105.086    0.000  105.086    39.948  268.137    0.000  268.137     0.000  221.174    0.000  221.174
100.30   361.110  128.266    0.000  128.266     3.632  271.077    0.000  271.077     0.000   60.119    0.000   60.119
100.40   415.798  129.930    0.000  129.930     0.000  283.744    0.000  283.744     0.000  169.399    0.000  169.399
100.50   412.743  136.289    0.000  136.289     0.000  318.936    0.000  318.936     0.000  299.992    0.000  299.992
100.60   366.455  146.927    0.000  146.927     0.000  289.147    0.000  289.147     0.000  239.672    0.000  239.672
100.70   366.667  139.703    0.000  139.703     0.000  274.536    0.000  274.536     0.000  239.672    0.000  239.672
100.80   352.848  122.603    0.000  122.603     0.000  267.747    0.000  267.747     0.000  181.563    0.000  181.563
100.90   375.621  125.181    0.000  125.181     0.000  295.505    0.000  295.505     0.000  249.625    0.000  249.625
101.00   331.607  127.867    0.000  127.867     1.902  287.464    0.000  287.464     0.000  170.002    0.000  170.002
101.10   369.185  121.866    0.000  121.866     0.000  289.755    0.000  289.755     0.000  240.275    0.000  240.275
101.20   366.159  117.572    0.000  117.572     0.000  281.107    0.000  281.107     0.000  240.074    0.000  240.074
101.30   399.881  131.071    0.000  131.071     0.000  271.770    0.000  271.770     0.000  250.027    0.000  250.027
101.40   370.279  129.210    0.000  129.210     0.000  282.274    0.000  282.274     0.000  209.813    0.000  209.813
101.50   352.296  123.371    0.000  123.371     0.000  306.443    0.000  306.443     0.000  239.471    0.000  239.471
101.60   386.872  110.891    0.000  110.891     0.000  287.852    0.000  287.852     0.000  279.483    0.000  279.483
101.70   375.186  119.402    0.000  119.402     0.000  278.730    0.000  278.730     0.000  219.565    0.000  219.565
101.80   346.945  126.574    0.000  126.574     0.000  264.073    0.000  264.073     0.000  220.369    0.000  220.369
101.90   383.466  127.053    0.000  127.053     0.000  277.648    0.000  277.648     0.000  209.612    0.000  209.612
102.00   382.680  123.069    0.000  123.069     0.000  282.231    0.000  282.231     0.000  169.198    0.000  169.198
102.10   405.865  123.998    0.000  123.998     0.000  274.537    0.000  274.537     0.000  119.635    0.000  119.635
102.20   377.501  114.483    0.000  114.483     0.000  250.584    0.000  250.584     0.000  230.724    0.000  230.724
102.30   364.257  124.036    0.000  124.036     0.000  254.475    0.000  254.475     0.000  200.866    0.000  200.866
102.40   382.094  110.608    0.000  110.608     0.000  275.055    0.000  275.055     0.000  129.588    0.000  129.588
102.50   362.771  115.352    0.000  115.352     7.263  278.339    0.000  278.339     0.000  240.375    0.000  240.375
102.60   390.211  118.634    0.000  118.634     0.000  348.120    0.000  348.120     0.000  289.637    0.000  289.637
102.70   385.187  116.988    0.000  116.988     9.079  297.408    0.000  297.408     0.000  230.121    0.000  230.121
102.80   349.012  159.020    0.000  159.020     0.000  354.821    0.000  354.821     0.000  210.216    0.000  210.216
102.90   353.585  145.946    0.000  145.946     0.000  302.769    0.000  302.769     0.000  189.305    0.000  189.305
103.00   365.355  140.941    0.000  140.941     5.448  299.829    0.000  299.829     0.000  190.511    0.000  190.511
103.10   334.622  135.742    0.000  135.742     0.000  314.398    0.000  314.398     0.000  250.027    0.000  250.027
103.20   364.453  135.480    0.000  135.480     3.632  323.435    0.000  323.435     0.000  190.109    0.000  190.109
103.30   363.167  128.484    0.000  128.484     5.620  334.631    0.000  334.631     0.000  289.235    0.000  289.235
103.40   406.912  130.266    0.000  130.266     0.000  307.308    0.000  307.308     0.000  259.980    0.000  259.980
103.50   332.324  158.363    0.000  158.363     0.000  343.970    0.000  343.970     0.000  331.057    0.000  331.057
103.60   358.441  134.899    0.000  134.899     5.448  369.566    0.000  369.566     0.000  290.039    0.000  290.039
103.70   358.427  128.167    0.000  128.167     3.718  287.334    0.000  287.334     0.000  230.724    0.000  230.724
103.80   351.664  128.718    0.000  128.718     0.000  306.875    0.000  306.875     0.000  189.707    0.000  189.707
103.90   335.009  116.051    0.000  116.051     0.000  299.050    0.000  299.050     0.000  249.826    0.000  249.826
104.00   344.846  141.235    0.000  141.235     7.609  299.137    0.000  299.137     0.000  270.335    0.000  270.335
104.10   376.585  137.512    0.000  137.512     0.000  306.831    0.000  306.831     0.000  269.932    0.000  269.932
104.20   365.623  128.042    0.000  128.042     7.609  291.396    0.000  291.396     0.000  239.471    0.000  239.471
104.30   418.637  101.395    0.000  101.395     9.252  371.899    0.000  371.899     0.000  370.466    0.000  370.466
104.40   416.321  109.148    0.000  109.148     7.609  332.816    0.000  332.816     0.000  239.873    0.000  239.873
104.50   346.891  123.858    0.000  123.858     1.816  289.795    0.000  289.795     0.000  260.080    0.000  260.080
104.60   369.683  137.852    0.000  137.852     0.000  318.807    0.000  318.807     0.000  259.376    0.000  259.376
104.70   366.506  139.487    0.000  139.487     0.000  288.544    0.000  288.544     0.000  200.665    0.000  200.665
104.80   392.720  140.062    0.000  140.062    20.925  322.957    0.000  322.957     0.000  311.251    0.000  311.251
104.90   365.944  132.610    0.000  132.610    16.343  322.829    0.000  322.829     0.000  230.925    0.000  230.925
105.00   355.288  126.438    0.000  126.438    37.873  328.191    0.000  328.191     0.000  298.585    0.000  298.585
105.10   365.258  108.931    0.000  108.931    14.527  308.994    0.000  308.994     0.000  249.826    0.000  249.826
105.20   384.365  137.102    0.000  137.102     0.000  319.716    0.000  319.716     0.000  269.530    0.000  269.530
105.30   340.398  140.149    0.000  140.149     0.000  332.557    0.000  332.557     0.000  299.389    0.000  299.389
105.40   346.584  107.735    0.000  107.735     5.707  264.938    0.000  264.938     0.000  311.754    0.000  311.754
105.50   364.135  122.406    0.000  122.406    28.102  271.336    0.000  271.336     0.000  261.487    0.000  261.487
105.60   345.359  146.510    0.000  146.510     1.902  297.494    0.000  297.494     0.000  209.813    0.000  209.813
105.70   335.864  128.780    0.000  128.780     0.000  290.272    0.000  290.272     0.000  261.186    0.000  261.186
105.80   324.949  151.776    0.000  151.776     0.000  267.099    0.000  267.099     0.000  109.481    0.000  109.481
105.90   322.097  163.782    0.000  163.782     0.000  288.803    0.000  288.803     0.000  282.298    0.000  282.298
106.00   324.688  168.938    0.000  168.938     1.902  296.714    0.000  296.714     0.000  260.985    0.000  260.985
106.10   307.936  155.812    0.000  155.812    12.884  281.282    0.000  281.282     0.000  181.765    0.000  181.765
106.20   339.877  161.160    0.000  161.160     0.000  306.010    0.000  306.010     0.000  260.784    0.000  260.784
106.30   384.651  171.935    0.000  171.935    22.395  371.036    0.000  371.036     0.000  308.738    0.000  308.738
106.40   367.020  170.466    0.000  170.466     0.000  297.492    0.000  297.492     0.000  120.640    0.000  120.640
106.50   347.627  165.246    0.000  165.246     9.252  324.428    0.000  324.428     0.000   90.983    0.000   90.983
106.60   336.543  172.399    0.000  172.399     0.000  315.912    0.000  315.912     0.000   49.965    0.000   49.965
106.70   370.902  163.231    0.000  163.231     1.816  367.317    0.000  367.317     0.000   39.811    0.000   39.811
106.80   342.594  173.760    0.000  173.760     0.000  303.070    0.000  303.070     0.000    9.953    0.000    9.953
106.90   375.875  159.867    0.000  159.867    25.422  341.161    0.000  341.161     0.000   40.012    0.000   40.012
107.00   341.774  165.182    0.000  165.182     3.718  287.290    0.000  287.290     0.000    0.000    0.000    0.000
107.10   327.807  155.129    0.000  155.129     5.707  268.396    0.000  268.396     0.000  109.682    0.000  109.682
107.20   357.689  162.708    0.000  162.708     0.000  278.901    0.000  278.901     0.000  171.611    0.000  171.611
107.30   378.382  148.911    0.000  148.911     1.902  278.079    0.000  278.079     0.000   90.581    0.000   90.581
107.40   321.110  164.257    0.000  164.257    14.527  290.704    0.000  290.704     0.000  251.032    0.000  251.032
107.50   361.167  155.044    0.000  155.044    24.211  328.966    0.000  328.966     0.000  199.458    0.000  199.458
107.60   360.081  157.932    0.000  157.932    10.895  292.822    0.000  292.822     0.000  189.606    0.000  189.606
107.70   375.740  150.159    0.000  150.159    23.606  292.218    0.000  292.218     0.000  190.511    0.000  190.511
107.80   318.023  156.698    0.000  156.698     1.816  301.039    0.000  301.039     0.000  229.116    0.000  229.116
107.90   350.068  139.480    0.000  139.480    14.527  278.340    0.000  278.340     0.000  219.766    0.000  219.766
108.00   371.775  177.176    0.000  177.176     9.079  311.804    0.000  311.804     0.000  219.766    0.000  219.766
108.10   362.482  165.336    0.000  165.336    23.779  370.386    0.000  370.386     0.000  218.962    0.000  218.962
108.20   342.209  169.664    0.000  169.664     7.263  282.533    0.000  282.533     0.000  281.494    0.000  281.494
108.30   345.119  150.881    0.000  150.881    12.711  289.408    0.000  289.408     0.000  260.382    0.000  260.382
108.40   364.466  169.188    0.000  169.188    18.245  309.208    0.000  309.208     0.000  311.955    0.000  311.955
108.50   375.688  171.094    0.000  171.094     7.436  299.309    0.000  299.309     0.000  321.506    0.000  321.506
108.60   416.555  104.679    0.000  104.679    29.399  275.140    0.000  275.140     0.000  251.635    0.000  251.635
108.70   363.879  155.644    0.000  155.644     7.263  274.448    0.000  274.448     0.000  271.339    0.000  271.339
108.80   395.551  156.371    0.000  156.371    12.797  265.025    0.000  265.025     0.000  261.186    0.000  261.186
108.90   364.955  169.385    0.000  169.385    16.429  304.844    0.000  304.844     0.000  301.399    0.000  301.399
109.00   396.378  120.076    0.000  120.076    27.238  293.599    0.000  293.599     0.000  249.223    0.000  249.223
109.10   449.080   88.569    0.000   88.569    38.306  293.299    0.000  293.299     0.000  238.868    0.000  238.868
109.20   405.070  105.091    0.000  105.091    33.117  287.849    0.000  287.849     0.000  230.523    0.000  230.523
109.30   377.801  132.579    0.000  132.579    10.895  313.924    0.000  313.924     0.000  230.523    0.000  230.523
109.40   439.485  112.546    0.000  112.546    16.948  321.316    0.000  321.316     0.000  210.216    0.000  210.216
109.50   409.938  141.105    0.000  141.105     5.534  304.194    0.000  304.194     0.000  331.660    0.000  331.660
109.60   423.887  113.072    0.000  113.072    18.158  311.242    0.000  311.242     0.000  260.181    0.000  260.181
109.70   435.464   86.621    0.000   86.621    12.797  248.293    0.000  248.293     0.000  251.434    0.000  251.434
109.80   434.429  106.886    0.000  106.886    36.836  295.419    0.000  295.419     0.000  301.600    0.000  301.600
109.90   462.036  110.148    0.000  110.148    23.952  348.033    0.000  348.033     0.000  300.796    0.000  300.796
110.00   419.237  128.842    0.000  128.842    13.316  336.405    0.000  336.405     0.000  230.121    0.000  230.121
110.10   398.715  154.923    0.000  154.923     0.000  366.625    0.000  366.625     0.000  280.287    0.000  280.287
110.20   347.247  170.645    0.000  170.645     0.000  324.775    0.000  324.775     0.000  261.387    0.000  261.387
110.30   341.117  175.066    0.000  175.066     5.707  290.661    0.000  290.661     0.000  243.291    0.000  243.291
110.40   386.776  131.371    0.000  131.371    11.414  314.570    0.000  314.570     0.000  192.119    0.000  192.119
110.50   395.705  145.476    0.000  145.476     5.707  266.537    0.000  266.537     0.000  139.943    0.000  139.943
110.60   373.326  138.247    0.000  138.247     0.000  229.525    0.000  229.525     0.000  142.054    0.000  142.054
110.70   371.919  145.620    0.000  145.620    22.568  315.345    0.000  315.345     0.000  202.674    0.000  202.674
110.80   417.285  146.228    0.000  146.228     0.000  365.411    0.000  365.411     0.000  222.581    0.000  222.581
110.90   430.018  120.795    0.000  120.795     0.000  297.967    0.000  297.967     0.000  222.379    0.000  222.379
111.00   408.828  116.011    0.000  116.011     0.000  294.510    0.000  294.510     0.000  312.760    0.000  312.760
111.10   364.035  143.999    0.000  143.999     0.000  323.995    0.000  323.995     0.000  260.985    0.000  260.985
111.20   389.590  145.410    0.000  145.410     0.000  342.153    0.000  342.153     0.000  299.790    0.000  299.790
111.30   422.341  119.511    0.000  119.511     3.632  357.242    0.000  357.242     0.000  169.398    0.000  169.398
111.40   454.676  117.706    0.000  117.706     1.902  318.676    0.000  318.676     0.000  162.059    0.000  162.059
111.50   412.868  139.214    0.000  139.214    22.136  320.709    0.000  320.709     0.000  182.367    0.000  182.367
111.60   416.007  133.490    0.000  133.490     9.252  320.535    0.000  320.535     0.000  273.752    0.000  273.752
111.70   379.612  171.828    0.000  171.828     0.000  331.778    0.000  331.778     0.000  261.186    0.000  261.186
111.80   386.838  144.923    0.000  144.923     3.632  315.651    0.000  315.651     0.000  243.190    0.000  243.190
111.90   381.815  139.169    0.000  139.169    11.414  313.963    0.000  313.963     0.000  152.006    0.000  152.006
112.00   384.343  134.138    0.000  134.138     7.609  289.103    0.000  289.103     0.000  141.953    0.000  141.953
112.10   385.447  154.896    0.000  154.896     5.707  317.380    0.000  317.380     0.000   81.030    0.000   81.030
112.20   343.066  144.646    0.000  144.646     0.000  340.511    0.000  340.511     0.000  109.883    0.000  109.883
112.30   392.286  151.141    0.000  151.141    36.403  314.874    0.000  314.874     0.000  101.438    0.000  101.438
112.40   356.816  167.991    0.000  167.991     7.350  340.207    0.000  340.207     0.000  110.687    0.000  110.687
112.50   377.171  140.210    0.000  140.210    45.482  306.874    0.000  306.874     0.000  149.694    0.000  149.694
112.60   357.702  142.564    0.000  142.564    16.343  323.865    0.000  323.865     0.000  180.156    0.000  180.156
112.70   367.285  147.643    0.000  147.643    43.580  316.344    0.000  316.344     0.000  149.895    0.000  149.895
112.80   326.753  159.159    0.000  159.159     0.000  307.956    0.000  307.956     0.000  129.789    0.000  129.789
112.90   353.052  143.092    0.000  143.092     0.000  271.855    0.000  271.855     0.000   50.568    0.000   50.568
113.00   334.740  148.966    0.000  148.966     0.000  312.583    0.000  312.583     0.000  110.888    0.000  110.888
113.10   363.587  162.239    0.000  162.239     0.000  365.889    0.000  365.889     0.000  150.901    0.000  150.901
113.20   329.142  162.784    0.000  162.784     0.000  325.164    0.000  325.164     0.000  130.593    0.000  130.593
113.30   398.889  127.151    0.000  127.151     3.632  297.926    0.000  297.926     0.000  170.404    0.000  170.404
113.40   338.145  156.681    0.000  156.681     0.000  253.655    0.000  253.655     0.000  130.995    0.000  130.995
113.50   336.660  153.589    0.000  153.589     0.000  285.300    0.000  285.300     0.000  150.298    0.000  150.298
113.60   324.010  167.221    0.000  167.221     0.000  263.208    0.000  263.208     0.000   90.983    0.000   90.983
113.70   350.510  160.571    0.000  160.571     0.000  277.475    0.000  277.475     0.000   80.427    0.000   80.427
113.80   405.990  150.288    0.000  150.288     5.448  294.641    0.000  294.641     0.000   70.273    0.000   70.273
113.90   352.588  138.552    0.000  138.552     0.000  258.884    0.000  258.884     0.000  100.735    0.000  100.735
114.00   363.838  147.256    0.000  147.256    10.981  298.228    0.000  298.228     0.000   91.385    0.000   91.385
114.10   339.918  153.013    0.000  153.013     1.816  311.631    0.000  311.631     0.000   50.367    0.000   50.367
114.20   334.100  151.229    0.000  151.229     0.000  254.259    0.000  254.259     0.000   70.876    0.000   70.876
114.30   332.058  135.093    0.000  135.093     0.000  255.989    0.000  255.989     0.000  100.533    0.000  100.533
114.40   346.601  185.352    0.000  185.352     1.902  292.910    0.000  292.910     0.000  101.137    0.000  101.137
114.50   333.942  158.708    0.000  158.708     5.663  290.099    0.000  290.099     0.000  140.546    0.000  140.546
114.60   319.790  147.416    0.000  147.416     0.000  282.402    0.000  282.402     0.000  101.539    0.000  101.539
114.70   362.182  153.352    0.000  153.352     0.000  265.412    0.000  265.412     0.000  121.042    0.000  121.042
114.80   377.094  173.624    0.000  173.624     0.000  285.255    0.000  285.255     0.000  201.067    0.000  201.067
114.90   343.474  142.974    0.000  142.974     0.000  287.635    0.000  287.635     0.000  131.397    0.000  131.397
115.00   334.885  160.665    0.000  160.665     0.000  303.628    0.000  303.628     0.000   81.231    0.000   81.231
115.10   322.901  154.471    0.000  154.471     0.000  329.440    0.000  329.440     0.000  231.328    0.000  231.328
115.20   378.443  120.440    0.000  120.440     0.000  304.020    0.000  304.020     0.000  100.936    0.000  100.936
115.30   359.416  140.724    0.000  140.724     0.000  277.517    0.000  277.517     0.000  130.794    0.000  130.794
115.40   359.390  155.843    0.000  155.843     0.000  272.156    0.000  272.156     0.000   70.675    0.000   70.675
115.50   412.938  148.011    0.000  148.011     0.000  313.746    0.000  313.746     0.000  170.404    0.000  170.404
115.60   381.365  160.073    0.000  160.073     0.000  267.358    0.000  267.358     0.000   50.166    0.000   50.166
115.70   382.237  141.965    0.000  141.965     0.000  289.797    0.000  289.797     0.000   69.871    0.000   69.871
115.80   369.146  148.153    0.000  148.153     0.000  234.803    0.000  234.803     0.000   10.154    0.000   10.154
115.90   391.479  168.482    0.000  168.482     0.000  306.184    0.000  306.184     0.000   50.367    0.000   50.367
116.00   436.967  146.978    0.000  146.978     0.000  369.091    0.000  369.091     0.000   69.670    0.000   69.670
116.10   406.733  150.208    0.000  150.208     7.263  264.463    0.000  264.463     0.000    9.953    0.000    9.953
116.20   418.950  122.757    0.000  122.757    22.482  283.702    0.000  283.702     0.000   39.811    0.000   39.811
116.30   405.800  131.598    0.000  131.598    16.343  312.236    0.000  312.236     0.000   10.154    0.000   10.154
116.40   423.606  135.636    0.000  135.636    27.238  277.953    0.000  277.953     0.000  129.387    0.000  129.387
116.50   398.457  159.211    0.000  159.211     0.000  301.256    0.000  301.256     0.000  109.481    0.000  109.481
116.60   369.797  158.986    0.000  158.986     0.000  376.613    0.000  376.613     0.000  220.369    0.000  220.369
116.70   379.639  147.645    0.000  147.645    20.234  349.677    0.000  349.677     0.000  220.168    0.000  220.168
116.80   436.734  138.849    0.000  138.849    23.865  370.690    0.000  370.690     0.000  219.766    0.000  219.766
116.90   361.457  155.978    0.000  155.978    14.959  307.349    0.000  307.349     0.000   80.025    0.000   80.025
117.00   373.125  157.565    0.000  157.565     1.816  341.376    0.000  341.376     0.000   89.575    0.000   89.575
117.10   370.883  177.127    0.000  177.127     0.000  315.437    0.000  315.437     0.000  149.493    0.000  149.493
117.20   407.832  164.104    0.000  164.104     3.632  308.087    0.000  308.087     0.000   79.623    0.000   79.623
117.30   377.556  165.098    0.000  165.098    16.343  332.168    0.000  332.168     0.000  129.387    0.000  129.387
117.40   383.162  157.997    0.000  157.997    14.527  303.892    0.000  303.892     0.000  179.955    0.000  179.955
117.50   392.315  164.944    0.000  164.944    16.343  315.912    0.000  315.912     0.000  139.541    0.000  139.541
117.60   345.524  179.418    0.000  179.418     5.534  318.504    0.000  318.504     0.000  170.303    0.000  170.303
117.70   410.750  156.602    0.000  156.602    32.944  325.682    0.000  325.682     0.000  250.429    0.000  250.429
117.80   448.422  160.642    0.000  160.642    18.418  341.205    0.000  341.205     0.000  199.861    0.000  199.861
117.90   401.418  157.698    0.000  157.698    23.606  333.292    0.000  333.292     0.000  199.660    0.000  199.660
118.00   388.533  165.895    0.000  165.895     0.000  311.502    0.000  311.502     0.000  231.126    0.000  231.126
118.10   368.545  159.596    0.000  159.596     0.000  311.242    0.000  311.242     0.000   29.858    0.000   29.858
118.20   359.813  165.700    0.000  165.700     0.000  275.054    0.000  275.054     0.000  109.481    0.000  109.481
118.30   369.900  160.797    0.000  160.797     0.000  387.594    0.000  387.594     0.000    9.953    0.000    9.953
118.40   341.154  163.241    0.000  163.241    27.756  327.715    0.000  327.715     0.000   19.906    0.000   19.906
118.50   373.268  184.276    0.000  184.276    29.313  352.183    0.000  352.183     0.000    9.953    0.000    9.953
118.60   364.415  172.142    0.000  172.142     0.000  312.840    0.000  312.840     0.000    0.000    0.000    0.000
118.70   357.507  156.188    0.000  156.188    19.974  321.662    0.000  321.662     0.000   20.107    0.000   20.107
118.80   370.753  155.302    0.000  155.302    19.974  316.474    0.000  316.474     0.000    0.000    0.000    0.000
118.90   315.729  164.130    0.000  164.130     7.263  275.099    0.000  275.099     0.000    9.953    0.000    9.953
119.00   360.647  162.776    0.000  162.776    20.234  306.702    0.000  306.702     0.000    0.000    0.000    0.000
119.10   349.311  153.494    0.000  153.494     0.000  292.479    0.000  292.479     0.000   20.107    0.000   20.107
119.20   349.554  155.638    0.000  155.638     3.632  232.038    0.000  232.038     0.000    0.000    0.000    0.000
119.30   355.598  148.041    0.000  148.041    14.786  242.586    0.000  242.586     0.000   39.811    0.000   39.811
119.40   328.598  170.788    0.000  170.788     7.263  276.093    0.000  276.093     0.000    0.000    0.000    0.000
119.50   359.839  167.669    0.000  167.669    14.527  289.668    0.000  289.668     0.000    0.000    0.000    0.000
119.60   330.216  162.638    0.000  162.638     7.263  302.033    0.000  302.033     0.000    0.000    0.000    0.000
119.70   344.136  150.395    0.000  150.395    12.711  236.793    0.000  236.793     0.000  159.245    0.000  159.245
119.80   357.301  169.404    0.000  169.404    16.343  272.505    0.000  272.505     0.000   69.670    0.000   69.670
119.90   388.344  138.354    0.000  138.354     3.632  260.831    0.000  260.831     0.000  129.387    0.000  129.387
120.00   434.088  147.343    0.000  147.343     5.448  318.203    0.000  318.203     0.000  179.955    0.000  179.955
120.10   375.912  153.014    0.000  153.014    12.711  287.937    0.000  287.937     0.000    0.000    0.000    0.000
120.20   361.213  157.077    0.000  157.077     7.263  313.532    0.000  313.532     0.000  139.339    0.000  139.339
120.30   383.805  158.684    0.000  158.684    14.527  303.547    0.000  303.547     0.000  219.364    0.000  219.364
120.40   383.979  162.219    0.000  162.219    41.764  338.999    0.000  338.999     0.000  159.647    0.000  159.647
120.50   331.713  148.492    0.000  148.492     1.816  299.179    0.000  299.179     0.000  270.938    0.000  270.938
120.60   410.087  126.652    0.000  126.652    36.317  291.137    0.000  291.137     0.000  209.411    0.000  209.411
120.70   358.031  148.620    0.000  148.620    32.685  315.954    0.000  315.954     0.000  259.879    0.000  259.879
120.80   350.680  131.851    0.000  131.851    29.745  293.212    0.000  293.212     0.000  239.873    0.000  239.873
120.90   364.844  145.201    0.000  145.201    25.422  310.939    0.000  310.939     0.000  219.163    0.000  219.163
121.00   448.470  155.396    0.000  155.396     3.632  365.199    0.000  365.199     0.000   30.261    0.000   30.261
121.10   363.313  164.999    0.000  164.999    10.895  324.300    0.000  324.300     0.000  199.056    0.000  199.056
121.20   386.556  155.351    0.000  155.351     0.000  295.677    0.000  295.677     0.000  280.488    0.000  280.488
121.30   385.987  161.005    0.000  161.005     7.263  312.581    0.000  312.581     0.000  129.387    0.000  129.387
121.40   376.619  168.601    0.000  168.601    12.711  296.067    0.000  296.067     0.000    9.953    0.000    9.953
121.50   359.794  183.844    0.000  183.844     3.632  259.751    0.000  259.751     0.000   69.871    0.000   69.871
121.60   416.331  145.388    0.000  145.388     9.079  335.107    0.000  335.107     0.000  250.027    0.000  250.027
121.70   359.009  156.245    0.000  156.245    38.306  304.324    0.000  304.324     0.000  119.434    0.000  119.434
121.80   346.362  152.745    0.000  152.745    19.974  280.849    0.000  280.849     0.000   79.623    0.000   79.623
121.90   356.755  135.754    0.000  135.754    43.580  338.695    0.000  338.695     0.000  139.541    0.000  139.541
122.00   362.468  155.824    0.000  155.824    18.158  292.869    0.000  292.869     0.000  130.593    0.000  130.593
122.10   369.517  129.587    0.000  129.587    30.956  301.988    0.000  301.988     0.000  120.841    0.000  120.841
122.20   370.050  160.183    0.000  160.183    36.317  292.090    0.000  292.090     0.000  171.007    0.000  171.007
122.30   361.287  171.483    0.000  171.483    69.694  337.399    0.000  337.399     0.000  218.962    0.000  218.962
122.40   385.050  118.645    0.000  118.645    69.175  325.726    0.000  325.726     0.000  229.719    0.000  229.719
122.50   391.437  116.362    0.000  116.362    31.042  343.062    0.000  343.062     0.000  209.210    0.000  209.210
122.60   424.320  110.575    0.000  110.575    10.895  392.521    0.000  392.521     0.000  219.967    0.000  219.967
122.70   393.552  144.929    0.000  144.929     5.448  372.980    0.000  372.980     0.000   19.906    0.000   19.906
122.80   409.056  168.356    0.000  168.356     0.000  340.210    0.000  340.210     0.000  151.504    0.000  151.504
122.90   394.736  150.521    0.000  150.521     0.000  334.977    0.000  334.977     0.000  150.499    0.000  150.499
123.00   398.044  151.473    0.000  151.473     0.000  316.820    0.000  316.820     0.000  111.089    0.000  111.089
123.10   409.105  157.029    0.000  157.029     0.000  269.781    0.000  269.781     0.000  101.539    0.000  101.539
123.20   372.023  168.580    0.000  168.580     0.000  320.798    0.000  320.798     0.000  101.137    0.000  101.137
123.30   398.877  173.295    0.000  173.295     0.000  302.769    0.000  302.769     0.000  111.492    0.000  111.492
123.40   385.476  172.168    0.000  172.168     0.000  306.703    0.000  306.703     0.000  101.539    0.000  101.539
123.50   432.003  145.532    0.000  145.532     7.263  286.035    0.000  286.035     0.000   91.385    0.000   91.385
123.60   390.088  171.959    0.000  171.959     0.000  316.387    0.000  316.387     0.000   70.876    0.000   70.876
123.70   364.828  167.042    0.000  167.042     0.000  301.083    0.000  301.083     0.000   60.923    0.000   60.923
123.80   369.771  153.320    0.000  153.320     0.000  225.942    0.000  225.942     0.000   60.923    0.000   60.923
123.90   334.058  168.655    0.000  168.655    10.895  290.880    0.000  290.880     0.000   60.923    0.000   60.923
124.00   383.140  150.902    0.000  150.902    12.970  295.937    0.000  295.937     0.000   50.568    0.000   50.568
124.10   390.225  152.986    0.000  152.986    10.895  305.147    0.000  305.147     0.000  120.841    0.000  120.841
124.20   396.931  182.155    0.000  182.155     3.632  348.122    0.000  348.122     0.000   29.858    0.000   29.858
124.30   389.996  169.937    0.000  169.937     0.000  276.006    0.000  276.006     0.000   20.107    0.000   20.107
124.40   401.991  157.310    0.000  157.310     5.620  310.161    0.000  310.161     0.000   10.154    0.000   10.154
124.50   365.155  154.758    0.000  154.758     0.000  300.171    0.000  300.171     0.000   10.154    0.000   10.154
124.60   352.536  143.589    0.000  143.589     0.000  250.455    0.000  250.455     0.000   71.077    0.000   71.077
124.70   410.044  143.153    0.000  143.153     0.000  265.154    0.000  265.154     0.000   20.107    0.000   20.107
124.80   386.577  140.510    0.000  140.510     7.609  317.033    0.000  317.033     0.000    9.953    0.000    9.953
124.90   386.943  144.684    0.000  144.684     0.000  310.160    0.000  310.160     0.000   39.811    0.000   39.811
125.00   388.922  155.443    0.000  155.443     0.000  326.243    0.000  326.243     0.000   19.906    0.000   19.906
125.10   343.622  161.495    0.000  161.495    10.895  327.757    0.000  327.757     0.000    9.953    0.000    9.953
125.20   359.856  151.059    0.000  151.059     1.816  325.509    0.000  325.509     0.000   30.462    0.000   30.462
125.30   414.242  141.305    0.000  141.305     3.632  343.236    0.000  343.236     0.000    9.953    0.000    9.953
125.40   400.887  130.796    0.000  130.796     0.000  296.499    0.000  296.499     0.000   49.764    0.000   49.764
125.50   378.582  126.474    0.000  126.474    12.711  336.751    0.000  336.751     0.000   89.977    0.000   89.977
125.60   363.247  143.787    0.000  143.787     7.263  311.848    0.000  311.848     0.000    0.000    0.000    0.000
125.70   372.112  143.265    0.000  143.265    14.527  335.929    0.000  335.929     0.000   90.782    0.000   90.782
125.80   373.056  158.462    0.000  158.462     7.263  365.242    0.000  365.242     0.000   80.025    0.000   80.025
125.90   368.533  183.935    0.000  183.935     0.000  395.333    0.000  395.333     0.000  140.948    0.000  140.948
126.00   386.581  178.690    0.000  178.690     1.816  364.809    0.000  364.809     0.000   40.213    0.000   40.213
126.10   379.273  153.115    0.000  153.115    10.895  331.087    0.000  331.087     0.000  149.694    0.000  149.694
126.20   347.775  163.368    0.000  163.368     7.263  335.368    0.000  335.368     0.000   29.858    0.000   29.858
126.30   334.091  172.563    0.000  172.563     5.448  359.795    0.000  359.795     0.000   99.930    0.000   99.930
126.40   391.071  139.544    0.000  139.544    23.606  354.562    0.000  354.562     0.000  139.943    0.000  139.943
126.50   375.321  154.583    0.000  154.583     3.632  369.562    0.000  369.562     0.000  110.084    0.000  110.084
126.60   376.753  202.156    0.000  202.156     1.816  380.027    0.000  380.027     0.000  119.635    0.000  119.635
126.70   373.482  172.698    0.000  172.698    19.974  334.155    0.000  334.155     0.000  180.357    0.000  180.357
126.80   421.564  178.366    0.000  178.366    12.711  376.569    0.000  376.569     0.000  109.682    0.000  109.682
126.90   404.554  159.486    0.000  159.486     0.000  372.636    0.000  372.636     0.000  270.536    0.000  270.536
127.00   374.699  156.338    0.000  156.338     0.000  307.871    0.000  307.871     0.000  220.772    0.000  220.772
127.10   409.718  158.833    0.000  158.833     0.000  313.102    0.000  313.102     0.000  190.310    0.000  190.310
127.20   406.248  162.531    0.000  162.531     0.000  346.780    0.000  346.780     0.000  240.476    0.000  240.476
127.30   423.844  161.310    0.000  161.310     3.805  356.812    0.000  356.812     0.000  259.577    0.000  259.577
127.40   363.972  138.728    0.000  138.728     0.000  278.947    0.000  278.947     0.000  190.511    0.000  190.511
127.50   392.521  171.940    0.000  171.940     5.707  317.555    0.000  317.555     0.000   29.858    0.000   29.858
127.60   398.106  166.501    0.000  166.501     0.000  318.202    0.000  318.202     0.000   60.119    0.000   60.119
127.70   441.094  151.745    0.000  151.745     1.902  314.049    0.000  314.049     0.000   50.166    0.000   50.166
127.80   437.572  152.478    0.000  152.478     0.000  294.164    0.000  294.164     0.000  139.339    0.000  139.339
127.90   354.018  169.546    0.000  169.546     0.000  263.296    0.000  263.296     0.000  190.109    0.000  190.109
128.00   381.289  150.499    0.000  150.499     0.000  308.646    0.000  308.646     0.000  240.878    0.000  240.878
128.10   320.516  160.844    0.000  160.844     0.000  230.871    0.000  230.871     0.000  220.570    0.000  220.570
128.20   332.802  192.024    0.000  192.024     0.000  325.770    0.000  325.770     0.000  150.097    0.000  150.097
128.30   306.056  196.638    0.000  196.638     0.000  304.151    0.000  304.151     0.000  100.332    0.000  100.332
128.40   257.118  191.309    0.000  191.309     0.000  225.249    0.000  225.249     0.000   79.623    0.000   79.623
128.50   275.302  194.756    0.000  194.756     0.000  303.461    0.000  303.461     0.000   99.528    0.000   99.528
128.60   279.247  166.740    0.000  166.740     0.000  233.119    0.000  233.119     0.000   69.670    0.000   69.670
128.70   266.670  205.840    0.000  205.840     0.000  279.423    0.000  279.423     0.000   79.824    0.000   79.824
128.80   291.413  198.843    0.000  198.843     0.000  271.684    0.000  271.684     0.000   69.871    0.000   69.871
128.90   231.046  210.490    0.000  210.490     0.000  287.854    0.000  287.854     0.000   49.764    0.000   49.764
129.00   264.843  201.340    0.000  201.340     0.000  292.349    0.000  292.349     0.000   49.764    0.000   49.764
129.10   336.695  153.272    0.000  153.272     0.000  247.558    0.000  247.558     0.000    0.000    0.000    0.000
129.20   233.616  220.547    0.000  220.547     0.000  300.044    0.000  300.044     0.000   59.717    0.000   59.717
129.30   274.344  196.620    0.000  196.620     0.000  322.008    0.000  322.008     0.000    9.953    0.000    9.953
129.40   287.546  176.489    0.000  176.489     0.000  326.764    0.000  326.764     0.000   59.717    0.000   59.717
129.50   310.120  203.383    0.000  203.383     0.000  300.132    0.000  300.132     0.000   49.965    0.000   49.965
129.60   257.256  220.928    0.000  220.928     0.000  297.624    0.000  297.624     0.000   79.623    0.000   79.623
129.70   290.204  191.886    0.000  191.886     0.000  327.887    0.000  327.887     0.000   10.154    0.000   10.154
129.80   289.549  189.526    0.000  189.526     0.000  307.005    0.000  307.005     0.000    0.000    0.000    0.000
129.90   339.642  142.953    0.000  142.953     0.000  265.026    0.000  265.026     0.000    0.000    0.000    0.000
130.00   312.418  176.071    0.000  176.071     0.000  205.881    0.000  205.881     0.000   19.906    0.000   19.906
130.10   303.887  185.375    0.000  185.375     0.000  252.747    0.000  252.747     0.000   29.858    0.000   29.858
130.20   266.127  207.500    0.000  207.500     0.000  271.338    0.000  271.338     0.000   49.764    0.000   49.764
130.30   311.446  174.641    0.000  174.641     0.000  312.497    0.000  312.497     0.000   49.764    0.000   49.764
130.40   260.060  207.189    0.000  207.189     0.000  305.320    0.000  305.320     0.000   79.623    0.000   79.623
130.50   252.736  201.105    0.000  201.105     0.000  275.316    0.000  275.316     0.000    9.953    0.000    9.953
130.60   285.132  144.954    0.000  144.954     0.000  244.273    0.000  244.273     0.000   29.858    0.000   29.858
130.70   304.606  156.581    0.000  156.581     0.000  276.267    0.000  276.267     0.000   50.166    0.000   50.166
130.80   320.163  148.290    0.000  148.290     0.000  240.555    0.000  240.555     0.000   59.918    0.000   59.918
130.90   291.053  181.377    0.000  181.377     0.000  306.790    0.000  306.790     0.000   69.670    0.000   69.670
131.00   272.964  197.075    0.000  197.075     0.000  207.611    0.000  207.611     0.000    0.000    0.000    0.000
131.10   275.693  191.775    0.000  191.775     0.000  277.391    0.000  277.391     0.000   19.906    0.000   19.906
131.20   282.885  189.633    0.000  189.633     0.000  234.675    0.000  234.675     0.000    0.000    0.000    0.000
131.30   317.536  142.190    0.000  142.190     0.000  223.866    0.000  223.866     0.000   10.154    0.000   10.154
131.40   297.702  178.705    0.000  178.705     0.000  294.597    0.000  294.597     0.000    0.000    0.000    0.000
131.50   341.995  132.226    0.000  132.226     0.000  238.869    0.000  238.869     0.000    0.000    0.000    0.000
131.60   355.349  136.596    0.000  136.596     0.000  225.594    0.000  225.594     0.000    0.000    0.000    0.000
131.70   341.476  166.263    0.000  166.263     0.000  265.760    0.000  265.760     0.000   60.521    0.000   60.521
131.80   298.812  161.414    0.000  161.414     0.000  240.555    0.000  240.555     0.000   30.261    0.000   30.261
131.90   326.586  157.059    0.000  157.059     0.000  273.586    0.000  273.586     0.000   40.213    0.000   40.213
132.00   322.563  149.057    0.000  149.057     0.000  222.656    0.000  222.656     0.000   30.261    0.000   30.261
132.10   338.778  158.131    0.000  158.131     0.000  259.319    0.000  259.319     0.000   50.367    0.000   50.367
132.20   318.813  156.086    0.000  156.086     0.000  272.462    0.000  272.462     0.000   50.568    0.000   50.568
132.30   314.069  161.612    0.000  161.612     0.000  283.444    0.000  283.444     0.000    0.000    0.000    0.000
132.40   323.322  148.082    0.000  148.082     0.000  310.768    0.000  310.768     0.000    9.953    0.000    9.953
132.50   330.743  151.890    0.000  151.890     0.000  299.916    0.000  299.916     0.000   70.072    0.000   70.072
132.60   340.743  136.576    0.000  136.576     0.000  270.343    0.000  270.343     0.000   60.521    0.000   60.521
132.70   322.295  182.372    0.000  182.372     0.000  300.434    0.000  300.434     0.000   80.628    0.000   80.628
132.80   319.707  162.900    0.000  162.900     0.000  276.223    0.000  276.223     0.000   20.308    0.000   20.308
132.90   329.425  162.524    0.000  162.524     0.000  304.843    0.000  304.843     0.000  100.735    0.000  100.735
133.00   353.419  153.945    0.000  153.945     0.000  336.966    0.000  336.966     0.000  130.794    0.000  130.794
133.10   319.401  162.205    0.000  162.205     0.000  303.460    0.000  303.460     0.000  140.345    0.000  140.345
133.20   333.463  196.154    0.000  196.154     0.000  289.493    0.000  289.493     0.000   80.427    0.000   80.427
133.30   310.085  169.545    0.000  169.545     0.000  318.722    0.000  318.722     0.000   20.107    0.000   20.107
133.40   321.489  169.736    0.000  169.736     0.000  318.723    0.000  318.723     0.000   99.729    0.000   99.729
133.50   265.108  218.914    0.000  218.914     0.000  252.790    0.000  252.790     0.000   40.213    0.000   40.213
133.60   303.191  184.690    0.000  184.690     0.000  280.244    0.000  280.244     0.000    0.000    0.000    0.000
133.70   305.735  197.928    0.000  197.928     0.000  302.162    0.000  302.162     0.000   29.858    0.000   29.858
133.80   265.273  196.096    0.000  196.096     0.000  273.887    0.000  273.887     0.000    0.000    0.000    0.000
133.90   252.835  222.648    0.000  222.648     0.000  264.289    0.000  264.289     0.000   20.107    0.000   20.107
134.00   279.396  194.297    0.000  194.297     0.000  322.180    0.000  322.180     0.000  120.439    0.000  120.439
134.10   289.538  214.841    0.000  214.841     0.000  310.593    0.000  310.593     0.000  140.546    0.000  140.546
134.20   303.286  191.409    0.000  191.409     0.000  304.020    0.000  304.020     0.000   10.154    0.000   10.154
134.30   297.207  202.057    0.000  202.057     0.000  315.909    0.000  315.909     0.000   10.154    0.000   10.154
134.40   265.605  212.230    0.000  212.230     0.000  273.626    0.000  273.626     0.000    9.953    0.000    9.953
134.50   257.118  236.073    0.000  236.073     0.000  312.626    0.000  312.626     0.000    0.000    0.000    0.000
134.60   271.982  219.226    0.000  219.226     0.000  270.688    0.000  270.688     0.000   99.930    0.000   99.930
134.70   263.678  206.011    0.000  206.011     0.000  296.240    0.000  296.240     0.000    9.953    0.000    9.953
134.80   308.620  197.055    0.000  197.055     0.000  300.606    0.000  300.606     0.000  100.533    0.000  100.533
134.90   316.508  191.306    0.000  191.306     0.000  324.902    0.000  324.902     0.000    9.953    0.000    9.953
135.00   289.702  216.277    0.000  216.277     0.000  312.537    0.000  312.537     0.000    9.953    0.000    9.953
135.10   288.184  201.820    0.000  201.820     0.000  316.258    0.000  316.258     0.000  149.895    0.000  149.895
135.20   266.073  212.342    0.000  212.342     0.000  253.093    0.000  253.093     0.000  120.037    0.000  120.037
135.30   252.130  221.422    0.000  221.422     0.000  261.178    0.000  261.178     0.000   80.025    0.000   80.025
135.40   236.571  224.531    0.000  224.531     0.000  247.299    0.000  247.299     0.000   89.977    0.000   89.977
135.50   297.107  215.476    0.000  215.476     0.000  307.395    0.000  307.395     0.000  150.499    0.000  150.499
135.60   286.405  208.301    0.000  208.301     0.000  299.738    0.000  299.738     0.000  120.037    0.000  120.037
135.70   261.152  209.309    0.000  209.309     0.000  282.751    0.000  282.751     0.000  130.191    0.000  130.191
135.80   280.636  219.112    0.000  219.112     0.000  277.735    0.000  277.735     0.000  120.439    0.000  120.439
135.90   313.377  192.313    0.000  192.313     0.000  233.680    0.000  233.680     0.000  130.191    0.000  130.191
136.00   257.861  205.450    0.000  205.450     0.000  235.539    0.000  235.539     0.000  110.486    0.000  110.486
136.10   308.808  184.530    0.000  184.530     0.000  269.997    0.000  269.997     0.000  120.037    0.000  120.037
136.20   296.353  193.530    0.000  193.530     0.000  262.690    0.000  262.690     0.000  151.102    0.000  151.102
136.30   298.644  178.512    0.000  178.512     0.000  241.202    0.000  241.202     0.000  140.747    0.000  140.747
136.40   287.861  208.821    0.000  208.821     0.000  286.554    0.000  286.554     0.000  129.990    0.000  129.990
136.50   288.863  186.864    0.000  186.864     0.000  262.516    0.000  262.516     0.000  130.191    0.000  130.191
136.60   320.961  206.259    0.000  206.259     0.000  290.230    0.000  290.230     0.000   40.414    0.000   40.414
136.70   285.562  202.103    0.000  202.103     0.000  302.250    0.000  302.250     0.000   80.427    0.000   80.427
136.80   306.072  184.425    0.000  184.425     0.000  279.162    0.000  279.162     0.000   60.923    0.000   60.923
136.90   304.646  197.445    0.000  197.445     0.000  264.418    0.000  264.418     0.000   10.154    0.000   10.154
137.00   304.378  196.252    0.000  196.252     0.000  268.396    0.000  268.396     0.000   60.320    0.000   60.320
137.10   283.823  206.424    0.000  206.424     0.000  242.414    0.000  242.414     0.000   40.213    0.000   40.213
137.20   275.532  200.440    0.000  200.440     0.000  240.208    0.000  240.208     0.000   40.012    0.000   40.012
137.30   268.390  177.356    0.000  177.356     0.000  231.303    0.000  231.303     0.000   50.166    0.000   50.166
137.40   285.338  198.888    0.000  198.888     0.000  237.355    0.000  237.355     0.000   50.166    0.000   50.166
137.50   314.488  182.640    0.000  182.640     0.000  249.677    0.000  249.677     0.000   50.166    0.000   50.166
137.60   298.227  189.573    0.000  189.573     0.000  277.562    0.000  277.562     0.000   40.213    0.000   40.213
137.70   295.516  180.043    0.000  180.043     0.000  249.373    0.000  249.373     0.000    0.000    0.000    0.000
137.80   290.029  195.038    0.000  195.038     0.000  278.817    0.000  278.817     0.000   30.462    0.000   30.462
137.90   274.369  214.219    0.000  214.219     0.000  213.923    0.000  213.923     0.000   49.965    0.000   49.965
138.00   260.552  201.117    0.000  201.117     0.000  242.154    0.000  242.154     0.000   70.072    0.000   70.072
138.10   255.754  212.747    0.000  212.747     0.000  274.796    0.000  274.796     0.000   90.782    0.000   90.782
138.20   284.162  202.944    0.000  202.944     0.000  236.922    0.000  236.922     0.000   80.628    0.000   80.628
138.30   325.035  160.893    0.000  160.893     0.000  226.071    0.000  226.071     0.000   30.060    0.000   30.060
138.40   271.640  191.488    0.000  191.488     0.000  221.012    0.000  221.012     0.000    9.953    0.000    9.953
138.50   299.234  194.690    0.000  194.690     0.000  235.367    0.000  235.367     0.000   30.261    0.000   30.261
138.60   297.236  187.127    0.000  187.127     0.000  247.082    0.000  247.082     0.000   70.474    0.000   70.474
138.70   271.133  204.020    0.000  204.020     0.000  233.032    0.000  233.032     0.000   40.012    0.000   40.012
138.80   337.375  180.475    0.000  180.475     0.000  247.125    0.000  247.125     0.000    0.000    0.000    0.000
138.90   278.407  195.943    0.000  195.943     0.000  212.712    0.000  212.712     0.000   40.012    0.000   40.012
139.00   282.065  202.794    0.000  202.794     0.000  208.821    0.000  208.821     0.000    9.953    0.000    9.953
139.10   280.478  186.091    0.000  186.091     0.000  203.633    0.000  203.633     0.000   30.261    0.000   30.261
139.20   257.135  191.106    0.000  191.106     0.000  242.327    0.000  242.327     0.000   40.414    0.000   40.414
139.30   259.414  196.135    0.000  196.135     0.000  261.740    0.000  261.740     0.000   40.414    0.000   40.414
139.40   296.653  179.742    0.000  179.742     0.000  313.273    0.000  313.273     0.000   70.876    0.000   70.876
139.50   300.144  176.663    0.000  176.663     0.000  268.137    0.000  268.137     0.000   50.769    0.000   50.769
139.60   281.122  189.939    0.000  189.939     0.000  296.585    0.000  296.585     0.000  171.410    0.000  171.410
139.70   305.828  164.080    0.000  164.080     0.000  257.155    0.000  257.155     0.000   80.226    0.000   80.226
139.80   300.943  179.024    0.000  179.024     0.000  281.455    0.000  281.455     0.000   70.273    0.000   70.273
139.90   289.256  176.677    0.000  176.677     0.000  258.368    0.000  258.368     0.000   70.273    0.000   70.273
140.00   301.778  185.827    0.000  185.827     0.000  269.694    0.000  269.694     0.000  181.161    0.000  181.161
140.10   306.403  167.168    0.000  167.168     0.000  275.183    0.000  275.183     0.000   20.308    0.000   20.308
140.20   313.276  180.317    0.000  180.317     0.000  233.334    0.000  233.334     0.000    0.000    0.000    0.000
140.30   283.576  204.059    0.000  204.059     0.000  285.000    0.000  285.000     0.000   30.462    0.000   30.462
140.40   314.523  155.153    0.000  155.153     0.000  243.796    0.000  243.796     0.000   70.273    0.000   70.273
140.50   304.178  194.645    0.000  194.645     0.000  280.371    0.000  280.371     0.000   20.107    0.000   20.107
140.60   301.796  178.812    0.000  178.812     0.000  221.272    0.000  221.272     0.000    9.953    0.000    9.953
140.70   327.322  149.917    0.000  149.917     0.000  270.817    0.000  270.817     0.000   49.965    0.000   49.965
140.80   317.290  168.547    0.000  168.547     0.000  269.002    0.000  269.002     0.000   59.918    0.000   59.918
140.90   308.100  166.982    0.000  166.982     0.000  249.200    0.000  249.200     0.000  100.936    0.000  100.936
141.00   302.480  166.115    0.000  166.115     0.000  231.821    0.000  231.821     0.000   30.261    0.000   30.261
141.10   330.515  145.284    0.000  145.284     0.000  254.084    0.000  254.084     0.000   30.060    0.000   30.060
141.20   330.232  159.328    0.000  159.328     0.000  314.483    0.000  314.483     0.000  109.682    0.000  109.682
141.30   307.299  163.319    0.000  163.319     0.000  246.348    0.000  246.348     0.000  129.990    0.000  129.990
141.40   294.094  193.855    0.000  193.855     0.000  282.708    0.000  282.708     0.000  170.002    0.000  170.002
141.50   285.721  166.715    0.000  166.715     0.000  242.198    0.000  242.198     0.000  129.387    0.000  129.387
141.60   305.201  167.489    0.000  167.489     1.816  269.088    0.000  269.088     0.000  191.717    0.000  191.717
141.70   297.140  177.253    0.000  177.253     0.000  264.290    0.000  264.290     0.000  159.647    0.000  159.647
141.80   320.478  170.999    0.000  170.999     0.000  294.552    0.000  294.552     0.000  120.841    0.000  120.841
141.90   327.127  162.167    0.000  162.167     0.000  248.250    0.000  248.250     0.000   49.965    0.000   49.965
142.00   324.300  155.583    0.000  155.583     0.000  205.405    0.000  205.405     0.000  109.682    0.000  109.682
142.10   336.478  143.435    0.000  143.435     0.000  216.257    0.000  216.257     0.000  119.635    0.000  119.635
142.20   316.065  160.570    0.000  160.570     0.000  275.488    0.000  275.488     0.000  159.647    0.000  159.647
142.30   283.410  173.921    0.000  173.921     0.000  277.477    0.000  277.477     0.000  110.687    0.000  110.687
142.40   293.792  167.634    0.000  167.634     0.000  296.110    0.000  296.110     0.000  170.605    0.000  170.605
142.50   283.169  191.307    0.000  191.307     0.000  218.073    0.000  218.073     0.000   80.025    0.000   80.025
142.60   308.424  171.853    0.000  171.853     0.000  255.683    0.000  255.683     0.000  119.434    0.000  119.434
142.70   302.538  178.645    0.000  178.645     0.000  270.556    0.000  270.556     0.000   90.782    0.000   90.782
142.80   329.885  165.942    0.000  165.942     0.000  301.772    0.000  301.772     0.000    0.000    0.000    0.000
142.90   295.960  182.005    0.000  182.005     0.000  278.253    0.000  278.253     0.000   10.154    0.000   10.154
143.00   245.004  192.387    0.000  192.387     0.000  260.356    0.000  260.356     0.000   60.320    0.000   60.320
143.10   269.673  176.706    0.000  176.706     0.000  251.709    0.000  251.709     0.000  110.285    0.000  110.285
143.20   296.545  189.799    0.000  189.799     0.000  322.870    0.000  322.870     0.000  140.747    0.000  140.747
143.30   250.215  196.264    0.000  196.264     0.000  303.805    0.000  303.805     0.000  160.653    0.000  160.653
143.40   274.567  197.022    0.000  197.022     0.000  310.115    0.000  310.115     0.000  160.451    0.000  160.451
143.50   281.402  198.475    0.000  198.475     0.000  252.141    0.000  252.141     0.000  110.888    0.000  110.888
143.60   282.696  176.606    0.000  176.606     0.000  258.063    0.000  258.063     0.000  170.002    0.000  170.002
143.70   289.284  169.050    0.000  169.050     0.000  281.455    0.000  281.455     0.000  189.305    0.000  189.305
143.80   301.635  203.090    0.000  203.090     0.000  408.908    0.000  408.908     0.000  329.448    0.000  329.448
143.90   266.791  202.628    0.000  202.628     0.000  319.933    0.000  319.933     0.000  200.062    0.000  200.062
144.00   300.307  172.601    0.000  172.601     0.000  250.240    0.000  250.240     0.000   90.179    0.000   90.179
144.10   252.021  175.362    0.000  175.362     0.000  257.330    0.000  257.330     0.000  161.256    0.000  161.256
144.20   285.910  185.404    0.000  185.404     0.000  347.169    0.000  347.169     0.000  319.495    0.000  319.495
144.30   265.420  214.113    0.000  214.113     0.000  311.503    0.000  311.503     0.000  239.471    0.000  239.471
144.40   284.837  201.077    0.000  201.077     0.000  379.984    0.000  379.984     0.000   30.060    0.000   30.060
144.50   256.754  196.259    0.000  196.259     0.000  289.366    0.000  289.366     0.000  160.250    0.000  160.250
144.60   246.327  218.829    0.000  218.829     0.000  321.489    0.000  321.489     0.000  209.612    0.000  209.612
144.70   282.282  180.092    0.000  180.092     0.000  269.955    0.000  269.955     0.000  160.049    0.000  160.049
144.80   272.324  213.839    0.000  213.839     0.000  361.869    0.000  361.869     0.000  239.471    0.000  239.471
144.90   248.216  189.639    0.000  189.639     0.000  249.374    0.000  249.374     0.000  160.250    0.000  160.250
145.00   257.427  209.996    0.000  209.996     0.000  330.610    0.000  330.610     0.000  159.446    0.000  159.446
145.10   245.397  182.359    0.000  182.359     0.000  287.894    0.000  287.894     0.000  139.742    0.000  139.742
145.20   259.081  198.295    0.000  198.295     0.000  289.928    0.000  289.928     0.000  109.883    0.000  109.883
145.30   236.229  184.057    0.000  184.057     0.000  266.840    0.000  266.840     0.000  109.883    0.000  109.883
145.40   261.378  174.468    0.000  174.468     0.000  263.599    0.000  263.599     0.000   50.166    0.000   50.166
145.50   334.934  180.839    0.000  180.839     0.000  287.032    0.000  287.032     0.000   60.119    0.000   60.119
145.60   286.247  175.542    0.000  175.542     0.000  277.952    0.000  277.952     0.000   40.012    0.000   40.012
145.70   285.868  189.211    0.000  189.211     0.000  334.760    0.000  334.760     0.000  109.481    0.000  109.481
145.80   284.893  181.551    0.000  181.551     0.000  271.249    0.000  271.249     0.000   40.213    0.000   40.213
145.90   291.800  177.087    0.000  177.087     0.000  284.393    0.000  284.393     0.000   69.871    0.000   69.871
146.00   327.514  178.483    0.000  178.483     0.000  279.983    0.000  279.983     0.000  169.198    0.000  169.198
146.10   309.492  190.992    0.000  190.992     0.000  332.899    0.000  332.899     0.000   81.030    0.000   81.030
146.20   284.111  187.974    0.000  187.974     0.000  308.126    0.000  308.126     0.000  160.250    0.000  160.250
146.30   274.226  181.341    0.000  181.341     0.000  291.094    0.000  291.094     0.000   90.380    0.000   90.380
146.40   348.546  129.628    0.000  129.628     0.000  320.707    0.000  320.707     0.000  150.499    0.000  150.499
146.50   334.393  157.208    0.000  157.208     0.000  301.036    0.000  301.036     0.000  141.350    0.000  141.350
146.60   337.439  142.570    0.000  142.570     0.000  275.919    0.000  275.919     0.000  159.647    0.000  159.647
146.70   328.828  147.799    0.000  147.799     0.000  331.215    0.000  331.215     0.000  119.635    0.000  119.635
146.80   300.142  169.098    0.000  169.098     0.000  319.326    0.000  319.326     0.000  101.137    0.000  101.137
146.90   274.957  203.777    0.000  203.777     0.000  309.600    0.000  309.600     0.000   40.012    0.000   40.012
147.00   281.654  186.879    0.000  186.879     0.000  297.102    0.000  297.102     0.000  140.144    0.000  140.144
147.10   283.921  199.789    0.000  199.789     0.000  310.723    0.000  310.723     0.000  139.541    0.000  139.541
147.20   304.002  192.344    0.000  192.344     0.000  263.683    0.000  263.683     0.000  131.196    0.000  131.196
147.30   300.899  191.983    0.000  191.983     0.000  244.013    0.000  244.013     0.000   79.824    0.000   79.824
147.40   294.189  198.734    0.000  198.734     0.000  367.487    0.000  367.487     0.000  218.962    0.000  218.962
147.50   327.531  187.262    0.000  187.262     0.000  356.809    0.000  356.809     0.000   99.729    0.000   99.729
147.60   308.629  194.423    0.000  194.423     0.000  333.420    0.000  333.420     0.000   29.858    0.000   29.858
147.70   293.194  210.149    0.000  210.149     0.000  371.208    0.000  371.208     0.000  179.955    0.000  179.955
147.80   306.468  192.352    0.000  192.352     0.000  306.401    0.000  306.401     0.000  189.305    0.000  189.305
147.90   305.983  172.494    0.000  172.494     0.000  297.104    0.000  297.104     0.000  179.955    0.000  179.955
148.00   295.877  166.890    0.000  166.890     0.000  283.355    0.000  283.355     0.000   79.623    0.000   79.623
148.10   274.764  205.175    0.000  205.175     0.000  323.865    0.000  323.865     0.000   59.918    0.000   59.918
148.20   292.381  172.336    0.000  172.336     0.000  267.964    0.000  267.964     0.000  140.345    0.000  140.345
148.30   288.681  184.512    0.000  184.512     0.000  276.091    0.000  276.091     0.000  150.901    0.000  150.901
148.40   317.016  164.235    0.000  164.235     0.000  288.282    0.000  288.282     0.000  150.096    0.000  150.096
148.50   266.823  189.316    0.000  189.316     0.000  279.852    0.000  279.852     0.000  161.055    0.000  161.055
148.60   282.649  203.341    0.000  203.341     0.000  346.045    0.000  346.045     0.000  189.506    0.000  189.506
148.70   294.286  204.606    0.000  204.606     0.000  298.659    0.000  298.659     0.000  119.635    0.000  119.635
148.80   311.599  185.446    0.000  185.446     0.000  295.116    0.000  295.116     0.000   80.025    0.000   80.025
148.90   272.263  200.420    0.000  200.420     0.000  292.565    0.000  292.565     0.000  139.339    0.000  139.339
149.00   290.334  206.340    0.000  206.340     0.000  283.572    0.000  283.572     0.000   39.811    0.000   39.811
149.10   309.185  183.906    0.000  183.906     0.000  261.004    0.000  261.004     0.000  100.131    0.000  100.131
149.20   306.393  182.555    0.000  182.555     0.000  283.573    0.000  283.573     0.000  160.049    0.000  160.049
149.30   289.584  186.179    0.000  186.179     0.000  261.263    0.000  261.263     0.000  171.007    0.000  171.007
149.40   308.409  199.716    0.000  199.716     0.000  281.150    0.000  281.150     0.000  141.149    0.000  141.149
149.50   285.787  211.245    0.000  211.245     0.000  310.205    0.000  310.205     0.000  120.841    0.000  120.841
149.60   309.049  188.208    0.000  188.208     0.000  293.732    0.000  293.732     0.000   90.581    0.000   90.581
149.70   330.437  182.006    0.000  182.006     0.000  286.166    0.000  286.166     0.000  139.943    0.000  139.943
149.80   277.787  202.482    0.000  202.482     0.000  328.229    0.000  328.229     0.000  180.558    0.000  180.558
149.90   313.188  201.102    0.000  201.102     0.000  338.176    0.000  338.176     0.000   10.154    0.000   10.154
150.00   315.077  168.602    0.000  168.602     0.000  282.230    0.000  282.230     0.000   50.166    0.000   50.166
150.10   313.292  168.856    0.000  168.856     0.000  246.996    0.000  246.996     0.000  149.493    0.000  149.493
150.20   293.183  172.303    0.000  172.303     0.000  289.105    0.000  289.105     0.000  129.789    0.000  129.789
150.30   310.865  180.837    0.000  180.837     0.000  262.603    0.000  262.603     0.000  119.836    0.000  119.836
150.40   307.579  198.716    0.000  198.716     0.000  322.568    0.000  322.568     0.000  180.156    0.000  180.156
150.50   308.986  174.106    0.000  174.106     0.000  250.109    0.000  250.109     0.000  139.541    0.000  139.541
150.60   328.365  191.418    0.000  191.418     0.000  313.878    0.000  313.878     0.000   10.154    0.000   10.154
150.70   291.286  207.755    0.000  207.755     0.000  323.604    0.000  323.604     0.000  171.611    0.000  171.611
150.80   321.985  187.450    0.000  187.450     0.000  297.361    0.000  297.361     0.000  200.464    0.000  200.464
150.90   310.573  175.818    0.000  175.818     0.000  294.466    0.000  294.466     0.000  120.037    0.000  120.037
151.00   326.275  169.703    0.000  169.703     0.000  313.444    0.000  313.444     0.000   70.675    0.000   70.675
151.10   285.716  182.569    0.000  182.569     0.000  271.032    0.000  271.032     0.000  129.990    0.000  129.990
151.20   297.246  187.031    0.000  187.031     0.000  304.324    0.000  304.324     0.000  120.841    0.000  120.841
151.30   297.499  198.422    0.000  198.422     0.000  282.101    0.000  282.101     0.000  120.238    0.000  120.238
151.40   313.637  166.878    0.000  166.878     0.000  316.083    0.000  316.083     0.000   90.782    0.000   90.782
151.50   355.434  135.433    0.000  135.433     0.000  346.262    0.000  346.262     0.000  200.464    0.000  200.464
151.60   331.574  168.719    0.000  168.719     0.000  313.142    0.000  313.142     0.000  221.375    0.000  221.375
151.70   371.602  140.222    0.000  140.222     0.000  289.062    0.000  289.062     0.000  140.747    0.000  140.747
151.80   369.260  140.920    0.000  140.920     0.000  213.574    0.000  213.574     0.000    0.000    0.000    0.000
151.90   327.620  150.746    0.000  150.746     0.000  228.837    0.000  228.837     0.000   10.154    0.000   10.154
152.00   335.364   98.673    0.000   98.673     0.000  240.252    0.000  240.252     0.000   19.906    0.000   19.906
152.10   333.959  129.926    0.000  129.926     0.000  296.327    0.000  296.327     0.000   90.179    0.000   90.179
152.20   285.483  168.362    0.000  168.362     0.000  294.812    0.000  294.812     0.000   40.213    0.000   40.213
152.30   345.034  124.235    0.000  124.235     0.000  235.494    0.000  235.494     0.000   19.906    0.000   19.906
152.40   342.906  149.648    0.000  149.648     0.000  277.431    0.000  277.431     0.000   40.414    0.000   40.414
152.50   358.038  145.481    0.000  145.481     0.000  273.582    0.000  273.582     0.000  100.332    0.000  100.332
152.60   339.144  148.778    0.000  148.778     0.000  278.382    0.000  278.382     0.000  129.789    0.000  129.789
152.70   342.123  139.901    0.000  139.901     0.000  324.945    0.000  324.945     0.000  179.553    0.000  179.553
152.80   358.300  129.834    0.000  129.834     0.000  331.473    0.000  331.473     0.000  160.250    0.000  160.250
152.90   379.112  152.244    0.000  152.244     0.000  377.864    0.000  377.864     0.000  200.866    0.000  200.866
153.00   381.897  122.527    0.000  122.527    12.711  288.372    0.000  288.372     0.000   70.072    0.000   70.072
153.10   396.862  132.194    0.000  132.194     3.805  302.247    0.000  302.247     0.000   90.380    0.000   90.380
153.20   319.801  146.652    0.000  146.652     0.000  299.914    0.000  299.914     0.000  119.635    0.000  119.635
153.30   366.169  152.962    0.000  152.962     1.816  339.341    0.000  339.341     0.000  179.955    0.000  179.955
153.40   399.446  107.159    0.000  107.159     3.805  318.462    0.000  318.462     0.000  230.523    0.000  230.523
153.50   383.056  131.534    0.000  131.534     7.350  331.517    0.000  331.517     0.000  169.600    0.000  169.600
153.60   318.010  188.240    0.000  188.240     0.000  294.163    0.000  294.163     0.000  121.243    0.000  121.243
153.70   359.493  156.688    0.000  156.688     0.000  386.035    0.000  386.035     0.000  161.658    0.000  161.658
153.80   351.993  166.766    0.000  166.766     0.000  350.325    0.000  350.325     0.000  149.694    0.000  149.694
153.90   328.046  192.257    0.000  192.257     0.000  375.829    0.000  375.829     0.000  201.871    0.000  201.871
154.00   314.319  184.371    0.000  184.371     1.816  327.756    0.000  327.756     0.000  120.640    0.000  120.640
154.10   325.616  184.832    0.000  184.832     0.000  290.702    0.000  290.702     0.000  151.303    0.000  151.303
154.20   291.256  180.864    0.000  180.864     0.000  294.552    0.000  294.552     0.000  181.765    0.000  181.765
154.30   368.467  169.845    0.000  169.845     0.000  279.725    0.000  279.725     0.000  130.191    0.000  130.191
154.40   331.878  169.406    0.000  169.406    23.692  304.455    0.000  304.455     0.000   90.179    0.000   90.179
154.50   315.087  160.735    0.000  160.735     0.000  270.990    0.000  270.990     0.000  150.097    0.000  150.097
154.60   341.656  163.724    0.000  163.724     0.000  299.523    0.000  299.523     0.000  271.742    0.000  271.742
154.70   344.039  158.332    0.000  158.332     0.000  313.534    0.000  313.534     0.000  201.067    0.000  201.067
154.80   344.683  194.082    0.000  194.082     0.000  328.316    0.000  328.316     0.000  141.350    0.000  141.350
154.90   347.229  186.952    0.000  186.952     0.000  322.351    0.000  322.351     0.000   90.581    0.000   90.581
155.00   333.596  196.747    0.000  196.747     0.000  302.377    0.000  302.377     0.000  200.866    0.000  200.866
155.10   320.620  191.218    0.000  191.218     0.000  368.526    0.000  368.526     0.000  251.635    0.000  251.635
155.20   311.188  171.052    0.000  171.052     0.000  308.171    0.000  308.171     0.000  240.476    0.000  240.476
155.30   345.911  190.890    0.000  190.890     1.816  325.423    0.000  325.423     0.000  179.955    0.000  179.955
155.40   366.918  158.318    0.000  158.318     7.263  298.401    0.000  298.401     0.000   80.427    0.000   80.427
155.50   334.584  183.525    0.000  183.525    10.895  332.296    0.000  332.296     0.000   80.427    0.000   80.427
155.60   389.694  161.460    0.000  161.460    14.527  342.583    0.000  342.583     0.000   60.320    0.000   60.320
155.70   342.492  155.471    0.000  155.471    29.832  313.920    0.000  313.920     0.000   50.166    0.000   50.166
155.80   324.264  176.408    0.000  176.408     0.000  315.258    0.000  315.258     0.000  110.084    0.000  110.084
155.90   357.556  168.319    0.000  168.319    14.613  305.881    0.000  305.881     0.000  120.640    0.000  120.640
156.00   389.383  169.973    0.000  169.973    30.869  321.531    0.000  321.531     0.000  159.647    0.000  159.647
156.10   343.383  206.482    0.000  206.482     7.263  338.391    0.000  338.391     0.000   40.012    0.000   40.012
156.20   319.703  206.537    0.000  206.537    21.790  358.800    0.000  358.800     0.000   49.965    0.000   49.965
156.30   345.749  170.169    0.000  170.169     0.000  330.438    0.000  330.438     0.000   59.918    0.000   59.918
156.40   340.149  183.313    0.000  183.313     5.448  317.121    0.000  317.121     0.000  211.020    0.000  211.020
156.50   344.160  212.783    0.000  212.783     5.448  359.274    0.000  359.274     0.000  222.380    0.000  222.380
156.60   297.213  188.245    0.000  188.245     0.000  290.531    0.000  290.531     0.000   29.858    0.000   29.858
156.70   367.329  152.173    0.000  152.173     3.632  331.041    0.000  331.041     0.000  180.357    0.000  180.357
156.80   327.817  199.680    0.000  199.680     0.000  308.211    0.000  308.211     0.000  220.973    0.000  220.973
156.90   312.668  198.044    0.000  198.044     0.000  322.309    0.000  322.309     0.000    0.000    0.000    0.000
157.00   329.073  182.259    0.000  182.259     0.000  319.801    0.000  319.801     0.000  169.801    0.000  169.801
157.10   282.379  194.670    0.000  194.670     0.000  302.160    0.000  302.160     0.000  129.990    0.000  129.990
157.20   287.016  215.423    0.000  215.423     0.000  346.563    0.000  346.563     0.000  191.114    0.000  191.114
157.30   342.215  144.419    0.000  144.419     0.000  332.121    0.000  332.121     0.000  220.570    0.000  220.570
157.40   369.008  139.729    0.000  139.729     0.000  299.694    0.000  299.694     0.000  221.174    0.000  221.174
157.50   332.557  157.716    0.000  157.716     5.448  314.096    0.000  314.096     0.000   39.811    0.000   39.811
157.60   384.592  135.694    0.000  135.694     0.000  335.497    0.000  335.497     0.000  200.062    0.000  200.062
157.70   375.853  134.564    0.000  134.564     0.000  298.876    0.000  298.876     0.000   80.025    0.000   80.025
157.80   387.408  137.715    0.000  137.715     1.902  292.043    0.000  292.043     0.000  241.079    0.000  241.079
157.90   348.263  154.435    0.000  154.435     0.000  341.069    0.000  341.069     0.000   60.219    0.000   60.219
158.00   352.605  140.083    0.000  140.083     7.263  313.576    0.000  313.576     0.000  111.291    0.000  111.291
158.10   358.292  150.998    0.000  150.998    14.613  367.662    0.000  367.662     0.000  230.925    0.000  230.925
158.20   425.999  107.730    0.000  107.730    50.844  291.485    0.000  291.485     0.000  149.292    0.000  149.292
158.30   387.351  102.902    0.000  102.902    10.895  281.194    0.000  281.194     0.000  149.694    0.000  149.694
158.40   404.731   97.104    0.000   97.104    23.692  322.181    0.000  322.181     0.000  200.866    0.000  200.866
158.50   372.206  117.373    0.000  117.373     1.902  259.232    0.000  259.232     0.000  139.742    0.000  139.742
158.60   368.212  100.191    0.000  100.191     5.620  263.035    0.000  263.035     0.000  149.895    0.000  149.895
158.70   384.088  103.658    0.000  103.658    16.515  276.049    0.000  276.049     0.000  210.618    0.000  210.618
158.80   373.487  139.420    0.000  139.420    18.158  362.517    0.000  362.517     0.000  151.705    0.000  151.705
158.90   353.946  135.912    0.000  135.912     7.263  318.982    0.000  318.982     0.000  179.754    0.000  179.754
159.00   348.440  149.476    0.000  149.476     0.000  275.963    0.000  275.963     0.000  162.060    0.000  162.060
159.10   351.275  132.446    0.000  132.446     0.000  287.118    0.000  287.118     0.000  161.055    0.000  161.055
159.20   357.431  139.714    0.000  139.714     3.632  300.087    0.000  300.087     0.000  260.181    0.000  260.181
159.30   340.150  148.379    0.000  148.379     0.000  312.324    0.000  312.324     0.000  230.523    0.000  230.523
159.40   354.069  123.057    0.000  123.057     7.263  278.382    0.000  278.382     0.000  200.263    0.000  200.263
159.50   338.477  170.116    0.000  170.116    19.974  302.941    0.000  302.941     0.000   19.906    0.000   19.906
159.60   344.797  136.150    0.000  136.150    23.606  281.626    0.000  281.626     0.000  210.417    0.000  210.417
159.70   342.323  171.998    0.000  171.998     0.000  321.229    0.000  321.229     0.000  131.397    0.000  131.397
159.80   358.512  147.764    0.000  147.764     1.816  286.729    0.000  286.729     0.000  220.973    0.000  220.973
159.90   382.680  133.567    0.000  133.567     5.448  306.614    0.000  306.614     0.000  211.221    0.000  211.221
160.00   342.093  148.506    0.000  148.506     5.448  288.285    0.000  288.285     0.000  210.417    0.000  210.417
160.10   378.887   91.919    0.000   91.919     5.448  268.829    0.000  268.829     0.000  190.913    0.000  190.913
160.20   361.809  129.858    0.000  129.858     1.816  289.191    0.000  289.191     0.000  179.955    0.000  179.955
160.30   348.729  119.874    0.000  119.874     0.000  254.776    0.000  254.776     0.000  121.444    0.000  121.444
160.40   366.447  103.965    0.000  103.965     7.263  274.624    0.000  274.624     0.000  121.042    0.000  121.042
160.50   397.863  119.570    0.000  119.570     0.000  285.388    0.000  285.388     0.000   70.273    0.000   70.273
160.60   354.329  146.836    0.000  146.836     0.000  269.436    0.000  269.436     0.000  129.387    0.000  129.387
160.70   320.899  135.202    0.000  135.202     0.000  264.592    0.000  264.592     0.000  131.397    0.000  131.397
160.80   356.920  126.648    0.000  126.648     0.000  285.777    0.000  285.777     0.000  180.960    0.000  180.960
160.90   351.392  115.705    0.000  115.705     0.000  282.751    0.000  282.751     0.000  120.841    0.000  120.841
161.00   364.810  101.513    0.000  101.513     0.000  278.990    0.000  278.990     0.000  191.114    0.000  191.114
161.10   357.040  127.621    0.000  127.621     0.000  294.079    0.000  294.079     0.000  220.570    0.000  220.570
161.20   350.953  138.333    0.000  138.333     0.000  284.568    0.000  284.568     0.000  211.221    0.000  211.221
161.30   381.518  123.809    0.000  123.809     0.000  307.956    0.000  307.956     0.000  219.766    0.000  219.766
161.40   357.654  127.209    0.000  127.209     0.000  322.222    0.000  322.222     0.000  249.424    0.000  249.424
161.50   380.497  117.943    0.000  117.943     0.000  326.892    0.000  326.892     0.000  210.417    0.000  210.417
161.60   334.474  160.230    0.000  160.230     0.000  371.900    0.000  371.900     0.000  250.630    0.000  250.630
161.70   377.380  144.011    0.000  144.011     0.000  340.511    0.000  340.511     0.000  279.684    0.000  279.684
161.80   329.058  176.969    0.000  176.969     0.000  319.239    0.000  319.239     0.000  139.339    0.000  139.339
161.90   322.330  167.855    0.000  167.855     0.000  340.595    0.000  340.595     0.000  159.446    0.000  159.446
162.00   352.145  135.351    0.000  135.351     0.000  323.259    0.000  323.259     0.000  270.536    0.000  270.536
162.10   330.103  154.844    0.000  154.844     0.000  313.444    0.000  313.444     0.000  189.104    0.000  189.104
162.20   344.631  147.362    0.000  147.362     0.000  332.989    0.000  332.989     0.000  310.347    0.000  310.347
162.30   337.470  148.576    0.000  148.576     0.000  318.375    0.000  318.375     0.000  199.056    0.000  199.056
162.40   393.342  165.547    0.000  165.547     0.000  363.944    0.000  363.944     0.000  179.151    0.000  179.151
162.50   308.876  168.403    0.000  168.403     0.000  331.087    0.000  331.087     0.000  179.151    0.000  179.151
162.60   319.678  173.689    0.000  173.689     0.000  301.256    0.000  301.256     0.000  149.292    0.000  149.292
162.70   338.641  161.802    0.000  161.802     0.000  314.313    0.000  314.313     0.000  350.761    0.000  350.761
162.80   352.451  154.259    0.000  154.259     0.000  295.809    0.000  295.809     0.000   80.025    0.000   80.025
162.90   311.201  161.681    0.000  161.681     0.000  301.945    0.000  301.945     0.000  220.570    0.000  220.570
163.00   364.007  160.738    0.000  160.738     0.000  318.376    0.000  318.376     0.000  259.175    0.000  259.175
163.10   340.757  168.658    0.000  168.658     0.000  296.673    0.000  296.673     0.000  230.322    0.000  230.322
163.20   305.066  179.894    0.000  179.894     0.000  252.142    0.000  252.142     0.000  191.315    0.000  191.315
163.30   304.954  175.224    0.000  175.224     0.000  316.732    0.000  316.732     0.000   89.575    0.000   89.575
163.40   327.500  160.486    0.000  160.486     0.000  285.518    0.000  285.518     0.000   90.380    0.000   90.380
163.50   324.247  172.525    0.000  172.525     0.000  290.058    0.000  290.058     0.000  218.962    0.000  218.962
163.60   338.618  166.885    0.000  166.885     0.000  316.128    0.000  316.128     0.000  278.679    0.000  278.679
163.70   297.676  196.042    0.000  196.042     0.000  339.648    0.000  339.648     0.000  229.518    0.000  229.518
163.80   308.064  168.005    0.000  168.005     0.000  270.731    0.000  270.731     0.000  251.233    0.000  251.233
163.90   275.342  153.378    0.000  153.378     0.000  251.276    0.000  251.276     0.000  199.861    0.000  199.861
164.00   368.872  170.098    0.000  170.098     0.000  328.926    0.000  328.926     0.000  220.369    0.000  220.369
164.10   315.113  167.824    0.000  167.824     0.000  309.642    0.000  309.642     0.000  219.967    0.000  219.967
164.20   340.739  172.127    0.000  172.127     0.000  309.427    0.000  309.427     0.000  270.133    0.000  270.133
164.30   320.703  179.553    0.000  179.553     0.000  290.620    0.000  290.620     0.000   89.977    0.000   89.977
164.40   354.745  146.012    0.000  146.012     0.000  283.961    0.000  283.961     0.000  220.369    0.000  220.369
164.50   317.105  162.231    0.000  162.231     0.000  284.912    0.000  284.912     0.000  189.707    0.000  189.707
164.60   330.226  170.578    0.000  170.578     0.000  278.168    0.000  278.168     0.000  159.647    0.000  159.647
164.70   287.183  174.990    0.000  174.990     0.000  272.159    0.000  272.159     0.000  140.747    0.000  140.747
164.80   323.383  162.145    0.000  162.145     0.000  296.714    0.000  296.714     0.000  159.848    0.000  159.848
164.90   351.248  154.340    0.000  154.340     0.000  341.852    0.000  341.852     0.000  129.990    0.000  129.990
165.00   328.668  148.696    0.000  148.696     0.000  292.090    0.000  292.090     0.000   90.179    0.000   90.179
165.10   301.634  174.187    0.000  174.187     0.000  279.639    0.000  279.639     0.000   49.965    0.000   49.965
165.20   367.568  140.704    0.000  140.704     0.000  248.467    0.000  248.467     0.000   29.858    0.000   29.858
165.30   333.728  154.135    0.000  154.135     0.000  275.834    0.000  275.834     0.000    0.000    0.000    0.000
165.40   356.035  163.781    0.000  163.781     0.000  346.738    0.000  346.738     0.000   60.320    0.000   60.320
165.50   360.844  167.486    0.000  167.486     0.000  305.405    0.000  305.405     0.000    0.000    0.000    0.000
165.60   319.158  185.440    0.000  185.440     0.000  282.663    0.000  282.663     0.000   40.012    0.000   40.012
165.70   327.924  153.802    0.000  153.802     0.000  290.316    0.000  290.316     0.000  119.836    0.000  119.836
165.80   337.279  148.793    0.000  148.793     0.000  271.380    0.000  271.380     0.000   39.811    0.000   39.811
165.90   305.731  169.081    0.000  169.081     0.000  265.199    0.000  265.199     0.000    9.953    0.000    9.953
166.00   312.150  167.189    0.000  167.189     0.000  261.608    0.000  261.608     0.000   89.575    0.000   89.575
166.10   343.452  136.816    0.000  136.816     0.000  255.860    0.000  255.860     0.000   19.906    0.000   19.906
166.20   366.660  154.355    0.000  154.355     0.000  289.885    0.000  289.885     0.000  129.789    0.000  129.789
166.30   317.045  178.384    0.000  178.384     0.000  281.930    0.000  281.930     0.000  149.694    0.000  149.694
166.40   307.865  175.336    0.000  175.336     0.000  299.352    0.000  299.352     0.000  101.137    0.000  101.137
166.50   317.287  151.509    0.000  151.509     0.000  285.388    0.000  285.388     0.000   79.623    0.000   79.623
166.60   365.120  179.155    0.000  179.155     0.000  358.541    0.000  358.541     0.000  182.569    0.000  182.569
166.70   315.271  160.710    0.000  160.710     0.000  267.879    0.000  267.879     0.000   40.012    0.000   40.012
166.80   355.821  147.517    0.000  147.517     0.000  291.006    0.000  291.006     0.000   59.717    0.000   59.717
166.90   335.540  138.421    0.000  138.421     0.000  276.134    0.000  276.134     0.000   90.380    0.000   90.380
167.00   316.042  155.801    0.000  155.801     0.000  305.839    0.000  305.839     0.000  190.913    0.000  190.913
167.10   323.976  158.484    0.000  158.484     0.000  323.089    0.000  323.089     0.000  181.161    0.000  181.161
167.20   320.344  162.403    0.000  162.403     0.000  261.134    0.000  261.134     0.000  129.387    0.000  129.387
167.30   294.588  164.318    0.000  164.318     0.000  322.440    0.000  322.440     0.000  119.434    0.000  119.434
167.40   342.366  144.405    0.000  144.405     0.000  305.190    0.000  305.190     0.000  129.789    0.000  129.789
167.50   374.242  144.008    0.000  144.008     0.000  307.826    0.000  307.826     0.000  159.245    0.000  159.245
167.60   323.701  158.384    0.000  158.384     0.000  305.362    0.000  305.362     0.000  109.682    0.000  109.682
167.70   339.309  154.396    0.000  154.396     0.000  318.504    0.000  318.504     0.000  149.493    0.000  149.493
167.80   356.091  150.878    0.000  150.878     0.000  325.554    0.000  325.554     0.000  159.245    0.000  159.245
167.90   386.388  151.850    0.000  151.850     0.000  329.617    0.000  329.617     0.000  150.298    0.000  150.298
168.00   323.288  145.480    0.000  145.480     0.000  306.877    0.000  306.877     0.000  210.819    0.000  210.819
168.10   345.707  155.553    0.000  155.553     0.000  308.562    0.000  308.562     0.000  129.387    0.000  129.387
168.20   344.864  127.811    0.000  127.811     0.000  272.116    0.000  272.116     0.000   39.811    0.000   39.811
168.30   350.750  141.981    0.000  141.981     0.000  326.503    0.000  326.503     0.000  150.298    0.000  150.298
168.40   354.674  152.273    0.000  152.273     0.000  307.783    0.000  307.783     0.000  170.203    0.000  170.203
168.50   346.578  172.001    0.000  172.001     0.000  303.673    0.000  303.673     0.000  130.794    0.000  130.794
168.60   348.777  164.776    0.000  164.776     0.000  318.502    0.000  318.502     0.000  162.060    0.000  162.060
168.70   307.401  160.178    0.000  160.178     0.000  253.654    0.000  253.654     0.000   19.906    0.000   19.906
168.80   332.508  163.109    0.000  163.109     0.000  255.210    0.000  255.210     0.000   39.811    0.000   39.811
168.90   303.284  163.739    0.000  163.739     0.000  260.789    0.000  260.789     0.000   10.154    0.000   10.154
169.00   336.378  166.309    0.000  166.309     0.000  302.553    0.000  302.553     0.000   60.722    0.000   60.722
169.10   339.833  154.930    0.000  154.930     0.000  306.444    0.000  306.444     0.000   40.616    0.000   40.616
169.20   352.014  167.729    0.000  167.729     0.000  310.249    0.000  310.249     0.000    0.000    0.000    0.000
169.30   344.627  164.333    0.000  164.333     0.000  315.696    0.000  315.696     0.000   59.717    0.000   59.717
169.40   341.702  163.547    0.000  163.547     0.000  320.277    0.000  320.277     0.000   91.385    0.000   91.385
169.50   372.917  129.906    0.000  129.906     0.000  299.872    0.000  299.872     0.000   39.811    0.000   39.811
169.60   305.953  166.723    0.000  166.723     0.000  284.175    0.000  284.175     0.000   10.154    0.000   10.154
169.70   312.407  158.046    0.000  158.046     0.000  261.393    0.000  261.393     0.000    0.000    0.000    0.000
169.80   363.206  154.795    0.000  154.795     0.000  269.777    0.000  269.777     0.000   10.154    0.000   10.154
169.90   353.925  158.893    0.000  158.893     0.000  286.553    0.000  286.553     0.000   91.385    0.000   91.385
170.00   338.619  157.841    0.000  157.841     0.000  252.312    0.000  252.312     0.000   40.213    0.000   40.213
170.10   340.656  153.583    0.000  153.583     3.632  244.878    0.000  244.878     0.000   10.154    0.000   10.154
170.20   318.299  174.593    0.000  174.593     0.000  234.932    0.000  234.932     0.000   20.308    0.000   20.308
170.30   357.325  129.375    0.000  129.375     5.448  274.276    0.000  274.276     0.000   40.616    0.000   40.616
170.40   357.301  126.150    0.000  126.150     0.000  246.216    0.000  246.216     0.000   50.769    0.000   50.769
170.50   329.002  148.925    0.000  148.925     0.000  220.796    0.000  220.796     0.000    0.000    0.000    0.000
170.60   363.676  130.657    0.000  130.657     0.000  250.367    0.000  250.367     0.000   81.231    0.000   81.231
170.70   355.837  129.332    0.000  129.332     0.000  275.442    0.000  275.442     0.000  111.089    0.000  111.089
170.80   352.714  136.431    0.000  136.431     0.000  194.811    0.000  194.811     0.000    0.000    0.000    0.000
170.90   354.448  139.828    0.000  139.828     1.816  280.414    0.000  280.414     0.000   91.385    0.000   91.385
171.00   339.371  141.563    0.000  141.563    23.692  288.111    0.000  288.111     0.000   19.906    0.000   19.906
171.10   315.972  175.679    0.000  175.679     0.000  292.909    0.000  292.909     0.000   49.764    0.000   49.764
171.20   311.331  168.191    0.000  168.191     0.000  297.276    0.000  297.276     0.000  101.539    0.000  101.539
171.30   316.553  170.834    0.000  170.834     0.000  284.913    0.000  284.913     0.000   71.077    0.000   71.077
171.40   328.337  172.753    0.000  172.753     3.632  302.941    0.000  302.941     0.000   89.977    0.000   89.977
171.50   370.987  114.200    0.000  114.200     0.000  288.802    0.000  288.802     0.000   89.776    0.000   89.776
171.60   358.994  135.976    0.000  135.976     0.000  296.539    0.000  296.539     0.000  151.102    0.000  151.102
171.70   347.016  145.554    0.000  145.554     0.000  299.179    0.000  299.179     0.000  150.298    0.000  150.298
171.80   350.763  140.109    0.000  140.109     3.632  250.974    0.000  250.974     0.000   49.764    0.000   49.764
171.90   349.225  138.495    0.000  138.495     0.000  254.689    0.000  254.689     0.000   70.072    0.000   70.072
172.00   328.990  167.668    0.000  167.668     0.000  295.375    0.000  295.375     0.000   80.025    0.000   80.025
172.10   379.621  130.080    0.000  130.080     0.000  321.140    0.000  321.140     0.000  149.493    0.000  149.493
172.20   349.692  132.316    0.000  132.316     0.000  300.520    0.000  300.520     0.000  121.042    0.000  121.042
172.30   391.980   89.290    0.000   89.290     0.000  298.403    0.000  298.403     0.000  140.144    0.000  140.144
172.40   372.396  130.567    0.000  130.567     0.000  276.569    0.000  276.569     0.000   89.575    0.000   89.575
172.50   362.315  125.376    0.000  125.376     0.000  280.762    0.000  280.762     0.000  139.339    0.000  139.339
172.60   372.719   96.377    0.000   96.377     0.000  257.632    0.000  257.632     0.000   30.060    0.000   30.060
172.70   362.560  118.185    0.000  118.185     0.000  317.857    0.000  317.857     0.000   80.427    0.000   80.427
172.80   413.931   94.955    0.000   94.955     0.000  314.742    0.000  314.742     0.000  180.558    0.000  180.558
172.90   365.529  103.171    0.000  103.171     0.000  298.271    0.000  298.271     0.000  151.303    0.000  151.303
173.00   368.820  119.937    0.000  119.937     0.000  334.459    0.000  334.459     0.000   70.675    0.000   70.675
173.10   401.653  128.394    0.000  128.394     0.000  313.880    0.000  313.880     0.000  170.806    0.000  170.806
173.20   389.964  131.426    0.000  131.426     0.000  309.252    0.000  309.252     0.000  109.682    0.000  109.682
173.30   375.979  133.269    0.000  133.269     0.000  318.463    0.000  318.463     0.000   80.226    0.000   80.226
173.40   373.609  123.686    0.000  123.686     0.000  287.376    0.000  287.376     0.000   70.072    0.000   70.072
173.50   440.638   90.446    0.000   90.446     0.000  314.960    0.000  314.960     0.000   19.906    0.000   19.906
173.60   393.267  129.561    0.000  129.561     0.000  315.736    0.000  315.736     0.000    9.953    0.000    9.953
173.70   390.118  112.680    0.000  112.680     0.000  246.130    0.000  246.130     0.000   30.060    0.000   30.060
173.80   376.906  107.117    0.000  107.117     0.000  274.752    0.000  274.752     0.000   70.072    0.000   70.072
173.90   347.887  165.733    0.000  165.733     0.000  328.662    0.000  328.662     0.000   40.213    0.000   40.213
174.00   305.827  204.871    0.000  204.871     0.000  348.811    0.000  348.811     0.000   59.717    0.000   59.717
174.10   238.845  257.986    0.000  257.986     0.000  304.321    0.000  304.321     0.000  110.687    0.000  110.687
174.20   272.920  242.478    0.000  242.478     0.000  296.192    0.000  296.192     0.000   69.770    0.000   69.770
174.30   308.194  203.997    0.000  203.997     0.000  330.611    0.000  330.611     0.000   50.166    0.000   50.166
174.40   298.412  211.874    0.000  211.874     0.000  301.642    0.000  301.642     0.000   49.764    0.000   49.764
174.50   321.310  164.020    0.000  164.020     0.000  263.209    0.000  263.209     0.000   19.906    0.000   19.906
174.60   345.000  176.310    0.000  176.310     0.000  207.480    0.000  207.480     0.000   19.906    0.000   19.906
174.70   296.204  226.604    0.000  226.604     0.000  262.345    0.000  262.345     0.000   30.060    0.000   30.060
174.80   328.105  170.105    0.000  170.105     0.000  305.447    0.000  305.447     0.000   19.906    0.000   19.906
174.90   257.369  229.168    0.000  229.168     0.000  227.843    0.000  227.843     0.000    0.000    0.000    0.000
175.00   294.903  210.037    0.000  210.037     0.000  252.530    0.000  252.530     0.000   10.154    0.000   10.154
175.10   316.461  191.734    0.000  191.734     0.000  243.406    0.000  243.406     0.000    9.953    0.000    9.953
175.20   328.158  168.737    0.000  168.737     0.000  276.957    0.000  276.957     0.000    0.000    0.000    0.000
175.30   339.930  134.774    0.000  134.774     0.000  272.720    0.000  272.720     0.000    0.000    0.000    0.000
175.40   345.436  149.540    0.000  149.540     0.000  277.214    0.000  277.214     0.000    0.000    0.000    0.000
175.50   372.646  134.893    0.000  134.893     0.000  310.550    0.000  310.550     0.000    9.953    0.000    9.953
175.60   290.030  182.955    0.000  182.955     0.000  315.953    0.000  315.953     0.000   39.811    0.000   39.811
175.70   286.199  200.923    0.000  200.923     0.000  329.098    0.000  329.098     0.000    9.953    0.000    9.953
175.80   285.880  205.295    0.000  205.295     0.000  320.927    0.000  320.927     0.000   19.906    0.000   19.906
175.90   302.034  171.276    0.000  171.276     0.000  310.594    0.000  310.594     0.000   19.906    0.000   19.906
176.00   382.951  127.509    0.000  127.509     0.000  288.459    0.000  288.459     0.000   19.906    0.000   19.906
176.10   396.000  103.298    0.000  103.298     0.000  310.637    0.000  310.637     0.000    0.000    0.000    0.000
176.20   389.435  114.809    0.000  114.809     0.000  345.871    0.000  345.871     0.000   19.906    0.000   19.906
176.30   389.803   99.932    0.000   99.932    16.343  245.742    0.000  245.742     0.000    9.953    0.000    9.953
176.40   355.319  144.978    0.000  144.978     0.000  246.175    0.000  246.175     0.000   19.906    0.000   19.906
176.50   338.295  164.125    0.000  164.125     0.000  254.043    0.000  254.043     0.000   19.906    0.000   19.906
176.60   363.620  179.999    0.000  179.999     0.000  319.068    0.000  319.068     0.000    9.953    0.000    9.953
176.70   346.297  160.450    0.000  160.450     0.000  337.740    0.000  337.740     0.000    9.953    0.000    9.953
176.80   338.816  172.024    0.000  172.024     0.000  310.551    0.000  310.551     0.000    9.953    0.000    9.953
176.90   291.156  217.770    0.000  217.770     0.000  328.796    0.000  328.796     0.000   19.906    0.000   19.906
177.00   261.856  214.763    0.000  214.763     0.000  235.323    0.000  235.323     0.000   20.107    0.000   20.107
177.10   244.788  236.710    0.000  236.710     0.000  264.462    0.000  264.462     0.000   20.107    0.000   20.107
177.20   331.302  137.814    0.000  137.814     0.000  265.154    0.000  265.154     0.000   19.906    0.000   19.906
177.30   305.513  155.537    0.000  155.537     0.000  294.465    0.000  294.465     0.000   49.764    0.000   49.764
177.40   345.640  119.871    0.000  119.871     0.000  278.426    0.000  278.426     0.000    9.953    0.000    9.953
177.50   384.441  119.254    0.000  119.254     0.000  301.212    0.000  301.212     0.000   19.906    0.000   19.906
177.60   362.521  120.044    0.000  120.044     0.000  270.775    0.000  270.775     0.000   19.906    0.000   19.906
177.70   356.433  130.980    0.000  130.980     0.000  286.253    0.000  286.253     0.000    9.953    0.000    9.953
177.80   379.086  126.015    0.000  126.015     0.000  264.420    0.000  264.420     0.000    0.000    0.000    0.000
177.90   299.702  185.318    0.000  185.318     0.000  264.074    0.000  264.074     0.000    9.953    0.000    9.953
178.00   301.270  193.982    0.000  193.982     0.000  295.375    0.000  295.375     0.000   29.858    0.000   29.858
178.10   293.379  203.875    0.000  203.875     0.000  257.113    0.000  257.113     0.000   20.107    0.000   20.107
178.20   276.833  201.323    0.000  201.323     0.000  250.540    0.000  250.540     0.000    0.000    0.000    0.000
178.30   322.759  146.479    0.000  146.479     0.000  279.293    0.000  279.293     0.000    9.953    0.000    9.953
178.40   355.127  156.538    0.000  156.538     0.000  360.009    0.000  360.009     0.000   49.764    0.000   49.764
178.50   327.748  140.813    0.000  140.813     0.000  263.296    0.000  263.296     0.000    9.953    0.000    9.953
178.60   335.495  155.003    0.000  155.003     0.000  351.363    0.000  351.363     0.000   29.858    0.000   29.858
178.70   343.970  146.464    0.000  146.464     0.000  278.167    0.000  278.167     0.000   10.154    0.000   10.154
178.80   325.489  144.515    0.000  144.515     0.000  266.018    0.000  266.018     0.000   30.462    0.000   30.462
178.90   354.037  150.902    0.000  150.902     0.000  317.164    0.000  317.164     0.000   40.012    0.000   40.012
179.00   299.396  234.819    0.000  234.819     0.000  363.599    0.000  363.599     0.000   79.623    0.000   79.623
179.10   273.987  227.679    0.000  227.679     0.000  264.763    0.000  264.763     0.000    9.953    0.000    9.953
179.20   346.399  222.125    0.000  222.125     0.000  338.176    0.000  338.176     0.000   79.623    0.000   79.623
179.30   325.600  200.769    0.000  200.769     0.000  305.014    0.000  305.014     0.000   29.858    0.000   29.858
179.40   327.930  193.924    0.000  193.924     0.000  341.329    0.000  341.329     0.000   30.462    0.000   30.462
179.50   288.168  189.999    0.000  189.999     0.000  305.403    0.000  305.403     0.000    9.953    0.000    9.953
179.60   284.202  182.701    0.000  182.701     0.000  312.280    0.000  312.280     0.000   49.764    0.000   49.764
179.70   294.929  190.034    0.000  190.034     0.000  278.903    0.000  278.903     0.000    9.953    0.000    9.953
179.80   293.566  192.647    0.000  192.647     0.000  299.567    0.000  299.567     0.000   30.060    0.000   30.060
179.90   269.734  221.975    0.000  221.975     0.000  311.717    0.000  311.717     0.000   40.414    0.000   40.414
180.00   313.485  212.184    0.000  212.184     0.000  301.082    0.000  301.082     0.000   40.616    0.000   40.616
180.10   282.624  205.626    0.000  205.626     0.000  296.582    0.000  296.582     0.000    9.953    0.000    9.953
180.20   272.408  220.578    0.000  220.578     0.000  292.562    0.000  292.562     0.000   40.213    0.000   40.213
180.30   268.998  225.819    0.000  225.819     0.000  320.750    0.000  320.750     0.000   19.906    0.000   19.906
180.40   272.337  211.984    0.000  211.984     0.000  272.372    0.000  272.372     0.000   10.154    0.000   10.154
180.50   330.495  153.885    0.000  153.885     0.000  248.033    0.000  248.033     0.000    0.000    0.000    0.000
180.60   347.271  156.272    0.000  156.272     0.000  247.731    0.000  247.731     0.000   39.811    0.000   39.811
180.70   327.920  142.132    0.000  142.132     0.000  263.469    0.000  263.469     0.000    0.000    0.000    0.000
180.80   375.188   90.360    0.000   90.360     0.000  245.267    0.000  245.267     0.000    0.000    0.000    0.000
180.90   408.626   92.178    0.000   92.178     0.000  309.211    0.000  309.211     0.000   39.811    0.000   39.811
181.00   401.029  104.160    0.000  104.160     0.000  334.891    0.000  334.891     0.000   40.213    0.000   40.213
181.10   396.827   98.859    0.000   98.859     0.000  287.333    0.000  287.333     0.000   30.462    0.000   30.462
181.20   382.945   99.015    0.000   99.015     0.000  286.900    0.000  286.900     0.000   30.261    0.000   30.261
181.30   372.737  135.100    0.000  135.100     0.000  283.097    0.000  283.097     0.000   19.906    0.000   19.906
181.40   342.652  141.034    0.000  141.034     0.000  224.902    0.000  224.902     0.000    0.000    0.000    0.000
181.50   342.278  127.384    0.000  127.384     0.000  279.638    0.000  279.638     0.000   19.906    0.000   19.906
181.60   335.317  133.810    0.000  133.810     0.000  302.509    0.000  302.509     0.000   19.906    0.000   19.906
181.70   333.296  145.789    0.000  145.789     0.000  277.909    0.000  277.909     0.000   19.906    0.000   19.906
181.80   337.501  132.484    0.000  132.484     0.000  270.686    0.000  270.686     0.000   29.858    0.000   29.858
181.90   346.613  152.130    0.000  152.130     0.000  242.802    0.000  242.802     0.000   10.154    0.000   10.154
182.00   347.830  139.195    0.000  139.195     0.000  272.764    0.000  272.764     0.000   19.906    0.000   19.906
182.10   361.544  124.292    0.000  124.292     0.000  264.289    0.000  264.289     0.000   19.906    0.000   19.906
182.20   351.679  140.994    0.000  140.994     0.000  286.640    0.000  286.640     0.000   10.154    0.000   10.154
182.30   367.224  123.421    0.000  123.421     0.000  256.074    0.000  256.074     0.000    0.000    0.000    0.000
182.40   380.102  115.377    0.000  115.377     0.000  265.110    0.000  265.110     0.000    0.000    0.000    0.000
182.50   361.141  112.415    0.000  112.415     0.000  238.910    0.000  238.910     0.000    0.000    0.000    0.000
182.60   315.177  144.844    0.000  144.844     0.000  222.613    0.000  222.613     0.000    0.000    0.000    0.000
182.70   345.991  141.457    0.000  141.457     0.000  218.548    0.000  218.548     0.000    0.000    0.000    0.000
182.80   318.264  167.389    0.000  167.389     0.000  197.665    0.000  197.665     0.000    0.000    0.000    0.000
182.90   302.179  188.779    0.000  188.779     0.000  234.845    0.000  234.845     0.000    0.000    0.000    0.000
183.00   320.334  167.498    0.000  167.498     0.000  253.004    0.000  253.004     0.000   20.308    0.000   20.308
183.10   337.122  162.474    0.000  162.474     0.000  235.539    0.000  235.539     0.000    0.000    0.000    0.000
183.20   302.924  203.785    0.000  203.785     0.000  228.187    0.000  228.187     0.000    0.000    0.000    0.000
183.30   284.651  202.538    0.000  202.538     0.000  219.802    0.000  219.802     0.000    0.000    0.000    0.000
183.40   276.006  198.673    0.000  198.673     0.000  183.139    0.000  183.139     0.000    0.000    0.000    0.000
183.50   318.387  140.684    0.000  140.684     0.000  190.965    0.000  190.965     0.000    0.000    0.000    0.000
183.60   275.458  175.563    0.000  175.563     0.000  216.645    0.000  216.645     0.000    0.000    0.000    0.000
183.70   268.275  187.650    0.000  187.650     0.000  251.796    0.000  251.796     0.000    0.000    0.000    0.000
183.80   243.519  209.724    0.000  209.724     0.000  231.646    0.000  231.646     0.000   19.906    0.000   19.906
183.90   236.844  212.148    0.000  212.148     0.000  221.962    0.000  221.962     0.000    0.000    0.000    0.000
184.00   273.014  186.290    0.000  186.290     0.000  211.501    0.000  211.501     0.000    0.000    0.000    0.000
184.10   299.563  154.032    0.000  154.032     0.000  204.799    0.000  204.799     0.000    0.000    0.000    0.000
184.20   302.546  189.642    0.000  189.642     0.000  244.790    0.000  244.790     0.000    9.953    0.000    9.953
184.30   283.804  210.175    0.000  210.175     0.000  239.516    0.000  239.516     0.000    9.953    0.000    9.953
184.40   295.375  202.343    0.000  202.343     0.000  259.188    0.000  259.188     0.000    9.953    0.000    9.953
184.50   278.438  197.594    0.000  197.594     0.000  204.669    0.000  204.669     0.000   20.107    0.000   20.107
184.60   304.645  203.993    0.000  203.993     0.000  231.000    0.000  231.000     0.000    9.953    0.000    9.953
184.70   305.179  208.823    0.000  208.823     0.000  233.637    0.000  233.637     0.000   30.060    0.000   30.060
184.80   252.011  233.726    0.000  233.726     0.000  240.034    0.000  240.034     0.000    0.000    0.000    0.000
184.90   260.427  208.724    0.000  208.724     0.000  242.024    0.000  242.024     0.000    9.953    0.000    9.953
185.00   346.333  125.368    0.000  125.368     0.000  249.156    0.000  249.156     0.000   49.965    0.000   49.965
185.10   336.049  126.184    0.000  126.184     0.000  266.058    0.000  266.058     0.000   10.154    0.000   10.154
185.20   331.831  156.822    0.000  156.822     0.000  280.242    0.000  280.242     0.000   20.107    0.000   20.107
185.30   351.447  119.634    0.000  119.634     0.000  252.745    0.000  252.745     0.000   20.308    0.000   20.308
185.40   364.347  108.160    0.000  108.160     0.000  233.636    0.000  233.636     0.000    0.000    0.000    0.000
185.50   331.304  138.976    0.000  138.976     0.000  234.372    0.000  234.372     0.000    0.000    0.000    0.000
185.60   340.082  134.270    0.000  134.270     0.000  227.453    0.000  227.453     0.000    0.000    0.000    0.000
185.70   359.831  113.382    0.000  113.382     0.000  224.081    0.000  224.081     0.000    0.000    0.000    0.000
185.80   362.284  108.091    0.000  108.091     0.000  237.138    0.000  237.138     0.000    0.000    0.000    0.000
185.90   343.064  135.527    0.000  135.527     0.000  249.288    0.000  249.288     0.000    0.000    0.000    0.000
186.00   300.243  148.548    0.000  148.548     0.000  212.884    0.000  212.884     0.000    0.000    0.000    0.000
186.10   348.500  134.078    0.000  134.078     0.000  261.047    0.000  261.047     0.000    0.000    0.000    0.000
186.20   316.530  135.416    0.000  135.416     0.000  185.258    0.000  185.258     0.000    0.000    0.000    0.000
186.30   329.233  124.211    0.000  124.211     0.000  226.980    0.000  226.980     0.000   20.107    0.000   20.107
186.40   313.159  143.773    0.000  143.773     0.000  234.198    0.000  234.198     0.000    0.000    0.000    0.000
186.50   279.815  165.301    0.000  165.301     0.000  212.062    0.000  212.062     0.000    0.000    0.000    0.000
186.60   331.907  161.232    0.000  161.232     0.000  259.187    0.000  259.187     0.000   10.154    0.000   10.154
186.70   328.391  152.567    0.000  152.567     0.000  205.275    0.000  205.275     0.000    0.000    0.000    0.000
186.80   309.009  167.548    0.000  167.548     0.000  219.845    0.000  219.845     0.000   10.154    0.000   10.154
186.90   355.682  124.827    0.000  124.827     0.000  232.684    0.000  232.684     0.000   10.154    0.000   10.154
187.00   309.013  140.204    0.000  140.204     0.000  160.397    0.000  160.397     0.000    0.000    0.000    0.000
187.10   330.110  105.399    0.000  105.399     0.000  159.491    0.000  159.491     0.000    0.000    0.000    0.000
187.20   343.395  137.401    0.000  137.401     0.000  205.318    0.000  205.318     0.000    0.000    0.000    0.000
187.30   337.570  133.345    0.000  133.345     0.000  238.090    0.000  238.090     0.000    0.000    0.000    0.000
187.40   337.279   91.093    0.000   91.093     0.000  184.912    0.000  184.912     0.000    0.000    0.000    0.000
187.50   354.161   96.516    0.000   96.516     0.000  193.732    0.000  193.732     0.000    0.000    0.000    0.000
187.60   314.972   97.369    0.000   97.369     0.000  189.539    0.000  189.539     0.000    0.000    0.000    0.000
187.70   352.496  115.523    0.000  115.523     0.000  187.938    0.000  187.938     0.000    0.000    0.000    0.000
187.80   377.611   89.824    0.000   89.824     0.000  241.939    0.000  241.939     0.000    0.000    0.000    0.000
187.90   353.749   87.064    0.000   87.064     0.000  215.003    0.000  215.003     0.000    0.000    0.000    0.000
188.00   357.601  100.889    0.000  100.889     0.000  236.749    0.000  236.749     0.000    0.000    0.000    0.000
188.10   347.151  123.169    0.000  123.169     0.000  257.024    0.000  257.024     0.000   10.154    0.000   10.154
188.20   329.835  110.317    0.000  110.317     0.000  225.508    0.000  225.508     0.000    0.000    0.000    0.000
188.30   308.506  126.913    0.000  126.913     0.000  240.165    0.000  240.165     0.000    0.000    0.000    0.000
188.40   276.147  201.492    0.000  201.492     0.000  302.856    0.000  302.856     0.000   29.858    0.000   29.858
188.50   278.947  171.550    0.000  171.550     0.000  279.725    0.000  279.725     0.000   39.811    0.000   39.811
188.60   295.981  184.702    0.000  184.702     0.000  249.072    0.000  249.072     0.000   20.308    0.000   20.308
188.70   253.064  204.741    0.000  204.741     0.000  238.996    0.000  238.996     0.000   19.906    0.000   19.906
188.80   250.130  207.126    0.000  207.126     0.000  269.520    0.000  269.520     0.000   19.906    0.000   19.906
188.90   266.716  188.911    0.000  188.911     0.000  284.135    0.000  284.135     0.000   49.764    0.000   49.764
189.00   281.705  185.402    0.000  185.402     0.000  294.941    0.000  294.941     0.000   49.764    0.000   49.764
189.10   251.837  216.637    0.000  216.637     0.000  283.614    0.000  283.614     0.000   49.764    0.000   49.764
189.20   283.875  167.738    0.000  167.738     0.000  245.439    0.000  245.439     0.000    9.953    0.000    9.953
189.30   278.493  189.834    0.000  189.834     0.000  268.484    0.000  268.484     0.000   29.858    0.000   29.858
189.40   291.088  203.529    0.000  203.529     0.000  312.193    0.000  312.193     0.000   39.811    0.000   39.811
189.50   300.912  176.401    0.000  176.401     0.000  275.875    0.000  275.875     0.000   89.575    0.000   89.575
189.60   256.520  194.294    0.000  194.294     0.000  256.247    0.000  256.247     0.000    0.000    0.000    0.000
189.70   302.923  169.854    0.000  169.854     0.000  228.536    0.000  228.536     0.000   49.764    0.000   49.764
189.80   289.243  159.879    0.000  159.879     0.000  233.982    0.000  233.982     0.000    9.953    0.000    9.953
189.90   253.531  192.405    0.000  192.405     0.000  245.352    0.000  245.352     0.000    0.000    0.000    0.000
190.00   285.765  183.627    0.000  183.627     0.000  248.420    0.000  248.420     0.000   50.367    0.000   50.367
190.10   263.929  199.809    0.000  199.809     0.000  239.992    0.000  239.992     0.000   50.568    0.000   50.568
190.20   258.498  205.721    0.000  205.721     0.000  203.373    0.000  203.373     0.000   90.380    0.000   90.380
190.30   241.854  181.328    0.000  181.328     0.000  220.405    0.000  220.405     0.000   70.675    0.000   70.675
190.40   267.077  192.293    0.000  192.293     0.000  254.302    0.000  254.302     0.000  110.687    0.000  110.687
190.50   277.971  179.942    0.000  179.942     0.000  258.234    0.000  258.234     0.000   69.871    0.000   69.871
190.60   293.165  165.553    0.000  165.553     0.000  335.929    0.000  335.929     0.000  119.434    0.000  119.434
190.70   325.023  167.698    0.000  167.698     0.000  260.873    0.000  260.873     0.000   20.107    0.000   20.107
190.80   348.816  136.816    0.000  136.816     0.000  280.547    0.000  280.547     0.000   39.811    0.000   39.811
190.90   370.506  116.728    0.000  116.728     0.000  236.274    0.000  236.274     0.000   30.462    0.000   30.462
191.00   338.455  129.781    0.000  129.781     0.000  249.675    0.000  249.675     0.000   29.858    0.000   29.858
191.10   335.146  148.921    0.000  148.921     0.000  295.417    0.000  295.417     0.000   69.670    0.000   69.670
191.20   333.280  120.097    0.000  120.097     0.000  268.312    0.000  268.312     0.000   79.623    0.000   79.623
191.30   359.073  108.190    0.000  108.190     0.000  268.699    0.000  268.699     0.000   19.906    0.000   19.906
191.40   297.795  151.325    0.000  151.325     0.000  258.367    0.000  258.367     0.000    9.953    0.000    9.953
191.50   303.767  156.420    0.000  156.420     0.000  285.257    0.000  285.257     0.000   29.858    0.000   29.858
191.60   296.022  139.143    0.000  139.143     0.000  219.758    0.000  219.758     0.000    9.953    0.000    9.953
191.70   277.789  152.690    0.000  152.690     0.000  179.508    0.000  179.508     0.000   29.858    0.000   29.858
191.80   308.250  128.520    0.000  128.520     0.000  287.809    0.000  287.809     0.000   29.858    0.000   29.858
191.90   279.796  185.868    0.000  185.868     0.000  264.550    0.000  264.550     0.000   29.858    0.000   29.858
192.00   289.618  168.970    0.000  168.970     0.000  268.441    0.000  268.441     0.000   39.811    0.000   39.811
192.10   309.469  170.456    0.000  170.456     0.000  314.224    0.000  314.224     0.000   89.575    0.000   89.575
192.20   289.989  173.429    0.000  173.429     0.000  287.939    0.000  287.939     0.000   89.575    0.000   89.575
192.30   271.453  177.411    0.000  177.411     0.000  228.492    0.000  228.492     0.000    0.000    0.000    0.000
192.40   285.962  186.471    0.000  186.471     0.000  261.782    0.000  261.782     0.000   40.213    0.000   40.213
192.50   263.239  239.396    0.000  239.396     0.000  325.726    0.000  325.726     0.000   49.764    0.000   49.764
192.60   289.648  198.046    0.000  198.046     0.000  334.848    0.000  334.848     0.000   39.811    0.000   39.811
192.70   265.799  197.196    0.000  197.196     0.000  244.791    0.000  244.791     0.000   40.616    0.000   40.616
192.80   274.854  175.618    0.000  175.618     0.000  270.470    0.000  270.470     0.000   89.977    0.000   89.977
192.90   259.904  190.191    0.000  190.191     0.000  280.934    0.000  280.934     0.000   49.764    0.000   49.764
193.00   269.249  214.694    0.000  214.694     0.000  246.779    0.000  246.779     0.000   89.776    0.000   89.776
193.10   264.338  230.964    0.000  230.964     0.000  333.679    0.000  333.679     0.000   89.575    0.000   89.575
193.20   251.455  206.564    0.000  206.564     0.000  285.302    0.000  285.302     0.000    9.953    0.000    9.953
193.30   226.783  213.638    0.000  213.638     0.000  250.411    0.000  250.411     0.000   30.060    0.000   30.060
193.40   256.017  208.295    0.000  208.295     0.000  303.197    0.000  303.197     0.000   20.308    0.000   20.308
193.50   246.705  221.373    0.000  221.373     0.000  262.040    0.000  262.040     0.000   89.575    0.000   89.575
193.60   246.797  232.154    0.000  232.154     0.000  314.309    0.000  314.309     0.000   50.367    0.000   50.367
193.70   252.944  211.418    0.000  211.418     0.000  277.560    0.000  277.560     0.000   49.965    0.000   49.965
193.80   232.080  234.298    0.000  234.298     0.000  269.435    0.000  269.435     0.000   59.717    0.000   59.717
193.90   220.209  224.110    0.000  224.110     0.000  291.913    0.000  291.913     0.000    0.000    0.000    0.000
194.00   233.493  234.646    0.000  234.646     0.000  261.176    0.000  261.176     0.000   59.918    0.000   59.918
194.10   260.040  185.023    0.000  185.023     0.000  255.944    0.000  255.944     0.000   29.858    0.000   29.858
194.20   257.004  199.547    0.000  199.547     0.000  289.235    0.000  289.235     0.000   79.824    0.000   79.824
194.30   271.811  216.507    0.000  216.507     0.000  342.803    0.000  342.803     0.000  189.104    0.000  189.104
194.40   259.741  228.275    0.000  228.275     0.000  343.797    0.000  343.797     0.000  219.967    0.000  219.967
194.50   288.127  184.439    0.000  184.439     0.000  276.524    0.000  276.524     0.000   99.930    0.000   99.930
194.60   274.246  186.590    0.000  186.590     0.000  294.205    0.000  294.205     0.000  159.245    0.000  159.245
194.70   340.844  147.364    0.000  147.364     0.000  302.855    0.000  302.855     0.000   89.575    0.000   89.575
194.80   291.463  199.930    0.000  199.930     0.000  335.929    0.000  335.929     0.000  139.339    0.000  139.339
194.90   273.629  226.401    0.000  226.401     0.000  350.802    0.000  350.802     0.000  139.339    0.000  139.339
195.00   317.509  139.803    0.000  139.803     0.000  304.148    0.000  304.148     0.000  109.481    0.000  109.481
195.10   353.428  114.551    0.000  114.551     0.000  274.061    0.000  274.061     0.000   30.060    0.000   30.060
195.20   287.100  171.720    0.000  171.720     0.000  267.186    0.000  267.186     0.000   20.107    0.000   20.107
195.30   299.987  170.111    0.000  170.111     0.000  291.787    0.000  291.787     0.000   40.012    0.000   40.012
195.40   303.512  206.772    0.000  206.772     0.000  290.403    0.000  290.403     0.000   59.717    0.000   59.717
195.50   324.747  170.108    0.000  170.108     0.000  337.441    0.000  337.441     0.000   99.729    0.000   99.729
195.60   324.642  169.147    0.000  169.147     0.000  265.847    0.000  265.847     0.000   69.670    0.000   69.670
195.70   302.050  174.092    0.000  174.092     0.000  289.018    0.000  289.018     0.000   59.717    0.000   59.717
195.80   298.141  165.481    0.000  165.481     0.000  282.921    0.000  282.921     0.000   40.012    0.000   40.012
195.90   311.310  172.019    0.000  172.019     0.000  294.335    0.000  294.335     0.000   60.320    0.000   60.320
196.00   315.008  165.675    0.000  165.675     0.000  276.352    0.000  276.352     0.000  119.434    0.000  119.434
196.10   296.831  179.847    0.000  179.847     0.000  284.524    0.000  284.524     0.000  169.198    0.000  169.198
196.20   316.569  165.234    0.000  165.234     0.000  263.037    0.000  263.037     0.000   99.528    0.000   99.528
196.30   320.287  141.799    0.000  141.799     0.000  329.618    0.000  329.618     0.000  159.446    0.000  159.446
196.40   365.474  107.464    0.000  107.464     0.000  246.651    0.000  246.651     0.000   19.906    0.000   19.906
196.50   304.562  175.221    0.000  175.221     0.000  233.507    0.000  233.507     0.000   79.824    0.000   79.824
196.60   350.569  128.201    0.000  128.201     0.000  254.519    0.000  254.519     0.000   29.858    0.000   29.858
196.70   317.769  164.568    0.000  164.568     0.000  307.219    0.000  307.219     0.000   69.670    0.000   69.670
196.80   355.090  125.127    0.000  125.127     0.000  279.463    0.000  279.463     0.000   40.012    0.000   40.012
196.90   370.189   96.492    0.000   96.492     0.000  265.455    0.000  265.455     0.000   29.858    0.000   29.858
197.00   396.554  103.910    0.000  103.910     0.000  305.752    0.000  305.752     0.000   40.213    0.000   40.213
197.10   364.657  104.038    0.000  104.038     0.000  225.942    0.000  225.942     0.000   20.308    0.000   20.308
197.20   340.550  108.283    0.000  108.283     0.000  185.863    0.000  185.863     0.000    0.000    0.000    0.000
197.30   397.474   96.982    0.000   96.982     0.000  272.850    0.000  272.850     0.000    0.000    0.000    0.000
197.40   375.203  103.183    0.000  103.183     0.000  248.337    0.000  248.337     0.000   10.154    0.000   10.154
197.50   355.901  105.912    0.000  105.912     0.000  245.310    0.000  245.310     0.000    0.000    0.000    0.000
197.60   377.437  105.166    0.000  105.166     0.000  264.506    0.000  264.506     0.000   10.154    0.000   10.154
197.70   384.201  116.180    0.000  116.180     0.000  245.786    0.000  245.786     0.000    0.000    0.000    0.000
197.80   388.699   88.052    0.000   88.052     0.000  235.108    0.000  235.108     0.000   29.858    0.000   29.858
197.90   363.946   92.929    0.000   92.929     0.000  223.691    0.000  223.691     0.000    0.000    0.000    0.000
198.00   356.517   91.728    0.000   91.728     0.000  217.425    0.000  217.425     0.000    0.000    0.000    0.000
198.10   368.764   79.214    0.000   79.214     0.000  203.373    0.000  203.373     0.000    0.000    0.000    0.000
198.20   381.160   79.650    0.000   79.650     0.000  191.613    0.000  191.613     0.000    0.000    0.000    0.000
198.30   404.825   84.076    0.000   84.076     0.000  330.479    0.000  330.479     0.000   30.462    0.000   30.462
198.40   371.315   98.986    0.000   98.986     0.000  227.801    0.000  227.801     0.000    0.000    0.000    0.000
198.50   393.237   92.123    0.000   92.123     0.000  283.789    0.000  283.789     0.000   20.308    0.000   20.308
198.60   399.134   70.154    0.000   70.154     1.816  247.429    0.000  247.429     0.000    9.953    0.000    9.953
198.70   347.267  108.586    0.000  108.586     0.000  249.245    0.000  249.245     0.000    0.000    0.000    0.000
198.80   358.713  103.878    0.000  103.878     0.000  262.733    0.000  262.733     0.000   49.965    0.000   49.965
198.90   397.555   87.925    0.000   87.925     0.000  214.355    0.000  214.355     0.000    0.000    0.000    0.000
199.00   419.718   76.340    0.000   76.340     0.000  264.594    0.000  264.594     0.000    9.953    0.000    9.953
199.10   365.047   93.265    0.000   93.265     0.000  276.091    0.000  276.091     0.000    9.953    0.000    9.953
199.20   370.664   95.913    0.000   95.913     0.000  225.120    0.000  225.120     0.000    0.000    0.000    0.000
199.30   364.949   94.503    0.000   94.503     0.000  223.521    0.000  223.521     0.000    0.000    0.000    0.000
199.40   363.192  101.892    0.000  101.892     0.000  204.541    0.000  204.541     0.000    0.000    0.000    0.000
199.50   410.764   62.965    0.000   62.965     0.000  182.535    0.000  182.535     0.000    0.000    0.000    0.000
199.60   402.195   93.389    0.000   93.389     0.000  278.514    0.000  278.514     0.000    9.953    0.000    9.953
199.70   405.181   99.929    0.000   99.929     0.000  313.058    0.000  313.058     0.000   29.858    0.000   29.858
199.80   371.420  104.541    0.000  104.541     0.000  256.725    0.000  256.725     0.000   29.858    0.000   29.858
199.90   420.104  109.134    0.000  109.134     0.000  285.086    0.000  285.086     0.000   19.906    0.000   19.906
200.00   369.177  128.017    0.000  128.017     0.000  270.560    0.000  270.560     0.000   29.858    0.000   29.858
200.10   425.466   90.401    0.000   90.401     0.000  266.710    0.000  266.710     0.000    0.000    0.000    0.000
200.20   378.096   88.148    0.000   88.148     0.000  237.699    0.000  237.699     0.000    0.000    0.000    0.000
200.30   439.472   51.070    0.000   51.070     0.000  231.216    0.000  231.216     0.000    0.000    0.000    0.000
200.40   350.007   95.827    0.000   95.827     0.000  252.574    0.000  252.574     0.000    0.000    0.000    0.000
200.50   390.602   94.306    0.000   94.306     0.000  233.766    0.000  233.766     0.000    0.000    0.000    0.000
200.60   371.373   83.244    0.000   83.244     0.000  251.448    0.000  251.448     0.000   10.154    0.000   10.154
200.70   388.229   82.933    0.000   82.933     0.000  263.857    0.000  263.857     0.000    0.000    0.000    0.000
200.80   361.383  100.196    0.000  100.196     1.816  278.816    0.000  278.816     0.000    0.000    0.000    0.000
200.90   359.937  101.604    0.000  101.604     0.000  286.599    0.000  286.599     0.000   30.060    0.000   30.060
201.00   400.975   74.675    0.000   74.675     1.859  249.720    0.000  249.720     0.000    9.953    0.000    9.953
201.10   393.374   83.441    0.000   83.441     1.902  236.748    0.000  236.748     0.000    0.000    0.000    0.000
201.20   379.900   89.079    0.000   89.079     0.000  299.525    0.000  299.525     0.000    9.953    0.000    9.953
201.30   414.815   94.419    0.000   94.419     0.000  320.580    0.000  320.580     0.000   89.575    0.000   89.575
201.40   392.067   69.178    0.000   69.178     0.000  256.033    0.000  256.033     0.000   39.811    0.000   39.811
201.50   382.120   99.875    0.000   99.875     0.000  326.803    0.000  326.803     0.000   59.717    0.000   59.717
201.60   394.402   82.512    0.000   82.512     0.000  293.558    0.000  293.558     0.000   39.811    0.000   39.811
201.70   408.961   79.778    0.000   79.778     0.000  324.429    0.000  324.429     0.000   59.717    0.000   59.717
201.80   361.675   85.641    0.000   85.641     0.000  263.035    0.000  263.035     0.000   10.154    0.000   10.154
201.90   351.054  151.749    0.000  151.749     0.000  275.052    0.000  275.052     0.000   40.213    0.000   40.213
202.00   348.900  115.418    0.000  115.418     0.000  285.862    0.000  285.862     0.000   60.320    0.000   60.320
202.10   330.225  126.948    0.000  126.948     0.000  252.487    0.000  252.487     0.000   20.107    0.000   20.107
202.20   320.471  151.862    0.000  151.862     0.000  255.208    0.000  255.208     0.000   40.616    0.000   40.616
202.30   344.113  128.680    0.000  128.680     0.000  267.402    0.000  267.402     0.000   40.414    0.000   40.414
202.40   374.274   93.843    0.000   93.843     0.000  229.962    0.000  229.962     0.000   39.811    0.000   39.811
202.50   364.228  100.634    0.000  100.634     0.000  289.106    0.000  289.106     0.000   40.012    0.000   40.012
202.60   351.301  102.622    0.000  102.622     0.000  242.500    0.000  242.500     0.000    9.953    0.000    9.953
202.70   333.179  104.775    0.000  104.775     0.000  183.356    0.000  183.356     0.000    0.000    0.000    0.000
202.80   392.999   82.413    0.000   82.413     0.000  225.379    0.000  225.379     0.000    0.000    0.000    0.000
202.90   393.755   78.157    0.000   78.157     0.000  250.107    0.000  250.107     0.000   20.308    0.000   20.308
203.00   383.067   65.812    0.000   65.812     0.000  239.297    0.000  239.297     0.000   19.906    0.000   19.906
203.10   439.256   70.745    0.000   70.745     0.000  321.010    0.000  321.010     0.000   50.568    0.000   50.568
203.20   403.772   78.159    0.000   78.159     0.000  263.727    0.000  263.727     0.000   69.871    0.000   69.871
203.30   382.894   84.949    0.000   84.949     0.000  283.530    0.000  283.530     0.000  120.238    0.000  120.238
203.40   405.491  100.142    0.000  100.142     0.000  310.419    0.000  310.419     0.000  109.481    0.000  109.481
203.50   371.020   91.095    0.000   91.095     0.000  286.898    0.000  286.898     0.000   60.722    0.000   60.722
203.60   377.829   65.473    0.000   65.473     0.000  277.906    0.000  277.906     0.000   30.261    0.000   30.261
203.70   364.999  104.482    0.000  104.482     0.000  251.492    0.000  251.492     0.000   69.871    0.000   69.871
203.80   419.833   52.269    0.000   52.269     0.000  280.157    0.000  280.157     0.000   79.623    0.000   79.623
203.90   387.366   83.498    0.000   83.498     0.000  238.004    0.000  238.004     0.000   29.858    0.000   29.858
204.00   368.516   90.261    0.000   90.261     0.000  227.109    0.000  227.109     0.000   19.906    0.000   19.906
204.10   377.019   81.889    0.000   81.889     0.000  261.739    0.000  261.739     0.000  119.434    0.000  119.434
204.20   369.395  107.961    0.000  107.961     0.000  276.655    0.000  276.655     0.000   49.764    0.000   49.764
204.30   388.484   70.885    0.000   70.885     0.000  325.854    0.000  325.854     0.000    9.953    0.000    9.953
204.40   376.213   77.914    0.000   77.914     0.000  259.664    0.000  259.664     0.000    9.953    0.000    9.953
204.50   351.827   92.815    0.000   92.815     0.000  290.099    0.000  290.099     0.000   69.670    0.000   69.670
204.60   394.295   86.386    0.000   86.386     0.000  293.256    0.000  293.256     0.000   29.858    0.000   29.858
204.70   437.525   56.300    0.000   56.300     0.000  306.354    0.000  306.354     0.000   39.811    0.000   39.811
204.80   428.158   52.790    0.000   52.790     0.000  256.422    0.000  256.422     0.000   29.858    0.000   29.858
204.90   396.995   84.764    0.000   84.764     0.000  290.619    0.000  290.619     0.000  129.387    0.000  129.387
205.00   408.182   89.216    0.000   89.216     0.000  281.282    0.000  281.282     0.000   89.575    0.000   89.575
205.10   375.147   92.914    0.000   92.914     0.000  281.541    0.000  281.541     0.000   29.858    0.000   29.858
205.20   446.414   42.456    0.000   42.456     0.000  299.049    0.000  299.049     0.000   49.764    0.000   49.764
205.30   395.885   83.989    0.000   83.989     0.000  259.967    0.000  259.967     0.000   19.906    0.000   19.906
205.40   408.131   74.999    0.000   74.999     0.000  296.543    0.000  296.543     0.000   19.906    0.000   19.906
205.50   450.483   51.376    0.000   51.376     0.000  341.852    0.000  341.852     0.000  129.387    0.000  129.387
205.60   365.915   77.197    0.000   77.197     0.000  282.577    0.000  282.577     0.000   29.858    0.000   29.858
205.70   409.810   64.429    0.000   64.429     0.000  309.340    0.000  309.340     0.000   79.623    0.000   79.623
205.80   457.381   28.901    0.000   28.901     0.000  302.985    0.000  302.985     0.000  189.506    0.000  189.506
205.90   406.140   70.252    0.000   70.252     0.000  306.357    0.000  306.357     0.000  129.387    0.000  129.387
206.00   384.418   83.343    0.000   83.343     0.000  323.996    0.000  323.996     0.000  159.245    0.000  159.245
206.10   379.409   61.877    0.000   61.877     0.000  224.471    0.000  224.471     0.000    0.000    0.000    0.000
206.20   414.042   63.529    0.000   63.529     0.000  274.191    0.000  274.191     0.000   39.811    0.000   39.811
206.30   392.980   78.024    0.000   78.024     0.000  326.113    0.000  326.113     0.000   89.776    0.000   89.776
206.40   410.413   69.217    0.000   69.217     0.000  250.153    0.000  250.153     0.000   19.906    0.000   19.906
206.50   403.785   77.805    0.000   77.805     0.000  331.866    0.000  331.866     0.000   99.528    0.000   99.528
206.60   377.464   90.177    0.000   90.177     0.000  322.785    0.000  322.785     0.000  109.481    0.000  109.481
206.70   400.061   77.575    0.000   77.575     0.000  314.138    0.000  314.138     0.000   49.764    0.000   49.764
206.80   369.112   89.586    0.000   89.586     0.000  284.566    0.000  284.566     0.000   69.670    0.000   69.670
206.90   396.990   84.370    0.000   84.370     3.632  307.567    0.000  307.567     0.000   39.811    0.000   39.811
207.00   385.681   83.525    0.000   83.525     0.000  292.176    0.000  292.176     0.000   49.764    0.000   49.764
207.10   418.259   80.312    0.000   80.312     0.000  336.189    0.000  336.189     0.000  179.151    0.000  179.151
207.20   415.756   59.751    0.000   59.751     1.816  285.474    0.000  285.474     0.000   79.623    0.000   79.623
207.30   391.490   74.579    0.000   74.579     1.902  263.381    0.000  263.381     0.000   79.623    0.000   79.623
207.40   389.417   76.475    0.000   76.475     0.000  296.801    0.000  296.801     0.000  189.104    0.000  189.104
207.50   392.839   96.939    0.000   96.939    16.343  322.265    0.000  322.265     0.000  119.434    0.000  119.434
207.60   357.327   97.499    0.000   97.499     0.000  309.725    0.000  309.725     0.000   89.575    0.000   89.575
207.70   370.391  112.755    0.000  112.755     1.816  354.128    0.000  354.128     0.000  151.102    0.000  151.102
207.80   355.001  126.060    0.000  126.060     0.000  318.505    0.000  318.505     0.000   89.575    0.000   89.575
207.90   354.794  128.386    0.000  128.386     0.000  318.766    0.000  318.766     0.000  109.481    0.000  109.481
208.00   379.872  121.280    0.000  121.280     0.000  336.790    0.000  336.790     0.000    0.000    0.000    0.000
208.10   336.739  137.735    0.000  137.735     0.000  355.640    0.000  355.640     0.000  119.434    0.000  119.434
208.20   380.157   75.069    0.000   75.069     0.000  223.083    0.000  223.083     0.000   20.308    0.000   20.308
208.30   363.809   77.762    0.000   77.762     0.000  280.630    0.000  280.630     0.000  129.387    0.000  129.387
208.40   366.819   94.202    0.000   94.202     0.000  281.106    0.000  281.106     0.000  129.387    0.000  129.387
208.50   421.433   72.407    0.000   72.407     0.000  344.488    0.000  344.488     0.000  169.198    0.000  169.198
208.60   381.043   98.904    0.000   98.904     0.000  274.665    0.000  274.665     0.000   39.811    0.000   39.811
208.70   369.079  100.002    0.000  100.002     0.000  317.984    0.000  317.984     0.000  159.245    0.000  159.245
208.80   402.762   86.613    0.000   86.613     0.000  301.601    0.000  301.601     0.000  159.245    0.000  159.245
208.90   389.100   70.767    0.000   70.767     0.000  276.222    0.000  276.222     0.000    0.000    0.000    0.000
209.00   367.841   95.772    0.000   95.772     0.000  273.153    0.000  273.153     0.000    0.000    0.000    0.000
209.10   386.231   92.195    0.000   92.195     0.000  309.252    0.000  309.252     0.000    0.000    0.000    0.000
209.20   384.448   64.657    0.000   64.657     0.000  291.482    0.000  291.482     0.000    0.000    0.000    0.000
209.30   435.060   14.556    0.000   14.556     0.000  256.292    0.000  256.292     0.000  109.481    0.000  109.481
209.40   436.863   24.168    0.000   24.168     0.000  231.562    0.000  231.562     0.000   40.012    0.000   40.012
209.50   395.907   65.552    0.000   65.552     0.000  280.025    0.000  280.025     0.000    0.000    0.000    0.000
209.60   401.425   67.468    0.000   67.468     0.000  264.459    0.000  264.459     0.000    0.000    0.000    0.000
209.70   424.782   50.844    0.000   50.844     0.000  267.142    0.000  267.142     0.000    0.000    0.000    0.000
209.80   379.908   78.715    0.000   78.715     0.000  283.097    0.000  283.097     0.000    0.000    0.000    0.000
209.90   408.928   60.934    0.000   60.934     0.000  295.286    0.000  295.286     0.000    0.000    0.000    0.000
210.00   402.673   88.695    0.000   88.695     0.000  347.124    0.000  347.124     0.000   29.858    0.000   29.858
210.10   427.799   71.261    0.000   71.261     0.000  375.315    0.000  375.315     0.000    9.953    0.000    9.953
210.20   380.872   53.197    0.000   53.197     0.000  272.288    0.000  272.288     0.000   30.261    0.000   30.261
210.30   381.919   89.497    0.000   89.497     0.000  298.833    0.000  298.833     0.000    9.953    0.000    9.953
210.40   398.034   69.447    0.000   69.447     0.000  268.566    0.000  268.566     0.000    0.000    0.000    0.000
210.50   353.908   91.726    0.000   91.726     0.000  258.496    0.000  258.496     0.000   19.906    0.000   19.906
210.60   404.885   69.134    0.000   69.134     0.000  304.108    0.000  304.108     0.000   89.575    0.000   89.575
210.70   393.403   61.232    0.000   61.232     0.000  351.577    0.000  351.577     0.000  149.694    0.000  149.694
210.80   405.774   54.776    0.000   54.776     0.000  278.210    0.000  278.210     0.000    0.000    0.000    0.000
210.90   422.267   42.175    0.000   42.175     0.000  240.468    0.000  240.468     0.000    0.000    0.000    0.000
211.00   378.362   74.319    0.000   74.319     0.000  247.039    0.000  247.039     0.000    0.000    0.000    0.000
211.10   361.550   91.190    0.000   91.190     0.000  221.921    0.000  221.921     0.000   40.012    0.000   40.012
211.20   442.324   26.915    0.000   26.915     0.000  292.608    0.000  292.608     0.000   59.717    0.000   59.717
211.30   426.872   38.991    0.000   38.991     0.000  243.321    0.000  243.321     0.000   99.528    0.000   99.528
211.40   413.702   51.152    0.000   51.152     0.000  281.192    0.000  281.192     0.000  130.191    0.000  130.191
211.50   434.522   43.010    0.000   43.010     0.000  253.307    0.000  253.307     0.000    0.000    0.000    0.000
211.60   398.853   67.968    0.000   67.968     0.000  269.692    0.000  269.692     0.000    0.000    0.000    0.000
211.70   373.407   97.434    0.000   97.434     0.000  246.521    0.000  246.521     0.000    0.000    0.000    0.000
211.80   364.320   92.907    0.000   92.907     0.000  247.558    0.000  247.558     0.000   80.829    0.000   80.829
211.90   403.115   56.888    0.000   56.888     0.000  272.634    0.000  272.634     0.000  140.345    0.000  140.345
212.00   359.374   97.330    0.000   97.330     0.000  283.397    0.000  283.397     0.000    9.953    0.000    9.953
212.10   358.184   94.008    0.000   94.008     0.000  252.097    0.000  252.097     0.000    0.000    0.000    0.000
212.20   370.700   85.200    0.000   85.200     0.000  238.609    0.000  238.609     0.000    0.000    0.000    0.000
212.30   408.676   71.982    0.000   71.982     0.000  276.957    0.000  276.957     0.000    9.953    0.000    9.953
212.40   376.741   88.345    0.000   88.345     0.000  302.249    0.000  302.249     0.000    9.953    0.000    9.953
212.50   390.962   89.254    0.000   89.254     0.000  278.427    0.000  278.427     0.000  139.339    0.000  139.339
212.60   376.742   97.260    0.000   97.260     0.000  246.651    0.000  246.651     0.000   29.858    0.000   29.858
212.70   398.717   83.142    0.000   83.142     0.000  318.896    0.000  318.896     0.000  189.104    0.000  189.104
212.80   362.468   89.161    0.000   89.161     0.000  254.433    0.000  254.433     0.000  129.387    0.000  129.387
212.90   383.840   78.240    0.000   78.240     0.000  265.802    0.000  265.802     0.000   39.811    0.000   39.811
213.00   416.488   82.539    0.000   82.539     0.000  255.082    0.000  255.082     0.000   59.717    0.000   59.717
213.10   398.900   63.711    0.000   63.711     0.000  251.018    0.000  251.018     0.000   39.811    0.000   39.811
213.20   407.089   68.150    0.000   68.150     0.000  248.034    0.000  248.034     0.000   80.427    0.000   80.427
213.30   390.515   91.494    0.000   91.494     0.000  249.200    0.000  249.200     0.000  159.245    0.000  159.245
213.40   430.647   59.822    0.000   59.822     0.000  214.180    0.000  214.180     0.000    9.953    0.000    9.953
213.50   389.232   65.036    0.000   65.036     0.000  170.429    0.000  170.429     0.000   29.858    0.000   29.858
213.60   414.150   55.564    0.000   55.564     0.000  238.738    0.000  238.738     0.000   29.858    0.000   29.858
213.70   406.975   72.321    0.000   72.321     0.000  274.624    0.000  274.624     0.000   39.811    0.000   39.811
213.80   404.816   74.281    0.000   74.281     0.000  293.257    0.000  293.257     0.000   29.858    0.000   29.858
213.90   398.550   63.508    0.000   63.508     0.000  264.589    0.000  264.589     0.000   39.811    0.000   39.811
214.00   414.864   74.265    0.000   74.265     0.000  283.615    0.000  283.615     0.000  100.735    0.000  100.735
214.10   368.879   79.969    0.000   79.969     0.000  238.002    0.000  238.002     0.000   89.776    0.000   89.776
214.20   363.433  106.156    0.000  106.156     0.000  223.476    0.000  223.476     0.000    9.953    0.000    9.953
214.30   373.164   79.607    0.000   79.607     0.000  247.514    0.000  247.514     0.000  119.434    0.000  119.434
214.40   376.046   79.056    0.000   79.056     0.000  238.391    0.000  238.391     0.000   49.764    0.000   49.764
214.50   386.080   65.201    0.000   65.201     0.000  273.325    0.000  273.325     0.000   20.107    0.000   20.107
214.60   429.459   60.045    0.000   60.045     0.000  269.131    0.000  269.131     0.000  129.789    0.000  129.789
214.70   417.663   68.384    0.000   68.384     0.000  277.692    0.000  277.692     0.000   59.918    0.000   59.918
214.80   428.852   57.477    0.000   57.477     0.000  284.394    0.000  284.394     0.000  218.962    0.000  218.962
214.90   391.129   75.068    0.000   75.068     0.000  225.681    0.000  225.681     0.000  119.434    0.000  119.434
215.00   418.837   77.887    0.000   77.887     0.000  204.108    0.000  204.108     0.000   40.012    0.000   40.012
215.10   401.152   57.913    0.000   57.913     0.000  202.118    0.000  202.118     0.000    9.953    0.000    9.953
215.20   390.482   83.918    0.000   83.918     0.000  259.707    0.000  259.707     0.000   90.581    0.000   90.581
215.30   404.467   91.764    0.000   91.764     0.000  275.010    0.000  275.010     0.000   89.977    0.000   89.977
215.40   431.589   60.816    0.000   60.816     0.000  276.608    0.000  276.608     0.000   99.930    0.000   99.930
215.50   418.216   77.987    0.000   77.987     0.000  301.472    0.000  301.472     0.000   99.528    0.000   99.528
215.60   400.977   60.623    0.000   60.623     0.000  291.873    0.000  291.873     0.000  150.097    0.000  150.097
215.70   456.088   59.835    0.000   59.835     0.000  341.029    0.000  341.029     0.000  160.653    0.000  160.653
215.80   406.976   54.027    0.000   54.027     0.000  217.293    0.000  217.293     0.000   40.012    0.000   40.012
215.90   374.033   70.782    0.000   70.782     0.000  193.083    0.000  193.083     0.000   19.906    0.000   19.906
216.00   391.131   61.201    0.000   61.201     0.000  205.706    0.000  205.706     0.000   29.858    0.000   29.858
216.10   385.233   64.639    0.000   64.639     0.000  199.913    0.000  199.913     0.000   79.623    0.000   79.623
216.20   403.654   67.498    0.000   67.498     0.000  260.051    0.000  260.051     0.000  129.990    0.000  129.990
216.30   396.417   60.850    0.000   60.850     0.000  226.503    0.000  226.503     0.000   49.764    0.000   49.764
216.40   401.208   68.334    0.000   68.334     0.000  218.246    0.000  218.246     0.000   49.965    0.000   49.965
216.50   391.566   70.668    0.000   70.668     0.000  225.724    0.000  225.724     0.000   19.906    0.000   19.906
216.60   402.071   62.359    0.000   62.359     0.000  230.524    0.000  230.524     0.000   89.575    0.000   89.575
216.70   412.097   64.487    0.000   64.487     0.000  228.320    0.000  228.320     0.000   89.575    0.000   89.575
216.80   402.519   65.416    0.000   65.416     0.000  287.852    0.000  287.852     0.000  129.387    0.000  129.387
216.90   372.692   78.533    0.000   78.533     0.000  226.892    0.000  226.892     0.000   19.906    0.000   19.906
217.00   384.026   81.594    0.000   81.594     0.000  260.226    0.000  260.226     0.000   49.764    0.000   49.764
217.10   397.971   74.039    0.000   74.039     0.000  316.775    0.000  316.775     0.000   89.575    0.000   89.575
217.20   391.441   58.047    0.000   58.047     0.000  243.795    0.000  243.795     0.000   29.858    0.000   29.858
217.30   383.674   83.413    0.000   83.413     0.000  266.363    0.000  266.363     0.000   60.722    0.000   60.722
217.40   350.193  111.357    0.000  111.357     0.000  245.222    0.000  245.222     0.000    9.953    0.000    9.953
217.50   350.160  114.321    0.000  114.321     0.000  217.726    0.000  217.726     0.000   49.965    0.000   49.965
217.60   325.697  134.175    0.000  134.175     0.000  253.870    0.000  253.870     0.000   99.528    0.000   99.528
217.70   324.540  140.018    0.000  140.018     0.000  230.048    0.000  230.048     0.000    0.000    0.000    0.000
217.80   339.116  133.982    0.000  133.982     0.000  283.572    0.000  283.572     0.000   59.717    0.000   59.717
217.90   344.388  141.872    0.000  141.872     0.000  304.106    0.000  304.106     0.000   99.528    0.000   99.528
218.00   330.505  118.181    0.000  118.181     0.000  228.923    0.000  228.923     0.000    9.953    0.000    9.953
218.10   322.143  126.019    0.000  126.019     0.000  243.667    0.000  243.667     0.000   39.811    0.000   39.811
218.20   314.412  154.499    0.000  154.499     0.000  270.125    0.000  270.125     0.000   50.166    0.000   50.166
218.30   323.222  161.802    0.000  161.802     0.000  225.423    0.000  225.423     0.000   59.717    0.000   59.717
218.40   331.133  127.811    0.000  127.811     0.000  245.352    0.000  245.352     0.000  109.481    0.000  109.481
218.50   363.669  104.412    0.000  104.412     0.000  246.781    0.000  246.781     0.000   69.871    0.000   69.871
218.60   322.275  128.316    0.000  128.316     0.000  232.945    0.000  232.945     0.000   79.623    0.000   79.623
218.70   327.612  145.643    0.000  145.643     0.000  227.151    0.000  227.151     0.000   49.764    0.000   49.764
218.80   319.533  129.060    0.000  129.060     0.000  244.055    0.000  244.055     0.000   19.906    0.000   19.906
218.90   362.326  142.352    0.000  142.352     0.000  285.474    0.000  285.474     0.000   49.764    0.000   49.764
219.00   305.970  147.914    0.000  147.914     0.000  246.260    0.000  246.260     0.000   59.918    0.000   59.918
219.10   320.314  138.821    0.000  138.821     0.000  252.962    0.000  252.962     0.000   79.623    0.000   79.623
219.20   339.078  129.042    0.000  129.042     0.000  276.266    0.000  276.266     0.000   49.764    0.000   49.764
219.30   343.094  126.304    0.000  126.304     0.000  265.371    0.000  265.371     0.000   69.670    0.000   69.670
219.40   371.795  107.249    0.000  107.249     0.000  268.697    0.000  268.697     0.000   99.528    0.000   99.528
219.50   366.134  111.697    0.000  111.697     0.000  283.918    0.000  283.918     0.000   49.764    0.000   49.764
219.60   366.809   75.328    0.000   75.328     0.000  254.519    0.000  254.519     0.000   39.811    0.000   39.811
219.70   357.939  107.594    0.000  107.594     0.000  261.478    0.000  261.478     0.000   49.764    0.000   49.764
219.80   329.154  112.801    0.000  112.801     0.000  247.170    0.000  247.170     0.000   59.717    0.000   59.717
219.90   343.758   95.230    0.000   95.230     0.000  236.403    0.000  236.403     0.000   39.811    0.000   39.811
220.00   436.174   37.710    0.000   37.710     0.000  279.119    0.000  279.119     0.000  111.089    0.000  111.089
220.10   421.151   41.242    0.000   41.242     0.000  284.610    0.000  284.610     0.000  150.097    0.000  150.097
220.20   425.480   84.014    0.000   84.014     0.000  303.157    0.000  303.157     0.000  169.801    0.000  169.801
220.30   414.078   50.604    0.000   50.604     0.000  275.833    0.000  275.833     0.000   99.528    0.000   99.528
220.40   404.123   87.459    0.000   87.459     0.000  313.015    0.000  313.015     0.000  109.481    0.000  109.481
220.50   394.752  102.888    0.000  102.888     0.000  284.392    0.000  284.392     0.000   69.670    0.000   69.670
220.60   395.510   93.952    0.000   93.952     0.000  281.841    0.000  281.841     0.000   79.623    0.000   79.623
220.70   427.945   78.453    0.000   78.453     0.000  240.987    0.000  240.987     0.000   69.670    0.000   69.670
220.80   402.264   77.139    0.000   77.139     0.000  284.392    0.000  284.392     0.000   29.858    0.000   29.858
220.90   394.321   73.040    0.000   73.040     0.000  303.330    0.000  303.330     0.000   59.717    0.000   59.717
221.00   408.529   64.177    0.000   64.177     0.000  244.271    0.000  244.271     0.000   39.811    0.000   39.811
221.10   335.170  124.492    0.000  124.492     0.000  240.293    0.000  240.293     0.000   19.906    0.000   19.906
221.20   363.698   85.090    0.000   85.090     0.000  218.980    0.000  218.980     0.000   20.107    0.000   20.107
221.30   330.556  116.699    0.000  116.699     0.000  217.812    0.000  217.812     0.000   19.906    0.000   19.906
221.40   379.135   86.583    0.000   86.583     0.000  247.255    0.000  247.255     0.000   39.811    0.000   39.811
221.50   353.600  123.508    0.000  123.508     0.000  251.364    0.000  251.364     0.000    9.953    0.000    9.953
221.60   328.220  155.121    0.000  155.121     0.000  251.793    0.000  251.793     0.000    9.953    0.000    9.953
221.70   310.411  148.984    0.000  148.984     0.000  237.311    0.000  237.311     0.000    9.953    0.000    9.953
221.80   314.507  150.645    0.000  150.645     0.000  223.390    0.000  223.390     0.000    9.953    0.000    9.953
221.90   344.202  148.605    0.000  148.605     0.000  305.406    0.000  305.406     0.000   19.906    0.000   19.906
222.00   343.730  158.019    0.000  158.019     0.000  285.171    0.000  285.171     0.000   99.528    0.000   99.528
222.10   318.102  131.300    0.000  131.300     0.000  229.789    0.000  229.789     0.000   19.906    0.000   19.906
222.20   322.511  145.435    0.000  145.435     0.000  258.280    0.000  258.280     0.000   19.906    0.000   19.906
222.30   327.283  133.469    0.000  133.469     0.000  238.220    0.000  238.220     0.000   89.575    0.000   89.575
222.40   304.526  136.736    0.000  136.736     0.000  195.807    0.000  195.807     0.000    9.953    0.000    9.953
222.50   359.593  101.358    0.000  101.358     0.000  253.266    0.000  253.266     0.000   19.906    0.000   19.906
222.60   346.727  122.885    0.000  122.885     0.000  257.935    0.000  257.935     0.000   99.528    0.000   99.528
222.70   366.977  110.768    0.000  110.768     0.000  285.387    0.000  285.387     0.000  109.481    0.000  109.481
222.80   345.272  126.497    0.000  126.497     0.000  253.439    0.000  253.439     0.000   49.764    0.000   49.764
222.90   394.290   76.839    0.000   76.839     0.000  246.648    0.000  246.648     0.000   90.179    0.000   90.179
223.00   349.838  100.929    0.000  100.929     0.000  248.940    0.000  248.940     0.000   20.107    0.000   20.107
223.10   343.095   87.796    0.000   87.796     0.000  214.916    0.000  214.916     0.000    0.000    0.000    0.000
223.20   316.324  166.408    0.000  166.408     0.000  292.562    0.000  292.562     0.000   30.060    0.000   30.060
223.30   370.971  114.102    0.000  114.102     0.000  293.688    0.000  293.688     0.000   19.906    0.000   19.906
223.40   326.428  138.818    0.000  138.818     0.000  310.636    0.000  310.636     0.000   59.717    0.000   59.717
223.50   350.617  104.900    0.000  104.900     0.000  184.739    0.000  184.739     0.000    0.000    0.000    0.000
223.60   301.114  141.734    0.000  141.734     0.000  225.465    0.000  225.465     0.000    0.000    0.000    0.000
223.70   371.267  105.167    0.000  105.167     0.000  245.611    0.000  245.611     0.000    0.000    0.000    0.000
223.80   317.825  155.264    0.000  155.264     0.000  291.569    0.000  291.569     0.000   19.906    0.000   19.906
223.90   369.718  122.320    0.000  122.320     0.000  298.357    0.000  298.357     0.000   89.575    0.000   89.575
224.00   341.067  142.221    0.000  142.221     0.000  256.029    0.000  256.029     0.000   10.154    0.000   10.154
224.10   337.043  147.885    0.000  147.885     0.000  324.081    0.000  324.081     0.000  120.439    0.000  120.439
224.20   391.670   98.511    0.000   98.511     0.000  282.359    0.000  282.359     0.000  110.285    0.000  110.285
224.30   336.941  142.030    0.000  142.030     0.000  330.610    0.000  330.610     0.000  130.995    0.000  130.995
224.40   429.214   73.653    0.000   73.653     0.000  299.481    0.000  299.481     0.000  121.243    0.000  121.243
224.50   367.205  118.991    0.000  118.991     0.000  259.445    0.000  259.445     0.000   29.858    0.000   29.858
224.60   373.081  117.847    0.000  117.847     0.000  265.541    0.000  265.541     0.000   69.670    0.000   69.670
224.70   398.348  110.488    0.000  110.488     0.000  355.728    0.000  355.728     0.000   89.776    0.000   89.776
224.80   440.747   93.572    0.000   93.572     0.000  259.013    0.000  259.013     0.000   60.320    0.000   60.320
224.90   394.666  151.230    0.000  151.230     0.000  331.995    0.000  331.995     0.000   89.575    0.000   89.575
225.00   403.011  105.022    0.000  105.022     0.000  277.823    0.000  277.823     0.000   29.858    0.000   29.858
225.10   406.384  116.249    0.000  116.249     0.000  317.944    0.000  317.944     0.000   89.575    0.000   89.575
225.20   407.009  110.817    0.000  110.817     0.000  345.181    0.000  345.181     0.000  119.434    0.000  119.434
225.30   452.344   95.047    0.000   95.047     0.000  375.706    0.000  375.706     0.000  169.198    0.000  169.198
225.40   445.557   71.205    0.000   71.205     0.000  331.001    0.000  331.001     0.000  139.339    0.000  139.339
225.50   435.608   76.942    0.000   76.942     0.000  342.455    0.000  342.455     0.000  159.245    0.000  159.245
225.60   437.722   78.144    0.000   78.144     0.000  334.674    0.000  334.674     0.000  149.292    0.000  149.292
225.70   445.691   65.243    0.000   65.243     0.000  418.937    0.000  418.937     0.000  199.660    0.000  199.660
225.80   453.361   54.763    0.000   54.763     0.000  328.147    0.000  328.147     0.000  150.298    0.000  150.298
225.90   494.583   41.839    0.000   41.839     0.000  382.793    0.000  382.793     0.000  190.511    0.000  190.511
226.00   382.959   87.397    0.000   87.397     0.000  359.272    0.000  359.272     0.000  150.499    0.000  150.499
226.10   427.240   46.474    0.000   46.474     0.000  325.292    0.000  325.292     0.000  139.742    0.000  139.742
226.20   444.651   50.477    0.000   50.477     0.000  312.235    0.000  312.235     0.000  179.955    0.000  179.955
226.30   412.952   62.250    0.000   62.250     0.000  291.137    0.000  291.137     0.000   69.670    0.000   69.670
226.40   413.093   56.112    0.000   56.112     0.000  307.091    0.000  307.091     0.000   89.575    0.000   89.575
226.50   425.858   62.773    0.000   62.773     0.000  306.790    0.000  306.790     0.000  109.481    0.000  109.481
226.60   394.114  101.412    0.000  101.412     0.000  312.102    0.000  312.102     0.000   50.769    0.000   50.769
226.70   319.079  176.128    0.000  176.128     0.000  347.554    0.000  347.554     0.000  121.444    0.000  121.444
226.80   314.504  159.934    0.000  159.934     0.000  307.655    0.000  307.655     0.000   60.320    0.000   60.320
226.90   289.454  157.718    0.000  157.718     0.000  277.563    0.000  277.563     0.000   81.231    0.000   81.231
227.00   311.618  162.349    0.000  162.349     0.000  344.490    0.000  344.490     0.000   60.119    0.000   60.119
227.10   345.812  124.704    0.000  124.704     0.000  323.997    0.000  323.997     0.000   71.077    0.000   71.077
227.20   390.963   96.634    0.000   96.634     0.000  349.938    0.000  349.938     0.000   59.717    0.000   59.717
227.30   355.125   90.195    0.000   90.195     0.000  306.826    0.000  306.826     0.000   71.077    0.000   71.077
227.40   377.619  108.333    0.000  108.333     0.000  362.649    0.000  362.649     0.000   50.367    0.000   50.367
227.50   391.587   70.433    0.000   70.433     0.000  342.242    0.000  342.242     0.000    0.000    0.000    0.000
227.60   348.620   80.461    0.000   80.461     0.000  267.873    0.000  267.873     0.000    0.000    0.000    0.000
227.70   364.591  128.082    0.000  128.082     0.000  326.975    0.000  326.975     0.000   69.670    0.000   69.670
227.80   335.833  117.369    0.000  117.369     0.000  308.426    0.000  308.426     0.000   19.906    0.000   19.906
227.90   353.775  115.706    0.000  115.706     0.000  287.761    0.000  287.761     0.000   10.154    0.000   10.154
228.00   344.053  108.886    0.000  108.886     0.000  319.972    0.000  319.972     0.000   19.906    0.000   19.906
228.10   341.782  150.759    0.000  150.759     0.000  315.220    0.000  315.220     0.000   20.308    0.000   20.308
228.20   334.103  124.840    0.000  124.840     0.000  303.071    0.000  303.071     0.000   10.154    0.000   10.154
228.30   324.527  148.697    0.000  148.697     0.000  295.203    0.000  295.203     0.000   30.060    0.000   30.060
228.40   339.856  158.086    0.000  158.086     0.000  338.351    0.000  338.351     0.000   29.858    0.000   29.858
228.50   326.929  122.287    0.000  122.287     0.000  318.118    0.000  318.118     0.000   19.906    0.000   19.906
228.60   320.269  159.209    0.000  159.209     0.000  321.230    0.000  321.230     0.000   20.107    0.000   20.107
228.70   344.833  146.219    0.000  146.219     0.000  315.091    0.000  315.091     0.000    9.953    0.000    9.953
228.80   317.682  165.806    0.000  165.806     0.000  346.479    0.000  346.479     0.000   30.462    0.000   30.462
228.90   344.714  134.031    0.000  134.031     0.000  334.633    0.000  334.633     0.000   80.628    0.000   80.628
229.00   336.698  140.459    0.000  140.459     0.000  361.179    0.000  361.179     0.000   19.906    0.000   19.906
229.10   364.916  124.928    0.000  124.928     0.000  286.989    0.000  286.989     0.000   39.811    0.000   39.811
229.20   347.903  122.982    0.000  122.982     0.000  321.057    0.000  321.057     0.000   50.769    0.000   50.769
229.30   328.749  124.404    0.000  124.404     0.000  320.711    0.000  320.711     0.000   10.154    0.000   10.154
229.40   349.343  126.322    0.000  126.322     0.000  312.756    0.000  312.756     0.000   10.154    0.000   10.154
229.50   350.752  122.900    0.000  122.900     0.000  306.963    0.000  306.963     0.000   30.261    0.000   30.261
229.60   346.377  128.873    0.000  128.873     0.000  319.933    0.000  319.933     0.000   29.858    0.000   29.858
229.70   345.658  134.000    0.000  134.000     0.000  318.549    0.000  318.549     0.000   20.107    0.000   20.107
229.80   337.706  144.206    0.000  144.206     0.000  336.881    0.000  336.881     0.000   49.965    0.000   49.965
229.90   339.153  124.321    0.000  124.321     0.000  377.954    0.000  377.954     0.000   30.060    0.000   30.060
230.00   323.622  144.615    0.000  144.615     0.000  344.404    0.000  344.404     0.000    9.953    0.000    9.953
230.10   345.833  114.668    0.000  114.668     0.000  310.422    0.000  310.422     0.000   69.670    0.000   69.670
230.20   340.444  123.281    0.000  123.281     0.000  338.265    0.000  338.265     0.000   40.012    0.000   40.012
230.30   373.994   95.588    0.000   95.588     0.000  323.306    0.000  323.306     0.000   40.012    0.000   40.012
230.40   351.385  134.974    0.000  134.974     0.000  372.765    0.000  372.765     0.000   99.930    0.000   99.930
230.50   356.573  118.668    0.000  118.668     0.000  316.388    0.000  316.388     0.000   40.414    0.000   40.414
230.60   346.098  153.308    0.000  153.308     0.000  355.558    0.000  355.558     0.000   39.811    0.000   39.811
230.70   378.927  129.209    0.000  129.209     0.000  378.300    0.000  378.300     0.000   49.965    0.000   49.965
230.80   338.539  145.614    0.000  145.614     0.000  331.347    0.000  331.347     0.000   20.107    0.000   20.107
230.90   354.838  120.842    0.000  120.842     0.000  346.133    0.000  346.133     0.000   60.119    0.000   60.119
231.00   354.622  126.113    0.000  126.113     0.000  296.587    0.000  296.587     0.000   19.906    0.000   19.906
231.10   334.589  143.156    0.000  143.156     0.000  297.106    0.000  297.106     0.000   19.906    0.000   19.906
231.20   343.971  134.734    0.000  134.734     0.000  309.038    0.000  309.038     0.000   30.060    0.000   30.060
231.30   358.877  149.841    0.000  149.841     0.000  377.435    0.000  377.435     0.000   50.166    0.000   50.166
231.40   335.422  142.257    0.000  142.257     0.000  309.470    0.000  309.470     0.000    9.953    0.000    9.953
231.50   323.104  142.357    0.000  142.357     0.000  308.519    0.000  308.519     0.000   49.965    0.000   49.965
231.60   334.022  152.040    0.000  152.040     0.000  354.261    0.000  354.261     0.000   60.923    0.000   60.923
231.70   326.756  156.773    0.000  156.773     0.000  339.043    0.000  339.043     0.000   20.107    0.000   20.107
231.80   320.384  153.052    0.000  153.052     0.000  348.468    0.000  348.468     0.000    9.953    0.000    9.953
231.90   344.120  145.402    0.000  145.402     0.000  309.730    0.000  309.730     0.000   20.107    0.000   20.107
232.00   346.851  152.080    0.000  152.080     0.000  311.589    0.000  311.589     0.000   70.474    0.000   70.474
232.10   358.584  134.634    0.000  134.634     0.000  328.840    0.000  328.840     0.000   30.060    0.000   30.060
232.20   350.918  138.567    0.000  138.567     0.000  331.952    0.000  331.952     0.000   19.906    0.000   19.906
232.30   363.520  154.292    0.000  154.292     0.000  350.024    0.000  350.024     0.000   29.858    0.000   29.858
232.40   342.516  156.887    0.000  156.887     0.000  333.250    0.000  333.250     0.000    0.000    0.000    0.000
232.50   355.841  144.131    0.000  144.131     0.000  340.340    0.000  340.340     0.000   20.107    0.000   20.107
232.60   336.366  147.600    0.000  147.600     0.000  348.814    0.000  348.814     0.000    9.953    0.000    9.953
232.70   318.266  155.013    0.000  155.013     0.000  345.960    0.000  345.960     0.000   60.119    0.000   60.119
232.80   339.175  143.559    0.000  143.559     0.000  315.868    0.000  315.868     0.000   39.811    0.000   39.811
232.90   307.045  129.477    0.000  129.477     0.000  299.700    0.000  299.700     0.000   19.906    0.000   19.906
233.00   371.566  129.153    0.000  129.153     0.000  323.219    0.000  323.219     0.000   30.060    0.000   30.060
233.10   322.479  149.081    0.000  149.081     0.000  344.231    0.000  344.231     0.000   19.906    0.000   19.906
233.20   306.811  177.434    0.000  177.434     0.000  336.103    0.000  336.103     0.000   80.427    0.000   80.427
233.30   296.496  156.413    0.000  156.413     0.000  280.677    0.000  280.677     0.000    9.953    0.000    9.953
233.40   306.912  183.489    0.000  183.489     0.000  302.639    0.000  302.639     0.000   20.107    0.000   20.107
233.50   319.058  178.759    0.000  178.759     0.000  321.836    0.000  321.836     0.000   19.906    0.000   19.906
233.60   296.371  184.172    0.000  184.172     0.000  295.549    0.000  295.549     0.000   20.308    0.000   20.308
233.70   289.787  191.039    0.000  191.039     0.000  303.417    0.000  303.417     0.000   29.858    0.000   29.858
233.80   281.294  200.547    0.000  200.547     0.000  320.279    0.000  320.279     0.000    0.000    0.000    0.000
233.90   272.333  217.087    0.000  217.087     0.000  253.785    0.000  253.785     0.000    9.953    0.000    9.953
234.00   266.312  201.125    0.000  201.125     0.000  295.332    0.000  295.332     0.000   30.060    0.000   30.060
234.10   266.181  207.345    0.000  207.345     0.000  290.879    0.000  290.879     0.000   19.906    0.000   19.906
234.20   236.982  225.413    0.000  225.413     0.000  268.009    0.000  268.009     0.000    9.953    0.000    9.953
234.30   290.011  209.980    0.000  209.980     0.000  292.263    0.000  292.263     0.000   60.119    0.000   60.119
234.40   267.803  212.473    0.000  212.473     0.000  267.533    0.000  267.533     0.000    0.000    0.000    0.000
234.50   282.993  243.454    0.000  243.454     0.000  311.978    0.000  311.978     0.000   50.166    0.000   50.166
234.60   274.745  232.069    0.000  232.069     0.000  327.543    0.000  327.543     0.000    0.000    0.000    0.000
234.70   251.866  219.545    0.000  219.545     0.000  245.959    0.000  245.959     0.000    0.000    0.000    0.000
234.80   285.525  214.875    0.000  214.875     0.000  279.595    0.000  279.595     0.000    0.000    0.000    0.000
234.90   281.994  213.307    0.000  213.307     0.000  375.533    0.000  375.533     0.000   19.906    0.000   19.906
235.00   257.923  266.344    0.000  266.344     0.000  320.279    0.000  320.279     0.000    0.000    0.000    0.000
235.10   230.409  245.282    0.000  245.282     0.000  336.795    0.000  336.795     0.000   29.858    0.000   29.858
235.20   260.870  223.532    0.000  223.532     0.000  305.234    0.000  305.234     0.000    0.000    0.000    0.000
235.30   281.814  217.818    0.000  217.818     0.000  300.391    0.000  300.391     0.000   30.462    0.000   30.462
235.40   278.151  199.794    0.000  199.794     0.000  324.430    0.000  324.430     0.000   29.858    0.000   29.858
235.50   273.974  209.361    0.000  209.361     0.000  314.615    0.000  314.615     0.000   39.811    0.000   39.811
235.60   299.840  196.222    0.000  196.222     0.000  307.828    0.000  307.828     0.000   20.107    0.000   20.107
235.70   238.100  231.915    0.000  231.915     0.000  324.084    0.000  324.084     0.000    9.953    0.000    9.953
235.80   274.859  214.883    0.000  214.883     0.000  339.994    0.000  339.994     0.000   39.811    0.000   39.811
235.90   306.991  202.807    0.000  202.807     0.000  367.144    0.000  367.144     0.000  159.446    0.000  159.446
236.00   268.040  201.996    0.000  201.996     0.000  292.608    0.000  292.608     0.000   20.308    0.000   20.308
236.10   267.051  217.567    0.000  217.567     0.000  295.462    0.000  295.462     0.000    0.000    0.000    0.000
236.20   261.996  225.868    0.000  225.868     0.000  295.376    0.000  295.376     0.000    0.000    0.000    0.000
236.30   257.747  230.431    0.000  230.431     0.000  310.335    0.000  310.335     0.000    0.000    0.000    0.000
236.40   236.106  244.326    0.000  244.326     0.000  337.140    0.000  337.140     0.000   19.906    0.000   19.906
236.50   251.546  229.751    0.000  229.751     0.000  332.212    0.000  332.212     0.000    9.953    0.000    9.953
236.60   241.503  232.728    0.000  232.728     0.000  319.933    0.000  319.933     0.000    0.000    0.000    0.000
236.70   213.182  264.309    0.000  264.309     0.000  281.627    0.000  281.627     0.000    0.000    0.000    0.000
236.80   223.977  262.612    0.000  262.612     0.000  330.742    0.000  330.742     0.000    0.000    0.000    0.000
236.90   230.416  254.617    0.000  254.617     0.000  352.878    0.000  352.878     0.000   60.320    0.000   60.320
237.00   218.227  262.150    0.000  262.150     0.000  288.718    0.000  288.718     0.000   30.060    0.000   30.060
237.10   213.920  244.926    0.000  244.926     0.000  252.834    0.000  252.834     0.000    0.000    0.000    0.000
237.20   218.823  244.518    0.000  244.518     0.000  283.011    0.000  283.011     0.000    0.000    0.000    0.000
237.30   229.432  256.512    0.000  256.512     0.000  330.136    0.000  330.136     0.000   30.261    0.000   30.261
237.40   208.263  266.575    0.000  266.575     0.000  301.516    0.000  301.516     0.000   10.154    0.000   10.154
237.50   224.621  233.543    0.000  233.543     0.000  310.508    0.000  310.508     0.000   50.568    0.000   50.568
237.60   236.254  237.655    0.000  237.655     0.000  290.620    0.000  290.620     0.000   40.616    0.000   40.616
237.70   235.148  243.019    0.000  243.019     0.000  309.557    0.000  309.557     0.000   40.414    0.000   40.414
237.80   267.983  214.972    0.000  214.972     0.000  333.509    0.000  333.509     0.000   40.012    0.000   40.012
237.90   250.719  235.044    0.000  235.044     0.000  303.418    0.000  303.418     0.000    0.000    0.000    0.000
238.00   276.104  238.598    0.000  238.598     0.000  312.670    0.000  312.670     0.000   70.876    0.000   70.876
238.10   275.092  226.282    0.000  226.282     0.000  337.746    0.000  337.746     0.000   70.273    0.000   70.273
238.20   290.309  215.455    0.000  215.455     0.000  324.862    0.000  324.862     0.000   70.474    0.000   70.474
238.30   335.546  158.761    0.000  158.761     0.000  386.168    0.000  386.168     0.000  140.345    0.000  140.345
238.40   324.527  162.599    0.000  162.599     0.000  349.333    0.000  349.333     0.000  110.687    0.000  110.687
238.50   334.201  126.775    0.000  126.775     0.000  364.465    0.000  364.465     0.000  170.203    0.000  170.203
238.60   328.524  173.613    0.000  173.613     0.000  357.979    0.000  357.979     0.000  110.084    0.000  110.084
238.70   363.406  163.264    0.000  163.264     0.000  401.127    0.000  401.127     0.000  160.854    0.000  160.854
238.80   310.640  177.095    0.000  177.095     0.000  304.628    0.000  304.628     0.000   81.030    0.000   81.030
238.90   325.403  138.995    0.000  138.995     0.000  308.260    0.000  308.260     0.000  121.042    0.000  121.042
239.00   324.532  148.075    0.000  148.075     0.000  339.389    0.000  339.389     0.000   89.977    0.000   89.977
239.10   307.827  188.915    0.000  188.915     0.000  339.648    0.000  339.648     0.000  131.196    0.000  131.196
239.20   341.420  184.006    0.000  184.006     0.000  314.572    0.000  314.572     0.000  120.238    0.000  120.238
239.30   326.865  152.895    0.000  152.895     0.000  309.816    0.000  309.816     0.000  111.492    0.000  111.492
239.40   324.669  177.471    0.000  177.471     0.000  334.719    0.000  334.719     0.000  100.131    0.000  100.131
239.50   324.725  179.398    0.000  179.398     0.000  351.494    0.000  351.494     0.000  121.444    0.000  121.444
239.60   344.204  151.412    0.000  151.412     0.000  333.941    0.000  333.941     0.000  101.137    0.000  101.137
239.70   341.674  169.716    0.000  169.716     0.000  362.303    0.000  362.303     0.000  100.332    0.000  100.332
239.80   331.185  155.919    0.000  155.919     0.000  377.349    0.000  377.349     0.000  120.037    0.000  120.037
239.90   346.484  174.930    0.000  174.930     0.000  361.352    0.000  361.352     0.000  170.806    0.000  170.806
240.00   341.087  171.472    0.000  171.472     0.000  370.863    0.000  370.863     0.000  180.960    0.000  180.960
240.10   381.355  137.459    0.000  137.459     0.000  349.419    0.000  349.419     0.000  150.096    0.000  150.096
240.20   343.846  156.871    0.000  156.871     0.000  373.544    0.000  373.544     0.000   69.670    0.000   69.670
240.30   351.576  167.312    0.000  167.312     0.000  405.537    0.000  405.537     0.000  170.404    0.000  170.404
240.40   325.292  159.786    0.000  159.786     0.000  339.043    0.000  339.043     0.000  130.593    0.000  130.593
240.50   355.920  179.891    0.000  179.891     0.000  397.496    0.000  397.496     0.000  100.131    0.000  100.131
240.60   371.774  158.952    0.000  158.952     0.000  362.303    0.000  362.303     0.000  170.404    0.000  170.404
240.70   317.144  177.556    0.000  177.556     0.000  369.134    0.000  369.134     0.000  160.653    0.000  160.653
240.80   348.705  159.006    0.000  159.006     0.000  418.767    0.000  418.767     0.000  270.335    0.000  270.335
240.90   356.736  154.959    0.000  154.959     0.000  390.578    0.000  390.578     0.000  160.250    0.000  160.250
241.00   384.505  157.642    0.000  157.642     0.000  427.846    0.000  427.846     0.000  190.310    0.000  190.310
241.10   368.432  157.443    0.000  157.443     0.000  376.052    0.000  376.052     0.000  179.553    0.000  179.553
241.20   402.751  144.482    0.000  144.482     0.000  406.402    0.000  406.402     0.000  220.369    0.000  220.369
241.30   412.768   86.176    0.000   86.176     0.000  394.123    0.000  394.123     0.000  211.422    0.000  211.422
241.40   364.378  118.752    0.000  118.752     0.000  385.909    0.000  385.909     0.000  190.310    0.000  190.310
241.50   394.764   99.830    0.000   99.830     0.000  366.669    0.000  366.669     0.000  190.310    0.000  190.310
241.60   409.151  106.171    0.000  106.171     0.000  389.886    0.000  389.886     0.000  150.298    0.000  150.298
241.70   379.585  120.124    0.000  120.124     0.000  363.427    0.000  363.427     0.000  170.002    0.000  170.002
241.80   410.352  114.121    0.000  114.121     0.000  351.494    0.000  351.494     0.000  130.593    0.000  130.593
241.90   416.101  114.699    0.000  114.699     0.000  358.066    0.000  358.066     0.000  180.156    0.000  180.156
242.00   392.573  116.106    0.000  116.106     0.000  342.156    0.000  342.156     0.000  160.854    0.000  160.854
242.10   388.629  125.686    0.000  125.686     0.000  325.986    0.000  325.986     0.000   80.226    0.000   80.226
242.20   382.897   99.267    0.000   99.267     0.000  305.234    0.000  305.234     0.000  129.789    0.000  129.789
242.30   375.502  135.317    0.000  135.317     0.000  359.795    0.000  359.795     0.000  101.137    0.000  101.137
242.40   431.865   91.362    0.000   91.362     0.000  383.487    0.000  383.487     0.000  181.966    0.000  181.966
242.50   430.094  106.882    0.000  106.882     0.000  319.933    0.000  319.933     0.000  120.640    0.000  120.640
242.60   438.431   93.972    0.000   93.972     0.000  375.965    0.000  375.965     0.000  109.682    0.000  109.682
242.70   412.227   95.279    0.000   95.279     0.000  320.798    0.000  320.798     0.000  161.256    0.000  161.256
242.80   400.374  101.243    0.000  101.243     0.000  332.385    0.000  332.385     0.000   60.521    0.000   60.521
242.90   412.745  106.516    0.000  106.516     0.000  337.918    0.000  337.918     0.000  161.658    0.000  161.658
243.00   418.976  117.604    0.000  117.604     0.000  363.340    0.000  363.340     0.000   70.876    0.000   70.876
243.10   406.270   94.524    0.000   94.524     0.000  329.878    0.000  329.878     0.000   60.119    0.000   60.119
243.20   401.230  107.579    0.000  107.579     0.000  354.348    0.000  354.348     0.000  121.042    0.000  121.042
243.30   386.425  117.294    0.000  117.294     0.000  347.257    0.000  347.257     0.000  121.243    0.000  121.243
243.40   390.788  104.706    0.000  104.706     0.000  308.519    0.000  308.519     0.000  141.350    0.000  141.350
243.50   401.782   96.758    0.000   96.758     0.000  354.693    0.000  354.693     0.000  121.243    0.000  121.243
243.60   389.243   91.785    0.000   91.785     3.805  363.081    0.000  363.081     0.000  200.263    0.000  200.263
243.70   380.237  106.510    0.000  106.510     0.000  356.769    0.000  356.769     0.000  170.002    0.000  170.002
243.80   388.836   95.391    0.000   95.391     0.000  373.371    0.000  373.371     0.000  160.653    0.000  160.653
243.90   396.499   90.221    0.000   90.221     3.805  365.329    0.000  365.329     0.000  130.392    0.000  130.392
244.00   398.139   93.605    0.000   93.605     0.000  346.393    0.000  346.393     0.000  129.588    0.000  129.588
244.10   388.728  119.730    0.000  119.730     0.000  348.382    0.000  348.382     0.000   79.824    0.000   79.824
244.20   428.554   91.165    0.000   91.165     3.805  376.657    0.000  376.657     0.000  170.002    0.000  170.002
244.30   432.263   76.650    0.000   76.650     3.805  401.386    0.000  401.386     0.000  139.742    0.000  139.742
244.40   366.602   91.180    0.000   91.180     0.000  357.028    0.000  357.028     0.000  159.848    0.000  159.848
244.50   405.871  107.482    0.000  107.482     1.816  380.115    0.000  380.115     0.000  220.570    0.000  220.570
244.60   388.480   94.870    0.000   94.870     0.000  338.783    0.000  338.783     0.000  170.605    0.000  170.605
244.70   377.928  113.837    0.000  113.837     1.902  375.662    0.000  375.662     0.000  160.250    0.000  160.250
244.80   409.841   86.513    0.000   86.513     0.000  345.269    0.000  345.269     0.000  130.191    0.000  130.191
244.90   390.639   86.501    0.000   86.501     0.000  310.249    0.000  310.249     0.000  159.446    0.000  159.446
245.00   397.599   85.598    0.000   85.598     7.263  360.487    0.000  360.487     0.000  160.250    0.000  160.250
245.10   417.882   92.631    0.000   92.631     0.000  386.687    0.000  386.687     0.000  220.369    0.000  220.369
245.20   375.791   88.715    0.000   88.715     0.000  339.129    0.000  339.129     0.000  129.990    0.000  129.990
245.30   449.965   55.679    0.000   55.679     1.902  331.001    0.000  331.001     0.000   80.226    0.000   80.226
245.40   425.875   57.406    0.000   57.406     1.816  368.958    0.000  368.958     0.000  139.943    0.000  139.943
245.50   373.041  106.350    0.000  106.350     0.000  368.395    0.000  368.395     0.000  180.357    0.000  180.357
245.60   404.175   88.166    0.000   88.166     0.000  341.633    0.000  341.633     0.000  200.564    0.000  200.564
245.70   365.520  115.426    0.000  115.426     0.000  357.323    0.000  357.323     0.000  159.747    0.000  159.747
245.80   391.029  112.182    0.000  112.182     0.000  378.989    0.000  378.989     0.000  160.451    0.000  160.451
245.90   363.717  120.844    0.000  120.844     0.000  329.570    0.000  329.570     0.000   69.670    0.000   69.670
246.00   388.206   91.119    0.000   91.119     0.000  351.667    0.000  351.667     0.000  190.511    0.000  190.511
246.10   414.865   63.715    0.000   63.715     0.000  298.094    0.000  298.094     0.000  129.990    0.000  129.990
246.20   455.871   85.389    0.000   85.389     0.000  354.734    0.000  354.734     0.000  211.020    0.000  211.020
246.30   427.854  107.369    0.000  107.369     0.000  335.930    0.000  335.930     0.000  211.020    0.000  211.020
246.40   408.798  100.991    0.000  100.991     0.000  374.708    0.000  374.708     0.000  170.605    0.000  170.605
246.50   405.178  101.875    0.000  101.875     0.000  348.295    0.000  348.295     0.000  190.310    0.000  190.310
246.60   405.593   91.266    0.000   91.266     0.000  389.708    0.000  389.708     0.000  220.771    0.000  220.771
246.70   395.172   88.999    0.000   88.999     0.000  346.771    0.000  346.771     0.000  159.747    0.000  159.747
246.80   466.082   95.184    0.000   95.184     0.000  405.018    0.000  405.018     0.000  259.577    0.000  259.577
246.90   412.499   96.084    0.000   96.084    15.218  330.391    0.000  330.391     0.000  220.570    0.000  220.570
247.00   377.638  116.897    0.000  116.897     0.000  382.709    0.000  382.709     0.000  160.250    0.000  160.250
247.10   375.308  120.223    0.000  120.223    16.343  343.665    0.000  343.665     0.000  170.806    0.000  170.806
247.20   428.158   82.128    0.000   82.128     5.707  352.445    0.000  352.445     0.000  150.700    0.000  150.700
247.30   379.140  131.101    0.000  131.101     0.000  358.585    0.000  358.585     0.000  150.097    0.000  150.097
247.40   429.899   92.137    0.000   92.137     0.000  394.729    0.000  394.729     0.000  200.062    0.000  200.062
247.50   426.074   97.674    0.000   97.674     0.000  373.457    0.000  373.457     0.000  160.451    0.000  160.451
247.60   402.380   96.462    0.000   96.462     0.000  375.619    0.000  375.619     0.000  150.298    0.000  150.298
247.70   391.249  137.030    0.000  137.030     0.000  371.123    0.000  371.123     0.000  190.310    0.000  190.310
247.80   363.089  128.583    0.000  128.583     0.000  301.170    0.000  301.170     0.000  140.345    0.000  140.345
247.90   382.407  121.863    0.000  121.863     0.000  363.081    0.000  363.081     0.000  210.618    0.000  210.618
248.00   368.462  124.799    0.000  124.799     0.000  323.212    0.000  323.212     0.000  119.534    0.000  119.534
248.10   404.395  100.960    0.000  100.960     5.448  384.439    0.000  384.439     0.000  159.647    0.000  159.647
248.20   419.187  110.990    0.000  110.990     0.000  392.135    0.000  392.135     0.000  200.263    0.000  200.263
248.30   421.224   78.396    0.000   78.396     0.000  408.131    0.000  408.131     0.000  230.121    0.000  230.121
248.40   388.636   94.250    0.000   94.250     0.000  348.987    0.000  348.987     0.000  179.352    0.000  179.352
248.50   388.329   89.657    0.000   89.657     0.000  371.901    0.000  371.901     0.000  200.665    0.000  200.665
248.60   413.108  101.779    0.000  101.779     0.000  362.390    0.000  362.390     0.000  209.009    0.000  209.009
248.70   391.880  101.060    0.000  101.060     1.816  362.822    0.000  362.822     0.000  199.257    0.000  199.257
248.80   449.737   91.334    0.000   91.334     0.000  391.226    0.000  391.226     0.000  269.932    0.000  269.932
248.90   429.137   94.263    0.000   94.263     0.000  420.150    0.000  420.150     0.000  220.369    0.000  220.369
249.00   387.030  107.416    0.000  107.416     0.000  385.217    0.000  385.217     0.000  229.116    0.000  229.116
249.10   406.809   97.395    0.000   97.395     0.000  389.454    0.000  389.454     0.000  159.647    0.000  159.647
249.20   415.378   86.795    0.000   86.795     0.000  369.047    0.000  369.047     0.000  270.737    0.000  270.737
249.30   384.312  127.574    0.000  127.574     0.000  378.991    0.000  378.991     0.000  229.920    0.000  229.920
249.40   348.003  141.169    0.000  141.169     0.000  361.611    0.000  361.611     0.000  150.096    0.000  150.096
249.50   343.416  115.931    0.000  115.931     0.000  313.102    0.000  313.102     0.000  181.362    0.000  181.362
249.60   402.510   79.721    0.000   79.721     0.000  327.110    0.000  327.110     0.000  260.583    0.000  260.583
249.70   389.080   93.588    0.000   93.588     0.000  344.318    0.000  344.318     0.000  219.766    0.000  219.766
249.80   390.838   90.305    0.000   90.305     0.000  340.340    0.000  340.340     0.000  200.062    0.000  200.062
249.90   373.618   99.734    0.000   99.734     0.000  383.228    0.000  383.228     0.000  220.168    0.000  220.168
250.00   392.517   78.059    0.000   78.059     0.000  376.354    0.000  376.354     0.000  219.967    0.000  219.967
250.10   398.801   77.749    0.000   77.749     0.000  368.269    0.000  368.269     0.000  229.920    0.000  229.920
250.20   425.286   66.629    0.000   66.629     0.000  386.556    0.000  386.556     0.000  190.712    0.000  190.712
250.30   394.911  106.739    0.000  106.739     0.000  388.503    0.000  388.503     0.000  210.014    0.000  210.014
250.40   393.079  103.807    0.000  103.807     0.000  327.405    0.000  327.405     0.000  159.949    0.000  159.949
250.50   403.309   95.507    0.000   95.507     0.000  378.819    0.000  378.819     0.000  240.074    0.000  240.074
250.60   404.983   87.930    0.000   87.930     0.000  344.655    0.000  344.655     0.000  159.646    0.000  159.646
250.70   401.751   90.701    0.000   90.701     0.000  339.735    0.000  339.735     0.000  220.772    0.000  220.772
250.80   409.301   77.130    0.000   77.130     0.000  360.141    0.000  360.141     0.000  179.151    0.000  179.151
250.90   367.862  128.098    0.000  128.098     0.000  365.848    0.000  365.848     0.000  170.806    0.000  170.806
251.00   415.475   88.038    0.000   88.038     0.000  388.330    0.000  388.330     0.000  200.263    0.000  200.263
251.10   396.828   97.662    0.000   97.662     0.000  365.762    0.000  365.762     0.000  209.210    0.000  209.210
251.20   406.209  109.710    0.000  109.710     0.000  396.112    0.000  396.112     0.000  210.216    0.000  210.216
251.30   416.020  132.929    0.000  132.929     0.000  372.679    0.000  372.679     0.000  230.523    0.000  230.523
251.40   446.158   77.706    0.000   77.706     0.000  405.450    0.000  405.450     0.000  220.168    0.000  220.168
251.50   428.672   92.828    0.000   92.828     0.000  377.175    0.000  377.175     0.000  220.973    0.000  220.973
251.60   431.927   94.911    0.000   94.911     0.000  373.284    0.000  373.284     0.000  200.062    0.000  200.062
251.70   454.566   91.109    0.000   91.109     0.000  414.011    0.000  414.011     0.000  229.920    0.000  229.920
251.80   461.579   70.645    0.000   70.645     0.000  404.240    0.000  404.240     0.000  220.168    0.000  220.168
251.90   462.469   95.420    0.000   95.420     0.000  397.409    0.000  397.409     0.000  240.677    0.000  240.677
252.00   429.515  103.552    0.000  103.552     0.000  422.485    0.000  422.485     0.000  279.684    0.000  279.684
252.10   433.347   84.864    0.000   84.864     0.000  371.555    0.000  371.555     0.000  240.074    0.000  240.074
252.20   452.115   69.928    0.000   69.928     0.000  406.748    0.000  406.748     0.000  220.369    0.000  220.369
252.30   446.897   62.078    0.000   62.078     0.000  360.055    0.000  360.055     0.000  210.819    0.000  210.819
252.40   451.081   83.711    0.000   83.711     0.000  378.559    0.000  378.559     0.000  190.109    0.000  190.109
252.50   441.835   95.123    0.000   95.123     0.000  431.564    0.000  431.564     0.000  239.873    0.000  239.873
252.60   456.595   67.263    0.000   67.263     0.000  376.138    0.000  376.138     0.000  180.759    0.000  180.759
252.70   416.836   71.280    0.000   71.280     0.000  386.255    0.000  386.255     0.000  210.618    0.000  210.618
252.80   409.779   76.917    0.000   76.917     0.000  372.420    0.000  372.420     0.000  160.049    0.000  160.049
252.90   426.065   89.192    0.000   89.192     0.000  362.649    0.000  362.649     0.000  170.605    0.000  170.605
253.00   417.910   85.075    0.000   85.075     0.000  407.353    0.000  407.353     0.000  190.310    0.000  190.310
253.10   468.450   47.627    0.000   47.627     0.000  333.421    0.000  333.421     0.000  129.789    0.000  129.789
253.20   433.040   74.732    0.000   74.732     0.000  345.309    0.000  345.309     0.000  161.055    0.000  161.055
253.30   403.606   84.499    0.000   84.499     0.000  257.545    0.000  257.545     0.000   49.764    0.000   49.764
253.40   417.082   95.264    0.000   95.264     0.000  265.587    0.000  265.587     0.000   49.764    0.000   49.764
253.50   454.913   93.102    0.000   93.102     0.000  296.932    0.000  296.932     0.000   69.670    0.000   69.670
253.60   431.477   92.414    0.000   92.414     0.000  325.205    0.000  325.205     0.000  139.339    0.000  139.339
253.70   408.348   89.822    0.000   89.822     0.000  276.785    0.000  276.785     0.000  119.434    0.000  119.434
253.80   431.710  110.348    0.000  110.348     0.000  291.874    0.000  291.874     0.000  169.198    0.000  169.198
253.90   426.489   87.577    0.000   87.577     0.000  286.426    0.000  286.426     0.000  159.245    0.000  159.245
254.00   409.283  105.908    0.000  105.908     3.632  292.696    0.000  292.696     0.000  149.292    0.000  149.292
254.10   422.939   85.987    0.000   85.987     0.000  297.970    0.000  297.970     0.000  129.387    0.000  129.387
254.20   434.677   80.521    0.000   80.521    12.711  289.019    0.000  289.019     0.000  210.216    0.000  210.216
254.30   430.238   66.546    0.000   66.546     9.079  326.028    0.000  326.028     0.000  149.895    0.000  149.895
254.40   461.758   54.762    0.000   54.762     0.000  334.156    0.000  334.156     0.000  189.104    0.000  189.104
254.50   451.426   67.531    0.000   67.531     0.000  287.075    0.000  287.075     0.000  169.198    0.000  169.198
254.60   480.086   48.394    0.000   48.394     0.000  330.222    0.000  330.222     0.000  199.458    0.000  199.458
254.70   488.680   44.223    0.000   44.223     0.000  292.392    0.000  292.392     0.000  169.198    0.000  169.198
254.80   478.732   61.857    0.000   61.857     0.000  294.941    0.000  294.941     0.000  199.257    0.000  199.257
254.90   493.501   48.902    0.000   48.902     0.000  299.871    0.000  299.871     0.000  169.198    0.000  169.198
255.00   457.025   71.191    0.000   71.191     0.000  354.909    0.000  354.909     0.000  189.908    0.000  189.908
255.10   477.972   48.427    0.000   48.427     0.000  301.256    0.000  301.256     0.000  159.245    0.000  159.245
255.20   478.262   30.820    0.000   30.820     0.000  302.811    0.000  302.811     0.000  179.754    0.000  179.754
255.30   424.221   73.983    0.000   73.983     0.000  322.915    0.000  322.915     0.000  220.973    0.000  220.973
255.40   428.665   73.856    0.000   73.856     0.000  334.371    0.000  334.371     0.000  190.309    0.000  190.309
255.50   409.609   70.884    0.000   70.884     0.000  295.245    0.000  295.245     0.000  120.238    0.000  120.238
255.60   443.808   96.582    0.000   96.582     0.000  321.878    0.000  321.878     0.000  190.913    0.000  190.913
255.70   420.542   87.816    0.000   87.816     0.000  318.290    0.000  318.290     0.000  189.506    0.000  189.506
255.80   437.193   66.849    0.000   66.849     0.000  304.584    0.000  304.584     0.000  179.151    0.000  179.151
255.90   432.314   70.966    0.000   70.966     0.000  271.034    0.000  271.034     0.000  119.434    0.000  119.434
256.00   434.245   72.601    0.000   72.601     0.000  288.068    0.000  288.068     0.000  189.104    0.000  189.104
256.10   431.612   74.276    0.000   74.276     0.000  303.590    0.000  303.590     0.000  209.612    0.000  209.612
256.20   440.993   72.786    0.000   72.786     0.000  342.457    0.000  342.457     0.000  180.156    0.000  180.156
256.30   403.136   84.496    0.000   84.496     0.000  268.050    0.000  268.050     0.000  130.492    0.000  130.492
256.40   464.551   64.608    0.000   64.608     0.000  358.193    0.000  358.193     0.000  240.878    0.000  240.878
256.50   436.566   63.545    0.000   63.545     0.000  331.171    0.000  331.171     0.000  169.801    0.000  169.801
256.60   398.487   52.311    0.000   52.311     0.000  266.538    0.000  266.538     0.000  159.446    0.000  159.446
256.70   461.732   49.083    0.000   49.083     0.000  335.540    0.000  335.540     0.000  179.553    0.000  179.553
256.80   436.484   65.164    0.000   65.164     0.000  281.152    0.000  281.152     0.000  170.203    0.000  170.203
256.90   424.901   81.200    0.000   81.200     0.000  331.820    0.000  331.820     0.000  201.469    0.000  201.469
257.00   429.270   70.078    0.000   70.078     0.000  296.888    0.000  296.888     0.000  219.766    0.000  219.766
257.10   475.745   32.723    0.000   32.723     0.000  296.844    0.000  296.844     0.000   60.320    0.000   60.320
257.20   434.720   57.158    0.000   57.158     0.000  308.302    0.000  308.302     0.000  159.245    0.000  159.245
257.30   461.870   46.298    0.000   46.298     0.000  342.673    0.000  342.673     0.000  221.073    0.000  221.073
257.40   479.256   49.308    0.000   49.308     0.000  344.879    0.000  344.879     0.000  230.121    0.000  230.121
257.50   450.474   54.230    0.000   54.230     0.000  317.727    0.000  317.727     0.000  209.411    0.000  209.411
257.60   482.369   26.987    0.000   26.987     0.000  301.645    0.000  301.645     0.000  159.647    0.000  159.647
257.70   469.904   26.747    0.000   26.747     0.000  341.419    0.000  341.419     0.000  209.411    0.000  209.411
257.80   456.216   50.423    0.000   50.423     0.000  305.924    0.000  305.924     0.000  199.458    0.000  199.458
257.90   507.520   26.634    0.000   26.634     0.000  252.833    0.000  252.833     0.000  129.789    0.000  129.789
258.00   462.474   39.683    0.000   39.683     0.000  307.221    0.000  307.221     0.000  150.096    0.000  150.096
258.10   467.241   59.169    0.000   59.169     0.000  296.672    0.000  296.672     0.000  159.245    0.000  159.245
258.20   457.825   83.857    0.000   83.857     0.000  261.219    0.000  261.219     0.000  149.493    0.000  149.493
258.30   445.035   46.258    0.000   46.258     0.000  256.508    0.000  256.508     0.000  129.387    0.000  129.387
258.40   496.405   42.448    0.000   42.448     0.000  336.099    0.000  336.099     0.000  189.908    0.000  189.908
258.50   485.911   22.561    0.000   22.561     0.000  275.488    0.000  275.488     0.000  150.097    0.000  150.097
258.60   426.768   78.090    0.000   78.090     0.000  273.109    0.000  273.109     0.000  159.446    0.000  159.446
258.70   460.909   45.999    0.000   45.999     0.000  246.866    0.000  246.866     0.000   59.918    0.000   59.918
258.80   462.846   42.863    0.000   42.863     0.000  237.266    0.000  237.266     0.000  109.481    0.000  109.481
258.90   459.284   51.925    0.000   51.925     0.000  281.321    0.000  281.321     0.000  230.322    0.000  230.322
259.00   451.542   58.617    0.000   58.617     0.000  329.482    0.000  329.482     0.000  170.203    0.000  170.203
259.10   457.916   40.090    0.000   40.090     0.000  278.860    0.000  278.860     0.000  159.245    0.000  159.245
259.20   467.364   54.198    0.000   54.198     0.000  328.620    0.000  328.620     0.000  231.328    0.000  231.328
259.30   430.337   64.542    0.000   64.542     0.000  281.539    0.000  281.539     0.000   99.729    0.000   99.729
259.40   460.037   80.999    0.000   80.999     0.000  345.698    0.000  345.698     0.000  211.422    0.000  211.422
259.50   399.178   82.917    0.000   82.917     0.000  275.917    0.000  275.917     0.000  160.653    0.000  160.653
259.60   393.693   86.891    0.000   86.891     0.000  313.013    0.000  313.013     0.000  151.102    0.000  151.102
259.70   400.090   85.085    0.000   85.085     0.000  339.989    0.000  339.989     0.000  161.055    0.000  161.055
259.80   453.236   46.178    0.000   46.178     3.632  324.944    0.000  324.944     0.000  161.256    0.000  161.256
259.90   390.013  119.494    0.000  119.494     0.000  297.058    0.000  297.058     0.000  150.298    0.000  150.298
260.00   423.151   91.628    0.000   91.628     0.000  305.924    0.000  305.924     0.000  150.298    0.000  150.298
260.10   413.400   91.894    0.000   91.894     0.000  297.017    0.000  297.017     0.000  171.611    0.000  171.611
260.20   419.626   64.850    0.000   64.850    12.711  281.493    0.000  281.493     0.000  140.948    0.000  140.948
260.30   429.991   62.649    0.000   62.649     0.000  277.430    0.000  277.430     0.000  119.635    0.000  119.635
260.40   389.958   86.947    0.000   86.947     0.000  295.720    0.000  295.720     0.000  120.439    0.000  120.439
260.50   390.025   80.025    0.000   80.025     0.000  273.368    0.000  273.368     0.000  169.298    0.000  169.298
260.60   431.849   59.765    0.000   59.765     1.816  256.206    0.000  256.206     0.000   60.119    0.000   60.119
260.70   462.761   44.744    0.000   44.744     0.000  291.744    0.000  291.744     0.000  189.908    0.000  189.908
260.80   427.691   83.970    0.000   83.970     0.000  301.598    0.000  301.598     0.000  129.387    0.000  129.387
260.90   441.840   91.271    0.000   91.271     0.000  272.414    0.000  272.414     0.000  110.285    0.000  110.285
261.00   453.443   64.739    0.000   64.739     0.000  273.846    0.000  273.846     0.000   90.179    0.000   90.179
261.10   471.014   44.306    0.000   44.306     0.000  298.963    0.000  298.963     0.000  159.245    0.000  159.245
261.20   440.204   47.181    0.000   47.181     0.000  259.101    0.000  259.101     0.000  129.588    0.000  129.588
261.30   431.479   58.232    0.000   58.232     0.000  260.355    0.000  260.355     0.000   59.717    0.000   59.717
261.40   420.491   85.275    0.000   85.275     9.079  293.733    0.000  293.733     0.000   49.764    0.000   49.764
261.50   438.950   57.864    0.000   57.864     1.816  237.485    0.000  237.485     0.000    0.000    0.000    0.000
261.60   429.324   53.987    0.000   53.987     0.000  232.556    0.000  232.556     0.000    9.953    0.000    9.953
261.70   434.882   58.145    0.000   58.145    18.158  235.108    0.000  235.108     0.000   99.528    0.000   99.528
261.80   387.623   60.527    0.000   60.527    16.343  235.194    0.000  235.194     0.000   40.012    0.000   40.012
261.90   406.648   68.449    0.000   68.449    25.422  218.937    0.000  218.937     0.000   59.717    0.000   59.717
262.00   419.020   69.081    0.000   69.081    30.956  268.398    0.000  268.398     0.000  119.635    0.000  119.635
262.10   429.024   46.702    0.000   46.702    21.877  205.968    0.000  205.968     0.000   99.528    0.000   99.528
262.20   434.003   49.846    0.000   49.846     5.534  230.741    0.000  230.741     0.000  139.339    0.000  139.339
262.30   413.113   45.124    0.000   45.124    23.649  246.781    0.000  246.781     0.000  149.493    0.000  149.493
262.40   401.356   83.499    0.000   83.499     0.000  217.641    0.000  217.641     0.000   39.811    0.000   39.811
262.50   392.509   63.457    0.000   63.457     0.000  241.203    0.000  241.203     0.000  120.037    0.000  120.037
262.60   355.008  102.859    0.000  102.859     0.000  212.669    0.000  212.669     0.000   99.528    0.000   99.528
262.70   356.434   72.571    0.000   72.571     0.000  185.214    0.000  185.214     0.000   19.906    0.000   19.906
262.80   353.207   89.952    0.000   89.952     0.000  231.995    0.000  231.995     0.000   89.575    0.000   89.575
262.90   381.054   92.967    0.000   92.967     0.000  258.928    0.000  258.928     0.000   89.575    0.000   89.575
263.00   382.160   98.475    0.000   98.475    16.343  304.800    0.000  304.800     0.000  129.387    0.000  129.387
263.10   431.155   77.365    0.000   77.365     3.632  338.694    0.000  338.694     0.000  169.399    0.000  169.399
263.20   430.961   74.332    0.000   74.332     1.816  296.283    0.000  296.283     0.000  179.151    0.000  179.151
263.30   411.387   63.215    0.000   63.215     0.000  234.587    0.000  234.587     0.000   20.107    0.000   20.107
263.40   405.950   78.478    0.000   78.478     0.000  279.120    0.000  279.120     0.000   69.670    0.000   69.670
263.50   432.836   73.758    0.000   73.758     0.000  331.733    0.000  331.733     0.000   89.776    0.000   89.776
263.60   421.616   79.198    0.000   79.198     0.000  284.741    0.000  284.741     0.000   69.670    0.000   69.670
263.70   414.014   67.672    0.000   67.672     0.000  273.281    0.000  273.281     0.000   20.107    0.000   20.107
263.80   462.740   71.914    0.000   71.914     0.000  324.341    0.000  324.341     0.000  150.298    0.000  150.298
263.90   464.697   84.625    0.000   84.625     0.000  351.753    0.000  351.753     0.000  160.653    0.000  160.653
264.00   454.724   72.015    0.000   72.015     9.294  322.352    0.000  322.352     0.000  190.109    0.000  190.109
264.10   465.069   42.898    0.000   42.898     9.079  283.184    0.000  283.184     0.000  129.387    0.000  129.387
264.20   459.865   71.095    0.000   71.095    22.136  263.338    0.000  263.338     0.000  119.434    0.000  119.434
264.30   430.784   85.174    0.000   85.174     0.000  286.945    0.000  286.945     0.000  109.682    0.000  109.682
264.40   447.372   64.163    0.000   64.163     0.000  255.340    0.000  255.340     0.000  129.588    0.000  129.588
264.50   443.087   87.779    0.000   87.779     0.000  273.801    0.000  273.801     0.000  139.842    0.000  139.842
264.60   389.019  130.786    0.000  130.786     0.000  322.222    0.000  322.222     0.000  129.588    0.000  129.588
264.70   379.535  108.648    0.000  108.648     0.000  254.562    0.000  254.562     0.000   59.717    0.000   59.717
264.80   456.764   67.653    0.000   67.653     0.000  263.036    0.000  263.036     0.000   80.025    0.000   80.025
264.90   442.313   77.206    0.000   77.206     0.000  218.419    0.000  218.419     0.000   99.528    0.000   99.528
265.00   422.070   73.560    0.000   73.560     0.000  226.201    0.000  226.201     0.000  109.481    0.000  109.481
265.10   416.950   69.569    0.000   69.569     0.000  248.162    0.000  248.162     0.000  109.481    0.000  109.481
265.20   411.215   93.814    0.000   93.814     0.000  262.949    0.000  262.949     0.000  150.499    0.000  150.499
265.30   394.655   86.822    0.000   86.822     0.000  284.092    0.000  284.092     0.000  179.352    0.000  179.352
265.40   415.195   66.163    0.000   66.163     0.000  250.930    0.000  250.930     0.000  119.434    0.000  119.434
265.50   442.035   30.497    0.000   30.497     0.000  289.712    0.000  289.712     0.000  221.174    0.000  221.174
265.60   393.769   77.296    0.000   77.296     0.000  249.894    0.000  249.894     0.000   59.918    0.000   59.918
265.70   454.762   62.415    0.000   62.415     0.000  290.099    0.000  290.099     0.000  129.990    0.000  129.990
265.80   387.256   89.807    0.000   89.807     0.000  257.502    0.000  257.502     0.000  150.298    0.000  150.298
265.90   397.417   59.888    0.000   59.888     0.000  195.073    0.000  195.073     0.000   19.906    0.000   19.906
266.00   414.003   55.209    0.000   55.209     0.000  241.247    0.000  241.247     0.000  169.198    0.000  169.198
266.10   410.539   82.702    0.000   82.702     0.000  239.517    0.000  239.517     0.000   99.528    0.000   99.528
266.20   429.205   64.707    0.000   64.707     0.000  280.546    0.000  280.546     0.000   19.906    0.000   19.906
266.30   428.858   67.849    0.000   67.849     0.000  207.134    0.000  207.134     0.000   39.811    0.000   39.811
266.40   398.728   60.901    0.000   60.901     0.000  230.308    0.000  230.308     0.000   89.575    0.000   89.575
266.50   440.013   54.613    0.000   54.613     0.000  300.778    0.000  300.778     0.000  131.598    0.000  131.598
266.60   411.659   61.254    0.000   61.254     0.000  300.303    0.000  300.303     0.000  171.209    0.000  171.209
266.70   425.092   55.559    0.000   55.559     0.000  296.585    0.000  296.585     0.000  140.345    0.000  140.345
266.80   427.418   35.010    0.000   35.010     0.000  264.289    0.000  264.289     0.000   99.528    0.000   99.528
266.90   462.596   40.611    0.000   40.611     0.000  248.337    0.000  248.337     0.000  129.588    0.000  129.588
267.00   466.339   33.678    0.000   33.678     0.000  258.886    0.000  258.886     0.000  119.434    0.000  119.434
267.10   463.882   22.913    0.000   22.913     0.000  301.990    0.000  301.990     0.000  189.707    0.000  189.707
267.20   430.850   51.625    0.000   51.625     0.000  246.218    0.000  246.218     0.000   99.729    0.000   99.729
267.30   412.725   94.362    0.000   94.362     0.000  296.109    0.000  296.109     0.000   80.025    0.000   80.025
267.40   442.621  112.987    0.000  112.987     0.000  260.182    0.000  260.182     0.000   70.072    0.000   70.072
267.50   386.555   87.445    0.000   87.445     0.000  206.702    0.000  206.702     0.000   29.858    0.000   29.858
267.60   421.421   93.418    0.000   93.418     0.000  257.200    0.000  257.200     0.000   30.060    0.000   30.060
267.70   409.899   68.872    0.000   68.872     0.000  299.048    0.000  299.048     0.000  111.089    0.000  111.089
267.80   360.910  105.750    0.000  105.750     0.000  274.319    0.000  274.319     0.000   59.717    0.000   59.717
267.90   312.022  133.131    0.000  133.131     0.000  225.811    0.000  225.811     0.000   39.811    0.000   39.811
268.00   288.896  142.135    0.000  142.135     0.000  247.341    0.000  247.341     0.000   10.154    0.000   10.154
268.10   358.632  122.076    0.000  122.076     0.000  292.219    0.000  292.219     0.000   79.623    0.000   79.623
268.20   299.530  141.353    0.000  141.353     0.000  235.279    0.000  235.279     0.000   19.906    0.000   19.906
268.30   347.392  120.326    0.000  120.326     0.000  219.368    0.000  219.368     0.000    0.000    0.000    0.000
268.40   344.249  134.392    0.000  134.392     0.000  241.679    0.000  241.679     0.000   19.906    0.000   19.906
268.50   364.104  142.169    0.000  142.169     0.000  266.191    0.000  266.191     0.000  109.481    0.000  109.481
268.60   342.640  108.804    0.000  108.804     0.000  236.015    0.000  236.015     0.000   59.918    0.000   59.918
268.70   348.406  133.486    0.000  133.486     0.000  263.598    0.000  263.598     0.000   69.670    0.000   69.670
268.80   328.864  136.780    0.000  136.780     0.000  214.009    0.000  214.009     0.000   60.320    0.000   60.320
268.90   350.773  128.392    0.000  128.392     0.000  236.878    0.000  236.878     0.000  109.682    0.000  109.682
269.00   337.735  130.624    0.000  130.624     0.000  224.082    0.000  224.082     0.000   40.213    0.000   40.213
269.10   330.948  130.974    0.000  130.974     0.000  216.128    0.000  216.128     0.000   89.977    0.000   89.977
269.20   327.965  148.280    0.000  148.280     0.000  259.619    0.000  259.619     0.000   80.025    0.000   80.025
269.30   383.115  119.683    0.000  119.683     0.000  273.499    0.000  273.499     0.000  159.848    0.000  159.848
269.40   373.120  126.257    0.000  126.257     0.000  278.295    0.000  278.295     0.000   89.776    0.000   89.776
269.50   375.395  108.687    0.000  108.687     0.000  273.672    0.000  273.672     0.000  159.245    0.000  159.245
269.60   377.775   96.311    0.000   96.311     0.000  217.987    0.000  217.987     0.000   49.764    0.000   49.764
269.70   358.798   93.289    0.000   93.289     0.000  264.764    0.000  264.764     0.000   90.782    0.000   90.782
269.80   362.850   83.161    0.000   83.161     0.000  243.926    0.000  243.926     0.000  139.541    0.000  139.541
269.90   395.388   73.845    0.000   73.845     0.000  231.950    0.000  231.950     0.000  160.854    0.000  160.854
270.00   423.037   46.067    0.000   46.067     0.000  235.755    0.000  235.755     0.000   59.717    0.000   59.717
270.10   454.506   43.080    0.000   43.080     0.000  257.286    0.000  257.286     0.000   69.670    0.000   69.670
270.20   424.371   51.029    0.000   51.029     0.000  280.242    0.000  280.242     0.000   99.729    0.000   99.729
270.30   457.790   46.547    0.000   46.547     0.000  290.748    0.000  290.748     0.000  119.434    0.000  119.434
270.40   445.690   81.759    0.000   81.759     0.000  329.659    0.000  329.659     0.000  180.256    0.000  180.256
270.50   381.857  113.638    0.000  113.638     0.000  368.830    0.000  368.830     0.000   80.025    0.000   80.025
270.60   376.437  102.152    0.000  102.152     0.000  275.531    0.000  275.531     0.000  150.097    0.000  150.097
270.70   403.873   93.745    0.000   93.745     0.000  280.675    0.000  280.675     0.000  119.434    0.000  119.434
270.80   413.738   89.678    0.000   89.678     0.000  318.764    0.000  318.764     0.000  119.434    0.000  119.434
270.90   418.022   80.220    0.000   80.220     0.000  269.391    0.000  269.391     0.000  119.434    0.000  119.434
271.00   426.302   70.014    0.000   70.014     0.000  264.677    0.000  264.677     0.000  129.387    0.000  129.387
271.10   405.937   81.053    0.000   81.053     0.000  278.254    0.000  278.254     0.000   49.764    0.000   49.764
271.20   462.131   63.714    0.000   63.714     0.000  285.301    0.000  285.301     0.000  109.481    0.000  109.481
271.30   436.410   85.742    0.000   85.742     0.000  282.362    0.000  282.362     0.000  119.434    0.000  119.434
271.40   445.395   94.145    0.000   94.145     0.000  329.659    0.000  329.659     0.000  169.198    0.000  169.198
271.50   413.841  102.200    0.000  102.200     0.000  286.079    0.000  286.079     0.000  149.292    0.000  149.292
271.60   423.702   78.646    0.000   78.646     0.000  299.308    0.000  299.308     0.000  129.688    0.000  129.688
271.70   434.989   80.714    0.000   80.714     0.000  273.456    0.000  273.456     0.000   79.623    0.000   79.623
271.80   433.787   78.244    0.000   78.244     0.000  277.389    0.000  277.389     0.000  119.434    0.000  119.434
271.90   453.483   53.775    0.000   53.775     0.000  244.661    0.000  244.661     0.000   99.930    0.000   99.930
272.00   462.493   41.664    0.000   41.664     0.000  275.618    0.000  275.618     0.000  119.434    0.000  119.434
272.10   453.590   37.188    0.000   37.188     0.000  264.246    0.000  264.246     0.000   89.977    0.000   89.977
272.20   514.924   36.082    0.000   36.082     0.000  317.770    0.000  317.770     0.000  139.339    0.000  139.339
272.30   558.026   46.141    0.000   46.141     0.000  320.279    0.000  320.279     0.000   79.623    0.000   79.623
272.40   495.958   77.524    0.000   77.524     0.000  284.740    0.000  284.740     0.000   59.717    0.000   59.717
272.50   507.998   83.669    0.000   83.669     0.000  254.692    0.000  254.692     0.000  169.399    0.000  169.399
272.60   460.651  108.699    0.000  108.699     0.000  328.579    0.000  328.579     0.000  159.245    0.000  159.245
272.70   498.233   89.989    0.000   89.989     0.000  269.090    0.000  269.090     0.000  149.292    0.000  149.292
272.80   503.903  118.025    0.000  118.025     0.000  354.348    0.000  354.348     0.000  189.104    0.000  189.104
272.90   477.121  114.167    0.000  114.167     0.000  297.408    0.000  297.408     0.000  139.541    0.000  139.541
273.00   570.941   49.547    0.000   49.547     0.000  308.129    0.000  308.129     0.000   99.528    0.000   99.528
273.10   475.311  129.138    0.000  129.138     0.000  310.419    0.000  310.419     0.000  179.553    0.000  179.553
273.20   481.158  102.120    0.000  102.120     0.000  358.021    0.000  358.021     0.000  189.506    0.000  189.506
273.30   554.660   51.381    0.000   51.381     0.000  328.708    0.000  328.708     0.000  149.996    0.000  149.996
273.40   556.367   28.960    0.000   28.960     0.000  372.547    0.000  372.547     0.000  230.020    0.000  230.020
273.50   526.610   60.091    0.000   60.091     0.000  336.447    0.000  336.447     0.000  169.399    0.000  169.399
273.60   536.522   18.080    0.000   18.080     0.000  308.689    0.000  308.689     0.000   70.272    0.000   70.272
273.70   505.465   25.704    0.000   25.704     0.000  303.848    0.000  303.848     0.000   40.213    0.000   40.213
273.80   434.747   64.456    0.000   64.456     0.000  271.035    0.000  271.035     0.000  149.292    0.000  149.292
273.90   449.650   57.586    0.000   57.586     0.000  272.114    0.000  272.114     0.000   40.113    0.000   40.113
274.00   411.105  100.145    0.000  100.145     0.000  268.093    0.000  268.093     0.000   69.971    0.000   69.971
274.10   392.630   94.302    0.000   94.302     0.000  266.841    0.000  266.841     0.000   59.717    0.000   59.717
274.20   457.909  101.152    0.000  101.152     0.000  277.779    0.000  277.779     0.000  129.387    0.000  129.387
274.30   469.633   94.015    0.000   94.015     0.000  293.948    0.000  293.948     0.000   89.776    0.000   89.776
274.40   478.656   76.502    0.000   76.502     0.000  316.041    0.000  316.041     0.000  159.647    0.000  159.647
274.50   471.383   82.817    0.000   82.817     0.000  298.229    0.000  298.229     0.000   79.623    0.000   79.623
274.60   529.165   66.700    0.000   66.700     0.000  322.181    0.000  322.181     0.000   80.226    0.000   80.226
274.70   492.643   99.917    0.000   99.917     0.000  244.316    0.000  244.316     0.000   99.528    0.000   99.528
274.80   460.103  103.862    0.000  103.862     0.000  294.079    0.000  294.079     0.000   30.261    0.000   30.261
274.90   395.435  138.295    0.000  138.295     0.000  270.991    0.000  270.991     0.000   79.623    0.000   79.623
275.00   415.301  113.638    0.000  113.638     0.000  248.423    0.000  248.423     0.000   29.858    0.000   29.858
275.10   420.949  100.823    0.000  100.823     0.000  283.227    0.000  283.227     0.000   49.965    0.000   49.965
275.20   403.910  117.761    0.000  117.761     0.000  285.474    0.000  285.474     0.000   89.575    0.000   89.575
275.30   455.178  122.562    0.000  122.562     0.000  337.399    0.000  337.399     0.000  129.387    0.000  129.387
275.40   422.767  128.485    0.000  128.485     0.000  308.777    0.000  308.777     0.000   80.025    0.000   80.025
275.50   432.000  114.752    0.000  114.752     0.000  281.238    0.000  281.238     0.000   20.107    0.000   20.107
275.60   426.039  132.820    0.000  132.820     0.000  268.179    0.000  268.179     0.000   40.012    0.000   40.012
275.70   436.298  109.968    0.000  109.968     0.000  290.576    0.000  290.576     0.000   49.764    0.000   49.764
275.80   456.883   51.291    0.000   51.291     0.000  276.266    0.000  276.266     0.000   49.764    0.000   49.764
275.90   504.112   53.195    0.000   53.195     0.000  276.956    0.000  276.956     0.000   79.623    0.000   79.623
276.00   523.448   44.553    0.000   44.553     0.000  268.484    0.000  268.484     0.000   79.623    0.000   79.623
276.10   484.280   65.339    0.000   65.339     0.000  314.700    0.000  314.700     0.000   89.575    0.000   89.575
276.20   493.039   42.751    0.000   42.751     0.000  288.630    0.000  288.630     0.000   89.575    0.000   89.575
276.30   503.586   67.395    0.000   67.395     0.000  361.609    0.000  361.609     0.000   99.528    0.000   99.528
276.40   440.049   74.800    0.000   74.800     0.000  295.548    0.000  295.548     0.000   49.764    0.000   49.764
276.50   462.510   70.889    0.000   70.889     0.000  291.917    0.000  291.917     0.000   29.858    0.000   29.858
276.60   502.848   57.172    0.000   57.172     0.000  338.739    0.000  338.739     0.000   89.575    0.000   89.575
276.70   399.864   83.787    0.000   83.787     0.000  274.148    0.000  274.148     0.000   29.858    0.000   29.858
276.80   392.658  122.968    0.000  122.968     0.000  296.153    0.000  296.153     0.000  129.387    0.000  129.387
276.90   443.362   65.311    0.000   65.311     0.000  298.617    0.000  298.617     0.000   49.965    0.000   49.965
277.00   443.225   95.094    0.000   95.094     0.000  362.691    0.000  362.691     0.000  139.339    0.000  139.339
277.10   436.776  100.480    0.000  100.480     0.000  299.223    0.000  299.223     0.000  109.883    0.000  109.883
277.20   443.459   97.133    0.000   97.133     0.000  299.354    0.000  299.354     0.000   69.670    0.000   69.670
277.30   474.033   96.849    0.000   96.849     0.000  312.410    0.000  312.410     0.000   20.107    0.000   20.107
277.40   497.040   78.705    0.000   78.705     0.000  321.143    0.000  321.143     0.000   90.179    0.000   90.179
277.50   462.382   84.377    0.000   84.377     0.000  313.275    0.000  313.275     0.000   40.012    0.000   40.012
277.60   456.569   77.565    0.000   77.565     0.000  290.318    0.000  290.318     0.000   49.764    0.000   49.764
277.70   417.429  100.867    0.000  100.867     0.000  302.810    0.000  302.810     0.000    9.953    0.000    9.953
277.80   359.350  149.646    0.000  149.646     0.000  274.709    0.000  274.709     0.000   29.858    0.000   29.858
277.90   397.180  115.195    0.000  115.195     0.000  311.283    0.000  311.283     0.000   89.776    0.000   89.776
278.00   361.903  147.800    0.000  147.800     0.000  234.975    0.000  234.975     0.000   89.877    0.000   89.877
278.10   384.094  168.746    0.000  168.746     0.000  380.416    0.000  380.416     0.000   89.575    0.000   89.575
278.20   317.925  189.920    0.000  189.920     0.000  341.981    0.000  341.981     0.000  210.115    0.000  210.115
278.30   277.553  238.784    0.000  238.784     0.000  321.920    0.000  321.920     0.000  109.481    0.000  109.481
278.40   302.287  179.756    0.000  179.756     0.000  310.681    0.000  310.681     0.000  119.434    0.000  119.434
278.50   337.092  195.082    0.000  195.082     0.000  281.929    0.000  281.929     0.000   30.462    0.000   30.462
278.60   346.325  189.154    0.000  189.154     0.000  275.487    0.000  275.487     0.000   80.427    0.000   80.427
278.70   359.366  135.688    0.000  135.688     0.000  320.796    0.000  320.796     0.000   49.965    0.000   49.965
278.80   383.331  148.414    0.000  148.414     0.000  364.983    0.000  364.983     0.000  169.399    0.000  169.399
278.90   327.885  163.267    0.000  163.267     0.000  328.493    0.000  328.493     0.000   89.575    0.000   89.575
279.00   373.134  151.219    0.000  151.219     0.000  381.412    0.000  381.412     0.000  129.588    0.000  129.588
279.10   343.224  149.836    0.000  149.836     0.000  285.648    0.000  285.648     0.000  129.588    0.000  129.588
279.20   344.082  134.741    0.000  134.741     0.000  329.961    0.000  329.961     0.000   99.528    0.000   99.528
279.30   355.072  124.742    0.000  124.742     0.000  295.203    0.000  295.203     0.000   39.811    0.000   39.811
279.40   327.758  149.530    0.000  149.530     0.000  282.231    0.000  282.231     0.000   40.213    0.000   40.213
279.50   350.051  140.740    0.000  140.740     0.000  257.804    0.000  257.804     0.000   89.776    0.000   89.776
279.60   313.269  140.396    0.000  140.396     0.000  263.337    0.000  263.337     0.000   29.858    0.000   29.858
279.70   310.944  156.999    0.000  156.999     0.000  257.718    0.000  257.718     0.000   49.965    0.000   49.965
279.80   332.005  151.575    0.000  151.575     0.000  261.394    0.000  261.394     0.000    0.000    0.000    0.000
279.90   305.420  142.946    0.000  142.946     0.000  201.341    0.000  201.341     0.000    0.000    0.000    0.000
280.00   317.228  145.813    0.000  145.813     0.000  237.697    0.000  237.697     0.000   20.207    0.000   20.207
280.10   332.392  116.848    0.000  116.848     0.000  222.265    0.000  222.265     0.000   20.207    0.000   20.207
280.20   329.485  127.639    0.000  127.639     0.000  257.802    0.000  257.802     0.000   50.166    0.000   50.166
280.30   315.402  138.535    0.000  138.535     0.000  245.135    0.000  245.135     0.000   10.154    0.000   10.154
280.40   322.420  143.961    0.000  143.961     0.000  265.672    0.000  265.672     0.000   10.154    0.000   10.154
280.50   276.623  151.933    0.000  151.933     0.000  207.996    0.000  207.996     0.000   10.154    0.000   10.154
280.60   296.811  120.214    0.000  120.214     0.000  195.067    0.000  195.067     0.000    0.000    0.000    0.000
280.70   343.544  108.812    0.000  108.812     0.000  257.414    0.000  257.414     0.000   30.060    0.000   30.060
280.80   354.856  111.994    0.000  111.994     0.000  301.471    0.000  301.471     0.000  199.458    0.000  199.458
280.90   356.082  116.741    0.000  116.741     0.000  314.658    0.000  314.658     0.000  109.481    0.000  109.481
281.00   311.039  153.467    0.000  153.467     0.000  288.197    0.000  288.197     0.000  119.434    0.000  119.434
281.10   295.282  188.937    0.000  188.937     0.000  249.200    0.000  249.200     0.000   29.858    0.000   29.858
281.20   278.518  200.415    0.000  200.415     0.000  285.864    0.000  285.864     0.000    9.953    0.000    9.953
281.30   336.676  163.077    0.000  163.077     0.000  291.743    0.000  291.743     0.000  119.434    0.000  119.434
281.40   296.972  164.077    0.000  164.077     0.000  248.034    0.000  248.034     0.000   49.764    0.000   49.764
281.50   303.261  175.489    0.000  175.489     0.000  319.068    0.000  319.068     0.000  119.434    0.000  119.434
281.60   354.139  133.644    0.000  133.644     0.000  253.871    0.000  253.871     0.000   19.906    0.000   19.906
281.70   323.372  137.810    0.000  137.810     0.000  252.401    0.000  252.401     0.000    0.000    0.000    0.000
281.80   318.494  153.224    0.000  153.224     0.000  273.974    0.000  273.974     0.000   50.166    0.000   50.166
281.90   316.727  165.536    0.000  165.536     0.000  297.061    0.000  297.061     0.000    0.000    0.000    0.000
282.00   337.354  151.802    0.000  151.802     0.000  238.912    0.000  238.912     0.000  109.481    0.000  109.481
282.10   352.373  130.113    0.000  130.113     0.000  231.995    0.000  231.995     0.000    9.953    0.000    9.953
282.20   382.834  119.683    0.000  119.683     0.000  247.992    0.000  247.992     0.000   79.623    0.000   79.623
282.30   365.845  138.185    0.000  138.185     0.000  291.181    0.000  291.181     0.000   70.876    0.000   70.876
282.40   344.812  120.883    0.000  120.883     0.000  297.797    0.000  297.797     0.000   59.717    0.000   59.717
282.50   339.195  138.638    0.000  138.638     0.000  281.540    0.000  281.540     0.000   79.623    0.000   79.623
282.60   367.334  124.983    0.000  124.983     0.000  290.836    0.000  290.836     0.000   69.670    0.000   69.670
282.70   410.285  146.151    0.000  146.151     0.000  279.380    0.000  279.380     0.000    9.953    0.000    9.953
282.80   406.382  110.763    0.000  110.763     0.000  308.087    0.000  308.087     0.000  119.434    0.000  119.434
282.90   355.649  143.766    0.000  143.766     0.000  304.973    0.000  304.973     0.000   89.575    0.000   89.575
283.00   344.269  143.784    0.000  143.784     0.000  298.316    0.000  298.316     0.000   80.025    0.000   80.025
283.10   353.080  142.043    0.000  142.043     0.000  295.592    0.000  295.592     0.000   19.906    0.000   19.906
283.20   352.340  176.940    0.000  176.940     0.000  297.321    0.000  297.321     0.000   49.764    0.000   49.764
283.30   353.532  145.316    0.000  145.316     0.000  252.745    0.000  252.745     0.000   29.858    0.000   29.858
283.40   360.936  184.632    0.000  184.632     0.000  277.520    0.000  277.520     0.000   89.776    0.000   89.776
283.50   349.415  176.166    0.000  176.166     0.000  306.790    0.000  306.790     0.000   29.858    0.000   29.858
283.60   346.883  165.343    0.000  165.343     0.000  282.794    0.000  282.794     0.000   79.623    0.000   79.623
283.70   351.968  169.335    0.000  169.335     0.000  254.779    0.000  254.779     0.000   19.906    0.000   19.906
283.80   321.750  178.207    0.000  178.207     0.000  285.691    0.000  285.691     0.000   49.764    0.000   49.764
283.90   343.897  155.862    0.000  155.862     0.000  300.735    0.000  300.735     0.000   19.906    0.000   19.906
284.00   320.981  159.803    0.000  159.803     0.000  236.404    0.000  236.404     0.000    9.953    0.000    9.953
284.10   312.726  165.921    0.000  165.921     0.000  264.593    0.000  264.593     0.000    0.000    0.000    0.000
284.20   335.348  161.890    0.000  161.890     0.000  232.124    0.000  232.124     0.000   29.858    0.000   29.858
284.30   332.097  166.551    0.000  166.551     0.000  290.273    0.000  290.273     0.000   49.764    0.000   49.764
284.40   328.199  144.950    0.000  144.950     0.000  269.003    0.000  269.003     0.000   29.858    0.000   29.858
284.50   349.861  149.706    0.000  149.706     0.000  236.232    0.000  236.232     0.000    0.000    0.000    0.000
284.60   250.107  210.174    0.000  210.174     0.000  249.330    0.000  249.330     0.000    0.000    0.000    0.000
284.70   270.456  198.783    0.000  198.783     0.000  245.223    0.000  245.223     0.000    0.000    0.000    0.000
284.80   317.626  182.283    0.000  182.283     0.000  279.380    0.000  279.380     0.000   89.575    0.000   89.575
284.90   297.945  224.192    0.000  224.192     0.000  278.512    0.000  278.512     0.000   99.528    0.000   99.528
285.00   289.792  206.663    0.000  206.663     0.000  273.412    0.000  273.412     0.000   69.670    0.000   69.670
285.10   296.466  191.920    0.000  191.920     0.000  289.840    0.000  289.840     0.000  119.434    0.000  119.434
285.20   265.985  204.638    0.000  204.638     0.000  258.582    0.000  258.582     0.000   59.717    0.000   59.717
285.30   307.529  182.187    0.000  182.187     0.000  305.146    0.000  305.146     0.000   99.528    0.000   99.528
285.40   294.947  198.661    0.000  198.661     0.000  273.845    0.000  273.845     0.000   29.858    0.000   29.858
285.50   293.073  215.399    0.000  215.399     0.000  272.419    0.000  272.419     0.000   59.717    0.000   59.717
285.60   291.452  204.576    0.000  204.576     0.000  290.575    0.000  290.575     0.000   10.154    0.000   10.154
285.70   308.975  198.299    0.000  198.299     0.000  307.568    0.000  307.568     0.000  129.387    0.000  129.387
285.80   275.390  230.993    0.000  230.993     0.000  288.067    0.000  288.067     0.000   59.717    0.000   59.717
285.90   302.542  227.711    0.000  227.711     0.000  313.707    0.000  313.707     0.000  119.434    0.000  119.434
286.00   295.164  227.771    0.000  227.771     0.000  311.545    0.000  311.545     0.000  149.493    0.000  149.493
286.10   274.870  265.700    0.000  265.700     0.000  385.562    0.000  385.562     0.000  179.151    0.000  179.151
286.20   282.665  245.390    0.000  245.390     0.000  348.640    0.000  348.640     0.000   49.764    0.000   49.764
286.30   317.281  235.688    0.000  235.688     0.000  336.276    0.000  336.276     0.000  169.399    0.000  169.399
286.40   258.898  238.283    0.000  238.283     0.000  326.461    0.000  326.461     0.000  119.434    0.000  119.434
286.50   310.125  237.651    0.000  237.651     0.000  330.049    0.000  330.049     0.000  150.700    0.000  150.700
286.60   267.144  242.774    0.000  242.774     0.000  335.495    0.000  335.495     0.000   50.166    0.000   50.166
286.70   366.775  171.199    0.000  171.199     0.000  312.929    0.000  312.929     0.000  189.104    0.000  189.104
286.80   362.419  180.324    0.000  180.324     0.000  354.346    0.000  354.346     0.000  190.109    0.000  190.109
286.90   316.217  200.332    0.000  200.332     0.000  355.078    0.000  355.078     0.000  139.541    0.000  139.541
287.00   356.731  168.549    0.000  168.549     0.000  277.995    0.000  277.995     0.000   99.528    0.000   99.528
287.10   336.469  162.608    0.000  162.608     0.000  334.459    0.000  334.459     0.000  238.868    0.000  238.868
287.20   302.361  183.336    0.000  183.336     0.000  324.473    0.000  324.473     0.000  149.292    0.000  149.292
287.30   311.071  197.746    0.000  197.746     0.000  333.463    0.000  333.463     0.000   60.119    0.000   60.119
287.40   298.397  176.769    0.000  176.769     0.000  304.931    0.000  304.931     0.000   99.528    0.000   99.528
287.50   325.526  189.854    0.000  189.854     0.000  315.047    0.000  315.047     0.000  159.245    0.000  159.245
287.60   288.349  192.071    0.000  192.071     0.000  314.917    0.000  314.917     0.000  189.104    0.000  189.104
287.70   324.943  196.220    0.000  196.220     0.000  292.652    0.000  292.652     0.000  189.104    0.000  189.104
287.80   357.602  184.130    0.000  184.130     0.000  340.599    0.000  340.599     0.000  199.660    0.000  199.660
287.90   314.322  179.310    0.000  179.310     0.000  259.577    0.000  259.577     0.000   39.811    0.000   39.811
288.00   349.825  160.045    0.000  160.045     0.000  315.261    0.000  315.261     0.000  189.506    0.000  189.506
288.10   305.312  183.626    0.000  183.626     0.000  296.716    0.000  296.716     0.000  159.245    0.000  159.245
288.20   336.967  175.363    0.000  175.363     0.000  306.745    0.000  306.745     0.000   69.670    0.000   69.670
288.30   332.484  228.491    0.000  228.491     0.000  349.634    0.000  349.634     0.000  228.915    0.000  228.915
288.40   317.537  198.876    0.000  198.876     0.000  325.594    0.000  325.594     0.000  199.660    0.000  199.660
288.50   319.092  198.206    0.000  198.206     0.000  324.644    0.000  324.644     0.000  189.305    0.000  189.305
288.60   276.339  234.078    0.000  234.078     0.000  306.356    0.000  306.356     0.000  169.399    0.000  169.399
288.70   327.059  209.164    0.000  209.164     0.000  346.608    0.000  346.608     0.000  199.056    0.000  199.056
288.80   349.147  199.723    0.000  199.723     0.000  335.841    0.000  335.841     0.000  190.310    0.000  190.310
288.90   268.391  225.295    0.000  225.295     0.000  345.614    0.000  345.614     0.000  239.270    0.000  239.270
289.00   273.560  216.726    0.000  216.726     0.000  330.050    0.000  330.050     0.000  199.257    0.000  199.257
289.10   336.800  198.669    0.000  198.669     0.000  373.284    0.000  373.284     0.000  189.104    0.000  189.104
289.20   332.043  181.834    0.000  181.834     0.000  341.549    0.000  341.549     0.000   59.717    0.000   59.717
289.30   337.765  190.194    0.000  190.194     0.000  427.327    0.000  427.327     0.000   49.764    0.000   49.764
289.40   360.891  213.187    0.000  213.187     0.000  405.666    0.000  405.666     0.000   19.906    0.000   19.906
289.50   378.573  183.259    0.000  183.259     0.000  302.119    0.000  302.119     0.000    0.000    0.000    0.000
289.60   349.499  185.861    0.000  185.861     0.000  268.224    0.000  268.224     0.000    0.000    0.000    0.000
289.70   272.681  235.065    0.000  235.065     0.000  297.624    0.000  297.624     0.000    0.000    0.000    0.000
289.80   307.206  175.764    0.000  175.764     0.000  305.666    0.000  305.666     0.000  129.387    0.000  129.387
289.90   297.044  181.676    0.000  181.676     0.000  344.618    0.000  344.618     0.000   99.528    0.000   99.528
290.00   298.045  195.052    0.000  195.052     0.000  323.306    0.000  323.306     0.000   69.670    0.000   69.670
290.10   284.456  208.873    0.000  208.873     0.000  304.412    0.000  304.412     0.000   29.858    0.000   29.858
290.20   329.935  185.878    0.000  185.878     0.000  294.641    0.000  294.641     0.000   69.670    0.000   69.670
290.30   358.868  191.045    0.000  191.045     0.000  246.435    0.000  246.435     0.000  129.387    0.000  129.387
290.40   361.317  180.279    0.000  180.279     0.000  280.547    0.000  280.547     0.000  119.434    0.000  119.434
290.50   357.274  181.312    0.000  181.312     0.000  223.348    0.000  223.348     0.000  109.481    0.000  109.481
290.60   334.269  212.232    0.000  212.232     0.000  307.179    0.000  307.179     0.000  159.245    0.000  159.245
290.70   327.155  194.767    0.000  194.767     0.000  245.397    0.000  245.397     0.000   59.717    0.000   59.717
290.80   339.288  195.638    0.000  195.638     0.000  296.586    0.000  296.586     0.000  129.387    0.000  129.387
290.90   305.106  196.008    0.000  196.008     0.000  271.943    0.000  271.943     0.000  100.131    0.000  100.131
291.00   299.674  198.289    0.000  198.289     0.000  337.702    0.000  337.702     0.000  159.446    0.000  159.446
291.10   308.796  184.436    0.000  184.436     0.000  266.841    0.000  266.841     0.000   69.670    0.000   69.670
291.20   335.167  198.742    0.000  198.742     0.000  291.485    0.000  291.485     0.000   89.977    0.000   89.977
291.30   296.592  179.068    0.000  179.068     0.000  295.938    0.000  295.938     0.000  109.481    0.000  109.481
291.40   288.381  199.414    0.000  199.414     0.000  266.279    0.000  266.279     0.000   70.474    0.000   70.474
291.50   311.090  183.201    0.000  183.201     0.000  244.619    0.000  244.619     0.000   69.670    0.000   69.670
291.60   317.115  178.342    0.000  178.342     0.000  257.762    0.000  257.762     0.000   39.811    0.000   39.811
291.70   337.895  194.107    0.000  194.107     0.000  270.387    0.000  270.387     0.000  110.486    0.000  110.486
291.80   334.273  165.177    0.000  165.177     0.000  255.947    0.000  255.947     0.000    0.000    0.000    0.000
291.90   340.500  174.896    0.000  174.896     0.000  277.131    0.000  277.131     0.000   79.623    0.000   79.623
292.00   304.917  181.522    0.000  181.522     0.000  305.579    0.000  305.579     0.000   29.858    0.000   29.858
292.10   312.438  180.666    0.000  180.666     0.000  275.575    0.000  275.575     0.000    9.953    0.000    9.953
292.20   325.366  172.147    0.000  172.147     0.000  278.774    0.000  278.774     0.000   49.965    0.000   49.965
292.30   351.932  183.062    0.000  183.062     0.000  293.171    0.000  293.171     0.000  119.434    0.000  119.434
292.40   338.245  166.400    0.000  166.400     0.000  234.934    0.000  234.934     0.000   69.670    0.000   69.670
292.50   334.002  186.262    0.000  186.262     0.000  280.763    0.000  280.763     0.000    9.953    0.000    9.953
292.60   305.608  186.532    0.000  186.532     0.000  320.189    0.000  320.189     0.000  120.037    0.000  120.037
292.70   314.393  185.935    0.000  185.935     0.000  297.796    0.000  297.796     0.000   89.575    0.000   89.575
292.80   353.666  158.452    0.000  158.452     0.000  287.464    0.000  287.464     0.000   59.717    0.000   59.717
292.90   313.483  178.153    0.000  178.153     0.000  290.619    0.000  290.619     0.000  129.387    0.000  129.387
293.00   324.521  200.374    0.000  200.374     0.000  300.045    0.000  300.045     0.000  109.481    0.000  109.481
293.10   323.317  175.378    0.000  175.378     0.000  279.249    0.000  279.249     0.000   89.575    0.000   89.575
293.20   312.057  189.215    0.000  189.215     0.000  321.013    0.000  321.013     0.000  119.434    0.000  119.434
293.30   341.251  149.611    0.000  149.611     0.000  271.338    0.000  271.338     0.000   49.965    0.000   49.965
293.40   315.466  181.067    0.000  181.067     0.000  285.389    0.000  285.389     0.000  109.481    0.000  109.481
293.50   341.389  150.820    0.000  150.820     0.000  215.868    0.000  215.868     0.000    9.953    0.000    9.953
293.60   342.839  165.515    0.000  165.515     0.000  260.399    0.000  260.399     0.000   39.811    0.000   39.811
293.70   383.307  139.359    0.000  139.359     0.000  280.201    0.000  280.201     0.000   79.623    0.000   79.623
293.80   360.302  145.813    0.000  145.813     0.000  277.174    0.000  277.174     0.000   50.568    0.000   50.568
293.90   357.604  176.255    0.000  176.255     0.000  272.981    0.000  272.981     0.000   70.273    0.000   70.273
294.00   399.874  138.387    0.000  138.387     0.000  240.684    0.000  240.684     0.000   29.858    0.000   29.858
294.10   372.177  166.006    0.000  166.006     0.000  258.886    0.000  258.886     0.000   99.528    0.000   99.528
294.20   337.696  107.749    0.000  107.749     0.000  177.001    0.000  177.001     0.000    0.000    0.000    0.000
294.30   357.145  108.788    0.000  108.788     0.000  191.700    0.000  191.700     0.000   40.012    0.000   40.012
294.40   335.089  114.781    0.000  114.781     0.000  177.520    0.000  177.520     0.000   79.623    0.000   79.623
294.50   309.511  127.085    0.000  127.085     0.000  163.771    0.000  163.771     0.000    9.953    0.000    9.953
294.60   306.891  139.801    0.000  139.801     0.000  161.610    0.000  161.610     0.000    0.000    0.000    0.000
294.70   303.342  108.684    0.000  108.684     0.000  159.621    0.000  159.621     0.000   40.012    0.000   40.012
294.80   310.168  132.620    0.000  132.620     0.000  206.659    0.000  206.659     0.000   70.474    0.000   70.474
294.90   329.326  139.372    0.000  139.372     0.000  224.991    0.000  224.991     0.000   70.675    0.000   70.675
295.00   330.074  107.413    0.000  107.413     0.000  196.975    0.000  196.975     0.000    9.953    0.000    9.953
295.10   356.716  136.724    0.000  136.724     0.000  190.836    0.000  190.836     0.000    0.000    0.000    0.000
295.20   334.368  134.118    0.000  134.118     0.000  241.593    0.000  241.593     0.000    9.953    0.000    9.953
295.30   337.637  133.514    0.000  133.514     0.000  239.775    0.000  239.775     0.000   30.060    0.000   30.060
295.40   317.633  129.553    0.000  129.553     0.000  241.073    0.000  241.073     0.000    9.953    0.000    9.953
295.50   350.497  144.670    0.000  144.670     0.000  239.085    0.000  239.085     0.000    9.953    0.000    9.953
295.60   302.290  154.109    0.000  154.109     0.000  160.312    0.000  160.312     0.000    0.000    0.000    0.000
295.70   344.918  149.127    0.000  149.127     0.000  293.387    0.000  293.387     0.000   89.575    0.000   89.575
295.80   395.129  104.419    0.000  104.419     0.000  240.682    0.000  240.682     0.000   59.918    0.000   59.918
295.90   370.525   79.156    0.000   79.156     0.000  172.159    0.000  172.159     0.000   19.906    0.000   19.906
296.00   404.441   65.389    0.000   65.389     0.000  205.968    0.000  205.968     0.000   59.918    0.000   59.918
296.10   377.494  109.087    0.000  109.087     0.000  198.359    0.000  198.359     0.000   89.575    0.000   89.575
296.20   365.791   85.175    0.000   85.175     0.000  178.298    0.000  178.298     0.000   39.811    0.000   39.811
296.30   313.316  153.676    0.000  153.676     0.000  223.002    0.000  223.002     0.000   10.154    0.000   10.154
296.40   372.524  128.542    0.000  128.542     0.000  227.066    0.000  227.066     0.000   49.965    0.000   49.965
296.50   340.719  105.767    0.000  105.767     0.000  143.192    0.000  143.192     0.000    9.953    0.000    9.953
296.60   371.933   96.254    0.000   96.254     0.000  183.399    0.000  183.399     0.000    0.000    0.000    0.000
296.70   385.711  130.458    0.000  130.458     0.000  196.197    0.000  196.197     0.000   89.575    0.000   89.575
296.80   373.104  103.208    0.000  103.208     0.000  176.482    0.000  176.482     0.000    9.953    0.000    9.953
296.90   356.991  112.437    0.000  112.437     0.000  185.475    0.000  185.475     0.000    9.953    0.000    9.953
297.00   358.720  137.012    0.000  137.012     0.000  215.134    0.000  215.134     0.000   79.824    0.000   79.824
297.10   388.859  106.688    0.000  106.688     0.000  213.663    0.000  213.663     0.000   10.154    0.000   10.154
297.20   406.776  101.752    0.000  101.752     0.000  174.753    0.000  174.753     0.000   29.858    0.000   29.858
297.30   323.907   98.124    0.000   98.124     0.000  218.765    0.000  218.765     0.000    0.000    0.000    0.000
297.40   374.719  104.159    0.000  104.159     0.000  198.532    0.000  198.532     0.000   20.107    0.000   20.107
297.50   357.652  101.761    0.000  101.761     0.000  176.309    0.000  176.309     0.000   59.717    0.000   59.717
297.60   318.327  108.406    0.000  108.406     0.000  203.200    0.000  203.200     0.000   19.906    0.000   19.906
297.70   343.035  101.495    0.000  101.495     0.000  217.036    0.000  217.036     0.000   40.012    0.000   40.012
297.80   360.143  135.300    0.000  135.300     0.000  226.417    0.000  226.417     0.000   99.528    0.000   99.528
297.90   332.723  160.663    0.000  160.663     0.000  251.925    0.000  251.925     0.000   70.072    0.000   70.072
298.00   373.631  111.347    0.000  111.347     0.000  206.097    0.000  206.097     0.000  119.434    0.000  119.434
298.10   381.555  106.114    0.000  106.114     0.000  243.927    0.000  243.927     0.000  139.339    0.000  139.339
298.20   427.092   86.092    0.000   86.092     0.000  253.135    0.000  253.135     0.000   20.107    0.000   20.107
298.30   314.492  140.859    0.000  140.859     0.000  227.671    0.000  227.671     0.000   29.858    0.000   29.858
298.40   384.461  146.582    0.000  146.582     0.000  225.120    0.000  225.120     0.000   20.107    0.000   20.107
298.50   314.858  164.155    0.000  164.155     0.000  234.156    0.000  234.156     0.000   30.261    0.000   30.261
298.60   330.705  163.915    0.000  163.915     0.000  249.374    0.000  249.374     0.000   80.025    0.000   80.025
298.70   330.831  137.794    0.000  137.794     0.000  256.638    0.000  256.638     0.000  100.332    0.000  100.332
298.80   320.640  165.570    0.000  165.570     0.000  183.832    0.000  183.832     0.000   99.528    0.000   99.528
298.90   282.719  169.813    0.000  169.813     0.000  226.677    0.000  226.677     0.000   49.764    0.000   49.764
299.00   309.949  173.626    0.000  173.626     0.000  260.530    0.000  260.530     0.000   90.380    0.000   90.380
299.10   305.736  162.184    0.000  162.184     0.000  244.705    0.000  244.705     0.000   89.575    0.000   89.575
299.20   325.691  143.806    0.000  143.806     0.000  237.442    0.000  237.442     0.000   89.776    0.000   89.776
299.30   300.759  153.524    0.000  153.524     0.000  244.879    0.000  244.879     0.000   89.575    0.000   89.575
299.40   330.956  169.638    0.000  169.638     0.000  273.757    0.000  273.757     0.000  160.451    0.000  160.451
299.50   348.056  159.837    0.000  159.837     0.000  264.334    0.000  264.334     0.000  129.387    0.000  129.387
299.60   323.918  133.175    0.000  133.175     0.000  240.209    0.000  240.209     0.000   60.320    0.000   60.320
299.70   361.570  117.656    0.000  117.656     0.000  266.279    0.000  266.279     0.000  110.084    0.000  110.084
299.80   326.571  113.040    0.000  113.040     0.000  238.608    0.000  238.608     0.000   79.623    0.000   79.623
299.90   366.473   88.332    0.000   88.332     0.000  275.056    0.000  275.056     0.000   59.717    0.000   59.717
300.00   352.971  105.938    0.000  105.938     0.000  255.514    0.000  255.514     0.000  129.387    0.000  129.387
300.10   358.473   97.918    0.000   97.918     0.000  281.627    0.000  281.627     0.000  129.387    0.000  129.387
300.20   327.511  107.074    0.000  107.074     0.000  261.609    0.000  261.609     0.000  149.292    0.000  149.292
300.30   349.288   95.307    0.000   95.307     0.000  208.735    0.000  208.735     0.000   69.670    0.000   69.670
300.40   350.396  102.058    0.000  102.058     0.000  247.083    0.000  247.083     0.000   99.528    0.000   99.528
300.50   373.805   96.220    0.000   96.220     0.000  253.655    0.000  253.655     0.000   79.824    0.000   79.824
300.60   352.149   96.983    0.000   96.983     0.000  221.229    0.000  221.229     0.000   29.858    0.000   29.858
300.70   306.725  142.111    0.000  142.111     0.000  198.964    0.000  198.964     0.000   39.811    0.000   39.811
300.80   279.860  146.244    0.000  146.244     0.000  239.604    0.000  239.604     0.000   49.764    0.000   49.764
300.90   300.394  127.994    0.000  127.994     0.000  252.617    0.000  252.617     0.000   99.528    0.000   99.528
301.00   310.940  133.323    0.000  133.323     0.000  255.816    0.000  255.816     0.000    0.000    0.000    0.000
301.10   351.535   94.014    0.000   94.014     0.000  241.895    0.000  241.895     0.000   49.764    0.000   49.764
301.20   316.329  168.469    0.000  168.469     0.000  302.550    0.000  302.550     0.000  120.037    0.000  120.037
301.30   275.950  169.765    0.000  169.765     0.000  262.086    0.000  262.086     0.000   50.166    0.000   50.166
301.40   304.170  147.732    0.000  147.732     0.000  255.687    0.000  255.687     0.000   69.871    0.000   69.871
301.50   337.209  148.087    0.000  148.087     0.000  277.564    0.000  277.564     0.000   89.977    0.000   89.977
301.60   312.407  150.106    0.000  150.106     0.000  262.129    0.000  262.129     0.000  109.883    0.000  109.883
301.70   318.765  157.927    0.000  157.927     0.000  265.069    0.000  265.069     0.000   19.906    0.000   19.906
301.80   316.514  146.257    0.000  146.257     0.000  267.966    0.000  267.966     0.000   39.811    0.000   39.811
301.90   299.249  163.020    0.000  163.020     0.000  279.811    0.000  279.811     0.000    9.953    0.000    9.953
302.00   345.612  119.402    0.000  119.402     0.000  275.358    0.000  275.358     0.000    9.953    0.000    9.953
302.10   313.042  154.401    0.000  154.401     0.000  343.539    0.000  343.539     0.000   39.811    0.000   39.811
302.20   385.332   96.921    0.000   96.921     1.816  309.816    0.000  309.816     0.000   19.906    0.000   19.906
302.30   380.798   97.212    0.000   97.212     0.000  307.482    0.000  307.482     0.000   39.811    0.000   39.811
302.40   349.860   94.714    0.000   94.714     0.000  288.545    0.000  288.545     0.000   69.670    0.000   69.670
302.50   348.753  115.207    0.000  115.207     0.000  248.812    0.000  248.812     0.000   19.906    0.000   19.906
302.60   339.094  140.299    0.000  140.299     0.000  311.977    0.000  311.977     0.000   99.528    0.000   99.528
302.70   371.117  122.503    0.000  122.503     0.000  319.196    0.000  319.196     0.000   19.906    0.000   19.906
302.80   414.928  111.937    0.000  111.937     0.000  300.174    0.000  300.174     0.000    9.953    0.000    9.953
302.90   386.643   99.953    0.000   99.953     0.000  295.073    0.000  295.073     0.000   59.717    0.000   59.717
303.00   351.376  141.152    0.000  141.152     0.000  310.508    0.000  310.508     0.000   19.906    0.000   19.906
303.10   370.003  115.097    0.000  115.097     0.000  333.940    0.000  333.940     0.000   40.213    0.000   40.213
303.20   377.678   87.427    0.000   87.427     0.000  280.460    0.000  280.460     0.000    9.953    0.000    9.953
303.30   340.613  127.306    0.000  127.306     0.000  291.484    0.000  291.484     0.000   39.811    0.000   39.811
303.40   345.091  121.476    0.000  121.476     0.000  267.490    0.000  267.490     0.000   19.906    0.000   19.906
303.50   301.340  153.488    0.000  153.488     0.000  272.504    0.000  272.504     0.000   69.670    0.000   69.670
303.60   387.657   68.980    0.000   68.980     0.000  235.712    0.000  235.712     0.000    0.000    0.000    0.000
303.70   399.873   80.400    0.000   80.400     0.000  280.979    0.000  280.979     0.000    9.953    0.000    9.953
303.80   349.833  129.060    0.000  129.060     0.000  245.052    0.000  245.052     0.000    0.000    0.000    0.000
303.90   359.864  111.489    0.000  111.489     0.000  268.137    0.000  268.137     0.000    0.000    0.000    0.000
304.00   345.471  131.569    0.000  131.569     0.000  297.797    0.000  297.797     0.000   19.906    0.000   19.906
304.10   338.323  124.919    0.000  124.919     0.000  293.170    0.000  293.170     0.000   29.858    0.000   29.858
304.20   339.804  117.013    0.000  117.013     0.000  276.872    0.000  276.872     0.000   19.906    0.000   19.906
304.30   366.960  125.139    0.000  125.139     0.000  330.698    0.000  330.698     0.000   39.811    0.000   39.811
304.40   332.878  144.007    0.000  144.007     0.000  279.595    0.000  279.595     0.000   10.154    0.000   10.154
304.50   310.481  187.645    0.000  187.645     0.000  309.901    0.000  309.901     0.000   19.906    0.000   19.906
304.60   309.325  152.411    0.000  152.411     0.000  250.499    0.000  250.499     0.000    0.000    0.000    0.000
304.70   333.316  173.633    0.000  173.633     0.000  254.044    0.000  254.044     0.000    9.953    0.000    9.953
304.80   312.352  199.786    0.000  199.786     0.000  302.249    0.000  302.249     0.000   59.717    0.000   59.717
304.90   303.608  189.553    0.000  189.553     0.000  279.855    0.000  279.855     0.000    9.953    0.000    9.953
305.00   279.856  182.084    0.000  182.084     0.000  224.299    0.000  224.299     0.000    0.000    0.000    0.000
305.10   307.614  161.600    0.000  161.600     0.000  249.375    0.000  249.375     0.000    9.953    0.000    9.953
305.20   277.732  166.277    0.000  166.277     0.000  246.954    0.000  246.954     0.000    0.000    0.000    0.000
305.30   319.570  172.121    0.000  172.121     0.000  236.404    0.000  236.404     0.000    0.000    0.000    0.000
305.40   310.788  166.213    0.000  166.213     0.000  301.126    0.000  301.126     0.000   10.154    0.000   10.154
305.50   297.357  186.399    0.000  186.399     0.000  301.601    0.000  301.601     0.000   19.906    0.000   19.906
305.60   302.053  198.825    0.000  198.825     0.000  279.725    0.000  279.725     0.000    9.953    0.000    9.953
305.70   378.423  157.802    0.000  157.802     0.000  335.583    0.000  335.583     0.000   49.764    0.000   49.764
305.80   352.997  151.154    0.000  151.154     0.000  313.362    0.000  313.362     0.000   49.764    0.000   49.764
305.90   314.394  191.563    0.000  191.563     0.000  288.112    0.000  288.112     0.000    9.953    0.000    9.953
306.00   344.042  155.482    0.000  155.482     0.000  303.590    0.000  303.590     0.000   19.906    0.000   19.906
306.10   341.073  164.403    0.000  164.403     0.000  314.181    0.000  314.181     0.000    0.000    0.000    0.000
306.20   337.892  173.618    0.000  173.618     0.000  283.529    0.000  283.529     0.000    9.953    0.000    9.953
306.30   355.515  178.570    0.000  178.570     0.000  316.777    0.000  316.777     0.000    0.000    0.000    0.000
306.40   361.322  181.783    0.000  181.783     0.000  323.304    0.000  323.304     0.000    9.953    0.000    9.953
306.50   373.915  152.860    0.000  152.860     0.000  336.490    0.000  336.490     0.000   69.670    0.000   69.670
306.60   396.670  131.257    0.000  131.257     0.000  316.083    0.000  316.083     0.000   39.811    0.000   39.811
306.70   388.492  148.698    0.000  148.698     0.000  324.602    0.000  324.602     0.000  149.493    0.000  149.493
306.80   343.849  148.088    0.000  148.088     0.000  280.590    0.000  280.590     0.000   59.717    0.000   59.717
306.90   405.389  158.849    0.000  158.849     0.000  362.302    0.000  362.302     0.000  111.089    0.000  111.089
307.00   441.233  159.432    0.000  159.432     0.000  393.776    0.000  393.776     0.000  170.002    0.000  170.002
307.10   381.953  159.741    0.000  159.741     0.000  369.002    0.000  369.002     0.000  190.712    0.000  190.712
307.20   356.356  161.637    0.000  161.637     0.000  345.570    0.000  345.570     0.000  109.682    0.000  109.682
307.30   341.904  168.641    0.000  168.641     0.000  318.721    0.000  318.721     0.000   49.764    0.000   49.764
307.40   348.738  146.469    0.000  146.469     5.448  303.979    0.000  303.979     0.000   59.717    0.000   59.717
307.50   313.074  154.215    0.000  154.215     0.000  279.941    0.000  279.941     0.000   29.858    0.000   29.858
307.60   334.735  156.566    0.000  156.566     3.632  286.383    0.000  286.383     0.000   19.906    0.000   19.906
307.70   358.983  164.147    0.000  164.147     0.000  290.706    0.000  290.706     0.000   99.528    0.000   99.528
307.80   308.721  151.679    0.000  151.679     0.000  293.257    0.000  293.257     0.000   39.811    0.000   39.811
307.90   337.746  183.211    0.000  183.211     0.000  328.883    0.000  328.883     0.000   19.906    0.000   19.906
308.00   323.704  169.293    0.000  169.293     0.000  293.344    0.000  293.344     0.000   79.623    0.000   79.623
308.10   300.930  184.667    0.000  184.667     0.000  299.137    0.000  299.137     0.000    9.953    0.000    9.953
308.20   317.539  159.086    0.000  159.086     0.000  313.187    0.000  313.187     0.000   49.764    0.000   49.764
308.30   337.919  166.557    0.000  166.557     1.816  321.963    0.000  321.963     0.000   39.811    0.000   39.811
308.40   348.682  180.573    0.000  180.573     0.000  298.878    0.000  298.878     0.000   59.717    0.000   59.717
308.50   358.300  176.570    0.000  176.570     0.000  310.335    0.000  310.335     0.000   59.717    0.000   59.717
308.60   347.635  183.719    0.000  183.719     0.000  309.643    0.000  309.643     0.000   29.858    0.000   29.858
308.70   348.803  186.977    0.000  186.977     0.000  339.085    0.000  339.085     0.000   99.528    0.000   99.528
308.80   360.687  153.115    0.000  153.115     0.000  310.634    0.000  310.634     0.000    0.000    0.000    0.000
308.90   357.248  168.944    0.000  168.944     0.000  311.892    0.000  311.892     0.000   20.107    0.000   20.107
309.00   393.364  149.649    0.000  149.649     0.000  388.156    0.000  388.156     0.000   40.213    0.000   40.213
309.10   389.047  182.590    0.000  182.590     0.000  365.502    0.000  365.502     0.000    0.000    0.000    0.000
309.20   370.209  167.703    0.000  167.703     0.000  418.029    0.000  418.029     0.000   40.414    0.000   40.414
309.30   339.428  191.559    0.000  191.559     0.000  344.489    0.000  344.489     0.000   29.858    0.000   29.858
309.40   357.456  180.720    0.000  180.720     0.000  398.142    0.000  398.142     0.000   39.811    0.000   39.811
309.50   369.971  167.328    0.000  167.328     0.000  386.168    0.000  386.168     0.000   29.858    0.000   29.858
309.60   278.241  214.758    0.000  214.758     0.000  308.087    0.000  308.087     0.000   19.906    0.000   19.906
309.70   322.530  203.696    0.000  203.696     0.000  319.976    0.000  319.976     0.000    9.953    0.000    9.953
309.80   351.275  211.261    0.000  211.261     0.000  339.994    0.000  339.994     0.000    9.953    0.000    9.953
309.90   325.362  207.239    0.000  207.239     0.000  331.517    0.000  331.517     0.000    9.953    0.000    9.953
310.00   307.100  211.831    0.000  211.831     0.000  319.499    0.000  319.499     0.000    0.000    0.000    0.000
310.10   339.277  216.254    0.000  216.254     0.000  361.871    0.000  361.871     0.000   39.811    0.000   39.811
310.20   384.693  157.524    0.000  157.524     0.000  351.710    0.000  351.710     0.000    0.000    0.000    0.000
310.30   413.504  147.731    0.000  147.731     0.000  363.295    0.000  363.295     0.000   19.906    0.000   19.906
310.40   396.152  154.210    0.000  154.210     0.000  389.582    0.000  389.582     0.000   49.965    0.000   49.965
310.50   351.883  173.752    0.000  173.752     0.000  336.923    0.000  336.923     0.000    0.000    0.000    0.000
310.60   362.818  179.381    0.000  179.381     0.000  350.023    0.000  350.023     0.000    0.000    0.000    0.000
310.70   385.523  202.830    0.000  202.830     0.000  349.115    0.000  349.115     0.000   49.965    0.000   49.965
310.80   345.427  180.179    0.000  180.179     0.000  369.692    0.000  369.692     0.000   20.107    0.000   20.107
310.90   377.106  178.023    0.000  178.023     0.000  371.162    0.000  371.162     0.000   59.918    0.000   59.918
311.00   397.816  144.109    0.000  144.109     0.000  363.770    0.000  363.770     0.000   99.930    0.000   99.930
311.10   380.690  167.743    0.000  167.743     0.000  347.170    0.000  347.170     0.000   19.906    0.000   19.906
311.20   368.358  176.551    0.000  176.551     0.000  396.933    0.000  396.933     0.000   20.107    0.000   20.107
311.30   363.892  175.998    0.000  175.998     0.000  351.062    0.000  351.062     0.000    0.000    0.000    0.000
311.40   387.974  164.301    0.000  164.301     0.000  358.063    0.000  358.063     0.000   19.906    0.000   19.906
311.50   400.995  138.954    0.000  138.954     0.000  396.328    0.000  396.328     0.000   59.717    0.000   59.717
311.60   393.501  162.203    0.000  162.203     0.000  389.969    0.000  389.969     0.000   19.906    0.000   19.906
311.70   410.727  162.987    0.000  162.987     0.000  401.773    0.000  401.773     0.000   59.817    0.000   59.817
311.80   404.611  142.051    0.000  142.051     0.000  367.101    0.000  367.101     0.000    9.953    0.000    9.953
311.90   359.961  162.809    0.000  162.809     0.000  386.468    0.000  386.468     0.000   79.623    0.000   79.623
312.00   352.167  196.579    0.000  196.579     0.000  387.162    0.000  387.162     0.000    9.953    0.000    9.953
312.10   339.136  188.893    0.000  188.893     0.000  364.507    0.000  364.507     0.000   49.764    0.000   49.764
312.20   346.762  193.052    0.000  193.052     0.000  401.904    0.000  401.904     0.000  169.198    0.000  169.198
312.30   346.284  200.494    0.000  200.494     0.000  333.119    0.000  333.119     0.000   19.906    0.000   19.906
312.40   360.868  187.791    0.000  187.791     0.000  329.141    0.000  329.141     0.000    0.000    0.000    0.000
312.50   347.849  206.031    0.000  206.031     0.000  325.854    0.000  325.854     0.000    9.953    0.000    9.953
312.60   310.374  169.551    0.000  169.551     0.000  286.988    0.000  286.988     0.000    9.953    0.000    9.953
312.70   332.208  161.091    0.000  161.091     0.000  328.364    0.000  328.364     0.000   89.575    0.000   89.575
312.80   329.979  178.939    0.000  178.939     0.000  340.942    0.000  340.942     0.000  110.888    0.000  110.888
312.90   332.261  206.632    0.000  206.632     0.000  325.510    0.000  325.510     0.000   99.528    0.000   99.528
313.00   325.922  171.773    0.000  171.773     0.000  276.483    0.000  276.483     0.000   29.858    0.000   29.858
313.10   324.239  216.986    0.000  216.986     0.000  347.385    0.000  347.385     0.000   39.811    0.000   39.811
313.20   355.022  213.641    0.000  213.641     0.000  366.626    0.000  366.626     0.000   69.670    0.000   69.670
313.30   310.790  178.678    0.000  178.678     0.000  317.466    0.000  317.466     0.000   79.824    0.000   79.824
313.40   329.127  225.486    0.000  225.486     0.000  344.620    0.000  344.620     0.000  109.682    0.000  109.682
313.50   313.092  211.718    0.000  211.718     0.000  358.929    0.000  358.929     0.000  129.387    0.000  129.387
313.60   324.700  225.171    0.000  225.171     0.000  358.324    0.000  358.324     0.000  109.481    0.000  109.481
313.70   323.186  226.208    0.000  226.208     0.000  367.663    0.000  367.663     0.000   99.528    0.000   99.528
313.80   288.489  229.052    0.000  229.052     0.000  348.251    0.000  348.251     0.000   69.871    0.000   69.871
313.90   355.634  169.030    0.000  169.030     0.000  396.539    0.000  396.539     0.000  109.481    0.000  109.481
314.00   390.899  151.576    0.000  151.576     0.000  391.140    0.000  391.140     0.000   99.729    0.000   99.729
314.10   384.301  146.505    0.000  146.505     0.000  377.996    0.000  377.996     0.000   99.930    0.000   99.930
314.20   429.982  133.782    0.000  133.782     0.000  364.075    0.000  364.075     0.000  129.387    0.000  129.387
314.30   368.523  160.087    0.000  160.087     0.000  364.421    0.000  364.421     0.000   80.226    0.000   80.226
314.40   422.530  132.638    0.000  132.638     0.000  394.725    0.000  394.725     0.000  131.397    0.000  131.397
314.50   325.695  174.880    0.000  174.880     0.000  364.117    0.000  364.117     0.000   70.072    0.000   70.072
314.60   319.456  145.104    0.000  145.104     0.000  316.084    0.000  316.084     0.000   89.575    0.000   89.575
314.70   322.132  175.728    0.000  175.728     0.000  420.409    0.000  420.409     0.000  179.151    0.000  179.151
314.80   293.652  174.912    0.000  174.912     0.000  334.200    0.000  334.200     0.000  109.481    0.000  109.481
314.90   366.114  130.774    0.000  130.774     0.000  381.324    0.000  381.324     0.000  169.198    0.000  169.198
315.00   320.374  152.464    0.000  152.464     0.000  325.337    0.000  325.337     0.000   99.528    0.000   99.528
315.10   399.449  133.691    0.000  133.691     0.000  364.810    0.000  364.810     0.000  159.245    0.000  159.245
315.20   371.311  165.390    0.000  165.390     0.000  373.889    0.000  373.889     0.000  199.458    0.000  199.458
315.30   401.044  143.335    0.000  143.335     0.000  376.655    0.000  376.655     0.000  199.056    0.000  199.056
315.40   410.235  150.804    0.000  150.804     0.000  378.904    0.000  378.904     0.000  119.434    0.000  119.434
315.50   436.188  149.633    0.000  149.633     0.000  427.584    0.000  427.584     0.000  182.167    0.000  182.167
315.60   395.337  148.475    0.000  148.475     0.000  369.480    0.000  369.480     0.000  129.990    0.000  129.990
315.70   369.857  131.657    0.000  131.657     0.000  344.577    0.000  344.577     0.000  141.551    0.000  141.551
315.80   397.450  131.247    0.000  131.247     0.000  341.983    0.000  341.983     0.000   80.427    0.000   80.427
315.90   415.425  126.266    0.000  126.266     0.000  335.238    0.000  335.238     0.000   81.231    0.000   81.231
316.00   431.693  141.808    0.000  141.808     0.000  362.691    0.000  362.691     0.000   80.226    0.000   80.226
316.10   422.452  128.059    0.000  128.059     0.000  348.855    0.000  348.855     0.000  130.593    0.000  130.593
316.20   373.284  129.720    0.000  129.720     0.000  331.909    0.000  331.909     0.000  100.332    0.000  100.332
316.30   427.256  125.200    0.000  125.200     0.000  393.214    0.000  393.214     0.000  132.000    0.000  132.000
316.40   408.396  117.238    0.000  117.238     0.000  344.446    0.000  344.446     0.000  111.492    0.000  111.492
316.50   385.866  121.631    0.000  121.631     0.000  312.191    0.000  312.191     0.000   80.628    0.000   80.628
316.60   457.811   93.100    0.000   93.100     0.000  360.746    0.000  360.746     0.000   89.575    0.000   89.575
316.70   466.818  122.977    0.000  122.977     0.000  356.463    0.000  356.463     0.000  111.492    0.000  111.492
316.80   401.694  145.783    0.000  145.783     0.000  386.341    0.000  386.341     0.000   89.977    0.000   89.977
316.90   404.944  124.572    0.000  124.572     0.000  366.410    0.000  366.410     0.000  159.446    0.000  159.446
317.00   408.693  120.873    0.000  120.873     0.000  372.418    0.000  372.418     0.000  110.285    0.000  110.285
317.10   393.285  111.987    0.000  111.987     0.000  343.149    0.000  343.149     0.000  159.446    0.000  159.446
317.20   331.760  128.432    0.000  128.432     0.000  294.511    0.000  294.511     0.000  119.434    0.000  119.434
317.30   414.992  126.283    0.000  126.283     0.000  344.792    0.000  344.792     0.000   99.528    0.000   99.528
317.40   382.579  120.138    0.000  120.138     0.000  342.674    0.000  342.674     0.000  119.434    0.000  119.434
317.50   405.081  128.641    0.000  128.641     0.000  363.211    0.000  363.211     0.000  209.009    0.000  209.009
317.60   426.906  138.502    0.000  138.502     0.000  408.432    0.000  408.432     0.000  169.198    0.000  169.198
317.70   415.165  104.325    0.000  104.325     0.000  336.491    0.000  336.491     0.000  139.339    0.000  139.339
317.80   427.163  103.892    0.000  103.892     0.000  352.445    0.000  352.445     0.000   60.521    0.000   60.521
317.90   429.503  104.704    0.000  104.704     0.000  317.166    0.000  317.166     0.000  119.635    0.000  119.635
318.00   384.227  108.474    0.000  108.474     0.000  304.498    0.000  304.498     0.000   99.729    0.000   99.729
318.10   367.372  137.907    0.000  137.907     0.000  349.372    0.000  349.372     0.000  129.588    0.000  129.588
318.20   314.229  167.544    0.000  167.544     0.000  337.313    0.000  337.313     0.000  129.387    0.000  129.387
318.30   319.491  151.650    0.000  151.650     0.000  283.703    0.000  283.703     0.000   49.764    0.000   49.764
318.40   270.507  173.517    0.000  173.517     0.000  298.227    0.000  298.227     0.000  109.481    0.000  109.481
318.50   298.678  168.969    0.000  168.969     0.000  347.256    0.000  347.256     0.000   79.623    0.000   79.623
318.60   307.028  166.555    0.000  166.555     0.000  349.981    0.000  349.981     0.000  119.434    0.000  119.434
318.70   290.799  178.114    0.000  178.114     0.000  329.573    0.000  329.573     0.000  139.339    0.000  139.339
318.80   331.037  129.686    0.000  129.686     0.000  277.001    0.000  277.001     0.000    9.953    0.000    9.953
318.90   293.808  162.434    0.000  162.434     0.000  321.706    0.000  321.706     0.000   69.670    0.000   69.670
319.00   306.253  157.569    0.000  157.569     0.000  300.045    0.000  300.045     0.000   99.528    0.000   99.528
319.10   295.953  147.852    0.000  147.852     0.000  273.413    0.000  273.413     0.000   30.261    0.000   30.261
319.20   375.865  149.637    0.000  149.637     0.000  332.600    0.000  332.600     0.000   59.717    0.000   59.717
319.30   346.061  134.239    0.000  134.239     0.000  308.993    0.000  308.993     0.000   29.858    0.000   29.858
319.40   366.998  130.089    0.000  130.089     0.000  305.579    0.000  305.579     0.000  149.292    0.000  149.292
319.50   330.119  144.010    0.000  144.010     0.000  334.199    0.000  334.199     0.000   40.213    0.000   40.213
319.60   352.938  116.311    0.000  116.311     0.000  349.332    0.000  349.332     0.000   69.670    0.000   69.670
319.70   349.314  113.097    0.000  113.097     0.000  322.007    0.000  322.007     0.000  149.895    0.000  149.895
319.80   330.484  130.125    0.000  130.125     0.000  323.216    0.000  323.216     0.000    0.000    0.000    0.000
319.90   306.244  157.077    0.000  157.077     0.000  316.601    0.000  316.601     0.000    0.000    0.000    0.000
320.00   367.544  130.522    0.000  130.522     0.000  336.362    0.000  336.362     0.000   59.717    0.000   59.717
320.10   375.060  118.161    0.000  118.161     0.000  305.362    0.000  305.362     0.000   39.811    0.000   39.811
320.20   366.211  117.748    0.000  117.748     0.000  303.460    0.000  303.460     0.000    9.953    0.000    9.953
320.30   339.354  117.409    0.000  117.409     0.000  289.280    0.000  289.280     0.000   19.906    0.000   19.906
320.40   361.212   93.723    0.000   93.723     0.000  312.971    0.000  312.971     0.000    0.000    0.000    0.000
320.50   368.527  119.220    0.000  119.220     0.000  323.435    0.000  323.435     0.000   89.575    0.000   89.575
320.60   394.797  120.498    0.000  120.498     0.000  365.199    0.000  365.199     0.000  209.411    0.000  209.411
320.70   378.284  113.681    0.000  113.681     0.000  292.522    0.000  292.522     0.000  139.339    0.000  139.339
320.80   396.584  115.870    0.000  115.870     0.000  365.761    0.000  365.761     0.000  179.352    0.000  179.352
320.90   374.955  126.259    0.000  126.259     0.000  325.554    0.000  325.554     0.000  149.292    0.000  149.292
321.00   386.898  136.963    0.000  136.963     0.000  334.413    0.000  334.413     0.000   79.924    0.000   79.924
321.10   420.001  118.949    0.000  118.949     0.000  338.438    0.000  338.438     0.000  179.151    0.000  179.151
321.20   407.117  124.869    0.000  124.869     0.000  423.694    0.000  423.694     0.000  179.352    0.000  179.352
321.30   458.783   95.010    0.000   95.010     0.000  406.228    0.000  406.228     0.000  228.915    0.000  228.915
321.40   490.234   75.667    0.000   75.667     0.000  429.444    0.000  429.444     0.000  149.292    0.000  149.292
321.50   448.391   91.308    0.000   91.308     0.000  360.225    0.000  360.225     0.000  159.546    0.000  159.546
321.60   447.893   75.607    0.000   75.607     0.000  385.734    0.000  385.734     0.000  179.351    0.000  179.351
321.70   472.755   88.468    0.000   88.468     0.000  367.534    0.000  367.534     0.000  199.056    0.000  199.056
321.80   442.586   83.578    0.000   83.578     0.000  329.228    0.000  329.228     0.000  139.339    0.000  139.339
321.90   401.991  148.944    0.000  148.944     0.000  346.176    0.000  346.176     0.000   49.965    0.000   49.965
322.00   408.869  115.781    0.000  115.781     0.000  339.345    0.000  339.345     0.000   79.824    0.000   79.824
322.10   417.069  118.196    0.000  118.196     0.000  319.458    0.000  319.458     0.000    9.953    0.000    9.953
322.20   396.525  114.490    0.000  114.490     0.000  353.869    0.000  353.869     0.000   69.670    0.000   69.670
322.30   422.138  120.158    0.000  120.158     0.000  341.421    0.000  341.421     0.000   89.575    0.000   89.575
322.40   448.001   70.586    0.000   70.586     0.000  365.154    0.000  365.154     0.000  109.481    0.000  109.481
322.50   427.747  112.371    0.000  112.371     0.000  369.176    0.000  369.176     0.000  100.131    0.000  100.131
322.60   407.738   99.979    0.000   99.979     0.000  350.370    0.000  350.370     0.000  109.481    0.000  109.481
322.70   390.656   84.695    0.000   84.695     0.000  303.893    0.000  303.893     0.000   29.858    0.000   29.858
322.80   403.203   73.165    0.000   73.165     0.000  363.253    0.000  363.253     0.000  149.493    0.000  149.493
322.90   388.639   85.482    0.000   85.482     0.000  325.035    0.000  325.035     0.000   79.623    0.000   79.623
323.00   383.395  100.531    0.000  100.531     0.000  319.111    0.000  319.111     0.000  109.682    0.000  109.682
323.10   403.646   91.764    0.000   91.764     0.000  309.383    0.000  309.383     0.000  109.481    0.000  109.481
323.20   408.227  123.469    0.000  123.469     0.000  369.826    0.000  369.826     0.000  159.446    0.000  159.446
323.30   374.235  125.115    0.000  125.115     0.000  378.213    0.000  378.213     0.000  129.789    0.000  129.789
323.40   404.221  126.986    0.000  126.986     0.000  359.276    0.000  359.276     0.000  109.883    0.000  109.883
323.50   344.830  166.562    0.000  166.562     0.000  391.183    0.000  391.183     0.000  159.245    0.000  159.245
323.60   413.143  100.122    0.000  100.122     0.000  307.005    0.000  307.005     0.000  109.682    0.000  109.682
323.70   395.411  103.946    0.000  103.946     0.000  318.894    0.000  318.894     0.000   99.729    0.000   99.729
323.80   369.687  139.829    0.000  139.829     0.000  373.457    0.000  373.457     0.000  209.411    0.000  209.411
323.90   379.179  122.817    0.000  122.817     0.000  365.414    0.000  365.414     0.000  149.292    0.000  149.292
324.00   440.458  125.932    0.000  125.932     0.000  309.166    0.000  309.166     0.000  139.339    0.000  139.339
324.10   487.137  110.119    0.000  110.119     0.000  411.328    0.000  411.328     0.000  251.233    0.000  251.233
324.20   513.846   72.238    0.000   72.238     0.000  411.198    0.000  411.198     0.000  110.084    0.000  110.084
324.30   442.790  105.817    0.000  105.817     0.000  451.061    0.000  451.061     0.000  160.049    0.000  160.049
324.40   415.885  109.734    0.000  109.734     0.000  371.857    0.000  371.857     0.000  199.056    0.000  199.056
324.50   453.656  108.630    0.000  108.630     0.000  391.181    0.000  391.181     0.000  169.198    0.000  169.198
324.60   415.566   90.502    0.000   90.502     0.000  328.276    0.000  328.276     0.000  169.198    0.000  169.198
324.70   435.887   87.190    0.000   87.190     0.000  374.406    0.000  374.406     0.000  199.257    0.000  199.257
324.80   413.903   85.908    0.000   85.908     0.000  355.385    0.000  355.385     0.000  109.481    0.000  109.481
324.90   374.967  131.563    0.000  131.563     0.000  361.524    0.000  361.524     0.000   99.528    0.000   99.528
325.00   390.373  146.466    0.000  146.466     0.000  352.444    0.000  352.444     0.000  100.533    0.000  100.533
325.10   329.987  184.994    0.000  184.994     0.000  332.255    0.000  332.255     0.000   39.811    0.000   39.811
325.20   334.659  191.805    0.000  191.805     0.000  375.316    0.000  375.316     0.000   69.670    0.000   69.670
325.30   331.737  200.296    0.000  200.296     0.000  328.536    0.000  328.536     0.000   29.858    0.000   29.858
325.40   362.941  164.962    0.000  164.962     0.000  325.294    0.000  325.294     0.000  119.434    0.000  119.434
325.50   392.878  128.644    0.000  128.644     0.000  358.325    0.000  358.325     0.000   69.871    0.000   69.871
325.60   385.539  123.083    0.000  123.083     0.000  378.688    0.000  378.688     0.000  139.339    0.000  139.339
325.70   345.056  131.553    0.000  131.553     0.000  355.211    0.000  355.211     0.000  119.434    0.000  119.434
325.80   348.126  118.908    0.000  118.908     0.000  367.489    0.000  367.489     0.000  119.434    0.000  119.434
325.90   307.589  172.790    0.000  172.790     0.000  316.950    0.000  316.950     0.000  139.943    0.000  139.943
326.00   278.750  170.440    0.000  170.440     0.000  278.254    0.000  278.254     0.000   49.764    0.000   49.764
326.10   286.113  185.795    0.000  185.795     0.000  320.927    0.000  320.927     0.000   69.670    0.000   69.670
326.20   320.369  164.431    0.000  164.431     0.000  306.790    0.000  306.790     0.000   69.871    0.000   69.871
326.30   244.583  207.630    0.000  207.630     0.000  235.713    0.000  235.713     0.000   39.811    0.000   39.811
326.40   254.971  174.404    0.000  174.404     0.000  242.846    0.000  242.846     0.000   29.858    0.000   29.858
326.50   295.188  201.339    0.000  201.339     0.000  257.935    0.000  257.935     0.000    9.953    0.000    9.953
326.60   317.012  172.479    0.000  172.479     0.000  268.310    0.000  268.310     0.000   19.906    0.000   19.906
326.70   284.757  184.880    0.000  184.880     0.000  314.442    0.000  314.442     0.000  149.292    0.000  149.292
326.80   340.464  142.840    0.000  142.840     0.000  345.656    0.000  345.656     0.000  129.387    0.000  129.387
326.90   349.672  129.209    0.000  129.209     0.000  276.180    0.000  276.180     0.000  119.434    0.000  119.434
327.00   368.814  159.445    0.000  159.445     0.000  327.195    0.000  327.195     0.000  129.387    0.000  129.387
327.10   340.436  153.332    0.000  153.332     0.000  322.484    0.000  322.484     0.000  119.434    0.000  119.434
327.20   332.900  159.530    0.000  159.530     0.000  308.864    0.000  308.864     0.000  129.387    0.000  129.387
327.30   322.245  207.319    0.000  207.319     0.000  313.750    0.000  313.750     0.000   49.764    0.000   49.764
327.40   314.974  192.354    0.000  192.354     0.000  342.760    0.000  342.760     0.000  160.451    0.000  160.451
327.50   273.321  207.877    0.000  207.877     0.000  313.316    0.000  313.316     0.000  149.292    0.000  149.292
327.60   310.571  198.790    0.000  198.790     0.000  347.039    0.000  347.039     0.000  129.387    0.000  129.387
327.70   322.732  192.853    0.000  192.853     0.000  368.614    0.000  368.614     0.000  130.995    0.000  130.995
327.80   269.213  191.489    0.000  191.489     0.000  308.432    0.000  308.432     0.000   49.764    0.000   49.764
327.90   269.905  208.553    0.000  208.553     0.000  284.091    0.000  284.091     0.000  119.434    0.000  119.434
328.00   330.797  188.391    0.000  188.391     0.000  296.369    0.000  296.369     0.000  149.493    0.000  149.493
328.10   296.524  184.895    0.000  184.895     0.000  277.215    0.000  277.215     0.000   49.764    0.000   49.764
328.20   319.265  180.495    0.000  180.495     0.000  331.648    0.000  331.648     0.000  180.156    0.000  180.156
328.30   294.079  185.623    0.000  185.623     0.000  327.801    0.000  327.801     0.000   49.764    0.000   49.764
328.40   288.856  203.771    0.000  203.771     0.000  382.363    0.000  382.363     0.000   70.072    0.000   70.072
328.50   268.835  224.980    0.000  224.980     0.000  325.812    0.000  325.812     0.000   49.965    0.000   49.965
328.60   311.372  186.583    0.000  186.583     0.000  382.362    0.000  382.362     0.000  130.392    0.000  130.392
328.70   330.768  211.259    0.000  211.259     0.000  373.630    0.000  373.630     0.000  170.002    0.000  170.002
328.80   310.697  190.118    0.000  190.118     0.000  345.181    0.000  345.181     0.000  129.387    0.000  129.387
328.90   291.693  202.422    0.000  202.422     0.000  368.484    0.000  368.484     0.000  149.292    0.000  149.292
329.00   282.385  203.044    0.000  203.044     0.000  335.107    0.000  335.107     0.000   99.528    0.000   99.528
329.10   287.428  191.444    0.000  191.444     0.000  336.621    0.000  336.621     0.000   39.811    0.000   39.811
329.20   328.172  155.523    0.000  155.523     0.000  299.310    0.000  299.310     0.000   49.764    0.000   49.764
329.30   313.522  132.802    0.000  132.802     0.000  304.843    0.000  304.843     0.000  129.387    0.000  129.387
329.40   308.191  164.728    0.000  164.728     0.000  318.677    0.000  318.677     0.000   59.717    0.000   59.717
329.50   289.561  151.900    0.000  151.900     0.000  276.655    0.000  276.655     0.000  149.292    0.000  149.292
329.60   294.916  167.483    0.000  167.483     0.000  284.265    0.000  284.265     0.000   50.166    0.000   50.166
329.70   286.851  171.816    0.000  171.816     0.000  315.263    0.000  315.263     0.000  139.339    0.000  139.339
329.80   321.562  172.520    0.000  172.520     0.000  329.529    0.000  329.529     0.000   49.764    0.000   49.764
329.90   335.231  149.129    0.000  149.129     0.000  326.331    0.000  326.331     0.000   89.575    0.000   89.575
330.00   307.069  160.916    0.000  160.916     0.000  306.227    0.000  306.227     0.000  109.481    0.000  109.481
330.10   357.275  144.623    0.000  144.623     0.000  329.574    0.000  329.574     0.000   89.575    0.000   89.575
330.20   327.124  154.485    0.000  154.485     0.000  301.947    0.000  301.947     0.000  169.198    0.000  169.198
330.30   327.965  164.006    0.000  164.006     0.000  328.710    0.000  328.710     0.000  169.198    0.000  169.198
330.40   333.028  145.574    0.000  145.574     0.000  312.365    0.000  312.365     0.000  169.600    0.000  169.600
330.50   312.979  164.912    0.000  164.912     0.000  295.549    0.000  295.549     0.000  129.387    0.000  129.387
330.60   324.706  153.517    0.000  153.517     0.000  302.293    0.000  302.293     0.000  149.292    0.000  149.292
330.70   330.770  183.277    0.000  183.277     0.000  374.537    0.000  374.537     0.000  149.292    0.000  149.292
330.80   380.739  145.331    0.000  145.331     0.000  357.503    0.000  357.503     0.000  159.245    0.000  159.245
330.90   380.729  155.581    0.000  155.581     0.000  337.962    0.000  337.962     0.000  119.434    0.000  119.434
331.00   366.151  193.140    0.000  193.140     0.000  335.497    0.000  335.497     0.000  139.541    0.000  139.541
331.10   370.300  211.357    0.000  211.357     0.000  337.095    0.000  337.095     0.000  109.481    0.000  109.481
331.20   394.353  181.959    0.000  181.959     0.000  297.320    0.000  297.320     0.000  119.434    0.000  119.434
331.30   352.228  192.219    0.000  192.219     0.000  325.942    0.000  325.942     0.000  179.352    0.000  179.352
331.40   338.665  176.323    0.000  176.323     0.000  337.832    0.000  337.832     0.000  129.387    0.000  129.387
331.50   318.030  192.187    0.000  192.187     0.000  329.444    0.000  329.444     0.000  120.037    0.000  120.037
331.60   348.125  165.536    0.000  165.536     0.000  317.078    0.000  317.078     0.000  140.546    0.000  140.546
331.70   325.924  165.924    0.000  165.924     0.000  264.679    0.000  264.679     0.000   29.858    0.000   29.858
331.80   327.350  176.716    0.000  176.716     0.000  296.500    0.000  296.500     0.000  129.387    0.000  129.387
331.90   378.694  157.503    0.000  157.503     0.000  293.170    0.000  293.170     0.000   39.811    0.000   39.811
332.00   369.578  140.972    0.000  140.972     0.000  291.441    0.000  291.441     0.000   49.764    0.000   49.764
332.10   345.381  161.600    0.000  161.600     0.000  322.397    0.000  322.397     0.000   59.717    0.000   59.717
332.20   366.846  174.205    0.000  174.205     0.000  328.060    0.000  328.060     0.000   39.811    0.000   39.811
332.30   364.076  165.386    0.000  165.386     0.000  331.779    0.000  331.779     0.000  139.541    0.000  139.541
332.40   347.160  182.072    0.000  182.072     0.000  313.620    0.000  313.620     0.000  129.387    0.000  129.387
332.50   353.114  195.818    0.000  195.818     0.000  339.821    0.000  339.821     0.000   69.871    0.000   69.871
332.60   357.755  182.270    0.000  182.270     0.000  353.609    0.000  353.609     0.000  169.399    0.000  169.399
332.70   366.363  187.807    0.000  187.807     0.000  330.135    0.000  330.135     0.000  169.198    0.000  169.198
332.80   373.071  164.762    0.000  164.762     0.000  357.026    0.000  357.026     0.000  149.694    0.000  149.694
332.90   318.224  160.782    0.000  160.782     0.000  341.895    0.000  341.895     0.000  109.481    0.000  109.481
333.00   292.444  163.871    0.000  163.871     0.000  308.215    0.000  308.215     0.000  139.339    0.000  139.339
333.10   285.809  192.326    0.000  192.326     0.000  358.064    0.000  358.064     0.000  179.151    0.000  179.151
333.20   342.503  187.459    0.000  187.459     0.000  370.818    0.000  370.818     0.000  179.151    0.000  179.151
333.30   344.145  161.669    0.000  161.669     0.000  348.985    0.000  348.985     0.000  140.144    0.000  140.144
333.40   326.277  146.897    0.000  146.897     0.000  312.927    0.000  312.927     0.000  169.801    0.000  169.801
333.50   334.646  145.955    0.000  145.955     0.000  336.533    0.000  336.533     0.000  179.151    0.000  179.151
333.60   390.030  118.134    0.000  118.134     0.000  317.856    0.000  317.856     0.000  159.647    0.000  159.647
333.70   354.685  122.585    0.000  122.585     0.000  341.461    0.000  341.461     0.000  209.311    0.000  209.311
333.80   406.223  103.676    0.000  103.676     0.000  351.752    0.000  351.752     0.000  179.754    0.000  179.754
333.90   378.482  138.879    0.000  138.879     0.000  385.257    0.000  385.257     0.000  171.812    0.000  171.812
334.00   391.173  127.161    0.000  127.161     0.000  362.084    0.000  362.084     0.000  192.723    0.000  192.723
334.10   369.924  136.130    0.000  136.130     0.000  333.722    0.000  333.722     0.000  150.900    0.000  150.900
334.20   365.522  116.735    0.000  116.735     0.000  349.673    0.000  349.673     0.000  131.799    0.000  131.799
334.30   404.792  124.628    0.000  124.628     0.000  356.810    0.000  356.810     0.000   91.083    0.000   91.083
334.40   372.272  115.397    0.000  115.397     0.000  313.487    0.000  313.487     0.000   70.473    0.000   70.473
334.50   362.386  102.405    0.000  102.405     0.000  291.483    0.000  291.483     0.000   91.385    0.000   91.385
334.60   409.440  123.342    0.000  123.342     0.000  321.397    0.000  321.397     0.000   60.420    0.000   60.420
334.70   405.258  118.660    0.000  118.660     0.000  315.693    0.000  315.693     0.000  189.506    0.000  189.506
334.80   400.733  107.965    0.000  107.965     0.000  324.818    0.000  324.818     0.000  129.387    0.000  129.387
334.90   419.914  115.805    0.000  115.805     0.000  324.686    0.000  324.686     0.000   89.977    0.000   89.977
335.00   418.995  135.851    0.000  135.851     0.000  300.434    0.000  300.434     0.000  119.434    0.000  119.434
335.10   431.861   98.654    0.000   98.654     0.000  292.261    0.000  292.261     0.000  159.647    0.000  159.647
335.20   414.429  122.033    0.000  122.033     0.000  337.441    0.000  337.441     0.000  129.990    0.000  129.990
335.30   404.099  147.250    0.000  147.250     0.000  296.715    0.000  296.715     0.000  129.789    0.000  129.789
335.40   421.780  111.691    0.000  111.691     0.000  317.295    0.000  317.295     0.000  110.285    0.000  110.285
335.50   463.339  121.444    0.000  121.444     0.000  348.158    0.000  348.158     0.000  141.852    0.000  141.852
335.60   443.358  118.465    0.000  118.465     0.000  299.955    0.000  299.955     0.000   90.982    0.000   90.982
335.70   409.376  121.496    0.000  121.496     0.000  326.890    0.000  326.890     0.000   91.385    0.000   91.385
335.80   443.390   91.096    0.000   91.096     0.000  317.422    0.000  317.422     0.000   70.976    0.000   70.976
335.90   469.896   96.859    0.000   96.859     0.000  330.864    0.000  330.864     0.000  121.443    0.000  121.443
336.00   402.408  113.635    0.000  113.635     0.000  307.824    0.000  307.824     0.000  101.438    0.000  101.438
336.10   418.304  146.796    0.000  146.796     0.000  388.885    0.000  388.885     0.000  151.703    0.000  151.703
336.20   400.900  119.259    0.000  119.259     0.000  308.429    0.000  308.429     0.000  101.237    0.000  101.237
336.30   405.238  154.374    0.000  154.374     0.000  326.411    0.000  326.411     0.000  141.550    0.000  141.550
336.40   421.411  171.432    0.000  171.432     0.000  361.216    0.000  361.216     0.000  130.994    0.000  130.994
336.50   368.257  169.480    0.000  169.480     0.000  378.254    0.000  378.254     0.000  151.001    0.000  151.001
336.60   374.360  151.428    0.000  151.428     0.000  355.211    0.000  355.211     0.000  140.747    0.000  140.747
336.70   424.964  133.577    0.000  133.577     0.000  382.490    0.000  382.490     0.000  190.812    0.000  190.812
336.80   339.161  152.700    0.000  152.700     0.000  326.327    0.000  326.327     0.000  111.189    0.000  111.189
336.90   362.894  120.175    0.000  120.175     0.000  324.902    0.000  324.902     0.000   90.380    0.000   90.380
337.00   401.526  124.230    0.000  124.230     0.000  380.065    0.000  380.065     0.000  141.349    0.000  141.349
337.10   444.729  129.413    0.000  129.413     0.000  357.199    0.000  357.199     0.000  120.439    0.000  120.439
337.20   353.906  116.125    0.000  116.125     0.000  354.386    0.000  354.386     0.000  141.651    0.000  141.651
337.30   373.198  118.174    0.000  118.174     0.000  351.360    0.000  351.360     0.000  131.497    0.000  131.497
337.40   387.684  107.715    0.000  107.715     0.000  374.968    0.000  374.968     0.000  111.492    0.000  111.492
337.50   385.629  137.607    0.000  137.607     0.000  410.074    0.000  410.074     0.000  172.013    0.000  172.013
337.60   340.607  152.747    0.000  152.747     0.000  377.171    0.000  377.171     0.000  121.243    0.000  121.243
337.70   344.260  164.806    0.000  164.806     0.000  338.868    0.000  338.868     0.000   80.628    0.000   80.628
337.80   336.569  149.143    0.000  149.143     0.000  317.250    0.000  317.250     0.000   70.976    0.000   70.976
337.90   343.794  157.227    0.000  157.227     0.000  338.002    0.000  338.002     0.000  101.438    0.000  101.438
338.00   355.722  145.090    0.000  145.090     0.000  364.676    0.000  364.676     0.000   91.183    0.000   91.183
338.10   329.071  136.455    0.000  136.455     0.000  326.976    0.000  326.976     0.000   70.775    0.000   70.775
338.20   367.920  132.139    0.000  132.139     0.000  353.910    0.000  353.910     0.000  120.840    0.000  120.840
338.30   306.779  126.753    0.000  126.753     0.000  298.876    0.000  298.876     0.000   20.006    0.000   20.006
338.40   384.830  113.738    0.000  113.738     0.000  315.256    0.000  315.256     0.000   90.982    0.000   90.982
338.50   397.083  113.084    0.000  113.084     0.000  361.003    0.000  361.003     0.000  191.918    0.000  191.918
338.60   414.932  110.661    0.000  110.661     0.000  372.243    0.000  372.243     0.000  121.042    0.000  121.042
338.70   338.470  152.329    0.000  152.329     0.000  334.848    0.000  334.848     0.000   80.025    0.000   80.025
[truncated: 854,592 more chars]
