# Supplementary material for: N-Glycans modulate tilting of HIV-1 envelope glycoprotein
Source: Nat Commun. 2026 Apr 15;17:5206. doi: 10.1038/s41467-026-71874-2 (PMC13254402; doi:10.1038/s41467-026-71874-2)
Supplement: Supplementary file 8 — Source Data [file 41467_2026_71874_MOESM8_ESM.zip › source_data/2_Supplementary_Figures/6_FigS11/raw_data/GP120_GP41_INTERFACE/2_WT_gp120_gp41_interface.B.1.txt]

#ASA ANALYSIS
#SIM_TIME  ASA1.4 TotOccl1.4 ShldMem1.4 ShldGly1.4   ASA7.2 TotOccl7.2 ShldMem7.2 ShldGly7.2   ASA18.6 TotOccl18.6 ShldMem18.6 ShldGly18.6

  0.00  4905.724  718.168    0.000  718.168   427.130 2214.000    0.000 2214.000    30.159 2944.911    0.000 2944.911
  0.10  5225.329  555.083    0.000  555.083   340.884 2246.243    0.000 2246.243     0.000 2847.486    0.000 2847.486
  0.20  5174.385  493.808    0.000  493.808   420.261 2111.997    0.000 2111.997    10.053 2694.679    0.000 2694.679
  0.30  5278.514  507.016    0.000  507.016   270.941 2200.364    0.000 2200.364     0.000 2515.230    0.000 2515.230
  0.40  5249.895  463.063    0.000  463.063   233.245 2269.678    0.000 2269.678     0.000 2656.979    0.000 2656.979
  0.50  5346.617  431.271    0.000  431.271   170.421 2218.788    0.000 2218.788     0.000 2564.788    0.000 2564.788
  0.60  5319.025  405.266    0.000  405.266   233.193 2238.893    0.000 2238.893     0.000 2714.280    0.000 2714.280
  0.70  5260.353  457.532    0.000  457.532   319.103 2179.756    0.000 2179.756     0.000 2750.677    0.000 2750.677
  0.80  5180.124  428.599    0.000  428.599   300.466 2178.997    0.000 2178.997     0.000 2754.488    0.000 2754.488
  0.90  5156.383  401.768    0.000  401.768   372.667 2098.342    0.000 2098.342     0.000 2669.549    0.000 2669.549
  1.00  5251.611  419.753    0.000  419.753   662.251 1931.099    0.000 1931.099     0.000 2820.246    0.000 2820.246
  1.10  5102.614  441.168    0.000  441.168   667.906 2011.854    0.000 2011.854     0.000 2789.388    0.000 2789.388
  1.20  5047.460  394.966    0.000  394.966   435.658 2069.946    0.000 2069.946     0.000 2665.829    0.000 2665.829
  1.30  5208.376  373.784    0.000  373.784   524.196 1991.128    0.000 1991.128    10.154 2805.170    0.000 2805.170
  1.40  5193.103  360.916    0.000  360.916   633.613 1819.865    0.000 1819.865   101.539 2586.404    0.000 2586.404
  1.50  5166.113  398.951    0.000  398.951   395.800 2071.420    0.000 2071.420     0.000 2679.507    0.000 2679.507
  1.60  5241.467  355.225    0.000  355.225   492.941 2049.706    0.000 2049.706     0.000 2697.095    0.000 2697.095
  1.70  5151.781  368.806    0.000  368.806   464.108 2019.918    0.000 2019.918     0.000 2476.429    0.000 2476.429
  1.80  5044.950  359.057    0.000  359.057   568.854 1930.958    0.000 1930.958     0.000 2648.139    0.000 2648.139
  1.90  5083.327  376.230    0.000  376.230   558.261 2060.381    0.000 2060.381     0.000 2680.309    0.000 2680.309
  2.00  5195.034  401.839    0.000  401.839   379.365 2126.184    0.000 2126.184     0.000 2737.411    0.000 2737.411
  2.10  5034.473  391.685    0.000  391.685   544.776 1939.380    0.000 1939.380     0.000 2647.936    0.000 2647.936
  2.20  5134.233  358.430    0.000  358.430   497.900 2137.127    0.000 2137.127     0.000 2638.988    0.000 2638.988
  2.30  5287.191  357.785    0.000  357.785   398.553 2225.344    0.000 2225.344     0.000 2751.990    0.000 2751.990
  2.40  5236.187  326.641    0.000  326.641   369.078 2084.503    0.000 2084.503     0.000 2579.272    0.000 2579.272
  2.50  5115.261  353.312    0.000  353.312   383.090 2112.548    0.000 2112.548    20.308 2683.833    0.000 2683.833
  2.60  5104.589  283.111    0.000  283.111   392.046 2260.069    0.000 2260.069     0.000 2846.183    0.000 2846.183
  2.70  5087.851  306.832    0.000  306.832   480.274 2031.369    0.000 2031.369    10.154 2683.626    0.000 2683.626
  2.80  5220.917  325.081    0.000  325.081   359.611 2219.019    0.000 2219.019     0.000 2776.721    0.000 2776.721
  2.90  5298.617  289.188    0.000  289.188   348.502 2220.996    0.000 2220.996     0.000 2767.268    0.000 2767.268
  3.00  5041.188  371.582    0.000  371.582   375.860 2232.764    0.000 2232.764    20.106 2795.922    0.000 2795.922
  3.10  5244.276  314.055    0.000  314.055   482.740 2086.151    0.000 2086.151     0.000 2776.119    0.000 2776.119
  3.20  5101.005  442.304    0.000  442.304   224.416 2334.340    0.000 2334.340     0.000 2968.927    0.000 2968.927
  3.30  5097.796  385.597    0.000  385.597   289.777 2231.561    0.000 2231.561     0.000 2675.969    0.000 2675.969
  3.40  5071.211  377.466    0.000  377.466   463.629 2027.432    0.000 2027.432     0.000 2534.330    0.000 2534.330
  3.50  4961.870  377.147    0.000  377.147   546.942 1884.110    0.000 1884.110     0.000 2610.443    0.000 2610.443
  3.60  4899.121  403.137    0.000  403.137   469.292 1941.418    0.000 1941.418     0.000 2729.767    0.000 2729.767
  3.70  4947.083  376.933    0.000  376.933   607.670 1696.630    0.000 1696.630     0.000 2547.192    0.000 2547.192
  3.80  5285.199  362.522    0.000  362.522   635.652 1701.941    0.000 1701.941     0.000 2554.045    0.000 2554.045
  3.90  5125.043  386.227    0.000  386.227   682.684 1852.255    0.000 1852.255     0.000 2542.772    0.000 2542.772
  4.00  5266.571  361.375    0.000  361.375   721.028 1819.712    0.000 1819.712     0.000 2665.228    0.000 2665.228
  4.10  5340.702  335.503    0.000  335.503   755.259 1774.831    0.000 1774.831     0.000 2643.811    0.000 2643.811
  4.20  5340.090  323.306    0.000  323.306   509.495 1938.824    0.000 1938.824     0.000 2614.864    0.000 2614.864
  4.30  5291.326  341.592    0.000  341.592   485.105 2124.365    0.000 2124.365     0.000 2760.534    0.000 2760.534
  4.40  5383.686  210.814    0.000  210.814   627.612 1796.114    0.000 1796.114     0.000 2568.823    0.000 2568.823
  4.50  5336.934  289.786    0.000  289.786   511.726 1887.783    0.000 1887.783     0.000 2578.471    0.000 2578.471
  4.60  5335.823  381.678    0.000  381.678   306.635 2074.108    0.000 2074.108     0.000 2628.234    0.000 2628.234
  4.70  5343.111  345.866    0.000  345.866   416.912 1969.331    0.000 1969.331     0.000 2512.520    0.000 2512.520
  4.80  5363.326  278.058    0.000  278.058   543.457 1728.071    0.000 1728.071     0.000 2523.174    0.000 2523.174
  4.90  5290.636  373.471    0.000  373.471   431.195 1936.234    0.000 1936.234     0.000 2495.127    0.000 2495.127
  5.00  5313.662  300.894    0.000  300.894   566.680 1983.055    0.000 1983.055     0.000 2632.354    0.000 2632.354
  5.10  5563.880  305.287    0.000  305.287   564.365 2051.100    0.000 2051.100     0.000 2690.565    0.000 2690.565
  5.20  5640.071  363.864    0.000  363.864   463.587 2133.542    0.000 2133.542     0.000 2601.394    0.000 2601.394
  5.30  5414.760  353.349    0.000  353.349   364.718 2214.873    0.000 2214.873     0.000 2687.544    0.000 2687.544
  5.40  5458.235  315.171    0.000  315.171   311.626 2254.093    0.000 2254.093     0.000 2694.978    0.000 2694.978
  5.50  5508.647  310.267    0.000  310.267   521.477 2092.534    0.000 2092.534     0.000 2622.601    0.000 2622.601
  5.60  5164.558  344.836    0.000  344.836   618.433 1885.640    0.000 1885.640     0.000 2611.032    0.000 2611.032
  5.70  5019.882  360.939    0.000  360.939   679.488 1763.505    0.000 1763.505     0.000 2616.264    0.000 2616.264
  5.80  5050.794  395.224    0.000  395.224   527.913 1831.265    0.000 1831.265     0.000 2393.288    0.000 2393.288
  5.90  5161.541  332.051    0.000  332.051   491.346 1850.228    0.000 1850.228     0.000 2491.602    0.000 2491.602
  6.00  5342.362  308.299    0.000  308.299   616.859 1850.358    0.000 1850.358     0.000 2617.171    0.000 2617.171
  6.10  5245.017  302.608    0.000  302.608   667.304 1839.032    0.000 1839.032     0.000 2445.964    0.000 2445.964
  6.20  5152.254  359.760    0.000  359.760   789.479 1724.728    0.000 1724.728     0.000 2516.942    0.000 2516.942
  6.30  5297.671  340.071    0.000  340.071   701.922 1706.336    0.000 1706.336     0.000 2615.255    0.000 2615.255
  6.40  5371.870  305.277    0.000  305.277   582.216 1809.575    0.000 1809.575     0.000 2461.441    0.000 2461.441
  6.50  5364.683  364.433    0.000  364.433   815.663 1617.703    0.000 1617.703     0.000 2580.567    0.000 2580.567
  6.60  5368.178  390.577    0.000  390.577   852.368 1677.813    0.000 1677.813     0.000 2791.689    0.000 2791.689
  6.70  5315.656  404.698    0.000  404.698   800.449 1614.157    0.000 1614.157     0.000 2628.423    0.000 2628.423
  6.80  5452.941  432.118    0.000  432.118   766.283 1806.477    0.000 1806.477     0.000 3025.024   10.053 3014.971
  6.90  5295.220  403.880    0.000  403.880   640.309 1919.190    0.000 1919.190     0.000 2767.764    0.000 2767.764
  7.00  5323.439  316.857    0.000  316.857   595.048 1913.414    0.000 1913.414     0.000 2714.187    0.000 2714.187
  7.10  5342.135  374.203    0.000  374.203   696.693 1782.057    0.000 1782.057     0.000 2333.569    0.000 2333.569
  7.20  5403.350  307.747    0.000  307.747   638.448 1865.931    0.000 1865.931     0.000 2445.259    0.000 2445.259
  7.30  5531.756  265.794    0.000  265.794   881.334 1522.438    0.000 1522.438     0.000 2405.551    0.000 2405.551
  7.40  5330.992  437.799    0.000  437.799   787.189 1695.531    0.000 1695.531     0.000 2443.549    0.000 2443.549
  7.50  5326.099  348.657    0.000  348.657   852.521 1547.203    0.000 1547.203     0.000 2415.201    0.000 2415.201
  7.60  5321.928  374.906    0.000  374.906   751.465 1660.872    0.000 1660.872     0.000 2551.320    0.000 2551.320
  7.70  5299.462  337.798    0.000  337.798   753.881 1679.335    0.000 1679.335     0.000 2733.278    0.000 2733.278
  7.80  5331.141  384.021    0.000  384.021   655.234 1951.064    0.000 1951.064     0.000 2707.552    0.000 2707.552
  7.90  5267.818  347.349    0.000  347.349   575.390 1868.065    0.000 1868.065     0.000 2347.749    0.000 2347.749
  8.00  5329.830  400.392    0.000  400.392   535.481 1847.023    0.000 1847.023     0.000 2569.222    0.000 2569.222
  8.10  5436.217  409.950    0.000  409.950   741.353 1734.023    0.000 1734.023     0.000 2807.781    0.000 2807.781
  8.20  5255.040  473.022    0.000  473.022   681.577 1783.649    0.000 1783.649     0.000 2353.169    0.000 2353.169
  8.30  5392.321  466.814    0.000  466.814   848.087 1808.514    0.000 1808.514    10.154 2828.083    0.000 2828.083
  8.40  5347.741  452.360    0.000  452.360   582.904 1878.297    0.000 1878.297     0.000 2666.726    0.000 2666.726
  8.50  5299.069  462.071    0.000  462.071   628.896 1871.792    0.000 1871.792     0.000 2693.862    0.000 2693.862
  8.60  5363.495  470.309    0.000  470.309   722.726 1867.671    0.000 1867.671     0.000 2838.849    0.000 2838.849
  8.70  5240.950  460.087    0.000  460.087   732.461 1689.483    0.000 1689.483     0.000 2696.387   40.616 2655.772
  8.80  5240.226  462.996    0.000  462.996   577.492 1844.041    0.000 1844.041     0.000 2525.775    0.000 2525.775
  8.90  5251.584  496.717    0.000  496.717   650.990 1754.413    0.000 1754.413     0.000 2597.355    0.000 2597.355
  9.00  5536.144  384.730    0.000  384.730   517.030 1920.138    0.000 1920.138    40.616 2739.119    0.000 2739.119
  9.10  5421.184  374.688    0.000  374.688   525.376 1820.488    0.000 1820.488    50.769 2176.337    0.000 2176.337
  9.20  5596.904  343.191    0.000  343.191   499.163 1969.378    0.000 1969.378     0.000 2652.149  121.847 2530.302
  9.30  5580.905  326.018    0.000  326.018   468.290 2065.426    0.000 2065.426    50.769 2774.295    0.000 2774.295
  9.40  5436.981  351.895    0.000  351.895   409.974 2017.374    0.000 2017.374    70.372 2758.818    0.000 2758.818
  9.50  5415.732  349.646    0.000  349.646   519.984 1891.356    0.000 1891.356     0.000 2834.100    0.000 2834.100
  9.60  5321.564  450.052    0.000  450.052   480.614 1954.025    0.000 1954.025     0.000 2632.040    0.000 2632.040
  9.70  5363.632  457.038    0.000  457.038   521.297 1912.521    0.000 1912.521     0.000 2752.185    0.000 2752.185
  9.80  5363.048  354.013    0.000  354.013   449.482 1965.112    0.000 1965.112     0.000 2790.276    0.000 2790.276
  9.90  5460.007  351.658    0.000  351.658   562.459 1839.087    0.000 1839.087     0.000 2523.878    0.000 2523.878
 10.00  5288.974  375.217    0.000  375.217   454.731 1805.211    0.000 1805.211     0.000 2343.423    0.000 2343.423
 10.10  5176.934  426.911    0.000  426.911   294.496 2017.380    0.000 2017.380     0.000 2568.014    0.000 2568.014
 10.20  5257.301  445.116    0.000  445.116   425.668 2006.338    0.000 2006.338     0.000 2696.391    0.000 2696.391
 10.30  5313.393  394.634    0.000  394.634   333.413 1981.409    0.000 1981.409     0.000 2353.578    0.000 2353.578
 10.40  5619.505  393.816    0.000  393.816   481.569 2062.197    0.000 2062.197     0.000 2626.117   10.154 2615.963
 10.50  5644.068  356.995    0.000  356.995   444.601 2031.041    0.000 2031.041     0.000 2684.531    0.000 2684.531
 10.60  5485.605  394.503    0.000  394.503   474.051 1962.060    0.000 1962.060     0.000 2520.669   30.462 2490.208
 10.70  5582.956  348.017    0.000  348.017   515.511 1958.496    0.000 1958.496     0.000 2494.526   81.231 2413.295
 10.80  5355.093  352.302    0.000  352.302   374.710 1948.627    0.000 1948.627     0.000 2514.927    0.000 2514.927
 10.90  5331.026  397.275    0.000  397.275   421.749 1973.569    0.000 1973.569     0.000 2606.318    0.000 2606.318
 11.00  5363.968  367.391    0.000  367.391   395.840 1906.130    0.000 1906.130     0.000 2405.147    0.000 2405.147
 11.10  5280.671  412.468    0.000  412.468   310.587 2030.678    0.000 2030.678     0.000 2405.040    0.000 2405.040
 11.20  5271.586  361.639    0.000  361.639   434.491 1828.002    0.000 1828.002     0.000 2443.546    0.000 2443.546
 11.30  5662.294  400.596    0.000  400.596   309.808 2069.230    0.000 2069.230     0.000 2577.658    0.000 2577.658
 11.40  5449.320  508.050    0.000  508.050   227.181 2178.877    0.000 2178.877     0.000 2487.483    0.000 2487.483
 11.50  5466.358  519.755    0.000  519.755   202.633 2210.572    0.000 2210.572     0.000 2738.519    0.000 2738.519
 11.60  5605.909  541.124    0.000  541.124   454.583 2169.688    0.000 2169.688     0.000 2908.500   20.308 2888.192
 11.70  5593.312  516.273    0.000  516.273   404.232 2278.886    0.000 2278.886     0.000 3010.238    0.000 3010.238
 11.80  5551.084  471.530    0.000  471.530   387.363 2288.377    0.000 2288.377     0.000 2784.658    0.000 2784.658
 11.90  5487.321  472.809    0.000  472.809   381.952 2312.282    0.000 2312.282     0.000 3071.569    0.000 3071.569
 12.00  5504.295  492.328    0.000  492.328   441.347 2195.376    0.000 2195.376     0.000 2634.949    0.000 2634.949
 12.10  5602.413  490.890    0.000  490.890   477.889 2287.837    0.000 2287.837     0.000 3125.969  131.194 2994.775
 12.20  5664.860  481.430    0.000  481.430   513.603 2163.018    0.000 2163.018     0.000 3319.402  152.308 3167.094
 12.30  5477.618  521.321    0.000  521.321   572.780 2057.656    0.000 2057.656     0.000 2972.151   60.319 2911.833
 12.40  5536.353  483.149    0.000  483.149   653.705 2057.484    0.000 2057.484     0.000 3115.092   40.616 3074.477
 12.50  5577.912  510.208    0.000  510.208   792.566 2094.998    0.000 2094.998     0.000 3377.882   90.679 3287.202
 12.60  5556.063  456.877    0.000  456.877   645.929 2110.054    0.000 2110.054     0.000 2916.355   90.478 2825.877
 12.70  5538.827  416.805    0.000  416.805   679.356 1898.281    0.000 1898.281     0.000 2934.935  191.513 2743.422
 12.80  5412.080  515.136    0.000  515.136   706.126 2012.053    0.000 2012.053     0.000 3146.455  162.059 2984.396
 12.90  5480.775  589.813    0.000  589.813   593.398 2230.997    0.000 2230.997     0.000 3220.650  120.940 3099.710
 13.00  5479.373  579.613    0.000  579.613   402.279 2324.436    0.000 2324.436     0.000 3161.449   20.207 3141.242
 13.10  5490.172  510.882    0.000  510.882   601.758 2106.505    0.000 2106.505     0.000 3178.845   30.361 3148.484
 13.20  5624.120  523.457    0.000  523.457   658.654 2197.643    0.000 2197.643     0.000 3409.349  302.198 3107.151
 13.30  5491.372  456.090    0.000  456.090   694.052 2059.898    0.000 2059.898     0.000 3333.046  341.805 2991.241
 13.40  5337.375  431.078    0.000  431.078   744.984 1904.435    0.000 1904.435     0.000 3407.644  422.230 2985.414
 13.50  5271.699  412.669    0.000  412.669   653.261 2066.813    0.000 2066.813    91.083 3235.343  151.402 3083.941
 13.60  5412.144  439.934    0.000  439.934   759.258 1805.001    0.000 1805.001   402.930 2978.178    0.000 2978.178
 13.70  5432.748  463.783    0.000  463.783   769.428 1843.807    0.000 1843.807     0.000 3065.635  161.758 2903.877
 13.80  5514.894  372.048    0.000  372.048   773.086 1937.781    0.000 1937.781     0.000 3277.051  373.174 2903.877
 13.90  5484.578  448.982    0.000  448.982   700.983 1944.524    0.000 1944.524     0.000 3018.390  292.953 2725.437
 14.00  5576.646  442.403    0.000  442.403   870.392 1909.125    0.000 1909.125     0.000 3148.271  523.164 2625.107
 14.10  5715.009  493.463    0.000  493.463   616.957 2103.471    0.000 2103.471     0.000 3077.899  210.915 2866.984
 14.20  5519.760  516.941    0.000  516.941   804.104 1855.340    0.000 1855.340     0.000 2955.655  512.708 2442.947
 14.30  5559.152  511.750    0.000  511.750   795.765 1832.871    0.000 1832.871     0.000 3103.541  412.177 2691.364
 14.40  5480.219  549.591    0.000  549.591  1020.708 1940.939    0.000 1940.939     0.000 3368.444  664.210 2704.234
 14.50  5765.504  382.242    0.000  382.242  1098.172 1884.049   22.349 1861.700     0.000 3540.148  784.343 2755.805
 14.60  5697.931  400.180    0.000  400.180   867.035 2052.133    0.000 2052.133     0.000 3286.225  554.037 2732.187
 14.70  5779.899  387.099    0.000  387.099  1186.604 1949.397    0.000 1949.397     0.000 3691.955 1011.155 2680.800
 14.80  5587.719  457.849    0.000  457.849   983.500 1979.216   11.414 1967.802     0.000 3409.979  851.717 2558.262
 14.90  5534.506  433.363    0.000  433.363   998.850 1927.036    0.000 1927.036   170.903 3244.497  750.480 2494.017
 15.00  5327.646  406.525    0.000  406.525   728.680 1797.052    0.000 1797.052    20.106 2823.244  544.883 2278.361
 15.10  5371.068  413.665    0.000  413.665  1006.075 1961.783    0.000 1961.783   100.531 2932.036  313.864 2618.171
 15.20  5506.715  418.083    0.000  418.083   867.550 1938.308    0.000 1938.308     0.000 3140.430  262.791 2877.638
 15.30  5424.676  408.919    0.000  408.919   978.445 1817.072    0.000 1817.072     0.000 3063.523  464.156 2599.367
 15.40  5437.956  313.078    0.000  313.078   837.597 1889.318    0.000 1889.318     0.000 3142.437  444.453 2697.984
 15.50  5343.582  358.319    0.000  358.319   791.559 1700.726    0.000 1700.726     0.000 2701.911  588.623 2113.288
 15.60  5331.817  348.464    0.000  348.464   638.633 1843.724    0.000 1843.724     0.000 2952.852  484.464 2468.388
 15.70  5744.197  291.831    0.000  291.831   865.985 1900.549    3.718 1896.831     0.000 3393.878  644.308 2749.570
 15.80  5441.873  253.451    0.000  253.451   715.837 1927.884    0.000 1927.884     0.000 3031.153  302.198 2728.955
 15.90  5453.566  227.220    0.000  227.220   634.558 1988.851    0.000 1988.851     0.000 2831.494  391.870 2439.624
 16.00  5553.108  269.875    0.000  269.875   715.406 1950.513   26.023 1924.490     0.000 3195.420  623.292 2572.128
 16.10  5622.090  288.208    0.000  288.208   765.419 2041.553   28.230 2013.323     0.000 3144.256  403.031 2741.225
 16.20  5423.305  330.291    0.000  330.291   775.539 1913.154    0.000 1913.154     0.000 2960.486   60.520 2899.966
 16.30  5527.504  312.650    0.000  312.650   731.132 1877.942    0.000 1877.942     0.000 2972.438   20.106 2952.332
 16.40  5516.739  239.107    0.000  239.107   820.799 1727.638    0.000 1727.638     0.000 2738.500  150.796 2587.704
 16.50  5546.026  243.105    0.000  243.105   765.137 1883.312    0.000 1883.312     0.000 2863.866  303.811 2560.056
 16.60  5692.716  247.073    0.000  247.073   675.073 2002.337    0.000 2002.337     0.000 3096.196  372.065 2724.130
 16.70  5732.749  276.515    0.000  276.515   948.080 1877.624   11.153 1866.471     0.000 3144.558  493.912 2650.646
 16.80  5828.675  261.326    0.000  261.326   735.422 1880.634    0.000 1880.634     0.000 2723.836  231.423 2492.414
 16.90  5854.715  262.779    0.000  262.779   796.464 2028.960   72.494 1956.466     0.000 3051.357  412.177 2639.180
 17.00  5611.539  249.782    0.000  249.782   689.069 2036.989    0.000 2036.989     0.000 3108.054  231.221 2876.833
 17.10  5580.076  210.633    0.000  210.633   937.329 1717.858   79.929 1637.929     0.000 3033.066  634.252 2398.814
 17.20  5575.488  190.261    0.000  190.261   660.901 1866.006    0.000 1866.006     0.000 2719.999  263.799 2456.199
 17.30  5554.301  216.632    0.000  216.632   775.845 1875.754   13.012 1862.742     0.000 2743.341  261.381 2481.960
 17.40  5665.006  195.830    0.000  195.830   672.861 1873.567    0.000 1873.567     0.000 2825.765  110.584 2715.181
 17.50  5860.581  228.830    0.000  228.830   783.460 1988.745   11.153 1977.592     0.000 2969.728  120.637 2849.091
 17.60  5874.839  214.542    0.000  214.542   526.873 2134.176    0.000 2134.176     0.000 3041.104   80.425 2960.679
 17.70  5692.373  208.278    0.000  208.278   606.715 2091.474    0.000 2091.474     0.000 2887.802    0.000 2887.802
 17.80  5620.836  294.259    0.000  294.259   675.896 2090.886    0.000 2090.886     0.000 2937.475    0.000 2937.475
 17.90  5743.673  349.952    0.000  349.952   733.300 2167.068    0.000 2167.068     0.000 3270.231   10.053 3260.178
 18.00  5756.548  283.609    0.000  283.609   558.748 2288.900   42.970 2245.930     0.000 3477.011  171.709 3305.302
 18.10  5791.096  248.186    0.000  248.186   714.977 2058.173    0.000 2058.173     0.000 3133.693  231.826 2901.867
 18.20  5875.050  312.271    0.000  312.271   748.274 2139.995   72.755 2067.240     0.000 3251.213  211.518 3039.695
 18.30  5682.816  272.800    0.000  272.800   571.928 2038.856   95.061 1943.795     0.000 3149.162  221.672 2927.490
 18.40  5854.073  261.276    0.000  261.276   587.398 2164.891   52.047 2112.844     0.000 3049.059  100.531 2948.528
 18.50  5947.755  179.012    0.000  179.012   769.287 1859.371   28.143 1831.228     0.000 3003.392  191.009 2812.383
 18.60  5784.048  203.417    0.000  203.417   695.836 1857.491    0.000 1857.491     0.000 2674.958  110.384 2564.575
 18.70  5743.070  231.549    0.000  231.549   766.263 1768.201    0.000 1768.201     0.000 2924.379   80.425 2843.954
 18.80  6050.196  218.546    0.000  218.546   702.217 1914.694    9.294 1905.400     0.000 2674.464   40.212 2634.252
 18.90  6028.438  209.286    0.000  209.286   523.496 2051.107    0.000 2051.107     0.000 2864.878    0.000 2864.878
 19.00  5699.521  238.393    0.000  238.393   587.018 2068.605    0.000 2068.605     0.000 2802.859    0.000 2802.859
 19.10  5812.689  179.912    0.000  179.912   543.078 2016.451    0.000 2016.451     0.000 2736.095    0.000 2736.095
 19.20  5730.917  249.886    0.000  249.886   581.862 2068.475    0.000 2068.475     0.000 2675.983    0.000 2675.983
 19.30  5590.899  406.471    0.000  406.471   451.396 2259.853    0.000 2259.853     0.000 2730.655    0.000 2730.655
 19.40  5571.345  341.502    0.000  341.502   420.654 2262.842    0.000 2262.842     0.000 2805.153    0.000 2805.153
 19.50  5537.877  374.655    0.000  374.655   396.997 2265.380    0.000 2265.380     0.000 3129.066    0.000 3129.066
 19.60  5426.894  368.257    0.000  368.257   467.736 2112.165    0.000 2112.165     0.000 2795.406    0.000 2795.406
 19.70  5496.864  369.995    0.000  369.995   445.305 2178.497    0.000 2178.497     0.000 2620.375    0.000 2620.375
 19.80  5576.536  369.026    0.000  369.026   695.401 2074.948    0.000 2074.948     0.000 2832.503    0.000 2832.503
 19.90  5560.276  413.192    0.000  413.192   627.398 2089.285    0.000 2089.285     0.000 2939.653    0.000 2939.653
 20.00  5566.133  471.290    0.000  471.290   410.330 2316.519    0.000 2316.519     0.000 2886.891    0.000 2886.891
 20.10  5678.617  362.372    0.000  362.372   261.644 2456.643    0.000 2456.643     0.000 2845.773    0.000 2845.773
 20.20  5639.352  325.850    0.000  325.850   497.092 2208.897    0.000 2208.897     0.000 2808.791    0.000 2808.791
 20.30  5633.538  352.879    0.000  352.879   515.063 2252.054    0.000 2252.054     0.000 2835.909    0.000 2835.909
 20.40  5456.435  323.822    0.000  323.822   505.266 2067.713    0.000 2067.713     0.000 2898.749    0.000 2898.749
 20.50  5676.878  291.527    0.000  291.527   509.020 2161.702    0.000 2161.702     0.000 3118.605    0.000 3118.605
 20.60  5461.796  413.249    0.000  413.249   369.993 2303.502    0.000 2303.502     0.000 3125.951    0.000 3125.951
 20.70  5434.426  394.620    0.000  394.620   444.689 2245.618    0.000 2245.618     0.000 3137.707    0.000 3137.707
 20.80  5502.490  314.285    0.000  314.285   368.346 2238.311    0.000 2238.311     0.000 3020.497    0.000 3020.497
 20.90  5623.461  256.479    0.000  256.479   345.955 2243.019    0.000 2243.019     0.000 2827.168    0.000 2827.168
 21.00  5507.683  260.672    0.000  260.672   466.191 2083.793    0.000 2083.793     0.000 2803.841    0.000 2803.841
 21.10  5446.945  361.606    0.000  361.606   664.307 2080.790    0.000 2080.790     0.000 2880.958   70.372 2810.587
 21.20  5426.175  336.486    0.000  336.486   572.944 1984.043    0.000 1984.043    70.372 2692.854    0.000 2692.854
 21.30  5390.234  310.598    0.000  310.598   514.545 2024.188    0.000 2024.188     0.000 2765.444   20.106 2745.338
 21.40  5186.141  334.101    0.000  334.101   360.732 2166.765    0.000 2166.765     0.000 2652.940    0.000 2652.940
 21.50  5175.107  438.000    0.000  438.000   322.813 2256.961    0.000 2256.961     0.000 3017.272    0.000 3017.272
 21.60  5191.597  484.261    0.000  484.261   280.971 2418.108    0.000 2418.108     0.000 2955.950    0.000 2955.950
 21.70  5321.029  367.809    0.000  367.809   487.026 2017.650    0.000 2017.650     0.000 2673.355    0.000 2673.355
 21.80  5502.962  423.628    0.000  423.628   497.313 2103.987    0.000 2103.987     0.000 3190.396    0.000 3190.396
 21.90  5208.485  477.115    0.000  477.115   403.445 2167.113    0.000 2167.113     0.000 2939.986    0.000 2939.986
 22.00  5161.050  546.877    0.000  546.877   455.369 2093.030    0.000 2093.030     0.000 2907.608    0.000 2907.608
 22.10  5108.179  533.594    0.000  533.594   482.863 1975.656    0.000 1975.656     0.000 2743.937    0.000 2743.937
 22.20  5173.452  534.507    0.000  534.507   417.800 2154.337    0.000 2154.337     0.000 2857.346    0.000 2857.346
 22.30  5241.728  523.832    0.000  523.832   383.562 2134.719    0.000 2134.719     0.000 2606.319    0.000 2606.319
 22.40  5215.298  533.410    0.000  533.410   239.819 2278.040    0.000 2278.040     0.000 2671.865    0.000 2671.865
 22.50  5245.514  562.603    0.000  562.603   326.675 2051.626    0.000 2051.626     0.000 2434.012    0.000 2434.012
 22.60  5173.712  586.838    0.000  586.838   456.622 2038.949    0.000 2038.949     0.000 2725.041    0.000 2725.041
 22.70  5334.050  643.907    0.000  643.907   408.199 2130.557    0.000 2130.557     0.000 2644.208    0.000 2644.208
 22.80  5272.004  556.273    0.000  556.273   359.351 2189.880    0.000 2189.880     0.000 2916.048    0.000 2916.048
 22.90  5305.872  582.747    0.000  582.747   276.042 2148.684    0.000 2148.684     0.000 2747.356    0.000 2747.356
 23.00  5225.736  574.659    0.000  574.659   276.087 2054.534    0.000 2054.534     0.000 2391.058    0.000 2391.058
 23.10  5217.433  462.885    0.000  462.885   214.136 2216.330    0.000 2216.330     0.000 2588.116    0.000 2588.116
 23.20  5406.727  554.912    0.000  554.912   342.800 2240.790    0.000 2240.790     0.000 2821.149    0.000 2821.149
 23.30  5369.655  436.414    0.000  436.414   347.555 2079.156    0.000 2079.156     0.000 2557.657    0.000 2557.657
 23.40  5351.901  511.997    0.000  511.997   394.250 2070.376    0.000 2070.376     0.000 2654.873    0.000 2654.873
 23.50  5423.517  536.083    0.000  536.083   345.219 2127.230    0.000 2127.230     0.000 2497.643    0.000 2497.643
 23.60  5356.844  541.188    0.000  541.188   294.769 2277.377    0.000 2277.377     0.000 2627.229    0.000 2627.229
 23.70  5340.359  540.166    0.000  540.166   255.858 2395.974    0.000 2395.974     0.000 2884.295    0.000 2884.295
 23.80  5279.241  514.816    0.000  514.816   168.352 2275.410    0.000 2275.410     0.000 2461.255    0.000 2461.255
 23.90  5549.339  472.547    0.000  472.547   212.364 2366.573    0.000 2366.573     0.000 2677.491    0.000 2677.491
 24.00  5394.060  474.411    0.000  474.411   346.858 2216.437    0.000 2216.437     0.000 2764.541    0.000 2764.541
 24.10  5241.166  657.559    0.000  657.559   266.184 2327.707    0.000 2327.707     0.000 2683.325    0.000 2683.325
 24.20  5234.005  507.068    0.000  507.068   352.141 2192.125    0.000 2192.125     0.000 2524.477    0.000 2524.477
 24.30  5384.051  506.892    0.000  506.892   393.073 2204.052    0.000 2204.052     0.000 2721.918    0.000 2721.918
 24.40  5302.093  572.123    0.000  572.123   243.144 2224.555    0.000 2224.555     0.000 2685.433    0.000 2685.433
 24.50  5260.974  567.625    0.000  567.625   292.000 2236.129    0.000 2236.129     0.000 2691.562    0.000 2691.562
 24.60  5403.958  478.285    0.000  478.285   184.264 2276.185    0.000 2276.185     0.000 2388.469    0.000 2388.469
 24.70  5326.676  541.447    0.000  541.447   211.107 2502.278    0.000 2502.278     0.000 3054.291    0.000 3054.291
 24.80  5190.313  532.711    0.000  532.711   231.078 2406.280    0.000 2406.280     0.000 3131.703    0.000 3131.703
 24.90  5473.917  462.447    0.000  462.447   201.681 2599.311    0.000 2599.311     0.000 3135.229    0.000 3135.229
 25.00  5529.452  450.694    0.000  450.694   231.430 2401.301    0.000 2401.301     0.000 2904.184    0.000 2904.184
 25.10  5501.137  406.130    0.000  406.130   283.908 2359.685    0.000 2359.685     0.000 2959.974    0.000 2959.974
 25.20  5421.823  385.496    0.000  385.496   332.815 2136.664    0.000 2136.664     0.000 2668.451    0.000 2668.451
 25.30  5462.884  387.938    0.000  387.938   350.150 2222.597    0.000 2222.597     0.000 2603.613    0.000 2603.613
 25.40  5622.021  401.056    0.000  401.056   251.664 2527.420    0.000 2527.420     0.000 2905.914    0.000 2905.914
 25.50  5455.319  385.310    0.000  385.310   280.717 2379.244    0.000 2379.244     0.000 2870.726    0.000 2870.726
 25.60  5288.008  315.129    0.000  315.129   187.889 2246.653    0.000 2246.653     0.000 2606.018    0.000 2606.018
 25.70  5287.481  349.764    0.000  349.764   306.218 2081.525    0.000 2081.525     0.000 2441.632    0.000 2441.632
 25.80  5456.872  333.859    0.000  333.859   330.692 2053.492    0.000 2053.492     0.000 2559.169    0.000 2559.169
 25.90  5497.996  242.322    0.000  242.322   317.858 2088.170    0.000 2088.170     0.000 2576.769    0.000 2576.769
 26.00  5587.271  201.696    0.000  201.696   228.318 2075.826    0.000 2075.826     0.000 2433.002    0.000 2433.002
 26.10  5440.823  251.867    0.000  251.867   174.061 2210.470    0.000 2210.470     0.000 2653.475    0.000 2653.475
 26.20  5435.507  304.299    0.000  304.299   346.738 2281.487    0.000 2281.487    10.154 2984.226    0.000 2984.226
 26.30  5662.497  222.615    0.000  222.615   288.974 2245.477    0.000 2245.477     0.000 2791.908    0.000 2791.908
 26.40  5529.937  184.689    0.000  184.689   275.874 2160.311    0.000 2160.311     0.000 2722.638    0.000 2722.638
 26.50  5409.018  174.412    0.000  174.412   211.934 2109.254    0.000 2109.254     0.000 2242.193    0.000 2242.193
 26.60  5601.269  149.828    0.000  149.828   372.289 2128.809    0.000 2128.809     0.000 2574.856    0.000 2574.856
 26.70  5591.627  210.482    0.000  210.482   320.710 2129.308    0.000 2129.308     0.000 2671.365    0.000 2671.365
 26.80  5750.711  224.348    0.000  224.348   356.163 2046.956    0.000 2046.956     0.000 2716.304    0.000 2716.304
 26.90  5447.271  246.957    0.000  246.957   666.229 1884.855    0.000 1884.855     0.000 2781.556    0.000 2781.556
 27.00  5305.535  165.131    0.000  165.131   716.428 1722.264    0.000 1722.264     0.000 2678.303    0.000 2678.303
 27.10  5317.262  154.533    0.000  154.533   822.995 1617.515    0.000 1617.515     0.000 2704.543    0.000 2704.543
 27.20  5426.960  263.090    0.000  263.090   804.612 1799.870    0.000 1799.870     0.000 3277.580    0.000 3277.580
 27.30  5604.358  223.637    0.000  223.637   718.750 2152.950    0.000 2152.950    30.462 3122.952    0.000 3122.952
 27.40  5428.311  205.319    0.000  205.319   568.739 2318.423    0.000 2318.423     0.000 3508.378    0.000 3508.378
 27.50  5506.248  239.566    0.000  239.566   619.276 2220.365    0.000 2220.365    10.053 3495.423    0.000 3495.423
 27.60  5396.696  266.461    0.000  266.461   528.535 2322.222    0.000 2322.222     0.000 3078.393    0.000 3078.393
 27.70  5173.881  309.380    0.000  309.380   528.095 2380.108    0.000 2380.108     0.000 3215.631    0.000 3215.631
 27.80  5390.005  291.092    0.000  291.092   688.097 2270.375    0.000 2270.375     0.000 2991.441    0.000 2991.441
 27.90  5382.508  260.488    0.000  260.488   586.145 2258.990    0.000 2258.990     0.000 3042.210    0.000 3042.210
 28.00  5422.105  295.325    0.000  295.325   535.437 2513.456    0.000 2513.456     0.000 3327.943    0.000 3327.943
 28.10  5418.240  301.957    0.000  301.957   484.889 2238.881    0.000 2238.881     0.000 2948.835    0.000 2948.835
 28.20  5333.778  300.951    0.000  300.951   424.767 2209.460    0.000 2209.460     0.000 2767.777    0.000 2767.777
 28.30  5313.885  286.502    0.000  286.502   304.148 2129.549    0.000 2129.549     0.000 2615.776    0.000 2615.776
 28.40  5156.469  342.341    0.000  342.341   226.890 2193.777    0.000 2193.777     0.000 2566.413    0.000 2566.413
 28.50  5122.893  308.059    0.000  308.059   167.747 1994.126    0.000 1994.126     0.000 2054.998    0.000 2054.998
 28.60  5256.034  289.013    0.000  289.013   237.396 2034.483    0.000 2034.483     0.000 2199.167    0.000 2199.167
 28.70  5315.398  262.825    0.000  262.825   337.951 2203.370    0.000 2203.370     0.000 2667.048    0.000 2667.048
 28.80  5326.026  292.107    0.000  292.107   320.190 2370.710    0.000 2370.710     0.000 2586.120    0.000 2586.120
 28.90  5499.774  317.129    0.000  317.129   324.037 2454.653    0.000 2454.653     0.000 2901.293    0.000 2901.293
 29.00  5381.418  340.909    0.000  340.909   260.657 2482.193    0.000 2482.193     0.000 2681.726    0.000 2681.726
 29.10  5301.200  334.503    0.000  334.503   258.881 2284.873    0.000 2284.873     0.000 2566.616    0.000 2566.616
 29.20  5250.924  333.842    0.000  333.842   210.459 2391.213    0.000 2391.213     0.000 2828.001    0.000 2828.001
 29.30  5484.160  232.220    0.000  232.220   281.017 2175.807    0.000 2175.807     0.000 2662.717    0.000 2662.717
 29.40  5497.747  235.301    0.000  235.301   556.984 2114.272    0.000 2114.272     0.000 2668.253    0.000 2668.253
 29.50  5475.956  278.527    0.000  278.527   500.822 1986.525    0.000 1986.525     0.000 2616.178    0.000 2616.178
 29.60  5445.037  252.165    0.000  252.165   570.551 1966.888    0.000 1966.888    30.462 2342.627    0.000 2342.627
 29.70  5502.699  305.541    0.000  305.541   405.574 2089.624    0.000 2089.624     0.000 2394.101    0.000 2394.101
 29.80  5403.136  262.858    0.000  262.858   496.707 1995.221    0.000 1995.221     0.000 2465.782    0.000 2465.782
 29.90  5385.723  312.264    0.000  312.264   532.938 1903.098    0.000 1903.098     0.000 2607.619    0.000 2607.619
 30.00  5388.680  291.504    0.000  291.504   690.905 1741.381    0.000 1741.381     0.000 1992.759    0.000 1992.759
 30.10  5483.552  239.188    0.000  239.188   745.776 1725.767    0.000 1725.767     0.000 2616.464    0.000 2616.464
 30.20  5605.253  235.688    0.000  235.688   664.396 1750.758    0.000 1750.758     0.000 2274.553    0.000 2274.553
 30.30  5458.894  223.073    0.000  223.073   806.350 1695.637    0.000 1695.637     0.000 2448.072    0.000 2448.072
 30.40  5649.773  296.210    0.000  296.210   775.140 1890.415    0.000 1890.415     0.000 2730.477    0.000 2730.477
 30.50  5740.463  289.442    0.000  289.442   754.434 1915.905    0.000 1915.905     0.000 2609.535    0.000 2609.535
 30.60  5708.658  316.037    0.000  316.037   540.164 2119.396    0.000 2119.396     0.000 2810.301    0.000 2810.301
 30.70  5650.917  325.633    0.000  325.633   606.834 1876.708    0.000 1876.708     0.000 2731.694    0.000 2731.694
 30.80  5608.366  303.047    0.000  303.047   686.251 1917.053    0.000 1917.053     0.000 2820.153    0.000 2820.153
 30.90  5530.627  346.832    0.000  346.832   895.286 1961.011    0.000 1961.011    70.976 2920.072    0.000 2920.072
 31.00  5353.241  364.015    0.000  364.015   937.522 1717.158    0.000 1717.158   172.616 2845.489    0.000 2845.489
 31.10  5717.414  279.736    0.000  279.736   934.475 2083.737    0.000 2083.737   203.078 2946.020    0.000 2946.020
 31.20  5491.116  243.128    0.000  243.128   643.824 1872.276    0.000 1872.276    10.053 2442.027    0.000 2442.027
 31.30  5624.682  229.483    0.000  229.483   811.752 1953.281    0.000 1953.281   212.929 2680.405    0.000 2680.405
 31.40  5739.562  205.839    0.000  205.839   791.554 2067.882    0.000 2067.882   323.211 2793.305    0.000 2793.305
 31.50  5606.972  217.421    0.000  217.421   706.947 2113.347    0.000 2113.347   222.881 2492.404    0.000 2492.404
 31.60  5827.099  180.115    0.000  180.115   491.484 2170.380    0.000 2170.380    20.308 2736.919    0.000 2736.919
 31.70  5745.325  203.689    0.000  203.689   580.329 2134.180    0.000 2134.180    20.308 2551.835    0.000 2551.835
 31.80  5595.185  250.900    0.000  250.900   838.685 2025.210    0.000 2025.210   111.390 2796.821    0.000 2796.821
 31.90  5596.454  221.062    0.000  221.062   649.112 1929.069    0.000 1929.069    10.154 2669.945    0.000 2669.945
 32.00  5501.004  191.248    0.000  191.248   749.353 1897.701    0.000 1897.701    90.478 2777.011    0.000 2777.011
 32.10  5625.453  227.798    0.000  227.798   566.917 2049.317    0.000 2049.317     0.000 2444.850    0.000 2444.850
 32.20  5408.265  219.921    0.000  219.921   737.043 1758.981    0.000 1758.981     0.000 2555.345    0.000 2555.345
 32.30  5510.481  199.759    0.000  199.759   549.543 1926.619    0.000 1926.619     0.000 2703.221    0.000 2703.221
 32.40  5410.372  243.716    0.000  243.716   586.808 1862.340    0.000 1862.340    20.308 2443.446    0.000 2443.446
 32.50  5461.880  240.989    0.000  240.989   635.017 1804.737    0.000 1804.737    40.616 2575.346    0.000 2575.346
 32.60  5498.984  251.711    0.000  251.711   438.128 2163.371    0.000 2163.371     0.000 2790.781    0.000 2790.781
 32.70  5478.293  260.912    0.000  260.912   566.489 2032.413    0.000 2032.413     0.000 2898.052    0.000 2898.052
 32.80  5325.044  355.711    0.000  355.711   686.919 2033.790    0.000 2033.790   131.900 2686.828    0.000 2686.828
 32.90  5447.781  301.466    0.000  301.466   338.169 2163.239    0.000 2163.239     0.000 2639.492    0.000 2639.492
 33.00  5543.252  350.695    0.000  350.695   355.639 2419.555    0.000 2419.555     0.000 2930.519    0.000 2930.519
 33.10  5454.297  329.797    0.000  329.797   346.511 2224.217    0.000 2224.217     0.000 2587.707    0.000 2587.707
 33.20  5392.431  325.854    0.000  325.854   401.845 2081.336    0.000 2081.336     0.000 2444.955    0.000 2444.955
 33.30  5233.244  281.950    0.000  281.950   375.523 1972.492    0.000 1972.492     0.000 2146.079    0.000 2146.079
 33.40  5151.886  316.659    0.000  316.659   465.276 1727.064    0.000 1727.064     0.000 1925.308    0.000 1925.308
 33.50  5259.768  252.005    0.000  252.005   512.921 1655.723    0.000 1655.723     0.000 1848.900    0.000 1848.900
 33.60  5205.967  297.971    0.000  297.971   460.169 1800.044    0.000 1800.044     0.000 2021.818    0.000 2021.818
 33.70  5352.926  330.341    0.000  330.341   334.664 2030.472    0.000 2030.472     0.000 2016.589    0.000 2016.589
 33.80  5188.291  304.034    0.000  304.034   390.563 1814.048    0.000 1814.048     0.000 1980.295    0.000 1980.295
 33.90  5119.426  306.731    0.000  306.731   531.590 1612.581    0.000 1612.581     0.000 1945.009    0.000 1945.009
 34.00  5176.080  227.314    0.000  227.314   373.576 1771.425    0.000 1771.425     0.000 1842.767    0.000 1842.767
 34.10  5319.857  214.058    0.000  214.058   506.556 1731.730    0.000 1731.730     0.000 1923.089    0.000 1923.089
 34.20  5358.921  233.230    0.000  233.230   589.182 1647.028    0.000 1647.028     0.000 1926.109    0.000 1926.109
 34.30  5349.889  217.082    0.000  217.082   494.888 1636.619    0.000 1636.619     0.000 1930.229    0.000 1930.229
 34.40  5233.769  206.053    0.000  206.053   373.871 1983.308    0.000 1983.308     0.000 1963.105    0.000 1963.105
 34.50  5183.355  253.049    0.000  253.049   503.665 1880.481    0.000 1880.481     0.000 2064.240    0.000 2064.240
 34.60  5194.881  279.794    0.000  279.794   575.220 1628.955    0.000 1628.955     0.000 1920.379    0.000 1920.379
 34.70  5223.911  292.760    0.000  292.760   375.867 1957.105    0.000 1957.105     0.000 1868.907    0.000 1868.907
 34.80  5295.459  280.306    0.000  280.306   506.899 1782.481    0.000 1782.481     0.000 1870.613    0.000 1870.613
 34.90  5236.891  266.194    0.000  266.194   459.483 1736.824    0.000 1736.824     0.000 1902.584    0.000 1902.584
 35.00  5252.260  278.329    0.000  278.329   280.802 1855.689    0.000 1855.689     0.000 1804.666    0.000 1804.666
 35.10  5357.560  253.983    0.000  253.983   379.457 1912.657    0.000 1912.657     0.000 1930.433    0.000 1930.433
 35.20  5153.220  224.537    0.000  224.537   414.608 1745.643    0.000 1745.643     0.000 1636.070    0.000 1636.070
 35.30  5265.312  296.752    0.000  296.752   490.117 1790.554    0.000 1790.554     0.000 1958.973    0.000 1958.973
 35.40  5182.743  260.052    0.000  260.052   510.841 1724.327    0.000 1724.327     0.000 1830.803    0.000 1830.803
 35.50  5331.961  241.176    0.000  241.176   487.368 1724.628    0.000 1724.628     0.000 1952.851    0.000 1952.851
 35.60  5218.769  242.959    0.000  242.959   385.556 1812.364    0.000 1812.364     0.000 1850.410    0.000 1850.410
 35.70  5310.792  230.984    0.000  230.984   538.430 1709.676    0.000 1709.676     0.000 1917.060    0.000 1917.060
 35.80  5495.460  205.176    0.000  205.176   603.791 1684.046    0.000 1684.046     0.000 2101.140    0.000 2101.140
 35.90  5338.943  247.723    0.000  247.723   572.884 1698.224    0.000 1698.224     0.000 2162.666    0.000 2162.666
 36.00  5510.514  209.865    0.000  209.865   596.711 1699.866    0.000 1699.866     0.000 1918.773    0.000 1918.773
 36.10  5361.621  310.916    0.000  310.916   625.848 1742.250    0.000 1742.250     0.000 1827.289    0.000 1827.289
 36.20  5256.882  256.175    0.000  256.175   578.939 1634.166    0.000 1634.166     0.000 1969.443    0.000 1969.443
 36.30  5249.906  234.057    0.000  234.057   637.868 1518.954    0.000 1518.954     0.000 1774.610    0.000 1774.610
 36.40  5223.206  199.984    0.000  199.984   526.500 1629.067    0.000 1629.067     0.000 1847.299    0.000 1847.299
 36.50  5272.860  226.605    0.000  226.605   603.016 1648.291    0.000 1648.291     0.000 1867.503    0.000 1867.503
 36.60  5286.501  250.297    0.000  250.297   517.666 1735.932    0.000 1735.932     0.000 2022.720    0.000 2022.720
 36.70  5207.207  283.599    0.000  283.599   595.585 1583.331    0.000 1583.331     0.000 1824.178    0.000 1824.178
 36.80  5273.042  299.865    0.000  299.865   558.395 1703.594    0.000 1703.594     0.000 1829.500    0.000 1829.500
 36.90  5176.186  225.636    0.000  225.636   732.879 1543.533    0.000 1543.533     0.000 1826.082    0.000 1826.082
 37.00  5311.041  308.600    0.000  308.600   684.666 1452.156    0.000 1452.156     0.000 1755.004    0.000 1755.004
 37.10  5330.873  354.549    0.000  354.549   588.444 1513.760    0.000 1513.760     0.000 1827.493    0.000 1827.493
 37.20  5327.288  275.215    0.000  275.215   577.378 1598.892    0.000 1598.892     0.000 1818.437    0.000 1818.437
 37.30  5516.811  281.000    0.000  281.000   712.612 1606.095    0.000 1606.095     0.000 1845.583    0.000 1845.583
 37.40  5401.042  295.578    0.000  295.578   630.723 1536.508    0.000 1536.508     0.000 1877.653    0.000 1877.653
 37.50  5208.908  353.509    0.000  353.509   564.452 1575.756    0.000 1575.756     0.000 1855.539    0.000 1855.539
 37.60  5360.355  306.028    0.000  306.028   493.029 1750.026    0.000 1750.026     0.000 1844.779    0.000 1844.779
 37.70  5345.606  302.513    0.000  302.513   562.543 1698.050    0.000 1698.050     0.000 1820.049    0.000 1820.049
 37.80  5258.577  338.075    0.000  338.075   412.056 1749.249    0.000 1749.249     0.000 1745.453    0.000 1745.453
 37.90  5275.559  313.579    0.000  313.579   546.078 1750.075    0.000 1750.075     0.000 1936.568    0.000 1936.568
 38.00  5194.660  332.540    0.000  332.540   507.390 1713.667    0.000 1713.667     0.000 1827.491    0.000 1827.491
 38.10  5495.126  238.407    0.000  238.407   603.368 1747.768    0.000 1747.768     0.000 1975.172    0.000 1975.172
 38.20  5388.626  207.495    0.000  207.495   566.007 1628.589    0.000 1628.589     0.000 1952.754    0.000 1952.754
 38.30  5305.369  215.713    0.000  215.713   555.682 1712.586    0.000 1712.586     0.000 1938.476    0.000 1938.476
 38.40  5409.965  269.182    0.000  269.182   563.799 1605.487    0.000 1605.487     0.000 2006.030    0.000 2006.030
 38.50  5235.383  329.295    0.000  329.295   626.266 1640.214    0.000 1640.214     0.000 1870.111    0.000 1870.111
 38.60  5137.317  360.118    0.000  360.118   734.391 1493.178    0.000 1493.178     0.000 1949.737    0.000 1949.737
 38.70  5266.485  331.220    0.000  331.220   626.797 1658.107    0.000 1658.107     0.000 1986.835    0.000 1986.835
 38.80  5194.902  307.235    0.000  307.235   472.270 1800.432    0.000 1800.432     0.000 2060.624    0.000 2060.624
 38.90  5159.266  247.032    0.000  247.032   523.858 1708.436    0.000 1708.436     0.000 2018.298    0.000 2018.298
 39.00  5358.814  303.509    0.000  303.509   454.287 1728.119    0.000 1728.119     0.000 1968.939    0.000 1968.939
 39.10  5084.959  370.913    0.000  370.913   393.290 1815.058    0.000 1815.058     0.000 1839.252    0.000 1839.252
 39.20  5251.468  391.075    0.000  391.075   488.703 1700.214    0.000 1700.214     0.000 1889.618    0.000 1889.618
 39.30  5072.257  402.408    0.000  402.408   292.941 1878.558    0.000 1878.558     0.000 1830.707    0.000 1830.707
 39.40  5149.614  392.260    0.000  392.260   349.800 1828.146    0.000 1828.146     0.000 1880.269    0.000 1880.269
 39.50  5067.813  363.119    0.000  363.119   360.769 1739.134    0.000 1739.134     0.000 1812.707    0.000 1812.707
 39.60  5175.413  349.125    0.000  349.125   372.063 1758.943    0.000 1758.943     0.000 1950.341    0.000 1950.341
 39.70  5215.589  245.789    0.000  245.789   471.200 1788.544    0.000 1788.544     0.000 1947.724    0.000 1947.724
 39.80  5332.322  305.441    0.000  305.441   523.535 1800.896    0.000 1800.896     0.000 2130.086    0.000 2130.086
 39.90  5273.701  342.265    0.000  342.265   417.769 1715.390    0.000 1715.390     0.000 1814.721    0.000 1814.721
 40.00  5171.027  339.946    0.000  339.946   442.840 1870.478    0.000 1870.478     0.000 2126.881    0.000 2126.881
 40.10  5322.431  322.773    0.000  322.773   491.993 1812.811    0.000 1812.811     0.000 2159.953    0.000 2159.953
 40.20  5355.467  291.971    0.000  291.971   493.513 1731.866    0.000 1731.866     0.000 1936.771    0.000 1936.771
 40.30  5529.696  275.441    0.000  275.441   547.634 1850.071    0.000 1850.071     0.000 2148.089    0.000 2148.089
 40.40  5343.093  333.561    0.000  333.561   578.229 1804.279    0.000 1804.279     0.000 2093.193    0.000 2093.193
 40.50  5260.289  270.688    0.000  270.688   416.939 1790.711    0.000 1790.711     0.000 1921.085    0.000 1921.085
 40.60  5406.312  291.432    0.000  291.432   527.917 1679.118    0.000 1679.118     0.000 1926.712    0.000 1926.712
 40.70  5307.410  327.484    0.000  327.484   526.275 1701.678    0.000 1701.678     0.000 1875.241    0.000 1875.241
 40.80  5254.674  253.564    0.000  253.564   496.391 1697.887    0.000 1697.887     0.000 1899.868    0.000 1899.868
 40.90  5391.261  283.221    0.000  283.221   551.432 1717.991    0.000 1717.991     0.000 2142.053    0.000 2142.053
 41.00  5433.934  237.581    0.000  237.581   454.637 1765.623    0.000 1765.623     0.000 2038.201    0.000 2038.201
 41.10  5397.000  212.723    0.000  212.723   483.810 1733.257    0.000 1733.257     0.000 1896.853    0.000 1896.853
 41.20  5422.896  237.259    0.000  237.259   551.732 1556.735    0.000 1556.735     0.000 2005.830    0.000 2005.830
 41.30  5397.666  222.726    0.000  222.726   450.572 1843.460    0.000 1843.460     0.000 2136.323    0.000 2136.323
 41.40  5355.335  225.809    0.000  225.809   404.103 1923.005    0.000 1923.005     0.000 2153.415    0.000 2153.415
 41.50  5457.455  198.255    0.000  198.255   400.776 1767.922    0.000 1767.922     0.000 2251.736    0.000 2251.736
 41.60  5328.272  240.446    0.000  240.446   356.541 1732.742    0.000 1732.742     0.000 2086.262    0.000 2086.262
 41.70  5212.610  237.248    0.000  237.248   247.381 1923.496    0.000 1923.496     0.000 2036.896    0.000 2036.896
 41.80  5126.861  247.829    0.000  247.829   258.795 1838.707    0.000 1838.707     0.000 1916.865    0.000 1916.865
 41.90  5370.905  214.733    0.000  214.733   211.327 1806.095    0.000 1806.095     0.000 1757.419    0.000 1757.419
 42.00  5331.996  251.294    0.000  251.294   452.083 1762.570    0.000 1762.570     0.000 2043.334    0.000 2043.334
 42.10  5147.609  310.630    0.000  310.630   406.698 1662.867    0.000 1662.867     0.000 1923.697    0.000 1923.697
 42.20  5234.255  313.771    0.000  313.771   395.108 1671.420    0.000 1671.420     0.000 2022.019    0.000 2022.019
 42.30  5205.587  316.687    0.000  316.687   482.493 1716.910    0.000 1716.910     0.000 2010.658    0.000 2010.658
 42.40  5168.352  393.116    0.000  393.116   548.806 1722.032    0.000 1722.032     0.000 2017.594    0.000 2017.594
 42.50  5155.209  327.712    0.000  327.712   766.551 1529.235    0.000 1529.235    10.053 2197.643    0.000 2197.643
 42.60  5122.837  308.058    0.000  308.058   663.887 1613.302    0.000 1613.302     0.000 2074.085    0.000 2074.085
 42.70  5168.830  265.175    0.000  265.175   451.001 1629.674    0.000 1629.674     0.000 1830.806    0.000 1830.806
 42.80  5148.688  302.434    0.000  302.434   620.347 1574.984    0.000 1574.984     0.000 1902.891    0.000 1902.891
 42.90  5204.278  208.000    0.000  208.000   509.415 1706.114    0.000 1706.114     0.000 2011.969    0.000 2011.969
 43.00  5180.297  289.790    0.000  289.790   601.244 1671.010    0.000 1671.010     0.000 1987.637    0.000 1987.637
 43.10  5136.347  323.996    0.000  323.996   670.676 1578.801    0.000 1578.801     0.000 2117.920    0.000 2117.920
 43.20  5244.907  272.341    0.000  272.341   404.742 1804.511    0.000 1804.511     0.000 2042.326    0.000 2042.326
 43.30  5196.611  316.198    0.000  316.198   420.362 1864.154    0.000 1864.154     0.000 1962.804    0.000 1962.804
 43.40  5257.681  228.416    0.000  228.416   483.075 1811.115    0.000 1811.115     0.000 2093.594    0.000 2093.594
 43.50  5307.005  231.562    0.000  231.562   416.759 1918.329    0.000 1918.329     0.000 2242.685    0.000 2242.685
 43.60  4921.493  329.754    0.000  329.754   409.802 1809.567    0.000 1809.567     0.000 1971.456    0.000 1971.456
 43.70  5179.578  361.850    0.000  361.850   575.773 1644.581    0.000 1644.581     0.000 1930.333    0.000 1930.333
 43.80  5137.734  310.313    0.000  310.313   605.949 1586.819    0.000 1586.819     0.000 2165.479    0.000 2165.479
 43.90  5104.572  378.111    0.000  378.111   515.717 1842.754    0.000 1842.754     0.000 2209.708    0.000 2209.708
 44.00  4908.444  423.708    0.000  423.708   459.773 1913.216    0.000 1913.216     0.000 2215.538    0.000 2215.538
 44.10  5030.034  429.858    0.000  429.858   442.534 1891.786    0.000 1891.786     0.000 2188.900    0.000 2188.900
 44.20  5190.153  382.075    0.000  382.075   525.665 1873.268    0.000 1873.268     0.000 2080.017    0.000 2080.017
 44.30  5114.744  407.030    0.000  407.030   526.755 1864.323    0.000 1864.323     0.000 2310.945    0.000 2310.945
 44.40  5245.913  326.394    0.000  326.394   536.176 1878.885    0.000 1878.885     0.000 2220.268    0.000 2220.268
 44.50  5181.450  313.377    0.000  313.377   549.846 1843.248    0.000 1843.248     0.000 2130.399    0.000 2130.399
 44.60  5470.878  258.313    0.000  258.313   631.984 1860.105    0.000 1860.105     0.000 2401.634    0.000 2401.634
 44.70  5157.391  308.346    0.000  308.346   709.320 1630.021    0.000 1630.021    10.053 2041.524    0.000 2041.524
 44.80  5215.581  322.827    0.000  322.827   626.584 1801.040    0.000 1801.040     0.000 2190.412    0.000 2190.412
 44.90  5433.126  356.438    0.000  356.438   648.333 1852.222    0.000 1852.222     0.000 2408.970    0.000 2408.970
 45.00  5279.086  372.946    0.000  372.946   561.605 1853.049    0.000 1853.049     0.000 2278.378    0.000 2278.378
 45.10  5298.213  340.874    0.000  340.874   595.751 1839.842    0.000 1839.842     0.000 2119.342    0.000 2119.342
 45.20  5297.823  341.418    0.000  341.418   701.322 1843.733    0.000 1843.733     0.000 2490.000    0.000 2490.000
 45.30  5258.467  315.680    0.000  315.680   777.031 1667.690    0.000 1667.690     0.000 2180.062    0.000 2180.062
 45.40  5383.516  312.960    0.000  312.960   650.396 1802.832    0.000 1802.832     0.000 2451.299    0.000 2451.299
 45.50  5280.818  309.340    0.000  309.340   689.266 1689.083    0.000 1689.083     0.000 2197.253    0.000 2197.253
 45.60  5368.436  298.322    0.000  298.322   573.682 1742.483    0.000 1742.483     0.000 2314.473    0.000 2314.473
 45.70  5415.683  300.278    0.000  300.278   669.018 1820.504    0.000 1820.504     0.000 2340.308    0.000 2340.308
 45.80  5371.766  355.946    0.000  355.946   676.644 1822.190    0.000 1822.190    19.906 2439.134    0.000 2439.134
 45.90  5436.954  326.727    0.000  326.727   731.683 1748.820    0.000 1748.820     0.000 2571.236    0.000 2571.236
 46.00  5496.120  264.490    0.000  264.490   740.370 1668.768    0.000 1668.768     9.953 2273.257    0.000 2273.257
 46.10  5547.612  234.525    0.000  234.525   797.477 1729.542    0.000 1729.542     0.000 2524.987    0.000 2524.987
 46.20  5594.557  210.335    0.000  210.335   792.681 1686.797    0.000 1686.797     0.000 2370.774    0.000 2370.774
 46.30  5606.384  216.982    0.000  216.982   837.593 1734.546    0.000 1734.546     0.000 2593.849    0.000 2593.849
 46.40  5476.935  278.842    0.000  278.842   711.823 1946.885    0.000 1946.885     0.000 2720.115    0.000 2720.115
 46.50  5446.222  289.647    0.000  289.647   607.978 2082.464    0.000 2082.464     0.000 2503.265    0.000 2503.265
 46.60  5423.798  263.775    0.000  263.775   672.055 1997.165    0.000 1997.165     0.000 2559.164    0.000 2559.164
 46.70  5499.775  336.521    0.000  336.521   823.348 1696.196    0.000 1696.196     0.000 2448.069    0.000 2448.069
 46.80  5583.766  287.886    0.000  287.886   619.695 1943.056    0.000 1943.056     0.000 2490.201    0.000 2490.201
 46.90  5540.456  274.135    0.000  274.135   812.202 1798.526    0.000 1798.526     0.000 2431.888    0.000 2431.888
 47.00  5468.902  300.917    0.000  300.917   703.523 1884.471    0.000 1884.471     0.000 2567.510    0.000 2567.510
 47.10  5394.327  364.355    0.000  364.355   845.298 1897.969    0.000 1897.969    29.858 2626.229    0.000 2626.229
 47.20  5459.052  316.332    0.000  316.332   734.186 1851.582    0.000 1851.582     0.000 2565.805    0.000 2565.805
 47.30  5455.760  336.626    0.000  336.626   703.519 1857.368    0.000 1857.368     0.000 2481.351    0.000 2481.351
 47.40  5387.729  388.653    0.000  388.653   668.772 2011.244    0.000 2011.244     0.000 2641.205    0.000 2641.205
 47.50  5380.513  397.201    0.000  397.201   695.882 1887.271    0.000 1887.271     0.000 2530.198    0.000 2530.198
 47.60  5416.894  349.697    0.000  349.697   712.903 2019.062    0.000 2019.062     0.000 2532.120    0.000 2532.120
 47.70  5438.663  378.398    0.000  378.398   733.664 1939.774    0.000 1939.774     0.000 2615.663    0.000 2615.663
 47.80  5576.772  345.718    0.000  345.718   732.105 1913.786    0.000 1913.786     0.000 2619.283    0.000 2619.283
 47.90  5505.603  422.743    0.000  422.743   644.991 1995.370    0.000 1995.370     0.000 2498.447    0.000 2498.447
 48.00  5338.794  425.188    0.000  425.188   624.455 2011.045    0.000 2011.045     0.000 2579.474    0.000 2579.474
 48.10  5237.623  373.548    0.000  373.548   459.186 2017.759    0.000 2017.759     0.000 2380.521    0.000 2380.521
 48.20  5412.505  372.368    0.000  372.368   479.575 2060.722    0.000 2060.722     0.000 2390.467    0.000 2390.467
 48.30  5612.691  317.325    0.000  317.325   548.750 1923.978    0.000 1923.978     0.000 2381.715    0.000 2381.715
 48.40  5463.083  399.255    0.000  399.255   646.158 1947.240    0.000 1947.240    10.154 2633.757    0.000 2633.757
 48.50  5460.274  403.720    0.000  403.720   617.547 1923.001    0.000 1923.001     0.000 2373.784    0.000 2373.784
 48.60  5273.016  340.280    0.000  340.280   567.908 1811.979    0.000 1811.979     0.000 2091.384    0.000 2091.384
 48.70  5124.207  456.025    0.000  456.025   596.607 1697.319    0.000 1697.319     0.000 2288.227    0.000 2288.227
 48.80  5196.187  442.370    0.000  442.370   596.729 1793.021    0.000 1793.021    30.462 2201.060    0.000 2201.060
 48.90  5159.301  457.894    0.000  457.894   551.872 1799.131    0.000 1799.131     0.000 2389.766    0.000 2389.766
 49.00  5238.909  446.527    0.000  446.527   551.165 1824.720    0.000 1824.720     0.000 2178.240    0.000 2178.240
 49.10  5540.656  338.997    0.000  338.997   579.746 1948.204    0.000 1948.204     0.000 2420.426    0.000 2420.426
 49.20  5372.599  371.955    0.000  371.955   649.227 1839.165    0.000 1839.165     0.000 2294.864    0.000 2294.864
 49.30  5422.786  379.158    0.000  379.158   537.080 1982.051    0.000 1982.051     0.000 2549.410    0.000 2549.410
 49.40  5536.771  356.783    0.000  356.783   611.831 1934.336    0.000 1934.336     0.000 2414.400    0.000 2414.400
 49.50  5576.001  431.465    0.000  431.465   658.163 1935.889    0.000 1935.889     0.000 2444.556    0.000 2444.556
 49.60  5556.499  416.106    0.000  416.106   617.614 1741.790    0.000 1741.790     0.000 2409.862    0.000 2409.862
 49.70  5405.589  388.588    0.000  388.588   610.625 1797.834    0.000 1797.834     0.000 2297.582    0.000 2297.582
 49.80  5325.243  431.378    0.000  431.378   807.072 1779.499    0.000 1779.499    20.308 2597.371    0.000 2597.371
 49.90  5447.079  405.014    0.000  405.014   716.372 1718.495    0.000 1718.495    20.308 2344.327    0.000 2344.327
 50.00  5676.418  306.787    0.000  306.787   670.939 1845.119    0.000 1845.119     0.000 2514.931    0.000 2514.931
 50.10  5523.946  366.137    0.000  366.137   750.961 1820.786    0.000 1820.786     0.000 2500.956    0.000 2500.956
 50.20  5373.052  370.053    0.000  370.053   572.057 1905.415    0.000 1905.415     0.000 2369.360    0.000 2369.360
 50.30  5621.321  324.252    0.000  324.252   816.272 1807.999    0.000 1807.999     0.000 2327.137    0.000 2327.137
 50.40  5573.117  391.071    0.000  391.071   921.434 1748.546    0.000 1748.546     0.000 2674.476    0.000 2674.476
 50.50  5414.841  358.818    0.000  358.818   859.701 1551.135    0.000 1551.135     0.000 2326.031    0.000 2326.031
 50.60  5469.355  367.364    0.000  367.364   834.876 1579.269    0.000 1579.269     0.000 2312.255    0.000 2312.255
 50.70  5627.060  320.759    0.000  320.759   777.339 1673.702    0.000 1673.702     0.000 2253.641    0.000 2253.641
 50.80  5652.092  354.106    0.000  354.106   876.993 1588.630    0.000 1588.630     0.000 2360.211    0.000 2360.211
 50.90  5768.414  337.946    0.000  337.946   868.298 1658.796    0.000 1658.796     0.000 2763.142    0.000 2763.142
 51.00  5662.122  335.208    0.000  335.208  1154.921 1410.889    0.000 1410.889    10.154 2555.745    0.000 2555.745
 51.10  5617.537  335.494    0.000  335.494   955.061 1667.328    0.000 1667.328     0.000 2719.723    0.000 2719.723
 51.20  5616.294  386.562    0.000  386.562   879.657 1846.188    0.000 1846.188     0.000 2732.390    0.000 2732.390
 51.30  5778.406  298.639    0.000  298.639   884.647 1803.888    0.000 1803.888     0.000 2781.454    0.000 2781.454
 51.40  5587.468  319.619    0.000  319.619   975.665 1676.836    0.000 1676.836     0.000 2599.281    0.000 2599.281
 51.50  5655.875  336.663    0.000  336.663  1037.793 1497.977    0.000 1497.977     0.000 2628.431    0.000 2628.431
 51.60  5624.297  335.177    0.000  335.177   910.826 1572.590    0.000 1572.590     0.000 2480.352    0.000 2480.352
 51.70  5588.962  395.639    0.000  395.639   828.778 1861.640    0.000 1861.640     0.000 2748.475    0.000 2748.475
 51.80  5639.852  481.034    0.000  481.034   812.166 1708.118    0.000 1708.118     0.000 2650.852    0.000 2650.852
 51.90  5562.849  446.646    0.000  446.646   932.844 1838.570    0.000 1838.570     0.000 2810.006    0.000 2810.006
 52.00  5441.470  399.363    0.000  399.363   795.886 1625.904    0.000 1625.904     0.000 2549.620    0.000 2549.620
 52.10  5444.066  390.673    0.000  390.673   626.150 1874.890    0.000 1874.890     0.000 2405.759    0.000 2405.759
 52.20  5395.195  382.012    0.000  382.012   679.639 1744.045    0.000 1744.045     0.000 2460.139    0.000 2460.139
 52.30  5423.662  460.603    0.000  460.603   807.497 1743.122    0.000 1743.122     0.000 2498.448    0.000 2498.448
 52.40  5448.002  471.884    0.000  471.884   831.020 1731.431    0.000 1731.431     0.000 2750.886    0.000 2750.886
 52.50  5561.651  392.275    0.000  392.275   894.217 1665.561    0.000 1665.561     0.000 2555.352    0.000 2555.352
 52.60  5355.224  385.201    0.000  385.201   595.006 1788.168    0.000 1788.168     0.000 2488.699    0.000 2488.699
 52.70  5342.744  327.958    0.000  327.958   610.082 1772.460    0.000 1772.460     0.000 2427.571    0.000 2427.571
 52.80  5453.803  408.870    0.000  408.870   753.340 1671.133    0.000 1671.133     0.000 2397.819    0.000 2397.819
 52.90  5454.152  333.350    0.000  333.350   780.414 1731.098    0.000 1731.098     0.000 2613.861    0.000 2613.861
 53.00  5492.109  395.679    0.000  395.679   798.693 1628.180    0.000 1628.180     0.000 2556.849    0.000 2556.849
 53.10  5534.861  405.031    0.000  405.031   826.234 1737.346    0.000 1737.346     0.000 2306.126    0.000 2306.126
 53.20  5427.397  358.249    0.000  358.249   866.167 1556.079    0.000 1556.079     0.000 2524.985    0.000 2524.985
 53.30  5454.627  308.666    0.000  308.666   969.022 1464.005    0.000 1464.005     0.000 2387.560    0.000 2387.560
 53.40  5470.378  362.535    0.000  362.535   660.855 1694.380    0.000 1694.380     0.000 2204.592    0.000 2204.592
 53.50  5576.090  353.474    0.000  353.474   863.590 1580.431    0.000 1580.431     0.000 2427.175    0.000 2427.175
 53.60  5619.464  366.926    0.000  366.926   779.746 1494.438    0.000 1494.438     0.000 2265.817    0.000 2265.817
 53.70  5449.311  452.130    0.000  452.130   786.304 1809.484    0.000 1809.484     0.000 2395.105    0.000 2395.105
 53.80  5434.957  450.822    0.000  450.822   672.560 1892.914    0.000 1892.914     0.000 2564.197    0.000 2564.197
 53.90  5524.567  491.128    0.000  491.128   685.011 1947.138    0.000 1947.138     0.000 2577.670    0.000 2577.670
 54.00  5430.630  476.833    0.000  476.833   688.726 1761.231    0.000 1761.231     0.000 2288.737    0.000 2288.737
 54.10  5377.241  392.434    0.000  392.434   595.856 1814.570    0.000 1814.570     0.000 2512.725    0.000 2512.725
 54.20  5454.649  471.246    0.000  471.246   711.957 1822.238    0.000 1822.238     0.000 2600.995    0.000 2600.995
 54.30  5544.833  438.456    0.000  438.456   711.558 1871.464    0.000 1871.464     0.000 2702.430    0.000 2702.430
 54.40  5544.439  380.970    0.000  380.970   689.997 1805.711    0.000 1805.711     0.000 2408.370    0.000 2408.370
 54.50  5580.590  378.369    0.000  378.369   676.852 1768.662    0.000 1768.662     0.000 2341.117    0.000 2341.117
 54.60  5313.672  398.847    0.000  398.847   762.548 1794.465    0.000 1794.465     0.000 2630.249    0.000 2630.249
 54.70  5614.065  303.715    0.000  303.715   817.323 1749.898    0.000 1749.898     0.000 2702.838    0.000 2702.838
 54.80  5515.511  326.214    0.000  326.214   852.417 1592.102    0.000 1592.102     0.000 2470.800    0.000 2470.800
 54.90  5828.109  286.532    0.000  286.532   847.779 1739.531    0.000 1739.531    10.053 2723.239    0.000 2723.239
 55.00  5562.506  344.896    0.000  344.896   724.908 1792.691    0.000 1792.691     0.000 2674.583    0.000 2674.583
 55.10  5693.333  386.516    0.000  386.516   843.040 1848.439    0.000 1848.439     0.000 2831.419    0.000 2831.419
 55.20  5712.115  387.521    0.000  387.521   976.250 1770.363    0.000 1770.363     0.000 2697.109    0.000 2697.109
 55.30  5648.518  465.699    0.000  465.699  1004.636 1803.857    0.000 1803.857     0.000 2873.334    0.000 2873.334
 55.40  5734.805  405.149    0.000  405.149  1097.562 1659.187    0.000 1659.187     0.000 2905.098    0.000 2905.098
 55.50  5901.804  356.268    0.000  356.268  1135.551 1699.140    0.000 1699.140     0.000 2931.848    0.000 2931.848
 55.60  5605.703  396.522    0.000  396.522  1116.777 1579.325    0.000 1579.325     0.000 2886.801    0.000 2886.801
 55.70  5603.393  419.240    0.000  419.240  1072.566 1616.376    0.000 1616.376     0.000 2598.173    0.000 2598.173
 55.80  5395.888  430.250    0.000  430.250   958.445 1646.347    0.000 1646.347     0.000 2524.185    0.000 2524.185
 55.90  5387.864  447.471    0.000  447.471  1307.347 1428.664    0.000 1428.664     0.000 3030.158    0.000 3030.158
 56.00  5655.988  380.499    0.000  380.499  1248.240 1636.098    0.000 1636.098   100.531 2930.724    0.000 2930.724
 56.10  5636.878  320.712    0.000  320.712  1244.710 1510.420    0.000 1510.420   404.442 2374.278    0.000 2374.278
 56.20  5404.585  410.513    0.000  410.513   984.588 1648.014    0.000 1648.014    60.319 2520.042    0.000 2520.042
 56.30  5499.372  364.376    0.000  364.376  1012.734 1566.016    0.000 1566.016   121.443 2586.499    0.000 2586.499
 56.40  5468.860  357.740    0.000  357.740   955.661 1591.322    0.000 1591.322     0.000 2680.617    0.000 2680.617
 56.50  5463.420  348.301    0.000  348.301  1056.920 1466.164    0.000 1466.164     0.000 2542.285    0.000 2542.285
 56.60  5531.573  391.207    0.000  391.207  1093.222 1664.016    0.000 1664.016     0.000 2831.402    0.000 2831.402
 56.70  5284.134  407.177    0.000  407.177   843.734 1773.611    0.000 1773.611     0.000 2641.899    0.000 2641.899
 56.80  5493.125  429.986    0.000  429.986   926.298 1595.841    0.000 1595.841    20.308 2824.977    0.000 2824.977
 56.90  5364.777  497.574    0.000  497.574   758.305 1749.858    0.000 1749.858     0.000 2693.589    0.000 2693.589
 57.00  5286.902  432.194    0.000  432.194   687.403 1642.496    0.000 1642.496     0.000 2438.025    0.000 2438.025
 57.10  5530.302  354.807    0.000  354.807   902.223 1507.665    0.000 1507.665     0.000 2645.430    0.000 2645.430
 57.20  5507.345  436.578    0.000  436.578   863.193 1674.448    0.000 1674.448     0.000 2602.096    0.000 2602.096
 57.30  5588.897  406.778    0.000  406.778   808.155 1703.230    0.000 1703.230     0.000 2709.867    0.000 2709.867
 57.40  5614.246  360.267    0.000  360.267   988.477 1562.424    0.000 1562.424     0.000 2499.249    0.000 2499.249
 57.50  5858.103  332.010    0.000  332.010  1305.285 1641.628    0.000 1641.628   475.015 2738.717    0.000 2738.717
 57.60  5615.763  335.742    0.000  335.742  1121.812 1607.825    0.000 1607.825   264.001 2572.741    0.000 2572.741
 57.70  5350.960  344.255    0.000  344.255  1143.833 1402.896    0.000 1402.896    40.616 2462.963    0.000 2462.963
 57.80  5427.678  383.260    0.000  383.260  1230.454 1462.684    0.000 1462.684   142.154 2571.837    0.000 2571.837
 57.90  5684.204  377.257    0.000  377.257  1220.842 1457.711    0.000 1457.711     0.000 2537.361    0.000 2537.361
 58.00  5568.119  396.401    0.000  396.401  1182.583 1925.412    0.000 1925.412     0.000 2997.692    0.000 2997.692
 58.10  5309.985  379.483    0.000  379.483  1280.511 1574.676    0.000 1574.676   181.161 2549.514    0.000 2549.514
 58.20  5491.655  348.327    0.000  348.327  1188.189 1590.727    0.000 1590.727   222.782 2459.645    0.000 2459.645
 58.30  5532.907  358.171    0.000  358.171  1353.986 1589.555    0.000 1589.555   284.309 2422.144    0.000 2422.144
 58.40  5368.663  381.007    0.000  381.007  1307.095 1581.645    0.000 1581.645    30.462 2772.199    0.000 2772.199
 58.50  5476.288  383.398    0.000  383.398  1285.286 1594.195    0.000 1594.195    40.616 2718.313    0.000 2718.313
 58.60  5500.358  407.609    0.000  407.609  1205.983 1636.466    0.000 1636.466    20.308 2848.301    0.000 2848.301
 58.70  5479.089  412.600    0.000  412.600  1299.129 1621.364    0.000 1621.364   202.474 2627.425    0.000 2627.425
 58.80  5415.385  429.619    0.000  429.619  1278.648 1530.720    0.000 1530.720   253.043 2586.512    0.000 2586.512
 58.90  5319.622  359.114    0.000  359.114  1218.131 1431.209    0.000 1431.209   223.385 2382.735    0.000 2382.735
 59.00  5447.834  408.033    0.000  408.033  1130.773 1518.277    0.000 1518.277   141.953 2723.740    0.000 2723.740
 59.10  5400.120  421.155    0.000  421.155  1201.741 1441.764    0.000 1441.764   253.244 2422.445    0.000 2422.445
 59.20  5443.542  393.996    0.000  393.996   924.450 1634.487    0.000 1634.487    30.462 2443.157    0.000 2443.157
 59.30  5390.194  311.914    0.000  311.914   853.146 1633.588    0.000 1633.588    19.906 2451.400    0.000 2451.400
 59.40  5308.987  314.331    0.000  314.331   998.112 1448.415    0.000 1448.415    81.030 2258.278    0.000 2258.278
 59.50  5294.443  316.044    0.000  316.044  1046.283 1304.492    0.000 1304.492    29.858 2201.477    0.000 2201.477
 59.60  5201.044  319.086    0.000  319.086   939.459 1293.215    0.000 1293.215    91.385 2289.541    0.000 2289.541
 59.70  5346.823  311.396    0.000  311.396  1118.512 1368.125    0.000 1368.125    50.769 2637.280    0.000 2637.280
 59.80  5386.106  316.886    0.000  316.886  1098.896 1564.916    0.000 1564.916    10.154 2931.038    0.000 2931.038
 59.90  5279.322  333.311    0.000  333.311  1153.005 1707.331    0.000 1707.331    10.154 2944.697    0.000 2944.697
 60.00  5573.702  200.792    0.000  200.792  1038.854 1650.055    0.000 1650.055    70.474 2518.753    0.000 2518.753
 60.10  5361.680  209.559    0.000  209.559  1133.433 1546.162    0.000 1546.162    59.918 2633.460    0.000 2633.460
 60.20  5523.197  181.466    0.000  181.466  1133.080 1583.346    0.000 1583.346   182.569 2526.599    0.000 2526.599
 60.30  5523.777  217.804    0.000  217.804  1003.532 1736.020    0.000 1736.020    40.616 2509.798    0.000 2509.798
 60.40  5569.022  226.129    0.000  226.129   902.395 1696.038    0.000 1696.038   332.357 2209.594    0.000 2209.594
 60.50  5553.129  136.979    0.000  136.979  1128.756 1589.342    0.000 1589.342   182.770 2168.802    0.000 2168.802
 60.60  5525.234  186.426    0.000  186.426  1023.304 1702.247    0.000 1702.247    50.769 2414.990    0.000 2414.990
 60.70  5516.535  164.961    0.000  164.961  1159.579 1438.861    0.000 1438.861   203.078 2368.160    0.000 2368.160
 60.80  5593.921  161.079    0.000  161.079  1062.604 1454.185    0.000 1454.185   203.078 2323.105    0.000 2323.105
 60.90  5525.623  202.083    0.000  202.083  1016.305 1707.522    0.000 1707.522   385.847 2281.687    0.000 2281.687
 61.00  5469.940  176.379    0.000  176.379  1183.414 1301.186    0.000 1301.186   142.154 2133.807    0.000 2133.807
 61.10  5595.639  152.554    0.000  152.554  1350.579 1406.911    0.000 1406.911   284.309 2313.057    0.000 2313.057
 61.20  5506.956  250.317    0.000  250.317  1102.748 1542.544    0.000 1542.544   203.078 2173.815    0.000 2173.815
 61.30  5376.302  227.627    0.000  227.627  1255.113 1520.063    0.000 1520.063   314.770 2237.237    0.000 2237.237
 61.40  5597.386  273.421    0.000  273.421  1539.579 1067.230    0.000 1067.230   657.583 1660.096    0.000 1660.096
 61.50  5707.396  209.953    0.000  209.953  1600.971 1137.961    0.000 1137.961   456.120 2145.972    0.000 2145.972
 61.60  5656.597  223.416    0.000  223.416  1455.371 1317.319    0.000 1317.319   365.540 2396.504    0.000 2396.504
 61.70  5770.062  214.871    0.000  214.871  1476.626 1134.892    0.000 1134.892   628.936 1876.352    0.000 1876.352
 61.80  5720.439  151.754    0.000  151.754  1301.288 1105.702    0.000 1105.702   223.385 1975.375    0.000 1975.375
 61.90  5541.988  195.327    0.000  195.327  1485.792 1118.643    0.000 1118.643   192.118 2372.180    0.000 2372.180
 62.00  5558.027  182.912    0.000  182.912  1179.474 1179.132    0.000 1179.132   172.616 1977.191    0.000 1977.191
 62.10  5777.878  158.797    0.000  158.797  1270.695 1478.162    0.000 1478.162   416.309 2159.458    0.000 2159.458
 62.20  5665.599  158.390    0.000  158.390  1103.195 1450.722    0.000 1450.722   121.847 2211.331    0.000 2211.331
 62.30  5648.306  246.499    0.000  246.499  1149.549 1355.999    0.000 1355.999   152.308 2159.253    0.000 2159.253
 62.40  5674.441  208.944    0.000  208.944  1204.346 1474.718    0.000 1474.718   260.478 2610.133    0.000 2610.133
 62.50  5828.734  106.121    0.000  106.121   932.803 1696.774    0.000 1696.774    30.159 2390.478    0.000 2390.478
 62.60  5710.947  157.052    0.000  157.052   979.437 1621.690    0.000 1621.690    20.207 2309.944    0.000 2309.944
 62.70  5634.849  200.405    0.000  200.405   813.843 1538.080    0.000 1538.080    10.154 2199.063    0.000 2199.063
 62.80  5649.779  242.684    0.000  242.684   936.352 1477.977    0.000 1477.977     0.000 2160.844    0.000 2160.844
 62.90  5522.968  302.173    0.000  302.173   822.191 1675.367    0.000 1675.367     0.000 2416.206    0.000 2416.206
 63.00  5577.180  308.687    0.000  308.687  1022.360 1459.761    0.000 1459.761    10.154 2539.356    0.000 2539.356
 63.10  5626.089  245.757    0.000  245.757   964.334 1259.729    0.000 1259.729     0.000 2273.352    0.000 2273.352
 63.20  5688.901  312.005    0.000  312.005  1004.286 1323.523    0.000 1323.523    50.769 2163.974    0.000 2163.974
 63.30  5307.028  318.294    0.000  318.294  1117.592 1252.439    0.000 1252.439   111.592 2286.320    0.000 2286.320
 63.40  5468.097  305.490    0.000  305.490  1370.930 1381.524    0.000 1381.524   311.546 2252.533    0.000 2252.533
 63.50  5572.834  342.970    0.000  342.970  1266.541 1420.490    0.000 1420.490   200.464 2509.000    0.000 2509.000
 63.60  5590.364  290.141    0.000  290.141  1161.327 1479.528    0.000 1479.528     0.000 2578.262    0.000 2578.262
 63.70  5683.842  278.203    0.000  278.203  1369.193 1414.591    0.000 1414.591     0.000 2769.971    0.000 2769.971
 63.80  5597.891  249.583    0.000  249.583  1333.702 1334.412    0.000 1334.412     0.000 2619.979    0.000 2619.979
 63.90  5786.207  162.123    0.000  162.123  1429.860 1556.427    0.000 1556.427    10.053 2618.983    0.000 2618.983
 64.00  5816.178  188.629    0.000  188.629  1313.744 1474.016    0.000 1474.016    60.923 2434.214    0.000 2434.214
 64.10  5500.984  232.169    0.000  232.169  1296.205 1438.132    0.000 1438.132     0.000 2536.054    0.000 2536.054
 64.20  5567.218  256.497    0.000  256.497  1009.094 1370.790    0.000 1370.790    30.462 2181.774    0.000 2181.774
 64.30  5569.404  278.341    0.000  278.341   974.441 1455.596    0.000 1455.596    30.462 2180.669    0.000 2180.669
 64.40  5574.561  220.806    0.000  220.806  1063.032 1465.409    0.000 1465.409    91.385 2325.328    0.000 2325.328
 64.50  5793.443  135.236    0.000  135.236   952.929 1570.290    0.000 1570.290   152.308 2107.175    0.000 2107.175
 64.60  5813.789  182.292    0.000  182.292  1007.050 1502.820    0.000 1502.820   192.924 2177.145    0.000 2177.145
 64.70  5725.664  182.792    0.000  182.792   896.166 1569.132    0.000 1569.132   182.770 2125.377    0.000 2125.377
 64.80  5797.975   85.723    0.000   85.723   850.871 1579.297    0.000 1579.297    81.231 2239.986    0.000 2239.986
 64.90  5602.908  142.640    0.000  142.640   922.863 1607.052    0.000 1607.052    81.231 2321.010    0.000 2321.010
 65.00  5674.296  204.972    0.000  204.972   888.899 1430.654    0.000 1430.654    81.231 2180.567    0.000 2180.567
 65.10  5490.232  261.105    0.000  261.105  1028.217 1563.945    0.000 1563.945    70.976 2306.734    0.000 2306.734
 65.20  5571.071  172.958    0.000  172.958  1058.631 1528.809    0.000 1528.809   162.462 2085.963    0.000 2085.963
 65.30  5538.371  173.151    0.000  173.151   999.613 1457.158    0.000 1457.158    30.462 2218.665    0.000 2218.665
 65.40  5534.589  263.989    0.000  263.989   864.260 1632.473    0.000 1632.473     0.000 2254.858    0.000 2254.858
 65.50  5470.905  238.148    0.000  238.148  1004.722 1425.848    0.000 1425.848     0.000 2481.661    0.000 2481.661
 65.60  5441.862  236.834    0.000  236.834  1110.058 1419.919    0.000 1419.919     0.000 2248.529    0.000 2248.529
 65.70  5622.450  240.628    0.000  240.628  1069.007 1482.826    0.000 1482.826     0.000 2305.727    0.000 2305.727
 65.80  5578.741  163.936    0.000  163.936  1137.142 1278.817    0.000 1278.817    10.154 2289.341    0.000 2289.341
 65.90  5636.966  171.058    0.000  171.058  1290.288 1187.766    0.000 1187.766    10.154 2259.484    0.000 2259.484
 66.00  5538.146  152.345    0.000  152.345  1335.386 1167.585    0.000 1167.585    10.154 2441.051    0.000 2441.051
 66.10  5580.608  164.050    0.000  164.050  1445.724 1048.046    0.000 1048.046   121.444 2153.723    0.000 2153.723
 66.20  5543.918  131.663    0.000  131.663  1327.558 1295.186    0.000 1295.186    29.858 2372.170    0.000 2372.170
 66.30  5719.237  102.877    0.000  102.877  1364.308 1092.787    0.000 1092.787    10.154 2153.919    0.000 2153.919
 66.40  5628.849  146.515    0.000  146.515  1407.071 1216.481    0.000 1216.481     0.000 2326.335    0.000 2326.335
 66.50  5654.037  188.303    0.000  188.303  1217.568 1215.818    0.000 1215.818     0.000 2378.618    0.000 2378.618
 66.60  5790.879  219.084    0.000  219.084  1324.727 1166.839    0.000 1166.839    10.154 2502.169    0.000 2502.169
 66.70  6005.217  207.777    0.000  207.777  1382.237 1320.753    0.000 1320.753    71.077 2440.844    0.000 2440.844
 66.80  5827.080  178.332    0.000  178.332  1155.960 1426.287    0.000 1426.287   132.000 2323.526    0.000 2323.526
 66.90  5801.107   89.732    0.000   89.732  1165.387 1373.903    0.000 1373.903     0.000 2382.639    0.000 2382.639
 67.00  5847.125  116.862    0.000  116.862  1233.180 1195.827    0.000 1195.827    91.385 2173.933    0.000 2173.933
 67.10  5902.116  156.328    0.000  156.328   945.908 1592.602    0.000 1592.602     0.000 2165.689    0.000 2165.689
 67.20  5747.228  173.172    0.000  173.172  1094.576 1432.703    0.000 1432.703     0.000 2220.878    0.000 2220.878
 67.30  5755.562  180.275    0.000  180.275  1083.023 1291.111    0.000 1291.111     0.000 2036.686    0.000 2036.686
 67.40  5896.304  131.771    0.000  131.771  1358.766 1234.813    0.000 1234.813   120.238 2304.422    0.000 2304.422
 67.50  5881.793  207.299    0.000  207.299  1462.026 1245.103    0.000 1245.103   251.327 2467.076    0.000 2467.076
 67.60  5926.336  103.228    0.000  103.228  1418.398 1143.118    0.000 1143.118   301.593 2158.832    0.000 2158.832
 67.70  6074.723  139.625    0.000  139.625  1311.932 1299.921    0.000 1299.921   110.786 2645.615    0.000 2645.615
 67.80  6042.620  154.190    0.000  154.190  1505.572 1474.504    0.000 1474.504   507.694 2709.958    0.000 2709.958
 67.90  5774.249  215.387    0.000  215.387  1461.992 1516.441    0.000 1516.441   142.154 3000.712   81.231 2919.481
 68.00  5961.495  199.855    0.000  199.855  1591.508 1597.061    0.000 1597.061   405.450 3044.730    0.000 3044.730
 68.10  5825.774  181.561    0.000  181.561  1431.540 1297.895    0.000 1297.895   452.792 2545.981    0.000 2545.981
 68.20  5602.047  186.012    0.000  186.012  1404.401 1242.732    0.000 1242.732   121.847 2848.303    0.000 2848.303
 68.30  5577.857  224.839    0.000  224.839  1368.268 1430.770    0.000 1430.770    70.472 2561.373    0.000 2561.373
 68.40  5449.844  213.396    0.000  213.396  1317.572 1333.273    0.000 1333.273   182.770 2369.964    0.000 2369.964
 68.50  5493.223  203.739    0.000  203.739  1062.487 1323.997    0.000 1323.997     0.000 2242.581    0.000 2242.581
 68.60  5614.814  218.560    0.000  218.560  1092.198 1336.505    0.000 1336.505    30.462 2308.437    0.000 2308.437
 68.70  5360.717  279.208    0.000  279.208  1251.427 1328.479    0.000 1328.479     0.000 2333.662    0.000 2333.662
 68.80  5362.721  343.968    0.000  343.968  1169.446 1486.606    0.000 1486.606   101.539 2546.205    0.000 2546.205
 68.90  5535.365  302.098    0.000  302.098  1245.430 1454.880    0.000 1454.880    60.923 2325.617    0.000 2325.617
 69.00  5562.096  268.500    0.000  268.500  1193.134 1560.158    0.000 1560.158    50.769 2278.668    0.000 2278.668
 69.10  5800.305  207.631    0.000  207.631  1162.285 1458.150    0.000 1458.150    30.462 2428.371    0.000 2428.371
 69.20  5585.239  231.775    0.000  231.775  1036.285 1550.979    0.000 1550.979     0.000 2480.054    0.000 2480.054
 69.30  5677.852  199.043    0.000  199.043  1093.126 1450.946    0.000 1450.946     0.000 2532.626    0.000 2532.626
 69.40  5516.685  252.354    0.000  252.354   971.694 1570.873    0.000 1570.873    20.308 2443.564    0.000 2443.564
 69.50  5586.180  186.230    0.000  186.230  1053.602 1704.391    0.000 1704.391     0.000 2655.483    0.000 2655.483
 69.60  5756.396  205.674    0.000  205.674  1033.070 1658.124    0.000 1658.124     0.000 2816.938    0.000 2816.938
 69.70  5648.824  188.687    0.000  188.687   864.646 1549.514    0.000 1549.514     0.000 2371.079    0.000 2371.079
 69.80  5667.099  121.552    0.000  121.552  1019.940 1426.067    0.000 1426.067     0.000 2279.793    0.000 2279.793
 69.90  5484.933  237.320    0.000  237.320   887.946 1626.762    0.000 1626.762     0.000 2309.145    0.000 2309.145
 70.00  5437.481  233.558    0.000  233.558  1004.088 1580.282    0.000 1580.282     0.000 2315.471    0.000 2315.471
 70.10  5523.382  265.398    0.000  265.398  1032.171 1399.430    0.000 1399.430     0.000 2400.426    0.000 2400.426
 70.20  5480.426  216.891    0.000  216.891   996.517 1337.279    0.000 1337.279     0.000 2237.557    0.000 2237.557
 70.30  5421.475  237.378    0.000  237.378   958.291 1569.561    0.000 1569.561     0.000 2202.364    0.000 2202.364
 70.40  5391.002  179.793    0.000  179.793  1018.182 1377.510    0.000 1377.510     0.000 2403.121    0.000 2403.121
 70.50  5350.223  276.897    0.000  276.897   884.837 1446.205    0.000 1446.205     0.000 1990.238    0.000 1990.238
 70.60  5468.273  308.887    0.000  308.887  1076.581 1401.547    0.000 1401.547    10.154 2451.581    0.000 2451.581
 70.70  5459.196  270.726    0.000  270.726  1069.200 1353.447    0.000 1353.447     0.000 2215.846    0.000 2215.846
 70.80  5499.715  287.188    0.000  287.188  1195.667 1451.583    0.000 1451.583     0.000 2416.609    0.000 2416.609
 70.90  5357.593  247.826    0.000  247.826  1031.772 1469.648    0.000 1469.648     0.000 2235.649    0.000 2235.649
 71.00  5472.488  239.312    0.000  239.312  1221.733 1400.544    0.000 1400.544     0.000 2354.676    0.000 2354.676
 71.10  5402.792  331.578    0.000  331.578  1024.435 1516.568    0.000 1516.568     0.000 2390.680    0.000 2390.680
 71.20  5293.562  338.986    0.000  338.986   701.217 1748.431    0.000 1748.431     0.000 2424.358    0.000 2424.358
 71.30  5265.642  383.625    0.000  383.625   898.294 1667.420    0.000 1667.420     0.000 2603.211    0.000 2603.211
 71.40  5566.140  322.613    0.000  322.613   862.052 1747.115    0.000 1747.115    40.616 2691.368    0.000 2691.368
 71.50  5471.201  373.994    0.000  373.994   764.448 1801.957    0.000 1801.957     0.000 2464.778    0.000 2464.778
 71.60  5472.527  349.901    0.000  349.901   882.833 1440.877    0.000 1440.877   111.592 2300.095    0.000 2300.095
 71.70  5310.492  385.657    0.000  385.657   631.193 1599.673    0.000 1599.673     0.000 2180.668    0.000 2180.668
 71.80  5369.225  406.623    0.000  406.623   670.782 1610.998    0.000 1610.998    40.616 2177.345    0.000 2177.345
 71.90  5391.734  413.391    0.000  413.391   587.211 1741.088    0.000 1741.088    10.154 2164.978    0.000 2164.978
 72.00  5348.802  413.224    0.000  413.224   588.040 1843.078    0.000 1843.078    20.308 2349.058    0.000 2349.058
 72.10  5327.502  377.797    0.000  377.797   703.543 1765.418    0.000 1765.418    60.923 2297.281    0.000 2297.281
 72.20  5426.400  496.162    0.000  496.162   767.758 1830.202    0.000 1830.202    50.769 2259.486    0.000 2259.486
 72.30  5349.312  473.592    0.000  473.592   758.598 1767.372    0.000 1767.372     0.000 2218.969    0.000 2218.969
 72.40  5269.830  466.354    0.000  466.354   627.014 1733.957    0.000 1733.957     0.000 2095.514    0.000 2095.514
 72.50  5322.541  412.049    0.000  412.049   927.417 1637.983    0.000 1637.983   354.277 2189.711    0.000 2189.711
 72.60  5436.822  437.910    0.000  437.910   790.259 1723.240    0.000 1723.240   152.308 2230.834    0.000 2230.834
 72.70  5507.509  329.228    0.000  329.228   549.671 1974.599    0.000 1974.599     0.000 2898.750    0.000 2898.750
 72.80  5609.161  321.664    0.000  321.664   625.144 1837.681    0.000 1837.681   101.236 2199.866    0.000 2199.866
 72.90  5535.223  320.721    0.000  320.721   852.426 1707.280    0.000 1707.280    99.930 2358.203    0.000 2358.203
 73.00  5645.336  262.113    0.000  262.113  1052.425 1566.075    0.000 1566.075   223.385 2272.053    0.000 2272.053
 73.10  5699.790  300.138    0.000  300.138  1157.099 1556.116    0.000 1556.116   354.781 2117.022    0.000 2117.022
 73.20  5537.685  315.406    0.000  315.406   743.773 1683.515    0.000 1683.515   213.231 1993.778    0.000 1993.778
 73.30  5521.232  229.550    0.000  229.550   849.134 1586.447    0.000 1586.447   385.747 2034.692    0.000 2034.692
 73.40  5612.532  198.631    0.000  198.631   864.362 1514.710    0.000 1514.710   385.847 1795.326    0.000 1795.326
 73.50  5594.009  261.930    0.000  261.930   716.617 1664.600    0.000 1664.600   332.765 2175.834    0.000 2175.834
 73.60  5476.694  367.561    0.000  367.561  1009.731 1523.620    0.000 1523.620   270.431 2024.131    0.000 2024.131
 73.70  5438.505  395.621    0.000  395.621  1012.332 1494.347    0.000 1494.347   454.007 2096.916    0.000 2096.916
 73.80  5461.233  439.959    0.000  439.959  1074.673 1349.552    0.000 1349.552   613.453 1761.134    0.000 1761.134
 73.90  5609.778  356.271    0.000  356.271  1187.263 1377.359    0.000 1377.359   597.469 1884.190    0.000 1884.190
 74.00  5440.809  422.057    0.000  422.057  1055.251 1592.992    0.000 1592.992   431.588 2146.072    0.000 2146.072
 74.10  5472.468  469.249    0.000  469.249   969.952 1688.582    0.000 1688.582   363.225 2285.511    0.000 2285.511
 74.20  5422.661  482.359    0.000  482.359   830.709 1684.733    0.000 1684.733   335.078 1865.896    0.000 1865.896
 74.30  5416.544  501.701    0.000  501.701   848.611 1548.732    0.000 1548.732   410.478 1741.231    0.000 1741.231
 74.40  5236.647  502.715    0.000  502.715   840.704 1665.215    0.000 1665.215   416.309 2023.735    0.000 2023.735
 74.50  5316.814  472.342    0.000  472.342   884.478 1765.557    0.000 1765.557   414.394 2236.150    0.000 2236.150
 74.60  5330.889  436.455    0.000  436.455   808.453 1508.929    0.000 1508.929   375.191 1834.029    0.000 1834.029
 74.70  5248.640  469.568    0.000  469.568   879.299 1537.248    0.000 1537.248   281.688 2406.352    0.000 2406.352
 74.80  5373.536  456.900    0.000  456.900   952.765 1491.595    0.000 1491.595   618.177 1894.445    0.000 1894.445
 74.90  5469.774  438.653    0.000  438.653  1051.207 1415.337    0.000 1415.337   445.864 2175.033    0.000 2175.033
 75.00  5445.149  402.435    0.000  402.435   662.291 1538.212    0.000 1538.212    19.906 2184.491    0.000 2184.491
 75.10  5355.267  357.316    0.000  357.316   772.103 1488.121    0.000 1488.121   111.693 1988.751    0.000 1988.751
 75.20  5459.132  388.440    0.000  388.440  1003.131 1586.242    0.000 1586.242   152.308 2423.855    0.000 2423.855
 75.30  5485.784  392.414    0.000  392.414   951.846 1712.869    0.000 1712.869    40.212 2572.539    0.000 2572.539
 75.40  5683.783  386.751    0.000  386.751   936.858 1786.986    0.000 1786.986   213.231 2505.190    0.000 2505.190
 75.50  5695.314  379.842    0.000  379.842   780.427 1816.684    0.000 1816.684   162.462 2289.537    0.000 2289.537
 75.60  5355.110  396.812    0.000  396.812   909.747 1572.640    0.000 1572.640   182.266 2158.349    0.000 2158.349
 75.70  5330.599  420.747    0.000  420.747   679.960 1857.148    0.000 1857.148   132.000 2473.620    0.000 2473.620
 75.80  5287.419  324.605    0.000  324.605   814.960 1627.774    0.000 1627.774    81.231 2240.278    0.000 2240.278
 75.90  5511.238  381.487    0.000  381.487   895.890 1744.459    0.000 1744.459    30.159 2452.304    0.000 2452.304
 76.00  5533.354  375.042    0.000  375.042   792.543 1661.602    0.000 1661.602   203.078 2217.663    0.000 2217.663
 76.10  5700.856  245.313    0.000  245.313   930.538 1536.159    0.000 1536.159   353.073 2175.940    0.000 2175.940
 76.20  5569.173  324.866    0.000  324.866   931.386 1749.892    0.000 1749.892   251.736 2459.840    0.000 2459.840
 76.30  5532.229  366.580    0.000  366.580   885.017 1558.039    0.000 1558.039    60.923 2370.472    0.000 2370.472
 76.40  5535.653  298.861    0.000  298.861   743.885 1696.598    0.000 1696.598     0.000 2529.613    0.000 2529.613
 76.50  5614.075  396.295    0.000  396.295   594.147 1901.795    0.000 1901.795     0.000 2372.185    0.000 2372.185
 76.60  5487.431  441.069    0.000  441.069   703.016 1747.351    0.000 1747.351     0.000 2460.945    0.000 2460.945
 76.70  5562.635  417.522    0.000  417.522   718.419 1790.549    0.000 1790.549     0.000 2676.896    0.000 2676.896
 76.80  5814.979  375.219    0.000  375.219   891.806 1593.889    0.000 1593.889   243.693 2319.807    0.000 2319.807
 76.90  5725.429  318.297    0.000  318.297   901.096 1742.096    0.000 1742.096   273.552 2439.741    0.000 2439.741
 77.00  5570.333  356.259    0.000  356.259   714.667 1729.503    0.000 1729.503    60.923 2320.503    0.000 2320.503
 77.10  5492.964  393.261    0.000  393.261   628.508 1813.351    0.000 1813.351     0.000 2408.368    0.000 2408.368
 77.20  5346.658  303.969    0.000  303.969   633.741 1693.349    0.000 1693.349     0.000 2330.658    0.000 2330.658
 77.30  5488.432  327.405    0.000  327.405   506.978 1752.008    0.000 1752.008     0.000 2291.452    0.000 2291.452
 77.40  5536.418  389.370    0.000  389.370   414.803 2016.207    0.000 2016.207     0.000 2443.357    0.000 2443.357
 77.50  5502.024  308.466    0.000  308.466   500.354 2075.722    0.000 2075.722    10.053 2760.629    0.000 2760.629
 77.60  5421.037  425.092    0.000  425.092   591.672 1933.414    0.000 1933.414     0.000 2392.187    0.000 2392.187
 77.70  5461.664  351.726    0.000  351.726   604.508 1775.706    0.000 1775.706     0.000 2329.355    0.000 2329.355
 77.80  5369.248  366.945    0.000  366.945   661.263 1732.134    0.000 1732.134     0.000 2331.363    0.000 2331.363
 77.90  5408.524  365.735    0.000  365.735   678.872 1713.155    0.000 1713.155     0.000 2240.082    0.000 2240.082
 78.00  5382.612  402.912    0.000  402.912   475.969 1785.156    0.000 1785.156     0.000 2220.175    0.000 2220.175
 78.10  5437.574  321.507    0.000  321.507   516.677 1787.957    0.000 1787.957     0.000 2474.227    0.000 2474.227
 78.20  5235.949  371.055    0.000  371.055   567.570 1761.850    0.000 1761.850     0.000 2314.079    0.000 2314.079
 78.30  5712.545  263.115    0.000  263.115   794.192 1757.438    0.000 1757.438     0.000 2627.542    0.000 2627.542
 78.40  5711.398  298.274    0.000  298.274   708.917 1680.219    0.000 1680.219     0.000 2504.280    0.000 2504.280
 78.50  5677.126  234.440    0.000  234.440   687.743 1698.596    0.000 1698.596     0.000 2281.401    0.000 2281.401
 78.60  5595.693  239.818    0.000  239.818   630.841 1826.089    0.000 1826.089     0.000 2534.241    0.000 2534.241
 78.70  5329.403  350.169    0.000  350.169   636.805 1622.991    0.000 1622.991     0.000 2241.389    0.000 2241.389
 78.80  5406.305  406.110    0.000  406.110   563.476 1836.395    0.000 1836.395     0.000 2414.005    0.000 2414.005
 78.90  5490.941  366.111    0.000  366.111   565.883 1804.684    0.000 1804.684     0.000 2473.114    0.000 2473.114
 79.00  5677.715  376.708    0.000  376.708   480.831 1926.212    0.000 1926.212     0.000 2453.615    0.000 2453.615
 79.10  5612.397  254.305    0.000  254.305   620.205 1684.238    0.000 1684.238     0.000 2533.433    0.000 2533.433
 79.20  5656.870  362.905    0.000  362.905   652.825 1932.588    0.000 1932.588     0.000 2516.249    0.000 2516.249
 79.30  5592.531  402.148    0.000  402.148   723.607 1726.372    0.000 1726.372     0.000 2270.240    0.000 2270.240
 79.40  5660.998  374.324    0.000  374.324   726.822 1753.535    0.000 1753.535   142.154 2403.950    0.000 2403.950
 79.50  5478.647  373.241    0.000  373.241   704.161 1645.930    0.000 1645.930    20.308 2311.053    0.000 2311.053
 79.60  5501.496  353.282    0.000  353.282   492.278 1855.382    0.000 1855.382     0.000 2380.925    0.000 2380.925
 79.70  5526.273  329.748    0.000  329.748   639.231 1825.938    0.000 1825.938    71.077 2341.918    0.000 2341.918
 79.80  5630.480  257.604    0.000  257.604   794.255 1805.318    0.000 1805.318   111.693 2473.818    0.000 2473.818
 79.90  5619.454  323.597    0.000  323.597   657.782 1733.983    0.000 1733.983    50.769 2402.338    0.000 2402.338
 80.00  5787.957  236.568    0.000  236.568   606.172 1925.259    0.000 1925.259     0.000 2535.751    0.000 2535.751
 80.10  5438.585  346.199    0.000  346.199   629.380 1727.892    0.000 1727.892     0.000 2340.611    0.000 2340.611
 80.20  5607.620  338.755    0.000  338.755   888.351 1627.608    0.000 1627.608     0.000 2451.705    0.000 2451.705
 80.30  5539.941  300.530    0.000  300.530   867.012 1610.604    0.000 1610.604     0.000 2616.176    0.000 2616.176
 80.40  5556.980  315.648    0.000  315.648   812.962 1644.545    0.000 1644.545     0.000 2596.172    0.000 2596.172
 80.50  5649.757  184.401    0.000  184.401   868.294 1601.564    0.000 1601.564     0.000 2465.884    0.000 2465.884
 80.60  5712.736  251.128    0.000  251.128   640.455 1870.178    0.000 1870.178     0.000 2615.272    0.000 2615.272
 80.70  5396.626  306.063    0.000  306.063   571.751 1884.825    0.000 1884.825     0.000 2683.130    0.000 2683.130
 80.80  5519.785  360.378    0.000  360.378   737.984 1702.519    0.000 1702.519     0.000 2444.667    0.000 2444.667
 80.90  5501.819  269.122    0.000  269.122   882.157 1606.758    0.000 1606.758     0.000 2666.843    0.000 2666.843
 81.00  5640.771  257.482    0.000  257.482   862.356 1646.445    0.000 1646.445     0.000 2510.613    0.000 2510.613
 81.10  5620.322  209.102    0.000  209.102   694.215 1781.674    0.000 1781.674     0.000 2736.610    0.000 2736.610
 81.20  5480.238  278.863    0.000  278.863   745.679 1644.935    0.000 1644.935   121.847 2422.950    0.000 2422.950
 81.30  5554.531  325.926    0.000  325.926   825.622 1478.837    0.000 1478.837     0.000 2312.164    0.000 2312.164
 81.40  5506.559  294.721    0.000  294.721   720.657 1609.078    0.000 1609.078     0.000 2504.081    0.000 2504.081
 81.50  5609.457  247.375    0.000  247.375   863.630 1511.474    0.000 1511.474     0.000 2388.671    0.000 2388.671
 81.60  5604.405  243.622    0.000  243.622  1028.046 1445.482    0.000 1445.482     0.000 2392.892    0.000 2392.892
 81.70  5517.212  346.148    0.000  346.148   943.203 1360.981    0.000 1360.981     0.000 2402.642    0.000 2402.642
 81.80  5382.713  322.382    0.000  322.382  1044.509 1343.983    0.000 1343.983     0.000 2585.812    0.000 2585.812
 81.90  5603.393  286.858    0.000  286.858   864.095 1625.047    0.000 1625.047     0.000 2482.567    0.000 2482.567
 82.00  5570.297  209.737    0.000  209.737   851.556 1636.634    0.000 1636.634     0.000 2637.691    0.000 2637.691
 82.10  5637.450  296.500    0.000  296.500   581.316 1829.147    0.000 1829.147     0.000 2411.591    0.000 2411.591
 82.20  5577.319  256.266    0.000  256.266   847.581 1619.201    0.000 1619.201     0.000 2404.454    0.000 2404.454
 82.30  5510.306  245.033    0.000  245.033   839.501 1716.998    0.000 1716.998     0.000 2556.060    0.000 2556.060
 82.40  5520.223  350.507    0.000  350.507   844.809 1621.532    0.000 1621.532     0.000 2382.234    0.000 2382.234
 82.50  5420.648  383.758    0.000  383.758   813.929 1640.599    0.000 1640.599     0.000 2520.464    0.000 2520.464
 82.60  5337.816  370.362    0.000  370.362   781.134 1667.585    0.000 1667.585     0.000 2413.203    0.000 2413.203
 82.70  5360.858  418.745    0.000  418.745   785.289 1727.245    0.000 1727.245     0.000 2412.902    0.000 2412.902
 82.80  5246.862  397.391    0.000  397.391   778.282 1787.115    0.000 1787.115     0.000 2576.367    0.000 2576.367
 82.90  5436.829  376.109    0.000  376.109   688.563 1825.571    0.000 1825.571    10.154 2494.936    0.000 2494.936
 83.00  5519.682  309.761    0.000  309.761   701.563 1898.868    0.000 1898.868     0.000 2620.290    0.000 2620.290
 83.10  5418.655  372.506    0.000  372.506   520.082 2022.190    0.000 2022.190     0.000 2685.740    0.000 2685.740
 83.20  5437.813  323.932    0.000  323.932   561.802 2056.531    0.000 2056.531     0.000 2806.378    0.000 2806.378
 83.30  5552.753  306.103    0.000  306.103   737.642 1738.264    0.000 1738.264     0.000 2408.067    0.000 2408.067
 83.40  5623.874  365.970    0.000  365.970   927.546 1718.045    0.000 1718.045     0.000 2592.649    0.000 2592.649
 83.50  5446.396  267.193    0.000  267.193   686.376 1861.986    0.000 1861.986     0.000 2484.583    0.000 2484.583
 83.60  5665.883  217.413    0.000  217.413  1005.770 1749.649    0.000 1749.649     0.000 2976.176    0.000 2976.176
 83.70  5554.867  217.686    0.000  217.686   923.187 1765.062    0.000 1765.062     0.000 2735.203    0.000 2735.203
 83.80  5489.958  219.724    0.000  219.724   970.687 1562.344    0.000 1562.344     0.000 2422.747    0.000 2422.747
 83.90  5831.340  278.803    0.000  278.803  1062.969 1432.920    0.000 1432.920     0.000 2353.485    0.000 2353.485
 84.00  5784.806  322.094    0.000  322.094  1046.015 1676.307    0.000 1676.307     0.000 2734.900    0.000 2734.900
 84.10  5875.373  202.171    0.000  202.171   972.791 1655.448    0.000 1655.448     0.000 2644.125    0.000 2644.125
 84.20  5627.131  206.164    0.000  206.164  1042.164 1450.471    0.000 1450.471     0.000 2565.204    0.000 2565.204
 84.30  5578.954  357.500    0.000  357.500   889.911 1656.095    0.000 1656.095     0.000 2461.760    0.000 2461.760
 84.40  5413.302  336.271    0.000  336.271   786.488 1723.375    0.000 1723.375     0.000 2628.343    0.000 2628.343
 84.50  5564.433  401.988    0.000  401.988   877.951 1740.624    0.000 1740.624     0.000 2497.654    0.000 2497.654
 84.60  5528.721  340.309    0.000  340.309   921.943 1617.844    0.000 1617.844     0.000 2581.592    0.000 2581.592
 84.70  5606.419  396.731    0.000  396.731   862.163 1539.840    0.000 1539.840    40.616 2455.226    0.000 2455.226
 84.80  5671.034  365.974    0.000  365.974   808.659 1772.665    0.000 1772.665    81.231 2624.920    0.000 2624.920
 84.90  5601.963  363.142    0.000  363.142   643.253 1691.548    0.000 1691.548     0.000 2348.959    0.000 2348.959
 85.00  5595.208  285.074    0.000  285.074   765.870 1581.026    0.000 1581.026     0.000 2260.287    0.000 2260.287
 85.10  5649.078  381.886    0.000  381.886   798.003 1792.596    0.000 1792.596     0.000 2693.895    0.000 2693.895
 85.20  5636.060  400.139    0.000  400.139   730.907 1688.469    0.000 1688.469     0.000 2512.925    0.000 2512.925
 85.30  5729.834  332.133    0.000  332.133   908.630 1656.960    0.000 1656.960     0.000 2503.374    0.000 2503.374
 85.40  5386.748  439.026    0.000  439.026   822.978 1514.562    0.000 1514.562    40.616 2262.300    0.000 2262.300
 85.50  5412.982  371.175    0.000  371.175   841.391 1608.835    0.000 1608.835    20.308 2412.495    0.000 2412.495
 85.60  5544.657  297.191    0.000  297.191  1033.481 1282.657    0.000 1282.657   111.693 2119.545    0.000 2119.545
 85.70  5680.168  345.866    0.000  345.866  1021.398 1454.287    0.000 1454.287    30.462 2544.190    0.000 2544.190
 85.80  5605.683  358.314    0.000  358.314   889.203 1480.214    0.000 1480.214     0.000 2290.549    0.000 2290.549
 85.90  5585.689  311.561    0.000  311.561  1055.308 1308.133    0.000 1308.133    10.154 2533.333    0.000 2533.333
 86.00  5616.049  356.074    0.000  356.074   933.159 1346.152    0.000 1346.152    81.231 2525.194    0.000 2525.194
 86.10  5513.413  361.166    0.000  361.166   998.409 1441.304    0.000 1441.304    30.462 2603.707    0.000 2603.707
 86.20  5638.882  328.896    0.000  328.896   997.118 1470.224    0.000 1470.224    10.154 2532.731    0.000 2532.731
 86.30  5649.605  329.733    0.000  329.733   877.063 1377.018    0.000 1377.018     0.000 2349.861    0.000 2349.861
 86.40  5570.319  331.835    0.000  331.835   929.901 1402.569    0.000 1402.569     0.000 2390.981    0.000 2390.981
 86.50  5566.426  390.977    0.000  390.977  1006.762 1438.549    0.000 1438.549    71.077 2503.176    0.000 2503.176
 86.60  5414.661  384.511    0.000  384.511   893.750 1510.052    0.000 1510.052    20.308 2554.245    0.000 2554.245
 86.70  5480.687  374.588    0.000  374.588   935.520 1582.290    0.000 1582.290     0.000 2716.305    0.000 2716.305
 86.80  5419.279  390.016    0.000  390.016   775.123 1619.609    0.000 1619.609     0.000 2545.703    0.000 2545.703
 86.90  5425.880  397.699    0.000  397.699   916.185 1612.914    0.000 1612.914     0.000 2494.328    0.000 2494.328
 87.00  5202.455  354.542    0.000  354.542   898.238 1615.202    0.000 1615.202     0.000 2573.448    0.000 2573.448
 87.10  5311.475  407.969    0.000  407.969   947.927 1463.365    0.000 1463.365     0.000 2424.159    0.000 2424.159
 87.20  5484.967  387.403    0.000  387.403   913.771 1545.818    0.000 1545.818    50.769 2342.728    0.000 2342.728
 87.30  5414.527  354.974    0.000  354.974   840.025 1528.742    0.000 1528.742    30.462 2385.558    0.000 2385.558
 87.40  5387.213  372.881    0.000  372.881   828.821 1531.498    0.000 1531.498     0.000 2405.362    0.000 2405.362
 87.50  5488.949  453.308    0.000  453.308   918.301 1596.214    0.000 1596.214    20.308 2361.019    0.000 2361.019
 87.60  5488.005  413.982    0.000  413.982   985.797 1560.560    0.000 1560.560   192.924 2304.327    0.000 2304.327
 87.70  5567.521  282.718    0.000  282.718  1007.203 1456.805    0.000 1456.805    81.231 2152.018    0.000 2152.018
 87.80  5465.895  376.587    0.000  376.587  1057.070 1469.494    0.000 1469.494     0.000 2543.384    0.000 2543.384
 87.90  5410.439  362.802    0.000  362.802   916.636 1639.717    0.000 1639.717     0.000 2614.972    0.000 2614.972
 88.00  5444.240  350.869    0.000  350.869   870.810 1574.105    0.000 1574.105     0.000 2425.973    0.000 2425.973
 88.10  5688.741  351.026    0.000  351.026  1056.532 1609.857    0.000 1609.857     0.000 2587.225    0.000 2587.225
 88.20  5456.191  333.446    0.000  333.446  1012.681 1667.353    0.000 1667.353     0.000 2656.589    0.000 2656.589
 88.30  5617.174  338.106    0.000  338.106   937.018 1691.301    0.000 1691.301     0.000 2535.248    0.000 2535.248
 88.40  5528.253  275.065    0.000  275.065   992.936 1617.492    0.000 1617.492    60.923 2534.443    0.000 2534.443
 88.50  5499.411  324.248    0.000  324.248  1039.503 1524.987    0.000 1524.987    91.385 2373.191    0.000 2373.191
 88.60  5413.616  375.232    0.000  375.232  1044.744 1428.576    0.000 1428.576   121.847 2272.256    0.000 2272.256
 88.70  5437.375  326.460    0.000  326.460  1050.275 1527.398    0.000 1527.398    10.154 2404.257    0.000 2404.257
 88.80  5549.635  214.176    0.000  214.176   904.362 1484.729    0.000 1484.729     0.000 2160.363    0.000 2160.363
 88.90  5567.402  233.454    0.000  233.454  1148.289 1352.512    0.000 1352.512   152.308 2281.806    0.000 2281.806
 89.00  5533.740  199.574    0.000  199.574  1017.354 1462.577    0.000 1462.577   162.462 2190.721    0.000 2190.721
 89.10  5478.506  231.829    0.000  231.829  1096.783 1325.703    0.000 1325.703    91.385 2191.727    0.000 2191.727
 89.20  5659.196  204.091    0.000  204.091   992.820 1394.873    0.000 1394.873   101.539 2149.906    0.000 2149.906
 89.30  5707.957  162.473    0.000  162.473  1031.360 1509.917    0.000 1509.917   101.539 2443.858    0.000 2443.858
 89.40  5790.676  124.591    0.000  124.591  1245.508 1304.767    0.000 1304.767    91.385 2400.028    0.000 2400.028
 89.50  5647.662  179.723    0.000  179.723  1180.761 1397.383    0.000 1397.383   313.057 2113.494    0.000 2113.494
 89.60  5784.370  168.770    0.000  168.770  1385.771 1246.300    0.000 1246.300   473.810 2333.770    0.000 2333.770
 89.70  5816.402  207.567    0.000  207.567  1224.411 1224.717    0.000 1224.717   375.694 2246.012    0.000 2246.012
 89.80  5576.362  216.912    0.000  216.912  1089.205 1370.458    0.000 1370.458   333.062 2083.034    0.000 2083.034
 89.90  5732.766  175.942    0.000  175.942  1038.989 1356.816    0.000 1356.816    40.414 2272.938    0.000 2272.938
 90.00  5283.506  236.348    0.000  236.348   894.041 1407.000    0.000 1407.000     0.000 2132.003    0.000 2132.003
 90.10  5434.896  243.089    0.000  243.089   926.750 1206.932    0.000 1206.932     0.000 1992.366    0.000 1992.366
 90.20  5326.749  398.533    0.000  398.533  1053.507 1365.676    0.000 1365.676    10.053 2306.112    0.000 2306.112
 90.30  5250.572  458.595    0.000  458.595  1074.310 1467.120    0.000 1467.120    80.425 2344.618    0.000 2344.618
 90.40  5498.091  338.146    0.000  338.146  1128.326 1343.364    0.000 1343.364    50.769 2173.917    0.000 2173.917
 90.50  5538.198  380.218    0.000  380.218  1181.833 1305.678    0.000 1305.678   192.722 2233.732    0.000 2233.732
 90.60  5394.348  413.764    0.000  413.764  1163.283 1576.919    0.000 1576.919   363.524 2208.889    0.000 2208.889
 90.70  5488.978  413.016    0.000  413.016  1276.766 1336.240    0.000 1336.240   231.221 2340.189    0.000 2340.189
 90.80  5681.339  317.839    0.000  317.839  1293.159 1342.446    0.000 1342.446   463.349 2069.558    0.000 2069.558
 90.90  5611.708  300.290    0.000  300.290  1271.031 1399.411    0.000 1399.411   557.556 2089.577    0.000 2089.577
 91.00  5445.044  329.407    0.000  329.407  1260.826 1225.258    0.000 1225.258   342.310 2026.433    0.000 2026.433
 91.10  5583.785  293.895    0.000  293.895  1503.186 1202.339    0.000 1202.339   422.432 2188.790    0.000 2188.790
 91.20  5599.960  256.007    0.000  256.007  1628.293 1129.551    0.000 1129.551   495.827 2202.472    0.000 2202.472
 91.30  5678.513  314.916    0.000  314.916  1355.079 1319.145    0.000 1319.145   262.187 2260.672    0.000 2260.672
 91.40  5653.490  233.919    0.000  233.919  1348.630 1416.626    0.000 1416.626   696.586 2031.261    0.000 2031.261
 91.50  5502.443  287.956    0.000  287.956  1324.762 1300.704    0.000 1300.704   515.530 1933.944    0.000 1933.944
 91.60  5640.352  283.584    0.000  283.584  1036.923 1531.123    0.000 1531.123   543.673 2036.882    0.000 2036.882
 91.70  5740.645  221.017    0.000  221.017  1088.190 1517.793    0.000 1517.793   160.850 2166.063    0.000 2166.063
 91.80  5789.724  230.797    0.000  230.797  1418.699 1440.708    0.000 1440.708   232.330 2328.026    0.000 2328.026
 91.90  5456.233  247.968    0.000  247.968  1262.032 1499.764    0.000 1499.764   432.586 2520.244    0.000 2520.244
 92.00  5590.194  202.361    0.000  202.361  1191.840 1470.610    0.000 1470.610   577.159 2026.827    0.000 2026.827
 92.10  5524.311  199.596    0.000  199.596  1111.029 1661.709    0.000 1661.709   324.924 2725.546    0.000 2725.546
 92.20  5577.433  215.509    0.000  215.509  1267.168 1614.360    0.000 1614.360    30.462 3255.331  402.527 2852.804
 92.30  5774.362  274.042    0.000  274.042  1159.397 1565.486    0.000 1565.486    20.308 2812.003  171.205 2640.798
 92.40  5524.965  309.788    0.000  309.788  1234.557 1484.942    0.000 1484.942    99.729 2542.867    0.000 2542.867
 92.50  5536.701  307.853    0.000  307.853  1287.633 1339.424    0.000 1339.424   243.391 2427.760    0.000 2427.760
 92.60  5505.954  223.489    0.000  223.489  1314.710 1451.740    0.000 1451.740   401.729 2330.337    0.000 2330.337
 92.70  5633.135  196.893    0.000  196.893  1319.885 1201.217    0.000 1201.217   595.352 1914.433    0.000 1914.433
 92.80  5699.267  121.379    0.000  121.379  1377.406 1288.937    0.000 1288.937   622.700 1855.022    0.000 1855.022
 92.90  5557.984  281.209    0.000  281.209  1212.083 1531.178    0.000 1531.178   353.876 2318.175    0.000 2318.175
 93.00  5728.873  297.987    0.000  297.987  1120.212 1590.148    0.000 1590.148   392.177 2425.041    0.000 2425.041
 93.10  5396.376  275.554    0.000  275.554  1095.143 1482.589    0.000 1482.589   210.517 2525.486    0.000 2525.486
 93.20  5864.351  278.636    0.000  278.636  1299.824 1478.387    0.000 1478.387   280.488 2778.221    0.000 2778.221
 93.30  5544.191  340.811    0.000  340.811  1219.935 1508.677    0.000 1508.677   250.325 2724.324    0.000 2724.324
 93.40  5665.782  358.507    0.000  358.507  1141.150 1541.990    0.000 1541.990    30.059 2771.465    0.000 2771.465
 93.50  5415.408  394.643    0.000  394.643  1112.322 1612.829    0.000 1612.829   360.307 2355.667    0.000 2355.667
 93.60  5505.598  417.747    0.000  417.747   985.207 1822.598    0.000 1822.598   241.375 2773.580    0.000 2773.580
 93.70  5493.343  437.789    0.000  437.789  1030.651 1835.313    0.000 1835.313   200.761 2770.872    0.000 2770.872
 93.80  5446.788  433.274    0.000  433.274  1038.866 1753.122    0.000 1753.122   201.062 2770.271    0.000 2770.271
 93.90  5447.417  376.197    0.000  376.197  1100.490 1754.376    0.000 1754.376   251.327 2803.546    0.000 2803.546
 94.00  5415.723  360.801    0.000  360.801  1233.244 1784.087    0.000 1784.087   141.046 2904.168    0.000 2904.168
 94.10  5582.243  373.866    0.000  373.866  1184.996 1722.837    0.000 1722.837    49.764 3184.764    0.000 3184.764
 94.20  5545.657  323.103    0.000  323.103  1246.231 1793.333    0.000 1793.333   522.862 2670.136    0.000 2670.136
 94.30  5620.955  259.241    0.000  259.241  1174.830 1689.252    0.000 1689.252   381.817 2680.191    0.000 2680.191
 94.40  5510.401  269.366    0.000  269.366  1240.081 1694.575    0.000 1694.575   416.108 2844.062    0.000 2844.062
 94.50  5622.119  280.806    0.000  280.806  1042.024 1909.489    0.000 1909.489   422.532 2967.812    0.000 2967.812
 94.60  5675.011  243.313    0.000  243.313  1076.350 1588.368    0.000 1588.368   391.670 2532.202    0.000 2532.202
 94.70  5534.303  322.538    0.000  322.538   996.190 1787.377    0.000 1787.377     0.000 2974.541    0.000 2974.541
 94.80  5657.953  227.227    0.000  227.227   997.968 1742.940    0.000 1742.940     0.000 2667.037    0.000 2667.037
 94.90  5637.263  287.797    0.000  287.797  1060.944 1719.911    0.000 1719.911    40.616 3043.607    0.000 3043.607
 95.00  5693.835  326.308    0.000  326.308  1018.171 1672.140    0.000 1672.140     0.000 2929.814    0.000 2929.814
 95.10  5419.201  395.492    0.000  395.492   995.565 1546.305    0.000 1546.305    20.308 2784.650    0.000 2784.650
 95.20  5420.100  423.015    0.000  423.015   804.044 1804.072    0.000 1804.072     0.000 2518.149    0.000 2518.149
 95.30  5466.358  377.611    0.000  377.611   878.452 1679.340    0.000 1679.340     0.000 2498.140    0.000 2498.140
 95.40  5684.083  390.904    0.000  390.904   829.278 1935.948    0.000 1935.948     0.000 3085.039    0.000 3085.039
 95.50  5537.048  436.275    0.000  436.275   757.694 2081.806    0.000 2081.806     0.000 3047.840    0.000 3047.840
 95.60  5521.301  394.138    0.000  394.138   964.571 1827.029    0.000 1827.029    30.462 2920.760    0.000 2920.760
 95.70  5445.067  426.411    0.000  426.411   964.380 1890.597    0.000 1890.597     0.000 3036.184    0.000 3036.184
 95.80  5268.988  434.666    0.000  434.666   930.742 1817.625    0.000 1817.625     0.000 2782.846    0.000 2782.846
 95.90  5401.029  418.846    0.000  418.846  1073.819 1923.810    0.000 1923.810    20.308 3015.068    0.000 3015.068
 96.00  5489.555  326.140    0.000  326.140  1076.390 1788.528    0.000 1788.528    20.308 2962.683    0.000 2962.683
 96.10  5540.768  419.718    0.000  419.718  1045.400 1870.492    0.000 1870.492     0.000 2841.845    0.000 2841.845
 96.20  5451.376  359.395    0.000  359.395  1035.092 1689.049    0.000 1689.049     0.000 2862.155    0.000 2862.155
 96.30  5422.079  491.969    0.000  491.969  1013.571 1953.525    0.000 1953.525     0.000 3018.183    0.000 3018.183
 96.40  5517.110  475.062    0.000  475.062  1269.439 1723.979    0.000 1723.979     0.000 2880.369    0.000 2880.369
 96.50  5428.346  430.369    0.000  430.369  1057.764 1885.080    0.000 1885.080    50.467 2815.716    0.000 2815.716
 96.60  5422.405  439.412    0.000  439.412  1186.886 1657.806    0.000 1657.806   160.850 2781.834    0.000 2781.834
 96.70  5343.917  476.890    0.000  476.890  1152.027 1764.823    0.000 1764.823    10.053 2991.044    0.000 2991.044
 96.80  5411.724  409.896    0.000  409.896  1145.715 1614.220    0.000 1614.220    20.308 2842.081    0.000 2842.081
 96.90  5405.938  499.197    0.000  499.197  1073.433 1782.411    0.000 1782.411     0.000 2873.328    0.000 2873.328
 97.00  5334.604  437.786    0.000  437.786  1128.026 1898.837    0.000 1898.837    90.478 3313.257    0.000 3313.257
 97.10  5484.816  429.471    0.000  429.471  1011.353 1900.176    0.000 1900.176   140.743 3028.030    0.000 3028.030
 97.20  5622.835  325.221    0.000  325.221  1170.390 2039.520    0.000 2039.520   213.231 3244.997    0.000 3244.997
 97.30  5472.695  393.995    0.000  393.995  1233.575 1751.617    0.000 1751.617   160.850 3168.982    0.000 3168.982
 97.40  5560.358  311.206    0.000  311.206  1122.900 1827.892    0.000 1827.892   322.206 2769.474    0.000 2769.474
 97.50  5640.700  323.168    0.000  323.168   944.484 1838.434    0.000 1838.434   522.560 2250.416    0.000 2250.416
 97.60  5613.095  320.446    0.000  320.446  1174.676 1725.472    0.000 1725.472   805.155 2477.423    0.000 2477.423
 97.70  5487.800  395.049    0.000  395.049  1376.818 1517.783    0.000 1517.783   818.635 2233.329    0.000 2233.329
 97.80  5544.883  339.978    0.000  339.978  1312.227 1765.225    0.000 1765.225   724.831 2435.406    0.000 2435.406
 97.90  5575.346  304.959    0.000  304.959  1198.163 1640.984    0.000 1640.984   522.761 2559.757    0.000 2559.757
 98.00  5597.245  311.007    0.000  311.007  1430.244 1619.705    0.000 1619.705   789.283 2624.000    0.000 2624.000
 98.10  5319.440  359.081    0.000  359.081  1319.245 1470.052    0.000 1470.052   734.280 2290.531    0.000 2290.531
 98.20  5488.499  282.374    0.000  282.374  1318.350 1445.546    0.000 1445.546   663.605 2230.718    0.000 2230.718
 98.30  5524.734  295.529    0.000  295.529  1604.388 1399.041    0.000 1399.041  1019.797 2286.518    0.000 2286.518
 98.40  5516.359  275.518    0.000  275.518  1377.324 1528.971    0.000 1528.971   653.054 2433.185    0.000 2433.185
 98.50  5777.093  244.159    0.000  244.159  1468.303 1539.447    0.000 1539.447   769.175 2361.912    0.000 2361.912
 98.60  5689.221  305.300    0.000  305.300  1196.932 1667.046    0.000 1667.046   443.042 2606.811    0.000 2606.811
 98.70  5620.654  347.725    0.000  347.725  1110.147 1627.333    0.000 1627.333   442.336 2751.178    0.000 2751.178
 98.80  5567.944  361.965    0.000  361.965  1043.514 1782.222    0.000 1782.222   312.654 2916.551    0.000 2916.551
 98.90  5627.958  232.281    0.000  232.281  1244.943 1557.404    0.000 1557.404   566.808 2553.537    0.000 2553.537
 99.00  5508.627  295.877    0.000  295.877  1062.155 1664.865    0.000 1664.865   121.847 2911.725    0.000 2911.725
 99.10  5494.923  276.824    0.000  276.824  1035.993 1519.500    0.000 1519.500   499.651 2284.509    0.000 2284.509
 99.20  5599.598  200.043    0.000  200.043  1178.978 1711.912    0.000 1711.912   947.208 2253.238    0.000 2253.238
 99.30  5665.279  195.111    0.000  195.111  1033.083 1744.692    0.000 1744.692   464.564 2508.396    0.000 2508.396
 99.40  5562.196  136.970    0.000  136.970  1006.565 1762.005    0.000 1762.005    10.053 3026.921    0.000 3026.921
 99.50  5675.489  154.072    0.000  154.072  1050.801 1670.122    0.000 1670.122   271.033 2473.901    0.000 2473.901
 99.60  5724.064  164.763    0.000  164.763  1019.766 1412.106    0.000 1412.106    50.769 2205.096    0.000 2205.096
 99.70  5658.903  172.429    0.000  172.429   975.075 1649.168    0.000 1649.168    40.414 2141.450    0.000 2141.450
 99.80  5618.066  196.759    0.000  196.759   862.997 1642.318    0.000 1642.318    80.526 2504.764    0.000 2504.764
 99.90  5591.318  171.061    0.000  171.061   800.023 1796.795    0.000 1796.795    10.053 2445.562    0.000 2445.562
100.00  5620.543  216.548    0.000  216.548   812.859 1583.503    0.000 1583.503   140.744 2284.907    0.000 2284.907
100.10  5392.702  226.514    0.000  226.514   987.779 1577.794    0.000 1577.794   303.105 2206.181    0.000 2206.181
100.20  5320.199  185.675    0.000  185.675   939.084 1405.321    0.000 1405.321   251.327 2418.903    0.000 2418.903
100.30  5552.676  223.048    0.000  223.048   820.734 1641.030    0.000 1641.030     0.000 2346.623    0.000 2346.623
100.40  5469.051  225.454    0.000  225.454   858.416 1711.444    0.000 1711.444    59.918 2255.541    0.000 2255.541
100.50  5353.128  255.098    0.000  255.098  1086.598 1714.991    0.000 1714.991   192.017 2632.137    0.000 2632.137
100.60  5571.503  244.398    0.000  244.398  1264.515 1713.717    0.000 1713.717   477.232 2689.856    0.000 2689.856
100.70  5579.521  258.116    0.000  258.116  1216.862 1685.955    0.000 1685.955   272.240 2993.765    0.000 2993.765
100.80  5444.660  295.098    0.000  295.098   966.549 1822.001    0.000 1822.001   444.553 2680.804    0.000 2680.804
100.90  5334.367  321.877    0.000  321.877  1026.811 1867.524    0.000 1867.524   544.581 2660.396    0.000 2660.396
101.00  5546.999  249.763    0.000  249.763   887.823 2053.596    0.000 2053.596   221.974 2922.790    0.000 2922.790
101.10  5534.591  287.278    0.000  287.278   997.924 2102.792    0.000 2102.792   413.588 2946.015    0.000 2946.015
101.20  5628.543  251.113    0.000  251.113  1061.182 1877.685    0.000 1877.685   201.163 3055.294    0.000 3055.294
101.30  5526.560  268.808    0.000  268.808   944.730 2038.119    0.000 2038.119    91.385 2934.365    0.000 2934.365
101.40  5451.652  315.563    0.000  315.563   870.627 1746.228    0.000 1746.228    10.154 2652.572    0.000 2652.572
101.50  5203.006  294.778    0.000  294.778   898.159 1776.526    0.000 1776.526    60.923 2491.210    0.000 2491.210
101.60  5298.780  331.059    0.000  331.059   782.156 1858.717    0.000 1858.717    10.154 2826.996    0.000 2826.996
101.70  5530.128  288.628    0.000  288.628   847.625 1872.527    0.000 1872.527     0.000 2786.079    0.000 2786.079
101.80  5467.712  188.195    0.000  188.195   972.495 1552.519    0.000 1552.519     0.000 2655.490    0.000 2655.490
101.90  5505.323  189.948    0.000  189.948   855.795 1692.969    0.000 1692.969    20.308 2627.240    0.000 2627.240
102.00  5460.756  178.252    0.000  178.252   924.180 1869.175    0.000 1869.175     0.000 2875.855    0.000 2875.855
102.10  5525.639  206.945    0.000  206.945   918.396 1629.700    0.000 1629.700   203.078 2554.653    0.000 2554.653
102.20  5637.097  185.559    0.000  185.559  1144.785 1674.210    0.000 1674.210   304.012 2615.954    0.000 2615.954
102.30  5519.404  218.736    0.000  218.736  1221.435 1613.550    0.000 1613.550   304.012 2615.349    0.000 2615.349
102.40  5444.363  324.077    0.000  324.077  1225.345 1482.665    0.000 1482.665   627.122 2233.330    0.000 2233.330
102.50  5400.584  378.872    0.000  378.872  1083.404 1493.987    0.000 1493.987   363.826 2335.573    0.000 2335.573
102.60  5614.052  298.669    0.000  298.669   951.493 1538.959    0.000 1538.959    60.319 2224.084    0.000 2224.084
102.70  5541.104  275.894    0.000  275.894  1221.353 1628.410    0.000 1628.410   130.690 2817.223    0.000 2817.223
102.80  5639.504  196.299    0.000  196.299   945.502 1542.343    0.000 1542.343    10.154 2405.640    0.000 2405.640
102.90  5538.563  142.939    0.000  142.939  1051.419 1422.385    0.000 1422.385    50.265 2447.150    0.000 2447.150
103.00  5508.749  187.717    0.000  187.717  1172.040 1384.173    0.000 1384.173   140.945 2160.739    0.000 2160.739
103.10  5419.037  167.037    0.000  167.037  1079.742 1391.185    0.000 1391.185    70.272 2286.104    0.000 2286.104
103.20  5450.392  242.856    0.000  242.856   930.307 1367.451    0.000 1367.451    80.425 2267.497    0.000 2267.497
103.30  5647.156  288.313    0.000  288.313  1031.172 1547.064    0.000 1547.064   110.787 2307.408    0.000 2307.408
103.40  5526.373  175.046    0.000  175.046   953.415 1236.094    0.000 1236.094    20.107 2115.294    0.000 2115.294
103.50  5705.137  223.032    0.000  223.032  1011.893 1299.356    0.000 1299.356    80.526 2405.827    0.000 2405.827
103.60  5580.660  227.961    0.000  227.961   913.496 1428.749    0.000 1428.749    60.319 2376.481    0.000 2376.481
103.70  5696.545  134.340    0.000  134.340  1010.898 1278.439    0.000 1278.439    10.053 2228.402    0.000 2228.402
103.80  5519.757  149.694    0.000  149.694   914.881 1215.820    0.000 1215.820    50.769 2174.420    0.000 2174.420
103.90  5522.274  141.045    0.000  141.045   785.668 1334.266    0.000 1334.266    20.308 2002.301    0.000 2002.301
104.00  5578.857  115.576    0.000  115.576  1008.866 1049.775    0.000 1049.775    20.308 1990.338    0.000 1990.338
104.10  5452.067  133.579    0.000  133.579  1008.273 1059.366    0.000 1059.366    50.769 1871.112    0.000 1871.112
104.20  5395.980  135.911    0.000  135.911  1005.586  924.137    0.000  924.137    10.154 1719.607    0.000 1719.607
104.30  5579.937  117.727    0.000  117.727   937.326 1166.460    0.000 1166.460     0.000 1920.072    0.000 1920.072
104.40  5636.204  112.866    0.000  112.866   967.516 1196.515    0.000 1196.515     0.000 2123.650    0.000 2123.650
104.50  5718.394  105.256    0.000  105.256  1130.277 1290.062    0.000 1290.062    30.260 2278.670    0.000 2278.670
104.60  5519.143  130.989    0.000  130.989   958.154 1088.289    0.000 1088.289    10.154 1871.007    0.000 1871.007
104.70  5430.057  123.719    0.000  123.719   880.395 1179.159    0.000 1179.159    19.906 2024.226    0.000 2024.226
104.80  5602.933  160.067    0.000  160.067   706.670 1346.078    0.000 1346.078     0.000 2068.353    0.000 2068.353
104.90  5465.244  157.629    0.000  157.629   789.665 1363.546    0.000 1363.546     0.000 2085.447    0.000 2085.447
105.00  5505.502  150.474    0.000  150.474   891.936 1427.054    0.000 1427.054    10.053 2338.581    0.000 2338.581
105.10  5652.090  184.045    0.000  184.045   859.380 1586.154    0.000 1586.154    20.207 2489.389    0.000 2489.389
105.20  5784.335  178.797    0.000  178.797   775.108 1543.304    0.000 1543.304     0.000 2316.760    0.000 2316.760
105.30  5619.409  256.095    0.000  256.095   967.313 1566.879    0.000 1566.879   291.943 2179.237    0.000 2179.237
105.40  5421.899  232.973    0.000  232.973   966.883 1425.853    0.000 1425.853   150.697 2088.856    0.000 2088.856
105.50  5760.960  188.354    0.000  188.354   807.880 1723.139    0.000 1723.139   152.308 2645.826    0.000 2645.826
105.60  5834.453  217.098    0.000  217.098  1069.833 1554.176    0.000 1554.176   472.596 2167.682    0.000 2167.682
105.70  5796.051  176.448    0.000  176.448  1171.007 1518.973    0.000 1518.973   344.227 2487.482    0.000 2487.482
105.80  5870.597  214.035    0.000  214.035   959.909 1829.071    0.000 1829.071   281.890 2752.775    0.000 2752.775
105.90  6029.820  201.029    0.000  201.029   816.379 1793.803    0.000 1793.803    30.462 2633.153    0.000 2633.153
106.00  5908.231  177.687    0.000  177.687   950.750 1699.856    0.000 1699.856    60.319 2555.430    0.000 2555.430
106.10  5923.691  130.694    0.000  130.694   910.551 1653.029    0.000 1653.029    50.265 2339.183    0.000 2339.183
106.20  5884.149  119.436    0.000  119.436   976.579 1324.704    0.000 1324.704    10.154 2214.038    0.000 2214.038
106.30  5870.309  112.460    0.000  112.460   975.761 1497.591    0.000 1497.591    20.308 2288.032    0.000 2288.032
106.40  5723.757   89.014    0.000   89.014  1217.366 1367.766    0.000 1367.766    10.053 2476.616    0.000 2476.616
106.50  5866.476   71.147    0.000   71.147  1347.898 1080.698    0.000 1080.698   110.584 2449.776    0.000 2449.776
106.60  5523.003   88.842    0.000   88.842  1290.287 1173.912    0.000 1173.912   415.203 2004.229    0.000 2004.229
106.70  5509.390   84.437    0.000   84.437  1346.501 1110.136    0.000 1110.136    20.106 2350.647    0.000 2350.647
106.80  5681.184   87.783    0.000   87.783  1272.884 1299.193    0.000 1299.193   261.985 2065.641    0.000 2065.641
106.90  5602.970  136.477    0.000  136.477  1288.952 1297.670    0.000 1297.670   110.584 2425.040    0.000 2425.040
107.00  5562.002  183.293    0.000  183.293  1055.040 1394.231    0.000 1394.231    20.106 2375.685    0.000 2375.685
107.10  5410.367  216.558    0.000  216.558  1168.629 1300.100    0.000 1300.100     0.000 2276.974    0.000 2276.974
107.20  5518.834  171.131    0.000  171.131  1158.080 1277.359    0.000 1277.359    20.106 2094.391    0.000 2094.391
107.30  5611.468  171.092    0.000  171.092   902.525 1708.116    0.000 1708.116     0.000 2509.785    0.000 2509.785
107.40  5658.750  174.266    0.000  174.266  1078.524 1501.575    0.000 1501.575     0.000 2418.701    0.000 2418.701
107.50  5541.743  168.825    0.000  168.825  1230.469 1369.651    0.000 1369.651     0.000 2415.987    0.000 2415.987
107.60  5379.002  136.392    0.000  136.392  1269.263 1271.342    0.000 1271.342    30.159 2215.935    0.000 2215.935
107.70  5519.052  177.012    0.000  177.012  1187.814 1599.063    0.000 1599.063     0.000 2621.276    0.000 2621.276
107.80  5479.368  188.778    0.000  188.778  1095.112 1368.666    0.000 1368.666    70.372 2200.050    0.000 2200.050
107.90  5618.375  167.636    0.000  167.636   945.744 1341.261    0.000 1341.261     0.000 2141.453    0.000 2141.453
108.00  5733.835  148.167    0.000  148.167  1385.211 1167.593    0.000 1167.593    70.372 2249.117    0.000 2249.117
108.10  5633.143  149.528    0.000  149.528  1343.594 1263.181    0.000 1263.181    90.478 2292.645    0.000 2292.645
108.20  5666.488  148.233    0.000  148.233  1531.054  959.303    0.000  959.303   121.645 2191.003    0.000 2191.003
108.30  5609.210  143.317    0.000  143.317  1322.088 1233.541    0.000 1233.541    70.573 2426.063    0.000 2426.063
108.40  5950.374  169.461    0.000  169.461  1443.610 1203.509    0.000 1203.509    40.414 2480.026    0.000 2480.026
108.50  5725.156  139.080    0.000  139.080  1392.271 1411.322    0.000 1411.322   100.833 2509.783    0.000 2509.783
108.60  5651.938  155.938    0.000  155.938  1509.188 1275.413    0.000 1275.413   131.698 2333.356    0.000 2333.356
108.70  5601.414  154.539    0.000  154.539  1432.411 1152.854    0.000 1152.854    81.231 2211.017    0.000 2211.017
108.80  5582.042  138.171    0.000  138.171  1514.435 1102.490    0.000 1102.490   171.104 2309.218    0.000 2309.218
108.90  5764.297  122.234    0.000  122.234  1696.584 1170.780    0.000 1170.780   241.375 2451.070    0.000 2451.070
109.00  5589.974  133.492    0.000  133.492  1449.767 1086.532    0.000 1086.532   120.637 2264.597    0.000 2264.597
109.10  5701.692  154.217    0.000  154.217  1967.178  838.075    0.000  838.075   445.763 2044.840    0.000 2044.840
109.20  5827.695  171.491    0.000  171.491  1631.782  759.601    0.000  759.601   192.924 2045.141    0.000 2045.141
109.30  5753.048  162.282    0.000  162.282  1451.775  941.484    0.000  941.484   413.689 1590.028    0.000 1590.028
109.40  5560.663  147.075    0.000  147.075  1295.988  991.941    0.000  991.941    30.462 2094.503    0.000 2094.503
109.50  5619.348  108.877    0.000  108.877  1248.176 1045.031    0.000 1045.031    60.923 1945.921    0.000 1945.921
109.60  5609.385  137.595    0.000  137.595  1499.138  866.651    0.000  866.651   433.089 1607.414    0.000 1607.414
109.70  5671.799  141.724    0.000  141.724  1484.619 1024.497    0.000 1024.497   493.610 1919.062    0.000 1919.062
109.80  5682.406  119.866    0.000  119.866  1498.705 1008.766    0.000 1008.766   412.681 1870.808    0.000 1870.808
109.90  5831.749  140.310    0.000  140.310  1850.908  940.060    0.000  940.060   812.109 2064.236    0.000 2064.236
110.00  5912.517  177.731    0.000  177.731  1771.041 1219.805    0.000 1219.805   649.748 2324.718    0.000 2324.718
110.10  5722.194  137.028    0.000  137.028  1748.931 1049.178    0.000 1049.178   484.770 2294.657    0.000 2294.657
110.20  5832.688  152.490    0.000  152.490  1775.644 1032.500    0.000 1032.500   415.304 2400.022    0.000 2400.022
110.30  5949.563  133.150    0.000  133.150  2091.373  945.380    0.000  945.380   716.400 2566.200    0.000 2566.200
110.40  5989.234  128.505    0.000  128.505  2018.872  994.865    0.000  994.865   846.994 2172.206    0.000 2172.206
110.50  5932.708  151.678    0.000  151.678  1742.082  832.091    0.000  832.091   443.955 2072.785    0.000 2072.785
110.60  5879.650  142.184    0.000  142.184  1752.702  912.761    0.000  912.761   637.984 2088.663    0.000 2088.663
110.70  6090.211  153.507    0.000  153.507  1908.761 1087.990    0.000 1087.990   820.052 2452.887    0.000 2452.887
110.80  5982.613  132.423    0.000  132.423  2031.457  910.575    0.000  910.575   697.494 2352.156    0.000 2352.156
110.90  5888.517  165.761    0.000  165.761  1900.015 1036.015    0.000 1036.015   737.912 2103.037    0.000 2103.037
111.00  5915.448  139.326    0.000  139.326  1641.427 1034.685    0.000 1034.685   486.580 1871.817    0.000 1871.817
111.10  5766.938  170.831    0.000  170.831  1381.232 1078.222    0.000 1078.222   191.311 2270.920    0.000 2270.920
111.20  5752.365  135.956    0.000  135.956  1553.546  971.748    0.000  971.748   241.577 1920.570    0.000 1920.570
111.30  5713.457  165.322    0.000  165.322  1525.934 1166.208    0.000 1166.208    90.982 2223.382    0.000 2223.382
111.40  5853.052  180.400    0.000  180.400  1277.286 1235.306    0.000 1235.306   233.539 1946.929    0.000 1946.929
111.50  5669.122  174.060    0.000  174.060  1055.130 1317.534    0.000 1317.534    30.462 2124.662    0.000 2124.662
111.60  5777.779  156.649    0.000  156.649  1383.204 1277.298    0.000 1277.298   382.018 2008.642    0.000 2008.642
111.70  5733.099  168.595    0.000  168.595  1433.779 1341.815    0.000 1341.815   251.630 2163.661    0.000 2163.661
111.80  5638.130  178.880    0.000  178.880  1156.956 1453.274    0.000 1453.274   132.000 2449.080    0.000 2449.080
111.90  5526.089  155.650    0.000  155.650  1461.551 1224.284    0.000 1224.284    30.462 2411.185    0.000 2411.185
112.00  5502.897  153.572    0.000  153.572  1443.683 1178.314    0.000 1178.314    71.077 2419.933    0.000 2419.933
112.10  5695.231  174.319    0.000  174.319  1417.888 1270.886    0.000 1270.886    91.385 2349.659    0.000 2349.659
112.20  5492.475  137.127    0.000  137.127  1725.817 1143.417    0.000 1143.417   192.924 2335.779    0.000 2335.779
112.30  5384.017  188.617    0.000  188.617  1481.847 1411.728    0.000 1411.728   121.847 2542.086    0.000 2542.086
112.40  5484.192  161.748    0.000  161.748  1820.386 1261.044    0.000 1261.044   375.694 2841.653    0.000 2841.653
112.50  5513.331  149.825    0.000  149.825  1518.757 1471.034    0.000 1471.034   324.521 2358.097    0.000 2358.097
112.60  5719.289  167.375    0.000  167.375  1460.187 1525.984    0.000 1525.984    30.462 2560.276    0.000 2560.276
112.70  5575.968  164.555    0.000  164.555  1596.321 1302.025    0.000 1302.025   111.492 2555.946    0.000 2555.946
112.80  5566.542  174.015    0.000  174.015  1715.579 1205.730    0.000 1205.730   311.646 2689.242    0.000 2689.242
112.90  5437.873  186.715    0.000  186.715  1709.519 1338.193    0.000 1338.193   492.703 2405.747    0.000 2405.747
113.00  5397.756  160.853    0.000  160.853  1894.233 1283.944    0.000 1283.944  1136.831 2394.073    0.000 2394.073
113.10  5560.279  269.087    0.000  269.087  1546.490 1596.712    0.000 1596.712   466.073 2984.818    0.000 2984.818
113.20  5662.129  183.597    0.000  183.597  1847.936 1321.979    0.000 1321.979   585.398 2899.149    0.000 2899.149
113.30  5465.900  192.609    0.000  192.609  1573.423 1325.126    0.000 1325.126   222.781 2838.123    0.000 2838.123
113.40  5465.277  174.702    0.000  174.702  1470.521 1387.995    0.000 1387.995    20.308 2707.461    0.000 2707.461
113.50  5592.414  148.262    0.000  148.262  1378.243 1362.340    0.000 1362.340     0.000 2329.245    0.000 2329.245
113.60  5463.577  197.457    0.000  197.457  1210.592 1268.449    0.000 1268.449     0.000 2274.759    0.000 2274.759
113.70  5448.210  180.890    0.000  180.890  1088.501 1423.141    0.000 1423.141     0.000 2176.438    0.000 2176.438
113.80  5569.514  235.723    0.000  235.723  1058.774 1553.512    0.000 1553.512     0.000 2402.439    0.000 2402.439
113.90  5808.018  159.557    0.000  159.557  1114.070 1403.802    0.000 1403.802     0.000 2381.630    0.000 2381.630
114.00  5604.365  147.561    0.000  147.561  1229.455 1207.528    0.000 1207.528     0.000 2413.301    0.000 2413.301
114.10  5743.512  136.691    0.000  136.691  1207.506 1168.648    0.000 1168.648     0.000 2098.025    0.000 2098.025
114.20  5647.190  148.868    0.000  148.868  1037.164 1308.895    0.000 1308.895     0.000 2167.993    0.000 2167.993
114.30  5637.996  169.097    0.000  169.097  1190.171 1234.019    0.000 1234.019    20.308 2034.087    0.000 2034.087
114.40  5617.146  115.761    0.000  115.761  1149.721 1228.069    0.000 1228.069    10.154 2159.048    0.000 2159.048
114.50  5600.970  136.967    0.000  136.967  1187.137 1347.264    0.000 1347.264     0.000 2165.185    0.000 2165.185
114.60  5681.497  170.133    0.000  170.133  1071.234 1350.889    0.000 1350.889     0.000 2187.904    0.000 2187.904
114.70  5555.998  147.488    0.000  147.488  1325.614 1333.427    0.000 1333.427     0.000 2510.606    0.000 2510.606
114.80  5543.306  157.023    0.000  157.023  1255.080 1221.357    0.000 1221.357   111.693 2152.410    0.000 2152.410
114.90  5635.653  172.396    0.000  172.396  1277.026 1361.401    0.000 1361.401     0.000 2500.657    0.000 2500.657
115.00  5551.404  230.606    0.000  230.606  1645.856 1168.130    0.000 1168.130   162.462 2578.462    0.000 2578.462
115.10  5546.018  235.400    0.000  235.400  1484.680 1370.049    0.000 1370.049    40.616 2700.813    0.000 2700.813
115.20  5572.766  194.215    0.000  194.215  1326.803 1424.918    0.000 1424.918    30.462 2563.394    0.000 2563.394
115.30  5865.746  118.437    0.000  118.437  1209.986 1384.408    0.000 1384.408    20.308 2380.724    0.000 2380.724
115.40  5834.692  147.646    0.000  147.646  1182.757 1309.220    0.000 1309.220     0.000 2247.922    0.000 2247.922
115.50  5737.060  148.467    0.000  148.467  1072.722 1548.219    0.000 1548.219     0.000 2543.085    0.000 2543.085
115.60  5568.995  131.962    0.000  131.962  1081.985 1341.192    0.000 1341.192     0.000 2148.499    0.000 2148.499
115.70  5620.134  141.993    0.000  141.993  1190.499 1302.883    0.000 1302.883    30.160 2460.754    0.000 2460.754
115.80  5559.934  141.370    0.000  141.370  1404.603 1340.624    0.000 1340.624   101.236 2440.438    0.000 2440.438
115.90  5469.389  160.364    0.000  160.364  1347.253 1171.103    0.000 1171.103    30.260 2281.097    0.000 2281.097
116.00  5614.346  118.957    0.000  118.957  1293.775 1260.772    0.000 1260.772    20.308 2514.838    0.000 2514.838
116.10  5622.097  147.604    0.000  147.604  1252.667 1344.560    0.000 1344.560    40.616 2707.261    0.000 2707.261
116.20  5482.185  129.972    0.000  129.972  1481.687 1272.618    0.000 1272.618    30.462 2829.308    0.000 2829.308
116.30  5454.952  135.176    0.000  135.176  1397.052 1319.784    0.000 1319.784    30.462 2986.936    0.000 2986.936
116.40  5325.611  126.763    0.000  126.763  1310.957 1154.543    0.000 1154.543   212.829 2291.053    0.000 2291.053
116.50  5743.035  134.016    0.000  134.016  1647.114 1082.445    0.000 1082.445   172.415 2508.287    0.000 2508.287
116.60  5957.438  141.657    0.000  141.657  1697.161 1191.841    0.000 1191.841   395.296 2558.249    0.000 2558.249
116.70  5751.628  124.115    0.000  124.115  1555.335 1213.288    0.000 1213.288   273.953 2608.621    0.000 2608.621
116.80  5771.388  148.515    0.000  148.515  1693.860 1288.595    0.000 1288.595   365.540 2631.644    0.000 2631.644
116.90  5756.512  134.835    0.000  134.835  1809.822  994.129    0.000  994.129   375.492 2378.403    0.000 2378.403
117.00  5745.961  129.396    0.000  129.396  1906.006 1085.696    0.000 1085.696   293.959 2468.578    0.000 2468.578
117.10  5778.208  133.976    0.000  133.976  1774.301 1002.206    0.000 1002.206   222.378 2406.752    0.000 2406.752
117.20  5970.270  119.476    0.000  119.476  1758.199 1032.668    0.000 1032.668   181.359 2439.632    0.000 2439.632
117.30  5887.879  128.541    0.000  128.541  2067.974 1181.775    0.000 1181.775   242.383 3253.949    0.000 3253.949
117.40  5955.049  141.542    0.000  141.542  2028.463 1185.248    0.000 1185.248   473.100 2914.847    0.000 2914.847
117.50  5739.568  148.036    0.000  148.036  2107.627  990.508    0.000  990.508   574.035 2804.663    0.000 2804.663
117.60  5696.557  134.666    0.000  134.666  1997.940 1072.266    0.000 1072.266   585.096 2527.889    0.000 2527.889
117.70  5802.781  132.920    0.000  132.920  2150.195  987.260    0.000  987.260   750.077 2509.294    0.000 2509.294
117.80  5750.197  145.506    0.000  145.506  1966.154  973.375    0.000  973.375   740.528 2448.572    0.000 2448.572
117.90  5904.784  128.904    0.000  128.904  2193.058  954.287    0.000  954.287   507.694 2572.839    0.000 2572.839
118.00  5626.700  178.105    0.000  178.105  1917.626  854.437    0.000  854.437   466.877 2321.109    0.000 2321.109
118.10  5725.943  190.126    0.000  190.126  1971.860  855.143    0.000  855.143   588.925 2237.158    0.000 2237.158
118.20  5833.899  207.799    0.000  207.799  2026.239  900.663    0.000  900.663   599.079 2236.859    0.000 2236.859
118.30  5905.652  165.366    0.000  165.366  2053.491  851.517    0.000  851.517   686.742 1994.975    0.000 1994.975
118.40  5944.602  187.701    0.000  187.701  2007.689  878.368    0.000  878.368   710.370 2044.344    0.000 2044.344
118.50  5881.053  189.082    0.000  189.082  1816.226 1132.320    0.000 1132.320   466.474 2724.541    0.000 2724.541
118.60  5848.774  158.399    0.000  158.399  1827.504 1006.737    0.000 1006.737   445.463 2445.955    0.000 2445.955
118.70  5882.431  165.034    0.000  165.034  2070.923  866.121    0.000  866.121   629.541 2034.078    0.000 2034.078
118.80  5794.829  169.429    0.000  169.429  1877.839  819.652    0.000  819.652   871.117 1979.986    0.000 1979.986
118.90  5865.948  163.747    0.000  163.747  1902.946  840.394    0.000  840.394   781.042 1904.193    0.000 1904.193
119.00  5819.682  138.400    0.000  138.400  1909.475  774.630    0.000  774.630   881.876 1727.545    0.000 1727.545
119.10  5727.481  133.002    0.000  133.002  1710.731  720.255    0.000  720.255   588.925 1763.354    0.000 1763.354
119.20  5658.020  143.818    0.000  143.818  1725.102  759.061    0.000  759.061   832.114 1392.871    0.000 1392.871
119.30  5652.794  129.608    0.000  129.608  1821.500  732.777    0.000  732.777   851.313 1889.604    0.000 1889.604
119.40  5742.270  148.479    0.000  148.479  1788.042  835.213    0.000  835.213   506.585 2295.965    0.000 2295.965
119.50  5746.445  165.495    0.000  165.495  1748.443  756.618    0.000  756.618   628.635 1973.161    0.000 1973.161
119.60  5761.606  117.474    0.000  117.474  1654.938  776.667    0.000  776.667   689.758 1850.401    0.000 1850.401
119.70  5751.345   97.459    0.000   97.459  1783.333  915.054    0.000  915.054   527.599 2233.438    0.000 2233.438
119.80  5678.191  101.388    0.000  101.388  1745.458  848.310    0.000  848.310   527.397 2042.823    0.000 2042.823
119.90  5454.663  161.146    0.000  161.146  1629.520  835.351    0.000  835.351   770.487 1739.517    0.000 1739.517
120.00  5683.423  139.789    0.000  139.789  1676.160  776.757    0.000  776.757   355.386 2196.842    0.000 2196.842
120.10  5577.226  167.076    0.000  167.076  1555.736  776.495    0.000  776.495   841.563 1676.486    0.000 1676.486
120.20  5586.461  147.042    0.000  147.042  1651.211  838.457    0.000  838.457   548.007 2031.960    0.000 2031.960
120.30  5562.010  115.676    0.000  115.676  1636.305  818.139    0.000  818.139   730.979 1799.132    0.000 1799.132
120.40  5522.143  121.753    0.000  121.753  1545.336  799.009    0.000  799.009   538.055 2024.124    0.000 2024.124
120.50  5495.620  155.040    0.000  155.040  1650.171  757.342    0.000  757.342   345.232 2234.635    0.000 2234.635
120.60  5761.033  129.814    0.000  129.814  1660.608  868.641    0.000  868.641   527.699 1955.970    0.000 1955.970
120.70  5606.714  170.616    0.000  170.616  1508.843 1039.142    0.000 1039.142   314.569 2002.809    0.000 2002.809
120.80  5588.973  137.937    0.000  137.937  1511.610  875.444    0.000  875.444   395.901 2041.109    0.000 2041.109
120.90  5661.128  157.549    0.000  157.549  1732.147  819.368    0.000  819.368   507.694 2040.703    0.000 2040.703
121.00  5722.658   68.477    0.000   68.477  1598.345 1077.304    0.000 1077.304   273.953 2338.694    0.000 2338.694
121.10  5653.001  137.974    0.000  137.974  1723.020  919.950    0.000  919.950   304.415 2123.955    0.000 2123.955
121.20  5502.328   97.941    0.000   97.941  1618.119  817.479    0.000  817.479   497.439 1840.352    0.000 1840.352
121.30  5451.559  143.601    0.000  143.601  1448.219  996.994    0.000  996.994   345.131 2180.364    0.000 2180.364
121.40  5586.700   70.844    0.000   70.844  1648.031  823.277    0.000  823.277   203.078 2169.503    0.000 2169.503
121.50  5527.749   95.695    0.000   95.695  1505.381  822.971    0.000  822.971   385.847 1803.969    0.000 1803.969
121.60  5791.523   78.348    0.000   78.348  1560.500 1089.201    0.000 1089.201   304.616 2342.422    0.000 2342.422
121.70  5560.811   83.260    0.000   83.260  1463.899 1068.537    0.000 1068.537   426.463 2247.107    0.000 2247.107
121.80  5494.658   74.751    0.000   74.751  1349.169 1111.997    0.000 1111.997   283.906 2251.743    0.000 2251.743
121.90  5636.490   82.246    0.000   82.246  1420.224 1145.138    0.000 1145.138   283.301 2333.860    0.000 2333.860
122.00  5463.382   63.944    0.000   63.944  1408.043 1020.380    0.000 1020.380   323.716 2329.649    0.000 2329.649
122.10  5668.548   84.707    0.000   84.707  1457.089 1132.429    0.000 1132.429   181.661 2441.442    0.000 2441.442
122.20  5613.164   87.197    0.000   87.197  1472.447  979.498    0.000  979.498    70.674 2419.931    0.000 2419.931
122.30  5620.799   83.175    0.000   83.175  1304.876  992.292    0.000  992.292   101.438 2239.775    0.000 2239.775
122.40  5600.528   75.397    0.000   75.397  1383.377 1081.431    0.000 1081.431     0.000 2277.685    0.000 2277.685
122.50  5486.163   88.360    0.000   88.360  1356.725 1138.750    0.000 1138.750     0.000 2417.007    0.000 2417.007
122.60  5520.030  116.204    0.000  116.204  1260.811 1200.436    0.000 1200.436     0.000 2472.205    0.000 2472.205
122.70  5301.676  190.627    0.000  190.627  1065.168 1428.640    0.000 1428.640     0.000 2325.835    0.000 2325.835
122.80  5308.405  154.714    0.000  154.714  1049.265 1327.352    0.000 1327.352     0.000 2312.569    0.000 2312.569
122.90  5322.489  168.907    0.000  168.907  1157.115 1181.605    0.000 1181.605     0.000 2229.426    0.000 2229.426
123.00  5248.760  139.823    0.000  139.823  1064.821 1194.923    0.000 1194.923    10.154 2078.322    0.000 2078.322
123.10  5610.893  113.689    0.000  113.689  1314.006 1116.174    0.000 1116.174   132.000 2220.865    0.000 2220.865
123.20  5569.023  107.021    0.000  107.021  1085.429 1159.690    0.000 1159.690    40.616 2126.173    0.000 2126.173
123.30  5396.393  149.204    0.000  149.204  1211.030 1211.255    0.000 1211.255     0.000 2298.990    0.000 2298.990
123.40  5355.538  194.733    0.000  194.733  1205.271 1191.576    0.000 1191.576     0.000 2357.601    0.000 2357.601
123.50  5349.153  191.207    0.000  191.207  1237.263 1228.798    0.000 1228.798     0.000 2245.199    0.000 2245.199
123.60  5407.011  152.356    0.000  152.356  1209.437 1064.789    0.000 1064.789     0.000 2255.965    0.000 2255.965
123.70  5567.162  189.879    0.000  189.879  1298.969 1048.349    0.000 1048.349    10.154 2269.836    0.000 2269.836
123.80  5540.389  185.669    0.000  185.669  1265.853 1158.156    0.000 1158.156    10.154 2216.153    0.000 2216.153
123.90  5622.956  184.678    0.000  184.678  1091.066 1354.329    0.000 1354.329     0.000 2408.864    0.000 2408.864
124.00  5575.189  224.987    0.000  224.987  1190.004 1195.769    0.000 1195.769     0.000 2315.978    0.000 2315.978
124.10  5274.253  162.616    0.000  162.616  1314.116 1182.539    0.000 1182.539     0.000 2469.792    0.000 2469.792
124.20  5528.802  184.289    0.000  184.289  1250.686 1265.685    0.000 1265.685     0.000 2497.535    0.000 2497.535
124.30  5631.685  191.144    0.000  191.144  1254.544 1315.044    0.000 1315.044     0.000 2784.068    0.000 2784.068
124.40  5676.736  184.325    0.000  184.325  1297.608 1316.861    0.000 1316.861     0.000 2714.099    0.000 2714.099
124.50  5465.733  136.610    0.000  136.610  1191.822 1314.029    0.000 1314.029     0.000 2440.640    0.000 2440.640
124.60  5580.006  123.857    0.000  123.857  1212.519 1259.721    0.000 1259.721   111.693 2482.168    0.000 2482.168
124.70  5593.606  113.228    0.000  113.228  1140.231 1345.932    0.000 1345.932     0.000 2512.025    0.000 2512.025
124.80  5439.709  212.865    0.000  212.865   925.444 1440.518    0.000 1440.518     0.000 2372.079    0.000 2372.079
124.90  5405.146  154.202    0.000  154.202  1104.048 1320.471    0.000 1320.471    10.154 2443.867    0.000 2443.867
125.00  5460.658  152.784    0.000  152.784  1065.007 1463.484    0.000 1463.484     0.000 2632.063    0.000 2632.063
125.10  5563.811  189.849    0.000  189.849  1164.859 1401.390    0.000 1401.390    20.308 2610.543    0.000 2610.543
125.20  5353.503  228.474    0.000  228.474  1046.372 1374.245    0.000 1374.245    40.616 2651.668    0.000 2651.668
125.30  5616.711  190.973    0.000  190.973  1013.637 1384.709    0.000 1384.709     0.000 2309.347    0.000 2309.347
125.40  5403.108  194.725    0.000  194.725  1017.134 1445.657    0.000 1445.657    10.154 2585.510    0.000 2585.510
125.50  5562.427  168.959    0.000  168.959  1083.283 1349.529    0.000 1349.529    10.154 2523.580    0.000 2523.580
125.60  5500.211  211.228    0.000  211.228  1081.032 1405.654    0.000 1405.654    20.308 2494.429    0.000 2494.429
125.70  5555.348  138.107    0.000  138.107  1156.825 1319.195    0.000 1319.195     0.000 2362.028    0.000 2362.028
125.80  5497.537  210.479    0.000  210.479   973.402 1568.913    0.000 1568.913     0.000 2458.938    0.000 2458.938
125.90  5441.873  171.652    0.000  171.652   751.987 1684.131    0.000 1684.131     0.000 2422.046    0.000 2422.046
126.00  5275.514  167.681    0.000  167.681   898.969 1412.635    0.000 1412.635     0.000 2339.204    0.000 2339.204
126.10  5389.378  174.977    0.000  174.977   873.212 1420.755    0.000 1420.755     0.000 2270.239    0.000 2270.239
126.20  5294.131  137.292    0.000  137.292  1069.620 1356.634    0.000 1356.634     0.000 2491.915    0.000 2491.915
126.30  5698.420   98.558    0.000   98.558  1115.848 1247.567    0.000 1247.567     0.000 2310.558    0.000 2310.558
126.40  5340.672  190.101    0.000  190.101  1181.758 1302.634    0.000 1302.634     0.000 2290.343    0.000 2290.343
126.50  5391.876  147.955    0.000  147.955  1222.225 1279.251    0.000 1279.251    20.308 2533.031    0.000 2533.031
126.60  5353.181  147.338    0.000  147.338  1033.136 1339.960    0.000 1339.960     0.000 2393.998    0.000 2393.998
126.70  5388.554  146.725    0.000  146.725  1088.114 1310.858    0.000 1310.858    50.769 2200.973    0.000 2200.973
126.80  5358.463  120.750    0.000  120.750  1212.542 1361.184    0.000 1361.184     0.000 2636.078    0.000 2636.078
126.90  5473.738   82.989    0.000   82.989  1378.208 1268.699    0.000 1268.699    30.462 2545.500    0.000 2545.500
127.00  5526.778  136.312    0.000  136.312  1318.013 1330.900    0.000 1330.900     0.000 2733.989    0.000 2733.989
127.10  5519.616  137.473    0.000  137.473  1339.177 1320.137    0.000 1320.137     0.000 2576.768    0.000 2576.768
127.20  5352.673  167.000    0.000  167.000  1280.287 1347.422    0.000 1347.422     0.000 2300.599    0.000 2300.599
127.30  5344.215  239.029    0.000  239.029  1049.195 1454.047    0.000 1454.047     0.000 2485.282    0.000 2485.282
127.40  5442.923  258.901    0.000  258.901  1114.007 1373.805    0.000 1373.805     0.000 2636.885    0.000 2636.885
127.50  5227.492  262.829    0.000  262.829   926.727 1613.708    0.000 1613.708     0.000 2322.117    0.000 2322.117
127.60  5270.457  214.386    0.000  214.386   945.668 1481.410    0.000 1481.410     0.000 2321.816    0.000 2321.816
127.70  5143.586  240.286    0.000  240.286  1089.239 1393.952    0.000 1393.952     0.000 2554.849    0.000 2554.849
127.80  5295.277  236.755    0.000  236.755   859.632 1545.746    0.000 1545.746     0.000 2110.093    0.000 2110.093
127.90  5307.796  231.472    0.000  231.472   875.846 1525.287    0.000 1525.287     0.000 2219.972    0.000 2219.972
128.00  5204.304  240.808    0.000  240.808   941.141 1451.237    0.000 1451.237     0.000 2150.708    0.000 2150.708
128.10  5265.734  211.955    0.000  211.955   900.498 1499.659    0.000 1499.659     0.000 2394.502    0.000 2394.502
128.20  5190.405  188.364    0.000  188.364   971.900 1406.056    0.000 1406.056     0.000 2148.493    0.000 2148.493
128.30  5278.539  163.486    0.000  163.486  1230.832 1414.385    0.000 1414.385    50.769 2611.942    0.000 2611.942
128.40  5216.004  226.851    0.000  226.851  1124.896 1403.153    0.000 1403.153     0.000 2381.328    0.000 2381.328
128.50  5342.110  225.311    0.000  225.311  1124.472 1380.112    0.000 1380.112     0.000 2352.173    0.000 2352.173
128.60  5315.997  197.231    0.000  197.231  1177.526 1401.781    0.000 1401.781    30.462 2510.313    0.000 2510.313
128.70  5474.167  191.282    0.000  191.282  1240.937 1256.958    0.000 1256.958    10.154 2594.157    0.000 2594.157
128.80  5323.105  212.312    0.000  212.312  1197.731 1287.028    0.000 1287.028    71.077 2310.855    0.000 2310.855
128.90  5375.086  183.021    0.000  183.021  1291.021 1239.778    0.000 1239.778    60.923 2285.813    0.000 2285.813
129.00  5426.850  149.887    0.000  149.887  1193.188 1287.427    0.000 1287.427     0.000 2323.623    0.000 2323.623
129.10  5336.356  118.256    0.000  118.256  1203.268 1296.372    0.000 1296.372     0.000 2305.724    0.000 2305.724
129.20  5339.945  183.242    0.000  183.242  1084.201 1300.751    0.000 1300.751     0.000 2249.535    0.000 2249.535
129.30  5313.915  150.958    0.000  150.958  1072.165 1448.028    0.000 1448.028     0.000 2347.550    0.000 2347.550
129.40  5286.797  178.927    0.000  178.927  1171.922 1239.175    0.000 1239.175    10.154 2362.831    0.000 2362.831
129.50  5408.694  136.631    0.000  136.631  1358.795 1204.847    0.000 1204.847    20.308 2432.699    0.000 2432.699
129.60  5316.245  143.947    0.000  143.947  1232.421 1184.134    0.000 1184.134   283.504 2007.344    0.000 2007.344
129.70  5281.523  103.149    0.000  103.149  1282.888 1079.408    0.000 1079.408    60.923 2166.783    0.000 2166.783
129.80  5354.848   92.908    0.000   92.908  1299.930 1144.701    0.000 1144.701   213.030 2034.790    0.000 2034.790
129.90  5325.899  147.735    0.000  147.735  1269.185 1117.518    0.000 1117.518   162.462 2151.010    0.000 2151.010
130.00  5307.872  155.027    0.000  155.027  1262.358 1284.006    0.000 1284.006   111.693 2352.880    0.000 2352.880
130.10  5527.062  122.604    0.000  122.604  1324.830 1127.042    0.000 1127.042   284.309 2106.375    0.000 2106.375
130.20  5567.533  118.875    0.000  118.875  1268.305 1249.200    0.000 1249.200   101.539 2336.588    0.000 2336.588
130.30  5520.876  132.378    0.000  132.378  1246.442 1258.189    0.000 1258.189    50.769 2434.109    0.000 2434.109
130.40  5356.227  146.385    0.000  146.385  1262.850 1272.729    0.000 1272.729    50.769 2260.284    0.000 2260.284
130.50  5347.031  142.941    0.000  142.941  1244.133 1318.915    0.000 1318.915     0.000 2329.043    0.000 2329.043
130.60  5331.471  183.847    0.000  183.847  1153.712 1400.981    0.000 1400.981     0.000 2319.294    0.000 2319.294
130.70  5214.543  269.713    0.000  269.713  1261.240 1311.285    0.000 1311.285    10.154 2370.666    0.000 2370.666
130.80  5272.839  220.663    0.000  220.663  1269.449 1264.937    0.000 1264.937     0.000 2459.333    0.000 2459.333
130.90  5196.841  152.063    0.000  152.063  1257.156 1271.425    0.000 1271.425     0.000 2331.463    0.000 2331.463
131.00  5372.521  128.792    0.000  128.792  1180.882 1290.615    0.000 1290.615     0.000 2502.667    0.000 2502.667
131.10  5278.957  151.840    0.000  151.840  1136.046 1319.892    0.000 1319.892     0.000 2312.862    0.000 2312.862
131.20  5102.889  103.096    0.000  103.096   993.315 1393.101    0.000 1393.101     0.000 2201.379    0.000 2201.379
131.30  5065.421  110.432    0.000  110.432  1033.471 1343.903    0.000 1343.903     0.000 2337.400    0.000 2337.400
131.40  5172.463  187.277    0.000  187.277  1109.384 1252.151    0.000 1252.151     0.000 1971.655    0.000 1971.655
131.50  5350.005  153.111    0.000  153.111  1249.595 1331.797    0.000 1331.797     0.000 2251.631    0.000 2251.631
131.60  5228.797  156.236    0.000  156.236  1084.085 1292.957    0.000 1292.957     0.000 2299.290    0.000 2299.290
131.70  5066.137  161.633    0.000  161.633  1121.450 1296.042    0.000 1296.042     0.000 2201.477    0.000 2201.477
131.80  5137.272  192.121    0.000  192.121  1075.606 1497.033    0.000 1497.033    81.231 2452.311    0.000 2452.311
131.90  5296.840  140.831    0.000  140.831  1151.404 1535.712    0.000 1535.712     0.000 2440.134    0.000 2440.134
132.00  5116.979  175.974    0.000  175.974  1079.215 1491.702    0.000 1491.702     0.000 2349.054    0.000 2349.054
132.10  5316.545  135.553    0.000  135.553  1042.775 1491.443    0.000 1491.443     0.000 2553.638    0.000 2553.638
132.20  5260.173  131.044    0.000  131.044   903.383 1589.805    0.000 1589.805     0.000 2297.686    0.000 2297.686
132.30  5200.748  115.970    0.000  115.970   890.670 1513.638    0.000 1513.638     0.000 2362.432    0.000 2362.432
132.40  5245.906  110.936    0.000  110.936   889.767 1649.775    0.000 1649.775    10.053 2239.879    0.000 2239.879
132.50  5382.455  102.350    0.000  102.350   843.210 1625.875    0.000 1625.875     0.000 2201.680    0.000 2201.680
132.60  5222.399  140.580    0.000  140.580   949.971 1642.986    0.000 1642.986     0.000 2360.719    0.000 2360.719
132.70  5298.361  128.542    0.000  128.542   812.112 1693.435    0.000 1693.435     0.000 2332.573    0.000 2332.573
132.80  5302.838  145.419    0.000  145.419   901.733 1765.467    0.000 1765.467     0.000 2585.512    0.000 2585.512
132.90  5196.415  144.591    0.000  144.591   834.302 1702.616    0.000 1702.616     0.000 2472.112    0.000 2472.112
133.00  5204.840   89.632    0.000   89.632   928.971 1555.048    0.000 1555.048    30.462 2383.340    0.000 2383.340
133.10  5251.230  115.685    0.000  115.685  1031.747 1441.875    0.000 1441.875     0.000 2390.280    0.000 2390.280
133.20  5304.568  105.713    0.000  105.713  1073.607 1417.829    0.000 1417.829     0.000 2348.051    0.000 2348.051
133.30  5271.471  134.865    0.000  134.865  1175.113 1544.704    0.000 1544.704     0.000 2511.416    0.000 2511.416
133.40  5230.818  130.781    0.000  130.781   941.432 1651.712    0.000 1651.712     0.000 2543.487    0.000 2543.487
133.50  5353.895  120.557    0.000  120.557  1033.548 1632.440    0.000 1632.440     0.000 2493.725    0.000 2493.725
133.60  5225.575  146.314    0.000  146.314  1107.711 1406.253    0.000 1406.253     0.000 2452.107    0.000 2452.107
133.70  5271.075  137.925    0.000  137.925  1014.486 1489.345    0.000 1489.345     0.000 2340.513    0.000 2340.513
133.80  5285.185   74.120    0.000   74.120  1250.067 1435.739    0.000 1435.739     0.000 2419.329    0.000 2419.329
133.90  5274.546  167.875    0.000  167.875  1458.653 1215.269    0.000 1215.269   121.645 2361.621    0.000 2361.621
134.00  5461.933   91.007    0.000   91.007  1448.729 1143.800    0.000 1143.800   121.746 2108.883    0.000 2108.883
134.10  5268.601  133.330    0.000  133.330  1333.777 1255.571    0.000 1255.571   121.645 2052.074    0.000 2052.074
134.20  5302.594   70.664    0.000   70.664  1270.657 1111.681    0.000 1111.681    80.929 2144.265    0.000 2144.265
134.30  5392.245   66.156    0.000   66.156  1659.025  992.008    0.000  992.008    60.923 2411.887    0.000 2411.887
134.40  5457.618   74.864    0.000   74.864  1457.796 1055.217    0.000 1055.217   111.189 2319.695    0.000 2319.695
134.50  5342.353   76.320    0.000   76.320  1449.040 1048.680    0.000 1048.680   111.693 2048.968    0.000 2048.968
134.60  5168.007  117.835    0.000  117.835  1392.974  973.419    0.000  973.419     0.000 2282.510    0.000 2282.510
134.70  5263.593  134.396    0.000  134.396  1217.963 1085.487    0.000 1085.487    10.154 2191.323    0.000 2191.323
134.80  5560.678   83.129    0.000   83.129  1543.576 1090.000    0.000 1090.000   344.930 2141.647    0.000 2141.647
134.90  5492.161   85.878    0.000   85.878  1430.446 1197.381    0.000 1197.381   182.568 2302.009    0.000 2302.009
135.00  5486.572  111.490    0.000  111.490  1472.686 1268.839    0.000 1268.839   132.000 2401.737    0.000 2401.737
135.10  5418.738  119.345    0.000  119.345  1437.963 1085.391    0.000 1085.391    40.616 2230.126    0.000 2230.126
135.20  5360.968  174.398    0.000  174.398  1434.317 1251.795    0.000 1251.795    10.154 2631.449    0.000 2631.449
135.30  5305.485  176.321    0.000  176.321  1373.504 1245.265    0.000 1245.265     0.000 2479.943    0.000 2479.943
135.40  5469.729  174.917    0.000  174.917  1413.324 1337.661    0.000 1337.661     0.000 2737.819    0.000 2737.819
135.50  5423.528  189.397    0.000  189.397  1357.026 1178.394    0.000 1178.394     0.000 2462.354    0.000 2462.354
135.60  5347.229  160.336    0.000  160.336  1351.899 1052.767    0.000 1052.767     0.000 2190.318    0.000 2190.318
135.70  5478.357  203.619    0.000  203.619  1433.811 1168.406    0.000 1168.406    30.462 2311.659    0.000 2311.659
135.80  5375.392  128.090    0.000  128.090  1365.518 1054.605    0.000 1054.605     0.000 2179.758    0.000 2179.758
135.90  5480.016  142.089    0.000  142.089  1182.590 1234.196    0.000 1234.196     0.000 2441.342    0.000 2441.342
136.00  5368.663  159.349    0.000  159.349  1229.661 1275.367    0.000 1275.367     0.000 2431.592    0.000 2431.592
136.10  5394.381  134.757    0.000  134.757  1311.415 1154.918    0.000 1154.918     0.000 2281.299    0.000 2281.299
136.20  5341.290  108.288    0.000  108.288  1399.273  998.508    0.000  998.508    10.053 2291.755    0.000 2291.755
136.30  5309.276  146.684    0.000  146.684  1297.584 1179.774    0.000 1179.774    50.467 1916.261    0.000 1916.261
136.40  5443.815  110.323    0.000  110.323  1265.734 1153.593    0.000 1153.593     0.000 2230.732    0.000 2230.732
136.50  5370.473   68.469    0.000   68.469  1411.965 1175.607    0.000 1175.607    30.462 2416.302    0.000 2416.302
136.60  5401.896   71.303    0.000   71.303  1279.466 1242.286    0.000 1242.286     0.000 2410.377    0.000 2410.377
136.70  5446.612  101.846    0.000  101.846  1501.427 1177.639    0.000 1177.639    60.923 2440.434    0.000 2440.434
136.80  5227.145  229.239    0.000  229.239  1201.973 1217.826    0.000 1217.826     0.000 2469.499    0.000 2469.499
136.90  5223.947  165.403    0.000  165.403  1369.313 1204.687    0.000 1204.687    10.154 2455.225    0.000 2455.225
137.00  5296.130  135.906    0.000  135.906  1179.968 1183.382    0.000 1183.382     0.000 2222.492    0.000 2222.492
137.10  5292.115  186.032    0.000  186.032  1345.120 1215.158    0.000 1215.158     0.000 2566.516    0.000 2566.516
137.20  5425.607  220.227    0.000  220.227  1111.856 1587.145    0.000 1587.145     0.000 2714.289    0.000 2714.289
137.30  5304.023  160.069    0.000  160.069  1199.567 1348.039    0.000 1348.039     0.000 2362.833    0.000 2362.833
137.40  5513.622  147.623    0.000  147.623  1175.006 1524.285    0.000 1524.285    10.154 2491.606    0.000 2491.606
137.50  5277.657  118.324    0.000  118.324  1179.370 1425.520    0.000 1425.520    20.106 2445.070    0.000 2445.070
137.60  5367.952  106.164    0.000  106.164  1171.717 1389.742    0.000 1389.742    40.515 2319.998    0.000 2319.998
137.70  5487.516  162.778    0.000  162.778  1170.392 1488.978    0.000 1488.978    50.467 2303.520    0.000 2303.520
137.80  5415.331  149.632    0.000  149.632  1053.654 1465.632    0.000 1465.632    60.419 2351.369    0.000 2351.369
137.90  5319.903  153.030    0.000  153.030  1092.722 1458.029    0.000 1458.029    60.520 2491.710    0.000 2491.710
138.00  5296.621  172.896    0.000  172.896  1305.827 1351.585    0.000 1351.585   162.462 2450.191    0.000 2450.191
138.10  5436.720  123.399    0.000  123.399  1260.332 1323.009    0.000 1323.009    30.462 2555.150    0.000 2555.150
138.20  5366.513  112.264    0.000  112.264  1210.648 1264.085    0.000 1264.085    50.769 2534.237    0.000 2534.237
138.30  5345.555  124.739    0.000  124.739  1400.471 1062.401    0.000 1062.401   192.017 2122.640    0.000 2122.640
138.40  5295.032  135.497    0.000  135.497  1363.844 1345.944    0.000 1345.944    50.769 2417.611    0.000 2417.611
138.50  5419.163  135.855    0.000  135.855  1334.609 1163.459    0.000 1163.459    50.769 2299.489    0.000 2299.489
138.60  5571.258  127.464    0.000  127.464  1472.960 1117.985    0.000 1117.985   243.189 2021.910    0.000 2021.910
138.70  5551.124  124.524    0.000  124.524  1725.982 1106.091    0.000 1106.091   363.625 2457.517    0.000 2457.517
138.80  5478.782  127.508    0.000  127.508  1860.520 1157.864    0.000 1157.864   331.853 2525.780    0.000 2525.780
138.90  5544.746  120.929    0.000  120.929  1660.606 1309.301    0.000 1309.301   758.921 2082.630    0.000 2082.630
139.00  5585.779  102.023    0.000  102.023  1583.537 1305.526    0.000 1305.526   302.097 2616.454    0.000 2616.454
139.10  5683.313  170.049    0.000  170.049  1720.675 1350.042    0.000 1350.042   495.121 2790.888    0.000 2790.888
139.20  5662.472  114.081    0.000  114.081  1665.255 1365.304    0.000 1365.304   462.543 2597.460    0.000 2597.460
139.30  5452.526  166.300    0.000  166.300  1554.005 1247.708    0.000 1247.708   452.899 2469.875    0.000 2469.875
139.40  5429.363  114.250    0.000  114.250  1719.258 1199.076    0.000 1199.076   522.661 2465.059    0.000 2465.059
139.50  5765.208  138.260    0.000  138.260  1418.063 1347.274    0.000 1347.274   261.582 2515.626    0.000 2515.626
139.60  5535.049  117.953    0.000  117.953  1385.153 1457.507    0.000 1457.507    91.385 2658.389    0.000 2658.389
139.70  5534.635  207.515    0.000  207.515  1424.294 1518.637    0.000 1518.637   101.137 2876.240    0.000 2876.240
139.80  5434.258  304.535    0.000  304.535  1437.410 1664.184    0.000 1664.184   460.438 2743.128    0.000 2743.128
139.90  5314.680  436.489    0.000  436.489  1808.282 1362.534    0.000 1362.534   682.910 2528.505    0.000 2528.505
140.00  5331.987  433.285    0.000  433.285  1579.189 1506.101    0.000 1506.101   271.534 2825.062    0.000 2825.062
140.10  5379.946  393.915    0.000  393.915  1474.076 1632.935    0.000 1632.935   271.534 2845.567    0.000 2845.567
140.20  5618.563  362.007    0.000  362.007  1746.336 1481.463    0.000 1481.463   528.002 2704.926    0.000 2704.926
140.30  5404.363  430.192    0.000  430.192  1494.642 1844.736    0.000 1844.736   748.364 2632.635    0.000 2632.635
140.40  5485.995  438.400    0.000  438.400  1614.665 1672.519    0.000 1672.519   786.661 2607.006    0.000 2607.006
140.50  5426.638  391.471    0.000  391.471  1672.222 1426.897    0.000 1426.897   750.480 2618.167    0.000 2618.167
140.60  5335.603  400.647    0.000  400.647  1690.217 1248.904    0.000 1248.904   507.593 2280.194    0.000 2280.194
140.70  5442.049  418.829    0.000  418.829  1552.767 1453.097    0.000 1453.097   719.515 2512.322    0.000 2512.322
140.80  5188.208  342.179    0.000  342.179  1494.181 1406.709    0.000 1406.709   522.265 2428.262    0.000 2428.262
140.90  5432.605  384.057    0.000  384.057  1622.745 1213.253    0.000 1213.253   403.938 2473.200    0.000 2473.200
141.00  5439.646  400.991    0.000  400.991  1512.945 1204.173    0.000 1204.173   240.973 2262.885    0.000 2262.885
141.10  5354.338  401.865    0.000  401.865  1496.901 1236.217    0.000 1236.217   391.870 2366.334    0.000 2366.334
141.20  5181.008  395.452    0.000  395.452  1293.485 1341.597    0.000 1341.597   341.805 2290.030    0.000 2290.030
141.30  5380.877  441.813    0.000  441.813  1268.840 1517.403    0.000 1517.403   463.047 2272.934    0.000 2272.934
141.40  5295.888  430.333    0.000  430.333  1338.423 1346.367    0.000 1346.367   371.965 2338.586    0.000 2338.586
141.50  5200.761  415.572    0.000  415.572  1390.598 1233.796    0.000 1233.796   331.854 2039.003    0.000 2039.003
141.60  5255.749  388.771    0.000  388.771  1176.559 1392.954    0.000 1392.954   180.154 2091.082    0.000 2091.082
141.70  5278.936  190.905    0.000  190.905   937.543 1251.773    0.000 1251.773    30.261 1787.278    0.000 1787.278
141.80  5639.549  189.994    0.000  189.994  1682.229  957.679    0.000  957.679   191.010 2519.859    0.000 2519.859
141.90  5642.125  196.464    0.000  196.464  1932.368  865.075    0.000  865.075   292.346 2386.636    0.000 2386.636
142.00  5744.972  186.410    0.000  186.410  1804.546  819.032    0.000  819.032   282.797 2247.497    0.000 2247.497
142.10  5476.999  222.912    0.000  222.912  1600.297 1028.195    0.000 1028.195   292.952 2207.190   40.616 2166.574
142.20  5337.030  255.159    0.000  255.159  1431.040 1072.463   17.121 1055.342   160.750 2430.578  140.743 2289.835
142.30  5703.387  263.577    0.000  263.577  1153.291 1440.932    0.000 1440.932     0.000 2780.919    0.000 2780.919
142.40  5814.009  258.616    0.000  258.616  2100.052  928.639    0.000  928.639   568.717 2808.987    0.000 2808.987
142.50  5802.817  299.664    0.000  299.664  1903.682 1036.022    0.000 1036.022   739.424 2518.858    0.000 2518.858
142.60  5929.297  229.499    0.000  229.499  1744.711 1376.271    0.000 1376.271   120.640 2980.605    0.000 2980.605
142.70  5780.077  237.354    0.000  237.354  1677.729 1216.989    0.000 1216.989    40.012 2615.172    0.000 2615.172
142.80  5973.087  219.434    0.000  219.434  1614.667 1257.203    0.000 1257.203    70.072 2689.661    0.000 2689.661
142.90  5843.919  205.402    0.000  205.402  1709.196 1176.305    0.000 1176.305   171.812 2549.210    0.000 2549.210
143.00  5963.230  232.111    0.000  232.111  1807.005 1374.245    0.000 1374.245   331.056 2683.630   10.154 2673.477
143.10  6106.568  225.104    0.000  225.104  2021.939 1184.253    0.000 1184.253   120.439 3109.997    0.000 3109.997
143.20  5727.738  202.554    0.000  202.554  1843.866 1233.098    0.000 1233.098    50.266 2696.097    0.000 2696.097
143.30  5756.383  213.716    0.000  213.716  1877.087 1117.886    0.000 1117.886   190.410 2510.402    0.000 2510.402
143.40  5945.165  193.889    0.000  193.889  1824.731 1064.704    0.000 1064.704   261.887 2641.095    0.000 2641.095
143.50  5854.925  172.922    0.000  172.922  1661.771 1114.906    0.000 1114.906   140.643 2396.499    0.000 2396.499
143.60  6071.154  168.670    0.000  168.670  1623.283 1263.327    0.000 1263.327    50.265 2647.633    0.000 2647.633
143.70  5996.312  228.211    0.000  228.211  1484.956 1375.428    0.000 1375.428     0.000 2744.447    0.000 2744.447
143.80  5812.667  236.542    0.000  236.542  1597.667 1591.715    0.000 1591.715   119.835 3090.278    0.000 3090.278
143.90  5898.591  267.747    0.000  267.747  1692.963 1363.943    0.000 1363.943    39.912 2988.026    0.000 2988.026
144.00  5893.610  298.952    0.000  298.952  1669.740 1488.648    0.000 1488.648   209.310 2819.443    0.000 2819.443
144.10  5854.173  343.754    0.000  343.754  1537.292 1287.406    3.718 1283.688   350.154 2460.640    0.000 2460.640
144.20  6154.217  251.975    0.000  251.975  1607.644 1347.440   38.648 1308.792   200.863 2844.270    0.000 2844.270
144.30  5877.633  283.901    0.000  283.901  1763.936 1187.961    0.000 1187.961   330.248 2530.508    0.000 2530.508
144.40  5982.565  236.154    0.000  236.154  1893.815 1112.823    0.000 1112.823   310.945 2602.193    0.000 2602.193
144.50  5860.823  211.901    0.000  211.901  1853.570 1147.938    0.000 1147.938   130.693 2622.904    0.000 2622.904
144.60  5736.899  263.218    0.000  263.218  1619.097 1264.186    0.000 1264.186    49.965 2673.174    0.000 2673.174
144.70  5655.405  247.203    0.000  247.203  1721.706 1256.435    0.000 1256.435   290.637 2599.672    0.000 2599.672
144.80  5750.136  260.837    0.000  260.837  1438.092 1409.762    0.000 1409.762   190.909 2590.631    0.000 2590.631
144.90  5743.010  232.674    0.000  232.674  1563.470 1348.933    0.000 1348.933   120.840 2439.938    0.000 2439.938
145.00  5793.538  253.119    0.000  253.119  1775.614 1339.149    0.000 1339.149   180.956 2753.290    0.000 2753.290
145.10  5700.714  209.501    0.000  209.501  1789.292 1170.375    0.000 1170.375   120.637 2763.852    0.000 2763.852
145.20  5753.893  189.301    0.000  189.301  1765.459 1260.863    0.000 1260.863   110.183 2792.700    0.000 2792.700
145.30  5870.221  214.065    0.000  214.065  1810.997 1282.345    0.000 1282.345    60.722 2675.689    0.000 2675.689
145.40  5948.709  209.997    0.000  209.997  1669.000 1384.138    0.000 1384.138    20.106 2947.017    0.000 2947.017
145.50  5665.506  209.781    0.000  209.781  1804.371 1186.214    0.000 1186.214   141.149 2740.830    0.000 2740.830
145.60  5815.494  248.345    0.000  248.345  1746.250 1335.629    0.000 1335.629   201.062 2863.976    0.000 2863.976
145.70  5747.803  210.417    0.000  210.417  1981.843 1067.980    0.000 1067.980   252.234 2708.354    0.000 2708.354
145.80  5558.124  169.090    0.000  169.090  1773.296 1180.015    0.000 1180.015   101.539 2632.551    0.000 2632.551
145.90  5677.325  170.952    0.000  170.952  1913.480 1045.891    0.000 1045.891    80.425 2854.222    0.000 2854.222
146.00  5815.241  181.291    0.000  181.291  1982.177 1097.177   70.167 1027.010   270.632 2787.280   71.077 2716.203
146.10  5756.266  200.397    0.000  200.397  1893.706 1323.196  132.595 1190.601   180.354 2970.243   81.231 2889.012
146.20  5530.806  198.790    0.000  198.790  1661.749 1217.670   32.339 1185.331   121.040 2564.903    0.000 2564.903
146.30  5788.352  242.887    0.000  242.887  1655.737 1301.705   41.418 1260.287    50.568 2754.405    0.000 2754.405
146.40  5771.470  217.641    0.000  217.641  1691.877 1451.516    0.000 1451.516    30.361 2883.075    0.000 2883.075
146.50  5594.239  250.305    0.000  250.305  1614.422 1243.776    0.000 1243.776   220.466 2340.105    0.000 2340.105
146.60  5721.524  277.041    0.000  277.041  1560.495 1236.376    0.000 1236.376   110.687 2468.092    0.000 2468.092
146.70  5796.148  247.853    0.000  247.853  1781.846 1235.747    0.000 1235.747    80.829 2741.226    0.000 2741.226
146.80  5778.471  241.498    0.000  241.498  1588.411 1227.945    0.000 1227.945    70.976 2704.946    0.000 2704.946
146.90  5879.592  213.251    0.000  213.251  1696.244 1215.266    0.000 1215.266    30.060 2579.676    0.000 2579.676
147.00  5762.086  236.256    0.000  236.256  1501.114 1325.837    0.000 1325.837    20.106 2706.040    0.000 2706.040
147.10  5751.242  241.267    0.000  241.267  1512.650 1329.091    0.000 1329.091    59.717 2499.954    0.000 2499.954
147.20  5791.542  295.515    0.000  295.515  1394.280 1682.722    0.000 1682.722    60.319 2801.850    0.000 2801.850
147.30  5905.099  266.192    0.000  266.192  1373.432 1689.969    0.000 1689.969    29.858 2742.338    0.000 2742.338
147.40  5774.089  318.049    0.000  318.049  1406.675 1678.093    0.000 1678.093     9.953 3170.712    0.000 3170.712
147.50  5528.895  329.800    0.000  329.800  1297.801 1364.118    0.000 1364.118     0.000 2506.385    0.000 2506.385
147.60  5643.454  319.022    0.000  319.022  1443.688 1378.236    0.000 1378.236     9.953 2838.259    0.000 2838.259
147.70  5596.947  282.722    0.000  282.722  1513.098 1588.275    0.000 1588.275     0.000 2930.219    0.000 2930.219
147.80  5772.612  276.118    0.000  276.118  1642.944 1492.996    0.000 1492.996   161.255 3040.416    0.000 3040.416
147.90  5763.063  319.808    0.000  319.808  1556.542 1449.607    0.000 1449.607     0.000 3026.330    0.000 3026.330
148.00  5775.920  285.632    0.000  285.632  1565.848 1524.075    0.000 1524.075    60.923 3113.388    0.000 3113.388
148.10  5631.685  267.660    0.000  267.660  1422.660 1611.407   27.538 1583.868   100.332 2940.976    0.000 2940.976
148.20  5776.593  289.819    0.000  289.819  1454.737 1668.500   59.526 1608.974   129.989 3036.196    0.000 3036.196
148.30  5654.383  292.280    0.000  292.280  1314.365 1598.711   11.153 1587.558    30.361 3154.610    0.000 3154.610
148.40  5754.114  314.644    0.000  314.644  1629.248 1529.458   48.329 1481.129   110.283 3223.586    0.000 3223.586
148.50  5720.019  272.215    0.000  272.215  1633.672 1581.585   14.785 1566.800    40.313 3454.202    0.000 3454.202
148.60  5604.353  319.094    0.000  319.094  1646.501 1583.314    0.000 1583.314   119.935 3258.662    0.000 3258.662
148.70  5680.488  296.875    0.000  296.875  1691.786 1518.680   20.447 1498.233    49.764 3431.282    0.000 3431.282
148.80  5565.500  342.470    0.000  342.470  1344.750 1740.730    0.000 1740.730     0.000 3272.646    0.000 3272.646
148.90  5632.720  296.555    0.000  296.555  1361.780 1671.598    0.000 1671.598    70.271 3057.197    0.000 3057.197
149.00  5599.629  363.277    0.000  363.277  1463.852 1739.504    0.000 1739.504   110.283 3171.302    0.000 3171.302
149.10  5619.046  340.478    0.000  340.478  1742.057 1620.438    0.000 1620.438    80.024 3270.419    0.000 3270.419
149.20  5685.116  393.911    0.000  393.911  1516.828 1799.605    0.000 1799.605   140.042 3408.768    0.000 3408.768
149.30  5498.731  409.908    0.000  409.908  1424.074 1744.015    0.000 1744.015    70.372 3184.261    0.000 3184.261
149.40  5747.500  393.415    0.000  393.415  1502.327 1784.510    0.000 1784.510    60.319 3416.494    0.000 3416.494
149.50  5503.108  394.414    0.000  394.414  1364.977 1831.036    0.000 1831.036    70.271 3270.219    0.000 3270.219
149.60  5733.390  370.891    0.000  370.891  1248.114 1978.663    0.000 1978.663    59.917 3259.064    0.000 3259.064
149.70  5628.226  357.617    0.000  357.617  1283.229 1870.901    0.000 1870.901   159.245 3026.932    0.000 3026.932
149.80  5761.777  316.652    0.000  316.652  1298.669 1747.654    0.000 1747.654    70.372 3042.429    0.000 3042.429
149.90  5637.223  283.753    0.000  283.753  1107.878 1782.288   39.035 1743.253    49.965 2950.644    0.000 2950.644
150.00  5726.811  365.572    0.000  365.572  1093.916 1862.795   52.047 1810.748    90.277 2626.927    0.000 2626.927
150.10  5646.636  362.342    0.000  362.342  1335.311 1682.816    9.337 1673.478    90.478 2834.020    0.000 2834.020
150.20  5833.958  310.966    0.000  310.966  1329.527 1543.427    0.000 1543.427   200.159 2451.500    0.000 2451.500
150.30  5725.544  353.899    0.000  353.899  1241.912 1800.920    0.000 1800.920    99.628 2793.513    0.000 2793.513
150.40  5886.766  372.531    0.000  372.531  1492.952 1967.310    3.718 1963.593   270.431 3182.259    0.000 3182.259
150.50  5698.154  463.640    0.000  463.640  1157.126 1867.521    5.576 1861.945   109.982 2962.797    0.000 2962.797
150.60  5623.279  429.492    0.000  429.492  1243.459 1777.083   33.459 1743.625    40.212 3254.856    0.000 3254.856
150.70  5537.526  409.449    0.000  409.449  1191.930 1576.369    0.000 1576.369    90.278 2854.637    0.000 2854.637
150.80  5604.565  428.693    0.000  428.693  1123.380 1938.020    0.000 1938.020     0.000 2937.170    0.000 2937.170
150.90  5843.710  431.879    0.000  431.879  1454.993 1614.631    0.000 1614.631     0.000 3043.329    0.000 3043.329
151.00  5772.403  379.556    0.000  379.556  1329.115 1722.309    0.000 1722.309    30.261 2753.200    0.000 2753.200
151.10  5996.643  345.669    0.000  345.669  1131.792 1753.440    7.435 1746.005     0.000 2778.232    0.000 2778.232
151.20  5907.104  320.858    0.000  320.858  1360.777 1672.495    0.000 1672.495    19.906 2933.337    0.000 2933.337
151.30  5756.790  330.837    0.000  330.837  1303.046 1723.762    0.000 1723.762     0.000 3100.615    0.000 3100.615
151.40  5838.225  295.292    0.000  295.292  1315.487 1999.431    0.000 1999.431    10.053 3347.542    0.000 3347.542
151.50  5780.707  266.343    0.000  266.343  1244.053 1931.823    0.000 1931.823     0.000 3182.053    0.000 3182.053
151.60  5938.576  272.792    0.000  272.792  1392.736 1679.905    0.000 1679.905    50.265 3066.834    0.000 3066.834
151.70  5939.937  267.492    0.000  267.492  1313.753 1796.632    0.000 1796.632    59.717 3282.499    0.000 3282.499
151.80  5836.578  281.362    0.000  281.362  1439.538 1520.116    0.000 1520.116   231.927 2820.036    0.000 2820.036
151.90  5755.175  317.554    0.000  317.554  1386.720 1752.486    0.000 1752.486    50.165 2904.185    0.000 2904.185
152.00  5724.430  357.768    0.000  357.768  1403.840 1624.115    0.000 1624.115    70.071 2915.447    0.000 2915.447
152.10  5965.577  332.323    0.000  332.323  1390.417 1581.306    0.000 1581.306    39.811 2818.328    0.000 2818.328
152.20  5749.167  330.965    0.000  330.965  1270.130 1648.542    0.000 1648.542   139.440 2845.877    0.000 2845.877
152.30  5673.949  321.321    0.000  321.321  1164.545 1719.710    0.000 1719.710    40.212 2596.864    0.000 2596.864
152.40  5716.584  350.697    0.000  350.697  1306.384 1725.974    0.000 1725.974     0.000 2749.661    0.000 2749.661
152.50  5798.060  338.001    0.000  338.001  1412.818 1659.318    0.000 1659.318     9.953 2798.841    0.000 2798.841
152.60  5800.821  264.735    0.000  264.735  1348.128 1872.929    0.000 1872.929    20.106 3027.743    0.000 3027.743
152.70  5985.240  214.973    0.000  214.973  1187.334 1728.621    0.000 1728.621     0.000 2605.902    0.000 2605.902
152.80  5672.767  237.744    0.000  237.744  1301.440 1733.825    0.000 1733.825     0.000 2907.716    0.000 2907.716
152.90  5949.115  258.745    0.000  258.745  1521.523 1710.017    0.000 1710.017    49.764 3120.332    0.000 3120.332
153.00  5879.054  273.106    0.000  273.106  1469.408 1628.080    0.000 1628.080   109.882 2910.316    0.000 2910.316
153.10  5825.415  250.713    0.000  250.713  1304.941 1946.195    0.000 1946.195    49.965 3094.798    0.000 3094.798
153.20  5854.905  330.427    0.000  330.427  1711.276 1712.455   15.218 1697.236    10.053 3347.331    0.000 3347.331
153.30  5754.655  273.025    0.000  273.025  1630.168 1592.972    3.805 1589.167    80.224 3106.264    0.000 3106.264
153.40  5787.325  318.680    0.000  318.680  1562.910 1813.794    0.000 1813.794    39.811 3406.460    0.000 3406.460
153.50  5567.474  337.445    0.000  337.445  1348.734 1701.630    0.000 1701.630    10.053 3054.989    0.000 3054.989
153.60  5541.819  320.208    0.000  320.208  1580.309 1427.588   16.729 1410.859     9.953 3018.283    0.000 3018.283
153.70  5442.882  344.761    0.000  344.761  1387.232 1540.110    0.000 1540.110     0.000 2905.689    0.000 2905.689
153.80  5488.014  318.039    0.000  318.039  1501.251 1464.940    0.000 1464.940    59.717 2843.367    0.000 2843.367
153.90  5689.548  409.863    0.000  409.863  1506.427 1408.840    0.000 1408.840    99.528 2922.582    0.000 2922.582
154.00  5691.768  282.248    0.000  282.248  1720.053 1412.093    0.000 1412.093   209.912 3054.072    0.000 3054.072
154.10  5685.153  322.609    0.000  322.609  1859.236 1180.875    0.000 1180.875   180.357 2710.851    0.000 2710.851
154.20  5615.027  323.753    0.000  323.753  1621.724 1295.912    0.000 1295.912   109.682 2670.546    0.000 2670.546
154.30  5711.286  266.592    0.000  266.592  1877.192 1106.780    0.000 1106.780   271.037 2423.640    0.000 2423.640
154.40  5702.908  250.025    0.000  250.025  1674.754 1186.433    0.000 1186.433    40.515 2483.867    0.000 2483.867
154.50  5572.294  316.774    0.000  316.774  1677.420 1123.542    0.000 1123.542   202.474 2416.922    0.000 2416.922
154.60  5479.981  310.806    0.000  310.806  1925.772  977.409    0.000  977.409   334.475 2346.942    0.000 2346.942
154.70  5448.942  382.354    0.000  382.354  1557.031 1145.335    0.000 1145.335   311.151 2074.900    0.000 2074.900
154.80  5507.906  388.487    0.000  388.487  1566.316 1130.197    0.000 1130.197   181.965 2266.311    0.000 2266.311
154.90  5345.544  407.467    0.000  407.467  1642.003 1085.236    0.000 1085.236   414.701 1945.316    0.000 1945.316
155.00  5341.912  371.979    0.000  371.979  1601.509 1161.984    0.000 1161.984   431.891 2255.857    0.000 2255.857
155.10  5458.369  309.020    0.000  309.020  1449.900 1064.096    0.000 1064.096   241.481 1966.123    0.000 1966.123
155.20  5178.191  369.391    0.000  369.391  1495.115 1121.342    0.000 1121.342   211.422 2075.499    0.000 2075.499
155.30  5398.311  375.002    0.000  375.002  1489.406 1172.229    0.000 1172.229   423.544 2015.486    0.000 2015.486
155.40  5383.837  391.129    0.000  391.129  1676.483 1100.839    0.000 1100.839   543.681 2054.394    0.000 2054.394
155.50  5374.510  385.270    0.000  385.270  1645.390 1021.604    0.000 1021.604   272.342 2123.959    0.000 2123.959
155.60  5386.131  369.031    0.000  369.031  1601.580 1084.763    0.000 1084.763   469.592 2010.061    0.000 2010.061
155.70  5582.197  451.506    0.000  451.506  1657.569 1344.283    0.000 1344.283   282.298 2882.179    0.000 2882.179
155.80  5623.437  432.949    0.000  432.949  1659.518 1312.532    0.000 1312.532   264.001 2903.878    0.000 2903.878
155.90  5462.082  438.208    0.000  438.208  1646.850 1349.648    0.000 1349.648   676.585 2399.917    0.000 2399.917
156.00  5585.222  388.958    0.000  388.958  1857.150 1134.837    0.000 1134.837   585.000 2644.421    0.000 2644.421
156.10  5511.449  423.451    0.000  423.451  1516.767 1366.996    0.000 1366.996   321.707 2455.125    0.000 2455.125
156.20  5414.092  407.476    0.000  407.476  1712.491 1121.642    0.000 1121.642   623.902 2125.965    0.000 2125.965
156.30  5517.247  412.071    0.000  412.071  1757.108 1209.101    0.000 1209.101   658.190 2118.932    0.000 2118.932
156.40  5605.710  462.287    0.000  462.287  1676.625 1183.815    0.000 1183.815   848.500 2015.693    0.000 2015.693
156.50  5436.028  416.772    0.000  416.772  1850.950 1145.632    0.000 1145.632   969.736 2066.554    0.000 2066.554
156.60  5563.521  388.233    0.000  388.233  1687.369 1255.661    0.000 1255.661   637.884 2392.587    0.000 2392.587
156.70  5604.042  384.400    0.000  384.400  1742.175 1262.000    0.000 1262.000   555.847 2594.656    0.000 2594.656
156.80  5581.442  350.328    0.000  350.328  1827.842 1066.355    0.000 1066.355   815.417 2349.051    0.000 2349.051
156.90  5567.001  349.993    0.000  349.993  1522.538 1352.268    0.000 1352.268   341.912 2467.076    0.000 2467.076
157.00  5449.265  363.013    0.000  363.013  1540.169 1281.780    0.000 1281.780   311.248 2368.138    0.000 2368.138
157.10  5539.477  395.810    0.000  395.810  1602.563 1318.456    0.000 1318.456   261.884 2847.183    0.000 2847.183
157.20  5275.258  386.544    0.000  386.544  1314.653 1466.219    0.000 1466.219   109.982 2721.210    0.000 2721.210
157.30  5720.597  408.832    0.000  408.832  1370.814 1358.513    0.000 1358.513   180.960 2364.033    0.000 2364.033
157.40  5636.970  375.991    0.000  375.991  1494.990 1374.989    0.000 1374.989   130.191 2774.406    0.000 2774.406
157.50  5632.956  410.200    0.000  410.200  1598.246 1304.413    0.000 1304.413   322.310 2799.848    0.000 2799.848
157.60  5736.275  385.586    0.000  385.586  1494.904 1440.878    0.000 1440.878   152.006 2945.406    0.000 2945.406
157.70  5555.174  381.993    0.000  381.993  1586.435 1279.247    0.000 1279.247   200.865 2668.647    0.000 2668.647
157.80  5659.298  358.449    0.000  358.449  1551.360 1151.775    0.000 1151.775   262.191 2469.905    0.000 2469.905
157.90  5509.733  338.334    0.000  338.334  1625.180 1244.028    0.000 1244.028   100.632 2435.403    0.000 2435.403
158.00  5619.425  342.706    0.000  342.706  1580.545 1302.310    0.000 1302.310   341.004 2431.788    0.000 2431.788
158.10  5605.261  354.581    0.000  354.581  1656.799 1273.391    0.000 1273.391   191.110 2413.089    0.000 2413.089
158.20  5590.015  350.901    0.000  350.901  1711.903 1104.565    0.000 1104.565   139.339 2339.509    0.000 2339.509
158.30  5598.356  325.979    0.000  325.979  1874.771 1088.841    0.000 1088.841   232.229 2695.772    0.000 2695.772
158.40  5878.187  306.964    0.000  306.964  1760.860 1292.223    0.000 1292.223   303.408 2745.245    0.000 2745.245
158.50  5743.398  359.477    0.000  359.477  1827.751 1233.733    0.000 1233.733   414.799 2601.790    0.000 2601.790
158.60  5854.095  368.229    0.000  368.229  1834.527 1290.012    0.000 1290.012   209.913 3168.693    0.000 3168.693
158.70  5832.354  363.740    0.000  363.740  1787.965 1203.644    0.000 1203.644   310.849 2663.617    0.000 2663.617
158.80  5685.079  293.741    0.000  293.741  1550.709 1287.929    0.000 1287.929   201.165 2555.033    0.000 2555.033
158.90  5687.059  356.452    0.000  356.452  1472.725 1475.303    0.000 1475.303    89.977 2932.933    0.000 2932.933
159.00  5803.301  398.445    0.000  398.445  1551.239 1546.210    0.000 1546.210   141.449 3032.162   40.616 2991.546
159.10  5814.500  342.352    0.000  342.352  1456.907 1493.478    0.000 1493.478   110.385 2900.973    0.000 2900.973
159.20  5755.721  329.051    0.000  329.051  1517.722 1305.703    0.000 1305.703   262.086 2361.402    0.000 2361.402
159.30  5761.545  225.787    0.000  225.787  1628.845 1403.877    0.000 1403.877   200.463 2918.654    0.000 2918.654
159.40  5846.926  291.990    0.000  291.990  1529.992 1572.004    0.000 1572.004   111.088 2953.928    0.000 2953.928
159.50  5615.928  306.779    0.000  306.779  1610.634 1395.674    0.000 1395.674    90.478 3263.277    0.000 3263.277
159.60  5693.661  302.557    0.000  302.557  1476.969 1621.329    0.000 1621.329   170.903 2992.733    0.000 2992.733
159.70  5771.904  298.362    0.000  298.362  1788.368 1300.436    0.000 1300.436   231.021 2811.489    0.000 2811.489
159.80  5718.438  368.220    0.000  368.220  1929.613 1349.216    0.000 1349.216   631.842 2699.008    0.000 2699.008
159.90  5531.195  353.170    0.000  353.170  1937.787 1256.262    0.000 1256.262   451.587 2648.723    0.000 2648.723
160.00  5615.268  289.563    0.000  289.563  1743.846 1295.665    0.000 1295.665   312.654 2794.396    0.000 2794.396
160.10  5725.653  313.499    0.000  313.499  1739.428 1337.532    0.000 1337.532   381.822 2945.506    0.000 2945.506
160.20  5802.419  225.769    0.000  225.769  1688.697 1237.317    0.000 1237.317   400.022 2666.337    0.000 2666.337
160.30  5667.968  307.167    0.000  307.167  1841.635 1192.402    0.000 1192.402   371.868 3102.727    0.000 3102.727
160.40  5552.754  328.520    0.000  328.520  1735.450 1153.830    0.000 1153.830   634.859 2526.684    0.000 2526.684
160.50  5657.511  276.640    0.000  276.640  1871.393 1147.006    0.000 1147.006   462.448 2769.874   10.053 2759.820
160.60  5829.729  231.480    0.000  231.480  1955.014 1073.333    0.000 1073.333   420.926 2738.688    0.000 2738.688
160.70  5766.198  325.429    0.000  325.429  1766.489 1261.312    0.000 1261.312   613.245 2614.949    0.000 2614.949
160.80  5763.463  269.031    0.000  269.031  1798.216 1200.505    0.000 1200.505   463.454 2503.063    0.000 2503.063
160.90  5704.303  275.110    0.000  275.110  1822.914 1204.403    0.000 1204.403   453.905 2381.316    0.000 2381.316
161.00  5864.201  250.433    0.000  250.433  1577.453 1375.447    0.000 1375.447   202.070 2677.280    0.000 2677.280
161.10  5679.402  252.401    0.000  252.401  1694.437 1399.174    0.000 1399.174   261.988 2700.513    0.000 2700.513
161.20  5773.316  230.237    0.000  230.237  1208.222 1746.931    0.000 1746.931   101.438 2748.957    0.000 2748.957
161.30  5814.785  263.741    0.000  263.741  1375.606 1630.312    0.000 1630.312    30.261 2872.901    0.000 2872.901
161.40  5673.369  300.962    0.000  300.962  1140.925 1804.498    0.000 1804.498    10.053 2933.444    0.000 2933.444
161.50  5849.249  273.895    0.000  273.895  1371.439 1548.420    0.000 1548.420   161.353 2718.595    0.000 2718.595
161.60  5928.624  290.062    0.000  290.062  1563.728 1405.101    0.000 1405.101   111.189 2771.078    0.000 2771.078
161.70  5871.017  284.259    0.000  284.259  1932.722 1310.276    0.000 1310.276   281.288 2978.571    0.000 2978.571
161.80  5637.388  238.867    0.000  238.867  1667.796 1337.744    0.000 1337.744   251.835 2630.441    0.000 2630.441
161.90  5812.356  226.573    0.000  226.573  1727.466 1257.659    0.000 1257.659   292.850 2677.576    0.000 2677.576
162.00  5996.032  272.611    0.000  272.611  1905.006 1149.721    0.000 1149.721   353.271 2649.915    0.000 2649.915
162.10  5905.273  254.772    0.000  254.772  1800.870 1306.387    0.000 1306.387   369.960 2830.370    0.000 2830.370
162.20  5822.258  322.297    0.000  322.297  1680.877 1458.657    0.000 1458.657   100.733 3211.191    0.000 3211.191
162.30  5879.214  289.395    0.000  289.395  1541.735 1449.048    0.000 1449.048    20.107 3210.294    0.000 3210.294
162.40  5691.876  304.833    0.000  304.833  1475.836 1633.830    0.000 1633.830    40.212 3179.139    0.000 3179.139
162.50  5642.538  364.495    0.000  364.495  1515.309 1523.141    0.000 1523.141    50.769 3296.247    0.000 3296.247
162.60  5892.291  345.768    0.000  345.768  1376.427 1572.571    0.000 1572.571   110.584 3054.069    0.000 3054.069
162.70  5878.938  294.472    0.000  294.472  1578.015 1389.388    0.000 1389.388   231.221 3045.928    0.000 3045.928
162.80  5845.903  240.255    0.000  240.255  1508.538 1486.075    0.000 1486.075    80.425 3101.315    0.000 3101.315
162.90  5775.403  262.491    0.000  262.491  1753.620 1229.614    0.000 1229.614   271.233 3113.984   90.780 3023.204
163.00  5787.548  356.596    0.000  356.596  1779.235 1220.975    0.000 1220.975   151.201 2884.666   40.212 2844.454
163.10  5929.190  333.727    0.000  333.727  1807.406 1240.512    0.000 1240.512   231.624 2892.303    0.000 2892.303
163.20  5704.783  356.903    0.000  356.903  1631.901 1240.185    0.000 1240.185   150.796 2880.143    0.000 2880.143
163.30  5660.002  355.383    0.000  355.383  1618.987 1246.037    0.000 1246.037   332.659 2766.857   10.154 2756.703
163.40  5588.104  322.486    0.000  322.486  1647.981 1148.812    0.000 1148.812   301.696 2593.831   10.053 2583.778
163.50  5662.549  347.755    0.000  347.755  1603.541 1305.695    0.000 1305.695    80.425 2670.037    0.000 2670.037
163.60  5767.578  329.247    0.000  329.247  1572.250 1260.041    0.000 1260.041   201.064 2715.488    0.000 2715.488
163.70  5697.942  276.353    0.000  276.353  1631.519 1370.680    0.000 1370.680    81.029 2938.065    0.000 2938.065
163.80  5807.441  270.679    0.000  270.679  1671.464 1410.470    0.000 1410.470   151.099 2788.776    0.000 2788.776
163.90  5803.778  324.674    0.000  324.674  1492.674 1735.436    0.000 1735.436    30.159 3192.910    0.000 3192.910
164.00  5765.065  312.244    0.000  312.244  1359.297 1745.389    0.000 1745.389    50.265 2934.938    0.000 2934.938
164.10  5707.086  304.516    0.000  304.516  1479.048 1556.274    0.000 1556.274   271.233 2925.179    0.000 2925.179
164.20  5620.771  305.097    0.000  305.097  1299.732 1677.370    0.000 1677.370    60.319 2990.016    0.000 2990.016
164.30  5723.017  295.300    0.000  295.300  1279.865 1767.339    0.000 1767.339    49.764 3035.966    0.000 3035.966
164.40  5794.995  263.377    0.000  263.377  1276.362 1587.260    0.000 1587.260     0.000 2856.126    0.000 2856.126
164.50  5832.800  308.704    0.000  308.704  1235.453 1603.755    0.000 1603.755    80.526 2844.258    0.000 2844.258
164.60  5824.510  305.098    0.000  305.098  1236.183 1616.261    0.000 1616.261    10.053 3200.958    0.000 3200.958
164.70  5545.901  279.357    0.000  279.357  1257.610 1637.205    0.000 1637.205    60.319 2951.514    0.000 2951.514
164.80  5815.262  290.516    0.000  290.516  1291.844 1665.007    0.000 1665.007    60.319 3121.812    0.000 3121.812
164.90  5866.629  262.647    0.000  262.647  1289.704 1701.381    0.000 1701.381   130.690 3075.271    0.000 3075.271
165.00  5821.980  305.588    0.000  305.588  1163.098 1680.768    0.000 1680.768   159.646 2983.415    0.000 2983.415
165.10  5866.360  312.339    0.000  312.339  1647.651 1751.621    0.000 1751.621   160.850 3052.555    0.000 3052.555
165.20  5811.848  310.867    0.000  310.867  1528.115 1546.574    0.000 1546.574   189.605 2914.040    0.000 2914.040
165.30  5813.076  303.473    0.000  303.473  1400.883 1543.795    0.000 1543.795   200.461 2719.899    0.000 2719.899
165.40  5719.435  306.557    0.000  306.557  1720.264 1236.866    0.000 1236.866   210.014 2788.567    0.000 2788.567
165.50  5567.981  312.994    0.000  312.994  1699.505 1453.334    0.000 1453.334   270.131 3088.146    0.000 3088.146
165.60  5513.643  260.771    0.000  260.771  1562.539 1443.196    0.000 1443.196   251.832 2888.208    0.000 2888.208
165.70  5437.781  268.369    0.000  268.369  1484.573 1596.796    0.000 1596.796   192.017 2691.753    0.000 2691.753
165.80  5474.458  321.412    0.000  321.412  1261.868 1639.579    0.000 1639.579    60.319 2824.943    0.000 2824.943
165.90  5412.608  296.685    0.000  296.685  1488.570 1351.768    0.000 1351.768    89.776 2757.608    0.000 2757.608
166.00  5400.144  269.089    0.000  269.089  1549.879 1139.798    0.000 1139.798   351.858 2347.823    0.000 2347.823
166.10  5366.625  325.002    0.000  325.002  1418.192 1181.420    0.000 1181.420   130.892 2445.144    0.000 2445.144
166.20  5428.069  312.188    0.000  312.188  1446.196 1296.239    0.000 1296.239   180.558 2431.987    0.000 2431.987
166.30  5496.760  244.345    0.000  244.345  1592.380 1252.937    0.000 1252.937     0.000 2948.743    0.000 2948.743
166.40  5417.730  334.628    0.000  334.628  1371.473 1326.476    0.000 1326.476   180.956 2420.425    0.000 2420.425
166.50  5583.350  284.791    0.000  284.791  1365.758 1568.171    0.000 1568.171   150.796 2963.286    0.000 2963.286
166.60  5628.796  317.248    0.000  317.248  1219.629 1677.006    0.000 1677.006   200.962 2864.172    0.000 2864.172
166.70  5598.486  325.973    0.000  325.973  1299.184 1552.971    0.000 1552.971   170.602 2790.387    0.000 2790.387
166.80  5573.636  275.584    0.000  275.584  1238.010 1385.836    0.000 1385.836   100.131 2405.350    0.000 2405.350
166.90  5620.250  251.375    0.000  251.375  1195.214 1569.562    0.000 1569.562    50.265 2590.319    0.000 2590.319
167.00  5421.183  311.532    0.000  311.532  1241.058 1438.140    0.000 1438.140    80.526 2594.245    0.000 2594.245
167.10  5592.690  307.957    0.000  307.957  1184.736 1539.492    0.000 1539.492     0.000 2881.769    0.000 2881.769
167.20  5635.117  265.334    0.000  265.334  1061.047 1478.124    0.000 1478.124    20.106 2498.941    0.000 2498.941
167.30  5705.768  224.280    0.000  224.280  1163.100 1624.643    0.000 1624.643     0.000 2595.647    0.000 2595.647
167.40  5683.464  238.756    0.000  238.756  1094.471 1534.351    0.000 1534.351     0.000 2546.906    0.000 2546.906
167.50  5517.612  260.640    0.000  260.640  1114.919 1418.404    0.000 1418.404     0.000 2475.827    0.000 2475.827
167.60  5705.208  203.292    0.000  203.292  1444.471 1308.529    0.000 1308.529    20.106 2662.301    0.000 2662.301
167.70  5711.602  215.003    0.000  215.003  1334.637 1426.991    0.000 1426.991     0.000 2571.631    0.000 2571.631
167.80  5792.925  186.076    0.000  186.076  1303.334 1483.047    0.000 1483.047     0.000 2687.039    0.000 2687.039
167.90  5610.661  261.065    0.000  261.065  1284.221 1497.957    0.000 1497.957     0.000 3045.526    0.000 3045.526
168.00  5636.324  258.542    0.000  258.542  1473.855 1413.001    0.000 1413.001     0.000 2986.622    0.000 2986.622
168.10  5580.369  238.851    0.000  238.851  1608.947 1234.838    0.000 1234.838   159.245 2790.885    0.000 2790.885
168.20  5669.449  206.422    0.000  206.422  1726.943  881.556    0.000  881.556   221.874 2277.167    0.000 2277.167
168.30  5808.713  196.754    0.000  196.754  1853.171 1041.233    0.000 1041.233   120.338 2822.665    0.000 2822.665
168.40  5850.324  236.488    0.000  236.488  1763.774 1134.639    0.000 1134.639    60.319 2576.945    0.000 2576.945
168.50  5708.585  282.084    0.000  282.084  1533.762 1255.346    0.000 1255.346   159.446 2168.297    0.000 2168.297
168.60  5762.003  352.069    0.000  352.069  1716.307 1220.443    0.000 1220.443    80.526 2514.320    0.000 2514.320
168.70  5551.685  359.359    0.000  359.359  1544.021 1303.381    0.000 1303.381    30.059 2831.300    0.000 2831.300
168.80  5664.356  356.886    0.000  356.886  1562.232 1332.556    0.000 1332.556    20.308 2803.649    0.000 2803.649
168.90  5728.094  340.292    0.000  340.292  1484.536 1210.084    0.000 1210.084     0.000 2447.677    0.000 2447.677
169.00  5533.428  261.543    0.000  261.543  1512.414 1291.403    0.000 1291.403     0.000 2507.487    0.000 2507.487
169.10  5778.084  287.453    0.000  287.453  1214.928 1340.385    0.000 1340.385    10.154 2598.573    0.000 2598.573
169.20  5679.612  290.528    0.000  290.528  1513.031 1462.517    0.000 1462.517    29.959 2889.919    0.000 2889.919
169.30  5701.907  284.517    0.000  284.517  1392.231 1404.260    0.000 1404.260    30.059 2818.033    0.000 2818.033
169.40  5701.422  298.687    0.000  298.687  1397.384 1252.031    0.000 1252.031     0.000 2470.497    0.000 2470.497
169.50  5536.232  355.720    0.000  355.720  1433.422 1327.242    0.000 1327.242     0.000 2645.417    0.000 2645.417
169.60  5432.328  352.446    0.000  352.446  1445.251 1242.860    0.000 1242.860    10.053 2603.510    0.000 2603.510
169.70  5771.783  332.494    0.000  332.494  1354.642 1160.651    0.000 1160.651    40.414 2407.676    0.000 2407.676
169.80  5866.277  345.023    0.000  345.023  1505.940 1258.305    0.000 1258.305    20.207 2639.599    0.000 2639.599
169.90  5667.403  359.171    0.000  359.171  1470.688 1259.981    0.000 1259.981     0.000 2461.146    0.000 2461.146
170.00  5726.703  311.512    0.000  311.512  1510.405 1280.590    0.000 1280.590    20.106 2786.959    0.000 2786.959
170.10  5800.204  323.902    0.000  323.902  1405.885 1498.749    0.000 1498.749   110.485 2751.881    0.000 2751.881
170.20  5639.512  338.055    0.000  338.055  1404.357 1372.260    0.000 1372.260    20.107 2606.817    0.000 2606.817
170.30  5595.344  373.884    0.000  373.884  1323.073 1327.143    0.000 1327.143    40.212 2188.895    0.000 2188.895
170.40  5521.665  318.803    0.000  318.803  1404.106 1401.398    0.000 1401.398    30.059 2612.644    0.000 2612.644
170.50  5369.959  339.451    0.000  339.451  1316.314 1428.505    0.000 1428.505     0.000 2561.677    0.000 2561.677
170.60  5401.172  393.145    0.000  393.145  1354.838 1345.905    0.000 1345.905    40.212 2497.139    0.000 2497.139
170.70  5433.985  315.114    0.000  315.114  1291.398 1382.032    0.000 1382.032    20.106 2539.954    0.000 2539.954
170.80  5348.067  383.224    0.000  383.224  1223.716 1535.254    0.000 1535.254     0.000 2521.060    0.000 2521.060
170.90  5461.597  392.875    0.000  392.875  1223.813 1546.596    0.000 1546.596     0.000 2601.495    0.000 2601.495
171.00  5481.669  396.164    0.000  396.164  1428.616 1439.239    0.000 1439.239    29.858 2657.198    0.000 2657.198
171.10  5717.270  367.925    0.000  367.925  1403.489 1432.920    0.000 1432.920    79.623 2819.555    0.000 2819.555
171.20  5470.088  311.145    0.000  311.145  1610.809 1244.061    0.000 1244.061    40.212 2912.234    0.000 2912.234
171.30  5553.753  327.421    0.000  327.421  1566.280 1285.194    0.000 1285.194   181.059 2605.911    0.000 2605.911
171.40  5654.978  318.460    0.000  318.460  1638.835 1182.782    0.000 1182.782   140.142 2535.507    0.000 2535.507
171.50  5234.044  396.018    0.000  396.018  1210.886 1614.636   68.776 1545.860     0.000 2796.328    0.000 2796.328
171.60  5662.958  440.710    0.000  440.710  1139.198 1638.591    0.000 1638.591    10.053 2566.506    0.000 2566.506
171.70  5424.750  454.565    0.000  454.565   968.405 1784.120    0.000 1784.120     0.000 2632.325    0.000 2632.325
171.80  5463.205  434.899    0.000  434.899   969.307 1671.026    0.000 1671.026    10.154 2599.555    0.000 2599.555
171.90  5548.566  511.619    0.000  511.619  1107.184 1720.944    0.000 1720.944     0.000 2816.212    0.000 2816.212
172.00  5553.922  474.384    0.000  474.384  1314.003 1640.800    0.000 1640.800    50.165 2568.606    0.000 2568.606
172.10  5423.499  417.075    0.000  417.075  1256.719 1553.681    0.000 1553.681     0.000 2882.972    0.000 2882.972
172.20  5342.816  392.848    0.000  392.848  1138.054 1615.857    0.000 1615.857     0.000 2593.137    0.000 2593.137
172.30  5458.410  449.958    0.000  449.958  1253.395 1612.954    0.000 1612.954    60.319 2714.982    0.000 2714.982
172.40  5295.619  402.711    0.000  402.711  1342.095 1534.837    0.000 1534.837    50.265 2758.110    0.000 2758.110
172.50  5292.857  426.113    0.000  426.113  1201.788 1543.214    0.000 1543.214     0.000 2573.727    0.000 2573.727
172.60  5546.738  381.699    0.000  381.699  1355.857 1743.785    0.000 1743.785     0.000 3040.903    0.000 3040.903
172.70  5393.118  433.180    0.000  433.180  1077.879 1675.251    0.000 1675.251     0.000 2538.349    0.000 2538.349
172.80  5478.538  429.662    0.000  429.662  1087.000 1651.533    0.000 1651.533     0.000 2202.069    0.000 2202.069
172.90  5754.905  450.938    0.000  450.938  1486.107 1630.158    5.707 1624.451     0.000 2833.203    0.000 2833.203
173.00  5713.332  429.483    0.000  429.483  1634.792 1456.552    1.902 1454.650    70.573 2812.694    0.000 2812.694
173.10  5598.838  386.609    0.000  386.609  1512.129 1421.871  106.127 1315.744    20.106 2669.028    0.000 2669.028
173.20  5356.867  412.455    0.000  412.455  1766.920 1262.610    7.435 1255.175    20.106 2964.000    0.000 2964.000
173.30  5452.050  351.631    0.000  351.631  1465.356 1563.869    7.435 1556.433     0.000 2831.801   50.265 2781.535
173.40  5410.105  307.971    0.000  307.971  1642.569 1357.266   24.165 1333.102     0.000 2949.531  160.549 2788.982
173.50  5377.029  368.161    0.000  368.161  1654.651 1438.352   41.068 1397.284     0.000 3025.830  100.230 2925.600
173.60  5456.135  335.789    0.000  335.789  1544.226 1425.144   16.816 1408.328     0.000 2884.990  231.626 2653.365
173.70  5430.499  334.392    0.000  334.392  1404.984 1530.311  122.041 1408.271     0.000 2948.417  445.864 2502.553
173.80  5470.494  299.038    0.000  299.038  1561.784 1480.728   97.224 1383.504     0.000 3000.995  411.475 2589.520
173.90  5541.351  287.072    0.000  287.072  1533.035 1447.509   75.831 1371.678     0.000 2743.944  201.466 2542.478
174.00  5374.001  304.393    0.000  304.393  1513.221 1405.007    5.577 1399.430     0.000 2962.414  446.065 2516.349
174.10  5517.769  323.138    0.000  323.138  1329.147 1576.648   60.874 1515.775    19.906 2841.361  202.876 2638.485
174.20  5611.525  389.311    0.000  389.311  1499.060 1726.932    0.000 1726.932     0.000 3322.825  284.309 3038.517
174.30  5558.905  337.959    0.000  337.959  1589.466 1650.486   81.788 1568.698     0.000 3505.792  484.665 3021.126
174.40  5639.839  329.310    0.000  329.310  1771.783 1410.851   14.871 1395.981     9.953 3208.422  182.669 3025.753
174.50  5637.727  259.185    0.000  259.185  1665.364 1286.066   33.459 1252.607     0.000 2916.460  161.656 2754.805
174.60  5388.132  308.494    0.000  308.494  1517.074 1606.721   36.144 1570.577    10.053 2974.963   71.077 2903.886
174.70  5571.601  362.231    0.000  362.231  1726.771 1423.974    0.000 1423.974    30.462 3249.313  372.670 2876.643
174.80  5443.990  427.640    0.000  427.640  1825.257 1598.516    0.000 1598.516    90.478 3495.502  301.593 3193.909
174.90  5645.975  348.076    0.000  348.076  1745.635 1588.680    0.000 1588.680   152.308 3565.974   30.462 3535.512
175.00  5565.014  382.094    0.000  382.094  1524.672 1658.203    0.000 1658.203     0.000 3489.895  191.516 3298.378
175.10  5531.329  396.691    0.000  396.691  1875.367 1399.577    0.000 1399.577   151.906 3579.476  395.296 3184.181
175.20  5725.885  355.572    0.000  355.572  1982.139 1253.319    0.000 1253.319    30.462 3504.674  424.750 3079.924
175.30  5685.150  390.044    0.000  390.044  1768.640 1433.163    0.000 1433.163    20.308 3464.466  355.386 3109.080
175.40  5452.417  424.673    0.000  424.673  1718.731 1465.573    0.000 1465.573   253.244 3358.383  503.864 2854.518
175.50  5416.488  420.562    0.000  420.562  1670.030 1459.567    0.000 1459.567    81.231 3170.315  304.616 2865.698
175.60  5504.184  461.592    0.000  461.592  1528.775 1627.583  104.355 1523.228     0.000 3647.327  412.681 3234.646
175.70  5731.531  426.342    0.000  426.342  1504.842 1569.456   16.729 1552.726     0.000 3377.302  363.826 3013.476
175.80  5614.484  434.312    0.000  434.312  1711.423 1545.001    0.000 1545.001     0.000 3655.661  414.596 3241.065
175.90  5589.356  443.720    0.000  443.720  1537.493 1599.567    0.000 1599.567    30.462 3234.228  223.385 3010.842
176.00  5682.949  407.083    0.000  407.083  1615.229 1573.255    0.000 1573.255    20.308 3523.079  284.107 3238.972
176.10  5473.523  491.638    0.000  491.638  1407.338 1799.914    0.000 1799.914   289.436 2863.074    0.000 2863.074
176.20  5543.116  529.618    0.000  529.618  1589.171 1628.395    0.000 1628.395   290.743 2915.848    0.000 2915.848
176.30  5540.232  477.728    0.000  477.728  1524.067 1746.133    0.000 1746.133     0.000 3187.395    0.000 3187.395
176.40  5511.943  444.836    0.000  444.836  1612.818 1644.929    0.000 1644.929    70.071 3320.903    0.000 3320.903
176.50  5333.350  438.615    0.000  438.615  1633.888 1513.361    0.000 1513.361    79.623 3048.055    0.000 3048.055
176.60  5508.266  335.159    0.000  335.159  1310.527 1574.318    0.000 1574.318     0.000 2991.747    0.000 2991.747
176.70  5474.962  410.194    0.000  410.194  1486.911 1672.987    0.000 1672.987   159.847 3134.708    0.000 3134.708
176.80  5513.090  412.382    0.000  412.382  1664.911 1383.099    0.000 1383.099   190.209 2897.754    0.000 2897.754
176.90  5550.634  350.853    0.000  350.853  1704.526 1296.163    0.000 1296.163     0.000 3184.889    0.000 3184.889
177.00  5674.003  317.323    0.000  317.323  1679.314 1234.983    0.000 1234.983    29.959 2883.489    0.000 2883.489
177.10  5879.843  361.885    0.000  361.885  1796.394 1560.767    0.000 1560.767   231.221 3187.591    0.000 3187.591
177.20  5839.728  301.005    0.000  301.005  1649.362 1431.095    0.000 1431.095   258.773 2950.741    0.000 2950.741
177.30  5658.067  327.810    0.000  327.810  1905.480 1092.016    0.000 1092.016   180.956 2829.369   10.053 2819.316
177.40  5704.143  250.966    0.000  250.966  1865.171 1068.592    0.000 1068.592    60.923 2930.334  273.752 2656.583
177.50  5890.247  241.291    0.000  241.291  1964.820 1235.370    0.000 1235.370   444.358 3072.082    0.000 3072.082
177.60  5559.050  353.904    0.000  353.904  2086.522 1039.522    0.000 1039.522   374.889 3101.337  324.924 2776.413
177.70  5598.780  296.249    0.000  296.249  1989.009 1390.863    0.000 1390.863    40.616 3640.796  130.690 3510.106
177.80  5535.716  279.942    0.000  279.942  1897.197 1489.479    0.000 1489.479    81.030 3604.606  191.009 3413.597
177.90  5579.806  342.691    0.000  342.691  1904.561 1414.159    0.000 1414.159   260.985 2994.783    0.000 2994.783
178.00  5417.447  291.811    0.000  291.811  1693.863 1347.232    0.000 1347.232   351.457 2340.000    0.000 2340.000
178.10  5487.372  252.865    0.000  252.865  1775.117 1375.972    0.000 1375.972    60.119 3077.819  213.231 2864.588
178.20  5622.738  305.741    0.000  305.741  1761.220 1508.470    0.000 1508.470   262.489 3234.748  213.231 3021.516
178.30  5569.079  259.404    0.000  259.404  1623.809 1537.959    0.000 1537.959   504.573 2980.202    0.000 2980.202
178.40  5590.592  257.302    0.000  257.302  1775.856 1449.817    0.000 1449.817   161.155 3213.748   80.929 3132.819
178.50  5511.165  247.051    0.000  247.051  1691.933 1299.440    0.000 1299.440   272.240 2855.439    0.000 2855.439
178.60  5545.973  260.789    0.000  260.789  1674.566 1274.605    0.000 1274.605   179.754 3084.959  100.531 2984.428
178.70  5805.211  238.260    0.000  238.260  1699.870 1425.568    0.000 1425.568   159.245 3125.678   50.769 3074.908
178.80  5480.540  249.352    0.000  249.352  1483.704 1433.744    0.000 1433.744     0.000 2902.902   50.367 2852.535
178.90  5230.829  264.050    0.000  264.050  1680.192 1293.052    0.000 1293.052   120.238 2708.059    0.000 2708.059
179.00  5363.889  258.015    0.000  258.015  1596.575 1309.916    0.000 1309.916   139.943 2825.582   30.462 2795.121
179.10  5427.850  280.109    0.000  280.109  1642.000 1302.274    0.000 1302.274    60.521 2662.415  210.315 2452.100
179.20  5493.492  248.189    0.000  248.189  1680.973 1363.281   17.121 1346.160    29.959 2879.750  191.513 2688.238
179.30  5429.763  277.337    0.000  277.337  1836.554 1284.752    9.512 1275.240   101.036 3107.380  162.462 2944.918
179.40  5495.080  283.471    0.000  283.471  1661.266 1441.481   49.460 1392.021   119.434 2552.846  264.001 2288.845
179.50  5488.870  300.826    0.000  300.826  1726.472 1391.268   60.874 1330.395   130.190 3004.016  515.732 2488.283
179.60  5519.530  273.757    0.000  273.757  1811.020 1198.376    0.000 1198.376    49.764 2818.953  233.539 2585.414
179.70  5557.342  281.023    0.000  281.023  1823.070 1283.198    0.000 1283.198   100.332 3156.832  354.983 2801.849
179.80  5594.966  279.940    0.000  279.940  2012.583 1081.221   76.092 1005.129   190.913 2843.366  535.938 2307.427
179.90  5660.167  281.570    0.000  281.570  2001.585 1019.904   30.437  989.468    90.581 3223.893  264.001 2959.892
180.00  5391.420  261.436    0.000  261.436  1669.154 1053.802    0.000 1053.802   352.772 2530.713  121.243 2409.470
180.10  5362.567  346.084    0.000  346.084  1951.496 1228.118   37.916 1190.202   283.907 2929.721  284.107 2645.614
180.20  5495.918  313.361    0.000  313.361  2007.756 1152.813    0.000 1152.813   434.302 2710.062  100.936 2609.127
180.30  5449.276  363.952    0.000  363.952  1872.754 1425.138   66.961 1358.177   525.384 2934.043  503.461 2430.582
180.40  5205.095  327.533    0.000  327.533  1657.183 1246.886    0.000 1246.886   373.683 2134.818  232.735 1902.083
180.50  5423.118  320.818    0.000  320.818  2076.504 1193.638   47.557 1146.081   650.552 2871.619  374.585 2497.034
180.60  5412.430  304.741    0.000  304.741  2030.071 1215.369    0.000 1215.369   580.480 2890.428  172.415 2718.013
180.70  5488.173  301.553    0.000  301.553  2036.599 1254.188   19.023 1235.165   453.909 2756.310   91.385 2664.925
180.80  5443.236  327.127    0.000  327.127  1936.856 1140.937    9.511 1131.425   251.735 2952.256   60.923 2891.333
180.90  5451.986  297.282    0.000  297.282  1847.805 1171.749    0.000 1171.749   260.583 2689.663   81.231 2608.432
181.00  5396.205  300.982    0.000  300.982  1808.280 1213.851    5.707 1208.144   229.719 3060.423   60.722 2999.701
181.10  5338.365  285.852    0.000  285.852  1713.441 1361.045    0.000 1361.045    39.811 3393.793   40.616 3353.177
181.20  5350.826  294.005    0.000  294.005  1633.227 1237.197    0.000 1237.197    59.717 3030.361   40.616 2989.746
181.30  5326.654  276.891    0.000  276.891  1885.296 1189.119    0.000 1189.119    39.811 2913.735   50.467 2863.268
181.40  5435.612  267.121    0.000  267.121  1953.666 1096.516    0.000 1096.516    50.769 3345.334   71.077 3274.257
181.50  5525.398  231.762    0.000  231.762  2005.332 1268.484    0.000 1268.484   171.007 3311.341    0.000 3311.341
181.60  5455.501  237.027    0.000  237.027  1859.947 1216.990    0.000 1216.990   149.694 3048.548   80.727 2967.821
181.70  5285.180  239.071    0.000  239.071  1881.527 1160.031    7.609 1152.421   341.210 2864.765   80.727 2784.038
181.80  5394.081  282.522    0.000  282.522  1777.618 1316.475    0.000 1316.475   202.070 2970.636   91.385 2879.251
181.90  5563.382  281.544    0.000  281.544  2112.581 1054.764    0.000 1054.764   110.083 3017.185  121.847 2895.339
182.00  5430.302  281.727    0.000  281.727  1889.988  924.093    0.000  924.093     9.953 2800.844  253.847 2546.997
182.10  5281.294  272.708    0.000  272.708  1860.009 1112.126    0.000 1112.126   170.404 3148.883  303.508 2845.375
182.20  5446.409  314.926    0.000  314.926  1812.995 1138.148   74.190 1063.959   259.375 2809.170  322.001 2487.168
182.30  5541.504  270.446    0.000  270.446  1733.116 1313.489    0.000 1313.489   259.074 3028.229   60.923 2967.306
182.40  5453.004  266.415    0.000  266.415  1986.339 1086.646   32.339 1054.307   240.174 2975.761  241.677 2734.084
182.50  5515.962  262.071    0.000  262.071  1847.074 1174.362   32.339 1142.023   339.098 2913.623  352.564 2561.060
182.60  5472.282  294.885    0.000  294.885  1978.623 1227.909   51.362 1176.547   280.690 3008.643  365.540 2643.104
182.70  5435.091  296.281    0.000  296.281  2145.143 1232.097   17.121 1214.976   398.113 3002.708  473.100 2529.608
182.80  5389.099  249.182    0.000  249.182  2062.359 1014.452    0.000 1014.452   289.033 3119.135  284.309 2834.827
182.90  5513.856  208.567    0.000  208.567  2147.162 1135.986    0.000 1135.986   360.208 3435.003  304.616 3130.387
183.00  5556.214  260.569    0.000  260.569  1756.134 1466.717   89.408 1377.309   269.731 3208.007  172.616 3035.391
183.10  5440.696  231.177    0.000  231.177  1760.865 1455.357   19.023 1436.334   479.139 3201.053  141.751 3059.301
183.20  5557.574  260.323    0.000  260.323  1679.128 1507.844    0.000 1507.844   408.467 3047.563   40.616 3006.948
183.30  5502.286  248.260    0.000  248.260  1625.064 1571.200   11.414 1559.786   308.839 3304.227  284.309 3019.918
183.40  5353.361  235.594    0.000  235.594  1473.774 1650.992   64.678 1586.314    40.012 3324.816  142.154 3182.661
183.50  5507.871  239.095    0.000  239.095  1588.774 1646.842   28.535 1618.308   180.053 3589.418  162.361 3427.057
183.60  5510.774  228.671    0.000  228.671  1456.131 1604.517   45.655 1558.862   289.935 3257.860  152.308 3105.552
183.70  5677.209  160.310    0.000  160.310  1854.993 1334.952   64.678 1270.274   280.484 3353.768   71.077 3282.691
183.80  5654.149  188.180    0.000  188.180  1873.240 1443.420    0.000 1443.420    50.265 3411.068   30.462 3380.606
183.90  5554.240  222.955    0.000  222.955  1560.748 1533.783   32.339 1501.444    40.212 3265.089   71.077 3194.012
184.00  5507.803  201.011    0.000  201.011  1621.497 1448.485   11.414 1437.072     0.000 3311.749   50.769 3260.980
184.10  5551.594  222.517    0.000  222.517  1627.500 1561.115  110.290 1450.825     9.953 3207.495    0.000 3207.495
184.20  5519.031  232.601    0.000  232.601  1695.572 1323.812   58.971 1264.840    29.858 3252.627   10.053 3242.574
184.30  5547.144  182.229    0.000  182.229  1692.831 1364.531   53.264 1311.267     0.000 3239.164   40.616 3198.549
184.40  5505.135  160.895    0.000  160.895  1381.588 1689.041   77.994 1611.047     0.000 3185.881   50.769 3135.112
184.50  5437.542  212.166    0.000  212.166  1457.345 1565.454   79.896 1485.557    39.811 3124.046   10.154 3113.893
184.60  5776.568  189.807    0.000  189.807  1347.642 1692.757   70.385 1622.372    29.858 3479.122   20.207 3458.915
184.70  5562.373  180.805    0.000  180.805  1689.750 1208.250   17.034 1191.216    29.858 3329.129    0.000 3329.129
184.80  5462.314  159.316    0.000  159.316  1713.450 1014.872   47.557  967.314    20.207 2816.711    0.000 2816.711
184.90  5429.097  189.636    0.000  189.636  1625.354 1146.786  114.138 1032.648     0.000 2772.671    0.000 2772.671
185.00  5638.953  164.771    0.000  164.771  1739.211 1188.933  100.822 1088.111     0.000 3069.157   40.616 3028.542
185.10  5417.083  194.571    0.000  194.571  1789.284 1355.679  119.845 1235.835     0.000 3371.856    0.000 3371.856
185.20  5427.634  191.438    0.000  191.438  1704.250 1485.882   97.017 1388.865     0.000 3235.524    0.000 3235.524
185.30  5611.537  201.665    0.000  201.665  1580.483 1482.850  157.891 1324.959     0.000 3066.845   50.769 3016.076
185.40  5388.645  268.785    0.000  268.785  1658.589 1455.556    0.000 1455.556   280.989 2930.428    0.000 2930.428
185.50  5304.381  183.662    0.000  183.662  1611.726 1196.271    0.000 1196.271   191.614 2352.874    0.000 2352.874
185.60  5454.998  344.781    0.000  344.781   968.203 1796.014  161.695 1634.319    10.154 2699.517   40.616 2658.901
185.70  5390.897  304.559    0.000  304.559  1498.344 1456.277    0.000 1456.277   170.602 2973.661    0.000 2973.661
185.80  5221.241  304.662    0.000  304.662  1426.788 1514.420   51.188 1463.232   291.741 2525.182    0.000 2525.182
185.90  5430.554  328.655    0.000  328.655  1626.100 1316.447   20.577 1295.870   279.984 2610.636    0.000 2610.636
186.00  5177.913  344.305    0.000  344.305  1483.318 1361.196    0.000 1361.196   210.413 2445.359    0.000 2445.359
186.10  5482.819  346.931    0.000  346.931  1550.877 1495.865   33.850 1462.015   200.866 2922.701    0.000 2922.701
186.20  5426.651  339.744    0.000  339.744  1419.187 1462.324    0.000 1462.324   258.773 2390.883    0.000 2390.883
186.30  5309.345  354.049    0.000  354.049  1459.950 1355.760   13.012 1342.749   170.604 2569.327    0.000 2569.327
186.40  5447.250  338.253    0.000  338.253  1212.583 1676.855   11.414 1665.441   129.990 2574.158    0.000 2574.158
186.50  5417.069  307.182    0.000  307.182  1404.301 1511.708    0.000 1511.708    50.568 2660.211    0.000 2660.211
186.60  5485.581  277.416    0.000  277.416  1409.372 1536.699    0.000 1536.699    70.876 2804.880    0.000 2804.880
186.70  5492.651  312.081    0.000  312.081  1307.330 1470.194    0.000 1470.194    80.829 2510.112    0.000 2510.112
186.80  5328.258  359.768    0.000  359.768  1458.899 1470.873    0.000 1470.873    81.231 3028.850    0.000 3028.850
186.90  5379.026  290.367    0.000  290.367  1286.935 1496.408    0.000 1496.408   131.598 2622.715    0.000 2622.715
187.00  5877.378  196.369    0.000  196.369  1566.678 1218.082    0.000 1218.082   199.056 2266.817    0.000 2266.817
187.10  5743.751  180.910    0.000  180.910  1635.467 1000.422    0.000 1000.422   379.713 2075.910    0.000 2075.910
187.20  5412.918  285.595    0.000  285.595  1637.333 1081.570    0.000 1081.570   150.497 2507.399    0.000 2507.399
187.30  5631.565  280.733    0.000  280.733  1609.634 1078.336    0.000 1078.336    89.776 2410.590    0.000 2410.590
187.40  5425.128  279.845    0.000  279.845  1440.840 1236.964    0.000 1236.964    99.528 2397.017    0.000 2397.017
187.50  5804.286  323.539    0.000  323.539  2096.266 1096.563    0.000 1096.563    80.829 3206.008   60.119 3145.889
187.60  5721.649  174.307    0.000  174.307  1330.224 1547.406    0.000 1547.406    20.106 2796.422    0.000 2796.422
187.70  5684.314  106.477    0.000  106.477  1323.266 1272.362    0.000 1272.362   251.327 2087.658    0.000 2087.658
187.80  5608.100  252.676    0.000  252.676  1334.787 1571.268    0.000 1571.268   213.030 3017.693    0.000 3017.693
187.90  5320.626  267.071    0.000  267.071  1231.294 1615.964    0.000 1615.964   213.030 2848.486    0.000 2848.486
188.00  5277.587  199.532    0.000  199.532  1348.751 1523.447    0.000 1523.447   473.604 2513.017    0.000 2513.017
188.10  5395.208  214.565    0.000  214.565  1580.282 1492.612    0.000 1492.612   616.363 2784.853    0.000 2784.853
188.20  5784.341  192.172    0.000  192.172  1430.422 1583.003    0.000 1583.003   618.782 2717.994    0.000 2717.994
188.30  5930.992  142.008    0.000  142.008  1549.042 1494.950    0.000 1494.950   698.905 2414.197    0.000 2414.197
188.40  5536.302  275.958    0.000  275.958  1266.476 1718.800    0.000 1718.800   121.746 2838.736    0.000 2838.736
188.50  5456.504  279.444    0.000  279.444  1491.082 1465.548    0.000 1465.548   619.084 2574.448    0.000 2574.448
188.60  5413.399  343.528    0.000  343.528  1418.135 1753.479    0.000 1753.479   791.802 2637.492    0.000 2637.492
188.70  5538.059  351.600    0.000  351.600  1455.609 1737.794    0.000 1737.794   789.990 2802.355    0.000 2802.355
188.80  5511.794  334.124    0.000  334.124  1128.577 1942.306    0.000 1942.306   760.332 2277.872    0.000 2277.872
188.90  5513.449  293.635    0.000  293.635  1268.701 1818.488    0.000 1818.488   467.078 2656.787    0.000 2656.787
189.00  5536.457  263.009    0.000  263.009  1192.880 1778.518    0.000 1778.518   525.785 2905.092    0.000 2905.092
189.10  5526.907  296.036    0.000  296.036  1293.316 1665.772    0.000 1665.772   548.310 2475.533    0.000 2475.533
189.20  5525.545  229.332    0.000  229.332  1481.874 1600.148    0.000 1600.148   504.973 2850.803    0.000 2850.803
189.30  5487.034  292.678    0.000  292.678  1367.030 1689.161    0.000 1689.161   873.234 2500.969    0.000 2500.969
189.40  5667.756  319.411    0.000  319.411  1290.042 1775.149    0.000 1775.149   628.230 2545.489    0.000 2545.489
189.50  5590.029  347.735    0.000  347.735  1136.702 1782.702    0.000 1782.702   343.723 2573.840    0.000 2573.840
189.60  5504.278  287.062    0.000  287.062  1340.995 1697.231    0.000 1697.231   645.213 2480.241    0.000 2480.241
189.70  5492.127  321.667    0.000  321.667  1295.165 1764.511    0.000 1764.511   728.560 2572.737    0.000 2572.737
189.80  5702.971  269.242    0.000  269.242  1511.946 1666.055    0.000 1666.055   574.740 2623.303    0.000 2623.303
189.90  5647.492  281.325    0.000  281.325  1217.225 1944.785    0.000 1944.785   241.980 3001.599    0.000 3001.599
190.00  5513.597  329.977    0.000  329.977  1239.022 1866.612    0.000 1866.612   253.645 2931.635    0.000 2931.635
190.10  5780.984  324.045    0.000  324.045  1377.277 1820.322    0.000 1820.322     0.000 3137.430    0.000 3137.430
190.20  5737.848  259.743    0.000  259.743  1354.706 1663.651    0.000 1663.651   396.001 2734.606    0.000 2734.606
190.30  5605.068  235.384    0.000  235.384  1311.687 1603.761    0.000 1603.761   344.729 2737.698    0.000 2737.698
190.40  5590.641  402.066    0.000  402.066  1183.540 1724.516    0.000 1724.516    60.018 3070.282    0.000 3070.282
190.50  5490.096  315.345    0.000  315.345  1218.917 1705.527    0.000 1705.527   101.438 2842.263    0.000 2842.263
190.60  5668.358  279.081    0.000  279.081  1304.331 1499.997    0.000 1499.997   385.847 2666.234    0.000 2666.234
190.70  5702.120  203.545    0.000  203.545  1263.882 1528.679    0.000 1528.679   406.155 2638.096    0.000 2638.096
190.80  5762.546  229.034    0.000  229.034  1253.971 1633.036    0.000 1633.036   446.570 2693.783    0.000 2693.783
190.90  5738.745  240.134    0.000  240.134  1166.001 1719.539    0.000 1719.539   416.108 2805.367    0.000 2805.367
191.00  5572.960  284.796    0.000  284.796  1519.397 1494.866    0.000 1494.866   435.609 2892.234    0.000 2892.234
191.10  5843.479  232.443    0.000  232.443  1404.668 1579.420    0.000 1579.420   628.734 2557.956    0.000 2557.956
191.20  5750.382  260.652    0.000  260.652  1408.457 1508.719    0.000 1508.719   515.731 2649.946    0.000 2649.946
191.30  5620.378  275.195    0.000  275.195  1291.881 1567.758    0.000 1567.758   771.191 2215.141    0.000 2215.141
191.40  5661.343  302.529    0.000  302.529  1212.690 1669.441    0.000 1669.441   567.612 2503.982    0.000 2503.982
191.50  5738.201  275.116    0.000  275.116  1416.742 1753.653    0.000 1753.653   789.890 2436.517    0.000 2436.517
191.60  5634.033  291.530    0.000  291.530  1542.215 1675.795    0.000 1675.795   659.297 2544.480    0.000 2544.480
191.70  5560.065  301.775    0.000  301.775  1336.191 1648.338    0.000 1648.338   426.463 2672.272    0.000 2672.272
191.80  5610.256  308.695    0.000  308.695  1456.862 1693.948    0.000 1693.948   466.474 2878.555    0.000 2878.555
191.90  5445.179  286.955    0.000  286.955  1403.713 1733.996    0.000 1733.996    71.077 3107.374    0.000 3107.374
192.00  5265.345  305.638    0.000  305.638  1188.179 1853.699    0.000 1853.699   314.468 2998.995    0.000 2998.995
192.10  5219.658  327.951    0.000  327.951  1087.712 1939.394    0.000 1939.394     9.953 3182.575    0.000 3182.575
192.20  5501.495  334.569    0.000  334.569  1056.011 1988.760    0.000 1988.760    10.053 2959.784    0.000 2959.784
192.30  5479.051  336.015    0.000  336.015  1052.099 1897.101    0.000 1897.101    10.053 3003.412    0.000 3003.412
192.40  5422.803  280.237    0.000  280.237  1090.247 1786.917    0.000 1786.917    80.025 2893.643    0.000 2893.643
192.50  5254.930  268.368    0.000  268.368   989.080 1630.340    0.000 1630.340     0.000 2771.788    0.000 2771.788
192.60  5410.675  284.629    0.000  284.629   991.008 1707.647    0.000 1707.647     0.000 2777.910    0.000 2777.910
192.70  5303.630  349.977    0.000  349.977   985.226 1825.934    0.000 1825.934     0.000 2788.367    0.000 2788.367
192.80  5583.952  220.990    0.000  220.990   947.911 1741.965    0.000 1741.965     0.000 2781.731    0.000 2781.731
192.90  5459.990  300.796    0.000  300.796  1050.186 1795.549    0.000 1795.549    70.372 2881.963    0.000 2881.963
193.00  5570.331  284.814    0.000  284.814  1040.062 1751.749    0.000 1751.749   120.637 3032.252    0.000 3032.252
193.10  5694.553  275.007    0.000  275.007  1193.426 1808.430    0.000 1808.430     0.000 3157.214    0.000 3157.214
193.20  5525.077  319.259    0.000  319.259  1166.408 1709.688    0.000 1709.688    50.669 2921.474    0.000 2921.474
193.30  5506.796  292.347    0.000  292.347  1248.442 1456.429    0.000 1456.429    50.769 2656.068    0.000 2656.068
193.40  5727.385  213.449    0.000  213.449  1143.008 1612.368    0.000 1612.368     0.000 2792.677    0.000 2792.677
193.50  5798.264  240.590    0.000  240.590  1162.285 1517.172    0.000 1517.172   120.236 2817.009    0.000 2817.009
193.60  5646.958  268.312    0.000  268.312  1255.322 1521.400    0.000 1521.400    70.372 2893.419    0.000 2893.419
193.70  5681.470  237.003    0.000  237.003   905.552 1745.713    0.000 1745.713     0.000 2685.034    0.000 2685.034
193.80  5572.008  271.912    0.000  271.912  1084.115 1559.068    0.000 1559.068    50.669 2879.169    0.000 2879.169
193.90  5584.756  197.667    0.000  197.667   968.239 1795.647    0.000 1795.647   120.637 2829.895    0.000 2829.895
194.00  5262.184  183.544    0.000  183.544   864.276 1490.502    0.000 1490.502     0.000 2365.944    0.000 2365.944
194.10  5581.466  116.111    0.000  116.111   811.701 1584.676    0.000 1584.676     0.000 2463.065    0.000 2463.065
194.20  5421.918  206.943    0.000  206.943   810.103 1727.895    0.000 1727.895     0.000 2443.255    0.000 2443.255
194.30  5497.755  261.214    0.000  261.214   742.359 1653.326    0.000 1653.326     0.000 2284.720    0.000 2284.720
194.40  5341.427  180.533    0.000  180.533   905.558 1397.083    0.000 1397.083     0.000 2201.772    0.000 2201.772
194.50  5404.229  116.969    0.000  116.969   886.396 1557.737    0.000 1557.737     0.000 2411.687    0.000 2411.687
194.60  5491.458  196.817    0.000  196.817  1165.039 1447.532    0.000 1447.532    60.923 2413.295    0.000 2413.295
194.70  5537.030  207.481    0.000  207.481  1142.251 1500.408    0.000 1500.408    20.308 2424.657    0.000 2424.657
194.80  5581.099  220.451    0.000  220.451  1037.003 1745.490    0.000 1745.490     0.000 2475.522    0.000 2475.522
194.90  5703.438  179.627    0.000  179.627  1215.435 1589.304    0.000 1589.304    60.923 2578.169    0.000 2578.169
195.00  5622.578  196.133    0.000  196.133   976.720 1668.318    0.000 1668.318     0.000 2499.051    0.000 2499.051
195.10  5571.782  203.371    0.000  203.371   934.480 1876.538    0.000 1876.538    50.769 2641.104    0.000 2641.104
195.20  5526.173  197.653    0.000  197.653   933.761 1854.966    0.000 1854.966   111.693 2891.036    0.000 2891.036
195.30  5667.995  195.296    0.000  195.296   924.499 2011.949    0.000 2011.949   111.693 2984.229    0.000 2984.229
195.40  5639.606  211.021    0.000  211.021   787.376 1986.094    0.000 1986.094    20.308 2831.015    0.000 2831.015
195.50  5521.939  213.043    0.000  213.043   943.653 1951.359    0.000 1951.359   201.871 2775.924    0.000 2775.924
195.60  5513.255  204.492    0.000  204.492   806.555 1914.711    0.000 1914.711   140.747 2903.803    0.000 2903.803
195.70  5589.142  207.616    0.000  207.616   856.183 2143.936    0.000 2143.936   161.256 3143.367    0.000 3143.367
195.80  5465.146  296.042    0.000  296.042   720.435 2005.645    0.000 2005.645     0.000 2528.708    0.000 2528.708
195.90  5479.531  236.579    0.000  236.579   807.572 2367.565    0.000 2367.565     0.000 3166.787    0.000 3166.787
196.00  5584.473  280.947    0.000  280.947   943.710 1989.902    0.000 1989.902     0.000 2782.961    0.000 2782.961
196.10  5384.086  326.082    0.000  326.082   680.473 2138.189    0.000 2138.189     0.000 2911.146    0.000 2911.146
196.20  5474.417  306.274    0.000  306.274   674.510 2171.934    0.000 2171.934     0.000 2833.022    0.000 2833.022
196.30  5226.993  337.709    0.000  337.709   518.183 2168.050    0.000 2168.050     0.000 2798.640    0.000 2798.640
196.40  5255.569  342.875    0.000  342.875   504.572 2219.162    0.000 2219.162     0.000 2761.348    0.000 2761.348
196.50  5497.016  314.992    0.000  314.992   736.259 2433.991    0.000 2433.991    70.372 2965.022    0.000 2965.022
196.60  5333.941  280.107    0.000  280.107   617.582 2198.384    0.000 2198.384    10.154 2627.641    0.000 2627.641
196.70  5414.922  263.482    0.000  263.482   797.413 2282.699    0.000 2282.699   262.794 3011.866    0.000 3011.866
196.80  5804.534  118.697    0.000  118.697  1400.609 2107.018    0.000 2107.018  1224.397 2787.265    0.000 2787.265
196.90  5506.297  144.310    0.000  144.310  1214.541 2115.755    0.000 2115.755   598.575 2768.264    0.000 2768.264
197.00  5598.268  143.493    0.000  143.493  1257.936 1999.818    0.000 1999.818   832.517 2456.622    0.000 2456.622
197.10  5365.450  207.320    0.000  207.320  1144.939 1727.416    0.000 1727.416   497.339 2354.288    0.000 2354.288
197.20  5527.227  239.134    0.000  239.134  1075.323 1905.163    0.000 1905.163   619.387 2330.461    0.000 2330.461
197.30  5392.170  198.801    0.000  198.801  1087.932 1754.434    0.000 1754.434   517.848 2513.923    0.000 2513.923
197.40  5431.874  242.725    0.000  242.725  1308.722 1944.267    0.000 1944.267   659.196 2939.773    0.000 2939.773
197.50  5856.812  219.171    0.000  219.171  1434.328 1952.577    0.000 1952.577   639.694 2913.238    0.000 2913.238
197.60  5459.283  263.217    0.000  263.217   977.576 1842.866    0.000 1842.866   314.770 2666.747    0.000 2666.747
197.70  5567.340  202.276    0.000  202.276   963.829 1947.558    0.000 1947.558    50.769 2981.216    0.000 2981.216
197.80  5659.298  212.643    0.000  212.643  1106.000 1810.655    0.000 1810.655     0.000 3055.407    0.000 3055.407
197.90  5447.710  231.988    0.000  231.988  1027.571 1948.683    0.000 1948.683    30.462 3212.027    0.000 3212.027
198.00  5744.801  248.760    0.000  248.760  1005.859 1972.934    0.000 1972.934    80.829 2994.979    0.000 2994.979
198.10  5418.834  327.808    0.000  327.808   849.866 1986.395    0.000 1986.395     0.000 2904.296    0.000 2904.296
198.20  5481.649  243.871    0.000  243.871   994.231 1885.174    0.000 1885.174     0.000 3017.095    0.000 3017.095
198.30  5574.152  271.609    0.000  271.609  1077.594 1582.393    0.000 1582.393     0.000 2755.317    0.000 2755.317
198.40  5568.571  292.025    0.000  292.025  1299.589 1693.134    0.000 1693.134    20.308 3265.609    0.000 3265.609
198.50  5679.443  254.522    0.000  254.522  1150.698 1694.051    0.000 1694.051    50.769 2901.586    0.000 2901.586
198.60  5721.074  264.103    0.000  264.103  1252.987 1721.638    0.000 1721.638    10.154 3166.294    0.000 3166.294
198.70  5735.647  368.387    0.000  368.387  1182.163 1916.816    0.000 1916.816    60.822 3276.371    0.000 3276.371
198.80  5696.665  256.811    0.000  256.811  1135.297 2001.346    0.000 2001.346    81.231 3454.421    0.000 3454.421
198.90  5914.682  258.628    0.000  258.628  1177.911 1698.548    0.000 1698.548    40.616 3042.535    0.000 3042.535
199.00  5686.431  260.699    0.000  260.699  1086.271 1781.060    0.000 1781.060     0.000 2861.776    0.000 2861.776
199.10  5793.188  262.168    0.000  262.168  1136.815 1792.753    0.000 1792.753     0.000 2989.557    0.000 2989.557
199.20  5676.636  238.136    0.000  238.136  1058.389 1908.567    0.000 1908.567    60.923 2709.166    0.000 2709.166
199.30  5464.915  280.297    0.000  280.297  1073.420 2145.843    0.000 2145.843   648.740 3069.181    0.000 3069.181
199.40  5624.211  144.238    0.000  144.238  1255.858 2119.290    0.000 2119.290   568.617 3131.611    0.000 3131.611
199.50  5962.832  184.400    0.000  184.400  1026.776 2328.036    0.000 2328.036   284.309 3630.250    0.000 3630.250
199.60  5889.716  161.234    0.000  161.234  1164.603 2152.886    0.000 2152.886   182.669 3379.819    0.000 3379.819
199.70  5321.787  259.146    0.000  259.146  1032.461 1432.047    0.000 1432.047   282.696 1975.972    0.000 1975.972
199.80  5308.031  228.626    0.000  228.626   887.407 1556.753    0.000 1556.753     0.000 2012.669    0.000 2012.669
199.90  5431.901  220.458    0.000  220.458  1021.480 1624.263    0.000 1624.263     0.000 2221.058    0.000 2221.058
200.00  5454.101  192.967    0.000  192.967  1155.225 1515.301    0.000 1515.301     0.000 2383.539    0.000 2383.539
200.10  5311.069  236.236    0.000  236.236  1042.037 1616.192    0.000 1616.192     0.000 2327.019    0.000 2327.019
200.20  5188.772  359.232    0.000  359.232   980.010 1640.827    0.000 1640.827     0.000 2435.693    0.000 2435.693
200.30  5236.661  437.539    0.000  437.539   988.734 1622.246    0.000 1622.246     0.000 2317.163    0.000 2317.163
200.40  5146.905  372.893    0.000  372.893  1016.098 1564.915    0.000 1564.915     0.000 2244.584    0.000 2244.584
200.50  5177.987  314.162    0.000  314.162   948.404 1392.301    0.000 1392.301     0.000 2075.689    0.000 2075.689
200.60  5275.669  389.855    0.000  389.855   986.347 1428.802    0.000 1428.802     0.000 1929.125    0.000 1929.125
200.70  5293.946  308.214    0.000  308.214   994.737 1510.129    0.000 1510.129     0.000 2114.714    0.000 2114.714
200.80  5475.283  262.466    0.000  262.466  1085.093 1354.890    0.000 1354.890    40.616 2150.910    0.000 2150.910
200.90  5581.686  144.237    0.000  144.237  1261.322 1125.957    0.000 1125.957    10.154 2121.135    0.000 2121.135
201.00  5375.586  158.587    0.000  158.587  1230.117 1166.688    0.000 1166.688    40.616 2015.279    0.000 2015.279
201.10  5551.168  106.677    0.000  106.677  1006.390 1330.709    0.000 1330.709     0.000 1877.361    0.000 1877.361
201.20  5437.371   79.679    0.000   79.679  1141.010 1114.080    0.000 1114.080    20.308 2051.679    0.000 2051.679
201.30  5533.673  171.860    0.000  171.860  1232.689 1581.209    0.000 1581.209     0.000 2450.685    0.000 2450.685
201.40  5328.788  192.750    0.000  192.750  1433.420 1225.322    0.000 1225.322   142.154 2263.302    0.000 2263.302
201.50  5503.778  202.816    0.000  202.816  1467.066 1356.086    0.000 1356.086    20.308 2413.280    0.000 2413.280
201.60  5217.591  185.862    0.000  185.862  1406.981 1086.061    0.000 1086.061     0.000 2203.777    0.000 2203.777
201.70  5461.242  162.555    0.000  162.555  1224.477 1399.379    0.000 1399.379     0.000 2202.165    0.000 2202.165
201.80  5539.903  145.429    0.000  145.429  1266.168 1248.609    0.000 1248.609     0.000 2171.097    0.000 2171.097
201.90  5577.339  105.943    0.000  105.943  1488.801 1230.546    0.000 1230.546     0.000 2144.667    0.000 2144.667
202.00  5499.988  195.744    0.000  195.744  1231.436 1441.176    0.000 1441.176     0.000 2254.954    0.000 2254.954
202.10  5494.079  141.817    0.000  141.817  1338.913 1260.198    0.000 1260.198     0.000 2193.630    0.000 2193.630
202.20  5655.574  125.931    0.000  125.931  1221.700 1443.800    0.000 1443.800     0.000 2271.427    0.000 2271.427
202.30  5468.718  161.115    0.000  161.115  1202.040 1283.882    0.000 1283.882     0.000 2230.409    0.000 2230.409
202.40  5558.622  104.328    0.000  104.328  1596.539 1070.968    0.000 1070.968     0.000 2220.967    0.000 2220.967
202.50  5425.574  121.883    0.000  121.883  1285.137 1261.372    0.000 1261.372     0.000 2325.125    0.000 2325.125
202.60  5350.946  120.608    0.000  120.608  1418.540 1217.181    0.000 1217.181    10.053 2159.235    0.000 2159.235
202.70  5409.104  152.139    0.000  152.139  1386.647 1273.315    0.000 1273.315    10.053 2240.965    0.000 2240.965
202.80  5393.562  146.854    0.000  146.854  1287.380 1247.857    0.000 1247.857    20.106 2174.922    0.000 2174.922
202.90  5467.900  190.837    0.000  190.837  1253.449 1322.817    0.000 1322.817    90.378 2223.779    0.000 2223.779
203.00  5375.438  157.455    0.000  157.455  1078.461 1488.798    0.000 1488.798    10.053 2167.183    0.000 2167.183
203.10  5475.917  136.559    0.000  136.559  1274.170 1540.882    0.000 1540.882   110.685 2450.377    0.000 2450.377
203.20  5466.442  219.755    0.000  219.755  1196.841 1488.513    0.000 1488.513    50.165 2466.977    0.000 2466.977
203.30  5382.590  167.959    0.000  167.959  1303.017 1289.255    0.000 1289.255    19.906 2340.098    0.000 2340.098
203.40  5416.295  179.630    0.000  179.630  1169.457 1363.224    0.000 1363.224     0.000 2155.116    0.000 2155.116
203.50  5078.616  235.353    0.000  235.353  1261.430 1307.456    0.000 1307.456    10.154 2278.673    0.000 2278.673
203.60  5162.361  204.573    0.000  204.573  1143.832 1349.038    0.000 1349.038     0.000 2426.965    0.000 2426.965
203.70  5266.325  223.962    0.000  223.962  1214.454 1324.384    0.000 1324.384    20.308 2127.584    0.000 2127.584
203.80  5314.395  262.066    0.000  262.066  1129.383 1493.478    0.000 1493.478     0.000 2230.820    0.000 2230.820
203.90  5386.711  268.155    0.000  268.155  1238.766 1316.337    0.000 1316.337     0.000 1900.866    0.000 1900.866
204.00  5314.358  257.440    0.000  257.440  1239.221 1298.001    0.000 1298.001     0.000 1902.167    0.000 1902.167
204.10  5351.253  214.755    0.000  214.755  1189.377 1323.800    0.000 1323.800     0.000 1883.788    0.000 1883.788
204.20  5167.395  239.587    0.000  239.587  1021.464 1409.863    0.000 1409.863     0.000 1871.324    0.000 1871.324
204.30  5315.306  253.700    0.000  253.700  1158.191 1339.234    0.000 1339.234     0.000 1950.743    0.000 1950.743
204.40  5059.194  221.957    0.000  221.957  1055.059 1449.580    0.000 1449.580     0.000 2013.366    0.000 2013.366
204.50  5248.016  275.197    0.000  275.197  1357.843 1326.389    0.000 1326.389     0.000 2238.268    0.000 2238.268
204.60  5242.718  217.000    0.000  217.000   887.223 1868.468    0.000 1868.468     0.000 2326.430    0.000 2326.430
204.70  5256.844  198.896    0.000  198.896   885.888 1708.288    0.000 1708.288     0.000 2101.538    0.000 2101.538
204.80  5301.092  302.155    0.000  302.155   893.863 1719.319    0.000 1719.319     0.000 2259.077    0.000 2259.077
204.90  5086.892  317.610    0.000  317.610   948.525 1572.795    0.000 1572.795     0.000 2188.100    0.000 2188.100
205.00  5123.365  272.616    0.000  272.616   830.843 1654.720    0.000 1654.720     0.000 2227.608    0.000 2227.608
205.10  5234.415  211.980    0.000  211.980  1082.976 1598.260    0.000 1598.260     0.000 1943.798    0.000 1943.798
205.20  5268.878  293.181    0.000  293.181   624.361 1939.202    0.000 1939.202     0.000 2051.875    0.000 2051.875
205.30  5165.248  239.338    0.000  239.338   810.708 1710.409    0.000 1710.409     0.000 2112.587    0.000 2112.587
205.40  5080.183  323.241    0.000  323.241  1051.318 1415.072    0.000 1415.072     0.000 2129.979    0.000 2129.979
205.50  5384.628  246.400    0.000  246.400   902.240 1617.537    0.000 1617.537     0.000 2187.988    0.000 2187.988
205.60  5097.355  304.074    0.000  304.074   572.150 1826.491    0.000 1826.491     0.000 2188.398    0.000 2188.398
205.70  5120.884  286.481    0.000  286.481   714.265 1811.406    0.000 1811.406     0.000 2260.077    0.000 2260.077
205.80  5301.603  238.062    0.000  238.062   753.248 1759.273    0.000 1759.273     0.000 2095.206    0.000 2095.206
205.90  5272.216  223.074    0.000  223.074   719.992 1823.366    0.000 1823.366     0.000 2090.975    0.000 2090.975
206.00  5126.816  298.105    0.000  298.105   703.137 1880.136    0.000 1880.136     0.000 2046.049    0.000 2046.049
206.10  5156.608  157.423    0.000  157.423   619.359 1918.000    0.000 1918.000     0.000 2147.066    0.000 2147.066
206.20  5310.035  214.881    0.000  214.881  1117.318 1573.165    0.000 1573.165     0.000 2106.260    0.000 2106.260
206.30  5371.177  160.857    0.000  160.857   921.108 1693.816    0.000 1693.816     0.000 1936.270    0.000 1936.270
206.40  5372.031  153.982    0.000  153.982   874.467 1795.063    0.000 1795.063     0.000 2043.741    0.000 2043.741
206.50  5318.641  142.648    0.000  142.648  1084.043 1531.209    0.000 1531.209     0.000 2164.062    0.000 2164.062
206.60  5500.344  108.852    0.000  108.852  1058.536 1598.512    0.000 1598.512     0.000 2125.658    0.000 2125.658
206.70  5415.127  119.688    0.000  119.688   865.965 1950.645    0.000 1950.645     0.000 2410.490    0.000 2410.490
206.80  5067.842  222.492    0.000  222.492   831.933 1570.069    0.000 1570.069     0.000 2468.475    0.000 2468.475
206.90  5151.010  252.412    0.000  252.412  1054.056 1420.949    0.000 1420.949   130.791 2140.026    0.000 2140.026
207.00  5117.233  223.120    0.000  223.120   852.815 1451.216    0.000 1451.216     0.000 1801.640    0.000 1801.640
207.10  5068.475  228.168    0.000  228.168   927.572 1488.131    0.000 1488.131    20.308 1760.627    0.000 1760.627
207.20  5044.540  186.299    0.000  186.299   956.363 1488.141    0.000 1488.141     0.000 1862.366    0.000 1862.366
207.30  5034.103  322.377    0.000  322.377   681.892 1625.922    0.000 1625.922     0.000 1848.604    0.000 1848.604
207.40  5095.478  190.155    0.000  190.155  1023.535 1161.846    0.000 1161.846     0.000 1635.068    0.000 1635.068
207.50  5192.630  221.870    0.000  221.870   927.438 1585.772    0.000 1585.772     0.000 2270.023    0.000 2270.023
207.60  5090.747  257.891    0.000  257.891   918.025 1498.133    0.000 1498.133     0.000 2144.664    0.000 2144.664
207.70  4927.265   93.163    0.000   93.163  1212.086 1336.369    0.000 1336.369     0.000 2145.150    0.000 2145.150
207.80  4957.401  116.768    0.000  116.768  1280.661 1234.635    0.000 1234.635    60.923 2096.102    0.000 2096.102
207.90  5109.982   87.765    0.000   87.765  1217.059 1338.984    0.000 1338.984    30.462 2397.190    0.000 2397.190
208.00  5188.229  110.753    0.000  110.753  1226.267 1436.998    0.000 1436.998     0.000 2335.773    0.000 2335.773
208.10  5074.387  149.910    0.000  149.910  1240.663 1397.387    0.000 1397.387     0.000 1932.837    0.000 1932.837
208.20  5039.162  153.316    0.000  153.316  1135.996 1404.304    0.000 1404.304     0.000 2244.884    0.000 2244.884
208.30  5054.542  186.755    0.000  186.755  1131.672 1434.441    0.000 1434.441     0.000 1972.350    0.000 1972.350
208.40  5058.006  222.935    0.000  222.935   966.837 1592.556    0.000 1592.556     0.000 2239.373    0.000 2239.373
208.50  5037.966  124.920    0.000  124.920  1056.756 1492.469    0.000 1492.469     0.000 2481.027    0.000 2481.027
208.60  5219.291  114.693    0.000  114.693  1126.618 1452.932    0.000 1452.932     0.000 2295.649    0.000 2295.649
208.70  5170.273  141.900    0.000  141.900  1160.042 1499.525    0.000 1499.525    10.154 2456.193    0.000 2456.193
208.80  5174.029  157.837    0.000  157.837  1188.360 1337.519    0.000 1337.519     0.000 2385.029    0.000 2385.029
208.90  5252.124  108.907    0.000  108.907  1252.912 1362.528    0.000 1362.528     0.000 2766.542    0.000 2766.542
209.00  5229.631  138.382    0.000  138.382  1076.906 1575.235    0.000 1575.235     0.000 2375.093    0.000 2375.093
209.10  5165.934  206.779    0.000  206.779  1157.627 1496.066    0.000 1496.066     0.000 2659.794    0.000 2659.794
209.20  5221.741  209.766    0.000  209.766  1153.997 1455.679    0.000 1455.679     0.000 2313.554    0.000 2313.554
209.30  5250.381  181.749    0.000  181.749  1042.320 1438.237    0.000 1438.237     0.000 2314.647    0.000 2314.647
209.40  5202.850  194.736    0.000  194.736  1046.517 1541.692    0.000 1541.692     0.000 2475.004    0.000 2475.004
209.50  5102.383  230.442    0.000  230.442  1091.489 1319.651    0.000 1319.651     0.000 1859.155    0.000 1859.155
209.60  5094.513  192.601    0.000  192.601  1076.370 1506.429    0.000 1506.429     0.000 2290.830    0.000 2290.830
209.70  4775.972  250.584    0.000  250.584  1012.350 1558.802    0.000 1558.802    60.923 2041.610    0.000 2041.610
209.80  5049.625  285.684    0.000  285.684   787.345 1727.724    0.000 1727.724     0.000 2369.334    0.000 2369.334
209.90  5026.797  255.236    0.000  255.236   800.191 1688.629    0.000 1688.629     0.000 2168.086    0.000 2168.086
210.00  4963.742  226.753    0.000  226.753   885.361 1794.243    0.000 1794.243     0.000 2558.748    0.000 2558.748
210.10  4726.258  340.275    0.000  340.275   564.414 2005.432    0.000 2005.432     0.000 2190.520    0.000 2190.520
210.20  4853.311  334.682    0.000  334.682   502.676 1965.768    0.000 1965.768     0.000 1958.375    0.000 1958.375
210.30  4853.337  280.568    0.000  280.568   236.961 2078.612    0.000 2078.612     0.000 2157.732    0.000 2157.732
210.40  4909.913  336.942    0.000  336.942   346.342 2223.241    0.000 2223.241     0.000 2190.499    0.000 2190.499
210.50  4930.428  351.748    0.000  351.748   277.907 2164.118    0.000 2164.118     0.000 2222.379    0.000 2222.379
210.60  4781.953  333.827    0.000  333.827   552.264 1977.228    0.000 1977.228     0.000 2318.882    0.000 2318.882
210.70  5009.459  245.312    0.000  245.312   660.555 1960.793    0.000 1960.793     0.000 2398.403    0.000 2398.403
210.80  4992.560  151.883    0.000  151.883   757.655 1740.091    0.000 1740.091     0.000 2415.797    0.000 2415.797
210.90  5220.400  242.598    0.000  242.598   805.270 1628.748    0.000 1628.748     0.000 2018.999    0.000 2018.999
211.00  5129.411  280.621    0.000  280.621   814.169 1528.685    0.000 1528.685     0.000 1915.756    0.000 1915.756
211.10  5036.984  246.253    0.000  246.253   888.583 1664.213    0.000 1664.213     0.000 1867.800    0.000 1867.800
211.20  5276.846  275.513    0.000  275.513  1011.802 1447.469    0.000 1447.469     0.000 1799.333    0.000 1799.333
211.30  5227.383  284.811    0.000  284.811   848.639 1701.035    0.000 1701.035     0.000 2022.511    0.000 2022.511
211.40  5380.817  268.279    0.000  268.279  1038.434 1648.717    0.000 1648.717     0.000 2062.316    0.000 2062.316
211.50  5103.501  261.429    0.000  261.429  1007.627 1593.279    0.000 1593.279     0.000 1949.230    0.000 1949.230
211.60  5323.689  139.283    0.000  139.283  1230.877 1395.474    0.000 1395.474     0.000 2149.788    0.000 2149.788
211.70  5207.195  148.756    0.000  148.756  1101.211 1446.639    0.000 1446.639     0.000 2163.654    0.000 2163.654
211.80  5241.738  150.676    0.000  150.676  1096.352 1404.253    0.000 1404.253     0.000 1921.682    0.000 1921.682
211.90  5234.613  138.912    0.000  138.912  1224.377 1273.598    0.000 1273.598    20.308 1979.689    0.000 1979.689
212.00  5302.264  163.705    0.000  163.705   896.133 1416.882    0.000 1416.882     0.000 1786.868    0.000 1786.868
212.10  5252.597  226.627    0.000  226.627   990.998 1384.617    0.000 1384.617    10.154 1914.236    0.000 1914.236
212.20  5239.681  145.803    0.000  145.803  1290.568 1198.168    0.000 1198.168     0.000 1942.294    0.000 1942.294
212.30  5341.988  148.745    0.000  148.745   932.632 1379.067    0.000 1379.067     0.000 1632.864    0.000 1632.864
212.40  5219.827  114.423    0.000  114.423  1176.849 1395.780    0.000 1395.780     0.000 1768.371    0.000 1768.371
212.50  5179.433  229.803    0.000  229.803  1036.295 1461.840    0.000 1461.840     0.000 1982.698    0.000 1982.698
212.60  5190.345  195.038    0.000  195.038  1125.350 1426.180    0.000 1426.180     0.000 1811.395    0.000 1811.395
212.70  5319.501  176.691    0.000  176.691  1177.687 1448.855    0.000 1448.855     0.000 1872.108    0.000 1872.108
212.80  5178.100  186.697    0.000  186.697  1066.918 1449.503    0.000 1449.503     0.000 1790.275    0.000 1790.275
212.90  5280.143  213.483    0.000  213.483  1113.639 1468.775    0.000 1468.775     0.000 2152.995    0.000 2152.995
213.00  5240.195  181.255    0.000  181.255  1039.059 1471.376    0.000 1471.376     0.000 2143.446    0.000 2143.446
213.10  5118.592  151.724    0.000  151.724  1183.928 1310.881    0.000 1310.881     0.000 1798.634    0.000 1798.634
213.20  5272.272  140.278    0.000  140.278   980.043 1423.337    0.000 1423.337     0.000 1798.434    0.000 1798.434
213.30  5268.738  157.120    0.000  157.120   830.688 1564.826    0.000 1564.826     0.000 2023.725    0.000 2023.725
213.40  5374.598  167.932    0.000  167.932   834.839 1649.710    0.000 1649.710     0.000 2101.323    0.000 2101.323
213.50  5288.792  182.995    0.000  182.995   823.100 1588.947    0.000 1588.947     0.000 1771.386    0.000 1771.386
213.60  5152.250  226.285    0.000  226.285  1030.055 1603.385    0.000 1603.385     0.000 2072.188    0.000 2072.188
213.70  4881.497  207.451    0.000  207.451  1053.022 1410.312    0.000 1410.312     0.000 1903.889    0.000 1903.889
213.80  5156.812  250.402    0.000  250.402  1111.863 1367.252    0.000 1367.252     0.000 1906.006    0.000 1906.006
213.90  5167.964  215.829    0.000  215.829   939.032 1439.167    0.000 1439.167     0.000 2036.580    0.000 2036.580
214.00  5432.081  172.162    0.000  172.162  1279.896 1274.451    0.000 1274.451     0.000 1925.692    0.000 1925.692
214.10  5223.574  216.497    0.000  216.497  1156.522 1256.616    0.000 1256.616     0.000 1993.667    0.000 1993.667
214.20  5398.816  170.152    0.000  170.152  1003.461 1492.376    0.000 1492.376     0.000 1801.753    0.000 1801.753
214.30  5256.998  211.377    0.000  211.377   927.708 1519.553    0.000 1519.553     0.000 1812.400    0.000 1812.400
214.40  5218.359  140.405    0.000  140.405   947.911 1392.532    0.000 1392.532     0.000 1783.051    0.000 1783.051
214.50  5310.973  118.826    0.000  118.826  1067.334 1460.082    0.000 1460.082     0.000 1902.471    0.000 1902.471
214.60  5313.737  116.431    0.000  116.431  1031.065 1452.783    0.000 1452.783     0.000 1833.808    0.000 1833.808
214.70  5337.356  168.085    0.000  168.085  1206.178 1395.195    0.000 1395.195     0.000 2000.603    0.000 2000.603
214.80  5406.635  121.679    0.000  121.679  1147.019 1180.072    0.000 1180.072     0.000 1914.531    0.000 1914.531
214.90  5452.765  118.418    0.000  118.418  1276.124 1313.121    0.000 1313.121     0.000 2083.947    0.000 2083.947
215.00  5311.030  132.781    0.000  132.781   984.165 1316.466    0.000 1316.466     0.000 1870.723    0.000 1870.723
215.10  5149.444  160.610    0.000  160.610   798.857 1432.997    0.000 1432.997     0.000 1801.848    0.000 1801.848
215.20  5307.164  141.053    0.000  141.053   864.017 1614.411    0.000 1614.411     0.000 1973.449    0.000 1973.449
215.30  5367.493  107.190    0.000  107.190   982.865 1454.310    0.000 1454.310     0.000 1964.198    0.000 1964.198
215.40  5344.131  137.240    0.000  137.240   962.413 1433.869    0.000 1433.869     0.000 2047.342    0.000 2047.342
215.50  5455.812  162.942    0.000  162.942   901.319 1417.321    0.000 1417.321     0.000 1739.919    0.000 1739.919
215.60  5447.162  214.723    0.000  214.723  1039.314 1437.377    0.000 1437.377     0.000 1777.720    0.000 1777.720
215.70  5282.128  202.534    0.000  202.534  1169.275 1154.762    0.000 1154.762     0.000 1677.087    0.000 1677.087
215.80  5381.136  217.376    0.000  217.376  1036.394 1360.049    0.000 1360.049     0.000 1989.651    0.000 1989.651
215.90  5250.179  202.397    0.000  202.397  1023.189 1558.288    0.000 1558.288     0.000 2008.833    0.000 2008.833
216.00  5315.556  207.976    0.000  207.976  1302.619 1226.951    0.000 1226.951     0.000 1992.669    0.000 1992.669
216.10  5325.575  189.653    0.000  189.653  1424.511 1052.466    0.000 1052.466    10.154 1910.127    0.000 1910.127
216.20  5156.363  180.390    0.000  180.390  1283.485 1194.687    0.000 1194.687     0.000 1964.504    0.000 1964.504
216.30  5268.170  156.307    0.000  156.307  1290.020 1150.766    0.000 1150.766    30.260 1868.998    0.000 1868.998
216.40  5539.883  189.383    0.000  189.383  1095.054 1454.071    0.000 1454.071     0.000 2244.184    0.000 2244.184
216.50  5423.498  172.168    0.000  172.168  1170.748 1401.803    0.000 1401.803     0.000 2105.354    0.000 2105.354
216.60  5304.348  221.127    0.000  221.127  1117.318 1396.506    0.000 1396.506     0.000 2114.595    0.000 2114.595
216.70  5408.492  163.348    0.000  163.348  1092.493 1338.167    0.000 1338.167     0.000 2035.177    0.000 2035.177
216.80  5467.287  154.843    0.000  154.843  1064.659 1465.414    0.000 1465.414     0.000 2192.004    0.000 2192.004
216.90  5327.352  191.721    0.000  191.721  1026.623 1445.874    0.000 1445.874     0.000 2097.807    0.000 2097.807
217.00  5435.729  198.922    0.000  198.922  1255.765 1428.978    0.000 1428.978     0.000 2515.241    0.000 2515.241
217.10  5517.721  153.236    0.000  153.236  1328.666 1231.966    0.000 1231.966     0.000 2054.393    0.000 2054.393
217.20  5408.589  148.938    0.000  148.938  1567.598 1176.899    0.000 1176.899    10.053 2264.191    0.000 2264.191
217.30  5531.141  144.885    0.000  144.885  1226.300 1418.674    0.000 1418.674     0.000 2165.963    0.000 2165.963
217.40  5315.979  185.182    0.000  185.182  1264.959 1364.855    0.000 1364.855     0.000 2252.831    0.000 2252.831
217.50  5345.187  137.860    0.000  137.860  1034.272 1485.839    0.000 1485.839     0.000 2046.738    0.000 2046.738
217.60  5393.160  173.669    0.000  173.669  1132.887 1542.423    0.000 1542.423     0.000 2239.355    0.000 2239.355
217.70  5507.264  176.611    0.000  176.611  1148.917 1560.697    0.000 1560.697     0.000 2080.227    0.000 2080.227
217.80  5432.860  173.770    0.000  173.770   984.168 1584.439    0.000 1584.439     0.000 1959.385    0.000 1959.385
217.90  5374.928  182.237    0.000  182.237  1146.096 1535.374    0.000 1535.374    20.106 2186.070    0.000 2186.070
218.00  5250.238  134.657    0.000  134.657   926.262 1618.806    0.000 1618.806    30.159 1898.661    0.000 1898.661
218.10  5248.832  125.777    0.000  125.777   947.822 1709.603    0.000 1709.603    10.053 2103.234    0.000 2103.234
218.20  5513.326  145.309    0.000  145.309  1289.224 1501.224    0.000 1501.224     0.000 2142.058    0.000 2142.058
218.30  5405.508  219.667    0.000  219.667  1168.585 1385.295    0.000 1385.295     0.000 2025.420    0.000 2025.420
218.40  5419.885  142.316    0.000  142.316   980.876 1431.752    0.000 1431.752     0.000 2048.061    0.000 2048.061
218.50  5235.954  184.746    0.000  184.746   938.027 1533.021    0.000 1533.021     0.000 2015.066    0.000 2015.066
218.60  5428.068  168.117    0.000  168.117   931.289 1686.387    0.000 1686.387     0.000 2092.587    0.000 2092.587
218.70  5291.892  117.971    0.000  117.971   774.434 1702.273    0.000 1702.273     0.000 1742.025    0.000 1742.025
218.80  5240.973  192.327    0.000  192.327   992.453 1656.025    0.000 1656.025     0.000 1889.206    0.000 1889.206
218.90  5202.837  174.159    0.000  174.159   796.518 1755.470    0.000 1755.470    10.053 2093.581    0.000 2093.581
219.00  5177.630  299.479    0.000  299.479   641.941 2007.035    0.000 2007.035     0.000 1951.825    0.000 1951.825
219.10  5278.404  234.651    0.000  234.651   685.546 1894.453    0.000 1894.453     0.000 1900.663    0.000 1900.663
219.20  5114.460  301.626    0.000  301.626   754.367 1816.627    0.000 1816.627     0.000 1902.771    0.000 1902.771
219.30  5031.979  255.411    0.000  255.411   647.381 1969.171    0.000 1969.171     0.000 2153.705    0.000 2153.705
219.40  5281.660  299.625    0.000  299.625   645.105 2002.665    0.000 2002.665     0.000 2030.044    0.000 2030.044
219.50  5371.026  290.008    0.000  290.008   562.151 1990.214    0.000 1990.214     0.000 1670.844    0.000 1670.844
219.60  5344.026  285.475    0.000  285.475   887.113 1796.791    0.000 1796.791     0.000 1911.716    0.000 1911.716
219.70  5242.409  301.259    0.000  301.259   893.081 1729.463    0.000 1729.463     0.000 2001.205    0.000 2001.205
219.80  5114.215  291.361    0.000  291.361   920.964 1708.697    0.000 1708.697    20.106 1860.949    0.000 1860.949
219.90  5119.753  286.689    0.000  286.689   837.459 1846.883    0.000 1846.883     0.000 2112.079    0.000 2112.079
220.00  5286.345  268.518    0.000  268.518   977.687 1787.801    0.000 1787.801    10.053 2153.099    0.000 2153.099
220.10  5077.613  348.332    0.000  348.332   979.435 1630.840    0.000 1630.840     0.000 1700.199    0.000 1700.199
220.20  5162.952  354.998    0.000  354.998  1064.718 1600.769    0.000 1600.769     0.000 2031.859    0.000 2031.859
220.30  4867.470  395.821    0.000  395.821   894.128 1712.735    0.000 1712.735     0.000 1956.452    0.000 1956.452
220.40  5065.729  338.566    0.000  338.566   959.544 1637.977    0.000 1637.977     0.000 1873.817    0.000 1873.817
220.50  5252.591  318.585    0.000  318.585   888.645 1692.725    0.000 1692.725     0.000 1994.051    0.000 1994.051
220.60  5218.991  306.236    0.000  306.236  1129.699 1547.082    0.000 1547.082    10.053 2173.610    0.000 2173.610
220.70  5203.591  275.153    0.000  275.153   875.312 1573.291    0.000 1573.291     0.000 1854.733    0.000 1854.733
220.80  5365.132  297.350    0.000  297.350   900.492 1690.709    0.000 1690.709     0.000 1940.572    0.000 1940.572
220.90  5254.136  308.987    0.000  308.987  1040.431 1548.857    0.000 1548.857     0.000 1898.152    0.000 1898.152
221.00  4999.728  342.702    0.000  342.702   756.041 1607.819    0.000 1607.819     0.000 1720.207    0.000 1720.207
221.10  5172.584  324.175    0.000  324.175   914.236 1448.097    0.000 1448.097     0.000 1645.220    0.000 1645.220
221.20  5019.460  288.438    0.000  288.438   769.476 1587.639    0.000 1587.639     0.000 1681.101    0.000 1681.101
221.30  5066.943  290.607    0.000  290.607   911.292 1724.502    0.000 1724.502     0.000 1871.912    0.000 1871.912
221.40  5190.477  212.000    0.000  212.000   890.623 1806.208    0.000 1806.208     0.000 2214.014    0.000 2214.014
221.50  5188.649  303.763    0.000  303.763   803.591 1925.612    0.000 1925.612     0.000 2309.138    0.000 2309.138
221.60  5195.551  323.537    0.000  323.537   852.291 1751.018    0.000 1751.018     0.000 1994.463    0.000 1994.463
221.70  5120.268  321.449    0.000  321.449  1036.384 1587.887    0.000 1587.887    30.462 1976.269    0.000 1976.269
221.80  4891.515  306.869    0.000  306.869   818.707 1663.810    0.000 1663.810     0.000 1807.881    0.000 1807.881
221.90  5073.020  186.434    0.000  186.434   797.141 1606.114    0.000 1606.114     0.000 1809.489    0.000 1809.489
222.00  5021.194  337.597    0.000  337.597   797.338 1876.791    0.000 1876.791     0.000 1946.517    0.000 1946.517
222.10  5029.499  350.190    0.000  350.190   936.471 1618.187    0.000 1618.187     0.000 1824.159    0.000 1824.159
222.20  4912.938  319.865    0.000  319.865   837.336 1743.632    0.000 1743.632     0.000 1903.378    0.000 1903.378
222.30  4813.711  346.263    0.000  346.263   784.819 1719.618    0.000 1719.618     0.000 1941.883    0.000 1941.883
222.40  4903.800  333.249    0.000  333.249   701.509 1777.246    0.000 1777.246    20.308 1783.445    0.000 1783.445
222.50  5030.518  125.810    0.000  125.810   726.916 1658.707    0.000 1658.707     0.000 1810.890    0.000 1810.890
222.60  5111.976  141.326    0.000  141.326   659.083 1807.475    0.000 1807.475     0.000 1683.911    0.000 1683.911
222.70  5140.816  158.148    0.000  158.148  1017.043 1427.103    0.000 1427.103     0.000 1622.084    0.000 1622.084
222.80  5270.562  445.461    0.000  445.461   780.196 2011.674    0.000 2011.674     0.000 2926.018    0.000 2926.018
222.90  5279.725  484.491    0.000  484.491   760.255 2090.817    0.000 2090.817     0.000 2754.689    0.000 2754.689
223.00  5419.246  395.583    0.000  395.583   793.300 2096.283    0.000 2096.283     0.000 2856.844    0.000 2856.844
223.10  5460.117  420.944    0.000  420.944   625.320 2162.795    0.000 2162.795     0.000 2813.795    0.000 2813.795
223.20  5474.673  386.461    0.000  386.461   697.369 2035.867    0.000 2035.867     0.000 2798.410    0.000 2798.410
223.30  5577.469  459.329    0.000  459.329   855.496 2250.252    0.000 2250.252    40.616 3021.114    0.000 3021.114
223.40  5444.800  517.089    0.000  517.089   791.222 2244.755    0.000 2244.755     0.000 3036.312  110.888 2925.424
223.50  5458.082  430.553    0.000  430.553   788.097 2200.904    0.000 2200.904     0.000 2689.770    0.000 2689.770
223.60  5546.669  381.119    0.000  381.119   732.107 2215.812    0.000 2215.812     0.000 3024.335    0.000 3024.335
223.70  5419.062  485.473    0.000  485.473   914.704 2006.172    0.000 2006.172    10.154 3150.700    0.000 3150.700
223.80  5684.034  397.402    0.000  397.402   879.414 2312.051    0.000 2312.051    50.769 3410.572    0.000 3410.572
223.90  5465.792  409.218    0.000  409.218   595.316 2445.411    0.000 2445.411     0.000 3210.406    0.000 3210.406
224.00  5406.248  394.579    0.000  394.579   440.290 2386.833    0.000 2386.833     0.000 3115.010    0.000 3115.010
224.10  5496.125  443.540    0.000  443.540   688.625 2511.812    0.000 2511.812     0.000 3229.307    0.000 3229.307
224.20  5361.205  442.311    0.000  442.311   660.914 2277.020    0.000 2277.020     0.000 2973.461    0.000 2973.461
224.30  5320.046  503.532    0.000  503.532   737.035 2525.626    0.000 2525.626     0.000 3372.974    0.000 3372.974
224.40  5281.360  434.850    0.000  434.850   654.908 2428.567    0.000 2428.567     0.000 3240.372    0.000 3240.372
224.50  5355.194  479.220    0.000  479.220   618.403 2470.777    0.000 2470.777     0.000 3108.172    0.000 3108.172
224.60  5168.699  436.925    0.000  436.925   623.388 2415.540    0.000 2415.540     0.000 3278.875    0.000 3278.875
224.70  5167.450  443.317    0.000  443.317   603.283 2417.760    0.000 2417.760     0.000 3275.768    0.000 3275.768
224.80  5193.170  493.749    0.000  493.749   581.615 2446.007    0.000 2446.007     0.000 3001.918    0.000 3001.918
224.90  5303.564  357.350    0.000  357.350   560.390 2490.732    0.000 2490.732     0.000 2903.094    0.000 2903.094
225.00  5188.633  375.169    0.000  375.169   685.686 2433.731    0.000 2433.731     0.000 3103.041    0.000 3103.041
225.10  5202.896  555.900    0.000  555.900   723.259 2318.747    0.000 2318.747     0.000 3126.174    0.000 3126.174
225.20  5193.181  409.470    0.000  409.470   617.889 2335.831    0.000 2335.831     0.000 2532.824    0.000 2532.824
225.30  5310.389  409.459    0.000  409.459   706.004 2236.955    0.000 2236.955     0.000 2838.343    0.000 2838.343
225.40  5230.869  478.624    0.000  478.624   734.409 2138.213    0.000 2138.213     0.000 2852.719    0.000 2852.719
225.50  5221.812  534.376    0.000  534.376   711.925 2259.852    0.000 2259.852     0.000 2876.535    0.000 2876.535
225.60  5267.963  524.543    0.000  524.543   865.668 2140.206    0.000 2140.206     0.000 2722.241    0.000 2722.241
225.70  5219.003  536.833    0.000  536.833   706.741 2195.695    0.000 2195.695     0.000 2906.087    0.000 2906.087
225.80  5335.997  497.553    0.000  497.553   862.818 2288.258    0.000 2288.258     0.000 3039.508    0.000 3039.508
225.90  5136.223  567.109    0.000  567.109   649.713 2458.475    0.000 2458.475     0.000 2957.182    0.000 2957.182
226.00  5320.553  453.531    0.000  453.531   584.765 2515.237    0.000 2515.237     0.000 2987.232    0.000 2987.232
226.10  5234.360  577.835    0.000  577.835   655.327 2495.805    0.000 2495.805     0.000 2987.817    0.000 2987.817
226.20  5353.692  553.567    0.000  553.567   845.529 2342.254    0.000 2342.254     0.000 3175.431    0.000 3175.431
226.30  5369.728  409.708    0.000  409.708   815.469 2330.346    0.000 2330.346     0.000 3232.937    0.000 3232.937
226.40  5318.029  440.126    0.000  440.126   895.109 2257.305    0.000 2257.305     0.000 2963.494    0.000 2963.494
226.50  5295.462  395.267    0.000  395.267   675.307 2457.582    0.000 2457.582     0.000 2953.148    0.000 2953.148
226.60  5316.336  440.036    0.000  440.036   720.179 2434.181    0.000 2434.181     0.000 3135.307    0.000 3135.307
226.70  5370.000  531.080    0.000  531.080   509.972 2552.244    0.000 2552.244     0.000 3342.501    0.000 3342.501
226.80  5420.546  511.070    0.000  511.070   544.053 2598.417    0.000 2598.417     0.000 3360.295    0.000 3360.295
226.90  5307.287  581.937    0.000  581.937   484.935 2536.702    0.000 2536.702     0.000 3150.692    0.000 3150.692
227.00  5243.881  572.661    0.000  572.661   334.927 2684.138    0.000 2684.138     0.000 3188.181    0.000 3188.181
227.10  5104.838  687.893    0.000  687.893   705.662 2458.469    0.000 2458.469     0.000 3239.864    0.000 3239.864
227.20  5134.636  695.091    0.000  695.091   944.006 2171.014    0.000 2171.014    10.154 3294.164    0.000 3294.164
227.30  5226.532  662.220    0.000  662.220   997.516 1953.384    0.000 1953.384     0.000 3261.272    0.000 3261.272
227.40  5041.616  693.554    0.000  693.554   718.577 2242.476    0.000 2242.476     0.000 3085.237    0.000 3085.237
227.50  5117.851  634.525    0.000  634.525   745.047 2050.226    0.000 2050.226     0.000 2891.925    0.000 2891.925
227.60  5206.666  604.569    0.000  604.569   775.834 2034.797    0.000 2034.797     0.000 2959.992    0.000 2959.992
227.70  5133.349  562.054    0.000  562.054   640.248 2096.305    0.000 2096.305     0.000 2545.196    0.000 2545.196
227.80  4959.779  653.952    0.000  653.952   714.479 2178.331    0.000 2178.331     0.000 2915.439    0.000 2915.439
227.90  5078.146  668.807    0.000  668.807   869.125 2097.427    0.000 2097.427     0.000 3066.753    0.000 3066.753
228.00  5155.555  520.321    0.000  520.321   743.922 1890.913    0.000 1890.913     0.000 2620.585    0.000 2620.585
228.10  4943.218  708.935    0.000  708.935   494.766 2232.633    0.000 2232.633     0.000 2619.389    0.000 2619.389
228.20  5046.219  630.182    0.000  630.182   582.526 2220.379    0.000 2220.379     0.000 2762.441    0.000 2762.441
228.30  4897.236  670.152    0.000  670.152   656.744 2137.900    0.000 2137.900     0.000 2590.425    0.000 2590.425
228.40  5207.460  571.983    0.000  571.983   744.408 1944.921    0.000 1944.921     0.000 3020.415    0.000 3020.415
228.50  5333.925  529.313    0.000  529.313   870.104 1944.940    0.000 1944.940     0.000 2964.798    0.000 2964.798
228.60  5299.411  650.465    0.000  650.465   833.999 2099.181    0.000 2099.181     0.000 3159.049    0.000 3159.049
228.70  5144.577  660.181    0.000  660.181   711.536 2183.641    0.000 2183.641     0.000 3197.654    0.000 3197.654
228.80  5271.900  613.384    0.000  613.384   626.662 2389.384    0.000 2389.384     0.000 3288.529    0.000 3288.529
228.90  5237.374  639.095    0.000  639.095   774.071 2206.517    0.000 2206.517    20.106 3305.906    0.000 3305.906
229.00  5199.993  609.044    0.000  609.044   917.558 1998.115    0.000 1998.115    20.106 3076.890    0.000 3076.890
229.10  5315.879  564.856    0.000  564.856  1047.155 1717.721    0.000 1717.721     0.000 3064.923    0.000 3064.923
229.20  5352.038  545.407    0.000  545.407   865.065 2074.268    0.000 2074.268     0.000 3157.620    0.000 3157.620
229.30  5132.455  605.424    0.000  605.424   696.005 2205.246    0.000 2205.246     0.000 2992.860    0.000 2992.860
229.40  5150.442  685.305    0.000  685.305   677.841 2229.647    0.000 2229.647     9.953 3154.807    0.000 3154.807
229.50  5203.758  565.411    0.000  565.411   690.805 2044.188    0.000 2044.188     0.000 2970.733    0.000 2970.733
229.60  5382.385  519.158    0.000  519.158   741.124 2000.196    0.000 2000.196     0.000 2927.306    0.000 2927.306
229.70  5513.218  493.685    0.000  493.685   710.383 2122.227    0.000 2122.227    10.053 2925.094    0.000 2925.094
229.80  5382.688  539.061    0.000  539.061   730.154 2124.684    0.000 2124.684     0.000 2987.737    0.000 2987.737
229.90  5194.474  624.150    0.000  624.150   413.429 2183.893    0.000 2183.893     0.000 2671.971    0.000 2671.971
230.00  5283.322  634.638    0.000  634.638   409.226 2419.561    0.000 2419.561     0.000 3076.190    0.000 3076.190
230.10  5172.632  564.474    0.000  564.474   676.754 2112.804    0.000 2112.804     0.000 3038.592    0.000 3038.592
230.20  5266.031  532.508    0.000  532.508   659.388 2277.037    0.000 2277.037     0.000 2956.355    0.000 2956.355
230.30  5167.780  621.453    0.000  621.453   490.076 2368.567    0.000 2368.567     0.000 2899.463    0.000 2899.463
230.40  5178.904  659.950    0.000  659.950   361.294 2545.031    0.000 2545.031     0.000 3107.965    0.000 3107.965
230.50  5199.103  653.214    0.000  653.214   390.646 2278.490    0.000 2278.490     0.000 2836.523    0.000 2836.523
230.60  5060.703  590.493    0.000  590.493   530.639 2132.190    0.000 2132.190     0.000 2969.932    0.000 2969.932
230.70  5227.450  551.542    0.000  551.542   722.501 1983.355    0.000 1983.355     0.000 3060.212    0.000 3060.212
230.80  5356.732  559.882    0.000  559.882   530.171 2399.609    0.000 2399.609     0.000 3436.119    0.000 3436.119
230.90  5182.062  685.625    0.000  685.625   583.134 2316.517    0.000 2316.517     0.000 3321.897    0.000 3321.897
231.00  5151.077  661.851    0.000  661.851   522.781 2270.742    0.000 2270.742     0.000 2979.988    0.000 2979.988
231.10  5087.067  619.342    0.000  619.342   581.190 2141.599    0.000 2141.599     0.000 2915.845    0.000 2915.845
231.20  5264.775  586.397    0.000  586.397   624.816 2249.602    0.000 2249.602     0.000 2819.238    0.000 2819.238
231.30  5236.818  599.657    0.000  599.657   546.129 2230.906    0.000 2230.906     0.000 2910.033    0.000 2910.033
231.40  5172.149  601.362    0.000  601.362   616.683 2135.834    0.000 2135.834     0.000 2821.062    0.000 2821.062
231.50  5102.131  578.502    0.000  578.502   406.876 2595.938    0.000 2595.938     0.000 3206.896    0.000 3206.896
231.60  4979.637  633.069    0.000  633.069   415.693 2395.477    0.000 2395.477     0.000 2946.415    0.000 2946.415
231.70  5121.091  566.198    0.000  566.198   384.043 2556.297    0.000 2556.297     0.000 2905.701    0.000 2905.701
231.80  5165.004  546.398    0.000  546.398   292.262 2467.765    0.000 2467.765     0.000 2828.686    0.000 2828.686
231.90  5022.687  562.526    0.000  562.526   505.080 2417.814    0.000 2417.814     0.000 3054.772    0.000 3054.772
232.00  5059.414  533.208    0.000  533.208   527.994 2255.287    0.000 2255.287     0.000 2731.563    0.000 2731.563
232.10  5223.634  500.163    0.000  500.163   522.126 2180.782    0.000 2180.782     0.000 2736.190    0.000 2736.190
232.20  5105.023  558.026    0.000  558.026   775.809 1929.461    0.000 1929.461     0.000 2753.479    0.000 2753.479
232.30  5048.910  654.107    0.000  654.107   320.617 2406.893    0.000 2406.893     0.000 2699.093    0.000 2699.093
232.40  4950.600  735.331    0.000  735.331   251.966 2448.757    0.000 2448.757     0.000 2692.362    0.000 2692.362
232.50  5079.994  641.897    0.000  641.897   387.328 2260.528    0.000 2260.528     0.000 2550.711    0.000 2550.711
232.60  5014.337  619.928    0.000  619.928   381.575 2319.464    0.000 2319.464     0.000 2557.742    0.000 2557.742
232.70  4979.592  695.317    0.000  695.317   428.228 2274.228    0.000 2274.228     0.000 2543.872    0.000 2543.872
232.80  4820.377  706.023    0.000  706.023   637.209 2032.850    0.000 2032.850     0.000 2598.967    0.000 2598.967
232.90  5014.295  673.303    0.000  673.303   534.190 2136.960    0.000 2136.960     0.000 2554.331    0.000 2554.331
233.00  4848.162  701.860    0.000  701.860   411.922 2108.756    0.000 2108.756     0.000 2395.405    0.000 2395.405
233.10  4686.609  741.385    0.000  741.385   553.520 2275.890    0.000 2275.890     0.000 2919.755    0.000 2919.755
233.20  4730.780  721.752    0.000  721.752   557.663 2196.981    0.000 2196.981     0.000 2760.514    0.000 2760.514
233.30  4958.770  782.168    0.000  782.168   663.010 2206.950    0.000 2206.950     0.000 2919.769    0.000 2919.769
233.40  4938.670  718.871    0.000  718.871   465.367 2297.203    0.000 2297.203     0.000 2837.017    0.000 2837.017
233.50  4991.091  797.722    0.000  797.722   512.999 2267.780    0.000 2267.780     9.953 3104.352    0.000 3104.352
233.60  5024.165  647.840    0.000  647.840   557.826 2168.871    0.000 2168.871     0.000 2838.832    0.000 2838.832
233.70  5054.302  645.010    0.000  645.010   476.207 2122.440    0.000 2122.440     0.000 2569.519    0.000 2569.519
233.80  5000.828  637.951    0.000  637.951   486.414 2222.938    0.000 2222.938     0.000 2883.874    0.000 2883.874
233.90  5271.421  584.143    0.000  584.143   609.892 2236.688    0.000 2236.688     0.000 3131.986    0.000 3131.986
234.00  5029.086  695.162    0.000  695.162   618.837 2141.269    0.000 2141.269     0.000 2808.873    0.000 2808.873
234.10  5097.468  683.005    0.000  683.005   638.850 2166.875    0.000 2166.875     0.000 2886.498    0.000 2886.498
234.20  5067.294  704.734    0.000  704.734   562.011 2193.576    0.000 2193.576     0.000 2820.029    0.000 2820.029
234.30  4953.047  692.709    0.000  692.709   628.206 2094.775    0.000 2094.775     0.000 2570.619    0.000 2570.619
234.40  5142.337  671.520    0.000  671.520   486.447 2468.486    0.000 2468.486     0.000 3013.064    0.000 3013.064
234.50  5064.775  796.389    0.000  796.389   358.623 2354.056    0.000 2354.056     0.000 2729.073    0.000 2729.073
234.60  4982.901  721.370    0.000  721.370   341.246 2422.757    0.000 2422.757     0.000 2775.605    0.000 2775.605
234.70  4973.776  719.687    0.000  719.687   302.508 2566.263    0.000 2566.263     0.000 2667.750    0.000 2667.750
234.80  4758.537  823.306    0.000  823.306   530.556 2189.623    0.000 2189.623     0.000 2724.233    0.000 2724.233
234.90  4912.208  719.563    0.000  719.563   402.766 2498.434    0.000 2498.434     0.000 2960.490    0.000 2960.490
235.00  4976.130  684.411    0.000  684.411   391.392 2462.962    0.000 2462.962     0.000 2849.985    0.000 2849.985
235.10  4991.396  706.340    0.000  706.340   409.890 2383.710    0.000 2383.710     0.000 2905.186    0.000 2905.186
235.20  4906.549  770.076    0.000  770.076   402.330 2368.401    0.000 2368.401     0.000 3038.604    0.000 3038.604
235.30  5024.182  710.185    0.000  710.185   316.121 2399.539    0.000 2399.539    10.154 2776.205    0.000 2776.205
235.40  5088.440  709.250    0.000  709.250   304.315 2402.408    0.000 2402.408     0.000 2793.492    0.000 2793.492
235.50  5031.926  713.649    0.000  713.649   440.105 2207.453    0.000 2207.453     0.000 2689.445    0.000 2689.445
235.60  5248.163  703.795    0.000  703.795   436.141 2449.761    0.000 2449.761     0.000 3167.979    0.000 3167.979
235.70  5110.260  701.792    0.000  701.792   423.984 2336.956    0.000 2336.956     0.000 2878.450    0.000 2878.450
235.80  5021.953  747.665    0.000  747.665   556.626 2176.339    0.000 2176.339     0.000 3007.034    0.000 3007.034
235.90  5055.292  751.652    0.000  751.652   499.818 2167.213    0.000 2167.213     0.000 2927.217    0.000 2927.217
236.00  4991.174  836.134    0.000  836.134   511.362 2278.679    0.000 2278.679     0.000 3063.138    0.000 3063.138
236.10  4691.286  822.592    0.000  822.592   282.920 2453.599    0.000 2453.599     0.000 2814.418    0.000 2814.418
236.20  4815.954  821.505    0.000  821.505   333.283 2380.193    0.000 2380.193     0.000 2509.000    0.000 2509.000
236.30  4891.574  723.819    0.000  723.819   218.633 2407.275    0.000 2407.275     0.000 2828.302    0.000 2828.302
236.40  5004.925  707.730    0.000  707.730   313.267 2362.867    0.000 2362.867     0.000 2963.192    0.000 2963.192
236.50  4888.563  706.447    0.000  706.447   452.915 2033.354    0.000 2033.354     0.000 2805.456    0.000 2805.456
236.60  5051.315  703.811    0.000  703.811   387.455 2264.441    0.000 2264.441     0.000 2760.113    0.000 2760.113
236.70  5202.904  688.917    0.000  688.917   374.261 2351.863    0.000 2351.863     0.000 2896.242    0.000 2896.242
236.80  5123.042  732.982    0.000  732.982   482.056 2304.499    0.000 2304.499     0.000 2771.296    0.000 2771.296
236.90  4668.407  769.088    0.000  769.088   212.535 2489.979    0.000 2489.979     0.000 2847.177    0.000 2847.177
237.00  5018.054  777.702    0.000  777.702   257.282 2629.120    0.000 2629.120     0.000 3016.571    0.000 3016.571
237.10  5008.419  727.714    0.000  727.714   263.726 2541.244    0.000 2541.244     0.000 2583.083    0.000 2583.083
237.20  4993.521  743.643    0.000  743.643   264.504 2484.456    0.000 2484.456     0.000 2499.240    0.000 2499.240
237.30  5145.975  633.439    0.000  633.439   250.883 2467.701    0.000 2467.701     0.000 2632.363    0.000 2632.363
237.40  4995.366  681.312    0.000  681.312   216.381 2493.349    0.000 2493.349     0.000 2475.319    0.000 2475.319
237.50  5118.653  657.571    0.000  657.571   280.019 2269.148    0.000 2269.148     0.000 2553.838    0.000 2553.838
237.60  4942.481  697.890    0.000  697.890   283.357 2377.872    0.000 2377.872     0.000 2823.574    0.000 2823.574
237.70  4970.257  687.097    0.000  687.097   401.681 2287.023    0.000 2287.023     0.000 2850.715    0.000 2850.715
237.80  5180.787  621.310    0.000  621.310   350.059 2367.304    0.000 2367.304     0.000 2582.789    0.000 2582.789
237.90  5128.016  576.983    0.000  576.983   542.623 2037.636    0.000 2037.636     0.000 2466.584    0.000 2466.584
238.00  5260.352  528.247    0.000  528.247   526.967 1937.699    0.000 1937.699     0.000 2301.996    0.000 2301.996
238.10  5123.315  488.623    0.000  488.623   627.782 2015.947    0.000 2015.947     0.000 2481.745    0.000 2481.745
238.20  5191.367  499.329    0.000  499.329   404.017 2135.306    0.000 2135.306     0.000 2463.448    0.000 2463.448
238.30  5002.890  498.064    0.000  498.064   305.225 2106.195    0.000 2106.195     0.000 2359.397    0.000 2359.397
238.40  5065.534  438.179    0.000  438.179   408.415 2128.432    0.000 2128.432     0.000 2711.564    0.000 2711.564
238.50  5214.811  415.860    0.000  415.860   315.809 2246.253    0.000 2246.253     0.000 2528.896    0.000 2528.896
238.60  5209.711  472.491    0.000  472.491   219.186 2494.622    0.000 2494.622     0.000 2675.976    0.000 2675.976
238.70  5273.167  421.052    0.000  421.052   449.706 2231.036    0.000 2231.036     0.000 2421.223    0.000 2421.223
238.80  5202.820  475.073    0.000  475.073   447.068 2248.759    0.000 2248.759     0.000 2723.023    0.000 2723.023
238.90  5203.123  433.334    0.000  433.334   417.799 2345.048    0.000 2345.048     0.000 2844.583    0.000 2844.583
239.00  5273.055  430.956    0.000  430.956   509.972 2221.240    0.000 2221.240     0.000 2740.822    0.000 2740.822
239.10  5320.854  401.950    0.000  401.950   618.711 2192.804    0.000 2192.804     0.000 2993.345    0.000 2993.345
239.20  5131.779  401.375    0.000  401.375   703.962 2111.919    0.000 2111.919     0.000 3088.775    0.000 3088.775
239.30  5392.390  385.684    0.000  385.684   688.443 2063.293    0.000 2063.293     0.000 2664.632    0.000 2664.632
239.40  5341.182  408.802    0.000  408.802   785.851 2033.023    0.000 2033.023     0.000 2887.208    0.000 2887.208
239.50  5254.251  325.433    0.000  325.433   878.980 1688.650    0.000 1688.650     0.000 2651.666    0.000 2651.666
239.60  5218.787  362.575    0.000  362.575   783.070 1821.563    0.000 1821.563     0.000 2776.209    0.000 2776.209
239.70  5362.825  376.092    0.000  376.092   911.745 2090.844    0.000 2090.844     0.000 3247.321    0.000 3247.321
239.80  5223.831  390.651    0.000  390.651   611.576 2036.111    0.000 2036.111     0.000 2624.311    0.000 2624.311
239.90  5157.820  406.994    0.000  406.994   525.419 2178.510    0.000 2178.510     0.000 2484.278    0.000 2484.278
240.00  5119.516  359.528    0.000  359.528   810.853 1870.087    0.000 1870.087     0.000 2317.087    0.000 2317.087
240.10  5042.235  444.962    0.000  444.962   807.306 1783.808    0.000 1783.808     0.000 2816.140    0.000 2816.140
240.20  5191.810  477.144    0.000  477.144  1037.073 1634.426    0.000 1634.426     0.000 2439.114    0.000 2439.114
240.30  5160.420  454.150    0.000  454.150   759.536 1831.524    0.000 1831.524     0.000 2553.240    0.000 2553.240
240.40  4968.439  504.190    0.000  504.190   768.694 1770.558    0.000 1770.558     0.000 2675.687    0.000 2675.687
240.50  4983.301  490.866    0.000  490.866  1107.177 1603.386    0.000 1603.386    10.154 2611.733    0.000 2611.733
240.60  5139.894  454.304    0.000  454.304   966.830 1623.798    0.000 1623.798    60.923 2550.324    0.000 2550.324
240.70  5272.218  439.458    0.000  439.458   902.528 1795.387    0.000 1795.387     0.000 2650.244    0.000 2650.244
240.80  5424.457  411.355    0.000  411.355   700.946 1972.824    0.000 1972.824     0.000 2481.767    0.000 2481.767
240.90  4886.537  495.208    0.000  495.208   722.820 1892.883    0.000 1892.883     0.000 2556.457    0.000 2556.457
241.00  5032.615  503.699    0.000  503.699   564.874 2015.953    0.000 2015.953     0.000 2200.454    0.000 2200.454
241.10  5167.319  468.636    0.000  468.636   556.502 2098.024    0.000 2098.024     0.000 2460.456    0.000 2460.456
241.20  5061.169  459.590    0.000  459.590   670.017 1934.576    0.000 1934.576     0.000 2549.906    0.000 2549.906
241.30  5214.185  427.734    0.000  427.734   963.483 1687.060    0.000 1687.060    20.308 2710.968    0.000 2710.968
241.40  5267.141  520.817    0.000  520.817   839.014 1954.482    0.000 1954.482    20.308 2591.123    0.000 2591.123
241.50  5142.685  481.039    0.000  481.039   909.706 1962.540    0.000 1962.540     0.000 3103.435    0.000 3103.435
241.60  5103.077  506.888    0.000  506.888   944.726 1860.783    0.000 1860.783     0.000 2870.613    0.000 2870.613
241.70  5280.392  477.787    0.000  477.787   995.161 1829.167    0.000 1829.167     0.000 2864.566    0.000 2864.566
241.80  5110.986  473.179    0.000  473.179   770.011 1810.840    0.000 1810.840     0.000 2475.112    0.000 2475.112
241.90  5230.381  456.705    0.000  456.705   811.890 1842.089    0.000 1842.089     0.000 2443.638    0.000 2443.638
242.00  5192.764  517.709    0.000  517.709   791.839 1775.896    0.000 1775.896     0.000 2728.649    0.000 2728.649
242.10  5287.989  523.172    0.000  523.172   754.743 1755.847    0.000 1755.847     0.000 2759.919    0.000 2759.919
242.20  5228.086  502.729    0.000  502.729   832.825 1870.364    0.000 1870.364     0.000 3273.331    0.000 3273.331
242.30  5271.407  487.529    0.000  487.529   975.727 1803.086    0.000 1803.086     0.000 3083.438    0.000 3083.438
242.40  5275.225  519.839    0.000  519.839  1022.747 1794.636    0.000 1794.636     0.000 3052.984    0.000 3052.984
242.50  5284.268  400.009    0.000  400.009  1163.626 1546.017    0.000 1546.017     0.000 2795.405    0.000 2795.405
242.60  5394.921  435.715    0.000  435.715  1190.547 1623.577    0.000 1623.577    81.231 2974.145    0.000 2974.145
242.70  5301.237  421.292    0.000  421.292  1198.608 1481.658    0.000 1481.658    30.462 2993.166    0.000 2993.166
242.80  5324.259  390.200    0.000  390.200  1051.146 1656.071    0.000 1656.071    81.231 2743.746    0.000 2743.746
242.90  5233.445  408.085    0.000  408.085  1070.674 1523.387    0.000 1523.387    30.462 2756.209    0.000 2756.209
243.00  5413.739  375.099    0.000  375.099  1043.031 1672.389    0.000 1672.389     0.000 3196.220    0.000 3196.220
243.10  5044.594  374.656    0.000  374.656  1020.124 1612.563    0.000 1612.563     0.000 2736.792    0.000 2736.792
243.20  5297.601  399.372    0.000  399.372   923.424 1764.307    0.000 1764.307     0.000 2767.167    0.000 2767.167
243.30  5278.709  390.290    0.000  390.290  1075.074 1576.020    0.000 1576.020    20.308 2794.295    0.000 2794.295
243.40  5424.203  415.212    0.000  415.212  1020.733 1743.891    0.000 1743.891    10.154 2964.910    0.000 2964.910
243.50  5307.335  489.137    0.000  489.137   786.671 1777.107    0.000 1777.107     0.000 2847.889    0.000 2847.889
243.60  5257.987  566.856    0.000  566.856   815.559 1914.159    0.000 1914.159     0.000 2991.156    0.000 2991.156
243.70  5481.709  530.889    0.000  530.889   998.735 1705.314    0.000 1705.314     0.000 2984.801    0.000 2984.801
243.80  5340.438  521.052    0.000  521.052   779.542 1939.511    0.000 1939.511     0.000 3231.612    0.000 3231.612
243.90  5506.632  476.046    0.000  476.046   722.213 2018.577    0.000 2018.577     0.000 3058.520    0.000 3058.520
244.00  5308.115  513.648    0.000  513.648   676.331 1892.825    0.000 1892.825     0.000 2756.516    0.000 2756.516
244.10  5282.851  558.661    0.000  558.661   629.687 2040.667    0.000 2040.667     0.000 2957.966    0.000 2957.966
244.20  5277.504  528.245    0.000  528.245   659.482 2042.587    0.000 2042.587     0.000 2962.514    0.000 2962.514
244.30  5297.628  536.404    0.000  536.404   800.639 2066.540    0.000 2066.540     0.000 3027.648    0.000 3027.648
244.40  5137.312  533.340    0.000  533.340   626.710 2112.095    0.000 2112.095     0.000 2987.431    0.000 2987.431
244.50  5357.190  539.288    0.000  539.288   717.241 2045.261    0.000 2045.261     0.000 2841.159    0.000 2841.159
244.60  5300.657  478.485    0.000  478.485   627.182 2116.634    0.000 2116.634     0.000 3126.664    0.000 3126.664
244.70  5134.663  521.039    0.000  521.039   597.624 2053.964    0.000 2053.964     0.000 2627.335    0.000 2627.335
244.80  5251.107  546.607    0.000  546.607   595.204 2001.112    0.000 2001.112     0.000 2491.319    0.000 2491.319
244.90  5138.668  563.076    0.000  563.076   339.514 2142.180    0.000 2142.180     0.000 2529.217    0.000 2529.217
245.00  5200.689  534.096    0.000  534.096   308.212 2422.125    0.000 2422.125     0.000 2848.706    0.000 2848.706
245.10  5131.619  542.834    0.000  542.834   255.249 2473.108    0.000 2473.108     0.000 2915.254    0.000 2915.254
245.20  5251.501  509.894    0.000  509.894   229.227 2394.182    0.000 2394.182     0.000 2900.788    0.000 2900.788
245.30  5225.942  486.812    0.000  486.812   375.441 2316.981    0.000 2316.981     0.000 2629.036    0.000 2629.036
245.40  5390.128  409.554    0.000  409.554   344.783 2524.062    0.000 2524.062     0.000 2792.512    0.000 2792.512
245.50  5214.083  479.284    0.000  479.284   375.483 2228.869    0.000 2228.869     0.000 2493.718    0.000 2493.718
245.60  5110.163  516.029    0.000  516.029   453.601 2298.238    0.000 2298.238     0.000 2802.360    0.000 2802.360
245.70  5295.850  449.642    0.000  449.642   514.735 2216.018    0.000 2216.018     0.000 2839.053    0.000 2839.053
245.80  5041.396  512.474    0.000  512.474   608.894 2089.410    0.000 2089.410     0.000 2615.271    0.000 2615.271
245.90  5184.125  437.818    0.000  437.818   631.120 2052.543    0.000 2052.543     0.000 2652.651    0.000 2652.651
246.00  5235.488  443.913    0.000  443.913   658.643 2095.664    0.000 2095.664     0.000 2499.243    0.000 2499.243
246.10  5361.470  464.745    0.000  464.745   688.692 2017.717    0.000 2017.717     0.000 2317.787    0.000 2317.787
246.20  5325.482  407.144    0.000  407.144   486.147 2243.053    0.000 2243.053     0.000 2407.458    0.000 2407.458
246.30  5297.423  431.665    0.000  431.665   406.126 2287.097    0.000 2287.097     0.000 2596.857    0.000 2596.857
246.40  5154.299  596.140    0.000  596.140   296.015 2533.489    0.000 2533.489     0.000 2956.462    0.000 2956.462
246.50  5302.977  574.488    0.000  574.488   299.385 2610.476    0.000 2610.476     0.000 2773.385    0.000 2773.385
246.60  5090.735  536.725    0.000  536.725   282.139 2492.083    0.000 2492.083     0.000 2736.098    0.000 2736.098
246.70  5162.362  522.625    0.000  522.625   438.938 2187.886    0.000 2187.886     0.000 2766.050    0.000 2766.050
246.80  5272.465  542.201    0.000  542.201   498.040 2174.095    0.000 2174.095     0.000 2765.153    0.000 2765.153
246.90  5188.700  543.514    0.000  543.514   551.015 2196.162    0.000 2196.162     0.000 2508.088    0.000 2508.088
247.00  5001.063  513.834    0.000  513.834   346.151 2332.607    0.000 2332.607     0.000 2774.215    0.000 2774.215
247.10  5152.828  504.347    0.000  504.347   468.905 2369.683    0.000 2369.683     0.000 2676.479    0.000 2676.479
247.20  5144.451  486.561    0.000  486.561   389.060 2339.675    0.000 2339.675     0.000 2566.104    0.000 2566.104
247.30  5585.173  217.107    0.000  217.107  1072.435 1881.293    0.000 1881.293     0.000 3411.081    0.000 3411.081
247.40  5656.943  103.208    0.000  103.208  1022.286 1830.511    0.000 1830.511     0.000 2940.584    0.000 2940.584
247.50  5659.359  143.615    0.000  143.615  1196.638 1626.539    0.000 1626.539     0.000 3358.296   20.308 3337.988
247.60  5585.071  218.073    0.000  218.073  1494.179 1455.481    0.000 1455.481     0.000 3387.851    0.000 3387.851
247.70  5721.605  163.375    0.000  163.375  1218.519 1794.509    0.000 1794.509     0.000 3303.610    0.000 3303.610
247.80  5791.164  187.407    0.000  187.407  1262.669 1848.664    0.000 1848.664     0.000 3439.137   10.154 3428.983
247.90  5660.441  169.591    0.000  169.591  1426.719 1601.044    0.000 1601.044     0.000 3402.739  142.154 3260.584
248.00  5603.790  203.395    0.000  203.395  1081.837 2271.000    0.000 2271.000     0.000 3717.502    0.000 3717.502
248.10  5535.277  221.280    0.000  221.280  1232.181 1908.239    0.000 1908.239     0.000 3447.178   10.154 3437.025
248.20  5740.500  119.979    0.000  119.979  1197.578 1713.609    0.000 1713.609     0.000 3213.529   10.154 3203.375
248.30  5743.979  113.543    0.000  113.543  1292.312 1754.020    0.000 1754.020     0.000 3449.680    0.000 3449.680
248.40  5706.718   87.296    0.000   87.296  1384.408 1737.029   26.632 1710.396     0.000 3410.971   30.462 3380.509
248.50  5866.676  115.205    0.000  115.205  1654.844 1463.210    0.000 1463.210     0.000 3422.833    0.000 3422.833
248.60  5828.307   84.189    0.000   84.189  1686.602 1541.952    0.000 1541.952     0.000 3575.751    0.000 3575.751
248.70  5850.304   86.509    0.000   86.509  1660.522 1441.106    0.000 1441.106     0.000 3490.696    0.000 3490.696
248.80  5910.313  100.754    0.000  100.754  1528.115 1493.154    0.000 1493.154     0.000 3469.689    0.000 3469.689
248.90  5636.186  127.487    0.000  127.487  1553.118 1438.229    0.000 1438.229     0.000 3198.155    0.000 3198.155
249.00  5662.100  160.835    0.000  160.835  1390.468 1524.837    0.000 1524.837     0.000 3226.709    0.000 3226.709
249.10  5781.457  152.779    0.000  152.779  1305.980 1742.382    0.000 1742.382     0.000 3581.181    0.000 3581.181
249.20  5940.000  158.769    0.000  158.769  1273.512 1849.896    0.000 1849.896     0.000 3598.378    0.000 3598.378
249.30  5720.345  253.498    0.000  253.498  1128.297 1764.530    0.000 1764.530     0.000 3249.237    0.000 3249.237
249.40  5784.208  201.206    0.000  201.206  1299.578 1679.861    0.000 1679.861     0.000 3443.656    0.000 3443.656
249.50  5601.204  196.786    0.000  196.786  1477.697 1726.199    0.000 1726.199     0.000 3671.963    0.000 3671.963
249.60  5842.024  221.679    0.000  221.679  1685.705 1659.308    0.000 1659.308    10.053 4131.693  101.539 4030.155
249.70  5826.556  138.558    0.000  138.558  1841.681 1599.355   17.121 1582.234     0.000 4099.534  152.308 3947.226
249.80  5811.831  169.001    0.000  169.001  1563.083 1786.994    0.000 1786.994     0.000 3717.911   30.462 3687.449
249.90  5691.683  257.840    0.000  257.840  1512.253 1742.416    0.000 1742.416     0.000 3646.232    0.000 3646.232
250.00  5599.801  179.752    0.000  179.752  1405.499 1744.304    0.000 1744.304     0.000 3383.227    0.000 3383.227
250.10  5522.957  187.235    0.000  187.235  1564.890 1773.792   11.414 1762.378     0.000 3822.950    0.000 3822.950
250.20  5590.626  258.723    0.000  258.723  1396.907 1794.639    0.000 1794.639     0.000 3404.845    0.000 3404.845
250.30  5586.553  243.751    0.000  243.751  1419.236 1760.811    0.000 1760.811     0.000 3462.054   40.616 3421.438
250.40  5686.100  262.115    0.000  262.115  1674.260 1644.743    0.000 1644.743     0.000 3261.784   40.616 3221.169
250.50  5570.833  277.792    0.000  277.792  1578.209 1721.907    0.000 1721.907     0.000 3557.650  172.616 3385.034
250.60  5480.999  331.545    0.000  331.545  1636.364 1622.988    0.000 1622.988     0.000 3714.889  121.847 3593.042
250.70  5803.585  286.013    0.000  286.013  1571.684 2021.942    0.000 2021.942     0.000 4080.914  253.847 3827.067
250.80  5828.049  297.724    0.000  297.724  1647.942 1726.811    0.000 1726.811     0.000 3772.190   81.231 3690.959
250.90  5710.601  290.535    0.000  290.535  1322.169 2029.609   22.306 2007.304     0.000 3861.562  191.815 3669.747
251.00  5716.457  276.543    0.000  276.543  1576.235 1999.602   85.506 1914.096     0.000 4156.312  392.877 3763.435
251.10  5480.504  292.985    0.000  292.985  1390.201 2155.758  132.987 2022.771     0.000 4005.725  528.002 3477.723
251.20  5639.944  276.849    0.000  276.849  1257.718 2429.610  133.324 2296.286     0.000 4357.098  595.652 3761.445
251.30  5629.673  334.169    0.000  334.169  1274.729 2403.160   24.252 2378.909     0.000 4214.732  342.108 3872.624
251.40  5694.390  309.396    0.000  309.396  1321.005 2417.808   87.365 2330.443     0.000 4424.055   30.462 4393.593
251.50  5700.967  290.586    0.000  290.586  1429.816 2169.908   37.176 2132.731     0.000 4235.048   60.822 4174.225
251.60  5563.244  253.729    0.000  253.729  1208.133 2287.444   22.306 2265.138     0.000 3728.546   60.923 3667.623
251.70  5644.815  256.227    0.000  256.227  1606.047 1918.664   92.082 1826.582     0.000 4067.835  595.350 3472.485
251.80  5996.825  114.974    0.000  114.974  1603.850 1671.349   82.615 1588.733     0.000 3906.488  564.888 3341.599
251.90  5798.077  233.493    0.000  233.493  1490.068 2022.564   67.135 1955.429     0.000 4074.988  563.679 3511.309
252.00  5652.745  322.976    0.000  322.976  1166.879 2093.707   32.339 2061.368     0.000 4109.065  302.903 3806.162
252.10  5672.210  272.686    0.000  272.686  1403.340 1893.098    0.000 1893.098     0.000 4190.388  335.078 3855.310
252.20  5823.277  256.844    0.000  256.844  1492.750 2106.632   88.582 2018.050     0.000 4314.444  424.649 3889.795
252.30  5708.710  181.388    0.000  181.388  1875.261 1706.250  143.487 1562.763     0.000 4508.378  648.538 3859.840
252.40  5569.434  193.779    0.000  193.779  1734.843 1647.630  144.303 1503.327     0.000 4274.128  493.408 3780.720
252.50  5622.005  182.310    0.000  182.310  1772.830 1537.984   13.142 1524.842     0.000 4383.001  535.636 3847.365
252.60  5706.248  230.876    0.000  230.876  1910.281 1673.035   37.785 1635.250     0.000 4546.887  646.321 3900.566
252.70  5906.793  240.384    0.000  240.384  1909.067 1801.636   74.918 1726.718     0.000 4480.718  777.414 3703.304
252.80  5727.465  245.091    0.000  245.091  1905.776 1530.517    0.000 1530.517     0.000 4485.543  867.590 3617.953
252.90  5738.044  249.070    0.000  249.070  1873.911 1646.590    0.000 1646.590     0.000 4668.014  828.990 3839.024
253.00  5722.832  298.197    0.000  298.197  1821.846 1654.085    0.000 1654.085     0.000 4393.964  867.993 3525.971
253.10  5767.932  210.885    0.000  210.885  1783.472 1593.927   75.048 1518.878     0.000 4525.355  787.467 3737.888
253.20  5761.212  240.363    0.000  240.363  1874.202 1584.342    0.000 1584.342     0.000 4367.232  596.358 3770.875
253.30  5826.126  266.470    0.000  266.470  1624.979 1601.813   89.658 1512.155     0.000 4274.135  747.557 3526.578
253.40  5762.472  245.478    0.000  245.478  1853.678 1548.629   81.962 1466.668     0.000 4437.597  473.302 3964.295
253.50  5770.233  209.449    0.000  209.449  1620.226 1675.709   85.549 1590.160     0.000 3941.773 1055.981 2885.792
253.60  5954.093  217.865    0.000  217.865  1605.195 1839.893   91.212 1748.680     0.000 3959.568  806.667 3152.901
253.70  5880.395  215.402    0.000  215.402  1367.691 1838.558  109.932 1728.626     0.000 3719.406  523.068 3196.338
253.80  5952.531  172.196    0.000  172.196  1372.102 1827.661   91.386 1736.275     0.000 3682.208  493.106 3189.103
253.90  6035.184  165.268    0.000  165.268  1925.744 1057.046    0.000 1057.046     0.000 3158.034  403.737 2754.297
254.00  5998.944  104.151    0.000  104.151  1801.793 1456.352  333.631 1122.721     0.000 3848.299  616.968 3231.331
254.10  5715.380  146.194    0.000  146.194  1803.138 1513.938  333.546 1180.392     0.000 3837.538  726.853 3110.685
254.20  5976.651   86.396    0.000   86.396  1778.318 1341.496  274.823 1066.673     0.000 3473.695  575.848 2897.847
254.30  5801.255  218.727    0.000  218.727  1119.457 1902.956  283.715 1619.241     0.000 3397.997  522.661 2875.336
254.40  5610.569  148.032    0.000  148.032  1452.233 1523.524  268.083 1255.441     0.000 3034.189  219.766 2814.423
254.50  5614.217  160.995    0.000  160.995  1363.230 1378.154  129.344 1248.809     0.000 2921.480   20.106 2901.374
254.60  5405.331  211.231    0.000  211.231  1329.106 1469.747   87.930 1381.818     0.000 3042.832  131.396 2911.436
254.70  5516.760  176.552    0.000  176.552  1517.139 1312.333   96.843 1215.490     0.000 3112.598    0.000 3112.598
254.80  5440.474  163.026    0.000  163.026  1646.306 1221.974   20.447 1201.527    10.154 3340.609   50.265 3290.343
254.90  5512.938  195.846    0.000  195.846  1652.220 1062.224    0.000 1062.224     0.000 3142.459  101.438 3041.021
255.00  5434.924  175.421    0.000  175.421  1557.622 1283.105    1.902 1281.203     0.000 3364.028    0.000 3364.028
255.10  5559.660  183.965    0.000  183.965  1606.884 1194.647   20.447 1174.200     0.000 3100.427   10.053 3090.374
255.20  5403.458  196.738    0.000  196.738  1375.351 1257.461   93.854 1163.607     0.000 2876.436   40.212 2836.224
255.30  5505.605  200.909    0.000  200.909  1272.130 1559.216   61.341 1497.875     0.000 2937.953   30.159 2907.794
255.40  5537.833  148.646    0.000  148.646  1450.554 1467.843    1.859 1465.984     0.000 3065.944   20.106 3045.838
255.50  5676.471  149.276    0.000  149.276  1454.234 1388.321   27.882 1360.439     0.000 3249.429    0.000 3249.429
255.60  5740.222  161.772    0.000  161.772  1501.552 1750.830  102.409 1648.421     0.000 3525.579   10.053 3515.526
255.70  5719.240  174.906    0.000  174.906  1589.205 1651.833  111.357 1540.475    30.159 3888.598   10.154 3878.444
255.80  5873.399  144.894    0.000  144.894  1836.773 1502.703  152.434 1350.269    10.053 4014.349  323.011 3691.338
255.90  5712.391  187.950    0.000  187.950  1623.038 1463.819   16.729 1447.090     0.000 3480.546  161.454 3319.092
256.00  5846.007  175.487    0.000  175.487  1572.531 1551.531   35.318 1516.214     0.000 3542.377    0.000 3542.377
256.10  5794.310  261.373    0.000  261.373  1499.421 1646.072   33.459 1612.614    10.154 3516.326   10.053 3506.273
256.20  5684.224  252.348    0.000  252.348  1515.165 1627.625   26.023 1601.601    30.462 3671.864    0.000 3671.864
256.30  5723.121  250.448    0.000  250.448  1015.093 2185.709  143.786 2041.924     0.000 3603.994    0.000 3603.994
256.40  5802.710  215.366    0.000  215.366  1164.155 1867.713  100.637 1767.076     0.000 3595.749    0.000 3595.749
256.50  5951.524  152.207    0.000  152.207  1347.551 1539.946   33.072 1506.874     0.000 3086.159    0.000 3086.159
256.60  5650.269  218.393    0.000  218.393  1210.855 1854.462  117.377 1737.084     0.000 3553.220    0.000 3553.220
256.70  5923.106  197.900    0.000  197.900  1181.058 2094.224   94.800 1999.424     0.000 3645.820    0.000 3645.820
256.80  5886.675  219.819    0.000  219.819  1098.412 1879.295   66.745 1812.549     0.000 3396.710    0.000 3396.710
256.90  5943.893  257.124    0.000  257.124  1275.635 1636.906   22.306 1614.600   121.847 3303.103    0.000 3303.103
257.00  5789.671  265.877    0.000  265.877  1538.229 1415.690   18.588 1397.101    30.462 3144.767    0.000 3144.767
257.10  5820.579  234.097    0.000  234.097  1380.826 1499.224    1.859 1497.365    10.154 3149.596   10.154 3139.442
257.20  5739.064  264.881    0.000  264.881  1171.382 1878.321   70.549 1807.772    19.906 3481.142    0.000 3481.142
257.30  5529.292  230.016    0.000  230.016  1186.023 1697.422   35.578 1661.843    10.154 3361.710    0.000 3361.710
257.40  5457.753  311.217    0.000  311.217  1287.260 1764.956   85.549 1679.407     0.000 3108.471    0.000 3108.471
257.50  5531.031  332.889    0.000  332.889  1311.976 1812.333   61.558 1750.775     0.000 3737.117    0.000 3737.117
257.60  5600.961  255.822    0.000  255.822  1398.398 1749.784   84.299 1665.485    10.053 3581.773   10.154 3571.619
257.70  5352.930  315.632    0.000  315.632  1265.991 1656.978   57.623 1599.355     0.000 3279.782   70.372 3209.410
257.80  5415.409  298.104    0.000  298.104  1234.988 1728.138   43.057 1685.081    20.106 3432.792    0.000 3432.792
257.90  5389.711  290.476    0.000  290.476  1412.193 1514.510   82.614 1431.896    10.154 3457.316   20.308 3437.009
258.00  5419.798  294.333    0.000  294.333  1390.998 1718.799  132.242 1586.557     0.000 3515.128   20.106 3495.022
258.10  5819.728  199.165    0.000  199.165  1369.046 1722.228   51.014 1671.214    20.308 3113.907    0.000 3113.907
258.20  5816.857  239.030    0.000  239.030  1498.450 1732.042  110.931 1621.111     0.000 3625.907   10.154 3615.754
258.30  6097.589  142.984    0.000  142.984  1330.861 1825.250  156.239 1669.011     0.000 3414.698    0.000 3414.698
258.40  6177.303  225.869    0.000  225.869  1290.666 1990.864  209.146 1781.718     0.000 3653.270  271.640 3381.630
258.50  5901.893  274.903    0.000  274.903  1419.800 1892.683  159.217 1733.466    10.154 3618.684  221.874 3396.810
258.60  5752.672  385.265    0.000  385.265  1448.533 1691.021   54.254 1636.767     0.000 3217.965  271.338 2946.626
258.70  5645.320  306.123    0.000  306.123  1483.316 1798.620  122.682 1675.938     0.000 3423.743  281.487 3142.256
258.80  5711.063  283.981    0.000  283.981  1334.014 1799.141   80.842 1718.299     0.000 3447.774  131.900 3315.875
258.90  5447.620  415.268    0.000  415.268  1354.714 1835.020  156.151 1678.869     0.000 3322.099  201.364 3120.735
259.00  5519.591  408.276    0.000  408.276  1231.130 1894.491   94.800 1799.692     0.000 3549.708   60.319 3489.390
259.10  5359.082  400.827    0.000  400.827  1282.703 1956.271  132.628 1823.643     0.000 3587.214  110.987 3476.227
259.20  5595.282  402.124    0.000  402.124  1294.024 2047.770  113.736 1934.034     0.000 3614.858  272.643 3342.215
259.30  5527.620  457.937    0.000  457.937  1183.210 2048.271   92.941 1955.330     0.000 3817.730  151.300 3666.430
259.40  5299.797  424.454    0.000  424.454  1290.672 1724.787   29.915 1694.872     0.000 3291.842  172.616 3119.226
259.50  5667.804  347.356    0.000  347.356  1469.457 1723.093  174.783 1548.310     0.000 3486.374  232.128 3254.246
259.60  5720.007  250.107    0.000  250.107  1233.319 1833.858  182.055 1651.803     0.000 3380.404   30.462 3349.942
259.70  5691.460  244.109    0.000  244.109  1323.880 1906.625  225.852 1680.774     0.000 3384.448  365.540 3018.909
259.80  5709.858  222.813    0.000  222.813  1209.982 1804.784  212.699 1592.085     0.000 3263.589  405.349 2858.240
259.90  5806.188  183.899    0.000  183.899  1093.081 1856.270  189.784 1666.486     0.000 3374.373  291.842 3082.531
260.00  5656.878  206.352    0.000  206.352   904.690 1905.928  209.209 1696.719     0.000 2937.469  223.385 2714.083
260.10  5568.688  229.554    0.000  229.554   900.981 1945.343  238.777 1706.566     0.000 2786.372  182.770 2603.602
260.20  5774.107  242.406    0.000  242.406  1002.338 2215.045  153.347 2061.698     0.000 3308.728  202.977 3105.751
260.30  5866.450  254.755    0.000  254.755   850.158 2226.627  204.144 2022.484     0.000 3338.479  404.845 2933.633
260.40  5712.947  273.576    0.000  273.576  1074.666 2167.354  217.244 1950.109     9.953 3430.472  313.964 3116.508
260.50  5808.959  209.669    0.000  209.669  1053.839 2159.927  204.622 1955.305     0.000 3285.912  223.385 3062.527
260.60  5685.909  172.142    0.000  172.142  1022.175 2041.546  215.299 1826.247     0.000 3038.399  253.645 2784.753
260.70  5811.640  242.844    0.000  242.844  1168.970 1933.608  141.803 1791.805     0.000 3426.551  121.040 3305.510
260.80  5851.398  105.981    0.000  105.981   993.439 1959.439  147.684 1811.755     0.000 2927.109    0.000 2927.109
260.90  5802.195  185.576    0.000  185.576   882.492 2150.540  132.682 2017.858     0.000 3256.256    0.000 3256.256
261.00  5954.929  172.428    0.000  172.428  1049.111 1855.858   45.612 1810.246    49.764 3079.918    0.000 3079.918
261.10  5767.073  201.847    0.000  201.847  1227.324 1706.122   36.057 1670.065    69.670 2922.486    0.000 2922.486
261.20  5870.442  155.797    0.000  155.797  1472.700 1574.314   58.188 1516.126     0.000 2977.575    0.000 2977.575
261.30  5895.651  235.615    0.000  235.615  1251.152 1772.294   86.810 1685.484     0.000 2909.521    0.000 2909.521
261.40  6156.429  153.577    0.000  153.577  1306.794 1835.357  194.458 1640.899     0.000 3216.250   10.154 3206.096
261.50  5969.730  267.816    0.000  267.816  1510.489 1672.015    3.718 1668.298    10.154 3150.893    0.000 3150.893
261.60  6088.624  287.606    0.000  287.606  1376.843 1737.865   55.167 1682.698     0.000 3319.094    0.000 3319.094
261.70  6073.352  174.852    0.000  174.852  1477.970 1682.534   36.144 1646.391     0.000 3432.189    0.000 3432.189
261.80  6228.234  133.652    0.000  133.652  1331.391 1668.259   54.123 1614.136    10.154 3449.179    0.000 3449.179
261.90  5888.017  145.047    0.000  145.047  1422.939 1638.487   35.535 1602.953    30.361 3295.664    0.000 3295.664
262.00  6002.569  117.690    0.000  117.690  1411.288 1519.038   11.283 1507.755    70.573 3151.508    0.000 3151.508
262.10  6065.104  100.829    0.000  100.829  1376.781 1782.031   92.604 1689.427     0.000 3156.535    0.000 3156.535
262.20  6054.601   74.232    0.000   74.232  1335.073 1548.436   73.277 1475.159    30.261 3072.382    0.000 3072.382
262.30  6243.271   79.853    0.000   79.853  1427.576 1524.509   46.470 1478.039     0.000 3209.307    0.000 3209.307
262.40  5953.100  101.503    0.000  101.503  1426.032 1587.415   38.949 1548.466     0.000 3054.383    0.000 3054.383
262.50  6153.594  168.687    0.000  168.687  1369.940 1678.822   61.558 1617.264    10.053 3327.126    0.000 3327.126
262.60  6084.683  157.724    0.000  157.724  1321.700 1733.387   26.241 1707.146     0.000 3297.675    0.000 3297.675
262.70  6207.860  164.266    0.000  164.266  1400.337 1737.495   57.195 1680.300     0.000 3541.973    0.000 3541.973
262.80  5980.830  196.987    0.000  196.987  1427.677 1725.426   50.579 1674.847     0.000 3404.148    0.000 3404.148
262.90  5989.261  214.682    0.000  214.682  1534.249 1633.121   61.776 1571.345     0.000 3377.402    0.000 3377.402
263.00  6189.777  172.188    0.000  172.188  1318.232 1671.987   82.223 1589.764     0.000 3104.755    0.000 3104.755
263.10  5992.727  257.717    0.000  257.717  1426.230 1737.822   46.645 1691.178     0.000 3365.835    0.000 3365.835
263.20  5848.649  328.165    0.000  328.165  1300.319 1748.547   46.470 1702.077     0.000 3366.340    0.000 3366.340
263.30  5749.877  328.998    0.000  328.998  1552.076 1686.236   22.306 1663.930     0.000 3368.143    0.000 3368.143
263.40  5646.608  363.339    0.000  363.339  1354.572 1826.901   41.677 1785.224     0.000 3522.276    0.000 3522.276
263.50  6016.546  350.857    0.000  350.857  1373.996 1709.767   74.190 1635.577     0.000 3407.669   10.154 3397.515
263.60  6033.573  369.069    0.000  369.069  1395.461 1609.111   28.535 1580.576     9.953 3203.474    0.000 3203.474
263.70  6106.118  362.181    0.000  362.181  1310.388 1745.388   54.253 1691.135     0.000 3352.865    0.000 3352.865
263.80  6085.702  253.278    0.000  253.278  1317.397 1579.484   32.296 1547.188     0.000 3118.534    0.000 3118.534
263.90  5862.681  362.775    0.000  362.775  1462.678 1849.979   75.570 1774.409     0.000 3572.530    0.000 3572.530
264.00  5903.538  356.367    0.000  356.367  1374.125 1853.309   89.191 1764.118     0.000 3508.101   20.308 3487.794
264.10  5824.143  431.747    0.000  431.747  1366.495 1891.311   79.896 1811.415     0.000 3674.172   60.923 3613.249
264.20  5846.099  440.827    0.000  440.827  1239.868 1984.501   33.893 1950.608   180.757 3490.997   91.385 3399.612
264.30  5858.596  409.355    0.000  409.355  1330.660 1992.845  135.661 1857.184   159.446 3473.309  243.693 3229.615
264.40  5974.128  370.625    0.000  370.625  1398.455 2123.910  340.511 1783.399   150.700 3867.001  385.847 3481.154
264.50  6157.203  366.792    0.000  366.792  1294.955 2128.875  265.659 1863.216   190.410 3706.744  252.638 3454.107
264.60  6046.323  303.599    0.000  303.599  1354.283 1797.072   83.701 1713.370   220.969 3768.274    0.000 3768.274
264.70  6045.251  326.775    0.000  326.775  1465.630 1798.187   93.169 1705.018   161.353 3808.987    0.000 3808.987
264.80  6037.907  329.767    0.000  329.767  1336.947 1751.027   73.325 1677.702   120.338 3391.881   30.462 3361.419
264.90  6057.805  296.389    0.000  296.389  1332.680 1818.156   77.559 1740.596   130.390 3543.179   10.053 3533.126
265.00  6297.001  168.566    0.000  168.566  1298.129 1847.599   38.046 1809.553   300.390 3139.537    0.000 3139.537
265.10  6207.817  176.375    0.000  176.375  1303.543 1888.660  107.561 1781.098   179.151 3372.977   60.923 3312.054
265.20  6434.108  187.297    0.000  187.297  1274.063 2014.525  224.297 1790.228   239.571 3585.906   71.077 3514.829
265.30  6361.569  187.136    0.000  187.136  1496.414 1859.921   26.545 1833.376   219.062 3462.656    0.000 3462.656
265.40  6155.385  183.808    0.000  183.808  1262.406 2036.234  119.019 1917.215   300.089 3625.931    0.000 3625.931
265.50  6011.242  235.326    0.000  235.326  1334.560 2069.522   59.830 2009.692   189.104 3431.899    0.000 3431.899
265.60  6383.017  186.179    0.000  186.179  1186.819 2093.864   75.744 2018.120   258.773 3390.878    0.000 3390.878
265.70  5999.682  229.251    0.000  229.251  1299.620 2175.678  156.891 2018.787   278.779 3449.984   20.308 3429.676
265.80  6053.105  361.992    0.000  361.992  1273.363 2044.274   26.198 2018.076    99.729 3521.967    0.000 3521.967
265.90  5848.464  402.935    0.000  402.935   997.598 2131.731   78.897 2052.834    40.012 3306.529    0.000 3306.529
266.00  5770.229  335.038    0.000  335.038  1074.949 2040.330  110.932 1929.398   100.030 3367.841    0.000 3367.841
266.10  5989.337  338.667    0.000  338.667  1131.835 2190.638  153.216 2037.422    29.858 3431.280   60.923 3370.357
266.20  5733.306  344.075    0.000  344.075  1114.841 2120.260  105.615 2014.645   318.490 3270.631   10.154 3260.477
266.30  5628.827  357.501    0.000  357.501  1226.539 1768.170   61.776 1706.394     0.000 3384.135    0.000 3384.135
266.40  5765.219  313.396    0.000  313.396  1414.378 1798.162    9.468 1788.694    60.319 3520.552    0.000 3520.552
266.50  5773.281  302.792    0.000  302.792  1489.791 1757.674   77.951 1679.723   119.836 3336.986    0.000 3336.986
266.60  5805.570  318.437    0.000  318.437  1450.399 1574.318   30.306 1544.012    69.670 3386.460    0.000 3386.460
266.70  5918.153  291.142    0.000  291.142  1498.323 1758.716   67.613 1691.103     0.000 3462.557    0.000 3462.557
266.80  5761.432  327.400    0.000  327.400  1262.398 1990.964   81.755 1909.209     0.000 3534.132    0.000 3534.132
266.90  5889.383  272.385    0.000  272.385  1318.281 2039.513  168.218 1871.296     0.000 3564.099    0.000 3564.099
267.00  5715.191  346.849    0.000  346.849  1444.748 1864.847   53.047 1811.800   119.434 3457.422    0.000 3457.422
267.10  5842.525  371.067    0.000  371.067  1484.444 1794.557   73.581 1720.976     0.000 3824.775    0.000 3824.775
267.20  5758.285  386.340    0.000  386.340  1567.650 1749.160   17.034 1732.126     0.000 3687.035    0.000 3687.035
267.30  5770.555  303.501    0.000  303.501  1559.042 1710.894   26.371 1684.522    30.462 3537.446    0.000 3537.446
267.40  5813.621  366.859    0.000  366.859  1584.123 1771.723   86.505 1685.217    30.462 3740.724    0.000 3740.724
267.50  6052.557  294.077    0.000  294.077  1578.349 1666.099   82.921 1583.178    40.616 3690.157    0.000 3690.157
267.60  5895.493  339.378    0.000  339.378  1488.362 1912.752   94.420 1818.332     0.000 3802.463    0.000 3802.463
267.70  5808.129  348.594    0.000  348.594  1494.328 1810.927   33.981 1776.946     0.000 3808.182    0.000 3808.182
267.80  5661.097  347.695    0.000  347.695  1258.211 1949.499   65.406 1884.093     0.000 3943.702    0.000 3943.702
267.90  5852.365  388.968    0.000  388.968  1517.302 1786.427   58.275 1728.151    29.858 3815.828   10.154 3805.674
268.00  5858.769  358.452    0.000  358.452  1520.367 1709.292   73.363 1635.929     9.953 3379.111   20.207 3358.904
268.10  5758.558  296.126    0.000  296.126  1579.382 1651.822   58.362 1593.459     0.000 3743.638    0.000 3743.638
268.20  5575.486  316.603    0.000  316.603  1420.682 1764.592   16.773 1747.819     0.000 3340.304    0.000 3340.304
268.30  5762.290  328.345    0.000  328.345  1344.390 2041.495   56.286 1985.209     0.000 3648.443    0.000 3648.443
268.40  5695.543  292.559    0.000  292.559  1467.205 1742.761   54.514 1688.246    19.906 3200.366    0.000 3200.366
268.50  5726.092  351.143    0.000  351.143  1170.545 1967.688   54.601 1913.086     0.000 3432.195    0.000 3432.195
268.60  5852.118  288.909    0.000  288.909  1452.940 2028.249  110.029 1918.220     9.953 3809.589   20.308 3789.281
268.70  5866.725  351.414    0.000  351.414  1506.799 2170.886  155.934 2014.952     0.000 4145.870  100.531 4045.339
268.80  5697.945  312.153    0.000  312.153  1468.670 1940.539   92.431 1848.108    79.623 3628.736    0.000 3628.736
268.90  5712.233  220.946    0.000  220.946  1505.063 1874.840   67.962 1806.878     0.000 3751.589    0.000 3751.589
269.00  5856.464  159.864    0.000  159.864  1544.188 1831.136   76.693 1754.443     0.000 3819.649    0.000 3819.649
269.10  5916.580  188.484    0.000  188.484  1466.512 1904.788   58.102 1846.687    19.906 3896.758    0.000 3896.758
269.20  6069.090  172.991    0.000  172.991  1657.227 1816.335   85.386 1730.949    69.670 3905.192    0.000 3905.192
269.30  5717.066  231.950    0.000  231.950  1784.272 1710.162   14.871 1695.291     0.000 3861.371    0.000 3861.371
269.40  5854.451  185.074    0.000  185.074  1708.058 1641.795   31.861 1609.934     0.000 3731.678    0.000 3731.678
269.50  5878.832  227.176    0.000  227.176  1676.024 1537.096    0.000 1537.096     0.000 3687.449    0.000 3687.449
269.60  6039.873  238.321    0.000  238.321  1700.977 1651.886    0.000 1651.886     0.000 3830.412    0.000 3830.412
269.70  5923.111  284.614    0.000  284.614  1477.069 1908.256    0.000 1908.256     0.000 3927.320    0.000 3927.320
269.80  5965.755  211.508    0.000  211.508  1843.055 1609.636   48.808 1560.829    40.616 3637.678   20.106 3617.572
269.90  6035.380  211.197    0.000  211.197  1947.678 1483.303   76.211 1407.091    60.923 3779.033    0.000 3779.033
270.00  6031.601  259.573    0.000  259.573  1929.820 1807.097   84.299 1722.798    90.983 3788.063   20.106 3767.957
270.10  5854.344  239.062    0.000  239.062  1961.167 1679.917  100.344 1579.573    50.769 4003.608  443.646 3559.961
270.20  5898.025  239.662    0.000  239.662  2126.576 1658.924    0.000 1658.924   100.533 4174.834  222.579 3952.255
270.30  5804.031  223.376    0.000  223.376  1702.462 1735.149   38.046 1697.104     0.000 3621.905   50.769 3571.135
270.40  6013.189  219.862    0.000  219.862  1821.337 1690.610   56.112 1634.497     0.000 3816.036  253.847 3562.189
270.50  5885.716  271.653    0.000  271.653  2045.434 1907.403   89.441 1817.962     0.000 4423.629  362.718 4060.911
270.60  5945.621  238.891    0.000  238.891  1644.614 1701.465    0.000 1701.465     0.000 3763.536    0.000 3763.536
270.70  5904.608  291.725    0.000  291.725  1826.228 1669.337    0.000 1669.337     0.000 3886.905   10.154 3876.751
270.80  5909.072  188.335    0.000  188.335  1634.182 1571.347    0.000 1571.347     0.000 3330.863    0.000 3330.863
270.90  5879.173  201.331    0.000  201.331  1521.906 1602.495    0.000 1602.495     0.000 3290.440    0.000 3290.440
271.00  5703.764  238.002    0.000  238.002  1680.204 1479.459    0.000 1479.459    81.231 3390.266    0.000 3390.266
271.10  5890.719  213.995    0.000  213.995  1771.931 1576.432    0.000 1576.432     0.000 3543.382    0.000 3543.382
271.20  5954.712  223.176    0.000  223.176  2004.928 1556.859    0.000 1556.859     0.000 3713.388    0.000 3713.388
271.30  5929.331  217.876    0.000  217.876  1938.991 1526.675    0.000 1526.675   101.539 3492.009   81.231 3410.778
271.40  6029.149  205.758    0.000  205.758  2270.853 1484.953    1.902 1483.050    50.568 4104.151  274.155 3829.997
271.50  5817.427  191.546    0.000  191.546  2103.047 1327.301    0.000 1327.301    30.462 3970.733  191.815 3778.918
271.60  5800.848  253.926    0.000  253.926  2043.046 1481.578   41.850 1439.727    30.462 4001.412  243.290 3758.122
271.70  5759.193  231.696    0.000  231.696  2042.455 1322.453    5.707 1316.746     0.000 3821.563   70.674 3750.889
271.80  5790.123  239.013    0.000  239.013  1814.543 1569.728   20.621 1549.107     9.953 3422.226   10.053 3412.173
271.90  5827.225  237.041    0.000  237.041  1895.224 1437.172    0.000 1437.172    30.462 3533.421  151.703 3381.717
272.00  5734.325  222.732    0.000  222.732  1916.516 1406.100    0.000 1406.100    49.764 3460.740   60.319 3400.422
272.10  5870.979  255.953    0.000  255.953  1963.622 1504.626    0.000 1504.626    50.568 4031.764  170.903 3860.861
272.20  5753.001  274.071    0.000  274.071  1884.489 1392.564    0.000 1392.564     0.000 3726.658  212.325 3514.333
272.30  5822.827  244.374    0.000  244.374  1850.824 1466.267    0.000 1466.267     0.000 3594.041  120.839 3473.202
272.40  6041.519  208.140    0.000  208.140  1766.411 1612.403    0.000 1612.403    70.775 3522.671  142.154 3380.517
272.50  6032.954  242.148    0.000  242.148  1942.530 1776.398    0.000 1776.398    20.308 3946.606  283.603 3663.003
272.60  5930.171  209.866    0.000  209.866  1971.853 1321.452    0.000 1321.452   141.752 3212.518  162.462 3050.056
272.70  5991.562  256.306    0.000  256.306  1930.365 1403.788   15.131 1388.656    50.769 3463.752   71.077 3392.675
272.80  6003.931  207.279    0.000  207.279  2207.510 1301.889    0.000 1301.889    30.462 3852.601  403.232 3449.369
272.90  5675.886  218.224    0.000  218.224  2037.585 1323.329   50.927 1272.401    80.025 3631.754  324.924 3306.829
273.00  5640.738  275.901    0.000  275.901  1729.972 1617.198    0.000 1617.198    10.154 3420.330  142.154 3278.176
273.10  5829.153  236.149    0.000  236.149  1870.204 1346.473    0.000 1346.473   182.770 3408.765  273.147 3135.618
273.20  5783.817  224.025    0.000  224.025  2023.581 1377.567    0.000 1377.567     0.000 3836.119  385.747 3450.372
273.30  5987.552  216.818    0.000  216.818  2036.682 1324.661    0.000 1324.661   111.291 4032.758  201.165 3831.593
273.40  5999.705  268.523    0.000  268.523  2099.696 1288.442    0.000 1288.442    30.462 3862.769  222.581 3640.189
273.50  5921.539  192.858    0.000  192.858  1823.892 1339.899    0.000 1339.899    90.782 3334.877    0.000 3334.877
273.60  6046.571  208.342    0.000  208.342  2046.452 1207.421    0.000 1207.421    91.385 3768.981    0.000 3768.981
273.70  5977.412  252.844    0.000  252.844  1818.823 1468.121    0.000 1468.121     0.000 3454.011    0.000 3454.011
273.80  6189.509  238.259    0.000  238.259  2186.175 1341.745    0.000 1341.745    39.811 3746.744    0.000 3746.744
273.90  5957.922  295.126    0.000  295.126  2234.036 1354.234    0.000 1354.234   191.009 3856.211    0.000 3856.211
274.00  5915.443  255.430    0.000  255.430  1956.106 1294.711    0.000 1294.711    69.670 3686.435    0.000 3686.435
274.10  5969.714  243.926    0.000  243.926  2078.584 1271.049    0.000 1271.049    40.616 3825.771   50.769 3775.002
274.20  5830.700  372.261    0.000  372.261  2108.873 1518.832   85.603 1433.229    29.858 4291.015  716.995 3574.020
274.30  5919.261  276.904    0.000  276.904  2329.567 1227.864    5.576 1222.288   229.719 3903.554  442.540 3461.014
274.40  6085.831  293.276    0.000  293.276  2513.530 1279.306   15.219 1264.088   191.009 4124.637  717.398 3407.239
274.50  6075.990  355.306    0.000  355.306  2553.413 1314.889   37.959 1276.930    90.478 4501.234  775.499 3725.735
274.60  6059.429  317.681    0.000  317.681  2060.051 1497.673  125.062 1372.611    80.626 4158.414 1047.739 3110.674
274.70  5952.205  341.601    0.000  341.601  2203.448 1639.588  120.493 1519.095    70.372 4444.127  837.434 3606.693
274.80  6022.825  333.166    0.000  333.166  1884.142 1860.528  291.932 1568.596    30.261 4281.770 1108.763 3173.007
274.90  5927.077  393.574    0.000  393.574  1918.409 1878.885  362.137 1516.749    81.231 4502.434 1226.987 3275.448
275.00  5791.275  381.538    0.000  381.538  2353.249 1495.780   24.165 1471.615    80.929 4469.657 1067.140 3402.517
275.10  5940.339  324.615    0.000  324.615  2266.345 1480.091   57.971 1422.120   151.603 4651.732 1070.768 3580.964
275.20  5869.817  290.802    0.000  290.802  2193.236 1739.703  344.110 1395.593    70.675 4704.014 1413.178 3290.836
275.30  5977.583  273.123    0.000  273.123  2079.133 1941.681  297.813 1643.868    20.308 4837.734 1375.687 3462.047
275.40  5819.494  355.665    0.000  355.665  1833.273 2005.591  270.594 1734.998     0.000 4602.891 1064.948 3537.943
275.50  5765.053  297.501    0.000  297.501  1781.935 2054.824  250.082 1804.742     0.000 4790.673 1191.506 3599.167
275.60  5926.214  279.366    0.000  279.366  2031.186 1849.432  160.047 1689.385    20.308 4652.132 1311.639 3340.493
275.70  5922.988  337.742    0.000  337.742  1610.798 2509.627  411.864 2097.763     0.000 5179.436 1578.865 3600.570
275.80  5986.131  295.244    0.000  295.244  1532.643 2697.474  529.930 2167.543     0.000 5214.825 1638.479 3576.347
275.90  5927.515  310.760    0.000  310.760  2025.693 1945.766  251.787 1693.979     0.000 4916.659 1408.467 3508.192
276.00  5986.396  228.257    0.000  228.257  1702.680 2323.012  452.341 1870.670    20.207 4916.950 1769.069 3147.880
276.10  6132.543  208.411    0.000  208.411  1938.778 2165.587  467.934 1697.653   129.387 4919.162 1648.129 3271.034
276.20  5969.153  272.415    0.000  272.415  1589.471 2255.488  497.685 1757.802    30.260 4782.252 1438.930 3343.322
276.30  6081.241  228.771    0.000  228.771  1800.094 2189.883  358.469 1831.414    30.260 4892.203 1460.521 3431.682
276.40  5828.343  333.757    0.000  333.757  1937.855 1957.785  324.271 1633.514    50.769 4789.472 1295.061 3494.411
276.50  5789.833  384.210    0.000  384.210  1664.266 2006.029  311.999 1694.031    60.320 4386.047 1245.904 3140.143
276.60  5830.799  403.376    0.000  403.376  1701.040 1981.899  409.570 1572.329    10.053 4496.318  837.431 3658.887
276.70  5849.007  425.682    0.000  425.682  1927.542 1938.047  256.582 1681.465    10.154 4822.655 1085.357 3737.299
276.80  6087.833  384.833    0.000  384.833  2273.092 1653.450  206.035 1447.415   171.006 4841.247 1336.079 3505.168
276.90  5748.352  351.961    0.000  351.961  2298.700 1490.037  119.095 1370.942   271.038 4189.199 1093.999 3095.200
277.00  5774.777  350.498    0.000  350.498  2407.186 1639.402  203.263 1436.139   181.260 4590.225 1276.366 3313.860
277.10  5948.062  362.964    0.000  362.964  1946.443 1895.596  218.873 1676.723    71.077 4837.136 1224.185 3612.951
277.20  6034.999  358.920    0.000  358.920  1953.189 1794.892   89.267 1705.625    50.769 4350.341 1051.771 3298.570
277.30  5688.177  412.790    0.000  412.790  2082.321 1705.669  120.997 1584.672    30.462 4741.524 1022.216 3719.308
277.40  5992.762  368.432    0.000  368.432  1976.599 1802.000  186.403 1615.596    40.616 4564.790 1181.755 3383.034
277.50  5762.700  356.138    0.000  356.138  1986.457 1654.017  161.978 1492.039    81.231 4412.680 1110.578 3302.103
277.60  5866.971  329.965    0.000  329.965  2449.688 1438.996  132.846 1306.150    81.231 4486.796 1033.579 3453.217
277.70  5860.412  372.371    0.000  372.371  2283.997 1627.051   28.404 1598.646    20.308 4651.151  913.748 3737.402
277.80  6010.380  306.447    0.000  306.447  2167.189 2054.630  169.161 1885.469    10.154 4928.803 1151.092 3777.711
277.90  6027.750  360.371    0.000  360.371  1897.913 2062.007  334.134 1727.873    59.918 4745.854 1235.649 3510.204
278.00  6077.343  387.534    0.000  387.534  2130.083 1875.975  186.757 1689.218    90.983 5066.642 1152.302 3914.340
278.10  6076.734  354.088    0.000  354.088  2214.689 1795.833  278.016 1517.816    71.077 4977.461 1314.663 3662.798
278.20  5904.379  366.951    0.000  366.951  2226.621 1831.231  304.130 1527.102    40.616 5041.711 1447.470 3594.241
278.30  5906.393  337.925    0.000  337.925  1856.577 2029.707  226.950 1802.757    30.462 4728.963 1321.491 3407.472
278.40  5875.275  342.484    0.000  342.484  1925.956 1926.638  361.795 1564.843    30.462 4825.773 1253.639 3572.134
278.50  5973.652  326.403    0.000  326.403  1730.337 2042.889  419.780 1623.108     0.000 4632.451 1134.917 3497.534
278.60  6011.869  367.577    0.000  367.577  2298.009 1749.898   85.506 1664.392    60.923 5205.571 1241.268 3964.304
278.70  6083.645  404.617    0.000  404.617  1654.901 2284.633  416.289 1868.344     0.000 5012.257 1135.622 3876.635
278.80  6006.013  342.107    0.000  342.107  1613.287 2452.785  436.072 2016.713     0.000 5299.684 1102.842 4196.842
278.90  5956.618  373.373    0.000  373.373  1624.854 2288.902  298.760 1990.142    40.616 4610.618 1200.350 3410.268
279.00  6096.257  325.213    0.000  325.213  1971.267 2193.865  280.779 1913.086     0.000 4950.630  885.781 4064.849
279.10  6117.076  356.499    0.000  356.499  1892.231 2107.053  256.321 1850.733     0.000 4643.214  516.739 4126.475
279.20  5983.847  340.185    0.000  340.185  1943.128 1919.338  174.174 1745.164     0.000 4639.799  890.417 3749.382
279.30  6410.607  256.309    0.000  256.309  2348.534 1622.102   39.732 1582.370   202.674 4746.630  898.354 3848.276
279.40  6198.170  346.630    0.000  346.630  1944.343 2029.863  130.901 1898.963    40.616 5051.134  755.696 4295.439
279.50  6208.558  407.366    0.000  407.366  1766.931 2452.567  237.244 2215.323     0.000 5030.338  737.504 4292.834
279.60  5950.864  435.533    0.000  435.533  1650.860 2351.732  230.417 2121.315     0.000 4518.859  211.921 4306.938
279.70  5924.946  382.576    0.000  382.576  1636.281 2423.804  261.115 2162.689     0.000 4859.053  454.808 4404.245
279.80  6020.261  424.103    0.000  424.103  1231.527 2443.092  122.258 2320.834     0.000 4394.396    0.000 4394.396
279.90  5799.656  430.457    0.000  430.457  1313.432 2438.913  135.879 2303.034     0.000 4411.584  567.811 3843.773
280.00  5827.806  463.413    0.000  463.413  1193.413 2608.825  108.594 2500.231     0.000 4360.119  101.236 4258.882
280.10  5874.331  428.324    0.000  428.324  1359.517 2649.659  158.010 2491.649    10.154 4577.154  567.007 4010.147
280.20  5943.069  425.581    0.000  425.581  1441.780 2569.368  249.016 2320.352     0.000 4775.992  759.021 4016.970
280.30  6023.609  433.240    0.000  433.240  1345.630 2678.479  292.671 2385.808     0.000 4983.483  960.486 4022.997
280.40  5999.152  424.024    0.000  424.024  1519.466 2302.182  234.526 2067.656     0.000 4432.168  799.234 3632.935
280.50  6050.944  386.891    0.000  386.891  1477.552 2556.612  242.064 2314.548     0.000 4939.047 1172.613 3766.434
280.60  5983.465  380.829    0.000  380.829  2106.526 1802.324  179.964 1622.360     0.000 4768.534 1006.519 3762.015
280.70  5968.208  334.719    0.000  334.719  1778.263 1857.887  256.658 1601.229     0.000 4654.044 1122.646 3531.398
280.80  6057.972  370.287    0.000  370.287  1617.038 1817.393  243.657 1573.736     0.000 4120.217  627.323 3492.893
280.90  6110.030  330.797    0.000  330.797  1533.493 2048.698  303.139 1745.558     0.000 4631.630  575.345 4056.285
281.00  5856.065  387.329    0.000  387.329  1601.971 2001.666  197.264 1804.402     0.000 4378.202  504.167 3874.035
281.10  6105.579  408.359    0.000  408.359  1802.065 1817.266  173.696 1643.570    20.308 4402.431  606.814 3795.617
281.20  5866.527  422.812    0.000  422.812  1464.531 2025.095  236.515 1788.579     0.000 4182.958  496.230 3686.729
281.30  5839.051  439.431    0.000  439.431  1608.407 1942.858   98.441 1844.417    19.906 4210.607  365.540 3845.067
281.40  5766.022  453.720    0.000  453.720  1550.171 1974.773  280.877 1693.896    20.308 4328.328  910.120 3418.208
281.50  5883.334  417.675    0.000  417.675  1396.694 2179.124  258.473 1920.651     0.000 4272.535 1051.972 3220.562
281.60  5807.880  405.747    0.000  405.747  1400.236 2193.516  236.472 1957.044     0.000 4314.757  778.926 3535.831
281.70  5970.524  391.632    0.000  391.632  1502.094 2334.706  280.236 2054.470    10.154 4740.315  455.917 4284.399
281.80  6019.258  388.057    0.000  388.057  1598.425 2239.300  400.018 1839.282     0.000 4501.450  829.695 3671.754
281.90  5861.379  403.216    0.000  403.216  1494.529 2113.559  210.579 1902.980    10.154 4476.530  444.957 4031.574
282.00  5944.882  393.624    0.000  393.624  1718.388 2042.287  257.919 1784.368    20.308 4392.878  333.566 4059.312
282.10  5869.388  408.988    0.000  408.988  1744.031 2157.118  236.527 1920.591    30.462 4537.336  303.810 4233.526
282.20  5813.717  344.833    0.000  344.833  2066.272 1877.407  292.769 1584.638    20.106 4972.656  719.918 4252.738
282.30  5974.117  350.742    0.000  350.742  1947.100 1872.859  231.069 1641.790    30.060 4406.049  273.550 4132.499
282.40  5830.974  343.094    0.000  343.094  1780.893 1826.773  218.406 1608.367     0.000 4336.561  293.656 4042.905
282.50  5634.198  354.205    0.000  354.205  1939.970 1744.834  146.642 1598.192    10.154 4289.618  232.834 4056.784
282.60  5795.425  336.184    0.000  336.184  1762.744 2048.499  292.465 1756.034     0.000 4574.127  546.899 4027.228
282.70  5813.999  383.177    0.000  383.177  1867.246 2009.824  259.354 1750.470     0.000 4854.828  778.628 4076.200
282.80  5771.103  394.297    0.000  394.297  1776.662 1917.778  258.779 1658.999     0.000 4318.184  819.743 3498.440
282.90  5801.818  418.027    0.000  418.027  1648.183 1937.651  206.600 1731.050     0.000 4325.422  364.733 3960.688
283.00  5818.044  418.143    0.000  418.143  1808.871 2018.161  205.351 1812.810     0.000 4446.865  515.633 3931.232
283.10  5775.523  413.424    0.000  413.424  1453.547 2242.419  198.513 2043.906     0.000 4252.845  363.625 3889.219
283.20  5923.809  423.877    0.000  423.877  1500.563 2148.586  233.310 1915.276     0.000 4434.884  603.186 3831.698
283.30  5943.808  328.658    0.000  328.658  1872.108 2031.321  204.220 1827.101     0.000 4496.718  587.212 3909.506
283.40  5860.161  361.792    0.000  361.792  1838.995 1958.496  228.863 1729.633     0.000 4676.775  647.732 4029.044
283.50  5905.271  339.336    0.000  339.336  2126.148 1674.379   53.221 1621.158    40.616 4748.270  599.079 4149.191
283.60  5761.178  329.150    0.000  329.150  2357.652 1668.520  119.240 1549.280    20.106 5060.723 1092.694 3968.029
283.70  5781.882  377.129    0.000  377.129  2226.393 1751.649  178.719 1572.930    10.154 4964.087 1280.273 3683.814
283.80  5714.811  346.495    0.000  346.495  2247.993 1643.213  164.463 1478.750    10.053 4741.316  858.848 3882.468
283.90  5924.590  401.424    0.000  401.424  2130.177 1807.726  169.000 1638.726     0.000 4405.128  656.979 3748.150
284.00  5802.382  403.914    0.000  403.914  2152.445 1752.540   67.877 1684.662     0.000 4627.899  724.936 3902.963
284.10  5875.853  368.261    0.000  368.261  2185.470 1730.682  112.236 1618.446    29.858 4551.620  568.617 3983.003
284.20  5880.327  390.442    0.000  390.442  2369.300 1656.373  119.671 1536.702     0.000 4636.359  665.722 3970.637
284.30  5965.367  328.344    0.000  328.344  2354.057 1612.489  117.594 1494.894    40.112 4481.940 1058.801 3423.139
284.40  5847.172  322.708    0.000  322.708  2224.503 1754.983   90.919 1664.064    79.623 4727.436  694.470 4032.966
284.50  6045.478  355.827    0.000  355.827  2394.871 1674.597  245.549 1429.048    60.119 4935.355 1105.050 3830.305
284.60  5778.968  346.352    0.000  346.352  2450.196 1421.658   20.925 1400.733    70.071 4502.338  784.746 3717.592
284.70  5816.856  349.711    0.000  349.711  2335.587 1585.810    0.000 1585.810    80.627 4248.009  608.226 3639.783
284.80  5738.208  366.080    0.000  366.080  2419.132 1441.224    0.000 1441.224   161.255 4059.613  355.386 3704.227
284.90  5657.656  358.037    0.000  358.037  2367.015 1448.408    0.000 1448.408   160.451 4289.024  253.645 4035.379
285.00  5634.561  351.385    0.000  351.385  2358.238 1416.647    0.000 1416.647    69.670 4333.370  182.569 4150.801
285.10  5853.375  347.078    0.000  347.078  2467.253 1470.514   38.046 1432.468    40.213 4551.535  456.925 4094.610
285.20  5866.988  364.303    0.000  364.303  2701.453 1395.370    0.000 1395.370   249.826 4356.184  758.618 3597.565
285.30  5895.378  334.144    0.000  334.144  2497.182 1393.944   58.971 1334.973    59.817 4294.444  746.349 3548.095
285.40  5999.976  356.088    0.000  356.088  2333.989 1548.588   15.219 1533.369   191.110 4231.222  426.261 3804.961
285.50  5995.534  390.139    0.000  390.139  2375.094 1516.678   28.534 1488.144     0.000 4631.233  483.560 4147.673
285.60  5994.799  371.745    0.000  371.745  2603.104 1404.062    0.000 1404.062   281.287 4284.500  292.452 3992.048
285.70  5819.574  373.719    0.000  373.719  2215.031 1440.993    0.000 1440.993    20.308 4173.826  284.309 3889.517
285.80  6092.877  368.632    0.000  368.632  2241.301 1483.127    0.000 1483.127   121.242 4025.331  467.078 3558.253
285.90  5955.969  325.842    0.000  325.842  2233.255 1369.079    0.000 1369.079   161.055 4060.722   20.308 4040.414
286.00  5905.243  346.966    0.000  346.966  2196.111 1365.625    0.000 1365.625    50.769 3794.012  243.693 3550.319
286.10  5923.610  339.941    0.000  339.941  2237.399 1408.809    0.000 1408.809    60.923 3902.986  345.232 3557.754
286.20  6173.302  334.067    0.000  334.067  2118.419 1462.938    0.000 1462.938    81.231 3900.969  162.361 3738.608
286.30  6140.183  365.830    0.000  365.830  2312.455 1434.046    0.000 1434.046   223.385 3832.008  416.309 3415.699
286.40  6022.049  350.470    0.000  350.470  2258.593 1660.057   17.121 1642.936     0.000 4479.023  789.685 3689.338
286.50  6032.828  352.419    0.000  352.419  2232.497 1625.651    0.000 1625.651   345.232 3364.433    0.000 3364.433
286.60  6059.875  357.148    0.000  357.148  2045.020 1753.383    0.000 1753.383   121.443 4171.411  304.616 3866.794
286.70  5950.968  409.292    0.000  409.292  1985.386 1853.492    0.000 1853.492   121.545 4330.343  304.616 4025.727
286.80  6137.884  383.492    0.000  383.492  1922.926 1925.100    0.000 1925.100    39.912 4222.546 1159.331 3063.215
286.90  6022.768  355.551    0.000  355.551  1744.298 1940.914   95.930 1844.984    10.053 4429.852  926.296 3503.556
287.00  5942.355  349.286    0.000  349.286  1780.604 1698.407    0.000 1698.407   172.616 3436.203   71.077 3365.126
287.10  6047.016  339.219    0.000  339.219  2214.388 1442.025    0.000 1442.025    80.226 4003.299  775.399 3227.901
287.20  5985.666  327.978    0.000  327.978  2280.240 1389.708    0.000 1389.708   709.865 3546.199    0.000 3546.199
287.30  5986.976  353.907    0.000  353.907  2300.000 1323.825    0.000 1323.825    60.923 3972.962  365.540 3607.422
287.40  6059.337  348.137    0.000  348.137  2167.132 1247.817    0.000 1247.817   191.013 3436.310  310.945 3125.365
287.50  5946.268  394.289    0.000  394.289  1986.606 1562.217    0.000 1562.217     0.000 3722.925  192.924 3530.001
287.60  5798.962  370.912    0.000  370.912  1945.747 1622.206    0.000 1622.206    20.308 3678.499  111.693 3566.806
287.70  5820.693  322.936    0.000  322.936  1735.034 1640.990    0.000 1640.990   101.539 3483.570    0.000 3483.570
287.80  5725.670  349.551    0.000  349.551  1877.629 1503.531    0.000 1503.531     9.953 3423.947    0.000 3423.947
287.90  5703.791  355.057    0.000  355.057  1916.209 1468.909    0.000 1468.909    30.462 3542.170    0.000 3542.170
288.00  5790.476  366.941    0.000  366.941  1777.299 1568.652    0.000 1568.652   111.693 3330.654    0.000 3330.654
288.10  5915.163  332.290    0.000  332.290  2149.942 1316.315    0.000 1316.315   121.847 3570.529  182.770 3387.759
288.20  5793.397  322.878    0.000  322.878  1873.605 1541.985    0.000 1541.985    91.385 3726.660    0.000 3726.660
288.30  5741.848  365.421    0.000  365.421  1735.581 1744.210    0.000 1744.210     9.953 3844.676    0.000 3844.676
288.40  5632.000  360.220    0.000  360.220  1675.924 1766.333    0.000 1766.333     0.000 3610.132  142.154 3467.978
288.50  5623.037  330.408    0.000  330.408  1737.062 1864.961    0.000 1864.961    81.231 3570.326    0.000 3570.326
288.60  5559.309  338.468    0.000  338.468  1742.513 1847.948    0.000 1847.948   132.000 3712.583   10.154 3702.429
288.70  5773.923  333.207    0.000  333.207  1669.328 1839.197    0.000 1839.197    20.308 4152.612  324.924 3827.688
288.80  5669.380  346.865    0.000  346.865  1743.469 1786.333    0.000 1786.333     0.000 3873.839    0.000 3873.839
288.90  5508.324  353.275    0.000  353.275  1862.491 1552.622    0.000 1552.622    70.675 3554.744    0.000 3554.744
289.00  5719.510  353.355    0.000  353.355  1953.919 1633.986    0.000 1633.986   161.055 3594.659    0.000 3594.659
289.10  5782.785  352.490    0.000  352.490  2240.011 1603.756    0.000 1603.756    59.717 3728.661  253.847 3474.814
289.20  5807.956  356.504    0.000  356.504  2059.762 1464.724    0.000 1464.724   232.936 3515.535   10.154 3505.381
289.30  5685.396  390.580    0.000  390.580  1850.319 1568.181    0.000 1568.181    79.623 3478.445    0.000 3478.445
289.40  5666.538  339.361    0.000  339.361  1884.712 1636.544    0.000 1636.544     0.000 3688.360    0.000 3688.360
289.50  5678.066  371.269    0.000  371.269  1800.280 1600.008    0.000 1600.008     0.000 3786.076    0.000 3786.076
289.60  5530.150  361.950    0.000  361.950  2057.602 1335.898    0.000 1335.898   192.321 3333.069    0.000 3333.069
289.70  5337.447  360.125    0.000  360.125  1875.945 1364.763    0.000 1364.763    30.462 3329.350    0.000 3329.350
289.80  5432.763  349.931    0.000  349.931  1827.905 1561.598    0.000 1561.598     9.953 3694.783   50.769 3644.014
289.90  5453.778  334.376    0.000  334.376  1849.127 1495.917    0.000 1495.917    89.575 3418.615    0.000 3418.615
290.00  5751.822  289.008    0.000  289.008  2119.334 1557.765    0.000 1557.765   322.209 3693.684   71.077 3622.607
290.10  5747.209  349.597    0.000  349.597  2372.876 1409.331    0.000 1409.331   292.251 4079.415  606.612 3472.803
290.20  5691.334  349.234    0.000  349.234  2171.687 1342.363    0.000 1342.363   210.014 3747.659  343.519 3404.141
290.30  5775.940  308.154    0.000  308.154  1957.809 1567.518    0.000 1567.518   209.813 3857.038  640.793 3216.245
290.40  5618.879  327.201    0.000  327.201  2284.357 1194.871    0.000 1194.871    30.261 4028.453  464.866 3563.586
290.50  5585.018  358.531    0.000  358.531  2234.441 1330.506    0.000 1330.506   141.551 3939.890  436.617 3503.273
290.60  5526.233  373.342    0.000  373.342  2250.558 1322.113    0.000 1322.113   322.511 3812.307  191.916 3620.391
290.70  5532.668  344.146    0.000  344.146  2104.762 1413.650    0.000 1413.650    30.261 3751.884  313.662 3438.222
290.80  5595.656  360.576    0.000  360.576  1892.085 1661.370    0.000 1661.370   151.303 3546.288  284.309 3261.979
290.90  5566.442  363.155    0.000  363.155  2191.822 1593.368    0.000 1593.368   130.191 3862.677  537.754 3324.924
291.00  5822.321  326.479    0.000  326.479  2077.489 1407.428    0.000 1407.428    20.107 3767.572  284.309 3483.263
291.10  5860.279  350.670    0.000  350.670  2213.908 1386.172    0.000 1386.172    30.261 4054.367  503.461 3550.906
291.20  5890.624  352.793    0.000  352.793  2340.850 1463.899    1.902 1461.997    40.616 4276.168  446.771 3829.397
291.30  5601.877  400.344    0.000  400.344  2127.988 1482.394    0.000 1482.394   149.292 3926.214  304.616 3621.597
291.40  5598.004  393.625    0.000  393.625  2492.841 1336.684    0.000 1336.684   218.962 4199.562  405.954 3793.608
291.50  5648.280  437.886    0.000  437.886  2001.128 1584.004    0.000 1584.004    19.906 3878.664   91.385 3787.279
291.60  5696.875  380.310    0.000  380.310  2006.634 1306.617    0.000 1306.617    60.923 3686.541  192.924 3493.617
291.70  5742.133  374.549    0.000  374.549  2229.117 1435.373    0.000 1435.373    70.675 4211.116  456.925 3754.192
291.80  5858.518  360.761    0.000  360.761  2247.583 1389.500    0.000 1389.500    50.568 4183.380  445.763 3737.617
291.90  5685.006  337.002    0.000  337.002  2190.850 1407.860   29.741 1378.119     0.000 4285.319  555.644 3729.675
292.00  5735.222  358.334    0.000  358.334  2096.126 1511.158    0.000 1511.158     9.953 4160.460  232.735 3927.725
292.10  5809.398  348.162    0.000  348.162  2153.603 1570.253    0.000 1570.253    30.462 4002.920  517.647 3485.274
292.20  5700.287  340.875    0.000  340.875  1786.911 1672.123    0.000 1672.123   170.903 3654.059    0.000 3654.059
292.30  5441.935  369.642    0.000  369.642  1867.031 1418.242    0.000 1418.242     9.953 3574.246   81.231 3493.015
292.40  5566.314  369.251    0.000  369.251  1790.664 1541.288    0.000 1541.288     0.000 3442.137   10.154 3431.983
292.50  5616.051  408.490    0.000  408.490  2048.800 1354.486    0.000 1354.486     0.000 3614.559  264.001 3350.558
292.60  5492.593  420.814    0.000  420.814  2313.390 1051.895    0.000 1051.895    50.669 3606.501  371.965 3234.537
292.70  5599.801  383.311    0.000  383.311  2156.988 1034.644    0.000 1034.644   141.752 3119.335  213.231 2906.103
292.80  5703.275  380.851    0.000  380.851  2256.015 1119.161    3.718 1115.443    30.462 3506.181  233.438 3272.743
292.90  5604.794  382.759    0.000  382.759  1970.303 1359.672    0.000 1359.672    71.077 3436.010  264.001 3172.009
293.00  5669.374  417.774    0.000  417.774  2018.208 1451.788   98.920 1352.868     0.000 3944.409  568.617 3375.792
293.10  5615.355  366.384    0.000  366.384  2204.966 1227.676   60.874 1166.802    20.308 3914.951  406.155 3508.796
293.20  5823.185  368.063    0.000  368.063  2181.588 1351.527    0.000 1351.527     0.000 3881.971  477.232 3404.738
293.30  5822.206  311.804    0.000  311.804  2074.510 1374.545    0.000 1374.545    60.419 3836.426  396.001 3440.425
293.40  5701.430  361.382    0.000  361.382  2003.965 1518.541    0.000 1518.541    30.462 3726.241  302.199 3424.042
293.50  5760.146  358.505    0.000  358.505  1848.854 1624.582    0.000 1624.582   192.723 3491.805  242.787 3249.018
293.60  5730.815  344.514    0.000  344.514  1876.715 1517.283    0.000 1517.283    20.107 3849.204  436.415 3412.789
293.70  5838.892  290.396    0.000  290.396  1723.557 1673.143    0.000 1673.143    29.858 3835.915  432.283 3403.632
293.80  5712.811  368.904    0.000  368.904  1633.557 1656.419    0.000 1656.419    10.154 3487.688    0.000 3487.688
293.90  5673.097  347.101    0.000  347.101  1775.161 1520.054    0.000 1520.054   190.810 3364.204  251.327 3112.877
294.00  5683.423  311.733    0.000  311.733  2046.584 1418.235    0.000 1418.235   110.888 3627.120  323.412 3303.708
294.10  5565.471  314.487    0.000  314.487  1611.085 1551.008    0.000 1551.008   151.504 3023.727    0.000 3023.727
294.20  5621.229  292.080    0.000  292.080  1614.970 1412.081    0.000 1412.081   273.149 3156.420    0.000 3156.420
294.30  5772.178  306.598    0.000  306.598  1830.652 1549.657    0.000 1549.657   269.930 3342.298    0.000 3342.298
294.40  5652.948  324.837    0.000  324.837  2206.559 1399.302    0.000 1399.302   862.678 3186.395  111.693 3074.702
294.50  5891.359  394.754    0.000  394.754  2031.129 1547.432    0.000 1547.432   252.840 3782.137  371.966 3410.172
294.60  5659.654  367.104    0.000  367.104  1716.979 1671.698    0.000 1671.698   111.693 3451.790    0.000 3451.790
294.70  5732.012  315.196    0.000  315.196  1894.321 1404.450    0.000 1404.450   335.078 3148.197    0.000 3148.197
294.80  5788.554  379.968    0.000  379.968  2045.749 1594.364    0.000 1594.364   455.312 3725.341    0.000 3725.341
294.90  5818.535  387.513    0.000  387.513  1766.144 1756.870    0.000 1756.870    40.212 3600.969  110.584 3490.385
295.00  5689.453  464.328    0.000  464.328  1500.809 2073.539    0.000 2073.539     0.000 3774.194    0.000 3774.194
295.10  5825.536  454.526    0.000  454.526  1850.602 1810.936    0.000 1810.936   213.231 4054.186   30.462 4023.724
295.20  5853.269  425.682    0.000  425.682  1968.298 1884.685    0.000 1884.685    60.923 4211.402  222.881 3988.521
295.30  5910.358  370.582    0.000  370.582  1818.022 1730.962    0.000 1730.962    29.858 3612.530    0.000 3612.530
295.40  5579.238  411.815    0.000  411.815  1655.462 1627.363    0.000 1627.363    30.060 3433.799    0.000 3433.799
295.50  5589.758  433.141    0.000  433.141  1640.451 1832.555    0.000 1832.555    91.385 3603.505    0.000 3603.505
295.60  5666.631  400.970    0.000  400.970  1582.718 1920.747    0.000 1920.747    30.462 4054.899    0.000 4054.899
295.70  5652.633  442.334    0.000  442.334  1644.931 1731.384    0.000 1731.384   335.078 3191.919   81.231 3110.688
295.80  5711.369  394.140    0.000  394.140  1440.239 2011.729    0.000 2011.729   264.001 3844.280    0.000 3844.280
295.90  5841.114  420.233    0.000  420.233  1483.017 1997.774    0.000 1997.774   294.463 3839.957   81.231 3758.726
296.00  5740.930  375.584    0.000  375.584  1531.974 1817.755    0.000 1817.755   414.397 3297.683    0.000 3297.683
296.10  5737.306  462.996    0.000  462.996  1384.853 1951.111    0.000 1951.111   345.232 3484.967    0.000 3484.967
296.20  5756.909  415.200    0.000  415.200  1650.964 1770.377    0.000 1770.377   751.387 3020.610    0.000 3020.610
296.30  5591.856  393.822    0.000  393.822  1737.965 1633.555    0.000 1633.555   446.771 3151.094   20.308 3130.786
296.40  5733.687  374.030    0.000  374.030  1758.173 1676.487    0.000 1676.487   365.540 3025.537    0.000 3025.537
296.50  5615.725  377.544    0.000  377.544  1802.943 1351.859    0.000 1351.859   634.266 2900.967  212.123 2688.844
296.60  5685.708  416.964    0.000  416.964  1554.489 1610.057    0.000 1610.057   260.078 3157.633    0.000 3157.633
296.70  5612.959  366.805    0.000  366.805  1750.619 1481.088    0.000 1481.088   663.103 2599.564    0.000 2599.564
296.80  5555.617  365.605    0.000  365.605  1766.198 1358.966    0.000 1358.966   343.320 2933.843    0.000 2933.843
296.90  5724.129  379.859    0.000  379.859  1913.320 1322.590    0.000 1322.590   211.521 3111.982    0.000 3111.982
297.00  5514.432  362.461    0.000  362.461  1879.122 1297.432    0.000 1297.432   150.298 3428.060    0.000 3428.060
297.10  5753.513  373.702    0.000  373.702  2008.263 1493.942    0.000 1493.942   617.069 3282.393    0.000 3282.393
297.20  5619.171  387.259    0.000  387.259  2053.573 1264.404    0.000 1264.404   465.264 3174.118    0.000 3174.118
297.30  5569.658  405.584    0.000  405.584  1785.746 1370.282    0.000 1370.282   435.307 2966.619    0.000 2966.619
297.40  5526.254  363.050    0.000  363.050  1811.305 1421.129    0.000 1421.129   292.853 3507.281  130.690 3376.591
297.50  5525.010  450.556    0.000  450.556  1663.492 1655.404    0.000 1655.404   132.000 3573.538  252.138 3321.400
297.60  5560.424  378.154    0.000  378.154  1805.309 1711.264    0.000 1711.264   130.190 3874.004  522.661 3351.344
297.70  5579.382  341.858    0.000  341.858  1563.146 1840.016    0.000 1840.016    30.462 3457.113    0.000 3457.113
297.80  5549.104  302.871    0.000  302.871  1476.630 1754.399    0.000 1754.399   132.000 3361.515    0.000 3361.515
297.90  5502.745  316.669    0.000  316.669  1536.392 1636.627    0.000 1636.627   121.847 3475.827    0.000 3475.827
298.00  5573.240  372.065    0.000  372.065  1653.736 1605.164    0.000 1605.164    40.616 3332.264    0.000 3332.264
298.10  5715.169  382.000    0.000  382.000  1709.292 1638.763    0.000 1638.763    30.462 3466.273    0.000 3466.273
298.20  5806.873  328.572    0.000  328.572  1647.798 1529.726    0.000 1529.726   182.770 3424.252    0.000 3424.252
298.30  5842.599  301.345    0.000  301.345  2223.362 1462.196    0.000 1462.196   282.898 3715.585  110.584 3605.001
298.40  5769.302  379.182    0.000  379.182  1840.712 1334.672    0.000 1334.672   253.847 3417.429  111.693 3305.736
298.50  5645.991  299.258    0.000  299.258  1958.257 1326.756    5.576 1321.179   101.438 3796.934  408.669 3388.265
298.60  5565.054  325.802    0.000  325.802  2080.922 1329.334    0.000 1329.334   264.001 3731.381  396.001 3335.380
298.70  5784.020  319.175    0.000  319.175  1989.640 1421.048    0.000 1421.048   223.385 3580.489  142.154 3438.335
298.80  5605.895  352.902    0.000  352.902  1815.669 1529.784    0.000 1529.784    91.385 3767.071  152.308 3614.762
298.90  5705.892  363.000    0.000  363.000  2005.897 1525.939    0.000 1525.939    80.627 3974.464    0.000 3974.464
299.00  5766.218  358.720    0.000  358.720  1822.788 1403.487    0.000 1403.487    71.077 3483.458    0.000 3483.458
299.10  5751.175  323.090    0.000  323.090  1792.300 1545.390    0.000 1545.390    60.923 3649.042    0.000 3649.042
299.20  5641.367  377.382    0.000  377.382  1639.943 1536.483    0.000 1536.483    50.669 3219.161    0.000 3219.161
299.30  5844.103  332.641    0.000  332.641  1938.711 1618.927    0.000 1618.927   233.438 3778.128    0.000 3778.128
299.40  5741.694  370.363    0.000  370.363  1867.449 1359.048    0.000 1359.048   111.290 3394.692    0.000 3394.692
299.50  5761.262  385.976    0.000  385.976  1833.340 1524.169    0.000 1524.169   162.261 3478.138    0.000 3478.138
299.60  5703.474  362.010    0.000  362.010  1829.113 1478.043    0.000 1478.043    40.616 3902.390   91.385 3811.005
299.70  5687.337  384.833    0.000  384.833  1919.078 1479.172    0.000 1479.172   314.167 3716.098  142.154 3573.943
299.80  5844.014  487.875    0.000  487.875  1772.506 1824.864    0.000 1824.864   132.000 4057.407   71.077 3986.330
299.90  5628.941  482.741    0.000  482.741  1757.713 1589.824    0.000 1589.824   304.112 3708.160   10.154 3698.006
300.00  5798.766  526.006    0.000  526.006  1759.064 1784.718    0.000 1784.718   273.149 3799.749    0.000 3799.749
300.10  5626.229  549.852    0.000  549.852  1654.651 1960.493    0.000 1960.493   223.084 4177.950   40.616 4137.335
300.20  5744.896  482.807    0.000  482.807  1930.269 1796.114    0.000 1796.114   355.185 4134.025   81.231 4052.794
300.30  5841.210  438.313    0.000  438.313  2015.286 1651.934    0.000 1651.934   527.800 3956.279    0.000 3956.279
300.40  5748.140  457.990    0.000  457.990  1902.110 1578.909    0.000 1578.909   414.500 3611.246    0.000 3611.246
300.50  5786.310  418.083    0.000  418.083  2137.811 1475.195    0.000 1475.195   446.168 3751.093   81.231 3669.862
300.60  5749.992  468.766    0.000  468.766  2065.712 1738.842    0.000 1738.842   364.734 3871.325    0.000 3871.325
300.70  5552.680  480.065    0.000  480.065  1916.483 1587.648    0.000 1587.648   252.942 3888.915    0.000 3888.915
300.80  5680.674  485.865    0.000  485.865  1952.380 1565.384    0.000 1565.384   253.445 3625.423  152.308 3473.115
300.90  5631.410  497.439    0.000  497.439  1848.411 1717.477    0.000 1717.477   375.291 3874.844   50.769 3824.075
301.00  5641.179  469.021    0.000  469.021  2002.703 1648.132    0.000 1648.132   395.398 3702.733   20.308 3682.425
301.10  5713.785  444.072    0.000  444.072  1974.885 1613.038    0.000 1613.038   243.492 3836.835   40.616 3796.220
301.20  5725.916  420.887    0.000  420.887  2208.624 1291.163    0.000 1291.163   335.078 3750.993  111.693 3639.300
301.30  5564.702  453.514    0.000  453.514  1831.461 1455.006    0.000 1455.006    10.154 3799.240   81.231 3718.009
301.40  5755.556  406.950    0.000  406.950  2064.085 1493.014    0.000 1493.014    20.006 3988.748   50.769 3937.979
301.50  5647.238  411.036    0.000  411.036  2070.547 1391.504    0.000 1391.504    40.113 4162.968   81.231 4081.737
301.60  5780.456  404.115    0.000  404.115  1998.369 1570.695    0.000 1570.695    20.107 4479.849   30.462 4449.388
301.70  5705.066  387.141    0.000  387.141  1911.335 1489.635    0.000 1489.635     9.953 3997.193   10.154 3987.040
301.80  5578.185  428.715    0.000  428.715  1888.068 1512.674    0.000 1512.674    19.906 3884.691   60.923 3823.768
301.90  5624.831  392.354    0.000  392.354  2119.254 1292.938    0.000 1292.938   111.089 3758.030    0.000 3758.030
302.00  5610.942  492.228    0.000  492.228  1906.534 1583.770    0.000 1583.770    30.462 3887.817   30.462 3857.356
302.10  5685.636  459.120    0.000  459.120  1932.442 1427.481    0.000 1427.481   132.000 3680.921   10.154 3670.768
302.20  5646.869  407.397    0.000  407.397  1957.180 1400.403    0.000 1400.403   132.000 3597.181    0.000 3597.181
302.30  5492.344  394.168    0.000  394.168  2011.488 1300.930    0.000 1300.930    50.568 3633.676   20.308 3613.369
302.40  5666.872  371.344    0.000  371.344  1952.576 1370.890    0.000 1370.890    30.462 3830.413    0.000 3830.413
302.50  5602.773  364.127    0.000  364.127  1932.758 1489.161    0.000 1489.161     0.000 3811.012   40.616 3770.396
302.60  5543.174  503.434    0.000  503.434  1886.753 1555.928    0.000 1555.928    50.166 3743.058   30.462 3712.597
302.70  5523.138  384.383    0.000  384.383  1786.266 1576.269    0.000 1576.269   101.539 3683.736    0.000 3683.736
302.80  5439.003  536.969    0.000  536.969  1839.166 1756.217    0.000 1756.217   111.693 3975.374   30.462 3944.912
302.90  5512.013  444.710    0.000  444.710  1896.110 1655.206    0.000 1655.206   192.924 3790.087    0.000 3790.087
303.00  5460.455  448.886    0.000  448.886  1677.830 1732.539    0.000 1732.539   152.308 3537.359    0.000 3537.359
303.10  5527.330  492.497    0.000  492.497  1652.021 1671.100    0.000 1671.100    70.876 4022.940    0.000 4022.940
303.20  5617.500  472.620    0.000  472.620  1720.351 1680.651    0.000 1680.651    39.811 4064.254    0.000 4064.254
303.30  5508.597  456.991    0.000  456.991  1673.840 1726.736    0.000 1726.736     0.000 3809.104    0.000 3809.104
303.40  5619.230  429.211    0.000  429.211  1920.539 1527.436    0.000 1527.436    20.308 3926.026    0.000 3926.026
303.50  5415.689  456.201    0.000  456.201  1611.648 1847.881    0.000 1847.881     0.000 3871.536    0.000 3871.536
303.60  5684.105  437.545    0.000  437.545  1997.364 1611.782    0.000 1611.782    20.107 3825.989    0.000 3825.989
303.70  5763.876  485.696    0.000  485.696  1801.447 1567.512    0.000 1567.512     0.000 3813.630    0.000 3813.630
303.80  5446.489  565.345    0.000  565.345  1541.443 1800.947    0.000 1800.947    20.308 3770.090    0.000 3770.090
303.90  5490.663  517.820    0.000  517.820  1782.704 1714.152    0.000 1714.152     0.000 4026.049    0.000 4026.049
304.00  5703.260  471.629    0.000  471.629  1861.035 1748.289    0.000 1748.289     0.000 4163.979  101.539 4062.440
304.10  5583.836  432.976    0.000  432.976  1731.598 1530.887    0.000 1530.887     0.000 3593.552    0.000 3593.552
304.20  5456.262  462.458    0.000  462.458  1907.581 1400.106    0.000 1400.106   121.847 3624.318    0.000 3624.318
304.30  5428.138  506.126    0.000  506.126  1764.416 1647.311    0.000 1647.311    81.231 3786.373    0.000 3786.373
304.40  5366.896  485.402    0.000  485.402  1903.607 1459.404    0.000 1459.404    30.462 3864.287    0.000 3864.287
304.50  5725.493  482.862    0.000  482.862  2024.275 1589.403    0.000 1589.403    30.462 4050.774   40.616 4010.159
304.60  5637.437  475.927    0.000  475.927  2007.047 1575.656    0.000 1575.656     0.000 4366.852   40.616 4326.236
304.70  5677.947  448.792    0.000  448.792  1856.827 1647.243    0.000 1647.243   120.037 4016.192   40.616 3975.576
304.80  5635.673  422.588    0.000  422.588  1706.002 1790.562    0.000 1790.562     0.000 4125.467    0.000 4125.467
304.90  5707.347  401.273    0.000  401.273  2099.105 1642.069    0.000 1642.069    29.858 4394.799   60.923 4333.875
305.00  5550.366  492.778    0.000  492.778  1826.445 1897.877    0.000 1897.877   121.847 4345.840   10.154 4335.686
305.10  5689.009  451.396    0.000  451.396  1798.781 1841.191    0.000 1841.191    10.053 4225.201    0.000 4225.201
305.20  5483.476  393.364    0.000  393.364  1706.755 1904.227    0.000 1904.227     0.000 4010.157    0.000 4010.157
305.30  5770.998  402.115    0.000  402.115  1910.649 1567.409    0.000 1567.409     9.953 3971.962    0.000 3971.962
305.40  5787.575  330.434    0.000  330.434  1944.167 1612.988    0.000 1612.988    10.053 3882.985    0.000 3882.985
305.50  5819.609  328.279    0.000  328.279  1944.230 1470.962    0.000 1470.962    59.717 3910.729    0.000 3910.729
305.60  5698.230  314.715    0.000  314.715  1980.897 1477.365    0.000 1477.365    59.717 3623.708    0.000 3623.708
305.70  5633.688  310.487    0.000  310.487  2172.218 1279.927    0.000 1279.927    29.858 3568.722    0.000 3568.722
305.80  5731.203  260.385    0.000  260.385  1895.793 1425.098    0.000 1425.098    29.858 3533.935    0.000 3533.935
305.90  5535.315  334.209    0.000  334.209  1893.045 1518.436    0.000 1518.436     9.953 3822.366    0.000 3822.366
306.00  5931.829  275.954    0.000  275.954  1996.115 1374.804    0.000 1374.804    80.226 3483.770    0.000 3483.770
306.10  5863.482  308.065    0.000  308.065  2092.730 1291.362    0.000 1291.362   119.635 3669.755    0.000 3669.755
306.20  5648.645  290.797    0.000  290.797  2030.866 1445.141    0.000 1445.141   171.007 3651.357    0.000 3651.357
306.30  5899.750  207.837    0.000  207.837  2302.387 1147.309    0.000 1147.309   496.334 3448.080  111.693 3336.387
306.40  5962.134  279.373    0.000  279.373  2004.208 1280.345    0.000 1280.345   191.114 3506.293    0.000 3506.293
306.50  5810.350  326.039    0.000  326.039  2278.555 1101.831    0.000 1101.831   535.642 3240.080    0.000 3240.080
306.60  5870.433  344.721    0.000  344.721  2079.480 1127.940    0.000 1127.940   354.079 3473.816    0.000 3473.816
306.70  5741.133  335.533    0.000  335.533  2096.455 1319.249    0.000 1319.249   284.107 3373.588    0.000 3373.588
306.80  5654.728  390.292    0.000  390.292  2251.940 1207.185    0.000 1207.185   676.389 3586.512    0.000 3586.512
306.90  5664.266  368.572    0.000  368.572  2254.396 1246.451    0.000 1246.451   445.061 3609.338    0.000 3609.338
307.00  5700.008  302.085    0.000  302.085  2167.475 1306.700    0.000 1306.700   313.363 3594.250    0.000 3594.250
307.10  5615.979  327.736    0.000  327.736  2040.525 1297.786    0.000 1297.786   343.523 3447.978   10.154 3437.824
307.20  5570.137  319.265    0.000  319.265  2137.354 1191.754    0.000 1191.754   222.178 3479.039    0.000 3479.039
307.30  5751.608  326.752    0.000  326.752  2438.949 1270.385    0.000 1270.385   446.067 4037.804   20.308 4017.497
307.40  5639.098  334.824    0.000  334.824  2326.322 1323.565    0.000 1323.565   414.800 3649.444    0.000 3649.444
307.50  5676.927  362.137    0.000  362.137  2140.858 1521.228    0.000 1521.228   172.214 4336.992    0.000 4336.992
307.60  5745.345  264.405    0.000  264.405  2201.671 1287.991    0.000 1287.991   281.091 3810.695   10.053 3800.642
307.70  5612.971  389.247    0.000  389.247  2439.505 1417.514    0.000 1417.514   454.110 4047.655   30.462 4017.194
307.80  5717.156  384.855    0.000  384.855  2164.324 1525.686    0.000 1525.686   170.505 4453.716    0.000 4453.716
307.90  5585.648  343.582    0.000  343.582  2035.199 1519.099    0.000 1519.099   330.753 4062.324   20.106 4042.218
308.00  5648.921  335.465    0.000  335.465  2024.960 1530.437    0.000 1530.437   139.339 4191.012   10.053 4180.959
308.10  5741.609  307.220    0.000  307.220  1944.587 1641.468    0.000 1641.468   139.339 4012.775    0.000 4012.775
308.20  5710.646  298.554    0.000  298.554  1855.356 1529.535    0.000 1529.535   109.481 3817.138    0.000 3817.138
308.30  5745.620  315.300    0.000  315.300  2078.441 1429.187    0.000 1429.187   150.197 3855.732    0.000 3855.732
308.40  5605.188  327.902    0.000  327.902  1892.758 1477.563    0.000 1477.563   218.962 3643.306    0.000 3643.306
308.50  5623.753  348.532    0.000  348.532  1994.494 1415.207    0.000 1415.207   109.581 4012.043    0.000 4012.043
308.60  5528.539  363.940    0.000  363.940  1841.801 1577.773    0.000 1577.773   119.735 3788.066    0.000 3788.066
308.70  5451.649  314.703    0.000  314.703  1912.617 1367.848    0.000 1367.848    79.623 3571.433    0.000 3571.433
308.80  5577.260  318.223    0.000  318.223  1941.456 1557.118    0.000 1557.118   149.292 3767.069    0.000 3767.069
308.90  5399.156  359.942    0.000  359.942  1905.142 1581.630    0.000 1581.630   149.593 3852.721    0.000 3852.721
309.00  5640.382  340.965    0.000  340.965  1684.748 1805.622    0.000 1805.622   119.434 3963.716    0.000 3963.716
309.10  5637.611  309.181    0.000  309.181  1769.783 1630.472    0.000 1630.472   248.820 3624.707    0.000 3624.707
309.20  5688.154  309.599    0.000  309.599  1615.470 1766.608    0.000 1766.608   109.481 3789.975    0.000 3789.975
309.30  5746.432  308.696    0.000  308.696  1528.923 1638.560    0.000 1638.560    39.811 3613.347    0.000 3613.347
309.40  5621.830  295.434    0.000  295.434  1692.396 1732.258    0.000 1732.258    49.764 3931.037    0.000 3931.037
309.50  5810.717  332.469    0.000  332.469  1677.693 1756.742    0.000 1756.742   139.339 3832.004    0.000 3832.004
309.60  5716.834  305.830    0.000  305.830  1829.495 1727.803    0.000 1727.803    99.528 3944.210    0.000 3944.210
309.70  5661.722  375.613    0.000  375.613  1761.086 1788.204    0.000 1788.204   109.481 3915.958    0.000 3915.958
309.80  5815.520  316.153    0.000  316.153  1818.838 1677.260    0.000 1677.260   229.216 3743.841    0.000 3743.841
309.90  5772.796  267.673    0.000  267.673  1820.992 1437.535    0.000 1437.535    89.575 3550.831    0.000 3550.831
310.00  5792.295  287.446    0.000  287.446  1742.981 1613.925    0.000 1613.925   199.458 3665.634    0.000 3665.634
310.10  5909.988  298.089    0.000  298.089  1796.108 1780.249    0.000 1780.249   139.339 4093.093    0.000 4093.093
310.20  5923.677  291.775    0.000  291.775  2070.272 1524.502    0.000 1524.502   199.357 3922.983    0.000 3922.983
310.30  5744.989  303.816    0.000  303.816  1892.553 1598.885    0.000 1598.885   239.570 3909.823    0.000 3909.823
310.40  5689.463  380.642    0.000  380.642  1887.849 1594.238    0.000 1594.238   179.151 4040.008    0.000 4040.008
310.50  5781.366  325.631    0.000  325.631  2050.341 1420.179    0.000 1420.179   389.062 3793.596    0.000 3793.596
310.60  5864.863  318.738    0.000  318.738  2159.959 1444.176    0.000 1444.176   248.820 3906.401   10.154 3896.247
310.70  5821.575  447.163    0.000  447.163  2008.807 1490.445    0.000 1490.445   179.151 3822.663    0.000 3822.663
310.80  5930.469  397.100    0.000  397.100  1919.626 1621.722   60.874 1560.848   159.546 3911.834    0.000 3911.834
310.90  6050.471  347.210    0.000  347.210  2025.527 1608.355    0.000 1608.355   119.836 4007.146    0.000 4007.146
311.00  6008.077  393.520    0.000  393.520  1946.941 1660.508    0.000 1660.508    79.923 3859.960    0.000 3859.960
311.10  6062.040  340.598    0.000  340.598  2031.300 1628.751    0.000 1628.751    29.959 3935.459   10.154 3925.305
311.20  5904.003  345.696    0.000  345.696  1777.399 1579.038    0.000 1579.038    69.871 3712.178    0.000 3712.178
311.30  5918.599  381.216    0.000  381.216  2045.779 1505.629    0.000 1505.629   120.037 3845.790    0.000 3845.790
311.40  5859.767  428.331    0.000  428.331  1814.060 1729.915    0.000 1729.915     9.953 3863.686    0.000 3863.686
311.50  5922.284  363.776    0.000  363.776  1882.688 1771.082    0.000 1771.082    79.623 3984.329    0.000 3984.329
311.60  5986.831  404.379    0.000  404.379  2013.688 1692.874    0.000 1692.874    80.025 3842.574    0.000 3842.574
311.70  5598.368  368.883    0.000  368.883  1868.292 1580.153    0.000 1580.153    29.858 4011.357    0.000 4011.357
311.80  5628.241  345.793    0.000  345.793  2170.663 1441.692    0.000 1441.692   159.546 3686.445   10.154 3676.291
311.90  5654.266  390.866    0.000  390.866  2116.705 1585.530    0.000 1585.530   129.988 4136.223    0.000 4136.223
312.00  5669.799  389.502    0.000  389.502  2160.224 1284.020    0.000 1284.020   239.770 4032.167    0.000 4032.167
312.10  5770.624  385.909    0.000  385.909  2437.798 1002.138    0.000 1002.138   300.795 3847.389    0.000 3847.389
312.20  5892.635  373.286    0.000  373.286  2413.386 1279.061    0.000 1279.061   370.264 3767.470    0.000 3767.470
312.30  5927.722  424.793    0.000  424.793  2372.888 1230.806    0.000 1230.806   428.373 3911.410    0.000 3911.410
312.40  6043.987  302.245    0.000  302.245  2383.555 1246.458    0.000 1246.458   580.278 3501.651    0.000 3501.651
312.50  5920.951  378.680    0.000  378.680  2326.874 1405.917   27.882 1378.035     0.000 4292.735  321.097 3971.637
312.60  5973.889  407.779    0.000  407.779  2051.816 1563.958  120.781 1443.177    60.923 4371.056  262.792 4108.264
312.70  6065.831  355.290    0.000  355.290  1999.265 1592.276   95.148 1497.128   190.008 4358.179  412.983 3945.196
312.80  5885.839  454.286    0.000  454.286  1825.994 1568.481   55.765 1512.716    80.225 4004.228   10.053 3994.175
312.90  5821.481  503.860    0.000  503.860  1908.768 1633.009   13.012 1619.997    79.824 4097.110   20.308 4076.802
313.00  6005.505  392.819    0.000  392.819  1940.496 1561.329    0.000 1561.329   139.339 3927.715    0.000 3927.715
313.10  5833.342  454.738    0.000  454.738  1865.176 1697.765   42.753 1655.012   149.694 4359.304  110.685 4248.619
313.20  5961.466  389.304    0.000  389.304  1943.425 1470.152    7.435 1462.716    89.575 3958.962  251.327 3707.635
313.30  6032.690  389.324    0.000  389.324  2073.548 1491.084    0.000 1491.084   300.595 3807.591    0.000 3807.591
313.40  5930.935  413.696    0.000  413.696  1752.303 1739.445    0.000 1739.445     0.000 4078.715    0.000 4078.715
313.50  5860.626  304.287    0.000  304.287  2011.489 1487.823    1.902 1485.921   151.303 3859.432    0.000 3859.432
313.60  5914.430  364.822    0.000  364.822  1868.580 1498.564    0.000 1498.564    79.623 3740.432    0.000 3740.432
313.70  5802.767  393.627    0.000  393.627  1936.735 1346.855    0.000 1346.855   161.155 3643.302   30.462 3612.840
313.80  5786.790  405.582    0.000  405.582  2041.450 1495.452   83.908 1411.544   169.600 4148.480    0.000 4148.480
313.90  5800.624  430.453    0.000  430.453  1900.155 1659.990   85.723 1574.266   139.339 3902.778   40.212 3862.566
314.00  5743.542  412.312    0.000  412.312  1902.520 1522.276   41.155 1481.121    69.670 3564.909   10.053 3554.856
314.10  5656.549  418.334    0.000  418.334  1930.088 1578.591   43.057 1535.534    59.717 4046.331   70.372 3975.960
314.20  5702.718  393.447    0.000  393.447  2168.622 1244.109   54.167 1189.943    59.717 4077.927   60.419 4017.508
314.30  5729.998  410.987    0.000  410.987  1989.510 1182.852   61.602 1121.250   120.037 3697.611   40.212 3657.398
314.40  5737.590  438.278    0.000  438.278  1804.355 1509.859   86.245 1423.614   109.481 3916.168    0.000 3916.168
314.50  5572.498  460.173    0.000  460.173  1565.897 1497.102   97.919 1399.182    49.764 3626.008   30.159 3595.848
314.60  5793.943  459.805    0.000  459.805  2005.462 1407.243    7.609 1399.634   129.990 3928.922   30.159 3898.763
314.70  5625.556  494.011    0.000  494.011  1752.643 1439.089    0.000 1439.089    49.764 3869.893    0.000 3869.893
314.80  5576.498  444.639    0.000  444.639  2081.045 1205.985   11.414 1194.571   209.812 3376.590   80.626 3295.964
314.90  5721.604  457.452    0.000  457.452  1976.911 1280.208    0.000 1280.208    89.575 3536.135    0.000 3536.135
315.00  5725.275  364.168    0.000  364.168  1929.262 1486.551   69.472 1417.079    50.367 3809.090   30.462 3778.629
315.10  5669.268  415.569    0.000  415.569  1895.076 1464.844   20.447 1444.397    70.573 3667.619    0.000 3667.619
315.20  5791.323  431.762    0.000  431.762  1784.512 1544.436   16.729 1527.707   129.687 3580.764    0.000 3580.764
315.30  5728.626  463.536    0.000  463.536  1909.974 1642.062   14.870 1627.192    50.265 3941.577    0.000 3941.577
315.40  5722.216  420.484    0.000  420.484  1884.164 1799.397   86.245 1713.152    30.260 3986.823   10.053 3976.770
315.50  5773.207  393.000    0.000  393.000  1873.912 1584.143   17.121 1567.022   130.189 3843.466   80.425 3763.041
315.60  5905.220  414.409    0.000  414.409  1818.442 1709.633    0.000 1709.633    90.077 4062.123    0.000 4062.123
315.70  5934.714  403.008    0.000  403.008  1848.076 1606.565   55.764 1550.801    80.427 3700.503   10.053 3690.450
315.80  5621.678  412.575    0.000  412.575  1619.071 1443.484    0.000 1443.484    59.817 3307.011    0.000 3307.011
315.90  5819.209  417.298    0.000  417.298  1909.595 1689.072   58.667 1630.406    90.478 4038.999  150.796 3888.203
316.00  5613.262  453.822    0.000  453.822  1761.311 1589.527  103.496 1486.031   120.437 3918.751  211.115 3707.636
316.10  5598.000  430.010    0.000  430.010  1857.138 1412.468    0.000 1412.468    50.265 3529.888   10.053 3519.835
316.20  5763.057  484.939    0.000  484.939  1652.978 1675.801    0.000 1675.801   160.850 3761.623   80.425 3681.199
316.30  5684.038  415.864    0.000  415.864  1751.734 1636.398    0.000 1636.398    80.425 3590.108   50.265 3539.843
316.40  5634.195  431.504    0.000  431.504  1488.904 1759.677    0.000 1759.677    20.006 3797.715    0.000 3797.715
316.50  5689.614  445.360    0.000  445.360  1634.046 1912.858    0.000 1912.858     0.000 3989.226   10.053 3979.172
316.60  5765.785  469.525    0.000  469.525  1711.507 1748.164    0.000 1748.164     0.000 3897.829    0.000 3897.829
316.70  5726.240  469.513    0.000  469.513  1603.679 1825.714   18.762 1806.952     0.000 3850.296    0.000 3850.296
316.80  5840.297  484.614    0.000  484.614  1583.158 1935.781    0.000 1935.781     0.000 3979.177    0.000 3979.177
316.90  5680.208  504.122    0.000  504.122  1800.313 1825.252    0.000 1825.252     0.000 4017.662    0.000 4017.662
317.00  5819.546  532.285    0.000  532.285  1958.949 1768.841    0.000 1768.841     0.000 4269.290   30.159 4239.131
317.10  5839.776  414.257    0.000  414.257  1668.356 1738.688    5.707 1732.981     0.000 3752.082    0.000 3752.082
317.20  5819.339  331.318    0.000  331.318  1781.250 1721.096    3.805 1717.291     0.000 3801.128    0.000 3801.128
317.30  5977.728  317.480    0.000  317.480  1818.214 1655.756    0.000 1655.756     9.953 3886.080    0.000 3886.080
317.40  5703.524  375.125    0.000  375.125  1830.447 1737.128    0.000 1737.128     0.000 3942.582    0.000 3942.582
317.50  5752.617  413.058    0.000  413.058  1628.785 1617.668    0.000 1617.668     0.000 3593.934    0.000 3593.934
317.60  5919.623  330.509    0.000  330.509  1645.564 1742.364    0.000 1742.364     0.000 3604.705    0.000 3604.705
317.70  5790.075  400.119    0.000  400.119  1636.094 1708.999    0.000 1708.999     0.000 3637.179    0.000 3637.179
317.80  5881.693  397.809    0.000  397.809  1810.428 1637.618    0.000 1637.618     0.000 3597.263    0.000 3597.263
317.90  5938.114  375.152    0.000  375.152  1488.421 1726.775    0.000 1726.775     0.000 3466.582    0.000 3466.582
318.00  5798.956  438.264    0.000  438.264  1611.646 1882.148    0.000 1882.148     0.000 3783.662    0.000 3783.662
318.10  5801.040  399.969    0.000  399.969  1461.023 1836.649    0.000 1836.649     0.000 3496.734    0.000 3496.734
318.20  5739.773  405.641    0.000  405.641  1496.905 2008.073    0.000 2008.073     0.000 3838.039    0.000 3838.039
318.30  5855.259  387.187    0.000  387.187  1634.121 1836.346    0.000 1836.346     0.000 4063.134    0.000 4063.134
318.40  5680.707  380.291    0.000  380.291  1576.247 1750.378    0.000 1750.378    29.959 3464.865    0.000 3464.865
318.50  5728.397  401.926    0.000  401.926  1595.226 1852.665    0.000 1852.665     0.000 3867.596    0.000 3867.596
318.60  5493.387  427.436    0.000  427.436  1598.883 1590.511    0.000 1590.511     0.000 3556.862    0.000 3556.862
318.70  5682.641  389.895    0.000  389.895  1506.361 1801.718    0.000 1801.718     0.000 3727.452    0.000 3727.452
318.80  5709.958  362.655    0.000  362.655  1450.885 1900.748    0.000 1900.748     0.000 3555.040    0.000 3555.040
318.90  5610.979  411.393    0.000  411.393  1472.294 1873.871    0.000 1873.871     0.000 3989.036    0.000 3989.036
319.00  5663.856  415.738    0.000  415.738  1384.700 1817.725    1.902 1815.823     0.000 3577.962    0.000 3577.962
319.10  5728.404  394.096    0.000  394.096  1556.263 1774.175    0.000 1774.175     0.000 3820.453    0.000 3820.453
319.20  5701.450  462.310    0.000  462.310  1482.087 1852.405    3.805 1848.601    10.053 3541.756   20.106 3521.650
319.30  5706.184  505.425    0.000  505.425  1547.345 2102.117   20.925 2081.192    39.912 4040.687   20.106 4020.581
319.40  5880.518  451.567    0.000  451.567  1671.434 1926.354   17.121 1909.234    30.159 4319.561   90.982 4228.579
319.50  5856.108  440.889    0.000  440.889  1742.431 1801.665   36.144 1765.521    20.107 4006.922   91.083 3915.839
319.60  5846.260  467.053    0.000  467.053  2050.607 1671.503    3.804 1667.699    90.579 4279.165   10.154 4269.011
319.70  5711.285  437.239    0.000  437.239  1831.073 1485.347    0.000 1485.347    19.906 3525.574    0.000 3525.574
319.80  5804.438  431.971    0.000  431.971  1880.055 1470.133    0.000 1470.133    39.811 3394.991   10.154 3384.838
319.90  5622.702  456.711    0.000  456.711  1611.417 1816.636    7.609 1809.026    19.906 3809.580   20.106 3789.474
320.00  5957.082  388.850    0.000  388.850  1669.425 1715.934   14.958 1700.976    49.764 3739.714   20.106 3719.608
320.10  5805.237  414.592    0.000  414.592  1741.146 1707.524    9.511 1698.013    39.811 4041.006   70.573 3970.433
320.20  6025.019  396.050    0.000  396.050  1580.857 1694.380   11.283 1683.096     0.000 3705.025    0.000 3705.025
320.30  5874.587  397.095    0.000  397.095  1686.311 1838.588   57.069 1781.519    30.159 4082.517  232.431 3850.087
320.40  5872.717  461.840    0.000  461.840  1724.108 1756.326    3.805 1752.521     9.953 4080.506   40.212 4040.294
320.50  5910.115  414.145    0.000  414.145  1682.108 1859.333    7.609 1851.724    29.858 4127.651    0.000 4127.651
320.60  5989.430  387.196    0.000  387.196  1951.570 1625.094    3.804 1621.290     0.000 4208.068   30.159 4177.909
320.70  5988.475  427.310    0.000  427.310  1844.157 1803.136    9.512 1793.624    90.077 4260.152   20.106 4240.046
320.80  6013.517  422.962    0.000  422.962  1764.666 1844.064    1.902 1842.162     0.000 4572.606   60.319 4512.288
320.90  5874.750  428.814    0.000  428.814  1760.900 1734.093    0.000 1734.093     0.000 4027.834    0.000 4027.834
321.00  5930.881  450.959    0.000  450.959  1996.998 1745.265    0.000 1745.265    20.006 4198.935    0.000 4198.935
321.10  5905.746  423.749    0.000  423.749  2259.439 1655.526    0.000 1655.526   230.319 4570.010    0.000 4570.010
321.20  5801.123  394.518    0.000  394.518  2130.354 1551.168   60.874 1490.295    70.071 4238.756  222.982 4015.774
321.30  5794.347  430.885    0.000  430.885  2254.137 1348.782    0.000 1348.782   221.070 3641.793   10.154 3631.639
321.40  5954.053  451.696    0.000  451.696  2067.935 1373.246   20.925 1352.320   210.113 3676.874   30.159 3646.715
321.50  5822.385  381.893    0.000  381.893  2176.352 1459.312    0.000 1459.312   130.590 4178.434   71.077 4107.357
321.60  5995.875  451.972    0.000  451.972  2140.927 1648.844    0.000 1648.844   298.885 4200.158    0.000 4200.158
321.70  5968.222  434.387    0.000  434.387  2147.385 1554.483    0.000 1554.483   290.037 4206.488    0.000 4206.488
321.80  6012.486  437.083    0.000  437.083  2119.453 1512.441    0.000 1512.441   100.130 3932.022    0.000 3932.022
321.90  6086.050  446.649    0.000  446.649  2122.088 1598.283    0.000 1598.283   268.826 4304.499   60.722 4243.777
322.00  5988.666  446.530    0.000  446.530  2009.101 1736.009    0.000 1736.009   100.030 4401.315    0.000 4401.315
322.10  6152.345  485.279    0.000  485.279  2140.091 1690.400    0.000 1690.400   129.687 4134.101    0.000 4134.101
322.20  6109.687  421.395    0.000  421.395  2148.694 1579.186    0.000 1579.186   161.153 4323.098   70.775 4252.323
322.30  5906.261  428.645    0.000  428.645  2007.919 1739.266    0.000 1739.266   160.651 4309.129   80.929 4228.201
322.40  6037.719  395.517    0.000  395.517  2010.546 1643.301   20.490 1622.810    50.266 4162.045  201.062 3960.983
322.50  6122.065  399.879    0.000  399.879  1790.723 1774.585   47.253 1727.332    20.106 3607.490    0.000 3607.490
322.60  6029.192  462.530    0.000  462.530  1609.148 1775.844    0.000 1775.844    30.159 3704.104   40.212 3663.892
322.70  5885.964  389.350    0.000  389.350  1635.849 1768.220    0.000 1768.220    30.159 3726.841   90.478 3636.363
322.80  5852.059  486.614    0.000  486.614  1413.065 1854.705    0.000 1854.705    20.106 3794.397   10.053 3784.344
322.90  6149.947  486.606    0.000  486.606  1805.238 1820.991    0.000 1820.991    39.811 4024.219    0.000 4024.219
323.00  5951.684  490.899    0.000  490.899  1951.357 1862.742   41.546 1821.196    10.053 4158.419   10.053 4148.366
323.10  5892.738  421.625    0.000  421.625  1948.592 1699.591    0.000 1699.591   109.581 4183.253   20.106 4163.147
323.20  5913.107  437.542    0.000  437.542  1997.095 1589.665    0.000 1589.665   209.912 3676.381   60.319 3616.062
323.30  6210.509  411.542    0.000  411.542  1889.173 1698.594    0.000 1698.594     0.000 4084.721    0.000 4084.721
323.40  6027.750  437.296    0.000  437.296  1828.297 1896.088    0.000 1896.088    39.811 4227.188    0.000 4227.188
323.50  5960.351  440.705    0.000  440.705  1689.980 1716.396    0.000 1716.396     0.000 3843.343    0.000 3843.343
323.60  5786.532  405.317    0.000  405.317  1894.726 1617.642    0.000 1617.642    19.906 3766.041    0.000 3766.041
323.70  5839.218  453.484    0.000  453.484  2031.401 1711.442    0.000 1711.442     0.000 4259.359    0.000 4259.359
323.80  5926.720  422.836    0.000  422.836  2008.717 1600.292    0.000 1600.292   120.037 3815.206    0.000 3815.206
323.90  5926.472  439.502    0.000  439.502  1793.600 1776.796    0.000 1776.796    19.906 4217.438    0.000 4217.438
324.00  5790.918  370.348    0.000  370.348  1942.178 1761.022   26.632 1734.390    40.012 4484.839  483.355 4001.484
324.10  5721.443  392.359    0.000  392.359  2001.064 1708.929    0.000 1708.929    60.319 3965.198  101.035 3864.163
324.20  5754.731  362.445    0.000  362.445  1963.226 1732.895    0.000 1732.895    19.906 4470.701   20.308 4450.393
324.30  5884.340  428.292    0.000  428.292  1755.434 2020.594    0.000 2020.594    29.858 4286.309    0.000 4286.309
324.40  5774.018  363.237    0.000  363.237  1676.924 1903.028    0.000 1903.028     0.000 3920.385    0.000 3920.385
324.50  5800.497  373.315    0.000  373.315  1595.478 1741.976    0.000 1741.976    40.012 4154.114   50.265 4103.849
324.60  5922.355  382.397    0.000  382.397  1802.691 1806.594    9.511 1797.083    19.906 4282.884    0.000 4282.884
324.70  5739.745  391.364    0.000  391.364  1880.641 1850.286   69.516 1780.770    40.012 4490.575  110.685 4379.890
324.80  5799.677  375.440    0.000  375.440  1874.446 1869.525   71.939 1797.586    20.106 4411.144  100.632 4310.513
324.90  5736.830  448.742    0.000  448.742  1809.393 1852.167    0.000 1852.167    39.811 4240.872    0.000 4240.872
325.00  5748.053  418.154    0.000  418.154  1809.945 1874.645    0.000 1874.645    39.811 4430.067    0.000 4430.067
325.10  5739.181  438.714    0.000  438.714  1846.133 1759.470    0.000 1759.470    29.858 4008.742    0.000 4008.742
325.20  5707.479  432.607    0.000  432.607  1792.741 1911.260    0.000 1911.260    29.959 4220.863    0.000 4220.863
325.30  5683.206  433.551    0.000  433.551  1751.258 1842.950    0.000 1842.950     0.000 4140.321    0.000 4140.321
325.40  5550.508  441.226    0.000  441.226  1628.014 1783.521    0.000 1783.521   140.743 3762.429   50.265 3712.164
325.50  5632.931  462.463    0.000  462.463  1641.682 1740.071    0.000 1740.071    40.212 3834.011  120.839 3713.173
325.60  5763.011  423.061    0.000  423.061  1759.460 1673.196    0.000 1673.196    10.053 3836.131    0.000 3836.131
325.70  5755.435  440.940    0.000  440.940  1798.706 1741.767    0.000 1741.767    59.717 3923.693    0.000 3923.693
325.80  5655.304  452.311    0.000  452.311  1619.373 1901.631    0.000 1901.631     0.000 3930.722    0.000 3930.722
325.90  5860.883  465.670    0.000  465.670  1768.185 1658.801   13.316 1645.485     0.000 3958.660    0.000 3958.660
326.00  5853.154  452.089    0.000  452.089  1758.544 1704.545    0.000 1704.545    19.906 3893.323   10.053 3883.270
326.10  5832.546  427.035    0.000  427.035  1947.864 1628.929    0.000 1628.929     0.000 3995.675  121.544 3874.131
326.20  5872.786  452.863    0.000  452.863  1926.646 1711.548   11.414 1700.134    30.060 3951.539    0.000 3951.539
326.30  5907.505  404.401    0.000  404.401  2094.411 1518.687    3.805 1514.883    29.959 3957.477    0.000 3957.477
326.40  5980.073  388.756    0.000  388.756  2127.033 1646.049    0.000 1646.049   139.540 4680.199    0.000 4680.199
326.50  6105.080  328.798    0.000  328.798  2241.710 1547.102    0.000 1547.102   179.753 4490.187   10.154 4480.033
326.60  6064.899  337.039    0.000  337.039  1844.443 1773.003    0.000 1773.003   110.386 3841.657    0.000 3841.657
326.70  5968.538  371.171    0.000  371.171  1870.465 1932.486    0.000 1932.486    59.717 4048.350    0.000 4048.350
326.80  5930.712  307.551    0.000  307.551  1545.563 1768.166    0.000 1768.166     0.000 3796.010    0.000 3796.010
326.90  5934.114  387.084    0.000  387.084  1778.474 1842.813   15.218 1827.595     0.000 4082.320    0.000 4082.320
327.00  5880.966  459.634    0.000  459.634  1583.382 1815.081    0.000 1815.081     0.000 3684.519    0.000 3684.519
327.10  6008.619  369.752    0.000  369.752  1689.444 1644.196    5.448 1638.748    10.053 3873.531    0.000 3873.531
327.20  5952.774  408.087    0.000  408.087  1741.711 1599.492    0.000 1599.492    10.053 3799.841  151.905 3647.936
327.30  5680.520  405.745    0.000  405.745  1711.843 1522.802   13.316 1509.486     0.000 3280.888   40.616 3240.273
327.40  5926.479  395.257    0.000  395.257  1695.474 1560.245    0.000 1560.245     0.000 3784.169    0.000 3784.169
327.50  5756.301  401.049    0.000  401.049  1842.353 1580.509    3.805 1576.705     0.000 3849.303    0.000 3849.303
327.60  5708.511  434.606    0.000  434.606  1602.881 1720.164    0.000 1720.164    50.265 3865.182    0.000 3865.182
327.70  5854.587  471.519    0.000  471.519  1781.954 1726.578    0.000 1726.578     0.000 4306.511    0.000 4306.511
327.80  5728.926  449.055    0.000  449.055  1654.756 1759.635    0.000 1759.635     0.000 4314.361    0.000 4314.361
327.90  5724.744  447.297    0.000  447.297  1685.332 1756.993    7.609 1749.384     0.000 4045.837    0.000 4045.837
328.00  5718.723  402.262    0.000  402.262  1606.459 1611.408    0.000 1611.408     9.953 3960.993    0.000 3960.993
328.10  5778.245  414.512    0.000  414.512  1842.488 1484.440    0.000 1484.440    10.053 3684.613    0.000 3684.613
328.20  5920.626  420.316    0.000  420.316  1919.375 1561.074    0.000 1561.074     9.953 4010.039   10.053 3999.986
328.30  5998.346  386.062    0.000  386.062  1788.236 1609.061    0.000 1609.061    99.729 3539.336   30.159 3509.177
328.40  5789.845  404.628    0.000  404.628  1923.835 1351.512    0.000 1351.512    20.106 3571.223   80.425 3490.798
328.50  5712.766  386.175    0.000  386.175  1930.210 1552.179    0.000 1552.179    80.527 3785.647    0.000 3785.647
328.60  5945.645  474.938    0.000  474.938  2076.417 1554.030    0.000 1554.030    60.521 4083.723   90.478 3993.245
328.70  6061.371  405.361    0.000  405.361  1909.094 1484.545   13.316 1471.229    30.260 3878.539    0.000 3878.539
328.80  5829.436  435.472    0.000  435.472  1992.933 1407.700    0.000 1407.700   179.351 3743.732   10.154 3733.578
328.90  5732.119  431.728    0.000  431.728  2041.719 1571.127    0.000 1571.127    70.372 3983.311   50.769 3932.542
329.00  5996.755  393.930    0.000  393.930  1894.670 1517.300    0.000 1517.300    60.018 3760.222    0.000 3760.222
329.10  5824.669  376.349    0.000  376.349  2169.431 1293.950   19.023 1274.927    90.780 3821.457  253.847 3567.610
329.20  5811.498  444.950    0.000  444.950  2131.719 1555.280   36.144 1519.137   110.685 4005.425  333.768 3671.657
329.30  5906.909  395.902    0.000  395.902  2072.426 1523.046   11.414 1511.632   100.531 4084.333   50.265 4034.068
329.40  5791.927  324.919    0.000  324.919  2051.071 1556.368   39.948 1516.420    10.154 3875.930  333.365 3542.565
329.50  5919.689  316.222    0.000  316.222  2016.006 1424.870    5.707 1419.163   100.531 3542.261  180.956 3361.305
329.60  5933.276  418.420    0.000  418.420  1955.473 1586.849    0.000 1586.849     0.000 3775.804    0.000 3775.804
329.70  6119.028  470.463    0.000  470.463  1887.081 1795.618   56.504 1739.115     0.000 4113.376  312.352 3801.024
329.80  5933.235  545.696    0.000  545.696  2080.854 1732.443    3.804 1728.638    20.106 4492.377   50.265 4442.112
329.90  5925.721  526.331    0.000  526.331  2175.943 1557.582    0.000 1557.582     0.000 4141.723    0.000 4141.723
330.00  5792.436  548.180    0.000  548.180  2224.561 1633.220    9.511 1623.709    40.212 4444.225    0.000 4444.225
330.10  5752.275  491.499    0.000  491.499  1925.400 1697.682    7.609 1690.073     0.000 4009.937    0.000 4009.937
330.20  5593.005  572.039    0.000  572.039  1991.611 1630.017    1.902 1628.115     9.953 4390.954    0.000 4390.954
330.30  5854.714  460.400    0.000  460.400  2202.554 1674.374    1.902 1672.472   130.690 3969.819    0.000 3969.819
330.40  5730.139  461.592    0.000  461.592  1922.852 1561.127    0.000 1561.127    89.976 3945.797    0.000 3945.797
330.50  5763.160  441.992    0.000  441.992  1919.841 1512.162    0.000 1512.162   271.035 3436.679    0.000 3436.679
330.60  5951.763  428.512    0.000  428.512  1871.546 1630.553   22.654 1607.899   190.307 3631.724   10.053 3621.671
330.70  5702.384  403.227    0.000  403.227  1831.321 1504.401   11.283 1493.118   230.622 3364.817   30.159 3334.658
330.80  5609.273  459.726    0.000  459.726  1767.443 1589.444   39.818 1549.626    90.178 3752.378  100.733 3651.645
330.90  5725.370  472.205    0.000  472.205  1710.607 1714.256    1.902 1712.354     0.000 3972.458    0.000 3972.458
331.00  5896.060  444.519    0.000  444.519  1709.019 1611.970   13.316 1598.653   100.230 3664.714    0.000 3664.714
331.10  5799.169  445.312    0.000  445.312  1803.451 1485.997    0.000 1485.997   140.041 3623.098    0.000 3623.098
331.20  5847.838  451.352    0.000  451.352  1895.055 1676.212    0.000 1676.212   190.107 3885.584    0.000 3885.584
331.30  5641.019  470.813    0.000  470.813  1904.036 1734.794    0.000 1734.794   289.436 4051.360    0.000 4051.360
331.40  5708.635  439.738    0.000  439.738  1798.279 1866.179    1.902 1864.276     0.000 4216.532    0.000 4216.532
331.50  5672.808  451.004    0.000  451.004  1808.165 2020.014    0.000 2020.014     0.000 4299.070    0.000 4299.070
331.60  5917.366  410.805    0.000  410.805  1826.343 1817.505   38.046 1779.459     9.953 3760.721    0.000 3760.721
331.70  5714.918  388.979    0.000  388.979  1804.311 1930.752   56.810 1873.942     0.000 4348.443    0.000 4348.443
331.80  5771.504  368.636    0.000  368.636  1735.827 1724.540   74.103 1650.437    40.112 4054.477    0.000 4054.477
331.90  5761.658  361.127    0.000  361.127  1706.709 1712.138   28.534 1683.603     0.000 3961.385   10.154 3951.231
332.00  5765.598  379.851    0.000  379.851  1947.648 1545.326   49.459 1495.866    49.764 4083.741    0.000 4083.741
332.10  5895.600  397.018    0.000  397.018  1714.600 1567.838    1.902 1565.935     0.000 3911.727    0.000 3911.727
332.20  5865.175  322.999    0.000  322.999  1595.079 1633.943   20.925 1613.017     0.000 3699.801   81.231 3618.570
332.30  5930.591  324.114    0.000  324.114  1611.178 1546.270    0.000 1546.270    70.372 3433.379    0.000 3433.379
332.40  5932.920  342.613    0.000  342.613  1627.946 1617.897    0.000 1617.897    10.053 3444.136    0.000 3444.136
332.50  5873.348  356.901    0.000  356.901  1614.434 1723.267   61.341 1661.926    20.106 3745.752   80.425 3665.327
332.60  6098.377  316.019    0.000  316.019  1742.361 1690.252    3.718 1686.534   100.531 3937.059    9.953 3927.106
332.70  6080.265  257.915    0.000  257.915  2005.196 1595.015    1.859 1593.156    81.231 4116.117   91.385 4024.732
332.80  6016.697  261.200    0.000  261.200  2010.199 1842.849    0.000 1842.849   111.491 4108.566   91.385 4017.181
332.90  5929.536  297.507    0.000  297.507  2065.581 1729.522   24.165 1705.357    30.060 4584.087  161.253 4422.834
333.00  6227.954  274.224    0.000  274.224  2225.815 1601.666    1.859 1599.807    40.616 3795.305  241.375 3553.930
333.10  6011.188  208.625    0.000  208.625  2141.931 1485.693    5.576 1480.117   109.782 4086.647  341.805 3744.842
333.20  5866.282  192.937    0.000  192.937  2562.943 1460.434    1.902 1458.531   354.581 3961.085  546.596 3414.489
333.30  5897.909  202.138    0.000  202.138  2573.852 1413.089    0.000 1413.089   262.593 4018.404  497.540 3520.864
333.40  5869.674  226.687    0.000  226.687  2399.989 1487.033    9.511 1477.522   161.758 4334.157  546.294 3787.864
333.50  5896.192  260.114    0.000  260.114  2644.960 1216.508   13.316 1203.192   221.273 4076.405  648.538 3427.867
333.60  5930.049  175.070    0.000  175.070  2139.237 1407.575   32.208 1375.367   232.028 3728.150  321.699 3406.451
333.70  6111.585  220.216    0.000  220.216  2400.714 1426.958    1.859 1425.099   212.829 3850.604  111.491 3739.113
333.80  5813.325  308.037    0.000  308.037  2050.262 1512.059    0.000 1512.059    50.467 3698.696   30.159 3668.537
333.90  6051.130  311.364    0.000  311.364  2247.727 1619.777    9.511 1610.265   100.433 3837.244  162.462 3674.782
334.00  5946.688  286.790    0.000  286.790  2113.365 1637.862    0.000 1637.862    50.165 3849.915    0.000 3849.915
334.10  6218.392  232.437    0.000  232.437  2077.205 1569.524   11.414 1558.110   149.895 3947.934  172.616 3775.318
334.20  6158.037  230.604    0.000  230.604  2004.838 1493.984    0.000 1493.984     0.000 3666.735    0.000 3666.735
334.30  6115.908  290.961    0.000  290.961  1821.692 1572.590    0.000 1572.590    10.154 3451.501   91.385 3360.116
334.40  6122.241  182.646    0.000  182.646  1689.069 1756.884    0.000 1756.884     0.000 3616.563    0.000 3616.563
334.50  6037.183  210.292    0.000  210.292  1692.854 1622.001    0.000 1622.001     0.000 3416.009    0.000 3416.009
334.60  6276.863  209.698    0.000  209.698  1845.453 1838.026    0.000 1838.026     9.953 3733.490    0.000 3733.490
334.70  6128.674  171.082    0.000  171.082  1924.602 1809.866    0.000 1809.866    50.769 4106.054  132.000 3974.053
334.80  6064.552  246.315    0.000  246.315  1683.366 1501.819    0.000 1501.819   132.000 3150.402   20.308 3130.095
334.90  5983.019  170.880    0.000  170.880  1723.040 1890.140    0.000 1890.140     0.000 3429.378    0.000 3429.378
335.00  6012.589  221.698    0.000  221.698  1661.281 1682.645    0.000 1682.645    29.858 3293.569    0.000 3293.569
335.10  6056.948  212.635    0.000  212.635  1610.624 1584.370    0.000 1584.370     0.000 3432.507    0.000 3432.507
335.20  6141.806  212.315    0.000  212.315  1805.853 1526.426    7.609 1518.817    30.261 3387.254   20.308 3366.946
335.30  6077.524  272.491    0.000  272.491  2021.420 1483.225   35.970 1447.255    10.053 3888.210   91.385 3796.825
335.40  6017.911  165.310    0.000  165.310  2192.751 1229.840    0.000 1229.840    80.324 3673.859  201.566 3472.293
335.50  6096.678  185.014    0.000  185.014  2301.621 1074.984    0.000 1074.984   436.114 3225.590    0.000 3225.590
335.60  6060.063  152.254    0.000  152.254  2015.925 1146.280    0.000 1146.280   221.676 3077.315    0.000 3077.315
335.70  6095.019  183.778    0.000  183.778  2025.200 1100.896    0.000 1100.896   263.095 2861.570    0.000 2861.570
335.80  6071.660  212.368    0.000  212.368  2215.226 1320.726    0.000 1320.726   393.991 3698.507    0.000 3698.507
335.90  6156.241  283.375    0.000  283.375  2280.216 1317.983    0.000 1317.983   474.216 3717.912  132.000 3585.911
336.00  5931.012  302.016    0.000  302.016  2095.425 1348.280    0.000 1348.280   191.315 3813.501   30.260 3783.241
336.10  5908.863  349.759    0.000  349.759  1886.670 1480.098    0.000 1480.098    60.923 3972.038   80.425 3891.613
336.20  5904.428  343.986    0.000  343.986  1897.188 1609.468    0.000 1609.468     0.000 3861.470   20.308 3841.162
336.30  5832.569  372.166    0.000  372.166  1667.427 1545.783    0.000 1545.783     0.000 3787.771    0.000 3787.771
336.40  5773.297  354.310    0.000  354.310  1594.276 1790.863    0.000 1790.863    69.770 4008.632   30.462 3978.170
336.50  5939.896  288.159    0.000  288.159  1583.684 1646.179    0.000 1646.179    49.764 3839.657    0.000 3839.657
336.60  5750.252  330.844    0.000  330.844  1887.348 1389.629    0.000 1389.629   190.207 3308.532    0.000 3308.532
336.70  5831.869  327.991    0.000  327.991  1814.485 1546.828    0.000 1546.828   149.994 3707.150    0.000 3707.150
336.80  6061.347  292.395    0.000  292.395  1967.395 1601.555    0.000 1601.555   190.407 3961.492    0.000 3961.492
336.90  5857.457  280.490    0.000  280.490  1733.959 1432.083    3.804 1428.279   119.635 3456.824  142.154 3314.669
337.00  6057.961  275.379    0.000  275.379  1783.814 1543.934    0.000 1543.934   119.534 3591.141    0.000 3591.141
337.10  5929.045  342.089    0.000  342.089  1940.126 1231.185    0.000 1231.185   169.900 3510.704    0.000 3510.704
337.20  5816.062  320.146    0.000  320.146  1713.774 1414.145    0.000 1414.145    10.053 3541.768    0.000 3541.768
337.30  6042.938  251.530    0.000  251.530  1903.033 1379.984    0.000 1379.984    49.965 3807.171    0.000 3807.171
337.40  5745.049  344.268    0.000  344.268  2030.471 1223.376    0.000 1223.376    40.212 3350.753    0.000 3350.753
337.50  6116.497  297.104    0.000  297.104  1972.118 1447.087   39.775 1407.311    40.212 3937.973  304.616 3633.357
337.60  5987.479  309.919    0.000  309.919  2065.647 1317.473   19.023 1298.450   140.644 3714.287    0.000 3714.287
337.70  6124.822  314.191    0.000  314.191  2093.137 1361.355   49.200 1312.155    90.378 3705.942   91.385 3614.557
337.80  5857.158  354.136    0.000  354.136  1844.851 1321.192   15.218 1305.974   110.686 3764.645    0.000 3764.645
337.90  6024.065  328.177    0.000  328.177  1931.064 1288.422   62.776 1225.646     0.000 3718.793   40.616 3678.178
338.00  6120.844  321.157    0.000  321.157  1785.983 1334.332   11.414 1322.918    40.212 3642.895   30.462 3612.434
338.10  5962.797  361.300    0.000  361.300  1965.582 1505.064   47.557 1457.506   210.513 3837.933  111.693 3726.240
338.20  5946.399  370.734    0.000  370.734  2093.409 1275.920   36.144 1239.776   210.515 3754.588  152.308 3602.279
338.30  5877.359  419.269    0.000  419.269  1766.786 1509.567    0.000 1509.567   130.791 3541.370    0.000 3541.370
338.40  6062.624  274.242    0.000  274.242  1980.984 1364.301   45.655 1318.646   130.690 3900.561  517.344 3383.217
338.50  5939.515  330.503    0.000  330.503  1853.803 1397.981   13.316 1384.665   141.247 3563.285  243.693 3319.592
338.60  5990.845  273.492    0.000  273.492  2126.464 1525.106    0.000 1525.106   203.078 3734.481  213.231 3521.249
338.70  5943.472  318.902    0.000  318.902  2095.341 1336.240    7.609 1328.631   251.529 3670.839  543.879 3126.961
[truncated: 318,247 more chars]
