# Supplementary material for: N-Glycans modulate tilting of HIV-1 envelope glycoprotein
Source: Nat Commun. 2026 Apr 15;17:5206. doi: 10.1038/s41467-026-71874-2 (PMC13254402; doi:10.1038/s41467-026-71874-2)
Supplement: Supplementary file 8 — Source Data [file 41467_2026_71874_MOESM8_ESM.zip › source_data/2_Supplementary_Figures/6_FigS11/raw_data/GP120_GP41_INTERFACE/2_WT_gp120_gp41_interface.B.0.txt]

#ASA ANALYSIS
#SIM_TIME  ASA1.4 TotOccl1.4 ShldMem1.4 ShldGly1.4   ASA7.2 TotOccl7.2 ShldMem7.2 ShldGly7.2   ASA18.6 TotOccl18.6 ShldMem18.6 ShldGly18.6

  0.00  5438.321  356.340    0.000  356.340   428.678 2068.620    0.000 2068.620    30.159 2644.397    0.000 2644.397
  0.10  5479.566  294.230    0.000  294.230   477.795 1935.351    0.000 1935.351    10.154 2431.679    0.000 2431.679
  0.20  5343.573  308.056    0.000  308.056   540.733 1974.104    0.000 1974.104    90.478 2563.868    0.000 2563.868
  0.30  5471.829  347.011    0.000  347.011   455.230 2014.493    0.000 2014.493    91.183 2613.037    0.000 2613.037
  0.40  5567.406  317.107    0.000  317.107   279.407 2053.106    0.000 2053.106     0.000 2568.508    0.000 2568.508
  0.50  5495.897  322.073    0.000  322.073   508.493 1773.222    0.000 1773.222     0.000 2403.931    0.000 2403.931
  0.60  5350.110  341.479    0.000  341.479   332.409 2018.827    0.000 2018.827     0.000 2515.221    0.000 2515.221
  0.70  5322.077  325.500    0.000  325.500   272.751 2095.286    0.000 2095.286     0.000 2595.054    0.000 2595.054
  0.80  5412.310  364.174    0.000  364.174   384.158 2108.100    0.000 2108.100    20.308 2594.542    0.000 2594.542
  0.90  5276.202  449.171    0.000  449.171   377.286 2091.138    0.000 2091.138    71.077 2543.668    0.000 2543.668
  1.00  5218.029  402.921    0.000  402.921   518.796 1952.959    0.000 1952.959     0.000 2704.725    0.000 2704.725
  1.10  5181.268  422.353    0.000  422.353   479.758 1981.938    0.000 1981.938     0.000 2633.153    0.000 2633.153
  1.20  5255.315  408.703    0.000  408.703   545.547 2019.497    0.000 2019.497    80.425 2825.061    0.000 2825.061
  1.30  5093.238  355.692    0.000  355.692   317.719 2175.458    0.000 2175.458    50.769 2687.846    0.000 2687.846
  1.40  5226.324  409.243    0.000  409.243   308.721 2093.113    0.000 2093.113     0.000 2665.226    0.000 2665.226
  1.50  5246.385  448.505    0.000  448.505   367.392 1933.937    0.000 1933.937    10.154 2486.274    0.000 2486.274
  1.60  5142.419  419.637    0.000  419.637   381.962 2074.899    0.000 2074.899     0.000 2815.211    0.000 2815.211
  1.70  5151.168  376.861    0.000  376.861   441.181 2001.932    0.000 2001.932     0.000 2692.766    0.000 2692.766
  1.80  5090.284  323.273    0.000  323.273   291.388 2139.526    0.000 2139.526     0.000 2587.107    0.000 2587.107
  1.90  5096.684  390.344    0.000  390.344   452.650 2064.552    0.000 2064.552    40.616 2587.309    0.000 2587.309
  2.00  5180.785  367.871    0.000  367.871   439.379 2041.133    0.000 2041.133     0.000 2444.256    0.000 2444.256
  2.10  5079.465  418.032    0.000  418.032   493.544 1989.908    0.000 1989.908     0.000 2595.348    0.000 2595.348
  2.20  4921.818  441.538    0.000  441.538   481.791 1926.585    0.000 1926.585     0.000 2731.679    0.000 2731.679
  2.30  5100.735  372.230    0.000  372.230   401.286 1885.298    0.000 1885.298     0.000 2456.321    0.000 2456.321
  2.40  5126.603  332.420    0.000  332.420   491.902 1983.014    0.000 1983.014     0.000 2710.259    0.000 2710.259
  2.50  5159.663  295.775    0.000  295.775   382.615 1883.902    0.000 1883.902     0.000 2396.006    0.000 2396.006
  2.60  5096.074  338.508    0.000  338.508   355.634 2045.344    0.000 2045.344     0.000 2656.476    0.000 2656.476
  2.70  5232.245  350.146    0.000  350.146   302.678 1995.798    0.000 1995.798     0.000 2326.834    0.000 2326.834
  2.80  5099.562  396.753    0.000  396.753   300.258 2013.430    0.000 2013.430     0.000 2467.978    0.000 2467.978
  2.90  5019.133  505.260    0.000  505.260   305.999 2046.806    0.000 2046.806     0.000 2509.299    0.000 2509.299
  3.00  4985.825  477.489    0.000  477.489   451.008 1974.092    0.000 1974.092     0.000 2801.051    0.000 2801.051
  3.10  4972.688  508.731    0.000  508.731   345.303 2101.316    0.000 2101.316    20.106 2718.105    0.000 2718.105
  3.20  5024.681  472.063    0.000  472.063   339.760 2022.664    0.000 2022.664    20.106 2475.923    0.000 2475.923
  3.30  5109.918  441.143    0.000  441.143   386.369 1980.330    0.000 1980.330    10.053 2603.903    0.000 2603.903
  3.40  5145.383  410.957    0.000  410.957   270.380 1955.211    0.000 1955.211     0.000 2444.561    0.000 2444.561
  3.50  5181.565  443.923    0.000  443.923   451.337 1905.352    0.000 1905.352    50.265 2690.454    0.000 2690.454
  3.60  5048.532  454.826    0.000  454.826   423.678 1943.504    0.000 1943.504     0.000 2440.038    0.000 2440.038
  3.70  5223.139  477.961    0.000  477.961   394.018 2001.414    0.000 2001.414     0.000 2386.950    0.000 2386.950
  3.80  5324.779  462.543    0.000  462.543   439.548 2024.716    0.000 2024.716     0.000 2637.077    0.000 2637.077
  3.90  5165.986  475.552    0.000  475.552   506.294 1948.386    0.000 1948.386    20.106 2544.789    0.000 2544.789
  4.00  5222.451  398.050    0.000  398.050   598.554 1905.268    0.000 1905.268    60.520 2584.700    0.000 2584.700
  4.10  5203.584  415.391    0.000  415.391   519.781 1840.369    0.000 1840.369    30.462 2383.335    0.000 2383.335
  4.20  5173.092  411.589    0.000  411.589   556.540 1996.742    0.000 1996.742    71.077 2644.026    0.000 2644.026
  4.30  5117.417  449.687    0.000  449.687   443.825 1950.807    0.000 1950.807     0.000 2225.499    0.000 2225.499
  4.40  5096.269  423.075    0.000  423.075   539.240 1905.084    0.000 1905.084     0.000 2468.183    0.000 2468.183
  4.50  5228.266  402.744    0.000  402.744   429.614 2008.835    0.000 2008.835    10.154 2507.390    0.000 2507.390
  4.60  5023.119  527.891    0.000  527.891   386.589 2090.493    0.000 2090.493    60.923 2554.131    0.000 2554.131
  4.70  5121.457  601.929    0.000  601.929   460.248 2029.303    0.000 2029.303    70.372 2591.222    0.000 2591.222
  4.80  4912.273  576.425    0.000  576.425   485.620 2068.399    0.000 2068.399    30.462 2612.536    0.000 2612.536
  4.90  5139.003  559.601    0.000  559.601   540.877 2024.826    0.000 2024.826     0.000 2374.882    0.000 2374.882
  5.00  5108.280  565.146    0.000  565.146   470.455 2079.971    0.000 2079.971     0.000 2676.071    0.000 2676.071
  5.10  5087.071  531.553    0.000  531.553   362.157 2043.527    0.000 2043.527     0.000 2412.579    0.000 2412.579
  5.20  5088.045  568.746    0.000  568.746   333.066 2048.261    0.000 2048.261     0.000 2401.019    0.000 2401.019
  5.30  4935.580  534.608    0.000  534.608   400.894 1911.186    0.000 1911.186    10.053 2361.316    0.000 2361.316
  5.40  4833.225  588.084    0.000  588.084   249.839 2079.677    0.000 2079.677     0.000 2403.538    0.000 2403.538
  5.50  5129.647  578.118    0.000  578.118   358.054 2154.021    0.000 2154.021    10.154 2658.285    0.000 2658.285
  5.60  5102.508  573.749    0.000  573.749   297.439 1979.924    0.000 1979.924     0.000 2374.479    0.000 2374.479
  5.70  5040.076  571.253    0.000  571.253   294.931 2090.591    0.000 2090.591     0.000 2484.968    0.000 2484.968
  5.80  5194.424  526.672    0.000  526.672   360.119 2033.570    0.000 2033.570    91.385 2657.879    0.000 2657.879
  5.90  5149.157  553.573    0.000  553.573   290.652 2233.656    0.000 2233.656    10.154 2487.579    0.000 2487.579
  6.00  5247.080  553.483    0.000  553.483   307.644 2158.106    0.000 2158.106    81.231 2568.805    0.000 2568.805
  6.10  5041.991  563.620    0.000  563.620   346.635 2021.481    0.000 2021.481     0.000 2465.362    0.000 2465.362
  6.20  5256.301  468.905    0.000  468.905   432.877 2051.515    0.000 2051.515    60.621 2541.261    0.000 2541.261
  6.30  5040.411  456.733    0.000  456.733   385.451 1861.286    0.000 1861.286     0.000 2367.533    0.000 2367.533
  6.40  5168.389  506.933    0.000  506.933   349.358 2007.896    0.000 2007.896     0.000 2411.875    0.000 2411.875
  6.50  5118.074  508.954    0.000  508.954   404.096 2046.621    0.000 2046.621    60.520 2615.854    0.000 2615.854
  6.60  5123.688  504.716    0.000  504.716   440.406 2014.702    0.000 2014.702     0.000 2765.652    0.000 2765.652
  6.70  5141.725  533.312    0.000  533.312   379.325 2088.680    0.000 2088.680     0.000 2669.843    0.000 2669.843
  6.80  5059.260  556.664    0.000  556.664   253.344 1977.089    0.000 1977.089     0.000 2316.682    0.000 2316.682
  6.90  5031.358  529.833    0.000  529.833   196.237 2127.196    0.000 2127.196     0.000 2342.614    0.000 2342.614
  7.00  5295.476  458.774    0.000  458.774   203.627 2143.385    0.000 2143.385    40.616 2368.554    0.000 2368.554
  7.10  5009.589  600.780    0.000  600.780   288.842 2103.885    0.000 2103.885     0.000 2524.384    0.000 2524.384
  7.20  5176.491  539.160    0.000  539.160   349.223 2039.717    0.000 2039.717    10.053 2565.292    0.000 2565.292
  7.30  5396.221  505.840    0.000  505.840   198.393 2192.450    0.000 2192.450     0.000 2436.711    0.000 2436.711
  7.40  5346.778  506.785    0.000  506.785   258.617 2198.723    0.000 2198.723     0.000 2664.919    0.000 2664.919
  7.50  5362.072  528.403    0.000  528.403   440.930 2103.554    0.000 2103.554     0.000 2726.036    0.000 2726.036
  7.60  5360.165  466.215    0.000  466.215   422.817 1980.853    0.000 1980.853     0.000 2562.374    0.000 2562.374
  7.70  5319.069  456.195    0.000  456.195   300.986 2172.308    0.000 2172.308    20.308 2789.471    0.000 2789.471
  7.80  5255.599  495.999    0.000  495.999   366.360 2058.262    0.000 2058.262     0.000 2563.879    0.000 2563.879
  7.90  5260.834  493.488    0.000  493.488   303.233 2100.507    0.000 2100.507     0.000 2584.290    0.000 2584.290
  8.00  5097.090  544.714    0.000  544.714   238.212 2138.500    0.000 2138.500     0.000 2542.471    0.000 2542.471
  8.10  5125.211  499.139    0.000  499.139   418.492 1838.798    0.000 1838.798    10.154 2313.456    0.000 2313.456
  8.20  5154.897  559.138    0.000  559.138   456.840 1911.363    0.000 1911.363   101.337 2410.357    0.000 2410.357
  8.30  5063.930  580.560    0.000  580.560   510.231 1931.015    0.000 1931.015    71.077 2720.706    0.000 2720.706
  8.40  5353.756  593.423    0.000  593.423   482.778 2035.950    0.000 2035.950    60.319 2702.128    0.000 2702.128
  8.50  5195.026  529.072    0.000  529.072   611.272 1857.487    0.000 1857.487     0.000 2785.757    0.000 2785.757
  8.60  5116.030  517.174    0.000  517.174   764.019 1623.598    0.000 1623.598     0.000 2499.345    0.000 2499.345
  8.70  5019.896  489.289    0.000  489.289   476.730 1761.273    0.000 1761.273     0.000 2182.876    0.000 2182.876
  8.80  5177.976  461.184    0.000  461.184   736.350 1638.950    0.000 1638.950    20.308 2496.532    0.000 2496.532
  8.90  5128.773  509.411    0.000  509.411   648.715 1688.020    0.000 1688.020    81.231 2411.785    0.000 2411.785
  9.00  5014.854  473.589    0.000  473.589   709.811 1742.523    0.000 1742.523    40.616 2651.966    0.000 2651.966
  9.10  5045.116  513.831    0.000  513.831   707.775 1735.888    0.000 1735.888     0.000 2673.777    0.000 2673.777
  9.20  5251.003  458.849    0.000  458.849   741.748 1770.555    0.000 1770.555    90.881 2586.613    0.000 2586.613
  9.30  5110.341  424.955    0.000  424.955   776.295 1720.542    0.000 1720.542     0.000 2662.516    0.000 2662.516
  9.40  5063.943  472.973    0.000  472.973   614.654 1873.560    0.000 1873.560     0.000 2497.539    0.000 2497.539
  9.50  5159.505  560.104    0.000  560.104   689.395 1963.008    0.000 1963.008     0.000 2820.841    0.000 2820.841
  9.60  5091.358  522.567    0.000  522.567   616.459 1936.562    0.000 1936.562     0.000 2581.783    0.000 2581.783
  9.70  5187.916  557.087    0.000  557.087   557.825 2133.166    0.000 2133.166    60.319 2649.245    0.000 2649.245
  9.80  5078.596  529.362    0.000  529.362   559.477 1877.784    0.000 1877.784     0.000 2543.282    0.000 2543.282
  9.90  5198.853  475.272    0.000  475.272   647.365 1829.355    0.000 1829.355    30.159 2530.919    0.000 2530.919
 10.00  5087.569  492.320    0.000  492.320   715.939 1808.320    0.000 1808.320    40.616 2604.108    0.000 2604.108
 10.10  5147.759  476.818    0.000  476.818   542.105 1966.023    0.000 1966.023     0.000 2708.966    0.000 2708.966
 10.20  5198.226  495.326    0.000  495.326   697.571 1912.006    0.000 1912.006    81.231 2563.690    0.000 2563.690
 10.30  5014.177  521.038    0.000  521.038   663.638 1890.747    0.000 1890.747     0.000 2570.431    0.000 2570.431
 10.40  5081.976  495.394    0.000  495.394   642.236 1819.218    0.000 1819.218     0.000 2648.943    0.000 2648.943
 10.50  5163.542  551.909    0.000  551.909   625.936 1912.710    0.000 1912.710    10.154 2460.547    0.000 2460.547
 10.60  5046.570  557.026    0.000  557.026   572.367 1944.486    0.000 1944.486     0.000 2536.148    0.000 2536.148
 10.70  5023.567  540.915    0.000  540.915   627.621 1809.261    0.000 1809.261     0.000 2442.351    0.000 2442.351
 10.80  5185.268  541.807    0.000  541.807   678.801 1810.727    0.000 1810.727     0.000 2699.412    0.000 2699.412
 10.90  5025.018  591.789    0.000  591.789   613.823 1837.263    0.000 1837.263     0.000 2535.239    0.000 2535.239
 11.00  5041.154  650.695    0.000  650.695   650.266 1854.698    0.000 1854.698     0.000 2566.708    0.000 2566.708
 11.10  5082.846  582.408    0.000  582.408   529.999 1823.396    0.000 1823.396     0.000 2324.728    0.000 2324.728
 11.20  4946.866  569.511    0.000  569.511   660.172 1658.849    0.000 1658.849     0.000 2495.637    0.000 2495.637
 11.30  4921.578  522.582    0.000  522.582   430.696 1805.176    0.000 1805.176     0.000 2259.277    0.000 2259.277
 11.40  5065.739  566.755    0.000  566.755   378.073 1973.348    0.000 1973.348     0.000 2274.763    0.000 2274.763
 11.50  5050.788  592.655    0.000  592.655   367.481 1965.028    0.000 1965.028     0.000 2463.966    0.000 2463.966
 11.60  4978.167  601.740    0.000  601.740   292.686 2062.914    0.000 2062.914     0.000 2264.813    0.000 2264.813
 11.70  5012.637  565.781    0.000  565.781   263.203 2190.785    0.000 2190.785     0.000 2503.274    0.000 2503.274
 11.80  5130.697  470.865    0.000  470.865   652.514 1853.536    0.000 1853.536     0.000 2443.458    0.000 2443.458
 11.90  5086.423  483.618    0.000  483.618   532.243 1912.859    0.000 1912.859     0.000 2668.040    0.000 2668.040
 12.00  5110.217  541.597    0.000  541.597   415.812 2067.185    0.000 2067.185     0.000 2659.098    0.000 2659.098
 12.10  5128.708  470.457    0.000  470.457   296.401 2196.785    0.000 2196.785     0.000 2809.000    0.000 2809.000
 12.20  5290.685  438.788    0.000  438.788   493.385 1966.604    0.000 1966.604    10.154 2590.841    0.000 2590.841
 12.30  5167.037  419.965    0.000  419.965   392.076 2177.270    0.000 2177.270     0.000 2617.177    0.000 2617.177
 12.40  5129.816  431.338    0.000  431.338   507.644 1838.297    0.000 1838.297     0.000 2410.782    0.000 2410.782
 12.50  5162.425  435.193    0.000  435.193   463.158 1955.368    0.000 1955.368    60.923 2604.213    0.000 2604.213
 12.60  5293.775  537.175    0.000  537.175   367.133 2204.479    0.000 2204.479     0.000 2835.129    0.000 2835.129
 12.70  5388.770  486.167    0.000  486.167   307.391 2026.038    0.000 2026.038     0.000 2563.800    0.000 2563.800
 12.80  5319.459  504.223    0.000  504.223   338.172 2268.127    0.000 2268.127     0.000 2602.293    0.000 2602.293
 12.90  5077.964  503.062    0.000  503.062   299.523 2102.889    0.000 2102.889     0.000 2588.122    0.000 2588.122
 13.00  5409.756  521.604    0.000  521.604   287.623 2166.524    0.000 2166.524     0.000 2679.403    0.000 2679.403
 13.10  5186.365  522.310    0.000  522.310   248.673 2279.485    0.000 2279.485    20.308 2667.029    0.000 2667.029
 13.20  5006.596  559.433    0.000  559.433   226.669 2256.289    0.000 2256.289     0.000 2622.804    0.000 2622.804
 13.30  5243.082  478.693    0.000  478.693   264.372 2220.478    0.000 2220.478    20.308 2773.095    0.000 2773.095
 13.40  5164.080  485.423    0.000  485.423   213.959 2080.449    0.000 2080.449     0.000 2632.649    0.000 2632.649
 13.50  5083.514  523.131    0.000  523.131   285.721 2069.317    0.000 2069.317     0.000 2522.880    0.000 2522.880
 13.60  5187.396  545.512    0.000  545.512   453.476 2021.444    0.000 2021.444     0.000 2808.693    0.000 2808.693
 13.70  5166.289  539.743    0.000  539.743   606.871 2029.654    0.000 2029.654     0.000 2812.404    0.000 2812.404
 13.80  4955.663  543.518    0.000  543.518   469.342 2000.594    0.000 2000.594     0.000 2659.798    0.000 2659.798
 13.90  5094.986  566.298    0.000  566.298   312.962 2279.233    0.000 2279.233    30.462 2711.467    0.000 2711.467
 14.00  4974.390  520.845    0.000  520.845   475.217 2016.298    0.000 2016.298     0.000 2746.060    0.000 2746.060
 14.10  5107.668  492.269    0.000  492.269   376.683 2092.421    0.000 2092.421    10.154 2793.395    0.000 2793.395
 14.20  4958.433  513.488    0.000  513.488   399.769 1989.659    0.000 1989.659     0.000 2620.086    0.000 2620.086
 14.30  5004.389  543.674    0.000  543.674   429.346 1912.234    0.000 1912.234     0.000 2445.860    0.000 2445.860
 14.40  4988.670  554.457    0.000  554.457   609.009 1860.816    0.000 1860.816    30.159 2597.966    0.000 2597.966
 14.50  4933.953  579.913    0.000  579.913   466.393 1909.334    0.000 1909.334     0.000 2500.155    0.000 2500.155
 14.60  5047.554  572.927    0.000  572.927   578.633 2026.203    0.000 2026.203    30.462 2763.958    0.000 2763.958
 14.70  4758.663  583.218    0.000  583.218   540.983 1881.367    0.000 1881.367    50.769 2504.079    0.000 2504.079
 14.80  4901.921  635.322    0.000  635.322   466.448 2071.692    0.000 2071.692    20.308 2436.823    0.000 2436.823
 14.90  4911.618  641.615    0.000  641.615   359.521 2221.943    0.000 2221.943    40.616 2548.008    0.000 2548.008
 15.00  4814.178  571.570    0.000  571.570   347.854 2145.003    0.000 2145.003    30.462 2681.717    0.000 2681.717
 15.10  4918.289  517.927    0.000  517.927   542.925 2076.207    0.000 2076.207    40.616 2709.072    0.000 2709.072
 15.20  4880.347  530.035    0.000  530.035   539.716 2070.704    0.000 2070.704    60.319 2633.162    0.000 2633.162
 15.30  4900.697  517.486    0.000  517.486   454.511 1959.548    0.000 1959.548    40.616 2451.804    0.000 2451.804
 15.40  4884.264  529.056    0.000  529.056   352.260 2088.155    0.000 2088.155     0.000 2623.112    0.000 2623.112
 15.50  4943.093  494.122    0.000  494.122   393.379 2159.446    0.000 2159.446    10.154 2683.931    0.000 2683.931
 15.60  5042.134  497.328    0.000  497.328   339.728 2124.948    0.000 2124.948     0.000 2565.105    0.000 2565.105
 15.70  4863.901  480.790    0.000  480.790   313.570 2283.711    0.000 2283.711    20.308 2801.759    0.000 2801.759
 15.80  4977.190  438.107    0.000  438.107   330.386 2152.689    0.000 2152.689    71.077 2651.555    0.000 2651.555
 15.90  4957.389  462.100    0.000  462.100   289.489 2021.322    0.000 2021.322    10.154 2403.549    0.000 2403.549
 16.00  4967.760  546.413    0.000  546.413   340.112 2160.060    0.000 2160.060    20.308 2625.120    0.000 2625.120
 16.10  4914.023  545.264    0.000  545.264   432.976 2113.039    0.000 2113.039    80.929 2734.597    0.000 2734.597
 16.20  4804.667  576.849    0.000  576.849   416.806 2096.133    0.000 2096.133    20.308 2912.953    0.000 2912.953
 16.30  4819.096  547.362    0.000  547.362   406.473 2059.957    0.000 2059.957    30.462 2585.714    0.000 2585.714
 16.40  4984.480  571.196    0.000  571.196   427.871 2223.887    0.000 2223.887    20.308 2955.863    0.000 2955.863
 16.50  5140.900  553.597    0.000  553.597   378.325 2214.482    0.000 2214.482     0.000 2795.318    0.000 2795.318
 16.60  4876.440  546.844    0.000  546.844   425.361 2071.424    0.000 2071.424    30.361 2433.404    0.000 2433.404
 16.70  4997.946  520.103    0.000  520.103   444.987 2035.548    0.000 2035.548     0.000 2478.242    0.000 2478.242
 16.80  5099.479  471.582    0.000  471.582   542.700 1984.920    0.000 1984.920     0.000 2667.745    0.000 2667.745
 16.90  5028.392  479.195    0.000  479.195   627.093 1848.028    0.000 1848.028     0.000 2520.667    0.000 2520.667
 17.00  5008.988  583.653    0.000  583.653   531.670 1988.357    0.000 1988.357     0.000 2624.608    0.000 2624.608
 17.10  4904.099  566.987    0.000  566.987   529.898 2048.771    0.000 2048.771     0.000 2736.309    0.000 2736.309
 17.20  4930.767  566.042    0.000  566.042   488.748 2025.253    0.000 2025.253     0.000 2685.641    0.000 2685.641
 17.30  4828.942  575.174    0.000  575.174   571.139 1962.052    0.000 1962.052     0.000 2801.154    0.000 2801.154
 17.40  5036.147  520.523    0.000  520.523   588.002 1904.159    0.000 1904.159    20.308 2670.159    0.000 2670.159
 17.50  5009.442  593.262    0.000  593.262   529.556 1885.599    0.000 1885.599    30.462 2681.220    0.000 2681.220
 17.60  4942.229  536.601    0.000  536.601   502.614 1940.553    0.000 1940.553     0.000 2870.016    0.000 2870.016
 17.70  4922.055  595.556    0.000  595.556   382.644 2155.068    0.000 2155.068    10.053 3084.047    0.000 3084.047
 17.80  4955.734  505.165    0.000  505.165   370.504 2051.501    0.000 2051.501     0.000 2693.285    0.000 2693.285
 17.90  4780.584  573.959    0.000  573.959   434.013 2005.716    0.000 2005.716     0.000 2603.808    0.000 2603.808
 18.00  4956.380  567.005    0.000  567.005   396.783 2067.760    0.000 2067.760     0.000 2819.550    0.000 2819.550
 18.10  4938.932  594.046    0.000  594.046   401.496 2017.476    0.000 2017.476     0.000 2817.236    0.000 2817.236
 18.20  4919.167  669.667    0.000  669.667   335.492 2070.603    0.000 2070.603     0.000 2738.720    0.000 2738.720
 18.30  5115.755  619.220    0.000  619.220   333.490 2204.549    0.000 2204.549     0.000 2792.611    0.000 2792.611
 18.40  4911.157  597.458    0.000  597.458   341.747 2096.960    0.000 2096.960     0.000 2810.994    0.000 2810.994
 18.50  5032.933  658.728    0.000  658.728   318.184 2157.319    0.000 2157.319     0.000 2934.961    0.000 2934.961
 18.60  5027.545  651.026    0.000  651.026   326.537 2220.592    0.000 2220.592     0.000 3035.195    0.000 3035.195
 18.70  5148.027  588.271    0.000  588.271   387.274 2219.535    0.000 2219.535     0.000 3010.861    0.000 3010.861
 18.80  5033.618  623.889    0.000  623.889   329.785 2222.316    0.000 2222.316     0.000 2879.868    0.000 2879.868
 18.90  4981.938  561.737    0.000  561.737   341.500 2369.369    0.000 2369.369     0.000 3003.934    0.000 3003.934
 19.00  4985.623  524.371    0.000  524.371   461.941 2082.325    0.000 2082.325    40.414 2795.223    0.000 2795.223
 19.10  4996.298  563.895    0.000  563.895   429.763 2044.116    0.000 2044.116    40.616 2540.675    0.000 2540.675
 19.20  5097.356  614.866    0.000  614.866   477.282 2170.056    0.000 2170.056    10.154 2804.070    0.000 2804.070
 19.30  4981.683  696.644    0.000  696.644   366.951 2132.975    0.000 2132.975     0.000 2531.217    0.000 2531.217
 19.40  4986.419  677.454    0.000  677.454   457.964 2054.533    0.000 2054.533     0.000 2647.341    0.000 2647.341
 19.50  4961.728  620.671    0.000  620.671   238.248 2091.252    0.000 2091.252     0.000 2211.119    0.000 2211.119
 19.60  5060.702  624.308    0.000  624.308   421.171 2040.562    0.000 2040.562     0.000 2753.707    0.000 2753.707
 19.70  4859.129  665.736    0.000  665.736   420.005 2124.931    0.000 2124.931     0.000 2502.970    0.000 2502.970
 19.80  4769.397  614.833    0.000  614.833   513.004 1968.618    0.000 1968.618     0.000 2485.882    0.000 2485.882
 19.90  4804.711  568.177    0.000  568.177   639.631 1976.271    0.000 1976.271     0.000 2661.515    0.000 2661.515
 20.00  4799.602  535.604    0.000  535.604   445.769 2047.060    0.000 2047.060    10.154 2777.535    0.000 2777.535
 20.10  4941.736  584.700    0.000  584.700   462.122 1729.270    0.000 1729.270    50.769 2302.411    0.000 2302.411
 20.20  4895.621  614.361    0.000  614.361   572.402 1953.948    0.000 1953.948    40.616 2556.351    0.000 2556.351
 20.30  4908.230  551.255    0.000  551.255   491.465 1867.788    0.000 1867.788     0.000 2305.519    0.000 2305.519
 20.40  4955.728  460.448    0.000  460.448   480.447 1917.166    0.000 1917.166     0.000 2668.847    0.000 2668.847
 20.50  5095.968  380.022    0.000  380.022   470.806 1902.675    0.000 1902.675    10.154 2679.600    0.000 2679.600
 20.60  4939.204  470.670    0.000  470.670   585.581 1838.129    0.000 1838.129   292.245 2306.020    0.000 2306.020
 20.70  5074.778  398.813    0.000  398.813   605.350 1883.426    0.000 1883.426   111.693 2596.266    0.000 2596.266
 20.80  4969.405  377.154    0.000  377.154   514.519 1965.010    0.000 1965.010    91.385 2731.478    0.000 2731.478
 20.90  4789.883  385.936    0.000  385.936   500.082 1761.438    0.000 1761.438   121.847 2237.668    0.000 2237.668
 21.00  5083.301  363.956    0.000  363.956   546.345 1696.376    0.000 1696.376   162.462 2308.542    0.000 2308.542
 21.10  4979.529  401.801    0.000  401.801   369.343 1924.265    0.000 1924.265    10.154 2299.091    0.000 2299.091
 21.20  4945.150  417.365    0.000  417.365   532.075 1950.538    0.000 1950.538    30.462 2292.858    0.000 2292.858
 21.30  5057.190  373.084    0.000  373.084   499.991 1929.411    0.000 1929.411     0.000 2126.176    0.000 2126.176
 21.40  4787.165  388.964    0.000  388.964   293.636 1943.649    0.000 1943.649     0.000 2149.499    0.000 2149.499
 21.50  4865.709  370.461    0.000  370.461   254.342 2048.612    0.000 2048.612     0.000 2012.976    0.000 2012.976
 21.60  5075.650  399.930    0.000  399.930   214.218 2148.175    0.000 2148.175     0.000 2052.587    0.000 2052.587
 21.70  5035.607  398.750    0.000  398.750   197.787 2011.551    0.000 2011.551     0.000 2262.295    0.000 2262.295
 21.80  5188.942  365.798    0.000  365.798   304.710 2052.442    0.000 2052.442     0.000 2382.633    0.000 2382.633
 21.90  4992.076  426.915    0.000  426.915   216.816 2167.901    0.000 2167.901    10.154 2273.546    0.000 2273.546
 22.00  5011.304  407.805    0.000  407.805   251.265 2036.308    0.000 2036.308     0.000 2116.219    0.000 2116.219
 22.10  5157.218  361.066    0.000  361.066   185.721 2124.035    0.000 2124.035     0.000 2484.767    0.000 2484.767
 22.20  5081.454  446.539    0.000  446.539   301.329 2107.749    0.000 2107.749    20.308 2331.667    0.000 2331.667
 22.30  5089.663  360.459    0.000  360.459   134.578 2291.740    0.000 2291.740     0.000 2303.411    0.000 2303.411
 22.40  5130.781  433.619    0.000  433.619   207.603 2253.698    0.000 2253.698     0.000 2415.206    0.000 2415.206
 22.50  5016.793  401.970    0.000  401.970   205.182 2179.426    0.000 2179.426     0.000 2243.898    0.000 2243.898
 22.60  4990.350  431.781    0.000  431.781   318.930 2164.552    0.000 2164.552    10.154 2381.830    0.000 2381.830
 22.70  5147.269  453.238    0.000  453.238   347.638 2079.685    0.000 2079.685     0.000 2602.996    0.000 2602.996
 22.80  4935.684  423.249    0.000  423.249   254.518 2099.180    0.000 2099.180     0.000 2361.524    0.000 2361.524
 22.90  5095.839  405.786    0.000  405.786   297.146 2163.322    0.000 2163.322     0.000 2467.382    0.000 2467.382
 23.00  5063.383  390.396    0.000  390.396   256.503 2164.713    0.000 2164.713     0.000 2420.536    0.000 2420.536
 23.10  5141.925  346.218    0.000  346.218   304.923 2121.280    0.000 2121.280     0.000 2424.858    0.000 2424.858
 23.20  5025.218  355.313    0.000  355.313   298.098 1986.051    0.000 1986.051     0.000 2274.966    0.000 2274.966
 23.30  5196.633  417.487    0.000  417.487   373.064 1988.759    0.000 1988.759    10.154 2399.124    0.000 2399.124
 23.40  5118.000  379.756    0.000  379.756   463.766 1768.844    0.000 1768.844     0.000 1995.182    0.000 1995.182
 23.50  5163.202  374.144    0.000  374.144   681.440 1708.430    0.000 1708.430     0.000 2312.454    0.000 2312.454
 23.60  5136.521  383.272    0.000  383.272   597.534 1739.553    0.000 1739.553     0.000 2233.037    0.000 2233.037
 23.70  4961.956  454.958    0.000  454.958   453.090 1950.365    0.000 1950.365     0.000 2433.601    0.000 2433.601
 23.80  5027.852  385.622    0.000  385.622   252.184 1942.479    0.000 1942.479     0.000 2122.545    0.000 2122.545
 23.90  5075.869  404.907    0.000  404.907   474.404 1909.993    0.000 1909.993     0.000 2575.053    0.000 2575.053
 24.00  5145.556  446.599    0.000  446.599   404.443 1981.192    0.000 1981.192     0.000 2717.602    0.000 2717.602
 24.10  5118.868  468.764    0.000  468.764   459.214 2098.917    0.000 2098.917     0.000 2958.281    0.000 2958.281
 24.20  4932.790  444.930    0.000  444.930   257.020 2073.641    0.000 2073.641     0.000 2740.721    0.000 2740.721
 24.30  5019.418  527.260    0.000  527.260   273.225 2114.468    0.000 2114.468     0.000 2667.231    0.000 2667.231
 24.40  5230.676  505.916    0.000  505.916   278.115 2219.378    0.000 2219.378     0.000 3039.192    0.000 3039.192
 24.50  5030.845  557.531    0.000  557.531   316.254 2059.621    0.000 2059.621     0.000 2557.658    0.000 2557.658
 24.60  4943.998  503.955    0.000  503.955   360.684 2098.253    0.000 2098.253     0.000 2816.018    0.000 2816.018
 24.70  4841.911  527.427    0.000  527.427   359.742 2095.973    0.000 2095.973     0.000 2676.890    0.000 2676.890
 24.80  5091.697  564.311    0.000  564.311   429.002 2146.054    0.000 2146.054     0.000 2716.705    0.000 2716.705
 24.90  5170.564  486.292    0.000  486.292   442.275 1943.027    0.000 1943.027     0.000 2578.271    0.000 2578.271
 25.00  4980.852  508.822    0.000  508.822   320.869 2057.631    0.000 2057.631     0.000 2775.614    0.000 2775.614
 25.10  5120.865  496.922    0.000  496.922   270.860 2165.812    0.000 2165.812     0.000 2781.350    0.000 2781.350
 25.20  5263.770  489.821    0.000  489.821   348.113 2079.288    0.000 2079.288     0.000 2320.500    0.000 2320.500
 25.30  5196.508  552.320    0.000  552.320   311.581 2167.010    0.000 2167.010     0.000 2614.355    0.000 2614.355
 25.40  5175.500  528.947    0.000  528.947   346.340 2070.900    0.000 2070.900     0.000 2839.951    0.000 2839.951
 25.50  5108.487  535.222    0.000  535.222   413.217 1916.453    0.000 1916.453     0.000 2492.906    0.000 2492.906
 25.60  5274.446  362.152    0.000  362.152   331.211 2181.256    0.000 2181.256     0.000 2356.187    0.000 2356.187
 25.70  5500.705  224.679    0.000  224.679   562.597 1860.811    0.000 1860.811     0.000 2073.794    0.000 2073.794
 25.80  5438.321  356.340    0.000  356.340   428.678 2068.620    0.000 2068.620    30.159 2644.397    0.000 2644.397
 25.90  5450.993  294.850    0.000  294.850   815.802 1817.590    0.000 1817.590     0.000 2032.069    0.000 2032.069
 26.00  5165.308  365.966    0.000  365.966   607.580 2021.049    0.000 2021.049    10.154 2316.663    0.000 2316.663
 26.10  5156.483  319.554    0.000  319.554   636.078 1933.938    0.000 1933.938     0.000 2143.046    0.000 2143.046
 26.20  5218.032  285.327    0.000  285.327   600.105 2100.931    0.000 2100.931     0.000 2136.517    0.000 2136.517
 26.30  5248.393  286.521    0.000  286.521   636.671 2009.702    0.000 2009.702     0.000 2193.117    0.000 2193.117
 26.40  5131.156  296.037    0.000  296.037   637.593 1910.337    0.000 1910.337     0.000 1891.417    0.000 1891.417
 26.50  5086.815  308.165    0.000  308.165   467.689 1981.959    0.000 1981.959     0.000 1760.819    0.000 1760.819
 26.60  5243.510  331.735    0.000  331.735   494.235 1895.321    0.000 1895.321     0.000 2054.174    0.000 2054.174
 26.70  5274.284  353.151    0.000  353.151   410.140 2214.351    0.000 2214.351     0.000 2090.675    0.000 2090.675
 26.80  5239.154  303.031    0.000  303.031   462.746 1900.404    0.000 1900.404     0.000 1989.631    0.000 1989.631
 26.90  5341.817  364.646    0.000  364.646   554.457 2053.157    0.000 2053.157     0.000 2183.366   30.462 2152.905
 27.00  5182.379  325.233    0.000  325.233   615.979 1838.319    0.000 1838.319     0.000 2011.151    0.000 2011.151
 27.10  5255.130  423.926    0.000  423.926   635.507 1906.629    0.000 1906.629     0.000 2456.904    0.000 2456.904
 27.20  5138.093  335.073    0.000  335.073   425.881 1922.915    0.000 1922.915     0.000 2140.430    0.000 2140.430
 27.30  5282.917  380.994    0.000  380.994   722.850 1620.774    0.000 1620.774     0.000 2030.752    0.000 2030.752
 27.40  5312.312  395.225    0.000  395.225   731.702 1792.603    0.000 1792.603    10.154 2404.539    0.000 2404.539
 27.50  5088.781  363.518    0.000  363.518   822.145 1702.496    0.000 1702.496    10.154 2202.552    0.000 2202.552
 27.60  5176.918  408.644    0.000  408.644   810.653 1671.708    0.000 1671.708     0.000 2214.826    0.000 2214.826
 27.70  5338.765  386.254    0.000  386.254   769.630 1902.081    0.000 1902.081     0.000 2653.951    0.000 2653.951
 27.80  5203.668  431.618    0.000  431.618   662.659 1902.275    0.000 1902.275     0.000 2347.031    0.000 2347.031
 27.90  5194.734  428.708    0.000  428.708   707.202 1944.226    0.000 1944.226     0.000 2943.307    0.000 2943.307
 28.00  5215.560  414.565    0.000  414.565   743.077 1981.722    0.000 1981.722     0.000 2737.393    0.000 2737.393
 28.10  5429.931  350.428    0.000  350.428   629.102 2132.609    0.000 2132.609     0.000 2595.436    0.000 2595.436
 28.20  5268.066  369.878    0.000  369.878   659.726 1987.196    0.000 1987.196     0.000 2384.820    0.000 2384.820
 28.30  5163.097  346.701    0.000  346.701   780.242 1862.240    0.000 1862.240     0.000 2581.066    0.000 2581.066
 28.40  5227.857  364.858    0.000  364.858   657.784 2039.310    0.000 2039.310     0.000 2731.574    0.000 2731.574
 28.50  5240.048  401.376    0.000  401.376   669.877 1963.662    0.000 1963.662     0.000 2667.323    0.000 2667.323
 28.60  5012.360  387.880    0.000  387.880   475.862 2042.199    0.000 2042.199     0.000 2414.092    0.000 2414.092
 28.70  5204.039  407.654    0.000  407.654   355.324 2016.484    0.000 2016.484     0.000 2150.492    0.000 2150.492
 28.80  4972.858  406.398    0.000  406.398   360.168 1951.989    0.000 1951.989     0.000 2153.908    0.000 2153.908
 28.90  4977.880  459.756    0.000  459.756   367.560 2152.595    0.000 2152.595     0.000 2421.531    0.000 2421.531
 29.00  5083.135  405.658    0.000  405.658   599.771 1934.481    0.000 1934.481     0.000 2422.337    0.000 2422.337
 29.10  4889.272  401.859    0.000  401.859   461.165 1896.549    0.000 1896.549     0.000 1908.102    0.000 1908.102
 29.20  4889.016  426.244    0.000  426.244   530.419 1811.724    0.000 1811.724     0.000 2093.480    0.000 2093.480
 29.30  4782.234  508.129    0.000  508.129   589.306 1840.008    0.000 1840.008     0.000 2432.272    0.000 2432.272
 29.40  4929.447  546.944    0.000  546.944   357.314 2108.192    0.000 2108.192     0.000 2336.659    0.000 2336.659
 29.50  5020.845  538.335    0.000  538.335   557.778 1978.556    0.000 1978.556     0.000 2327.918    0.000 2327.918
 29.60  4846.375  594.847    0.000  594.847   414.383 2223.599    0.000 2223.599     0.000 2571.005    0.000 2571.005
 29.70  4829.310  532.114    0.000  532.114   563.308 1926.659    0.000 1926.659     0.000 2626.007    0.000 2626.007
 29.80  4839.023  547.055    0.000  547.055   816.866 1736.046    0.000 1736.046     0.000 2498.836   30.462 2468.374
 29.90  4994.519  532.637    0.000  532.637  1057.504 1481.536    0.000 1481.536     0.000 2563.578   60.923 2502.654
 30.00  4994.860  502.944    0.000  502.944   950.795 1580.356    0.000 1580.356     0.000 2521.552    0.000 2521.552
 30.10  5052.933  531.342    0.000  531.342   928.745 1723.130    0.000 1723.130     0.000 2678.391    0.000 2678.391
 30.20  5010.480  509.239    0.000  509.239   842.629 1565.620    0.000 1565.620     0.000 2290.432    0.000 2290.432
 30.30  4896.584  502.417    0.000  502.417   773.866 1579.594    0.000 1579.594     0.000 1955.363    0.000 1955.363
 30.40  5061.446  467.015    0.000  467.015   871.049 1686.189    0.000 1686.189     0.000 2342.203    0.000 2342.203
 30.50  4996.116  443.646    0.000  443.646   744.286 1705.682    0.000 1705.682     0.000 2123.042    0.000 2123.042
 30.60  4979.174  483.443    0.000  483.443   703.554 1976.295    0.000 1976.295     0.000 2439.327    0.000 2439.327
 30.70  5029.567  467.871    0.000  467.871   782.461 1736.027    0.000 1736.027     0.000 2362.711    0.000 2362.711
 30.80  4953.927  508.178    0.000  508.178   654.026 1796.064    0.000 1796.064     0.000 2263.279    0.000 2263.279
 30.90  4993.428  441.993    0.000  441.993   632.107 1933.508    0.000 1933.508     0.000 2305.205    0.000 2305.205
 31.00  4827.234  414.014    0.000  414.014   542.436 1960.839    0.000 1960.839     0.000 1981.092    0.000 1981.092
 31.10  5007.375  406.754    0.000  406.754   516.362 2091.916    0.000 2091.916     0.000 2235.238    0.000 2235.238
 31.20  5043.613  360.785    0.000  360.785   625.751 2004.698    0.000 2004.698     0.000 2300.693    0.000 2300.693
 31.30  4869.372  430.500    0.000  430.500   538.083 2059.184    0.000 2059.184     0.000 2367.843   10.154 2357.689
 31.40  5156.529  401.675    0.000  401.675   559.901 1888.282    0.000 1888.282     0.000 2301.475    0.000 2301.475
 31.50  5040.642  405.600    0.000  405.600   734.104 1832.795    0.000 1832.795     0.000 2472.793    0.000 2472.793
 31.60  4857.620  446.547    0.000  446.547   753.328 1676.188    0.000 1676.188     0.000 2202.252    0.000 2202.252
 31.70  5060.417  396.393    0.000  396.393   805.760 1777.004    0.000 1777.004     0.000 2626.297    0.000 2626.297
 31.80  4887.164  377.371    0.000  377.371   868.494 1443.444    0.000 1443.444     0.000 1970.340    0.000 1970.340
 31.90  4984.902  344.756    0.000  344.756   860.033 1537.152    0.000 1537.152     0.000 2144.369    0.000 2144.369
 32.00  4980.431  381.600    0.000  381.600   877.013 1501.336    0.000 1501.336     0.000 2173.615    0.000 2173.615
 32.10  4892.996  348.415    0.000  348.415   906.599 1629.093    0.000 1629.093     0.000 2294.055    0.000 2294.055
 32.20  4990.866  294.030    0.000  294.030  1036.729 1615.583    0.000 1615.583     0.000 2376.497    0.000 2376.497
 32.30  5070.024  283.857    0.000  283.857   928.809 1552.183    0.000 1552.183     0.000 2134.410    0.000 2134.410
 32.40  5104.898  223.679    0.000  223.679   783.776 1555.568    0.000 1555.568     0.000 2188.393    0.000 2188.393
 32.50  5104.181  302.033    0.000  302.033   823.876 1585.695    0.000 1585.695     0.000 2019.600    0.000 2019.600
 32.60  5098.924  273.329    0.000  273.329   869.467 1679.807    0.000 1679.807    71.077 2453.910    0.000 2453.910
 32.70  5055.959  323.847    0.000  323.847   960.119 1760.417    0.000 1760.417    60.923 2683.309    0.000 2683.309
 32.80  4917.050  307.756    0.000  307.756   895.119 1400.226    0.000 1400.226     0.000 2043.620    0.000 2043.620
 32.90  4948.895  247.424    0.000  247.424   890.464 1376.992    0.000 1376.992    81.231 2132.588    0.000 2132.588
 33.00  5100.526  265.770    0.000  265.770  1003.217 1452.391    0.000 1452.391    10.154 2665.918  240.977 2424.941
 33.10  4823.869  329.532    0.000  329.532   908.483 1384.256    0.000 1384.256     0.000 2332.642  139.640 2193.001
 33.20  4916.603  378.237    0.000  378.237   863.497 1590.688    0.000 1590.688   161.658 2292.341    0.000 2292.341
 33.30  4850.377  351.944    0.000  351.944  1038.600 1580.428    0.000 1580.428    30.462 2892.724  425.858 2466.865
 33.40  4994.447  278.716    0.000  278.716  1038.663 1714.374    0.000 1714.374   396.001 2488.777  142.154 2346.622
 33.50  4934.817  270.477    0.000  270.477   737.558 1635.585    0.000 1635.585   233.539 2374.187    0.000 2374.187
 33.60  5069.335  269.537    0.000  269.537   433.543 2153.018    0.000 2153.018    20.308 2456.115  182.770 2273.345
 33.70  5112.126  307.629    0.000  307.629   489.133 2142.850    0.000 2142.850    20.308 2724.438    0.000 2724.438
 33.80  4969.205  296.664    0.000  296.664   662.066 1812.401    0.000 1812.401   121.847 2481.752    0.000 2481.752
 33.90  5173.231  358.911    0.000  358.911   672.835 1787.193    0.000 1787.193   101.539 2163.571    0.000 2163.571
 34.00  5141.985  307.592    0.000  307.592   652.206 1790.648    0.000 1790.648   142.154 2232.124    0.000 2232.124
 34.10  5325.014  321.011    0.000  321.011   705.434 2034.071    0.000 2034.071   223.184 2713.788    0.000 2713.788
 34.20  5098.672  331.439    0.000  331.439   528.742 2081.581    0.000 2081.581   314.770 2470.400    0.000 2470.400
 34.30  4992.844  334.300    0.000  334.300   497.560 2099.598    0.000 2099.598   253.847 2360.410    0.000 2360.410
 34.40  5194.912  380.117    0.000  380.117   607.071 2128.906    0.000 2128.906   396.001 2592.440    0.000 2592.440
 34.50  5026.270  375.862    0.000  375.862   620.307 2022.069    0.000 2022.069   294.463 2611.236    0.000 2611.236
 34.60  5165.389  391.106    0.000  391.106   557.363 2141.929    0.000 2141.929   182.770 2883.283    0.000 2883.283
 34.70  4998.141  397.907    0.000  397.907   740.708 1872.340    0.000 1872.340   324.924 2380.621    0.000 2380.621
 34.80  5100.444  304.024    0.000  304.024   716.625 1841.818    0.000 1841.818   274.155 2225.096    0.000 2225.096
 34.90  5247.453  246.707    0.000  246.707   835.200 1837.797    0.000 1837.797   233.539 2462.652    0.000 2462.652
 35.00  4930.198  340.207    0.000  340.207   632.794 1947.910    0.000 1947.910    30.462 2585.707    0.000 2585.707
 35.10  5094.862  309.377    0.000  309.377   682.470 1795.360    0.000 1795.360     0.000 2733.986    0.000 2733.986
 35.20  5161.353  433.278    0.000  433.278   958.117 1765.364    0.000 1765.364    20.308 2991.153    0.000 2991.153
 35.30  5183.420  354.621    0.000  354.621  1149.667 1581.754    0.000 1581.754    30.060 3077.608    0.000 3077.608
 35.40  5269.694  275.560    0.000  275.560   965.519 1777.099    0.000 1777.099     0.000 2862.781    0.000 2862.781
 35.50  5207.117  332.185    0.000  332.185   986.276 1726.135    0.000 1726.135     0.000 2984.114    0.000 2984.114
 35.60  5310.525  331.246    0.000  331.246  1029.955 1717.444    0.000 1717.444     0.000 2885.196    0.000 2885.196
 35.70  5335.227  355.765    0.000  355.765   834.396 1774.074    0.000 1774.074     0.000 2658.795    0.000 2658.795
 35.80  5323.931  323.949    0.000  323.949   696.034 1905.451    0.000 1905.451     0.000 2763.246    0.000 2763.246
 35.90  5180.718  332.057    0.000  332.057   739.945 1702.787    0.000 1702.787     0.000 2570.129    0.000 2570.129
 36.00  5053.854  319.697    0.000  319.697   745.815 1639.744    0.000 1639.744     0.000 2599.280    0.000 2599.280
 36.10  5085.587  343.044    0.000  343.044   955.917 1401.357    0.000 1401.357     0.000 2569.619    0.000 2569.619
 36.20  5131.032  313.378    0.000  313.378   860.595 1537.668    0.000 1537.668     0.000 2519.656    0.000 2519.656
 36.30  5034.858  351.597    0.000  351.597   917.800 1455.762    0.000 1455.762     0.000 2299.195    0.000 2299.195
 36.40  5100.711  315.213    0.000  315.213   653.034 1652.988    0.000 1652.988     0.000 2326.239    0.000 2326.239
 36.50  5150.546  368.423    0.000  368.423   993.954 1659.248    0.000 1659.248     0.000 2618.181    0.000 2618.181
 36.60  4956.419  375.885    0.000  375.885   847.007 1547.155    0.000 1547.155     0.000 2309.448    0.000 2309.448
 36.70  5051.166  323.627    0.000  323.627   921.610 1597.854    0.000 1597.854     0.000 2622.498    0.000 2622.498
 36.80  4998.341  365.141    0.000  365.141   899.928 1639.708    0.000 1639.708     0.000 2636.575   10.154 2626.421
 36.90  5149.343  348.155    0.000  348.155   891.139 1753.708    0.000 1753.708    10.154 2925.302    0.000 2925.302
 37.00  5164.369  299.578    0.000  299.578   950.446 1561.536    0.000 1561.536     0.000 2957.574    0.000 2957.574
 37.10  5122.777  290.546    0.000  290.546   963.360 1630.396    0.000 1630.396     0.000 2811.106    0.000 2811.106
 37.20  5064.924  344.224    0.000  344.224   850.179 1729.622    0.000 1729.622     0.000 2945.616    0.000 2945.616
 37.30  5098.456  344.615    0.000  344.615   736.063 1765.806    0.000 1765.806     0.000 2803.660    0.000 2803.660
 37.40  5381.609  384.158    0.000  384.158   993.154 1775.314    0.000 1775.314     0.000 3147.576    0.000 3147.576
 37.50  5278.028  403.291    0.000  403.291   751.137 1841.640    0.000 1841.640     0.000 2771.993    0.000 2771.993
 37.60  5380.848  367.929    0.000  367.929   856.744 1736.763    0.000 1736.763     0.000 2863.777    0.000 2863.777
 37.70  5193.019  382.971    0.000  382.971   930.670 1738.220    0.000 1738.220     0.000 2915.050    0.000 2915.050
 37.80  5228.062  310.414    0.000  310.414   857.378 1709.723    0.000 1709.723     0.000 2822.365    0.000 2822.365
 37.90  5337.077  289.936    0.000  289.936   851.034 1510.571    0.000 1510.571     0.000 2489.196    0.000 2489.196
 38.00  5325.465  303.796    0.000  303.796   976.183 1436.052    0.000 1436.052     0.000 2589.627    0.000 2589.627
 38.10  5227.853  365.880    0.000  365.880   964.653 1476.561    0.000 1476.561     0.000 2811.510    0.000 2811.510
 38.20  5137.117  311.514    0.000  311.514   861.069 1509.504    0.000 1509.504     0.000 2524.384    0.000 2524.384
 38.30  5206.947  318.172    0.000  318.172   873.302 1620.853    0.000 1620.853     0.000 2870.615    0.000 2870.615
 38.40  5277.900  264.799    0.000  264.799   912.765 1449.265    0.000 1449.265     0.000 2520.356    0.000 2520.356
 38.50  5343.201  292.239    0.000  292.239   976.712 1505.918    0.000 1505.918     0.000 2703.432    0.000 2703.432
 38.60  5231.522  242.504    0.000  242.504   914.901 1441.242    0.000 1441.242     0.000 2497.952    0.000 2497.952
 38.70  5459.915  220.420    0.000  220.420   912.821 1547.613    0.000 1547.613     0.000 2691.573    0.000 2691.573
 38.80  5363.453  299.120    0.000  299.120   992.968 1470.710    0.000 1470.710     0.000 2540.370    0.000 2540.370
 38.90  5289.391  285.650    0.000  285.650   949.093 1595.974    0.000 1595.974     0.000 2756.510    0.000 2756.510
 39.00  5313.721  324.696    0.000  324.696   868.414 1656.774    0.000 1656.774     0.000 2740.428    0.000 2740.428
 39.10  5224.570  395.735    0.000  395.735   797.111 1724.822    0.000 1724.822     0.000 2650.948    0.000 2650.948
 39.20  5275.580  350.857    0.000  350.857   830.663 1790.409    0.000 1790.409     0.000 2880.876    0.000 2880.876
 39.30  5385.555  328.753    0.000  328.753   635.855 1928.579    0.000 1928.579     0.000 2961.899    0.000 2961.899
 39.40  5186.479  360.644    0.000  360.644   689.898 1809.954    0.000 1809.954     0.000 2863.884    0.000 2863.884
 39.50  5391.103  451.114    0.000  451.114   762.789 1695.098    0.000 1695.098     0.000 2732.191    0.000 2732.191
 39.60  5344.876  359.064    0.000  359.064  1011.899 1672.296    0.000 1672.296     0.000 3295.675   30.462 3265.213
 39.70  5458.495  333.075    0.000  333.075  1024.774 1881.144    0.000 1881.144     0.000 3290.641   40.616 3250.025
 39.80  5548.246  325.740    0.000  325.740   886.644 1949.752    0.000 1949.752     0.000 3260.479   30.462 3230.017
 39.90  5585.252  358.169    0.000  358.169   925.092 1832.814    0.000 1832.814   101.539 2980.603    0.000 2980.603
 40.00  5411.571  316.064    0.000  316.064   840.440 1903.302    0.000 1903.302     0.000 2826.586    0.000 2826.586
 40.10  5363.870  341.983    0.000  341.983   811.872 1829.699    0.000 1829.699     0.000 2786.672    0.000 2786.672
 40.20  5390.536  349.949    0.000  349.949   891.190 1790.442    0.000 1790.442     0.000 3048.453    0.000 3048.453
 40.30  5296.934  341.402    0.000  341.402   825.366 1683.276    0.000 1683.276     0.000 2602.795    0.000 2602.795
 40.40  5247.837  292.240    0.000  292.240   671.199 1615.253    0.000 1615.253     0.000 2390.984    0.000 2390.984
 40.50  5486.384  277.760    0.000  277.760   632.490 1772.578    0.000 1772.578     0.000 2642.702    0.000 2642.702
 40.60  5351.302  277.689    0.000  277.689   612.956 1807.612    0.000 1807.612     0.000 2460.739    0.000 2460.739
 40.70  5447.126  296.773    0.000  296.773   507.026 1993.581    0.000 1993.581     0.000 2854.842    0.000 2854.842
 40.80  5326.092  286.864    0.000  286.864   498.368 1872.542    0.000 1872.542     0.000 2348.546    0.000 2348.546
 40.90  5146.698  293.656    0.000  293.656   488.954 1841.939    0.000 1841.939     0.000 2232.629    0.000 2232.629
 41.00  5317.558  334.579    0.000  334.579   523.381 1953.858    0.000 1953.858     0.000 2349.247    0.000 2349.247
 41.10  5170.864  338.251    0.000  338.251   669.210 1646.533    0.000 1646.533     0.000 2205.288    0.000 2205.288
 41.20  5226.463  315.623    0.000  315.623   504.916 1731.021    0.000 1731.021     0.000 1847.793    0.000 1847.793
 41.30  5359.583  303.534    0.000  303.534   767.762 1490.164    0.000 1490.164     0.000 2152.805    0.000 2152.805
 41.40  5144.821  312.774    0.000  312.774   749.210 1587.575    0.000 1587.575     0.000 2174.624    0.000 2174.624
 41.50  5306.238  314.377    0.000  314.377   848.168 1527.186    0.000 1527.186     0.000 2049.260    0.000 2049.260
 41.60  5111.539  352.587    0.000  352.587   609.969 1665.130    0.000 1665.130     0.000 2081.330    0.000 2081.330
 41.70  5166.975  349.088    0.000  349.088   909.301 1534.394    0.000 1534.394     0.000 2106.362    0.000 2106.362
 41.80  5078.396  362.565    0.000  362.565   821.503 1575.247    0.000 1575.247     0.000 2137.224    0.000 2137.224
 41.90  5193.188  328.190    0.000  328.190   877.056 1439.988    0.000 1439.988     0.000 2247.315    0.000 2247.315
 42.00  5350.567  335.564    0.000  335.564  1005.307 1503.581    0.000 1503.581     0.000 2660.800    0.000 2660.800
 42.10  5221.513  304.457    0.000  304.457   855.876 1568.591    0.000 1568.591     0.000 2326.935    0.000 2326.935
 42.20  5225.956  363.728    0.000  363.728   976.132 1527.606    0.000 1527.606     0.000 2508.293    0.000 2508.293
 42.30  5080.712  398.118    0.000  398.118   822.781 1586.710    0.000 1586.710     0.000 2449.683    0.000 2449.683
 42.40  5288.854  353.750    0.000  353.750   845.047 1669.067    0.000 1669.067     0.000 2598.268    0.000 2598.268
 42.50  5191.260  365.472    0.000  365.472   934.893 1457.917    0.000 1457.917     0.000 2470.796    0.000 2470.796
 42.60  5296.558  352.642    0.000  352.642   924.747 1329.342    0.000 1329.342     0.000 2290.041    0.000 2290.041
 42.70  5285.819  353.849    0.000  353.849   903.811 1449.453    0.000 1449.453     0.000 2459.739    0.000 2459.739
 42.80  5207.938  363.825    0.000  363.825   808.348 1577.122    0.000 1577.122     0.000 2499.047    0.000 2499.047
 42.90  5102.635  343.707    0.000  343.707   575.022 1547.841    0.000 1547.841     0.000 2065.647    0.000 2065.647
 43.00  5295.689  273.976    0.000  273.976   852.111 1547.229    0.000 1547.229     0.000 2517.445    0.000 2517.445
 43.10  5315.841  286.590    0.000  286.590   848.114 1479.629    0.000 1479.629     0.000 2709.161    0.000 2709.161
 43.20  5139.480  285.082    0.000  285.082   921.802 1435.319    0.000 1435.319     0.000 2311.458    0.000 2311.458
 43.30  5495.876  253.982    0.000  253.982   784.488 1452.131    0.000 1452.131     0.000 2329.449    0.000 2329.449
 43.40  5402.308  168.927    0.000  168.927   800.400 1462.971    0.000 1462.971     0.000 2150.799    0.000 2150.799
 43.50  5378.122  189.387    0.000  189.387   881.469 1364.236    0.000 1364.236     0.000 2041.623    0.000 2041.623
 43.60  5150.503  271.416    0.000  271.416  1135.757 1230.648    0.000 1230.648     0.000 2030.763    0.000 2030.763
 43.70  5121.444  307.137    0.000  307.137  1024.295 1246.087    0.000 1246.087     0.000 1860.258    0.000 1860.258
 43.80  5096.141  296.504    0.000  296.504  1168.571 1163.082    0.000 1163.082     0.000 2111.589    0.000 2111.589
 43.90  5116.175  279.889    0.000  279.889  1051.268 1302.794    0.000 1302.794     0.000 2205.483    0.000 2205.483
 44.00  5205.786  263.249    0.000  263.249  1087.281 1305.729    0.000 1305.729     0.000 2119.327    0.000 2119.327
 44.10  5331.403  276.905    0.000  276.905   945.140 1391.729    0.000 1391.729     0.000 2198.648    0.000 2198.648
 44.20  5117.773  250.063    0.000  250.063   981.271 1385.668    0.000 1385.668     0.000 2195.632    0.000 2195.632
 44.30  4988.087  261.992    0.000  261.992  1152.992 1099.937    0.000 1099.937     0.000 2103.946    0.000 2103.946
 44.40  5192.179  254.487    0.000  254.487   918.187 1358.867    0.000 1358.867     0.000 2302.798    0.000 2302.798
 44.50  5308.692  287.190    0.000  287.190   897.194 1300.932    0.000 1300.932     0.000 2116.311    0.000 2116.311
 44.60  5263.997  249.548    0.000  249.548   819.506 1408.841    0.000 1408.841     0.000 2258.969    0.000 2258.969
 44.70  5285.434  204.430    0.000  204.430   867.244 1295.615    0.000 1295.615     0.000 1857.845    0.000 1857.845
 44.80  5356.207  233.673    0.000  233.673   728.085 1553.137    0.000 1553.137     0.000 2222.474    0.000 2222.474
 44.90  5184.645  230.266    0.000  230.266   831.632 1414.706    0.000 1414.706     0.000 2045.236    0.000 2045.236
 45.00  5096.428  276.094    0.000  276.094   832.740 1498.400    0.000 1498.400     0.000 2178.642    0.000 2178.642
 45.10  5078.804  275.266    0.000  275.266   550.244 1652.608    0.000 1652.608     0.000 2162.552    0.000 2162.552
 45.20  5172.867  205.250    0.000  205.250   597.585 1646.146    0.000 1646.146     0.000 2434.296    0.000 2434.296
 45.30  5121.649  251.629    0.000  251.629   588.058 1550.939    0.000 1550.939     0.000 1828.088    0.000 1828.088
 45.40  4902.093  269.925    0.000  269.925   517.143 1633.292    0.000 1633.292     0.000 2001.303    0.000 2001.303
 45.50  5056.669  315.339    0.000  315.339   523.061 1711.194    0.000 1711.194     0.000 2011.454    0.000 2011.454
 45.60  5109.298  308.565    0.000  308.565   577.347 1727.866    0.000 1727.866     0.000 2128.573    0.000 2128.573
 45.70  5007.970  307.459    0.000  307.459   441.012 1660.652    0.000 1660.652     0.000 1787.973    0.000 1787.973
 45.80  4906.080  325.364    0.000  325.364   436.434 1675.239    0.000 1675.239     0.000 2042.921    0.000 2042.921
 45.90  5101.953  259.954    0.000  259.954   539.657 1829.480    0.000 1829.480     0.000 2199.447    0.000 2199.447
 46.00  4918.629  312.441    0.000  312.441   463.538 1733.610    0.000 1733.610     0.000 2081.423    0.000 2081.423
 46.10  5045.176  379.162    0.000  379.162   561.599 1784.929    0.000 1784.929     0.000 2230.209    0.000 2230.209
 46.20  5062.749  424.310    0.000  424.310   588.964 1702.274    0.000 1702.274     0.000 2157.123    0.000 2157.123
 46.30  5151.394  312.985    0.000  312.985   379.797 1928.910    0.000 1928.910     0.000 2016.182    0.000 2016.182
 46.40  4823.051  310.500    0.000  310.500   519.930 1689.365    0.000 1689.365     0.000 1885.092    0.000 1885.092
 46.50  4867.141  339.977    0.000  339.977   679.936 1503.896    0.000 1503.896     0.000 2054.590    0.000 2054.590
 46.60  4842.996  301.970    0.000  301.970   627.259 1525.983    0.000 1525.983     0.000 1927.210    0.000 1927.210
 46.70  4822.723  313.104    0.000  313.104   493.293 1627.548    0.000 1627.548     0.000 1960.693    0.000 1960.693
 46.80  4764.836  344.927    0.000  344.927   569.301 1665.246    0.000 1665.246     0.000 2100.130    0.000 2100.130
 46.90  4928.526  329.095    0.000  329.095   602.111 1698.451    0.000 1698.451     0.000 2093.293    0.000 2093.293
 47.00  4841.968  292.206    0.000  292.206   649.175 1630.320    0.000 1630.320     0.000 2013.973    0.000 2013.973
 47.10  4852.578  231.424    0.000  231.424   486.627 1668.663    0.000 1668.663     0.000 1990.850    0.000 1990.850
 47.20  4808.065  261.271    0.000  261.271   497.739 1715.000    0.000 1715.000     0.000 2031.561    0.000 2031.561
 47.30  5008.681  253.989    0.000  253.989   560.913 1572.724    0.000 1572.724     0.000 2077.717    0.000 2077.717
 47.40  5147.792  198.251    0.000  198.251   762.239 1467.446    0.000 1467.446     0.000 2044.533    0.000 2044.533
 47.50  5055.655  243.823    0.000  243.823   755.315 1535.531    0.000 1535.531     0.000 2184.170    0.000 2184.170
 47.60  4910.461  262.204    0.000  262.204   871.087 1516.301    0.000 1516.301     0.000 2020.597    0.000 2020.597
 47.70  4914.728  266.569    0.000  266.569   601.105 1696.274    0.000 1696.274     0.000 2229.910    0.000 2229.910
 47.80  5085.873  230.850    0.000  230.850   865.008 1440.731    0.000 1440.731     0.000 2063.234    0.000 2063.234
 47.90  5134.267  242.580    0.000  242.580   833.388 1480.725    0.000 1480.725     0.000 2051.366    0.000 2051.366
 48.00  5087.738  230.038    0.000  230.038   668.066 1590.143    0.000 1590.143     0.000 1889.505    0.000 1889.505
 48.10  4998.837  245.616    0.000  245.616   806.057 1449.964    0.000 1449.964     0.000 1759.831    0.000 1759.831
 48.20  5121.426  221.834    0.000  221.834  1020.116 1292.668    0.000 1292.668     0.000 1846.692    0.000 1846.692
 48.30  4935.603  199.169    0.000  199.169  1073.947 1045.814    0.000 1045.814     0.000 1907.720    0.000 1907.720
 48.40  5132.561  156.864    0.000  156.864  1022.092 1230.377    0.000 1230.377     0.000 1981.901    0.000 1981.901
 48.50  5001.353  154.603    0.000  154.603  1064.689 1113.773    0.000 1113.773    10.154 1979.993    0.000 1979.993
 48.60  4807.657  184.306    0.000  184.306   931.527 1173.400    0.000 1173.400     0.000 1818.442    0.000 1818.442
 48.70  5086.647  155.879    0.000  155.879  1028.758 1202.235    0.000 1202.235     0.000 1972.049    0.000 1972.049
 48.80  5255.897  142.126    0.000  142.126   727.091 1435.216    0.000 1435.216     0.000 1550.119    0.000 1550.119
 48.90  5147.007  183.074    0.000  183.074   763.388 1308.836    0.000 1308.836     0.000 1867.098    0.000 1867.098
 49.00  5188.950  200.296    0.000  200.296   988.962 1219.941    0.000 1219.941     0.000 1797.127    0.000 1797.127
 49.10  5096.602  208.870    0.000  208.870   950.847 1200.449    0.000 1200.449     0.000 1874.230    0.000 1874.230
 49.20  5232.066  219.534    0.000  219.534  1141.372 1090.678    0.000 1090.678     0.000 2117.925    0.000 2117.925
 49.30  4988.793  278.168    0.000  278.168  1069.933 1142.864    0.000 1142.864     0.000 1873.627    0.000 1873.627
 49.40  4941.310  270.289    0.000  270.289   909.151 1166.862    0.000 1166.862     0.000 1922.093    0.000 1922.093
 49.50  5063.084  223.040    0.000  223.040   968.043 1175.244    0.000 1175.244     0.000 1836.932    0.000 1836.932
 49.60  5095.613  284.293    0.000  284.293   771.728 1261.143    0.000 1261.143     0.000 1903.481    0.000 1903.481
 49.70  5074.997  260.659    0.000  260.659   795.341 1312.550    0.000 1312.550     0.000 2097.215    0.000 2097.215
 49.80  5054.752  284.226    0.000  284.226  1023.912 1219.301    0.000 1219.301     0.000 2052.684    0.000 2052.684
 49.90  4890.151  264.500    0.000  264.500   894.049 1097.859    0.000 1097.859     0.000 1849.905    0.000 1849.905
 50.00  4977.405  255.246    0.000  255.246   944.284 1281.606    0.000 1281.606     0.000 1918.273    0.000 1918.273
 50.10  5235.657  231.443    0.000  231.443  1011.377 1316.180    0.000 1316.180     0.000 2126.870    0.000 2126.870
 50.20  5223.304  181.526    0.000  181.526  1183.306 1197.764    0.000 1197.764     0.000 2088.871    0.000 2088.871
 50.30  5330.006  150.298    0.000  150.298  1272.123 1101.071    0.000 1101.071    60.923 2288.224    0.000 2288.224
 50.40  5086.317  212.789    0.000  212.789   992.772 1143.010    0.000 1143.010   101.539 1725.241    0.000 1725.241
 50.50  5114.959  212.606    0.000  212.606  1022.181 1133.898    0.000 1133.898    40.616 1951.636    0.000 1951.636
 50.60  5106.216  224.799    0.000  224.799  1138.314 1229.144    0.000 1229.144    10.154 1974.365    0.000 1974.365
 50.70  5095.470  210.225    0.000  210.225  1045.345 1039.490    0.000 1039.490     0.000 2004.325    0.000 2004.325
 50.80  5090.630  248.984    0.000  248.984  1000.348 1189.946    0.000 1189.946     0.000 1941.089    0.000 1941.089
 50.90  5070.251  222.607    0.000  222.607  1035.103 1012.096    0.000 1012.096    10.154 1715.389    0.000 1715.389
 51.00  4986.816  225.795    0.000  225.795   810.139 1256.180    0.000 1256.180     0.000 1825.773    0.000 1825.773
 51.10  5062.074  216.936    0.000  216.936   751.283 1330.678    0.000 1330.678     0.000 1664.411    0.000 1664.411
 51.20  5109.634  194.176    0.000  194.176   734.722 1594.515    0.000 1594.515     0.000 2279.972    0.000 2279.972
 51.30  5008.480  191.867    0.000  191.867   692.320 1496.431    0.000 1496.431     0.000 2098.209    0.000 2098.209
 51.40  5123.176  175.986    0.000  175.986   730.403 1517.865    0.000 1517.865     0.000 1737.001    0.000 1737.001
 51.50  4865.295  220.442    0.000  220.442   693.228 1408.273    0.000 1408.273     0.000 2072.079    0.000 2072.079
 51.60  5136.795  259.603    0.000  259.603   556.436 1559.412    0.000 1559.412     0.000 1827.480    0.000 1827.480
 51.70  5095.820  162.604    0.000  162.604   628.633 1556.761    0.000 1556.761     0.000 1809.685    0.000 1809.685
 51.80  5056.416  185.242    0.000  185.242   692.754 1553.658    0.000 1553.658     0.000 1817.525    0.000 1817.525
 51.90  5016.153  217.047    0.000  217.047   869.526 1400.577    0.000 1400.577     0.000 1716.895    0.000 1716.895
 52.00  5209.504  220.196    0.000  220.196   866.729 1296.757    0.000 1296.757     0.000 1928.816    0.000 1928.816
 52.10  5296.318  192.828    0.000  192.828   898.863 1357.854    0.000 1357.854     0.000 1798.725    0.000 1798.725
 52.20  5241.109  167.355    0.000  167.355   946.897 1308.905    0.000 1308.905     0.000 1835.213    0.000 1835.213
 52.30  5245.154  168.497    0.000  168.497   748.505 1416.775    0.000 1416.775     0.000 2052.473    0.000 2052.473
 52.40  5142.089  173.080    0.000  173.080   842.962 1408.044    0.000 1408.044     0.000 2052.273    0.000 2052.273
 52.50  5101.777  174.707    0.000  174.707   941.588 1389.558    0.000 1389.558     0.000 1968.942    0.000 1968.942
 52.60  5205.992  172.219    0.000  172.219   761.766 1333.983    0.000 1333.983     0.000 1980.997    0.000 1980.997
 52.70  5025.136  165.527    0.000  165.527   679.567 1385.335    0.000 1385.335     0.000 2028.844    0.000 2028.844
 52.80  5186.621  187.326    0.000  187.326   669.632 1452.091    0.000 1452.091     0.000 2007.534    0.000 2007.534
 52.90  5165.813  181.778    0.000  181.778   792.409 1296.839    0.000 1296.839     0.000 2073.379    0.000 2073.379
 53.00  5296.863  169.905    0.000  169.905   695.349 1492.301    0.000 1492.301     0.000 2076.096    0.000 2076.096
 53.10  5302.106  185.249    0.000  185.249   749.301 1463.175    0.000 1463.175    40.616 2227.904    0.000 2227.904
 53.20  5223.577  162.753    0.000  162.753   818.251 1344.398    0.000 1344.398    20.308 2186.885    0.000 2186.885
 53.30  5316.109  214.991    0.000  214.991   985.455 1446.178    0.000 1446.178    30.462 2191.405    0.000 2191.405
 53.40  5412.356  206.229    0.000  206.229   763.217 1581.615    0.000 1581.615    71.077 2304.405    0.000 2304.405
 53.50  5340.244  197.019    0.000  197.019   834.940 1648.332    0.000 1648.332   101.539 2427.960    0.000 2427.960
 53.60  5328.092  204.729    0.000  204.729  1062.095 1295.641    0.000 1295.641    91.385 2303.303    0.000 2303.303
 53.70  5339.273  159.254    0.000  159.254  1097.063 1193.610    0.000 1193.610    60.923 2248.512    0.000 2248.512
 53.80  5375.401  153.752    0.000  153.752  1105.843 1228.633    0.000 1228.633    40.616 2249.521    0.000 2249.521
 53.90  5282.877  211.853    0.000  211.853  1075.777 1222.188    0.000 1222.188    20.308 2379.904    0.000 2379.904
 54.00  5138.444  207.827    0.000  207.827  1085.402 1309.079    0.000 1309.079    20.308 2331.851    0.000 2331.851
 54.10  5315.791  154.480    0.000  154.480   920.875 1278.111    0.000 1278.111    20.308 2221.562    0.000 2221.562
 54.20  5583.042  126.469    0.000  126.469   937.902 1350.395    0.000 1350.395    91.385 2356.392    0.000 2356.392
 54.30  5170.235  116.976    0.000  116.976   933.785 1338.271    0.000 1338.271    50.769 2118.325    0.000 2118.325
 54.40  5370.721  167.899    0.000  167.899  1054.713 1154.578    0.000 1154.578    10.154 2441.033    0.000 2441.033
 54.50  5320.915  174.607    0.000  174.607  1275.849 1100.922    0.000 1100.922    30.462 2385.140    0.000 2385.140
 54.60  5148.670  134.443    0.000  134.443  1135.503 1135.600    0.000 1135.600     0.000 2256.062    0.000 2256.062
 54.70  5258.956  138.917    0.000  138.917   979.776 1312.532    0.000 1312.532     0.000 2320.191    0.000 2320.191
 54.80  4792.823  170.561    0.000  170.561   987.567 1134.120    0.000 1134.120     0.000 2318.891    0.000 2318.891
 54.90  5103.561  231.122    0.000  231.122  1017.977 1251.114    0.000 1251.114    30.462 2085.642    0.000 2085.642
 55.00  5020.597  129.225    0.000  129.225  1034.807 1225.998    0.000 1225.998   131.900 1991.851    0.000 1991.851
 55.10  5162.746  157.007    0.000  157.007   888.760 1480.701    0.000 1480.701     0.000 2303.199    0.000 2303.199
 55.20  5128.287  170.726    0.000  170.726   905.062 1440.672    0.000 1440.672    20.308 2367.040    0.000 2367.040
 55.30  5112.545  163.085    0.000  163.085   951.748 1300.260    0.000 1300.260    20.207 2027.837    0.000 2027.837
 55.40  5041.072  198.252    0.000  198.252   897.708 1362.700    0.000 1362.700    20.207 2177.435    0.000 2177.435
 55.50  5041.263  190.113    0.000  190.113   817.876 1398.369    0.000 1398.369    30.361 2221.066    0.000 2221.066
 55.60  5034.142   98.498    0.000   98.498   921.945 1145.927    0.000 1145.927    40.616 1957.274    0.000 1957.274
 55.70  5023.201   88.453    0.000   88.453   956.102 1194.438    0.000 1194.438    91.385 2008.749    0.000 2008.749
 55.80  5218.129  119.090    0.000  119.090   971.226 1250.219    0.000 1250.219    91.385 2239.373    0.000 2239.373
 55.90  5255.439  117.613    0.000  117.613  1014.753 1210.276    0.000 1210.276    71.077 2113.803    0.000 2113.803
 56.00  5241.048  143.993    0.000  143.993  1031.747 1197.862    0.000 1197.862    40.616 2101.740    0.000 2101.740
 56.10  5146.251  147.488    0.000  147.488  1180.979 1063.658    0.000 1063.658   132.000 2126.363    0.000 2126.363
 56.20  5258.041   86.782    0.000   86.782  1078.720 1144.158    0.000 1144.158    80.828 1857.039    0.000 1857.039
 56.30  5123.183  125.915    0.000  125.915  1062.258 1218.038    0.000 1218.038    20.207 2018.492    0.000 2018.492
 56.40  5257.123  134.058    0.000  134.058   992.307 1185.304    0.000 1185.304    30.261 2272.939    0.000 2272.939
 56.50  5117.076  162.795    0.000  162.795  1017.527 1136.773    0.000 1136.773   121.243 2183.575    0.000 2183.575
 56.60  5212.005  153.923    0.000  153.923  1175.051 1132.567    0.000 1132.567   132.000 2213.126    0.000 2213.126
 56.70  5132.436  182.761    0.000  182.761   990.764 1245.489    0.000 1245.489    60.923 2231.624    0.000 2231.624
 56.80  5189.244  192.213    0.000  192.213   934.718 1341.407    0.000 1341.407    30.462 2238.955    0.000 2238.955
 56.90  5191.772  101.006    0.000  101.006   765.602 1673.948    0.000 1673.948    10.154 2424.039    0.000 2424.039
 57.00  5218.068   89.901    0.000   89.901   800.817 1484.019    0.000 1484.019     0.000 2150.585    0.000 2150.585
 57.10  5083.777  179.226    0.000  179.226   880.327 1553.820    0.000 1553.820    20.308 2106.956    0.000 2106.956
 57.20  5081.556  196.708    0.000  196.708   868.313 1677.918    0.000 1677.918     0.000 2258.054    0.000 2258.054
 57.30  5076.175  158.263    0.000  158.263   905.202 1616.694    0.000 1616.694     0.000 2451.679    0.000 2451.679
 57.40  5133.071  198.599    0.000  198.599   803.823 1492.574    0.000 1492.574     0.000 2237.850    0.000 2237.850
 57.50  5144.758  197.790    0.000  197.790   787.843 1488.869    0.000 1488.869     0.000 2040.521    0.000 2040.521
 57.60  5066.660  131.563    0.000  131.563   954.657 1191.351    0.000 1191.351     0.000 2224.495    0.000 2224.495
 57.70  5017.230  216.777    0.000  216.777   871.164 1183.097    0.000 1183.097    30.462 2055.206    0.000 2055.206
 57.80  5140.471  171.408    0.000  171.408   979.962 1245.123    0.000 1245.123     0.000 2287.024    0.000 2287.024
 57.90  5118.000  228.397    0.000  228.397   826.019 1300.577    0.000 1300.577     0.000 2250.518    0.000 2250.518
 58.00  5108.666  287.922    0.000  287.922   894.646 1311.473    0.000 1311.473     0.000 2022.718    0.000 2022.718
 58.10  4956.357  289.083    0.000  289.083   978.706 1183.495    0.000 1183.495     0.000 2105.351    0.000 2105.351
 58.20  5130.616  321.423    0.000  321.423  1024.661 1157.029    0.000 1157.029     0.000 2306.033    0.000 2306.033
 58.30  5081.737  318.982    0.000  318.982   953.974 1332.899    0.000 1332.899    40.616 2190.096    0.000 2190.096
 58.40  4947.015  296.769    0.000  296.769   802.682 1364.354    0.000 1364.354     0.000 2333.163    0.000 2333.163
 58.50  4923.614  304.271    0.000  304.271   791.267 1444.593    0.000 1444.593    50.769 2143.156    0.000 2143.156
 58.60  4938.149  254.299    0.000  254.299   891.492 1412.510    0.000 1412.510     0.000 2213.828    0.000 2213.828
 58.70  4877.595  250.375    0.000  250.375   810.653 1531.109    0.000 1531.109     0.000 2240.262    0.000 2240.262
 58.80  4833.639  304.946    0.000  304.946   633.702 1568.437    0.000 1568.437     0.000 2072.477    0.000 2072.477
 58.90  4829.597  283.102    0.000  283.102   711.061 1469.238    0.000 1469.238     0.000 2196.046    0.000 2196.046
 59.00  4826.785  313.808    0.000  313.808   759.689 1535.394    0.000 1535.394     0.000 2210.809    0.000 2210.809
 59.10  5081.391  290.228    0.000  290.228   764.438 1481.957    0.000 1481.957     0.000 1909.110    0.000 1909.110
 59.20  5230.892  210.735    0.000  210.735   645.044 1583.577    0.000 1583.577     0.000 2082.439    0.000 2082.439
 59.30  4937.351  259.453    0.000  259.453   744.224 1365.424    0.000 1365.424     0.000 1992.059    0.000 1992.059
 59.40  4866.960  372.567    0.000  372.567   903.134 1405.863    0.000 1405.863     0.000 2195.442    0.000 2195.442
 59.50  5030.866  355.685    0.000  355.685   761.030 1386.494    0.000 1386.494     0.000 2164.778    0.000 2164.778
 59.60  4900.785  378.268    0.000  378.268   864.469 1408.915    0.000 1408.915     0.000 2199.657    0.000 2199.657
 59.70  4988.446  278.063    0.000  278.063   750.871 1598.708    0.000 1598.708     0.000 2216.050    0.000 2216.050
 59.80  4929.935  341.350    0.000  341.350   792.732 1536.665    0.000 1536.665     0.000 2297.679    0.000 2297.679
 59.90  4982.383  350.318    0.000  350.318   832.453 1500.091    0.000 1500.091     0.000 2309.138    0.000 2309.138
 60.00  4841.776  323.840    0.000  323.840   984.330 1409.894    0.000 1409.894    60.923 2254.847    0.000 2254.847
 60.10  4979.506  321.579    0.000  321.579  1119.289 1249.780    0.000 1249.780    20.308 2127.775    0.000 2127.775
 60.20  4796.783  311.651    0.000  311.651   961.366 1438.880    0.000 1438.880    10.154 2098.827    0.000 2098.827
 60.30  4910.012  337.288    0.000  337.288  1069.533 1321.716    0.000 1321.716    10.154 2546.296    0.000 2546.296
 60.40  4977.507  337.684    0.000  337.684   968.463 1324.430    0.000 1324.430    10.053 2096.813    0.000 2096.813
 60.50  4907.466  348.147    0.000  348.147   897.058 1369.301    0.000 1369.301     0.000 1967.429    0.000 1967.429
 60.60  4868.316  380.162    0.000  380.162   665.572 1568.570    0.000 1568.570     0.000 2211.719    0.000 2211.719
 60.70  4887.974  386.596    0.000  386.596   720.401 1529.901    0.000 1529.901    30.462 2019.007    0.000 2019.007
 60.80  5074.890  323.547    0.000  323.547   690.651 1647.866    0.000 1647.866    30.462 2152.306    0.000 2152.306
 60.90  5078.192  346.034    0.000  346.034   782.699 1507.337    0.000 1507.337    20.308 2240.872    0.000 2240.872
 61.00  4981.434  285.838    0.000  285.838   837.560 1455.330    0.000 1455.330    20.207 2080.724    0.000 2080.724
 61.10  5100.855  278.861    0.000  278.861   917.187 1326.831    0.000 1326.831    10.154 2226.199    0.000 2226.199
 61.20  5073.134  276.782    0.000  276.782   933.804 1259.433    0.000 1259.433     0.000 1914.358    0.000 1914.358
 61.30  5208.662  268.108    0.000  268.108  1071.487 1284.962    0.000 1284.962    30.462 2138.832    0.000 2138.832
 61.40  5283.146  273.055    0.000  273.055  1125.491 1299.659    0.000 1299.659     0.000 2081.227    0.000 2081.227
 61.50  5259.881  306.001    0.000  306.001  1097.585 1312.221    0.000 1312.221    10.154 2350.952    0.000 2350.952
 61.60  5260.718  271.646    0.000  271.646  1149.987 1279.637    0.000 1279.637   182.669 2160.141    0.000 2160.141
 61.70  5044.486  264.442    0.000  264.442  1111.241 1258.457    0.000 1258.457    71.077 2226.493    0.000 2226.493
 61.80  5087.226  286.811    0.000  286.811   949.485 1375.705    0.000 1375.705    50.769 2141.443    0.000 2141.443
 61.90  4990.807  259.563    0.000  259.563   984.266 1390.493    0.000 1390.493    20.308 2231.723    0.000 2231.723
 62.00  4917.600  258.093    0.000  258.093  1060.765 1239.095    0.000 1239.095    20.308 2411.280    0.000 2411.280
 62.10  4895.018  271.263    0.000  271.263  1051.765 1200.095    0.000 1200.095     0.000 2381.615    0.000 2381.615
 62.20  4942.690  259.924    0.000  259.924  1051.564 1208.746    0.000 1208.746   132.000 2160.449    0.000 2160.449
 62.30  4864.626  280.448    0.000  280.448  1172.528 1132.708    0.000 1132.708    30.462 2168.599    0.000 2168.599
 62.40  4838.369  277.444    0.000  277.444   878.884 1312.587    0.000 1312.587    40.616 2120.534    0.000 2120.534
 62.50  4984.908  284.985    0.000  284.985   908.711 1464.752    0.000 1464.752    91.385 2304.205    0.000 2304.205
 62.60  4945.249  287.688    0.000  287.688   875.626 1440.202    0.000 1440.202    20.308 2349.445    0.000 2349.445
 62.70  4871.745  274.335    0.000  274.335   996.726 1291.609    0.000 1291.609    30.462 2342.509    0.000 2342.509
 62.80  5057.541  217.229    0.000  217.229   900.506 1438.128    0.000 1438.128    81.231 2290.835    0.000 2290.835
 62.90  5027.718  238.900    0.000  238.900  1005.934 1343.534    0.000 1343.534     0.000 2203.573    0.000 2203.573
 63.00  5018.198  253.026    0.000  253.026  1044.153 1049.878    0.000 1049.878    40.616 2051.174    0.000 2051.174
 63.10  5092.415  256.331    0.000  256.331  1035.135 1348.686    0.000 1348.686     0.000 1938.569    0.000 1938.569
 63.20  5068.856  252.557    0.000  252.557   967.696 1343.200    0.000 1343.200     0.000 2007.436    0.000 2007.436
 63.30  5162.431  264.903    0.000  264.903  1125.458 1330.965    0.000 1330.965     0.000 2039.707    0.000 2039.707
 63.40  5175.346  271.837    0.000  271.837   962.903 1323.287    0.000 1323.287     0.000 2193.325    0.000 2193.325
 63.50  5086.446  259.877    0.000  259.877  1093.648 1238.403    0.000 1238.403     0.000 2190.005    0.000 2190.005
 63.60  5107.283  236.864    0.000  236.864  1091.875 1310.131    0.000 1310.131     0.000 2171.205    0.000 2171.205
 63.70  5298.411  280.679    0.000  280.679   959.845 1430.499    0.000 1430.499     0.000 2160.949    0.000 2160.949
 63.80  5183.474  255.748    0.000  255.748   929.273 1364.132    0.000 1364.132     0.000 1915.146    0.000 1915.146
 63.90  5118.891  266.430    0.000  266.430   833.172 1361.937    0.000 1361.937     0.000 1835.826    0.000 1835.826
 64.00  4990.175  229.503    0.000  229.503   785.921 1387.644    0.000 1387.644     0.000 1951.740    0.000 1951.740
 64.10  5132.266  253.378    0.000  253.378  1008.138 1532.419    0.000 1532.419     0.000 2198.645    0.000 2198.645
 64.20  5175.995  220.365    0.000  220.365   964.033 1347.355    0.000 1347.355     0.000 2000.501    0.000 2000.501
 64.30  5207.456  163.322    0.000  163.322  1166.933 1238.200    0.000 1238.200   121.847 1861.070    0.000 1861.070
 64.40  5239.167  160.923    0.000  160.923  1189.745 1219.203    0.000 1219.203    10.053 2326.026    0.000 2326.026
 64.50  5333.812  168.602    0.000  168.602  1202.499 1325.858    0.000 1325.858   162.261 2083.944    0.000 2083.944
 64.60  5247.637  151.804    0.000  151.804  1025.890 1341.854    0.000 1341.854    60.923 1829.186    0.000 1829.186
 64.70  5441.431  152.836    0.000  152.836   972.545 1402.310    0.000 1402.310   172.616 2069.670    0.000 2069.670
 64.80  5645.172  145.479    0.000  145.479  1288.751 1276.400    0.000 1276.400    91.385 2062.424    0.000 2062.424
 64.90  5563.851  162.824    0.000  162.824  1064.686 1458.560    0.000 1458.560    10.154 2101.933    0.000 2101.933
 65.00  5293.296  158.994    0.000  158.994  1058.237 1348.171    0.000 1348.171    20.308 2204.778    0.000 2204.778
 65.10  5519.708  135.407    0.000  135.407  1251.113 1120.943    0.000 1120.943     0.000 2131.693    0.000 2131.693
 65.20  5451.944  109.996    0.000  109.996  1224.246 1130.165    0.000 1130.165    10.154 1997.984    0.000 1997.984
 65.30  5495.332  148.778    0.000  148.778  1205.415 1058.525    0.000 1058.525    50.769 2263.499    0.000 2263.499
 65.40  5318.288  137.147    0.000  137.147  1204.568 1211.767    0.000 1211.767     0.000 2139.132    0.000 2139.132
 65.50  5163.599  170.147    0.000  170.147  1140.337 1187.952    0.000 1187.952     0.000 2011.761    0.000 2011.761
 65.60  5284.916  140.902    0.000  140.902  1157.853 1191.062    0.000 1191.062     0.000 2172.709    0.000 2172.709
 65.70  5315.258  153.470    0.000  153.470  1189.847 1251.851    0.000 1251.851     0.000 2041.820    0.000 2041.820
 65.80  5284.177  155.204    0.000  155.204  1262.942 1066.135    0.000 1066.135    10.154 2148.787    0.000 2148.787
 65.90  5191.926  115.761    0.000  115.761  1051.979 1423.571    0.000 1423.571    30.462 2086.565    0.000 2086.565
 66.00  5236.437  168.769    0.000  168.769  1082.023 1437.700    0.000 1437.700    40.616 2308.335    0.000 2308.335
 66.10  4987.969  222.533    0.000  222.533  1142.722 1405.451    0.000 1405.451   111.693 2290.936    0.000 2290.936
 66.20  5115.602  181.805    0.000  181.805  1031.956 1322.940    0.000 1322.940    30.462 2094.097    0.000 2094.097
 66.30  5051.672  198.662    0.000  198.662  1213.309 1076.515    0.000 1076.515   101.539 1907.510    0.000 1907.510
 66.40  5264.294  190.863    0.000  190.863  1109.029 1139.105    0.000 1139.105    20.308 2117.822    0.000 2117.822
 66.50  5112.159  199.326    0.000  199.326  1160.316 1182.084    0.000 1182.084    30.462 2086.155    0.000 2086.155
 66.60  5113.208  231.600    0.000  231.600  1184.618 1189.215    0.000 1189.215   202.574 1980.096    0.000 1980.096
 66.70  5227.447  195.092    0.000  195.092  1102.170 1236.083    0.000 1236.083   111.693 1967.827    0.000 1967.827
 66.80  5132.326  216.864    0.000  216.864  1111.155 1165.130    0.000 1165.130    40.616 2091.582    0.000 2091.582
 66.90  5200.781  176.490    0.000  176.490  1135.972 1274.676    0.000 1274.676   111.693 1887.706    0.000 1887.706
 67.00  5363.418  205.396    0.000  205.396  1146.348 1282.327    0.000 1282.327   172.616 2159.343    0.000 2159.343
 67.10  5137.354  201.298    0.000  201.298  1031.260 1272.349    0.000 1272.349   111.693 2020.006    0.000 2020.006
 67.20  5195.042  199.294    0.000  199.294  1021.839 1308.671    0.000 1308.671    40.616 2033.679    0.000 2033.679
 67.30  5211.614  179.634    0.000  179.634   839.268 1503.260    0.000 1503.260    10.154 1966.219    0.000 1966.219
 67.40  5011.896  235.626    0.000  235.626   731.710 1412.265    0.000 1412.265     0.000 1884.993    0.000 1884.993
 67.50  4987.416  258.411    0.000  258.411   757.810 1497.905    0.000 1497.905     0.000 1837.739    0.000 1837.739
 67.60  5107.419  230.517    0.000  230.517   997.418 1377.919    0.000 1377.919    20.308 1986.728    0.000 1986.728
 67.70  5110.987  226.511    0.000  226.511   904.995 1350.017    0.000 1350.017    71.077 1894.837    0.000 1894.837
 67.80  5101.053  225.441    0.000  225.441   983.941 1342.333    0.000 1342.333    10.154 2039.408    0.000 2039.408
 67.90  5262.104  171.398    0.000  171.398   868.720 1317.561    0.000 1317.561    30.462 1906.300    0.000 1906.300
 68.00  5113.129  184.457    0.000  184.457  1007.594 1293.787    0.000 1293.787    20.308 2045.642    0.000 2045.642
 68.10  5058.786  224.847    0.000  224.847   976.033 1340.694    0.000 1340.694    29.858 2011.662    0.000 2011.662
 68.20  5019.400  279.720    0.000  279.720  1012.474 1401.347    0.000 1401.347     0.000 2062.427    0.000 2062.427
 68.30  5036.801  298.639    0.000  298.639   982.237 1373.334    0.000 1373.334    30.361 2097.412    0.000 2097.412
 68.40  5047.230  274.177    0.000  274.177   975.685 1403.522    0.000 1403.522    20.308 2086.557    0.000 2086.557
 68.50  5057.135  284.515    0.000  284.515  1063.179 1283.722    0.000 1283.722     0.000 2130.489    0.000 2130.489
 68.60  5020.294  215.997    0.000  215.997  1069.516 1291.082    0.000 1291.082     0.000 2066.250    0.000 2066.250
 68.70  4992.890  218.280    0.000  218.280   948.489 1382.983    0.000 1382.983    10.053 2133.501    0.000 2133.501
 68.80  5135.378  233.675    0.000  233.675  1074.054 1142.188    0.000 1142.188    90.780 2050.468    0.000 2050.468
 68.90  5080.640  247.670    0.000  247.670  1181.433 1206.989    0.000 1206.989    30.462 1916.757    0.000 1916.757
 69.00  5130.019  266.750    0.000  266.750  1110.180 1327.782    0.000 1327.782     0.000 2207.199    0.000 2207.199
 69.10  5035.119  194.648    0.000  194.648   999.786 1256.574    0.000 1256.574     0.000 1973.053    0.000 1973.053
 69.20  5036.874  216.776    0.000  216.776  1058.015 1229.437    0.000 1229.437     0.000 1900.374    0.000 1900.374
 69.30  5054.876  229.306    0.000  229.306  1147.686 1247.495    0.000 1247.495     0.000 2253.337    0.000 2253.337
 69.40  4909.853  243.482    0.000  243.482   796.039 1259.524    0.000 1259.524    30.260 1784.563    0.000 1784.563
 69.50  4872.423  244.635    0.000  244.635  1023.956 1116.931    0.000 1116.931     0.000 1742.332    0.000 1742.332
 69.60  5176.496  232.145    0.000  232.145  1065.632 1118.271    0.000 1118.271    40.616 2023.924    0.000 2023.924
 69.70  5271.866  154.419    0.000  154.419  1017.424 1293.929    0.000 1293.929   142.154 1973.556    0.000 1973.556
 69.80  4971.175  175.425    0.000  175.425  1074.952 1087.095    0.000 1087.095   101.236 1807.276    0.000 1807.276
 69.90  5068.421  217.817    0.000  217.817  1013.891 1202.272    0.000 1202.272    81.231 1949.637    0.000 1949.637
 70.00  5097.664  235.862    0.000  235.862   926.180 1277.544    0.000 1277.544     0.000 2082.242    0.000 2082.242
 70.10  5231.074  208.019    0.000  208.019   768.102 1474.988    0.000 1474.988     0.000 2108.174    0.000 2108.174
 70.20  5147.797  215.375    0.000  215.375   828.118 1421.158    0.000 1421.158     0.000 1939.681    0.000 1939.681
 70.30  5147.487  176.601    0.000  176.601   972.167 1270.705    0.000 1270.705     0.000 2137.530    0.000 2137.530
 70.40  4856.785  220.599    0.000  220.599   804.173 1343.729    0.000 1343.729     0.000 1851.318    0.000 1851.318
 70.50  4909.754  182.117    0.000  182.117   948.832 1330.329    0.000 1330.329     0.000 1783.355    0.000 1783.355
 70.60  4996.133  209.571    0.000  209.571  1013.363 1209.017    0.000 1209.017     0.000 2044.336    0.000 2044.336
 70.70  4959.045  172.564    0.000  172.564  1170.117 1053.211    0.000 1053.211     0.000 1937.867    0.000 1937.867
 70.80  4976.026  244.504    0.000  244.504  1215.440  948.800    0.000  948.800     0.000 2082.537    0.000 2082.537
 70.90  4976.480  238.623    0.000  238.623  1203.897 1087.313    0.000 1087.313    20.308 2093.893    0.000 2093.893
 71.00  5026.140  243.607    0.000  243.607  1282.671 1080.740    0.000 1080.740     0.000 2134.511    0.000 2134.511
 71.10  4966.948  238.579    0.000  238.579  1121.120 1162.747    0.000 1162.747    10.154 2113.195    0.000 2113.195
 71.20  4993.465  266.528    0.000  266.528  1297.054 1079.918    0.000 1079.918    30.462 2266.408    0.000 2266.408
 71.30  5083.740  239.612    0.000  239.612  1333.740 1038.029    0.000 1038.029    10.154 2195.028    0.000 2195.028
 71.40  5048.495  248.492    0.000  248.492  1037.016 1270.594    0.000 1270.594     0.000 2276.861    0.000 2276.861
 71.50  5013.210  232.380    0.000  232.380  1169.283 1212.454    0.000 1212.454    30.462 2235.447    0.000 2235.447
 71.60  4951.227  262.634    0.000  262.634  1217.204 1135.168    0.000 1135.168    40.616 1802.653    0.000 1802.653
 71.70  4885.676  263.146    0.000  263.146  1142.075 1234.037    0.000 1234.037    50.769 1789.080    0.000 1789.080
 71.80  4933.861  238.530    0.000  238.530  1068.109 1183.463    0.000 1183.463    10.154 1951.845    0.000 1951.845
 71.90  4869.429  178.604    0.000  178.604  1106.132 1201.176    0.000 1201.176    30.159 2121.239    0.000 2121.239
 72.00  4826.193  222.322    0.000  222.322  1180.726 1227.133    0.000 1227.133     0.000 1959.488    0.000 1959.488
 72.10  4908.759  172.047    0.000  172.047  1085.233 1220.080    0.000 1220.080     0.000 1858.347    0.000 1858.347
 72.20  4859.356  181.534    0.000  181.534  1018.700 1273.584    0.000 1273.584     0.000 1790.891    0.000 1790.891
 72.30  4956.290  208.628    0.000  208.628   922.857 1390.268    0.000 1390.268     0.000 2159.040    0.000 2159.040
 72.40  5029.907  231.377    0.000  231.377  1063.053 1192.246    0.000 1192.246     0.000 1984.023    0.000 1984.023
 72.50  4846.552  230.764    0.000  230.764  1113.921 1041.700    0.000 1041.700     0.000 1883.781    0.000 1883.781
 72.60  5039.628  207.835    0.000  207.835  1011.158 1177.660    0.000 1177.660     0.000 2112.491    0.000 2112.491
 72.70  4996.598  241.295    0.000  241.295  1135.763 1238.493    0.000 1238.493     0.000 2106.263    0.000 2106.263
 72.80  5045.531  193.401    0.000  193.401  1162.811 1192.973    0.000 1192.973    20.106 1904.791    0.000 1904.791
 72.90  5047.712  214.901    0.000  214.901  1027.708 1234.298    0.000 1234.298   111.693 2072.683    0.000 2072.683
 73.00  5152.237  190.297    0.000  190.297   991.191 1273.352    0.000 1273.352    50.265 1934.554    0.000 1934.554
 73.10  5280.487  162.657    0.000  162.657   861.804 1424.262    0.000 1424.262    10.154 1933.042    0.000 1933.042
 73.20  5012.365  215.513    0.000  215.513   998.092 1426.638    0.000 1426.638    10.154 2230.819    0.000 2230.819
 73.30  5161.411  216.869    0.000  216.869   913.776 1470.208    0.000 1470.208     0.000 2272.543    0.000 2272.543
 73.40  5096.809  182.213    0.000  182.213   910.062 1408.001    0.000 1408.001     0.000 2296.875    0.000 2296.875
 73.50  4994.335  189.573    0.000  189.573   916.316 1219.295    0.000 1219.295     0.000 2015.681    0.000 2015.681
 73.60  4914.213  235.128    0.000  235.128  1003.747 1267.642    0.000 1267.642    20.308 2089.380    0.000 2089.380
 73.70  4882.906  235.340    0.000  235.340   877.549 1418.000    0.000 1418.000    10.154 2208.002    0.000 2208.002
 73.80  5062.698  209.229    0.000  209.229  1034.526 1323.631    0.000 1323.631     0.000 2290.843    0.000 2290.843
 73.90  5170.646  230.708    0.000  230.708   796.085 1396.397    0.000 1396.397     0.000 2286.421    0.000 2286.421
 74.00  4870.480  217.091    0.000  217.091   920.510 1288.432    0.000 1288.432     0.000 2165.077    0.000 2165.077
 74.10  4901.627  216.451    0.000  216.451   829.551 1332.055    0.000 1332.055     0.000 2064.341    0.000 2064.341
 74.20  5006.497  229.849    0.000  229.849   965.331 1250.913    0.000 1250.913    10.154 1993.265    0.000 1993.265
 74.30  4788.240  251.419    0.000  251.419   972.829 1257.484    0.000 1257.484     0.000 2084.552    0.000 2084.552
 74.40  4816.357  216.999    0.000  216.999   958.418 1204.043    0.000 1204.043     0.000 2057.604    0.000 2057.604
 74.50  4858.447  270.926    0.000  270.926   795.565 1372.078    0.000 1372.078    40.313 1946.314    0.000 1946.314
 74.60  4975.170  246.603    0.000  246.603   916.409 1361.688    0.000 1361.688     0.000 2121.639    0.000 2121.639
 74.70  4983.005  226.762    0.000  226.762  1011.557 1197.251    0.000 1197.251     0.000 1891.424    0.000 1891.424
 74.80  4976.292  187.156    0.000  187.156   943.887 1319.008    0.000 1319.008     0.000 2198.154    0.000 2198.154
 74.90  5086.731  171.937    0.000  171.937   939.709 1443.346    0.000 1443.346   111.693 2300.902    0.000 2300.902
 75.00  5108.743  162.598    0.000  162.598   923.188 1315.878    0.000 1315.878    20.308 2069.369    0.000 2069.369
 75.10  5145.953   80.209    0.000   80.209   911.619 1260.358    0.000 1260.358    20.308 2088.369    0.000 2088.369
 75.20  4912.479  172.395    0.000  172.395   943.508 1181.508    0.000 1181.508    10.154 1956.166    0.000 1956.166
 75.30  4977.775  181.119    0.000  181.119   837.467 1402.640    0.000 1402.640    50.769 1959.887    0.000 1959.887
 75.40  4985.283  205.461    0.000  205.461   716.672 1424.821    0.000 1424.821     0.000 1916.355    0.000 1916.355
 75.50  5010.255  201.583    0.000  201.583   785.967 1517.557    0.000 1517.557    10.154 2052.374    0.000 2052.374
 75.60  4933.626  173.733    0.000  173.733   750.127 1461.077    0.000 1461.077     0.000 1915.346    0.000 1915.346
 75.70  5117.080  136.785    0.000  136.785  1005.086 1404.156    0.000 1404.156    10.154 2018.502    0.000 2018.502
 75.80  5012.670  171.472    0.000  171.472   844.899 1365.179    0.000 1365.179     0.000 1792.304    0.000 1792.304
 75.90  5107.889  197.414    0.000  197.414   697.869 1640.906    0.000 1640.906     0.000 2054.795    0.000 2054.795
 76.00  5018.236  153.549    0.000  153.549   618.101 1739.161    0.000 1739.161     0.000 2084.852    0.000 2084.852
 76.10  5067.926  169.767    0.000  169.767   701.504 1594.286    0.000 1594.286    20.308 1885.289    0.000 1885.289
 76.20  5088.180  176.287    0.000  176.287   777.587 1533.516    0.000 1533.516     0.000 1825.378    0.000 1825.378
 76.30  5028.438  154.269    0.000  154.269   709.401 1548.180    0.000 1548.180    10.154 1786.272    0.000 1786.272
 76.40  5073.167  191.039    0.000  191.039   714.116 1496.281    0.000 1496.281     0.000 1865.081    0.000 1865.081
 76.50  5113.695  154.663    0.000  154.663   737.777 1559.025    0.000 1559.025     0.000 1998.297    0.000 1998.297
 76.60  5029.234  203.232    0.000  203.232   682.920 1581.144    0.000 1581.144     0.000 2078.514    0.000 2078.514
 76.70  5121.140  233.236    0.000  233.236   670.118 1758.877    0.000 1758.877     0.000 2300.595    0.000 2300.595
 76.80  4967.782  186.987    0.000  186.987   753.817 1386.778    0.000 1386.778     0.000 1913.945    0.000 1913.945
 76.90  5175.030  168.365    0.000  168.365   958.566 1240.039    0.000 1240.039     0.000 1934.653    0.000 1934.653
 77.00  4992.004  170.719    0.000  170.719  1014.800 1159.161    0.000 1159.161     0.000 1955.162    0.000 1955.162
 77.10  5167.724  180.036    0.000  180.036  1114.097 1228.994    0.000 1228.994     0.000 2074.900    0.000 2074.900
 77.20  5321.820  210.836    0.000  210.836  1065.241 1374.505    0.000 1374.505     0.000 2349.649    0.000 2349.649
 77.30  5101.611  259.000    0.000  259.000  1032.158 1218.615    0.000 1218.615     0.000 1784.053    0.000 1784.053
 77.40  5091.397  235.890    0.000  235.890   974.024 1286.048    0.000 1286.048     0.000 1991.651    0.000 1991.651
 77.50  5214.231  222.221    0.000  222.221  1106.811 1127.608    0.000 1127.608     0.000 1668.342    0.000 1668.342
 77.60  5153.999  263.430    0.000  263.430  1029.236 1162.056    0.000 1162.056     0.000 1973.057    0.000 1973.057
 77.70  5206.797  243.132    0.000  243.132  1054.095 1142.953    0.000 1142.953     0.000 1618.981    0.000 1618.981
 77.80  5193.854  241.937    0.000  241.937  1162.130 1168.494    0.000 1168.494     0.000 1859.858    0.000 1859.858
 77.90  4927.022  282.123    0.000  282.123  1130.966 1134.204    0.000 1134.204     0.000 1901.175    0.000 1901.175
 78.00  5035.402  306.704    0.000  306.704  1203.618 1166.408    0.000 1166.408     0.000 2091.480    0.000 2091.480
 78.10  5129.291  304.223    0.000  304.223  1315.401 1097.825    0.000 1097.825     0.000 2028.156    0.000 2028.156
 78.20  5259.334  294.333    0.000  294.333  1179.266 1104.518    0.000 1104.518     0.000 1900.675    0.000 1900.675
 78.30  5114.153  288.756    0.000  288.756  1351.569 1009.193    0.000 1009.193     0.000 1951.452    0.000 1951.452
 78.40  5271.081  291.472    0.000  291.472  1018.836 1312.040    0.000 1312.040     0.000 2179.960    0.000 2179.960
 78.50  5208.772  295.168    0.000  295.168  1191.365 1352.423    0.000 1352.423     0.000 2261.994    0.000 2261.994
 78.60  5233.366  314.128    0.000  314.128  1047.573 1443.434    0.000 1443.434     0.000 2113.400    0.000 2113.400
 78.70  5228.593  314.655    0.000  314.655   987.565 1510.283    0.000 1510.283     0.000 2472.408    0.000 2472.408
 78.80  5106.593  294.003    0.000  294.003   871.348 1556.479    0.000 1556.479     0.000 2329.343    0.000 2329.343
 78.90  5251.354  305.722    0.000  305.722   849.528 1502.345    0.000 1502.345     0.000 1851.419    0.000 1851.419
 79.00  5172.456  322.507    0.000  322.507   743.085 1497.771    0.000 1497.771     0.000 1942.198    0.000 1942.198
 79.10  5230.795  315.762    0.000  315.762   900.837 1427.899    0.000 1427.899    10.053 2052.377    0.000 2052.377
 79.20  5205.067  307.725    0.000  307.725   855.891 1523.523    0.000 1523.523    10.154 1981.308    0.000 1981.308
 79.30  5048.579  298.167    0.000  298.167   969.487 1416.645    0.000 1416.645     0.000 1847.597    0.000 1847.597
 79.40  5237.474  286.302    0.000  286.302   961.334 1520.789    0.000 1520.789     0.000 1889.821    0.000 1889.821
 79.50  4992.472  298.606    0.000  298.606   807.550 1378.323    0.000 1378.323     0.000 1779.036    0.000 1779.036
 79.60  5040.477  284.650    0.000  284.650   902.664 1316.235    0.000 1316.235     0.000 1842.672    0.000 1842.672
 79.70  5144.279  275.603    0.000  275.603  1178.013 1267.074    0.000 1267.074     0.000 2030.566    0.000 2030.566
 79.80  5185.082  291.150    0.000  291.150   994.446 1302.402    0.000 1302.402     0.000 1771.494    0.000 1771.494
 79.90  5192.655  274.312    0.000  274.312  1051.358 1317.058    0.000 1317.058     0.000 2050.877    0.000 2050.877
 80.00  4985.948  280.974    0.000  280.974   908.281 1427.370    0.000 1427.370     0.000 1974.470    0.000 1974.470
 80.10  5037.957  287.423    0.000  287.423  1231.876 1223.749    0.000 1223.749     0.000 2004.630    0.000 2004.630
 80.20  4915.183  294.414    0.000  294.414  1160.066 1191.674    0.000 1191.674     0.000 1965.020    0.000 1965.020
 80.30  5038.986  286.097    0.000  286.097  1328.849 1028.508    0.000 1028.508     0.000 1795.519    0.000 1795.519
 80.40  4989.237  300.181    0.000  300.181  1083.734 1131.094    0.000 1131.094     0.000 1864.578    0.000 1864.578
 80.50  4983.856  228.903    0.000  228.903   983.568 1201.167    0.000 1201.167    10.154 1817.226    0.000 1817.226
 80.60  5062.381  277.637    0.000  277.637  1023.730 1082.777    0.000 1082.777    10.154 1756.006    0.000 1756.006
 80.70  4952.331  307.652    0.000  307.652  1042.261 1056.925    0.000 1056.925    10.154 1801.652    0.000 1801.652
 80.80  5068.069  275.516    0.000  275.516  1079.873 1132.324    0.000 1132.324    10.154 1802.656    0.000 1802.656
 80.90  4972.014  267.426    0.000  267.426   974.373 1203.410    0.000 1203.410    10.154 1780.138    0.000 1780.138
 81.00  5104.098  202.879    0.000  202.879   974.235 1230.280    0.000 1230.280     0.000 1733.085    0.000 1733.085
 81.10  4994.457  237.999    0.000  237.999  1094.681 1318.386    0.000 1318.386     0.000 1982.305    0.000 1982.305
 81.20  5055.672  202.705    0.000  202.705   992.623 1417.323    0.000 1417.323    20.308 1994.175    0.000 1994.175
 81.30  4962.483  253.153    0.000  253.153   957.684 1261.161    0.000 1261.161    20.308 1913.144    0.000 1913.144
 81.40  4769.041  250.008    0.000  250.008   918.316 1142.571    0.000 1142.571    91.385 1836.739    0.000 1836.739
 81.50  4988.233  240.123    0.000  240.123   949.776 1281.258    0.000 1281.258    10.154 1940.788    0.000 1940.788
 81.60  5052.830  263.902    0.000  263.902   852.805 1358.851    0.000 1358.851     0.000 1897.451    0.000 1897.451
 81.70  5118.031  224.617    0.000  224.617   982.220 1310.567    0.000 1310.567    40.616 1814.519    0.000 1814.519
 81.80  5318.397  186.899    0.000  186.899   998.259 1151.472    0.000 1151.472    30.462 1817.639    0.000 1817.639
 81.90  5055.072  255.932    0.000  255.932   779.625 1304.091    0.000 1304.091     0.000 1783.959    0.000 1783.959
 82.00  4988.472  223.049    0.000  223.049   928.761 1352.989    0.000 1352.989     0.000 1936.461    0.000 1936.461
 82.10  5191.668  227.423    0.000  227.423  1035.586 1289.555    0.000 1289.555     0.000 2047.351    0.000 2047.351
 82.20  5119.686  278.785    0.000  278.785   975.238 1242.874    0.000 1242.874     0.000 2087.867    0.000 2087.867
 82.30  5156.384  258.192    0.000  258.192  1069.864 1146.457    0.000 1146.457    10.053 1995.876    0.000 1995.876
 82.40  5159.526  228.084    0.000  228.084  1219.529 1084.500    0.000 1084.500     0.000 1979.489    0.000 1979.489
 82.50  5315.317  241.107    0.000  241.107  1057.730 1230.153    0.000 1230.153     0.000 2103.147    0.000 2103.147
 82.60  5222.512  262.797    0.000  262.797  1073.677 1312.003    0.000 1312.003     0.000 1922.193    0.000 1922.193
 82.70  5076.531  280.172    0.000  280.172  1011.572 1206.072    0.000 1206.072     0.000 1856.542    0.000 1856.542
 82.80  5077.703  278.390    0.000  278.390   958.864 1281.563    0.000 1281.563     0.000 1690.868    0.000 1690.868
 82.90  5105.863  252.948    0.000  252.948  1037.190 1398.023    0.000 1398.023     0.000 2016.483    0.000 2016.483
 83.00  5197.788  261.284    0.000  261.284  1139.131 1297.423    0.000 1297.423     0.000 2210.009    0.000 2210.009
 83.10  5230.980  265.751    0.000  265.751  1160.494 1307.725    0.000 1307.725     0.000 2096.507    0.000 2096.507
 83.20  4991.079  307.080    0.000  307.080  1014.649 1279.003    0.000 1279.003     0.000 1872.622    0.000 1872.622
 83.30  5164.186  239.040    0.000  239.040  1052.479 1223.151    0.000 1223.151     0.000 1725.845    0.000 1725.845
 83.40  5097.972  279.966    0.000  279.966  1194.833 1232.222    0.000 1232.222     0.000 2085.356    0.000 2085.356
 83.50  5049.601  293.953    0.000  293.953   994.183 1171.414    0.000 1171.414     0.000 1976.580    0.000 1976.580
 83.60  5166.476  259.455    0.000  259.455   835.836 1410.667    0.000 1410.667     0.000 2102.442    0.000 2102.442
 83.70  5069.778  259.267    0.000  259.267   682.308 1589.563    0.000 1589.563     0.000 1826.170    0.000 1826.170
 83.80  5223.748  245.948    0.000  245.948   703.017 1486.199    0.000 1486.199     0.000 1989.535    0.000 1989.535
 83.90  5354.954  277.071    0.000  277.071   636.341 1692.513    0.000 1692.513     0.000 2067.052    0.000 2067.052
 84.00  5170.254  247.708    0.000  247.708   751.525 1358.164    0.000 1358.164     0.000 1908.718    0.000 1908.718
 84.10  5059.171  187.770    0.000  187.770   889.834 1359.319    0.000 1359.319     0.000 1886.295    0.000 1886.295
 84.20  4899.612  161.629    0.000  161.629   719.495 1434.715    0.000 1434.715     0.000 1736.000    0.000 1736.000
 84.30  5356.754  254.016    0.000  254.016   929.545 1337.843    0.000 1337.843     0.000 2102.237    0.000 2102.237
 84.40  5158.083  271.222    0.000  271.222   853.808 1380.025    0.000 1380.025     0.000 1919.871    0.000 1919.871
 84.50  5095.192  220.522    0.000  220.522   989.692 1311.892    0.000 1311.892     0.000 1909.115    0.000 1909.115
 84.60  5308.952  199.207    0.000  199.207   900.848 1338.910    0.000 1338.910     0.000 1947.319    0.000 1947.319
 84.70  5255.407  187.839    0.000  187.839   899.199 1403.938    0.000 1403.938     0.000 2061.425    0.000 2061.425
 84.80  5211.734  209.688    0.000  209.688  1139.116 1160.839    0.000 1160.839     0.000 2369.747    0.000 2369.747
 84.90  5062.200  199.381    0.000  199.381  1127.717 1137.621    0.000 1137.621     0.000 2138.026    0.000 2138.026
 85.00  5178.646  197.685    0.000  197.685  1222.871 1044.550    0.000 1044.550     0.000 2178.640    0.000 2178.640
 85.10  5246.581  225.771    0.000  225.771  1080.524 1065.045    0.000 1065.045     0.000 1808.782    0.000 1808.782
 85.20  5090.830  194.819    0.000  194.819   976.679 1297.250    0.000 1297.250     0.000 1959.281    0.000 1959.281
 85.30  5204.087  192.736    0.000  192.736   916.281 1393.277    0.000 1393.277     0.000 2027.438    0.000 2027.438
 85.40  5215.261  191.001    0.000  191.001  1129.806 1172.841    0.000 1172.841     0.000 2062.529    0.000 2062.529
 85.50  5219.493  136.329    0.000  136.329   879.882 1385.073    0.000 1385.073     0.000 1942.892    0.000 1942.892
 85.60  5247.737  155.031    0.000  155.031   844.653 1329.576    0.000 1329.576     0.000 2044.736    0.000 2044.736
 85.70  5236.623  143.591    0.000  143.591  1199.910 1247.824    0.000 1247.824     0.000 2327.132    0.000 2327.132
 85.80  4967.789  198.878    0.000  198.878   972.742 1244.325    0.000 1244.325     0.000 1984.515    0.000 1984.515
 85.90  5223.037  219.797    0.000  219.797  1139.333 1138.418    0.000 1138.418     0.000 1752.193    0.000 1752.193
 86.00  5130.431  190.587    0.000  190.587  1152.428 1122.407    0.000 1122.407    50.769 1927.214    0.000 1927.214
 86.10  5074.765  140.914    0.000  140.914   921.908 1253.583    0.000 1253.583    20.308 1853.429    0.000 1853.429
 86.20  5160.101  148.601    0.000  148.601   924.718 1232.828    0.000 1232.828    40.616 1825.473    0.000 1825.473
 86.30  5192.826  229.691    0.000  229.691   755.419 1496.941    0.000 1496.941     0.000 2057.506    0.000 2057.506
 86.40  5129.073  231.421    0.000  231.421   982.520 1287.686    0.000 1287.686     0.000 1989.043    0.000 1989.043
 86.50  5072.159  247.745    0.000  247.745   905.696 1344.832    0.000 1344.832     0.000 2202.369    0.000 2202.369
 86.60  5140.091  260.384    0.000  260.384   715.730 1414.639    0.000 1414.639     0.000 1999.693    0.000 1999.693
 86.70  5575.085  202.468    0.000  202.468  1006.589 1302.804    0.000 1302.804    40.616 2260.774    0.000 2260.774
 86.80  5367.689  209.614    0.000  209.614  1010.905 1343.415    0.000 1343.415     0.000 2302.492    0.000 2302.492
 86.90  5244.016  227.980    0.000  227.980  1087.122 1332.723    0.000 1332.723     0.000 2357.289    0.000 2357.289
 87.00  5295.862  156.752    0.000  156.752   841.410 1407.784    0.000 1407.784     0.000 2178.650    0.000 2178.650
 87.10  5275.087  199.128    0.000  199.128   821.076 1407.224    0.000 1407.224     0.000 2005.827    0.000 2005.827
 87.20  5222.890  211.395    0.000  211.395   964.613 1160.194    0.000 1160.194     0.000 1754.095    0.000 1754.095
 87.30  5485.164  160.511    0.000  160.511  1148.043 1304.122    0.000 1304.122     0.000 2032.571    0.000 2032.571
 87.40  5340.126  109.039    0.000  109.039  1030.249 1341.674    0.000 1341.674     0.000 2136.415    0.000 2136.415
 87.50  5483.622  125.055    0.000  125.055  1184.597 1318.262    0.000 1318.262     0.000 2381.627    0.000 2381.627
 87.60  5437.310  163.130    0.000  163.130  1119.175 1252.509    0.000 1252.509     0.000 2135.821    0.000 2135.821
 87.70  5345.928  173.827    0.000  173.827  1250.302 1133.824    0.000 1133.824     0.000 2115.914    0.000 2115.914
 87.80  5366.445  186.493    0.000  186.493  1393.781 1038.019    0.000 1038.019     0.000 2240.369    0.000 2240.369
 87.90  5598.880  199.594    0.000  199.594  1206.218 1076.630    0.000 1076.630    20.308 2089.367    0.000 2089.367
 88.00  5637.686  233.966    0.000  233.966  1416.636 1041.741    0.000 1041.741    20.308 2127.466    0.000 2127.466
 88.10  5499.311  187.443    0.000  187.443  1280.841 1028.765    0.000 1028.765    10.154 1950.430    0.000 1950.430
 88.20  5451.809  180.038    0.000  180.038  1249.407 1032.441    0.000 1032.441    20.106 2012.159    0.000 2012.159
 88.30  5632.393  139.199    0.000  139.199  1097.233 1145.800    0.000 1145.800     0.000 2030.958    0.000 2030.958
 88.40  5425.582  166.786    0.000  166.786  1303.631  946.546    0.000  946.546     0.000 1819.742    0.000 1819.742
 88.50  5398.672  132.039    0.000  132.039  1357.890  862.111    0.000  862.111     9.953 1809.386    0.000 1809.386
 88.60  5487.981  114.258    0.000  114.258  1237.401  949.395    0.000  949.395     0.000 2043.526    0.000 2043.526
 88.70  5374.626  181.133    0.000  181.133  1117.250 1136.722    0.000 1136.722    30.059 2071.071    0.000 2071.071
 88.80  5411.041  179.212    0.000  179.212  1085.607 1062.976    0.000 1062.976    30.159 1991.251    0.000 1991.251
 88.90  5421.563  203.542    0.000  203.542  1385.605  945.589    0.000  945.589    50.166 2092.483    0.000 2092.483
 89.00  5617.182  138.525    0.000  138.525  1284.889 1061.278    0.000 1061.278    80.425 2080.823    0.000 2080.823
 89.10  5503.195  114.836    0.000  114.836  1328.527  859.992    0.000  859.992    30.159 1799.733    0.000 1799.733
 89.20  5451.667   97.771    0.000   97.771  1425.304  883.149    0.000  883.149    30.462 1917.256    0.000 1917.256
 89.30  5535.638   99.954    0.000   99.954  1463.763 1024.524    0.000 1024.524     0.000 1876.538    0.000 1876.538
 89.40  5495.478  149.467    0.000  149.467  1390.508  987.946    0.000  987.946    10.053 2030.250    0.000 2030.250
 89.50  5541.065  133.491    0.000  133.491  1412.250  853.383    0.000  853.383    60.419 2002.511    0.000 2002.511
 89.60  5625.130  105.745    0.000  105.745  1371.832 1016.943    0.000 1016.943   140.945 2298.181    0.000 2298.181
 89.70  5896.714  110.592    0.000  110.592  1443.744  926.573    0.000  926.573    80.526 2064.237    0.000 2064.237
 89.80  5616.202  131.703    0.000  131.703  1491.037  942.039    0.000  942.039    80.828 2589.015    0.000 2589.015
 89.90  5545.214  150.167    0.000  150.167  1554.671  865.436    0.000  865.436   141.146 2034.480   20.308 2014.172
 90.00  5444.725  103.702    0.000  103.702  1448.564 1106.439    0.000 1106.439   259.977 2183.367    0.000 2183.367
 90.10  5306.246  111.890    0.000  111.890  1242.150  959.659    0.000  959.659    89.575 1849.400    0.000 1849.400
 90.20  5501.561  112.102    0.000  112.102  1281.436 1072.033    0.000 1072.033   160.148 1969.830    0.000 1969.830
 90.30  5610.908  133.407    0.000  133.407  1186.133 1179.757    0.000 1179.757     9.953 2132.296    0.000 2132.296
 90.40  5490.514  131.630    0.000  131.630  1232.733 1122.964    0.000 1122.964     0.000 2052.578    0.000 2052.578
 90.50  5593.806  129.644    0.000  129.644  1181.542 1136.003    0.000 1136.003     0.000 2028.742    0.000 2028.742
 90.60  5675.233  105.406    0.000  105.406  1160.012 1180.513    0.000 1180.513     0.000 1909.414    0.000 1909.414
 90.70  5634.903  104.373    0.000  104.373  1139.556 1117.871    0.000 1117.871     0.000 2021.609    0.000 2021.609
 90.80  5637.289   84.128    0.000   84.128  1357.628 1066.859    0.000 1066.859     0.000 1961.488    0.000 1961.488
 90.90  5613.396  104.338    0.000  104.338  1368.000  964.146    0.000  964.146     0.000 1947.919    0.000 1947.919
 91.00  5688.154   80.945    0.000   80.945  1216.829 1130.099    0.000 1130.099     0.000 2001.099    0.000 2001.099
 91.10  5769.108   88.466    0.000   88.466  1180.742 1328.004    0.000 1328.004     0.000 2193.424    0.000 2193.424
 91.20  5746.391   96.370    0.000   96.370  1100.571 1440.252    0.000 1440.252     0.000 2405.849    0.000 2405.849
 91.30  5593.207   90.607    0.000   90.607  1223.836 1159.924    0.000 1159.924     0.000 2120.538    0.000 2120.538
 91.40  5537.989   95.485    0.000   95.485  1048.306 1204.210    0.000 1204.210     0.000 2234.440    0.000 2234.440
 91.50  5539.113  113.220    0.000  113.220  1043.772 1258.460    0.000 1258.460     0.000 2150.193    0.000 2150.193
 91.60  5633.376  103.994    0.000  103.994  1250.160 1186.865    0.000 1186.865     0.000 2162.555    0.000 2162.555
 91.70  5704.582  109.521    0.000  109.521  1435.330 1053.834    0.000 1053.834     0.000 2523.973    0.000 2523.973
 91.80  5678.340   83.478    0.000   83.478  1436.066  958.115    0.000  958.115     0.000 2142.654    0.000 2142.654
 91.90  5760.161   92.596    0.000   92.596  1386.514 1000.445    0.000 1000.445     0.000 2274.951    0.000 2274.951
 92.00  5823.646  109.537    0.000  109.537  1339.006 1061.541    0.000 1061.541     0.000 2232.227    0.000 2232.227
 92.10  5847.156  132.557    0.000  132.557  1203.910 1302.923    0.000 1302.923    20.308 2339.797    0.000 2339.797
 92.20  5613.582  114.166    0.000  114.166  1099.248 1264.457    0.000 1264.457     0.000 2205.286    0.000 2205.286
 92.30  5601.909  135.260    0.000  135.260  1075.761 1422.404    0.000 1422.404     0.000 2358.900    0.000 2358.900
 92.40  5628.305  149.173    0.000  149.173  1001.404 1358.642    0.000 1358.642     0.000 2412.386    0.000 2412.386
 92.50  5859.292  125.408    0.000  125.408   964.495 1427.237    0.000 1427.237    20.308 2387.052    0.000 2387.052
 92.60  5880.561  110.331    0.000  110.331  1162.019 1265.038    0.000 1265.038     0.000 2548.709    0.000 2548.709
 92.70  5784.978  100.501    0.000  100.501  1144.803 1305.968    0.000 1305.968    40.616 2242.378    0.000 2242.378
 92.80  5789.322   90.485    0.000   90.485  1214.000 1506.235    0.000 1506.235    40.616 2742.119    0.000 2742.119
 92.90  5697.641  129.135    0.000  129.135  1166.019 1274.232    0.000 1274.232    40.616 2442.137    0.000 2442.137
 93.00  5579.374  142.868    0.000  142.868  1125.471 1372.801    0.000 1372.801     0.000 2271.029    0.000 2271.029
 93.10  5809.017  167.792    0.000  167.792  1232.624 1362.811    0.000 1362.811    30.462 2694.467    0.000 2694.467
 93.20  5758.382  133.746    0.000  133.746  1319.793 1208.259    0.000 1208.259    10.154 2357.985    0.000 2357.985
 93.30  5668.756  101.917    0.000  101.917  1355.316 1228.346    0.000 1228.346    10.154 2127.872    0.000 2127.872
 93.40  5701.796   88.846    0.000   88.846  1173.236 1317.268    0.000 1317.268    10.154 2287.004    0.000 2287.004
 93.50  5694.141  149.958    0.000  149.958  1442.250 1237.394    0.000 1237.394     0.000 2430.171    0.000 2430.171
 93.60  5704.022  209.394    0.000  209.394  1272.278 1275.944    0.000 1275.944     0.000 2387.443    0.000 2387.443
 93.70  5776.384  213.966    0.000  213.966  1279.243 1354.859    0.000 1354.859     0.000 2611.931    0.000 2611.931
 93.80  5679.203  153.369    0.000  153.369  1369.385 1158.943    0.000 1158.943     0.000 2488.080    0.000 2488.080
 93.90  5625.114  133.941    0.000  133.941  1455.897 1029.553    0.000 1029.553    10.154 2484.871    0.000 2484.871
 94.00  5827.955  141.771    0.000  141.771  1229.817 1450.653    0.000 1450.653     0.000 2764.932    0.000 2764.932
 94.10  5977.468  129.781    0.000  129.781  1304.293 1342.833    0.000 1342.833    40.212 2599.471    0.000 2599.471
 94.20  5983.574  127.120    0.000  127.120  1183.344 1339.524    0.000 1339.524     0.000 2746.149    0.000 2746.149
 94.30  5785.329  158.121    0.000  158.121  1381.464 1347.462    0.000 1347.462    40.212 2615.661    0.000 2615.661
 94.40  5688.724  143.774    0.000  143.774  1164.482 1430.539    0.000 1430.539    30.361 2647.528    0.000 2647.528
 94.50  5768.169  180.470    0.000  180.470  1272.788 1355.362    0.000 1355.362     0.000 2636.269    0.000 2636.269
 94.60  5510.673  190.124    0.000  190.124  1281.514 1326.989    0.000 1326.989     0.000 2656.264    0.000 2656.264
 94.70  5417.032  210.091    0.000  210.091  1333.432 1273.819    0.000 1273.819     0.000 2614.750    0.000 2614.750
 94.80  5471.413  156.394    0.000  156.394  1320.548 1287.465    0.000 1287.465     0.000 2494.211    0.000 2494.211
 94.90  5595.597  163.947    0.000  163.947  1407.457 1373.958    0.000 1373.958     0.000 2623.590    0.000 2623.590
 95.00  5693.331  180.668    0.000  180.668  1543.960 1365.530    0.000 1365.530    10.154 3121.135    0.000 3121.135
 95.10  5786.728  156.475    0.000  156.475  1482.877 1327.432    0.000 1327.432    30.462 2656.174    0.000 2656.174
 95.20  5623.980  218.202    0.000  218.202  1504.746 1262.436    0.000 1262.436     0.000 2772.090    0.000 2772.090
 95.30  5491.240  197.438    0.000  197.438  1695.821 1213.629    0.000 1213.629    10.154 3067.957    0.000 3067.957
 95.40  5608.972  192.476    0.000  192.476  1758.848 1125.911    0.000 1125.911    30.462 2886.591    0.000 2886.591
 95.50  5531.717  170.479    0.000  170.479  1611.227 1141.246    0.000 1141.246    10.154 3050.864    0.000 3050.864
 95.60  5308.920  164.120    0.000  164.120  1566.568 1132.265    0.000 1132.265   111.390 2634.554    0.000 2634.554
 95.70  5287.306  141.121    0.000  141.121  1730.285 1074.601    0.000 1074.601    10.154 2824.071    0.000 2824.071
 95.80  5396.423  174.284    0.000  174.284  1747.716 1033.433    0.000 1033.433    50.467 2986.020    0.000 2986.020
 95.90  5311.751  177.031    0.000  177.031  1660.122 1032.186    0.000 1032.186    80.829 2638.483    0.000 2638.483
 96.00  5261.040  162.913    0.000  162.913  1571.036 1155.342    0.000 1155.342    20.308 2726.447    0.000 2726.447
 96.10  5354.372  180.940    0.000  180.940  1611.873 1113.887    0.000 1113.887    20.308 2591.532    0.000 2591.532
 96.20  5601.820  208.978    0.000  208.978  1482.616 1237.747    0.000 1237.747    40.414 2765.252    0.000 2765.252
 96.30  5539.516  160.024    0.000  160.024  1358.932 1386.288    0.000 1386.288    40.616 2830.094    0.000 2830.094
 96.40  5859.832  144.047    0.000  144.047  1523.771 1199.304    0.000 1199.304    20.308 2627.419    0.000 2627.419
 96.50  5962.666  175.875    0.000  175.875  1695.232 1098.037    0.000 1098.037    10.154 2862.857    0.000 2862.857
 96.60  5831.625  179.325    0.000  179.325  1698.805 1214.036    0.000 1214.036     0.000 2797.908    0.000 2797.908
 96.70  5728.109  202.144    0.000  202.144  1739.837 1160.775    0.000 1160.775    20.106 3095.786   10.154 3085.632
 96.80  5653.593  196.181    0.000  196.181  1465.429 1247.327    0.000 1247.327     9.953 2685.820    0.000 2685.820
 96.90  5671.293  131.549    0.000  131.549  1698.075 1110.714    0.000 1110.714     0.000 2567.596    0.000 2567.596
 97.00  5624.208  141.732    0.000  141.732  1390.274 1160.974    0.000 1160.974     0.000 2310.551    0.000 2310.551
 97.10  5640.054  143.607    0.000  143.607  1464.789 1183.738    0.000 1183.738     0.000 2624.397    0.000 2624.397
 97.20  5518.422  168.561    0.000  168.561  1414.179 1271.926    0.000 1271.926    30.261 2560.058   10.154 2549.904
 97.30  5616.874  164.037    0.000  164.037  1249.588 1324.651    0.000 1324.651    10.154 2254.746   10.154 2244.592
 97.40  5532.621  165.880    0.000  165.880  1174.245 1313.825    0.000 1313.825    19.906 2359.092    0.000 2359.092
 97.50  5722.677  126.615    0.000  126.615  1117.103 1396.933    0.000 1396.933     0.000 2439.629    0.000 2439.629
 97.60  5558.477  157.024    0.000  157.024  1362.063 1219.967    0.000 1219.967     0.000 2744.138   10.154 2733.984
 97.70  5786.331  163.828    0.000  163.828  1467.102 1362.834   23.692 1339.142     0.000 2987.022   10.154 2976.868
 97.80  5736.769  154.153    0.000  154.153  1669.345 1155.154   31.600 1123.554     0.000 3070.258   60.319 3009.939
 97.90  5800.107  132.338    0.000  132.338  1614.914 1182.572    5.576 1176.996    20.308 3079.417  199.861 2879.557
 98.00  5674.106  152.549    0.000  152.549  1813.246 1093.588    0.000 1093.588    20.308 3309.619  535.535 2774.084
 98.10  5711.875  127.954    0.000  127.954  1832.715 1133.484    0.000 1133.484   172.616 3166.370  274.155 2892.215
 98.20  5830.659  184.615    0.000  184.615  2003.023 1264.738   70.385 1194.353   170.903 3459.912  618.076 2841.836
 98.30  5677.536  235.533    0.000  235.533  1993.017 1254.927    0.000 1254.927    70.071 3321.062  767.865 2553.197
 98.40  5706.139  181.856    0.000  181.856  1845.786 1265.505  104.453 1161.052    20.308 3237.746  598.777 2638.970
 98.50  5554.873  170.672    0.000  170.672  1923.353 1131.891   26.632 1105.259    50.568 3528.885  781.849 2747.036
 98.60  5607.760  164.594    0.000  164.594  1705.844 1242.680    0.000 1242.680   120.637 3240.958  456.925 2784.033
 98.70  5745.941  122.077    0.000  122.077  1790.719 1117.966    0.000 1117.966    80.728 3191.396  385.847 2805.548
 98.80  5922.381  192.982    0.000  192.982  1738.053 1308.551  114.138 1194.413     0.000 3518.137  588.724 2929.413
 98.90  5668.587  198.952    0.000  198.952  1961.104 1220.408    0.000 1220.408    50.669 3742.607  669.351 3073.256
 99.00  5772.376  131.891    0.000  131.891  2138.475  955.788   28.535  927.253    50.366 3214.113  627.525 2586.588
 99.10  5639.217  136.933    0.000  136.933  1862.429 1091.865    0.000 1091.865    20.207 3128.656  331.752 2796.903
 99.20  5523.474  165.436    0.000  165.436  1948.205 1189.291    5.707 1183.584     0.000 3142.042  332.558 2809.484
 99.30  5637.466  154.170    0.000  154.170  1813.875 1206.481    9.381 1197.100     0.000 3039.191  442.538 2596.653
 99.40  5767.588  152.194    0.000  152.194  1821.657 1386.904   41.850 1345.053     0.000 3270.015  767.165 2502.850
 99.50  5712.745  126.397    0.000  126.397  1907.427 1284.887   41.807 1243.080    10.154 3410.054  522.865 2887.189
 99.60  5663.073  211.867    0.000  211.867  1541.966 1472.164    0.000 1472.164    10.053 3144.160  294.261 2849.899
 99.70  5818.770  226.008    0.000  226.008  1696.130 1436.665    0.000 1436.665     0.000 2973.648  190.812 2782.835
 99.80  5824.958  242.072    0.000  242.072  1665.876 1508.342    0.000 1508.342   313.966 3001.309    0.000 3001.309
 99.90  5894.772   93.386    0.000   93.386  1713.354 1352.599    0.000 1352.599    40.414 3243.091  416.309 2826.782
100.00  5729.406   89.404    0.000   89.404  1675.069 1510.008    3.805 1506.203    59.717 3189.404  413.790 2775.614
100.10  5683.367  102.761    0.000  102.761  1539.696 1429.416    0.000 1429.416    60.923 3206.703  467.078 2739.625
100.20  5764.428   94.460    0.000   94.460  1451.646 1492.715    0.000 1492.715   111.693 3217.454  597.567 2619.887
100.30  5644.214  109.479    0.000  109.479  1626.098 1320.541    0.000 1320.541   120.338 3208.808  588.925 2619.883
100.40  5784.108  102.857    0.000  102.857  1636.869 1445.757    0.000 1445.757    70.876 3098.530  406.155 2692.375
100.50  5840.439  155.459    0.000  155.459  1559.576 1432.103   38.046 1394.057   101.137 3253.252  528.002 2725.250
100.60  5620.345  146.500    0.000  146.500  1577.766 1504.123    0.000 1504.123   243.592 2829.092  152.308 2676.784
100.70  5675.146  185.803    0.000  185.803  1437.841 1645.256    0.000 1645.256   334.474 2826.176  203.078 2623.098
100.80  5682.554  187.153    0.000  187.153  1280.770 1754.946   41.851 1713.096     0.000 3214.137  385.847 2828.290
100.90  5742.204  194.917    0.000  194.917  1497.891 1403.291   47.557 1355.734    30.261 3158.346  467.078 2691.268
101.00  5566.416  213.871    0.000  213.871  1463.901 1571.424    0.000 1571.424     0.000 3045.341  249.223 2796.119
101.10  5765.184  222.859    0.000  222.859  1656.919 1357.897    0.000 1357.897   426.463 2850.399    0.000 2850.399
101.20  5638.289  225.793    0.000  225.793  1673.773 1343.349    0.000 1343.349    60.621 2852.922  142.154 2710.767
101.30  5746.804  253.810    0.000  253.810  1744.115 1251.626    0.000 1251.626    90.581 2711.262    0.000 2711.262
101.40  5604.124  252.238    0.000  252.238  1766.421 1194.493    0.000 1194.493     0.000 3005.639  425.458 2580.182
101.50  5893.882  212.571    0.000  212.571  1921.487 1316.151    0.000 1316.151   172.616 3008.946  588.925 2420.021
101.60  5776.400  220.703    0.000  220.703  1878.787 1347.763   17.121 1330.642    60.319 3332.250  786.762 2545.488
101.70  5761.668  176.614    0.000  176.614  1820.431 1478.553    0.000 1478.553    40.314 3664.509  456.925 3207.584
101.80  5616.312  240.834    0.000  240.834  1734.330 1559.649    0.000 1559.649   505.381 2883.264    0.000 2883.264
101.90  5548.774  314.315    0.000  314.315  1648.006 1603.405    0.000 1603.405    10.154 3413.779  415.704 2998.075
102.00  5574.208  313.344    0.000  313.344  1845.924 1492.428   77.994 1414.434    49.764 3662.196  578.066 3084.130
102.10  5606.820  251.122    0.000  251.122  1954.523 1389.011    5.707 1383.304    20.107 3636.870  670.156 2966.714
102.20  5583.992  274.972    0.000  274.972  1827.225 1378.968   11.414 1367.554    20.107 3508.885  432.283 3076.602
102.30  5726.558  265.910    0.000  265.910  1837.807 1426.304    0.000 1426.304    19.906 3631.339  636.374 2994.966
102.40  5796.950  303.750    0.000  303.750  1728.655 1389.210    0.000 1389.210     0.000 3516.944  280.586 3236.358
102.50  5597.963  222.746    0.000  222.746  1842.412 1213.207    0.000 1213.207     0.000 2865.591   60.823 2804.768
102.60  5780.851  233.419    0.000  233.419  1977.057 1227.129    1.902 1225.226    30.462 3434.415  426.463 3007.952
102.70  5663.789  195.362    0.000  195.362  1944.839 1115.854    0.000 1115.854     0.000 3440.016  361.611 3078.406
102.80  5614.990  179.510    0.000  179.510  1809.215 1323.796    0.000 1323.796    10.154 3195.521  230.923 2964.598
102.90  5678.208  175.285    0.000  175.285  1848.828 1359.235   20.666 1338.569     0.000 3132.594  141.350 2991.244
103.00  5735.570  181.868    0.000  181.868  1946.922 1194.182    0.000 1194.182    40.616 2976.859  101.137 2875.722
103.10  5590.286  194.509    0.000  194.509  1917.131 1133.819    0.000 1133.819    20.308 3012.352  192.522 2819.831
103.20  5486.652  178.514    0.000  178.514  1802.172 1131.605    0.000 1131.605   121.847 2755.598  182.368 2573.230
103.30  5612.824  260.692    0.000  260.692  1837.825 1233.172    0.000 1233.172    40.616 2876.151  152.308 2723.842
103.40  5387.620  240.866    0.000  240.866  1668.347 1416.439    0.000 1416.439    30.462 3287.027  111.693 3175.334
103.50  5627.749  287.190    0.000  287.190  1692.594 1546.436    0.000 1546.436     0.000 3418.906  151.403 3267.504
103.60  5558.998  231.554    0.000  231.554  1522.118 1481.591    0.000 1481.591     0.000 3288.625  243.693 3044.932
103.70  5632.942  257.811    0.000  257.811  1435.955 1354.702    0.000 1354.702    81.030 2654.563    0.000 2654.563
103.80  5881.483  231.044    0.000  231.044  1648.016 1436.635    1.902 1434.733     0.000 3236.044  294.463 2941.582
103.90  6013.472  178.628    0.000  178.628  1729.623 1190.815    0.000 1190.815     0.000 3018.682  231.322 2787.360
104.00  6024.853  244.574    0.000  244.574  1622.582 1375.715    3.718 1371.998     0.000 2840.546  241.274 2599.271
104.10  5876.573  289.168    0.000  289.168  1691.604 1243.520    0.000 1243.520     0.000 3103.540  312.150 2791.390
104.20  5856.394  264.953    0.000  264.953  1650.945 1280.310    0.000 1280.310    10.154 3004.313   60.923 2943.390
104.30  5643.391  212.104    0.000  212.104  1436.450 1323.884    3.805 1320.080     0.000 2514.832   20.308 2494.525
104.40  5725.202  227.171    0.000  227.171  1562.703 1113.486    0.000 1113.486     0.000 2511.704   80.425 2431.280
104.50  5812.633  215.460    0.000  215.460  1519.401 1379.563    0.000 1379.563     0.000 2829.292   10.154 2819.138
104.60  5830.075  252.186    0.000  252.186  1325.764 1649.673    1.902 1647.771     0.000 2764.955    0.000 2764.955
104.70  5902.475  259.777    0.000  259.777  1572.865 1410.748    0.000 1410.748     0.000 2730.080    0.000 2730.080
104.80  5916.456  255.499    0.000  255.499  1513.519 1425.698    0.000 1425.698     0.000 2591.437    0.000 2591.437
104.90  5947.500  216.366    0.000  216.366  1734.157 1260.215   12.840 1247.375    10.053 2586.914   10.053 2576.861
105.00  5933.430  247.167    0.000  247.167  1774.066 1443.464   27.882 1415.582     0.000 3165.974  120.637 3045.337
105.10  6016.907  169.694    0.000  169.694  1617.167 1537.080   24.165 1512.916    10.053 2954.039   60.319 2893.721
105.20  6042.573  189.038    0.000  189.038  1498.343 1454.053    0.000 1454.053     0.000 2767.562    0.000 2767.562
105.30  5712.984  266.410    0.000  266.410  1643.055 1492.102    0.000 1492.102     0.000 2832.905    0.000 2832.905
105.40  5914.894  175.095    0.000  175.095  1551.246 1582.651    0.000 1582.651     0.000 3011.938  222.075 2789.863
105.50  6081.062  107.060    0.000  107.060  1491.085 1586.889    0.000 1586.889     0.000 2702.208   10.053 2692.155
105.60  5951.178   85.536    0.000   85.536  1537.391 1515.237    0.000 1515.237    80.425 2783.835  120.840 2662.995
105.70  5989.676  173.960    0.000  173.960  1705.665 1536.241    0.000 1536.241     0.000 3020.177  172.314 2847.863
105.80  5868.489  186.996    0.000  186.996  1784.757 1374.821   13.316 1361.505     0.000 2983.192  294.463 2688.730
105.90  5941.295  217.193    0.000  217.193  1762.673 1489.400    0.000 1489.400     0.000 3193.804  475.317 2718.487
106.00  5940.925  284.726    0.000  284.726  1756.442 1427.796    0.000 1427.796     0.000 3151.495  331.556 2819.938
106.10  6004.521  295.331    0.000  295.331  1719.914 1533.369    0.000 1533.369     0.000 3368.335  404.240 2964.095
106.20  5876.510  358.610    0.000  358.610  1620.253 1770.724    0.000 1770.724   221.271 2970.032  813.601 2156.430
106.30  5962.495  332.717    0.000  332.717  1677.072 1545.906    0.000 1545.906   462.142 2760.935  423.446 2337.489
106.40  5821.024  418.875    0.000  418.875  1471.065 1729.058    0.000 1729.058   312.156 2891.029  213.231 2677.797
106.50  6022.797  357.200    0.000  357.200  1341.710 1818.510    0.000 1818.510   385.646 2495.526   20.308 2475.218
106.60  5912.097  320.161    0.000  320.161  1152.188 1833.190    0.000 1833.190     0.000 2534.032    0.000 2534.032
106.70  5888.426  283.256    0.000  283.256  1248.731 1778.679    0.000 1778.679    20.308 2709.148    0.000 2709.148
106.80  5848.870  332.057    0.000  332.057  1133.374 1770.216    0.000 1770.216     0.000 2756.312    0.000 2756.312
106.90  6233.231  194.696    0.000  194.696  1572.248 1585.035    0.000 1585.035     0.000 2896.762   50.769 2845.993
107.00  5970.997  152.178    0.000  152.178  1411.400 1464.483    0.000 1464.483    20.308 2654.562    0.000 2654.562
107.10  6077.167  201.596    0.000  201.596  1532.277 1576.374    0.000 1576.374    60.119 3042.518    0.000 3042.518
107.20  6082.666  225.781    0.000  225.781  1590.333 1426.042    0.000 1426.042   182.569 2437.816    0.000 2437.816
107.30  6093.999  259.404    0.000  259.404  1590.732 1616.431    0.000 1616.431   221.672 2695.083   70.372 2624.711
107.40  6104.780  278.465    0.000  278.465  1674.005 1703.166    0.000 1703.166   101.539 2684.213    0.000 2684.213
107.50  6030.100  272.955    0.000  272.955  1412.979 1724.035    0.000 1724.035    71.077 2673.172    0.000 2673.172
107.60  5954.688  279.894    0.000  279.894  1576.163 1620.001    0.000 1620.001    60.118 2792.789    0.000 2792.789
107.70  6305.895  206.086    0.000  206.086  1394.386 1826.061    0.000 1826.061     0.000 2863.572    0.000 2863.572
107.80  5993.197  213.304    0.000  213.304  1203.472 1701.489    0.000 1701.489     0.000 2570.423    0.000 2570.423
107.90  6123.613  214.955    0.000  214.955  1499.078 1616.024    0.000 1616.024   100.531 2996.087    0.000 2996.087
108.00  6031.844  253.882    0.000  253.882  1345.916 1739.451    0.000 1739.451     0.000 2956.072    0.000 2956.072
108.10  6210.803  245.905    0.000  245.905  1445.213 1846.101    0.000 1846.101    99.829 3168.594    0.000 3168.594
108.20  6087.988  243.295    0.000  243.295  1359.083 1845.354    0.000 1845.354    20.308 2927.715    0.000 2927.715
108.30  6091.026  205.023    0.000  205.023  1455.156 1711.159    0.000 1711.159    10.154 2938.780    0.000 2938.780
108.40  5945.250  198.520    0.000  198.520  1243.469 1770.120    0.000 1770.120    40.616 2706.749    0.000 2706.749
108.50  6078.330  144.851    0.000  144.851  1309.252 1896.216    0.000 1896.216    40.616 2810.406    0.000 2810.406
108.60  6066.281  205.276    0.000  205.276  1460.944 1833.671    0.000 1833.671     0.000 3245.594    0.000 3245.594
108.70  5931.784  257.932    0.000  257.932  1548.222 1747.952    0.000 1747.952     0.000 2965.508   81.231 2884.277
108.80  6040.688  221.705    0.000  221.705  1440.608 1748.340    0.000 1748.340    81.231 2852.423    0.000 2852.423
108.90  5930.312  260.336    0.000  260.336  1580.576 1784.382    0.000 1784.382    50.769 2984.428    0.000 2984.428
109.00  6024.869  303.106    0.000  303.106  1519.653 1749.693    0.000 1749.693     0.000 3103.750    0.000 3103.750
109.10  5872.062  332.864    0.000  332.864  1493.288 1843.899    0.000 1843.899    10.154 3132.008    0.000 3132.008
109.20  6088.829  333.106    0.000  333.106  1731.269 1721.429    0.000 1721.429    50.669 3378.611    0.000 3378.611
109.30  5841.523  281.617    0.000  281.617  1415.515 1886.609    0.000 1886.609     0.000 3485.791    0.000 3485.791
109.40  5993.724  266.567    0.000  266.567  1589.943 1800.563    0.000 1800.563     0.000 3363.430    0.000 3363.430
109.50  5745.624  300.011    0.000  300.011  1291.504 1846.447    0.000 1846.447     0.000 3047.461    0.000 3047.461
109.60  5879.698  297.773    0.000  297.773  1109.415 2060.165    0.000 2060.165    20.308 2834.226    0.000 2834.226
109.70  5854.519  296.668    0.000  296.668  1462.742 1959.573    0.000 1959.573   119.836 3194.136    0.000 3194.136
109.80  5916.952  244.255    0.000  244.255  1767.740 1612.410    0.000 1612.410   223.385 3093.311    0.000 3093.311
109.90  5914.005  263.084    0.000  263.084  1680.461 1541.382    0.000 1541.382    50.568 2956.973    0.000 2956.973
110.00  5809.188  276.169    0.000  276.169  1545.883 1789.326    0.000 1789.326    10.154 2923.698    0.000 2923.698
110.10  6010.707  239.485    0.000  239.485  1553.155 1592.587    0.000 1592.587    30.462 3039.830    0.000 3039.830
110.20  6076.708  209.914    0.000  209.914  1719.898 1660.158    0.000 1660.158    20.308 3136.123    0.000 3136.123
110.30  6082.882  189.195    0.000  189.195  1874.383 1429.675    0.000 1429.675   333.566 2827.286    0.000 2827.286
110.40  5934.442  220.929    0.000  220.929  1669.808 1418.059    0.000 1418.059   152.308 2779.636    0.000 2779.636
110.50  5904.133  230.087    0.000  230.087  1459.944 1559.330    0.000 1559.330    60.923 2852.421    0.000 2852.421
110.60  6056.554  290.125    0.000  290.125  1485.456 1492.537    0.000 1492.537   142.154 2679.505    0.000 2679.505
110.70  5809.023  247.026    0.000  247.026  1296.754 1582.422    0.000 1582.422    20.308 2828.494    0.000 2828.494
110.80  5911.482  336.221    0.000  336.221  1406.634 1736.819    0.000 1736.819    19.906 2820.353    0.000 2820.353
110.90  5733.493  271.992    0.000  271.992  1353.761 1590.374    0.000 1590.374    81.231 2488.793    0.000 2488.793
111.00  5843.146  249.074    0.000  249.074  1378.691 1595.396    0.000 1595.396   161.051 2582.180    0.000 2582.180
111.10  5902.941  235.964    0.000  235.964  1199.890 1643.859    0.000 1643.859   100.733 2469.790    0.000 2469.790
111.20  6074.660  198.127    0.000  198.127  1356.087 1715.938    0.000 1715.938   483.758 2612.928    0.000 2612.928
111.30  5833.694  308.389    0.000  308.389  1261.228 1727.150    0.000 1727.150    71.077 2460.846    0.000 2460.846
111.40  5934.595  333.303    0.000  333.303  1384.996 1851.455    0.000 1851.455   375.694 2799.630    0.000 2799.630
111.50  6036.662  263.264    0.000  263.264  1246.783 1876.354    0.000 1876.354   162.160 3244.908    0.000 3244.908
111.60  6027.948  164.582    0.000  164.582  1419.462 1775.323    0.000 1775.323   191.717 3354.691  264.001 3090.690
111.70  5939.656  255.617    0.000  255.617  1403.925 1916.070    0.000 1916.070    81.231 3552.328  233.338 3318.990
111.80  6007.631  313.988    0.000  313.988  1384.691 1891.274    0.000 1891.274    60.520 3418.022  253.142 3164.880
111.90  5764.347  426.198    0.000  426.198  1236.584 1956.348    0.000 1956.348   152.308 3340.797  111.693 3229.104
112.00  5861.500  425.315    0.000  425.315  1413.742 1934.385    0.000 1934.385   110.584 3621.591  720.623 2900.968
112.10  5945.495  372.791    0.000  372.791  1377.962 2050.067    0.000 2050.067   300.891 3385.829  351.858 3033.971
112.20  5781.500  293.857    0.000  293.857  1358.655 1929.772    0.000 1929.772   140.743 3245.590  341.805 2903.784
112.30  5810.051  243.642    0.000  243.642  1459.052 1871.074    0.000 1871.074   444.553 3195.329    0.000 3195.329
112.40  5999.073  269.332    0.000  269.332  1659.592 1660.405    0.000 1660.405   151.202 3279.276  209.612 3069.664
112.50  6051.377  248.617    0.000  248.617  1330.495 1901.898    1.859 1900.039    30.462 2997.183  241.577 2755.606
112.60  5975.568  288.873    0.000  288.873  1450.051 1911.415    9.511 1901.904    81.029 3330.043  362.516 2967.527
112.70  5720.710  424.061    0.000  424.061  1291.536 2043.078    0.000 2043.078    90.478 3149.787  121.443 3028.344
112.80  5851.299  355.346    0.000  355.346  1292.670 1950.827    0.000 1950.827    30.159 3087.250  170.903 2916.348
112.90  5845.472  323.554    0.000  323.554  1072.693 2114.360    0.000 2114.360     0.000 2950.837   90.982 2859.855
113.00  5755.265  312.720    0.000  312.720  1071.827 2155.801    0.000 2155.801     0.000 2910.126    0.000 2910.126
113.10  5729.835  313.152    0.000  313.152  1004.779 2119.184    0.000 2119.184     0.000 2958.881    0.000 2958.881
113.20  5702.068  243.382    0.000  243.382   913.629 1990.221    0.000 1990.221     0.000 2822.457    0.000 2822.457
113.30  5915.077  303.732    0.000  303.732  1053.109 2182.693    0.000 2182.693     0.000 3123.952    0.000 3123.952
113.40  5940.021  328.286    0.000  328.286  1193.336 1951.952    0.000 1951.952    50.769 2993.268    0.000 2993.268
113.50  5791.666  277.016    0.000  277.016  1002.657 2026.837    0.000 2026.837     0.000 2949.833    0.000 2949.833
113.60  5970.593  261.066    0.000  261.066  1074.600 2093.549    0.000 2093.549     0.000 3420.426    0.000 3420.426
113.70  6002.413  185.182    0.000  185.182  1245.023 1963.669    0.000 1963.669     0.000 3183.877   70.474 3113.403
113.80  6015.291  184.765    0.000  184.765  1258.945 1997.423    0.000 1997.423     0.000 3191.210    0.000 3191.210
113.90  5801.300  240.891    0.000  240.891  1205.315 1931.965    0.000 1931.965    30.060 3369.553   10.154 3359.399
114.00  5891.506  243.782    0.000  243.782  1388.258 2109.333    0.000 2109.333     0.000 3594.242  161.256 3432.986
114.10  5833.362  248.066    0.000  248.066  1349.954 2080.028    0.000 2080.028     0.000 3438.218  121.042 3317.176
114.20  5878.064  152.198    0.000  152.198  1487.431 1865.621    0.000 1865.621    30.462 3379.414  264.001 3115.413
114.30  5774.173  203.412    0.000  203.412  1336.373 1860.042    0.000 1860.042   223.385 2801.655   40.616 2761.040
114.40  5754.640  257.643    0.000  257.643  1230.545 1984.992    0.000 1984.992    30.462 3310.758  274.155 3036.603
114.50  5845.285  245.108    0.000  245.108  1561.449 1635.672    0.000 1635.672     0.000 2911.428  142.154 2769.274
114.60  5812.058  232.632    0.000  232.632  1592.685 1592.317    0.000 1592.317     0.000 2905.498  152.308 2753.189
114.70  5857.283  311.608    0.000  311.608  1319.776 1953.817    0.000 1953.817     0.000 3203.775   70.474 3133.301
114.80  5972.576  293.483    0.000  293.483  1469.483 1790.566    0.000 1790.566    30.462 2920.471    0.000 2920.471
114.90  5699.883  325.063    0.000  325.063  1521.093 1604.366    0.000 1604.366     0.000 2640.092  121.847 2518.245
115.00  5705.976  337.099    0.000  337.099  1534.187 1818.318    0.000 1818.318    10.154 3420.828  203.078 3217.750
115.10  5873.034  211.303    0.000  211.303  1619.223 1763.092    0.000 1763.092     0.000 3482.855  280.488 3202.367
115.20  5845.171  272.551    0.000  272.551  1507.181 1717.704    0.000 1717.704     0.000 3271.733   39.811 3231.921
115.30  5762.116  268.296    0.000  268.296  1422.192 1635.683    0.000 1635.683     0.000 3006.441   20.106 2986.335
115.40  5922.904  282.399    0.000  282.399  1526.223 1507.668    0.000 1507.668     0.000 2968.131  110.786 2857.345
115.50  6054.073  280.054    0.000  280.054  1509.695 1518.947    0.000 1518.947     0.000 3223.893  314.770 2909.122
115.60  6157.745  206.586    0.000  206.586  1692.065 1681.671    0.000 1681.671    10.154 3487.880  293.858 3194.022
115.70  6142.205  198.154    0.000  198.154  1563.802 1595.107    0.000 1595.107     0.000 3332.855  273.852 3059.003
115.80  6106.218  233.923    0.000  233.923  1422.050 1684.752    0.000 1684.752     0.000 3087.067   79.923 3007.144
115.90  6167.485  206.089    0.000  206.089  1318.882 1672.303    0.000 1672.303     0.000 2890.620    0.000 2890.620
116.00  6085.688  121.516    0.000  121.516  1616.017 1533.731    0.000 1533.731   160.250 3221.478   29.858 3191.619
116.10  5964.897  177.622    0.000  177.622  1370.211 1574.203    0.000 1574.203    90.478 2670.954   20.106 2650.848
116.20  6004.588  204.406    0.000  204.406  1276.945 1785.171    0.000 1785.171    60.319 3161.650    0.000 3161.650
116.30  6045.545  185.572    0.000  185.572  1485.199 1580.803    0.000 1580.803    20.308 3126.761  150.796 2975.964
116.40  5868.831  156.781    0.000  156.781  1429.946 1595.414    0.000 1595.414    30.462 3101.229   10.053 3091.176
116.50  5984.693  183.328    0.000  183.328  1451.342 1687.959    0.000 1687.959     0.000 3005.832   71.077 2934.755
116.60  6047.783  150.233    0.000  150.233  1572.973 1711.938    0.000 1711.938     0.000 3188.902   40.616 3148.286
116.70  5866.919  263.013    0.000  263.013  1422.408 1861.901    0.000 1861.901    10.154 3279.385   91.385 3188.000
116.80  5686.868  233.115    0.000  233.115  1670.760 1643.734    0.000 1643.734     0.000 3664.228  455.312 3208.916
116.90  6037.566  251.435    0.000  251.435  1745.553 1792.141   85.767 1706.375    30.462 3573.841  392.877 3180.964
117.00  5976.261  241.735    0.000  241.735  1741.068 1789.340    0.000 1789.340     0.000 3400.107  690.464 2709.644
117.10  6008.858  294.108    0.000  294.108  1513.865 1945.054    0.000 1945.054    10.154 3405.050  203.078 3201.973
117.20  5864.671  270.962    0.000  270.962  1538.968 1722.869   11.153 1711.717     0.000 3340.297  251.529 3088.768
117.30  6262.506  267.641    0.000  267.641  1710.074 1873.506    0.000 1873.506     0.000 3406.656  374.182 3032.474
117.40  5996.305  288.207    0.000  288.207  1513.865 1916.939    0.000 1916.939   111.189 3294.631  462.442 2832.189
117.50  5949.769  306.665    0.000  306.665  1303.226 1916.960   29.741 1887.219     0.000 3276.459  533.520 2742.939
117.60  5673.625  404.932    0.000  404.932  1306.044 1862.940    0.000 1862.940    50.769 3181.555  514.824 2666.731
117.70  5901.431  332.900    0.000  332.900  1289.936 2069.030    0.000 2069.030     0.000 3425.447  454.607 2970.841
117.80  5948.398  333.426    0.000  333.426  1299.480 1831.901    0.000 1831.901    60.923 3239.564  647.228 2592.336
117.90  6033.522  330.564    0.000  330.564  1251.228 1736.271    0.000 1736.271     0.000 3103.043  312.654 2790.389
118.00  6083.127  403.471    0.000  403.471  1076.970 2080.476    0.000 2080.476    10.154 3455.112  365.540 3089.572
118.10  6107.184  398.555    0.000  398.555  1268.777 2114.077    0.000 2114.077    30.361 4021.400  603.992 3417.408
118.20  5980.937  428.286    0.000  428.286  1377.727 2197.116    0.000 2197.116    40.212 3983.501  667.133 3316.368
118.30  6121.760  401.604    0.000  401.604  1176.522 2388.739    0.000 2388.739    40.212 3861.359  545.387 3315.973
118.40  6119.716  353.417    0.000  353.417  1253.994 2259.863    0.000 2259.863    40.212 3739.208  453.498 3285.710
118.50  5938.018  411.697    0.000  411.697  1159.750 2105.914    0.000 2105.914   543.270 3185.781    0.000 3185.781
118.60  5939.833  363.156    0.000  363.156  1292.686 1934.142    0.000 1934.142    10.154 3709.458  657.382 3052.076
118.70  6044.884  275.396    0.000  275.396  1345.237 1866.968    1.859 1865.110     0.000 3213.731  354.781 2858.950
118.80  6009.169  348.926    0.000  348.926  1557.895 1685.097    1.859 1683.239    71.077 3254.652  749.976 2504.676
118.90  6142.226  300.297    0.000  300.297  1887.765 1683.053    0.000 1683.053   243.693 3485.456  908.104 2577.352
119.00  6077.981  390.443    0.000  390.443  1817.391 1788.772    0.000 1788.772   868.094 2670.049    0.000 2670.049
119.10  6143.055  337.102    0.000  337.102  1256.421 1857.504    0.000 1857.504    30.462 3258.970  223.385 3035.585
119.20  5933.076  360.061    0.000  360.061  1514.320 1800.613   18.632 1781.981     0.000 3335.479  689.759 2645.721
119.30  6074.338  364.480    0.000  364.480  1489.896 1736.770    0.000 1736.770    10.154 3235.656  759.731 2475.925
119.40  5921.790  425.523    0.000  425.523  1413.918 1902.847    0.000 1902.847    81.231 3361.421  314.770 3046.651
119.50  5876.303  390.715    0.000  390.715  1335.643 1975.088   46.471 1928.618     0.000 3094.698  262.590 2832.108
119.60  5776.550  444.473    0.000  444.473  1535.545 1783.141    0.000 1783.141    30.462 3151.600  353.169 2798.432
119.70  5910.642  388.688    0.000  388.688  1608.557 1858.015    0.000 1858.015    30.462 3427.360  546.697 2880.663
119.80  5876.361  425.111    0.000  425.111  1459.579 1929.582    0.000 1929.582   111.693 3139.744  406.155 2733.588
119.90  5992.488  372.335    0.000  372.335  1435.621 2022.806    0.000 2022.806   101.539 3250.820  324.219 2926.601
120.00  6111.400  347.693    0.000  347.693  1496.532 1908.855    0.000 1908.855   101.539 3274.948  303.105 2971.843
120.10  6055.402  344.861    0.000  344.861  1463.895 1889.060    0.000 1889.060   101.539 3050.160  283.200 2766.960
120.20  5884.687  395.650    0.000  395.650  1141.787 2048.439    0.000 2048.439    20.308 2969.033   30.462 2938.571
120.30  5899.840  392.995    0.000  392.995  1183.407 1984.638    0.000 1984.638     0.000 2624.305    0.000 2624.305
120.40  5934.323  337.026    0.000  337.026  1109.832 1938.040    0.000 1938.040     0.000 2439.130    0.000 2439.130
120.50  5923.462  379.487    0.000  379.487  1115.206 1875.656    0.000 1875.656     9.953 2450.195    0.000 2450.195
120.60  5858.532  352.043    0.000  352.043  1222.668 1681.030    0.000 1681.030    40.012 2357.400    0.000 2357.400
120.70  6063.838  348.253    0.000  348.253  1333.514 1750.987    0.000 1750.987    10.154 2403.548    0.000 2403.548
120.80  5820.571  357.837    0.000  357.837  1062.418 1784.660    0.000 1784.660    79.623 2211.529    0.000 2211.529
120.90  5767.919  351.445    0.000  351.445   996.751 1854.743    0.000 1854.743    60.119 2378.719    0.000 2378.719
121.00  5947.113  319.458    0.000  319.458  1114.118 1716.083    0.000 1716.083   101.539 2243.896    0.000 2243.896
121.10  5977.077  306.029    0.000  306.029  1020.647 1929.829    0.000 1929.829    50.769 2443.857    0.000 2443.857
121.20  5793.438  336.191    0.000  336.191  1006.679 1880.818    0.000 1880.818    50.769 2326.135    0.000 2326.135
121.30  5735.820  363.746    0.000  363.746   992.168 1856.057    0.000 1856.057     0.000 2390.580    0.000 2390.580
121.40  5880.335  419.003    0.000  419.003   984.814 1951.486    0.000 1951.486    20.107 2493.323    0.000 2493.323
121.50  5506.309  411.378    0.000  411.378   769.942 1943.078    0.000 1943.078     0.000 2247.322    0.000 2247.322
121.60  5845.451  330.727    0.000  330.727  1138.321 1810.758    0.000 1810.758     0.000 2548.914    0.000 2548.914
121.70  5760.357  386.037    0.000  386.037  1183.497 1865.488    0.000 1865.488     0.000 2803.763   50.568 2753.195
121.80  6002.549  353.863    0.000  353.863  1091.407 1930.261    0.000 1930.261    20.308 2782.849  313.762 2469.087
121.90  5746.370  405.318    0.000  405.318  1227.704 1942.948    0.000 1942.948     0.000 2791.489  303.508 2487.981
122.00  5639.619  403.053    0.000  403.053  1227.291 1967.819    0.000 1967.819   241.980 2877.637    0.000 2877.637
122.10  5864.915  403.903    0.000  403.903  1292.279 2028.562    0.000 2028.562     0.000 3140.036  223.385 2916.651
122.20  5911.119  368.585    0.000  368.585  1103.054 2004.003    0.000 2004.003     0.000 2893.228  141.550 2751.678
122.30  5725.674  409.936    0.000  409.936  1080.035 2083.808    0.000 2083.808    10.154 3116.501  110.786 3005.716
122.40  5738.149  428.069    0.000  428.069  1000.269 2182.182    0.000 2182.182    50.265 2979.379    0.000 2979.379
122.50  6027.933  343.334    0.000  343.334  1254.223 2166.760    0.000 2166.760   182.770 3175.815  373.476 2802.339
122.60  5908.311  426.428    0.000  426.428  1150.217 2264.078    0.000 2264.078     0.000 3228.597  292.044 2936.554
122.70  5842.239  328.579    0.000  328.579  1328.639 2075.363    0.000 2075.363   688.650 2908.201    0.000 2908.201
122.80  5838.615  334.963    0.000  334.963  1270.520 2162.439    0.000 2162.439   696.183 2861.578    0.000 2861.578
122.90  5774.446  432.041    0.000  432.041  1096.204 2202.878    0.000 2202.878   302.601 2892.942    0.000 2892.942
123.00  5787.203  377.195    0.000  377.195   977.267 2151.810    0.000 2151.810   371.965 2644.811    0.000 2644.811
123.10  5656.520  377.586    0.000  377.586  1185.049 2019.843    0.000 2019.843   533.016 2691.562    0.000 2691.562
123.20  5763.729  270.213    0.000  270.213  1327.946 1871.774    0.000 1871.774   101.136 3152.605  375.694 2776.911
123.30  5720.021  318.112    0.000  318.112  1325.124 2113.147    0.000 2113.147     0.000 3698.389  676.178 3022.211
123.40  5699.717  333.889    0.000  333.889  1145.939 2049.053    0.000 2049.053     0.000 3396.181  221.773 3174.408
123.50  5729.036  404.766    0.000  404.766  1140.381 2243.697    0.000 2243.697   406.155 3155.212    0.000 3155.212
123.60  5683.915  352.675    0.000  352.675  1331.475 2041.586    0.000 2041.586   629.541 3380.916    0.000 3380.916
123.70  5673.041  320.204    0.000  320.204  1345.433 1966.560    0.000 1966.560   649.848 3042.212    0.000 3042.212
123.80  5657.319  329.934    0.000  329.934  1165.918 1915.193    0.000 1915.193   355.386 2900.168    0.000 2900.168
123.90  5596.216  301.166    0.000  301.166  1327.650 1897.428    0.000 1897.428   941.086 2378.293    0.000 2378.293
124.00  5618.037  298.868    0.000  298.868  1189.441 1930.465    0.000 1930.465   790.793 2396.393    0.000 2396.393
124.10  5723.115  355.050    0.000  355.050  1255.526 1951.900    0.000 1951.900   707.849 2703.310    0.000 2703.310
124.20  5838.964  320.079    0.000  320.079  1443.146 1884.728    0.000 1884.728   860.056 2394.581    0.000 2394.581
124.30  5693.436  303.254    0.000  303.254  1175.539 1959.264    0.000 1959.264    10.053 3127.259  292.951 2834.308
124.40  5621.095  335.926    0.000  335.926  1314.723 2037.649    0.000 2037.649   111.491 3206.583  405.752 2800.831
124.50  5620.897  345.332    0.000  345.332  1160.332 2011.732    0.000 2011.732     0.000 3328.618  263.195 3065.424
124.60  5623.466  355.192    0.000  355.192  1007.572 2086.983    0.000 2086.983     0.000 3413.266   10.053 3403.213
124.70  5734.754  349.938    0.000  349.938  1017.376 2243.189    0.000 2243.189    10.154 3438.494  182.266 3256.228
124.80  5820.381  379.142    0.000  379.142   930.361 2248.416    0.000 2248.416    20.308 3297.060    0.000 3297.060
124.90  5615.604  388.054    0.000  388.054   745.832 2208.508    0.000 2208.508     0.000 2873.215    0.000 2873.215
125.00  5597.104  348.882    0.000  348.882   998.388 2168.043    0.000 2168.043     0.000 3148.579    0.000 3148.579
125.10  5554.022  357.828    0.000  357.828   948.399 2121.399    0.000 2121.399    60.923 3346.916   60.923 3285.993
125.20  5899.633  281.141    0.000  281.141  1179.130 1963.551    0.000 1963.551    91.385 3109.061  120.637 2988.424
125.30  5855.967  226.067    0.000  226.067  1002.981 1881.048    0.000 1881.048   151.300 3107.553    0.000 3107.553
125.40  5845.446  267.140    0.000  267.140  1092.305 1803.804    0.000 1803.804   202.373 2854.822  111.088 2743.734
125.50  5751.707  297.897    0.000  297.897   983.910 1834.052    0.000 1834.052   131.497 2782.050    0.000 2782.050
125.60  5775.321  340.315    0.000  340.315  1181.969 1903.191    0.000 1903.191    91.284 3329.745    0.000 3329.745
125.70  5559.025  367.073    0.000  367.073  1230.772 1827.737    0.000 1827.737    60.319 3153.817    0.000 3153.817
125.80  5613.407  344.286    0.000  344.286  1123.985 1913.662    0.000 1913.662    80.425 3390.164    0.000 3390.164
125.90  5681.684  332.599    0.000  332.599  1312.933 1889.586    0.000 1889.586    50.265 3436.913  140.743 3296.170
126.00  5840.829  335.529    0.000  335.529  1097.796 2040.740    0.000 2040.740   150.998 3686.147    0.000 3686.147
126.10  5831.844  332.181    0.000  332.181  1192.558 1924.225    0.000 1924.225    50.265 3443.657    0.000 3443.657
126.20  5774.168  384.418    0.000  384.418   927.381 1988.695    0.000 1988.695     0.000 3231.922    0.000 3231.922
126.30  5755.482  347.224    0.000  347.224   891.330 2010.668    0.000 2010.668     0.000 2777.918    0.000 2777.918
126.40  5770.923  325.567    0.000  325.567   958.942 1961.307    0.000 1961.307    10.053 2653.757    0.000 2653.757
126.50  5459.135  372.489    0.000  372.489   913.286 2067.802    0.000 2067.802     0.000 2834.226    0.000 2834.226
126.60  5377.953  436.705    0.000  436.705   797.535 1951.753    0.000 1951.753    30.159 2740.719    0.000 2740.719
126.70  5506.479  395.526    0.000  395.526   740.445 2060.095    0.000 2060.095     0.000 2586.704    0.000 2586.704
126.80  5415.608  429.498    0.000  429.498   711.648 2158.953    0.000 2158.953     0.000 2892.524    0.000 2892.524
126.90  5331.513  523.120    0.000  523.120   691.938 2161.037    0.000 2161.037     0.000 2695.476    0.000 2695.476
127.00  5623.974  503.607    0.000  503.607   775.250 2177.089    0.000 2177.089     0.000 2908.912    0.000 2908.912
127.10  5438.319  480.361    0.000  480.361   767.281 2045.245    0.000 2045.245     0.000 2595.140    0.000 2595.140
127.20  5470.895  431.603    0.000  431.603   758.094 2045.880    0.000 2045.880     0.000 2593.434    0.000 2593.434
127.30  5335.292  399.430    0.000  399.430   747.295 2225.096    0.000 2225.096     0.000 2769.776    0.000 2769.776
127.40  5267.460  420.906    0.000  420.906   855.448 2031.387    0.000 2031.387     0.000 2707.533    0.000 2707.533
127.50  5423.167  405.121    0.000  405.121  1024.880 2004.959    0.000 2004.959    20.106 3015.281    0.000 3015.281
127.60  5617.918  367.208    0.000  367.208  1027.602 1771.640    0.000 1771.640    30.159 2943.900    0.000 2943.900
127.70  5628.899  389.870    0.000  389.870   999.965 1911.038    0.000 1911.038    10.053 2879.162    0.000 2879.162
127.80  5631.865  354.066    0.000  354.066  1123.579 1792.702    0.000 1792.702     0.000 3007.239    0.000 3007.239
127.90  5700.752  338.042    0.000  338.042  1042.906 1884.407    0.000 1884.407    80.425 2865.894    0.000 2865.894
128.00  5562.832  364.664    0.000  364.664  1094.832 1821.076    0.000 1821.076     0.000 2967.615    0.000 2967.615
128.10  5665.444  398.199    0.000  398.199  1203.705 1646.273    0.000 1646.273     0.000 3277.375    0.000 3277.375
128.20  5674.346  311.639    0.000  311.639  1241.356 1659.426    0.000 1659.426     0.000 2928.628    0.000 2928.628
128.30  5852.683  347.805    0.000  347.805  1170.747 1738.103    0.000 1738.103    10.053 3259.073    0.000 3259.073
128.40  5708.381  386.890    0.000  386.890  1095.269 1877.402    0.000 1877.402     0.000 3369.455    0.000 3369.455
128.50  5778.129  367.646    0.000  367.646  1112.476 1836.849    0.000 1836.849     0.000 3280.690    0.000 3280.690
128.60  5668.607  303.092    0.000  303.092  1136.379 1741.615    0.000 1741.615     0.000 2946.622    0.000 2946.622
128.70  5588.844  320.435    0.000  320.435  1246.818 1575.534    0.000 1575.534     0.000 3091.576    0.000 3091.576
128.80  5621.788  267.009    0.000  267.009  1250.233 1689.985    0.000 1689.985     0.000 3045.645    0.000 3045.645
128.90  5715.342  288.489    0.000  288.489   987.892 1891.005    0.000 1891.005     0.000 2851.206    0.000 2851.206
129.00  5658.343  322.135    0.000  322.135  1002.530 1824.751    0.000 1824.751    30.462 2837.138    0.000 2837.138
129.10  5752.722  346.430    0.000  346.430   951.630 2012.110    0.000 2012.110     0.000 2803.054    0.000 2803.054
129.20  5546.452  303.010    0.000  303.010   939.396 1837.883    0.000 1837.883     0.000 2809.890    0.000 2809.890
129.30  5710.710  360.852    0.000  360.852  1071.276 1854.264    0.000 1854.264     0.000 3155.621    0.000 3155.621
129.40  5879.754  272.452    0.000  272.452   984.679 1906.410    0.000 1906.410     0.000 2997.088    0.000 2997.088
129.50  5747.384  323.571    0.000  323.571  1074.519 1841.233    0.000 1841.233     0.000 2924.186    0.000 2924.186
129.60  5632.634  307.957    0.000  307.957  1106.364 1656.903    0.000 1656.903     0.000 2921.083    0.000 2921.083
129.70  5601.691  276.577    0.000  276.577  1149.583 1768.790    0.000 1768.790    70.372 2733.072    0.000 2733.072
129.80  5427.996  318.222    0.000  318.222  1088.021 1739.029    0.000 1739.029    70.372 2876.441    0.000 2876.441
129.90  5503.176  303.613    0.000  303.613  1236.911 1706.788    0.000 1706.788     0.000 3125.456    0.000 3125.456
130.00  5459.232  311.394    0.000  311.394  1020.931 1832.930    0.000 1832.930    50.265 2989.336    0.000 2989.336
130.10  5704.702  296.664    0.000  296.664  1303.024 1769.883    0.000 1769.883    10.154 3207.601    0.000 3207.601
130.20  5607.419  314.073    0.000  314.073  1134.609 1658.460    0.000 1658.460    60.319 3013.473    0.000 3013.473
130.30  5477.054  301.640    0.000  301.640  1119.063 1620.982    0.000 1620.982    50.265 2774.799    0.000 2774.799
130.40  5505.605  322.761    0.000  322.761  1198.276 1598.506    0.000 1598.506     0.000 3056.190    0.000 3056.190
130.50  5390.517  346.882    0.000  346.882  1236.292 1609.364    0.000 1609.364    30.361 2961.994    0.000 2961.994
130.60  5282.786  319.074    0.000  319.074  1375.068 1353.626    0.000 1353.626     0.000 2699.601    0.000 2699.601
130.70  5577.035  266.431    0.000  266.431  1523.848 1348.280    0.000 1348.280    30.260 2929.518    0.000 2929.518
130.80  5618.409  270.289    0.000  270.289  1611.235 1447.907    0.000 1447.907   100.632 2865.997    0.000 2865.997
130.90  5517.124  228.476    0.000  228.476  1220.769 1471.746    0.000 1471.746    60.923 2485.066    0.000 2485.066
131.00  5457.268  290.702    0.000  290.702  1510.077 1374.218    0.000 1374.218    60.319 2916.658    0.000 2916.658
131.10  5482.139  270.248    0.000  270.248  1298.893 1471.560    0.000 1471.560     0.000 2744.042    0.000 2744.042
131.20  5552.442  322.006    0.000  322.006  1273.617 1453.030    0.000 1453.030    90.478 2544.984    0.000 2544.984
131.30  5665.919  274.169    0.000  274.169  1377.415 1538.497    0.000 1538.497     0.000 2948.622    0.000 2948.622
131.40  5682.982  249.017    0.000  249.017  1318.320 1453.890    0.000 1453.890     0.000 2741.223    0.000 2741.223
131.50  5728.600  267.222    0.000  267.222  1280.183 1367.523    0.000 1367.523    20.106 2742.837    0.000 2742.837
131.60  5773.702  267.782    0.000  267.782  1354.519 1461.978    0.000 1461.978    40.212 2708.563    0.000 2708.563
131.70  5596.737  291.773    0.000  291.773  1458.685 1252.175    0.000 1252.175   140.743 2662.422    0.000 2662.422
131.80  5576.701  283.489    0.000  283.489  1612.476 1286.895    0.000 1286.895   100.531 2873.330    0.000 2873.330
131.90  5575.568  257.728    0.000  257.728  1615.412 1283.210    0.000 1283.210   110.584 2496.935    0.000 2496.935
132.00  5587.848  242.061    0.000  242.061  1448.496 1380.841    0.000 1380.841    20.308 2599.080    0.000 2599.080
132.10  5596.879  299.003    0.000  299.003  1372.195 1437.485    0.000 1437.485    20.106 2748.780    0.000 2748.780
132.20  5577.805  271.981    0.000  271.981  1260.232 1330.646    0.000 1330.646     0.000 2523.185    0.000 2523.185
132.30  5466.429  300.402    0.000  300.402  1315.322 1359.128    0.000 1359.128    20.308 2485.084    0.000 2485.084
132.40  5537.937  265.680    0.000  265.680  1267.838 1392.206    0.000 1392.206     0.000 2535.046    0.000 2535.046
132.50  5449.424  290.385    0.000  290.385  1242.193 1515.856    0.000 1515.856     0.000 2611.047    0.000 2611.047
132.60  5324.533  263.798    0.000  263.798  1282.538 1103.065    0.000 1103.065     0.000 2005.536    0.000 2005.536
132.70  5362.574  258.989    0.000  258.989  1152.320 1240.899    0.000 1240.899    10.154 2277.981    0.000 2277.981
132.80  5302.471  249.994    0.000  249.994  1259.708 1162.817    0.000 1162.817    10.154 2125.473    0.000 2125.473
132.90  5528.760  262.554    0.000  262.554  1366.930 1336.099    0.000 1336.099     0.000 2372.181    0.000 2372.181
133.00  5564.625  245.860    0.000  245.860  1369.974 1306.121    0.000 1306.121     0.000 2225.099    0.000 2225.099
133.10  5489.338  365.024    0.000  365.024  1424.461 1392.041    0.000 1392.041     0.000 2588.220    0.000 2588.220
133.20  5395.930  311.426    0.000  311.426  1501.807 1265.848    0.000 1265.848     0.000 2582.794    0.000 2582.794
133.30  5586.437  277.984    0.000  277.984  1589.569 1155.689    0.000 1155.689    80.727 2592.242    0.000 2592.242
133.40  5471.792  309.454    0.000  309.454  1584.271 1109.863    0.000 1109.863    20.006 2551.135    0.000 2551.135
133.50  5297.499  265.535    0.000  265.535  1532.158 1299.332    0.000 1299.332     0.000 2412.284    0.000 2412.284
133.60  5549.051  252.266    0.000  252.266  1551.954 1198.816    0.000 1198.816     0.000 2392.583    0.000 2392.583
133.70  5507.671  222.634    0.000  222.634  1201.237 1344.099    0.000 1344.099     0.000 2345.844    0.000 2345.844
133.80  5435.155  255.484    0.000  255.484  1320.033 1271.934    0.000 1271.934    10.154 2392.593    0.000 2392.593
133.90  5502.322  296.696    0.000  296.696  1490.979 1128.637    0.000 1128.637    50.265 2459.835    0.000 2459.835
134.00  5474.810  362.420    0.000  362.420  1388.687 1185.140    0.000 1185.140     0.000 2438.826    0.000 2438.826
134.10  5266.906  396.521    0.000  396.521  1378.383 1155.542    0.000 1155.542     0.000 2365.337    0.000 2365.337
134.20  5536.375  357.210    0.000  357.210  1399.979 1274.923    0.000 1274.923    10.154 2520.362    0.000 2520.362
134.30  5399.420  336.787    0.000  336.787  1446.179 1299.567    0.000 1299.567    10.154 2527.506    0.000 2527.506
134.40  5484.360  364.616    0.000  364.616  1527.295 1330.165    0.000 1330.165    20.207 2819.356    0.000 2819.356
134.50  5355.767  368.152    0.000  368.152  1411.605 1436.742    0.000 1436.742    50.769 2732.684    0.000 2732.684
134.60  5181.028  435.854    0.000  435.854  1269.819 1293.642    0.000 1293.642    60.419 2687.857    0.000 2687.857
134.70  5156.159  371.181    0.000  371.181  1528.224 1241.580    0.000 1241.580     0.000 2592.753    0.000 2592.753
134.80  5228.158  377.721    0.000  377.721  1723.014 1101.115    0.000 1101.115    10.154 2575.865    0.000 2575.865
134.90  5353.700  383.767    0.000  383.767  1645.591 1183.262    0.000 1183.262    80.727 2967.331    0.000 2967.331
135.00  5345.083  396.409    0.000  396.409  1515.601 1237.915    0.000 1237.915     0.000 2754.403    0.000 2754.403
135.10  5376.846  425.135    0.000  425.135  1476.883 1285.213    0.000 1285.213     0.000 2937.282    0.000 2937.282
135.20  5510.797  327.644    0.000  327.644  1437.296 1260.744    0.000 1260.744    20.308 2856.960    0.000 2856.960
135.30  5306.267  414.041    0.000  414.041  1278.775 1456.020    0.000 1456.020    40.616 2633.564    0.000 2633.564
135.40  5297.907  350.091    0.000  350.091  1188.729 1546.487    0.000 1546.487     0.000 2917.870    0.000 2917.870
135.50  5367.362  329.944    0.000  329.944  1197.849 1520.181    0.000 1520.181    10.154 2947.223    0.000 2947.223
135.60  5547.840  351.303    0.000  351.303  1343.342 1610.740    0.000 1610.740    10.053 3349.350    0.000 3349.350
135.70  5395.262  293.417    0.000  293.417  1404.254 1377.862    0.000 1377.862     0.000 2915.361    0.000 2915.361
135.80  5456.243  322.253    0.000  322.253  1496.806 1408.775    0.000 1408.775    80.324 2973.769    0.000 2973.769
135.90  5359.634  323.890    0.000  323.890  1568.374 1259.997    0.000 1259.997   120.839 2826.183    0.000 2826.183
136.00  5462.115  323.828    0.000  323.828  1376.039 1291.007    0.000 1291.007    81.231 2693.281    0.000 2693.281
136.10  5621.423  282.401    0.000  282.401  1495.307 1210.769    0.000 1210.769    30.361 2605.820    0.000 2605.820
136.20  5665.711  196.013    0.000  196.013  1420.715 1131.214    0.000 1131.214     0.000 2583.899    0.000 2583.899
136.30  5609.510  196.757    0.000  196.757  1372.037 1308.994    0.000 1308.994    20.006 2737.118    0.000 2737.118
136.40  5629.298  197.683    0.000  197.683  1324.644 1460.997    0.000 1460.997    91.385 2692.974    0.000 2692.974
136.50  5575.684  176.570    0.000  176.570  1268.337 1596.883    0.000 1596.883    80.727 2865.994    0.000 2865.994
136.60  5736.582  205.627    0.000  205.627  1225.479 1613.381    0.000 1613.381    60.320 2830.210    0.000 2830.210
136.70  5550.830  210.815    0.000  210.815  1321.807 1552.520    0.000 1552.520    30.462 3026.846    0.000 3026.846
136.80  5708.408  155.488    0.000  155.488  1430.849 1526.416    0.000 1526.416   130.794 3016.597    0.000 3016.597
136.90  5432.188  210.130    0.000  210.130  1136.744 1541.407    0.000 1541.407     0.000 2694.691    0.000 2694.691
137.00  5693.138  168.136    0.000  168.136  1247.861 1473.923    0.000 1473.923    40.616 2834.531    0.000 2834.531
137.10  5580.519  188.241    0.000  188.241  1257.451 1563.057    0.000 1563.057    30.462 2944.210    0.000 2944.210
137.20  5482.031  356.689    0.000  356.689  1201.436 1701.247    0.000 1701.247    60.923 2660.112    0.000 2660.112
137.30  5605.915  311.287    0.000  311.287  1328.621 1591.954    0.000 1591.954    19.906 2378.517    0.000 2378.517
137.40  5631.596  313.756    0.000  313.756  1149.296 1614.042    0.000 1614.042    50.568 2526.098    0.000 2526.098
137.50  5436.211  318.421    0.000  318.421  1072.011 1766.731    0.000 1766.731     9.953 2554.547    0.000 2554.547
137.60  5451.788  366.694    0.000  366.694   750.083 2202.304    0.000 2202.304    39.811 2858.651    0.000 2858.651
137.70  5325.435  350.968    0.000  350.968   814.839 2000.033    0.000 2000.033    10.053 2724.645    0.000 2724.645
137.80  5310.241  388.792    0.000  388.792   687.264 2031.919    0.000 2031.919     0.000 2471.700    0.000 2471.700
137.90  5248.495  384.894    0.000  384.894   749.536 1925.794    0.000 1925.794    20.106 2489.994    0.000 2489.994
138.00  5170.803  398.389    0.000  398.389  1126.901 1779.724    0.000 1779.724    20.106 2912.236    0.000 2912.236
138.10  5310.402  355.287    0.000  355.287   980.076 1755.938    0.000 1755.938    20.308 2559.171    0.000 2559.171
138.20  5313.832  341.497    0.000  341.497  1084.397 1657.365    0.000 1657.365     0.000 2378.512    0.000 2378.512
138.30  5354.979  359.577    0.000  359.577   947.005 1855.378    0.000 1855.378     0.000 2433.808    0.000 2433.808
138.40  5329.240  375.359    0.000  375.359   997.325 1750.979    0.000 1750.979     0.000 2490.910    0.000 2490.910
138.50  5509.204  364.274    0.000  364.274  1219.651 1550.708    0.000 1550.708     0.000 2546.698    0.000 2546.698
138.60  5580.568  368.491    0.000  368.491  1232.204 1521.001    0.000 1521.001     0.000 2564.397    0.000 2564.397
138.70  5393.446  336.078    0.000  336.078  1107.689 1473.791    0.000 1473.791    19.906 2394.290    0.000 2394.290
138.80  5638.980  328.204    0.000  328.204  1382.018 1513.033    0.000 1513.033    29.959 3017.194    0.000 3017.194
138.90  5592.891  336.935    0.000  336.935  1305.934 1556.871    0.000 1556.871     0.000 2633.551    0.000 2633.551
139.00  5791.389  301.292    0.000  301.292  1229.016 1728.435    0.000 1728.435    39.811 2768.988    0.000 2768.988
139.10  5375.447  288.451    0.000  288.451  1074.302 1592.794    0.000 1592.794     0.000 2690.261    0.000 2690.261
139.20  5560.087  277.142    0.000  277.142  1094.215 1608.501    0.000 1608.501    40.616 2579.173    0.000 2579.173
139.30  5269.619  311.036    0.000  311.036  1043.643 1550.605    0.000 1550.605    20.308 2592.449    0.000 2592.449
139.40  5385.039  293.727    0.000  293.727  1241.236 1523.169    0.000 1523.169     0.000 2675.589    0.000 2675.589
139.50  5315.831  300.944    0.000  300.944  1328.491 1545.919    0.000 1545.919     0.000 3004.219    0.000 3004.219
139.60  5350.134  257.073    0.000  257.073  1108.598 1661.361    0.000 1661.361     0.000 2757.719    0.000 2757.719
139.70  5316.062  232.898    0.000  232.898  1118.095 1719.298    0.000 1719.298     0.000 2768.082    0.000 2768.082
139.80  5484.689  272.599    0.000  272.599  1147.634 1736.648    0.000 1736.648     0.000 2960.298    0.000 2960.298
139.90  5061.408  326.324    0.000  326.324  1175.434 1635.005    0.000 1635.005     0.000 2745.258    0.000 2745.258
140.00  5193.644  224.684    0.000  224.684  1228.631 1590.041    0.000 1590.041     0.000 2701.027    0.000 2701.027
140.10  5337.048  261.108    0.000  261.108  1105.716 1785.184    0.000 1785.184    19.906 2600.693    0.000 2600.693
140.20  5317.808  249.755    0.000  249.755  1170.373 1796.347    0.000 1796.347     0.000 3132.609    0.000 3132.609
140.30  5668.892  312.694    0.000  312.694  1247.403 1809.375    0.000 1809.375     0.000 2935.861    0.000 2935.861
140.40  5429.039  336.930    0.000  336.930  1212.676 1903.233    0.000 1903.233    81.231 3150.494    0.000 3150.494
140.50  5232.870  226.318    0.000  226.318  1100.097 1709.108    0.000 1709.108     0.000 2800.752    0.000 2800.752
140.60  5345.903  194.177    0.000  194.177  1147.408 1547.055    0.000 1547.055     0.000 2511.715    0.000 2511.715
140.70  5447.065  154.058    0.000  154.058  1241.774 1676.375    0.000 1676.375     0.000 2993.074    0.000 2993.074
140.80  5239.452  131.016    0.000  131.016  1210.120 1547.422    0.000 1547.422     0.000 2720.533    0.000 2720.533
140.90  5305.566  114.871    0.000  114.871   970.834 1600.537    0.000 1600.537     0.000 2471.199    0.000 2471.199
141.00  5208.901  140.240    0.000  140.240  1285.570 1399.803    0.000 1399.803     0.000 2221.581    0.000 2221.581
141.10  5445.403  128.725    0.000  128.725  1245.833 1527.001    0.000 1527.001   110.888 2745.762    0.000 2745.762
141.20  5342.181  144.458    0.000  144.458  1221.984 1772.818    0.000 1772.818    40.616 2769.581    0.000 2769.581
141.30  5395.229  195.711    0.000  195.711  1124.632 1805.166    0.000 1805.166     0.000 2805.069    0.000 2805.069
141.40  5219.002  248.224    0.000  248.224  1074.168 1786.285    0.000 1786.285     0.000 2676.079    0.000 2676.079
141.50  5313.897  264.516    0.000  264.516  1188.939 1722.605    0.000 1722.605   130.690 2968.529    0.000 2968.529
141.60  5275.452  286.064    0.000  286.064  1116.055 1792.956    0.000 1792.956    20.308 3143.761    0.000 3143.761
141.70  5449.866  245.855    0.000  245.855  1291.670 1586.763    0.000 1586.763     0.000 2707.153    0.000 2707.153
141.80  5445.637  253.888    0.000  253.888  1205.307 1728.700    0.000 1728.700     0.000 2821.043    0.000 2821.043
141.90  5475.464  252.332    0.000  252.332  1395.786 1533.787    0.000 1533.787     0.000 2663.598    0.000 2663.598
142.00  5331.721  205.974    0.000  205.974  1192.438 1578.604    0.000 1578.604     0.000 2500.248    0.000 2500.248
142.10  5336.209  275.182    0.000  275.182  1318.059 1489.506    0.000 1489.506    40.212 2579.369    0.000 2579.369
142.20  5738.333  269.542    0.000  269.542  1045.875 1929.552    0.000 1929.552     0.000 3007.426    0.000 3007.426
142.30  5356.479  384.532    0.000  384.532  1031.316 1762.530    0.000 1762.530     0.000 2662.998    0.000 2662.998
142.40  5341.525  322.478    0.000  322.478  1246.128 1681.044    0.000 1681.044     0.000 2600.773    0.000 2600.773
142.50  5586.573  314.479    0.000  314.479  1236.468 1633.027    0.000 1633.027     0.000 2688.147    0.000 2688.147
142.60  5359.426  209.125    0.000  209.125  1173.964 1628.794    0.000 1628.794     0.000 2611.338    0.000 2611.338
142.70  5228.377  231.643    0.000  231.643  1090.964 1798.254    0.000 1798.254    20.207 2843.862    0.000 2843.862
142.80  5547.718  249.923    0.000  249.923  1016.966 1774.330    0.000 1774.330    10.154 2638.895    0.000 2638.895
142.90  5376.452  250.426    0.000  250.426  1221.495 1704.579    0.000 1704.579     0.000 2956.264    0.000 2956.264
143.00  5291.054  411.159    0.000  411.159  1122.919 1741.839    0.000 1741.839     0.000 2763.341    0.000 2763.341
143.10  5497.441  332.480    0.000  332.480  1066.891 1636.381    0.000 1636.381     0.000 2727.949    0.000 2727.949
143.20  5352.873  292.848    0.000  292.848  1069.937 1810.682    0.000 1810.682     0.000 2836.037    0.000 2836.037
143.30  5407.291  316.281    0.000  316.281  1331.198 1662.005    0.000 1662.005     0.000 3064.041    0.000 3064.041
143.40  5458.693  311.881    0.000  311.881  1263.044 1598.869    0.000 1598.869    10.154 2608.015    0.000 2608.015
143.50  5343.955  379.513    0.000  379.513   973.611 1710.349    0.000 1710.349    10.154 2600.189    0.000 2600.189
143.60  5354.209  387.997    0.000  387.997  1152.552 1578.133    0.000 1578.133    19.906 2616.766    0.000 2616.766
143.70  5529.536  404.405    0.000  404.405  1152.665 1673.744    0.000 1673.744    30.462 2670.544    0.000 2670.544
143.80  5544.993  413.437    0.000  413.437  1151.962 1660.560    0.000 1660.560     0.000 2559.461    0.000 2559.461
143.90  5429.872  462.760    0.000  462.760   934.823 1846.474    0.000 1846.474     0.000 2888.412    0.000 2888.412
144.00  5453.260  427.604    0.000  427.604  1023.974 1989.047    0.000 1989.047     0.000 2977.783    0.000 2977.783
144.10  5418.521  454.452    0.000  454.452  1052.847 1988.785    0.000 1988.785     0.000 3058.410    0.000 3058.410
144.20  5342.921  485.125    0.000  485.125  1055.650 2011.778    0.000 2011.778     0.000 3433.989    0.000 3433.989
144.30  5223.414  459.155    0.000  459.155   952.582 1735.065    0.000 1735.065     0.000 2699.604    0.000 2699.604
144.40  5120.458  435.556    0.000  435.556   980.311 1836.521    0.000 1836.521     0.000 2603.491    0.000 2603.491
144.50  5216.546  503.524    0.000  503.524  1119.667 1791.717    0.000 1791.717     0.000 3088.157    0.000 3088.157
144.60  5200.516  501.300    0.000  501.300  1001.454 1822.986    0.000 1822.986     0.000 2814.409    0.000 2814.409
144.70  5224.091  513.732    0.000  513.732  1158.789 1794.113    0.000 1794.113     0.000 2888.003    0.000 2888.003
144.80  5108.338  582.479    0.000  582.479  1031.640 1826.586    0.000 1826.586     0.000 2936.758    0.000 2936.758
144.90  5136.276  508.108    0.000  508.108   860.441 1899.147    0.000 1899.147     0.000 2551.104    0.000 2551.104
145.00  4974.719  554.720    0.000  554.720   981.934 1903.803    0.000 1903.803     0.000 2861.446    0.000 2861.446
145.10  5169.004  566.012    0.000  566.012  1132.039 1834.667    0.000 1834.667     0.000 2956.564    0.000 2956.564
145.20  5312.627  576.081    0.000  576.081  1013.486 1844.696    0.000 1844.696     0.000 2745.032    0.000 2745.032
145.30  5290.435  479.460    0.000  479.460   985.109 2099.498    0.000 2099.498     0.000 3126.863    0.000 3126.863
145.40  5313.524  500.588    0.000  500.588   933.030 2210.318    0.000 2210.318     0.000 3180.344    0.000 3180.344
145.50  5238.421  521.872    0.000  521.872   892.149 2138.822    0.000 2138.822     0.000 3091.977    0.000 3091.977
145.60  5291.620  572.890    0.000  572.890   722.974 2335.282    0.000 2335.282     0.000 3005.221    0.000 3005.221
145.70  5154.507  552.013    0.000  552.013  1064.955 1969.670    0.000 1969.670     0.000 3214.730    0.000 3214.730
145.80  5107.535  477.551    0.000  477.551  1008.318 1979.124    0.000 1979.124     0.000 3143.769    0.000 3143.769
145.90  5094.123  540.607    0.000  540.607   941.384 1894.444    0.000 1894.444     0.000 2871.734    0.000 2871.734
146.00  4983.908  549.333    0.000  549.333  1154.991 1957.824    0.000 1957.824     0.000 2976.692    0.000 2976.692
146.10  5119.280  425.298    0.000  425.298  1006.501 1894.383    0.000 1894.383     0.000 2919.882    0.000 2919.882
146.20  5194.023  465.626    0.000  465.626  1276.673 1648.986    0.000 1648.986     0.000 2849.008    0.000 2849.008
146.30  5312.192  443.949    0.000  443.949  1200.146 1914.869    0.000 1914.869    20.308 2976.385    0.000 2976.385
146.40  5160.953  387.575    0.000  387.575  1218.616 1789.265    0.000 1789.265     0.000 3044.241    0.000 3044.241
146.50  5150.049  421.408    0.000  421.408  1221.434 1684.486    0.000 1684.486     0.000 2734.304    0.000 2734.304
146.60  5075.739  373.147    0.000  373.147  1310.948 1608.312    0.000 1608.312    20.308 2921.895    0.000 2921.895
146.70  5365.702  415.843    0.000  415.843  1335.599 1691.991    0.000 1691.991    20.308 3191.621    0.000 3191.621
146.80  5249.975  486.339    0.000  486.339  1276.908 1814.042    0.000 1814.042    81.231 2897.160    0.000 2897.160
146.90  5165.894  545.508    0.000  545.508  1188.226 1865.619    0.000 1865.619    20.308 3114.208    0.000 3114.208
147.00  5177.250  565.902    0.000  565.902  1148.654 1821.827    0.000 1821.827     9.953 3110.590    0.000 3110.590
147.10  5181.614  464.163    0.000  464.163  1050.101 1912.125    0.000 1912.125    40.616 2844.267    0.000 2844.267
147.20  5451.344  354.235    0.000  354.235   954.038 1982.772    0.000 1982.772     0.000 3054.987    0.000 3054.987
147.30  5417.148  317.148    0.000  317.148  1005.129 2028.207    0.000 2028.207     0.000 3146.772    0.000 3146.772
147.40  5445.611  392.716    0.000  392.716  1239.287 1794.521    0.000 1794.521    10.154 3085.341    0.000 3085.341
147.50  5219.758  348.991    0.000  348.991  1266.693 1730.900    0.000 1730.900    39.811 3023.521    0.000 3023.521
147.60  5204.101  464.619    0.000  464.619  1170.926 1879.885    0.000 1879.885     0.000 3070.973    0.000 3070.973
147.70  5247.312  417.461    0.000  417.461  1255.490 1730.997    0.000 1730.997     0.000 3027.850    0.000 3027.850
147.80  5305.372  380.375    0.000  380.375  1110.224 1753.447    0.000 1753.447     9.953 2820.733    0.000 2820.733
147.90  5426.698  305.845    0.000  305.845  1049.521 1688.490    0.000 1688.490    30.159 2685.629    0.000 2685.629
148.00  5338.202  478.140    0.000  478.140  1025.104 1873.414    0.000 1873.414     0.000 2707.236    0.000 2707.236
148.10  5428.052  460.097    0.000  460.097  1293.317 1550.229    0.000 1550.229    50.265 2385.834    0.000 2385.834
148.20  5354.525  485.007    0.000  485.007  1110.600 1856.790    0.000 1856.790    10.053 2705.229    0.000 2705.229
148.30  5329.324  331.167    0.000  331.167   958.162 1752.906    0.000 1752.906     0.000 2295.763    0.000 2295.763
148.40  5425.534  228.208    0.000  228.208   787.312 1896.420    0.000 1896.420     0.000 2286.413    0.000 2286.413
148.50  5445.327  258.348    0.000  258.348  1021.884 1819.213    0.000 1819.213    20.308 2855.016    0.000 2855.016
148.60  5256.187  365.322    0.000  365.322   835.509 1792.923    0.000 1792.923     0.000 2244.688    0.000 2244.688
148.70  5369.604  286.566    0.000  286.566   724.056 2104.469    0.000 2104.469    40.414 2520.146    0.000 2520.146
148.80  5186.101  329.881    0.000  329.881  1045.467 1689.020    0.000 1689.020     0.000 2397.500    0.000 2397.500
148.90  5432.325  281.889    0.000  281.889   999.410 1840.461    0.000 1840.461     0.000 2736.798    0.000 2736.798
149.00  5422.312  287.910    0.000  287.910   970.876 1814.568    0.000 1814.568     0.000 2700.917    0.000 2700.917
149.10  5641.631  238.235    0.000  238.235  1172.421 1716.632    0.000 1716.632    19.906 2935.143    0.000 2935.143
149.20  5604.027  232.693    0.000  232.693  1085.454 1565.201    0.000 1565.201    50.769 2520.958    0.000 2520.958
149.30  5451.828  234.234    0.000  234.234  1125.361 1529.008    0.000 1529.008    39.811 2376.588    0.000 2376.588
149.40  5357.718  335.846    0.000  335.846  1310.439 1543.617    0.000 1543.617    49.965 2662.705    0.000 2662.705
149.50  5371.000  355.738    0.000  355.738  1252.917 1604.514    0.000 1604.514    10.154 2666.722    0.000 2666.722
149.60  5417.307  321.315    0.000  321.315  1103.580 1690.211    0.000 1690.211     0.000 2662.300    0.000 2662.300
149.70  5559.370  234.019    0.000  234.019  1064.126 1686.560    0.000 1686.560     0.000 2648.619    0.000 2648.619
149.80  5479.945  301.402    0.000  301.402  1053.269 1774.526    0.000 1774.526     0.000 2449.681    0.000 2449.681
149.90  5490.014  267.645    0.000  267.645  1046.644 1866.377    0.000 1866.377     0.000 2499.938    0.000 2499.938
150.00  5250.986  300.313    0.000  300.313  1176.046 1775.295    0.000 1775.295     0.000 3007.427    0.000 3007.427
150.10  5600.857  256.975    0.000  256.975  1193.247 1795.754    0.000 1795.754     0.000 2771.481    0.000 2771.481
150.20  5568.870  240.392    0.000  240.392  1097.581 1655.634    0.000 1655.634     0.000 2405.747    0.000 2405.747
150.30  5541.610  228.709    0.000  228.709  1189.381 1705.148    0.000 1705.148    10.154 2547.909    0.000 2547.909
150.40  5568.039  231.248    0.000  231.248  1155.432 1762.428    0.000 1762.428     0.000 2485.172    0.000 2485.172
150.50  5631.878  326.424    0.000  326.424   981.877 1945.428    0.000 1945.428     0.000 2766.061    0.000 2766.061
150.60  5620.946  327.978    0.000  327.978   882.694 1969.083    0.000 1969.083     0.000 2748.371    0.000 2748.371
150.70  5646.394  251.588    0.000  251.588   940.743 1912.445    0.000 1912.445     0.000 2479.343    0.000 2479.343
150.80  5706.405  298.844    0.000  298.844   979.343 2152.060    0.000 2152.060     0.000 2863.172    0.000 2863.172
150.90  5514.166  261.873    0.000  261.873  1090.190 1942.286    0.000 1942.286     0.000 2869.188    0.000 2869.188
151.00  5624.404  239.296    0.000  239.296  1103.521 2098.627    0.000 2098.627     0.000 3154.702    0.000 3154.702
151.10  5489.930  165.497    0.000  165.497   979.761 1836.598    0.000 1836.598    10.053 2314.555    0.000 2314.555
151.20  5427.736  173.745    0.000  173.745  1123.828 1639.274    0.000 1639.274     0.000 2302.304    0.000 2302.304
151.30  5622.201  157.334    0.000  157.334  1043.271 1917.801    0.000 1917.801     0.000 2552.218    0.000 2552.218
151.40  5492.631  178.391    0.000  178.391  1287.996 1830.027    0.000 1830.027     0.000 2530.208    0.000 2530.208
151.50  5375.327  156.607    0.000  156.607  1158.296 1614.014    0.000 1614.014     0.000 2367.252    0.000 2367.252
151.60  5629.482  253.218    0.000  253.218  1410.204 1589.656    0.000 1589.656     0.000 2511.207    0.000 2511.207
151.70  5479.533  232.000    0.000  232.000  1072.821 1703.454    0.000 1703.454     0.000 2316.677    0.000 2316.677
151.80  5466.161  204.269    0.000  204.269  1131.793 1510.558    0.000 1510.558     0.000 2158.135    0.000 2158.135
151.90  5403.651  204.433    0.000  204.433  1161.101 1497.200    0.000 1497.200     0.000 2109.789    0.000 2109.789
152.00  5349.934  229.526    0.000  229.526  1273.847 1583.525    0.000 1583.525     0.000 2395.185    0.000 2395.185
152.10  5397.790  277.804    0.000  277.804  1162.973 1619.507    0.000 1619.507    10.053 2379.013    0.000 2379.013
152.20  5458.763  251.439    0.000  251.439  1317.868 1517.485    0.000 1517.485     0.000 2471.410    0.000 2471.410
152.30  5607.306  270.729    0.000  270.729  1609.366 1461.968    0.000 1461.968    59.717 2750.187    0.000 2750.187
152.40  5458.408  266.567    0.000  266.567  1442.509 1434.655    0.000 1434.655    40.212 2847.700    0.000 2847.700
152.50  5577.540  221.588    0.000  221.588  1537.229 1225.833    0.000 1225.833   109.481 2438.736    0.000 2438.736
152.60  5475.977  213.179    0.000  213.179  1759.473 1298.321    0.000 1298.321   119.735 2668.544    0.000 2668.544
152.70  5483.022  179.808    0.000  179.808  1498.412 1322.669    0.000 1322.669    10.053 2423.846    0.000 2423.846
152.80  5423.097  161.232    0.000  161.232  1392.514 1358.463    0.000 1358.463   100.834 2317.676    0.000 2317.676
152.90  5511.815  187.167    0.000  187.167  1402.827 1294.878    0.000 1294.878    29.858 2018.404    0.000 2018.404
153.00  5455.215  212.402    0.000  212.402  1406.864 1370.055    0.000 1370.055    70.372 2298.374    0.000 2298.374
153.10  5434.833  185.203    0.000  185.203  1653.797 1414.648    0.000 1414.648    80.124 2830.786    0.000 2830.786
153.20  5790.290  211.580    0.000  211.580  1477.811 1587.935    0.000 1587.935    70.372 3148.674    0.000 3148.674
153.30  5540.646  223.117    0.000  223.117  1433.335 1349.862    0.000 1349.862    91.083 2452.300    0.000 2452.300
153.40  5699.879  167.610    0.000  167.610  1592.809 1349.549    0.000 1349.549    91.184 2310.951    0.000 2310.951
153.50  5571.495  226.271    0.000  226.271  1511.277 1413.269    0.000 1413.269   171.709 2853.018    0.000 2853.018
153.60  5603.589  287.314    0.000  287.314  1503.297 1358.075    0.000 1358.075    50.467 2557.844    0.000 2557.844
153.70  5669.481  277.193    0.000  277.193  1390.469 1521.682    0.000 1521.682    19.906 2511.890   20.106 2491.784
153.80  5611.977  189.963    0.000  189.963  1464.711 1436.346    0.000 1436.346    60.118 2715.676    0.000 2715.676
153.90  5746.018  170.104    0.000  170.104  1356.776 1597.285    0.000 1597.285     0.000 2788.768    0.000 2788.768
154.00  5828.653  148.653    0.000  148.653  1290.362 1680.220    0.000 1680.220    20.308 2727.547    0.000 2727.547
154.10  5896.472  169.689    0.000  169.689  1569.661 1438.723    0.000 1438.723    81.030 3217.647    0.000 3217.647
154.20  5863.301  194.473    0.000  194.473  1605.739 1469.279    0.000 1469.279    30.462 3274.337    0.000 3274.337
154.30  5772.565  191.317    0.000  191.317  1673.259 1405.525    0.000 1405.525    50.568 3361.909    0.000 3361.909
154.40  5506.095  176.958    0.000  176.958  1317.702 1603.496    0.000 1603.496     0.000 3035.481    0.000 3035.481
154.50  5846.832  150.389    0.000  150.389  1351.766 1753.956    0.000 1753.956    50.467 2750.866    0.000 2750.866
154.60  5678.375  165.393    0.000  165.393  1382.614 1487.677    0.000 1487.677     9.953 3136.112    0.000 3136.112
154.70  5883.229  154.073    0.000  154.073  1328.448 1605.178    0.000 1605.178     9.953 3094.189    0.000 3094.189
154.80  5706.875  105.330    0.000  105.330  1334.346 1470.004    0.000 1470.004    30.060 2782.652    0.000 2782.652
154.90  5372.409  146.562    0.000  146.562  1292.299 1430.082    0.000 1430.082    29.858 2388.260    0.000 2388.260
155.00  5581.123  112.082    0.000  112.082  1314.474 1544.459    0.000 1544.459    60.218 2760.729    0.000 2760.729
155.10  5565.431  166.951    0.000  166.951  1234.284 1709.004    0.000 1709.004   119.835 2798.735    0.000 2798.735
155.20  5475.090  116.960    0.000  116.960  1213.969 1569.454    0.000 1569.454   110.886 2379.010    0.000 2379.010
155.30  5628.983  175.631    0.000  175.631  1355.736 1545.481    0.000 1545.481   120.839 2511.503    0.000 2511.503
155.40  5479.902  223.232    0.000  223.232  1409.353 1401.308    0.000 1401.308    69.770 2370.270    0.000 2370.270
155.50  5424.669  179.596    0.000  179.596  1286.084 1482.326    0.000 1482.326    10.053 2635.866    0.000 2635.866
155.60  5677.934  179.849    0.000  179.849  1364.814 1392.726    0.000 1392.726    20.106 2937.660    0.000 2937.660
155.70  5575.117  113.452    0.000  113.452  1368.494 1477.400    0.000 1477.400    30.159 2696.489    0.000 2696.489
155.80  5588.288  120.470    0.000  120.470  1177.414 1707.193    0.000 1707.193    20.106 2645.616    0.000 2645.616
155.90  5566.606  185.193    0.000  185.193  1237.676 1739.150    0.000 1739.150    29.959 2943.903    0.000 2943.903
156.00  5607.642  180.259    0.000  180.259  1271.644 1854.708    0.000 1854.708    20.106 3312.950    0.000 3312.950
156.10  5542.125  222.144    0.000  222.144  1134.296 2012.214    0.000 2012.214    60.319 3081.326    0.000 3081.326
156.20  5871.698  176.594    0.000  176.594  1549.554 1799.106    0.000 1799.106   161.256 3083.351    0.000 3083.351
156.30  6110.427  195.356    0.000  195.356  1249.803 2075.772    0.000 2075.772     0.000 3186.498   10.053 3176.445
156.40  5892.503  199.609    0.000  199.609  1220.632 1843.799    0.000 1843.799    20.106 2909.420    0.000 2909.420
156.50  5909.742  203.659    0.000  203.659  1134.424 1756.722    0.000 1756.722     0.000 2955.969    0.000 2955.969
156.60  5881.773  215.114    0.000  215.114  1174.136 1814.654    0.000 1814.654    30.060 2755.313    0.000 2755.313
156.70  5919.460  240.283    0.000  240.283  1275.209 1871.139    0.000 1871.139    89.575 2957.476    0.000 2957.476
156.80  5977.313  205.679    0.000  205.679  1269.288 2044.266    0.000 2044.266    99.528 2652.565    0.000 2652.565
156.90  5864.037  223.754    0.000  223.754  1329.524 1896.964    0.000 1896.964   129.588 2709.770    0.000 2709.770
157.00  5894.985  193.523    0.000  193.523  1355.540 1643.579    0.000 1643.579   129.387 2913.039    0.000 2913.039
157.10  5810.671  255.748    0.000  255.748  1334.628 1916.370    0.000 1916.370    49.764 3221.469    0.000 3221.469
157.20  5692.673  208.172    0.000  208.172  1455.941 1998.821    0.000 1998.821     0.000 3817.830  100.531 3717.299
157.30  5750.530  333.708    0.000  333.708  1258.377 2158.547    0.000 2158.547    49.764 3489.274    0.000 3489.274
157.40  5774.776  273.974    0.000  273.974  1145.666 2137.269    0.000 2137.269    60.319 3483.936    0.000 3483.936
157.50  5829.832  225.385    0.000  225.385  1408.732 1757.284    0.000 1757.284    29.959 3246.100    0.000 3246.100
157.60  5852.789  213.523    0.000  213.523  1383.353 1905.744    0.000 1905.744   160.850 3321.601    0.000 3321.601
157.70  6052.372  221.944    0.000  221.944  1609.445 2051.487    0.000 2051.487     9.953 3756.510  100.531 3655.979
157.80  5895.811  218.038    0.000  218.038  1680.218 1784.633    0.000 1784.633   191.815 3213.916    0.000 3213.916
157.90  5859.041  205.083    0.000  205.083  1442.712 1827.678    0.000 1827.678    80.829 3463.138    0.000 3463.138
158.00  5861.761  283.584    0.000  283.584  1606.018 1744.862    0.000 1744.862    50.669 3482.849    0.000 3482.849
158.10  5968.872  310.938    0.000  310.938  1487.083 1944.800    0.000 1944.800   192.017 3404.138    0.000 3404.138
158.20  5912.013  196.805    0.000  196.805  1427.863 2032.654    0.000 2032.654    60.319 3494.809    0.000 3494.809
158.30  6027.674  132.705    0.000  132.705  1591.894 1923.321    0.000 1923.321   141.247 3464.351    0.000 3464.351
158.40  6085.845  123.476    0.000  123.476  1824.331 1752.189    0.000 1752.189   391.870 3187.590    0.000 3187.590
158.50  6177.717  100.795    0.000  100.795  1829.340 1652.707    0.000 1652.707   191.110 3356.392    0.000 3356.392
158.60  6066.526  185.891    0.000  185.891  1470.100 1958.247    0.000 1958.247   271.333 3343.807    0.000 3343.807
158.70  5752.254  194.246    0.000  194.246  1578.220 1857.552    0.000 1857.552   272.240 3334.252    0.000 3334.252
158.80  5842.303  242.590    0.000  242.590  1323.623 2004.619    0.000 2004.619    10.053 3665.628    0.000 3665.628
158.90  5797.193  290.083    0.000  290.083  1411.083 2034.459    0.000 2034.459     0.000 3728.657   80.526 3648.132
159.00  5821.653  341.267    0.000  341.267  1242.195 2096.962    0.000 2096.962   241.274 3143.058    0.000 3143.058
159.10  5769.852  319.844    0.000  319.844  1309.607 1991.540    0.000 1991.540   140.945 3571.808    0.000 3571.808
159.20  5647.104  350.567    0.000  350.567  1158.496 2155.048    0.000 2155.048     0.000 3531.899    0.000 3531.899
159.30  5773.079  243.651    0.000  243.651  1267.359 2160.009    0.000 2160.009    20.106 3484.241    0.000 3484.241
159.40  5849.198  286.260    0.000  286.260   985.001 2378.964    0.000 2378.964    70.372 3553.220    0.000 3553.220
159.50  5822.418  295.729    0.000  295.729  1052.564 2472.869    0.000 2472.869     0.000 3519.437    0.000 3519.437
159.60  5612.483  390.465    0.000  390.465   943.686 2329.074    0.000 2329.074     0.000 3258.365    0.000 3258.365
159.70  5675.259  343.814    0.000  343.814   947.585 2255.554    0.000 2255.554     0.000 3341.397    0.000 3341.397
159.80  5831.765  349.310    0.000  349.310   629.768 2541.361    0.000 2541.361     0.000 3215.142    0.000 3215.142
159.90  5618.847  394.384    0.000  394.384   966.256 2365.466    0.000 2365.466     0.000 3309.126    0.000 3309.126
160.00  5546.270  358.307    0.000  358.307   912.788 2321.464    0.000 2321.464     0.000 3257.554    0.000 3257.554
160.10  5711.267  404.009    0.000  404.009   661.214 2528.768    0.000 2528.768     0.000 3288.125    0.000 3288.125
160.20  5579.455  432.411    0.000  432.411   831.801 2748.007    0.000 2748.007     0.000 3845.678    0.000 3845.678
160.30  5782.189  375.942    0.000  375.942   832.625 2464.321    0.000 2464.321     0.000 3569.815    0.000 3569.815
160.40  5710.531  435.237    0.000  435.237   774.421 2352.468    0.000 2352.468     0.000 3389.461    0.000 3389.461
160.50  5674.951  415.521    0.000  415.521   933.441 2254.172    0.000 2254.172     0.000 3276.068    0.000 3276.068
160.60  5619.020  266.221    0.000  266.221  1208.249 2216.920    0.000 2216.920     0.000 3223.183    0.000 3223.183
160.70  5796.715  269.250    0.000  269.250  1200.858 2003.689    0.000 2003.689     0.000 3407.653    0.000 3407.653
160.80  5440.873  269.204    0.000  269.204  1150.369 1787.526    0.000 1787.526     0.000 2875.129    0.000 2875.129
160.90  5769.810  302.574    0.000  302.574   968.702 1958.574    0.000 1958.574     0.000 2880.361    0.000 2880.361
161.00  5717.652  262.720    0.000  262.720  1019.091 2030.651    0.000 2030.651    20.308 3230.098    0.000 3230.098
161.10  5439.917  353.001    0.000  353.001  1039.122 2017.849    0.000 2017.849     0.000 3285.503    0.000 3285.503
161.20  5569.510  323.029    0.000  323.029  1237.023 1894.568    0.000 1894.568     0.000 3082.330    0.000 3082.330
161.30  5407.023  333.503    0.000  333.503  1261.426 1809.839    0.000 1809.839     0.000 3053.076    0.000 3053.076
161.40  5511.343  276.702    0.000  276.702  1207.429 1843.948    0.000 1843.948     0.000 3127.265    0.000 3127.265
161.50  5656.382  261.287    0.000  261.287  1233.879 1828.891    0.000 1828.891     0.000 2997.175    0.000 2997.175
161.60  5671.161  240.329    0.000  240.329  1182.015 1891.132    0.000 1891.132     0.000 2933.645    0.000 2933.645
161.70  5681.284  269.024    0.000  269.024  1233.663 1901.756    0.000 1901.756     0.000 3007.533    0.000 3007.533
161.80  5481.585  309.038    0.000  309.038  1298.963 1840.499    0.000 1840.499    30.159 3114.395    0.000 3114.395
161.90  5586.398  288.828    0.000  288.828  1302.877 1924.416    0.000 1924.416     0.000 3208.604    0.000 3208.604
162.00  5684.766  280.937    0.000  280.937  1381.545 1774.911    0.000 1774.911     0.000 2994.267    0.000 2994.267
162.10  5506.321  258.944    0.000  258.944  1276.457 1742.137    0.000 1742.137    10.053 2999.179    0.000 2999.179
162.20  5440.547  270.659    0.000  270.659  1333.110 1704.496    0.000 1704.496     0.000 3198.155    0.000 3198.155
162.30  5404.272  291.277    0.000  291.277  1309.414 1720.658    0.000 1720.658     0.000 3237.356    0.000 3237.356
162.40  5407.894  279.119    0.000  279.119  1348.437 1830.378    0.000 1830.378     0.000 2767.355    0.000 2767.355
162.50  5480.256  270.928    0.000  270.928  1507.714 1640.832    0.000 1640.832     0.000 2794.602    0.000 2794.602
162.60  5583.379  308.172    0.000  308.172  1468.976 1693.408    0.000 1693.408     0.000 3039.798    0.000 3039.798
162.70  5606.449  296.143    0.000  296.143  1361.669 1825.541    0.000 1825.541     0.000 3274.745    0.000 3274.745
162.80  5567.390  377.004    0.000  377.004  1360.157 1762.713    0.000 1762.713     0.000 3401.925    0.000 3401.925
162.90  5643.364  356.367    0.000  356.367  1184.422 1937.202    0.000 1937.202     0.000 3211.905    0.000 3211.905
163.00  5403.902  405.732    0.000  405.732  1128.911 2022.583    0.000 2022.583     0.000 3160.844    0.000 3160.844
163.10  5359.212  358.790    0.000  358.790  1084.633 2010.204    0.000 2010.204     0.000 3148.071    0.000 3148.071
163.20  5231.607  341.372    0.000  341.372  1050.231 2026.096    0.000 2026.096     0.000 3119.429    0.000 3119.429
163.30  5380.465  352.386    0.000  352.386  1045.116 2136.463    0.000 2136.463     0.000 3331.852    0.000 3331.852
163.40  5430.543  325.905    0.000  325.905  1127.988 2224.884    0.000 2224.884     0.000 3193.727    0.000 3193.727
163.50  5516.544  341.803    0.000  341.803  1095.440 2121.910    0.000 2121.910     0.000 3311.642    0.000 3311.642
163.60  5481.587  333.247    0.000  333.247  1325.690 1976.981    0.000 1976.981     0.000 3497.233    0.000 3497.233
163.70  5449.069  301.129    0.000  301.129  1268.506 1920.944    0.000 1920.944     0.000 3198.747    0.000 3198.747
163.80  5554.387  305.289    0.000  305.289  1109.072 2028.364    0.000 2028.364     0.000 3309.747    0.000 3309.747
163.90  5479.104  287.315    0.000  287.315  1210.266 1944.795    0.000 1944.795     0.000 2894.228    0.000 2894.228
164.00  5497.052  323.356    0.000  323.356  1399.034 1903.100    0.000 1903.100     0.000 3188.187    0.000 3188.187
164.10  5659.775  385.677    0.000  385.677  1545.236 1953.975    0.000 1953.975     9.953 3356.779    0.000 3356.779
164.20  5699.624  298.097    0.000  298.097  1437.067 1588.585    0.000 1588.585     0.000 2895.543    0.000 2895.543
164.30  5573.583  375.698    0.000  375.698  1440.613 1805.023    0.000 1805.023     0.000 3130.496    0.000 3130.496
164.40  5522.084  357.812    0.000  357.812  1321.377 1891.792    0.000 1891.792    20.308 3227.716    0.000 3227.716
164.50  5467.815  420.972    0.000  420.972  1176.756 1992.851    0.000 1992.851    60.521 3231.329    0.000 3231.329
164.60  5718.784  337.154    0.000  337.154  1227.274 1822.591    0.000 1822.591    30.060 3155.819    0.000 3155.819
164.70  5568.810  396.533    0.000  396.533  1186.453 2043.212    0.000 2043.212    89.575 3087.462    0.000 3087.462
164.80  5473.792  384.542    0.000  384.542  1063.426 2093.765    0.000 2093.765     0.000 3106.063    0.000 3106.063
164.90  5548.846  450.170    0.000  450.170  1119.926 2006.732    0.000 2006.732     0.000 3300.800    0.000 3300.800
165.00  5457.380  443.511    0.000  443.511  1100.877 2159.529    0.000 2159.529     0.000 3142.560    0.000 3142.560
165.10  5619.812  394.128    0.000  394.128  1033.913 2229.530    0.000 2229.530     0.000 3394.582    0.000 3394.582
165.20  5456.353  451.260    0.000  451.260  1052.946 2101.623    0.000 2101.623    10.154 3416.907    0.000 3416.907
165.30  5267.805  444.577    0.000  444.577  1067.104 2084.128    0.000 2084.128     0.000 3091.288    0.000 3091.288
165.40  5325.229  472.127    0.000  472.127  1165.606 1918.220    0.000 1918.220     0.000 3111.082    0.000 3111.082
165.50  5360.976  484.833    0.000  484.833  1061.351 1947.422    0.000 1947.422     0.000 3057.610    0.000 3057.610
165.60  5338.313  451.898    0.000  451.898  1038.831 1995.030    0.000 1995.030     0.000 2977.586    0.000 2977.586
165.70  5398.716  422.556    0.000  422.556   894.851 2165.482    0.000 2165.482     0.000 2986.531    0.000 2986.531
165.80  5386.639  382.078    0.000  382.078  1088.719 1990.538    0.000 1990.538     0.000 2995.077    0.000 2995.077
165.90  5475.152  390.415    0.000  390.415  1143.669 2062.964    0.000 2062.964     0.000 3159.138    0.000 3159.138
166.00  5469.170  341.129    0.000  341.129  1194.509 1815.336    0.000 1815.336     0.000 3123.751    0.000 3123.751
166.10  5725.420  234.938    0.000  234.938  1227.536 1589.272    0.000 1589.272     0.000 2875.938    0.000 2875.938
166.20  5760.259  249.402    0.000  249.402  1393.698 1807.247    0.000 1807.247    60.923 3387.444    0.000 3387.444
166.30  5748.986  244.656    0.000  244.656  1206.769 1884.979    0.000 1884.979     0.000 3392.973    0.000 3392.973
166.40  5706.494  239.782    0.000  239.782  1180.096 2220.714    0.000 2220.714     0.000 3824.157    0.000 3824.157
166.50  5686.346  234.702    0.000  234.702  1326.874 1998.814    0.000 1998.814     0.000 3428.965    0.000 3428.965
166.60  5772.622  120.731    0.000  120.731  1630.460 1803.244    0.000 1803.244   301.593 2889.107    0.000 2889.107
166.70  5781.194  164.012    0.000  164.012  1322.926 1902.820    0.000 1902.820    81.231 3121.152    0.000 3121.152
166.80  5779.900  144.974    0.000  144.974  1406.928 1819.620    0.000 1819.620   100.531 2922.585    0.000 2922.585
166.90  5792.017  160.973    0.000  160.973  1533.020 2064.708    0.000 2064.708   160.950 3383.937    0.000 3383.937
167.00  5975.695  121.166    0.000  121.166  1652.067 1738.941    0.000 1738.941   192.924 3293.965    0.000 3293.965
167.10  5931.530  121.594    0.000  121.594  1448.501 1625.749    0.000 1625.749    20.308 2909.135    0.000 2909.135
167.20  5843.746  157.820    0.000  157.820  1597.450 1480.462    0.000 1480.462     0.000 2769.584    0.000 2769.584
167.30  5790.475  192.106    0.000  192.106  1602.052 1492.007    0.000 1492.007    20.308 2940.083    0.000 2940.083
167.40  5692.262  187.796    0.000  187.796  1626.315 1536.842    0.000 1536.842     0.000 2540.673    0.000 2540.673
167.50  5752.011  126.722    0.000  126.722  1628.459 1470.240    0.000 1470.240     0.000 2707.466    0.000 2707.466
167.60  5593.767  130.465    0.000  130.465  1515.588 1429.621    0.000 1429.621     0.000 2531.225    0.000 2531.225
167.70  5642.077  137.130    0.000  137.130  1413.400 1443.060    0.000 1443.060     0.000 2619.882    0.000 2619.882
167.80  5572.548  123.803    0.000  123.803  1620.629 1296.827    0.000 1296.827     0.000 2291.859    0.000 2291.859
167.90  5868.413  128.091    0.000  128.091  1435.258 1448.391    0.000 1448.391     0.000 2671.061    0.000 2671.061
168.00  5571.699  136.619    0.000  136.619  1463.698 1317.323    0.000 1317.323     0.000 2371.583    0.000 2371.583
168.10  5660.225  134.937    0.000  134.937  1274.346 1415.355    0.000 1415.355     0.000 2286.922    0.000 2286.922
168.20  5780.531  209.135    0.000  209.135  1249.775 1607.632    0.000 1607.632     0.000 2532.029    0.000 2532.029
168.30  5515.706  189.502    0.000  189.502  1332.364 1432.496    0.000 1432.496    70.876 2279.489    0.000 2279.489
168.40  5592.239  231.269    0.000  231.269  1277.577 1528.404    0.000 1528.404     0.000 2606.212    0.000 2606.212
168.50  5433.165  235.848    0.000  235.848  1256.829 1427.692    0.000 1427.692     0.000 2554.147    0.000 2554.147
168.60  5340.288  248.098    0.000  248.098  1329.074 1515.839    0.000 1515.839     0.000 2483.471    0.000 2483.471
168.70  5448.852  222.843    0.000  222.843  1394.353 1449.430    0.000 1449.430     0.000 2718.415    0.000 2718.415
168.80  5448.387  213.721    0.000  213.721  1195.700 1672.994    0.000 1672.994     0.000 2514.034    0.000 2514.034
168.90  5434.894  216.826    0.000  216.826  1268.973 1543.862    0.000 1543.862     0.000 2741.338    0.000 2741.338
169.00  5482.209  225.178    0.000  225.178  1260.850 1518.397    0.000 1518.397     0.000 2649.854    0.000 2649.854
169.10  5491.509  172.907    0.000  172.907  1200.533 1506.085    0.000 1506.085     0.000 2226.612    0.000 2226.612
169.20  5448.258  218.637    0.000  218.637  1227.429 1542.021    0.000 1542.021     0.000 2386.062    0.000 2386.062
169.30  5575.845  239.359    0.000  239.359  1273.804 1627.120    0.000 1627.120     0.000 2497.042    0.000 2497.042
169.40  5517.208  259.764    0.000  259.764  1151.266 1486.797    0.000 1486.797     0.000 2636.586    0.000 2636.586
169.50  5505.931  228.733    0.000  228.733  1106.539 1521.993    0.000 1521.993     0.000 2155.127    0.000 2155.127
169.60  5596.106  191.969    0.000  191.969  1056.637 1532.306    0.000 1532.306     0.000 2138.235    0.000 2138.235
169.70  5620.119  249.830    0.000  249.830  1298.544 1500.789    0.000 1500.789     0.000 2486.882    0.000 2486.882
169.80  5714.854  221.857    0.000  221.857  1260.062 1726.827    0.000 1726.827    10.154 2683.129    0.000 2683.129
169.90  5667.667  223.392    0.000  223.392  1223.268 1561.118    0.000 1561.118     0.000 2441.047    0.000 2441.047
170.00  5531.632  226.383    0.000  226.383  1290.763 1631.056    0.000 1631.056     0.000 2635.172    0.000 2635.172
170.10  5432.223  248.876    0.000  248.876  1183.923 1710.620    0.000 1710.620     0.000 2353.385    0.000 2353.385
170.20  5503.211  176.769    0.000  176.769  1310.673 1618.481    0.000 1618.481     0.000 2624.318    0.000 2624.318
170.30  5392.501  168.933    0.000  168.933  1158.146 1600.191    0.000 1600.191     0.000 2370.871    0.000 2370.871
170.40  5314.224  170.553    0.000  170.553  1126.070 1539.787    0.000 1539.787     0.000 2037.307    0.000 2037.307
170.50  5586.738  190.736    0.000  190.736  1227.269 1774.128    0.000 1774.128     0.000 2594.562    0.000 2594.562
170.60  5560.216  189.428    0.000  189.428  1252.711 1759.073    0.000 1759.073    10.154 2721.133    0.000 2721.133
170.70  5572.638  210.336    0.000  210.336  1203.561 1724.535    0.000 1724.535     0.000 2622.611    0.000 2622.611
170.80  5579.550  286.555    0.000  286.555  1099.111 1850.555    0.000 1850.555     0.000 2752.397    0.000 2752.397
170.90  5627.019  231.485    0.000  231.485  1203.577 1604.408    0.000 1604.408    10.154 2737.614    0.000 2737.614
171.00  5439.699  259.350    0.000  259.350  1309.400 1621.890    0.000 1621.890    19.906 2492.422    0.000 2492.422
171.10  5695.868  201.255    0.000  201.255  1359.406 1569.605    0.000 1569.605    20.308 2607.226    0.000 2607.226
171.20  5582.766  226.592    0.000  226.592  1189.508 1783.461    0.000 1783.461    29.858 2622.513    0.000 2622.513
171.30  5591.608  181.100    0.000  181.100  1043.955 1830.366    0.000 1830.366     0.000 2481.966    0.000 2481.966
171.40  5534.933  224.245    0.000  224.245  1012.124 1703.118    0.000 1703.118     0.000 2370.671    0.000 2370.671
171.50  5498.043  235.137    0.000  235.137  1010.540 1564.567    0.000 1564.567     0.000 2204.795    0.000 2204.795
171.60  5465.104  199.184    0.000  199.184  1154.257 1609.606    0.000 1609.606     9.953 2263.706    0.000 2263.706
171.70  5567.514  169.597    0.000  169.597  1221.419 1510.399    0.000 1510.399     0.000 2336.690    0.000 2336.690
171.80  5556.391  213.239    0.000  213.239  1290.766 1467.421    0.000 1467.421    10.154 2394.399    0.000 2394.399
171.90  5476.000  260.688    0.000  260.688  1209.401 1564.577    0.000 1564.577     0.000 2423.858    0.000 2423.858
172.00  5499.253  244.522    0.000  244.522  1371.439 1582.783    0.000 1582.783    10.154 2648.147    0.000 2648.147
172.10  5359.382  307.248    0.000  307.248  1196.094 1608.844    0.000 1608.844     0.000 2652.270    0.000 2652.270
172.20  5739.911  277.383    0.000  277.383  1128.296 1602.707    0.000 1602.707     0.000 2689.670    0.000 2689.670
172.30  5589.335  256.357    0.000  256.357  1294.060 1541.781    0.000 1541.781     0.000 2814.931    0.000 2814.931
172.40  5365.859  388.655    0.000  388.655  1174.383 1633.172    0.000 1633.172     0.000 2729.167    0.000 2729.167
172.50  5451.206  207.566    0.000  207.566  1082.592 1596.234    0.000 1596.234     0.000 2566.916    0.000 2566.916
172.60  5520.768  249.795    0.000  249.795  1070.663 1776.930    0.000 1776.930     0.000 2778.532    0.000 2778.532
172.70  5353.118  360.243    0.000  360.243  1061.279 1747.108    0.000 1747.108     0.000 2497.847    0.000 2497.847
172.80  5399.472  352.419    0.000  352.419  1248.923 1558.349    0.000 1558.349     0.000 2575.862    0.000 2575.862
172.90  5342.491  292.866    0.000  292.866   938.467 1831.852    0.000 1831.852     0.000 2284.617    0.000 2284.617
173.00  5534.536  308.806    0.000  308.806   899.889 1834.711    0.000 1834.711     0.000 2432.907    0.000 2432.907
173.10  5346.847  337.225    0.000  337.225  1231.212 1733.361    0.000 1733.361     0.000 2323.525    0.000 2323.525
173.20  5503.411  335.934    0.000  335.934  1203.956 1566.598    0.000 1566.598     0.000 2486.388    0.000 2486.388
173.30  5280.116  327.536    0.000  327.536  1247.353 1687.005    0.000 1687.005     0.000 2540.570    0.000 2540.570
173.40  5377.104  289.562    0.000  289.562   866.230 1767.854    0.000 1767.854     0.000 2485.486    0.000 2485.486
173.50  5362.047  275.207    0.000  275.207   772.838 1885.188    0.000 1885.188     0.000 2244.404    0.000 2244.404
173.60  5287.473  236.400    0.000  236.400   873.709 1955.495    0.000 1955.495     0.000 2323.729    0.000 2323.729
173.70  5149.646  313.755    0.000  313.755   758.828 1973.174    0.000 1973.174     0.000 2385.552    0.000 2385.552
173.80  5390.879  280.826    0.000  280.826   818.496 2095.884    0.000 2095.884     0.000 2917.970    0.000 2917.970
173.90  5448.101  271.572    0.000  271.572  1017.685 2077.226    0.000 2077.226     0.000 2697.000    0.000 2697.000
174.00  5516.069  319.228    0.000  319.228   977.351 2100.954    0.000 2100.954     0.000 2644.217    0.000 2644.217
174.10  5366.619  231.126    0.000  231.126   986.792 1881.521    0.000 1881.521     0.000 2179.663    0.000 2179.663
174.20  5263.126  265.514    0.000  265.514   988.216 1891.636    0.000 1891.636     0.000 2463.260    0.000 2463.260
174.30  5251.574  314.774    0.000  314.774   856.323 1991.733    0.000 1991.733     0.000 2387.969    0.000 2387.969
174.40  5349.897  292.996    0.000  292.996   817.536 2008.941    0.000 2008.941     0.000 2360.922    0.000 2360.922
174.50  5384.954  302.787    0.000  302.787   816.402 2105.346    0.000 2105.346     0.000 2643.323    0.000 2643.323
174.60  5334.646  322.984    0.000  322.984   864.481 1970.589    0.000 1970.589     0.000 2281.301    0.000 2281.301
174.70  5188.387  320.477    0.000  320.477  1037.108 1925.526    0.000 1925.526     0.000 2899.677    0.000 2899.677
174.80  5219.805  299.483    0.000  299.483   833.440 2009.038    0.000 2009.038     0.000 2852.215    0.000 2852.215
174.90  5286.774  251.675    0.000  251.675   958.219 1979.051    0.000 1979.051     0.000 2649.352    0.000 2649.352
175.00  5364.406  274.683    0.000  274.683  1108.839 1962.920    0.000 1962.920     0.000 2736.905    0.000 2736.905
175.10  5465.267  302.186    0.000  302.186  1131.974 1851.725    0.000 1851.725    20.308 2647.339    0.000 2647.339
175.20  5524.856  237.151    0.000  237.151  1321.174 1567.603    0.000 1567.603   152.308 2725.865    0.000 2725.865
175.30  5622.312  258.452    0.000  258.452  1333.923 1632.148    0.000 1632.148     0.000 2797.540    0.000 2797.540
175.40  5805.187  205.062    0.000  205.062  1362.886 1615.277    0.000 1615.277     0.000 2708.965    0.000 2708.965
175.50  5602.951  191.578    0.000  191.578  1301.229 1422.984    0.000 1422.984     0.000 2630.053    0.000 2630.053
175.60  5521.948  213.447    0.000  213.447  1401.005 1489.894    0.000 1489.894     0.000 2557.768    0.000 2557.768
175.70  5372.167  232.902    0.000  232.902  1230.144 1543.044    0.000 1543.044     0.000 2298.594    0.000 2298.594
175.80  5490.540  165.362    0.000  165.362  1324.141 1602.192    0.000 1602.192    10.154 2691.479    0.000 2691.479
175.90  5572.151  193.036    0.000  193.036  1132.837 1671.052    0.000 1671.052     0.000 2372.285    0.000 2372.285
176.00  5437.134  261.970    0.000  261.970   972.090 1676.471    0.000 1676.471     0.000 2280.803    0.000 2280.803
176.10  5238.840  260.291    0.000  260.291   845.096 1834.364    0.000 1834.364     0.000 2470.710    0.000 2470.710
176.20  5382.984  268.929    0.000  268.929   880.028 1789.354    0.000 1789.354     0.000 2534.347    0.000 2534.347
176.30  5428.459  226.213    0.000  226.213  1032.373 1730.423    0.000 1730.423     0.000 2354.695    0.000 2354.695
176.40  5477.223  206.711    0.000  206.711  1132.233 1675.805    0.000 1675.805     0.000 2394.195    0.000 2394.195
176.50  5224.249  260.399    0.000  260.399  1285.454 1481.215    0.000 1481.215     0.000 2456.830    0.000 2456.830
176.60  5420.686  236.994    0.000  236.994  1308.603 1513.019    0.000 1513.019     0.000 2569.627    0.000 2569.627
176.70  5496.633  249.777    0.000  249.777  1330.733 1616.306    0.000 1616.306    10.154 2915.762    0.000 2915.762
176.80  5399.450  267.668    0.000  267.668  1443.304 1359.198    0.000 1359.198    20.308 2618.184    0.000 2618.184
176.90  5355.187  279.499    0.000  279.499  1478.760 1495.738    0.000 1495.738   132.000 2355.595    0.000 2355.595
177.00  5176.267  264.067    0.000  264.067  1366.621 1523.499    0.000 1523.499    50.769 2578.682    0.000 2578.682
177.10  5196.130  274.157    0.000  274.157  1619.269 1320.372    0.000 1320.372     0.000 2474.925    0.000 2474.925
177.20  5219.583  213.496    0.000  213.496  1382.356 1480.210    0.000 1480.210     0.000 2751.196    0.000 2751.196
177.30  5454.749  217.533    0.000  217.533  1389.752 1532.104    0.000 1532.104    10.154 2538.669    0.000 2538.669
177.40  5341.908  309.267    0.000  309.267  1451.818 1490.542    0.000 1490.542     0.000 2549.929    0.000 2549.929
177.50  5438.607  275.313    0.000  275.313  1555.574 1362.228    0.000 1362.228    20.308 2487.694    0.000 2487.694
177.60  5195.062  292.131    0.000  292.131  1395.000 1606.530    0.000 1606.530    71.077 2527.808    0.000 2527.808
177.70  5453.375  270.894    0.000  270.894  1474.856 1525.276    0.000 1525.276    40.616 2605.725    0.000 2605.725
177.80  5606.427  212.107    0.000  212.107  1513.277 1443.671    0.000 1443.671    60.923 2596.672    0.000 2596.672
177.90  5345.438  187.714    0.000  187.714  1336.695 1463.478    0.000 1463.478    91.385 2550.529    0.000 2550.529
178.00  5233.826  268.055    0.000  268.055  1155.188 1665.684    0.000 1665.684     0.000 2572.545    0.000 2572.545
178.10  5242.797  292.758    0.000  292.758  1296.024 1512.255    0.000 1512.255     0.000 2681.828    0.000 2681.828
178.20  5438.161  238.921    0.000  238.921  1265.306 1562.335    0.000 1562.335    30.462 2438.426    0.000 2438.426
178.30  5270.896  353.391    0.000  353.391  1268.042 1526.591    0.000 1526.591     0.000 2755.111    0.000 2755.111
178.40  5290.645  384.426    0.000  384.426  1430.731 1441.433    0.000 1441.433     0.000 2442.151    0.000 2442.151
178.50  5400.472  292.659    0.000  292.659  1131.794 1614.476    0.000 1614.476     0.000 2582.693    0.000 2582.693
178.60  5413.693  268.598    0.000  268.598  1279.076 1564.163    0.000 1564.163    10.154 2507.590    0.000 2507.590
178.70  5434.793  299.934    0.000  299.934  1277.965 1643.575    0.000 1643.575    20.308 2626.217    0.000 2626.217
178.80  5212.931  312.439    0.000  312.439  1068.200 1722.872    0.000 1722.872    30.462 2256.261    0.000 2256.261
178.90  5311.095  240.151    0.000  240.151  1137.030 1619.370    0.000 1619.370     0.000 2287.928    0.000 2287.928
179.00  5425.703  260.419    0.000  260.419  1237.239 1768.518    0.000 1768.518    30.462 2547.907    0.000 2547.907
179.10  5379.300  311.611    0.000  311.611  1135.345 1799.548    0.000 1799.548    20.308 2517.342    0.000 2517.342
179.20  5394.591  317.631    0.000  317.631  1217.233 1603.198    0.000 1603.198     0.000 2597.362    0.000 2597.362
179.30  5277.167  357.056    0.000  357.056   987.579 1777.907    0.000 1777.907     0.000 2628.326    0.000 2628.326
179.40  5317.217  331.316    0.000  331.316  1023.897 1791.307    0.000 1791.307     0.000 2657.688    0.000 2657.688
179.50  5085.173  415.227    0.000  415.227   967.137 1705.610    0.000 1705.610     0.000 2558.556    0.000 2558.556
179.60  5165.662  292.424    0.000  292.424   895.194 1824.770    0.000 1824.770     0.000 2588.313    0.000 2588.313
179.70  5381.749  261.031    0.000  261.031   962.639 1857.844    0.000 1857.844     0.000 2812.509    0.000 2812.509
179.80  5265.393  296.007    0.000  296.007  1061.471 1783.353    0.000 1783.353     0.000 2704.136    0.000 2704.136
179.90  5440.616  223.354    0.000  223.354  1106.763 1878.895    0.000 1878.895     0.000 2757.115    0.000 2757.115
180.00  5540.191  226.622    0.000  226.622  1103.936 1724.936    0.000 1724.936     0.000 2763.248    0.000 2763.248
180.10  5422.642  255.011    0.000  255.011  1209.813 1676.043    0.000 1676.043     0.000 2554.843    0.000 2554.843
180.20  5249.181  321.307    0.000  321.307  1072.495 1744.469    0.000 1744.469     0.000 2615.263    0.000 2615.263
180.30  5470.506  239.173    0.000  239.173  1081.663 1730.720    0.000 1730.720     0.000 2617.376    0.000 2617.376
180.40  5434.418  186.231    0.000  186.231  1247.237 1505.140    0.000 1505.140     0.000 2444.664    0.000 2444.664
180.50  5518.302  201.086    0.000  201.086  1404.425 1549.569    0.000 1549.569     0.000 2992.164    0.000 2992.164
180.60  5445.323  187.882    0.000  187.882  1508.620 1378.813    0.000 1378.813     0.000 2709.261    0.000 2709.261
180.70  5442.751  220.613    0.000  220.613  1533.829 1384.345    0.000 1384.345    20.308 2744.544    0.000 2744.544
180.80  5327.024  200.383    0.000  200.383  1638.945 1334.318    0.000 1334.318     9.953 2689.959    0.000 2689.959
180.90  5424.284  217.046    0.000  217.046  1315.682 1489.047    0.000 1489.047     0.000 2698.496    0.000 2698.496
181.00  5447.757  147.488    0.000  147.488  1428.558 1524.580    0.000 1524.580     0.000 2671.650    0.000 2671.650
181.10  5531.235  167.399    0.000  167.399  1597.399 1301.212    0.000 1301.212     0.000 2796.425    0.000 2796.425
181.20  5567.292  172.393    0.000  172.393  1525.727 1319.765    0.000 1319.765     0.000 2981.311    0.000 2981.311
181.30  5642.961  230.218    0.000  230.218  1475.303 1527.193    0.000 1527.193     0.000 2810.401    0.000 2810.401
181.40  5579.051  167.112    0.000  167.112  1482.900 1401.091    0.000 1401.091    60.319 3064.236    0.000 3064.236
181.50  5579.430  217.956    0.000  217.956  1635.766 1404.793    0.000 1404.793     0.000 3038.811    0.000 3038.811
181.60  5434.796  176.774    0.000  176.774  1383.602 1430.760    0.000 1430.760     0.000 2539.750    0.000 2539.750
181.70  5468.761  205.343    0.000  205.343  1182.125 1679.720    0.000 1679.720     0.000 2690.157    0.000 2690.157
181.80  5425.558  267.896    0.000  267.896  1282.553 1543.962    0.000 1543.962     0.000 2853.218    0.000 2853.218
181.90  5401.500  265.440    0.000  265.440  1402.867 1665.446    0.000 1665.446     0.000 2743.241    0.000 2743.241
182.00  5609.542  164.572    0.000  164.572  1550.849 1444.400    0.000 1444.400     0.000 2864.081    0.000 2864.081
182.10  5563.197  192.975    0.000  192.975  1317.889 1593.762    0.000 1593.762     0.000 2746.944    0.000 2746.944
182.20  5520.036  199.593    0.000  199.593  1259.153 1464.280    0.000 1464.280     0.000 2728.848    0.000 2728.848
182.30  5609.308  283.238    0.000  283.238  1189.425 1504.046    0.000 1504.046     0.000 2620.783    0.000 2620.783
182.40  5443.366  282.618    0.000  282.618  1410.772 1248.719    0.000 1248.719     0.000 2552.724    0.000 2552.724
182.50  5509.515  348.720    0.000  348.720  1502.572 1358.485    0.000 1358.485     0.000 2666.838    0.000 2666.838
182.60  5545.856  285.932    0.000  285.932  1369.067 1262.345    0.000 1262.345     0.000 2410.278    0.000 2410.278
182.70  5562.537  270.972    0.000  270.972  1241.396 1672.700    0.000 1672.700     0.000 2754.301    0.000 2754.301
182.80  5599.428  217.185    0.000  217.185  1216.794 1566.069    0.000 1566.069     0.000 2626.813    0.000 2626.813
182.90  5540.744  262.811    0.000  262.811  1254.759 1583.874    0.000 1583.874     0.000 2546.494    0.000 2546.494
183.00  5722.174  247.701    0.000  247.701  1418.062 1437.403    0.000 1437.403     0.000 2640.094    0.000 2640.094
183.10  5491.935  243.859    0.000  243.859  1311.236 1494.506    0.000 1494.506     0.000 2582.896    0.000 2582.896
183.20  5499.381  262.335    0.000  262.335  1575.893 1336.003    0.000 1336.003     0.000 2699.108    0.000 2699.108
183.30  5467.932  228.785    0.000  228.785  1491.285 1424.253    0.000 1424.253     0.000 2636.582    0.000 2636.582
183.40  5407.209  189.192    0.000  189.192  1111.831 1545.952    0.000 1545.952     0.000 2496.934    0.000 2496.934
183.50  5511.950  157.989    0.000  157.989  1212.836 1717.588    0.000 1717.588     0.000 2615.861    0.000 2615.861
183.60  5353.390  231.576    0.000  231.576  1096.484 1632.203    0.000 1632.203     0.000 2239.761    0.000 2239.761
183.70  5472.685  229.553    0.000  229.553  1035.507 1913.076    0.000 1913.076     0.000 2592.544    0.000 2592.544
183.80  5429.995  211.762    0.000  211.762   870.591 1866.793    0.000 1866.793     0.000 2431.891    0.000 2431.891
183.90  5409.251  222.370    0.000  222.370  1021.782 1696.278    0.000 1696.278     0.000 2375.283    0.000 2375.283
184.00  5491.164  229.539    0.000  229.539  1041.462 1680.555    0.000 1680.555     0.000 2485.575    0.000 2485.575
184.10  5511.072  253.815    0.000  253.815  1028.188 1745.398    0.000 1745.398     0.000 2085.856    0.000 2085.856
184.20  5482.766  209.971    0.000  209.971   913.910 1757.570    0.000 1757.570     0.000 2385.344    0.000 2385.344
184.30  5528.303  217.100    0.000  217.100  1145.074 1570.297    0.000 1570.297     0.000 2270.222    0.000 2270.222
184.40  5590.686  186.481    0.000  186.481   993.074 1718.880    0.000 1718.880     0.000 2275.354    0.000 2275.354
184.50  5685.970  194.800    0.000  194.800  1192.551 1557.682    0.000 1557.682    40.212 2217.849    0.000 2217.849
184.60  5553.378  286.435    0.000  286.435  1048.300 1632.434    0.000 1632.434     0.000 2284.302    0.000 2284.302
184.70  5533.105  230.978    0.000  230.978  1185.673 1554.056    0.000 1554.056   120.637 2196.732    0.000 2196.732
184.80  5485.995  223.414    0.000  223.414  1114.162 1509.265    0.000 1509.265    70.171 2121.940    0.000 2121.940
184.90  5460.022  271.612    0.000  271.612  1168.937 1487.338    0.000 1487.338   130.690 2155.009    0.000 2155.009
185.00  5326.735  248.926    0.000  248.926   995.155 1667.594    0.000 1667.594    40.012 2134.307    0.000 2134.307
185.10  5392.397  234.530    0.000  234.530  1255.200 1443.415    0.000 1443.415     0.000 2295.463    0.000 2295.463
185.20  5456.378  212.338    0.000  212.338  1104.134 1544.706    0.000 1544.706    10.053 2124.145    0.000 2124.145
185.30  5475.802  248.123    0.000  248.123  1018.074 1610.943    0.000 1610.943     0.000 2310.537    0.000 2310.537
185.40  5363.463  248.471    0.000  248.471  1079.845 1667.781    0.000 1667.781     0.000 2297.056    0.000 2297.056
185.50  5472.791  179.419    0.000  179.419  1007.822 1673.150    0.000 1673.150     0.000 2287.411    0.000 2287.411
185.60  5308.619  211.850    0.000  211.850  1032.956 1645.735    0.000 1645.735     0.000 2410.466    0.000 2410.466
185.70  5377.571  214.056    0.000  214.056   929.897 1717.576    0.000 1717.576     0.000 2149.185    0.000 2149.185
185.80  5713.594  160.857    0.000  160.857  1086.863 1597.574    0.000 1597.574     0.000 2416.802    0.000 2416.802
185.90  5511.959  192.814    0.000  192.814   999.586 1711.140    0.000 1711.140     0.000 2392.975    0.000 2392.975
186.00  5490.849  214.934    0.000  214.934  1006.019 1763.528    0.000 1763.528     0.000 2456.605    0.000 2456.605
186.10  5485.744  163.554    0.000  163.554  1131.878 1810.866    0.000 1810.866     0.000 2671.057    0.000 2671.057
186.20  5574.961  159.329    0.000  159.329   862.500 1797.056    0.000 1797.056     0.000 2639.684    0.000 2639.684
186.30  5532.317  182.632    0.000  182.632  1017.052 1759.952    0.000 1759.952     0.000 2462.544    0.000 2462.544
186.40  5390.751  193.239    0.000  193.239   902.525 1754.250    0.000 1754.250     0.000 2330.741    0.000 2330.741
186.50  5471.214  179.195    0.000  179.195   913.547 1604.673    0.000 1604.673     0.000 2245.095    0.000 2245.095
186.60  5427.970  181.609    0.000  181.609   980.914 1734.849    0.000 1734.849     0.000 2389.560    0.000 2389.560
186.70  5291.860  274.945    0.000  274.945  1003.994 1710.926    0.000 1710.926    10.154 2499.442    0.000 2499.442
186.80  5602.786  190.922    0.000  190.922   933.292 1840.373    0.000 1840.373     0.000 2573.836    0.000 2573.836
186.90  5270.030  236.753    0.000  236.753  1044.937 1725.461    0.000 1725.461     0.000 2686.744    0.000 2686.744
187.00  5322.018  262.796    0.000  262.796  1133.849 1687.568    0.000 1687.568     0.000 2184.586    0.000 2184.586
187.10  5431.574  261.981    0.000  261.981   934.431 1874.881    0.000 1874.881     0.000 2503.663    0.000 2503.663
187.20  5347.183  248.453    0.000  248.453   921.620 1831.279    0.000 1831.279     0.000 2313.157    0.000 2313.157
187.30  5507.892  199.271    0.000  199.271  1069.380 1862.205    0.000 1862.205     0.000 2317.987    0.000 2317.987
187.40  5519.852  132.701    0.000  132.701   923.482 1837.995    0.000 1837.995     0.000 2524.683    0.000 2524.683
187.50  5407.215  200.103    0.000  200.103   646.412 1738.783    0.000 1738.783     0.000 2018.594    0.000 2018.594
187.60  5428.243  186.643    0.000  186.643   775.414 1604.295    0.000 1604.295     0.000 1896.347    0.000 1896.347
187.70  5163.041  177.160    0.000  177.160   804.689 1643.100    0.000 1643.100    10.053 2305.707    0.000 2305.707
187.80  5401.408  166.364    0.000  166.364   896.457 1833.795    0.000 1833.795     0.000 2593.628    0.000 2593.628
187.90  5399.044  180.964    0.000  180.964   891.808 1817.995    0.000 1817.995     0.000 2438.726    0.000 2438.726
188.00  5514.490  158.713    0.000  158.713   724.013 1946.067    0.000 1946.067     0.000 2515.626    0.000 2515.626
188.10  5701.431  143.109    0.000  143.109   878.482 1985.798    0.000 1985.798     0.000 2551.608    0.000 2551.608
188.20  5594.075  200.173    0.000  200.173   728.425 2051.022    0.000 2051.022     0.000 2830.409    0.000 2830.409
188.30  5459.979  245.852    0.000  245.852   849.505 2088.108    0.000 2088.108     0.000 2862.775    0.000 2862.775
188.40  5355.910  229.622    0.000  229.622   901.995 1955.375    0.000 1955.375    20.308 2628.832    0.000 2628.832
188.50  5432.462  217.407    0.000  217.407   753.057 1898.410    0.000 1898.410    40.616 2635.856    0.000 2635.856
188.60  5487.144  218.378    0.000  218.378   855.624 1935.403    0.000 1935.403    60.923 2649.846    0.000 2649.846
188.70  5654.451  206.318    0.000  206.318   908.890 1980.917    0.000 1980.917     0.000 2581.675    0.000 2581.675
188.80  5480.936  220.984    0.000  220.984   897.635 1985.837    0.000 1985.837   233.539 2562.073    0.000 2562.073
188.90  5563.210  265.191    0.000  265.191   749.702 2035.202    0.000 2035.202    40.616 2649.130   30.462 2618.668
189.00  5351.588  294.746    0.000  294.746   813.160 1882.975    0.000 1882.975    91.385 2515.120    0.000 2515.120
189.10  5519.295  297.922    0.000  297.922   752.437 1882.517    0.000 1882.517   233.539 2341.911    0.000 2341.911
189.20  5440.976  298.140    0.000  298.140   787.233 1893.728    0.000 1893.728   101.539 2477.836    0.000 2477.836
189.30  5421.887  299.608    0.000  299.608   847.748 1856.024    0.000 1856.024   132.000 2514.013    0.000 2514.013
189.40  5216.240  410.344    0.000  410.344   898.467 1811.273    0.000 1811.273   192.319 2489.889  101.539 2388.350
189.50  5322.255  250.586    0.000  250.586  1010.057 1691.138    0.000 1691.138    90.579 2501.948  110.584 2391.364
189.60  5518.601  321.219    0.000  321.219   996.172 1844.279    0.000 1844.279    20.107 2593.347  192.924 2400.423
189.70  5376.699  333.498    0.000  333.498   779.698 1896.245    0.000 1896.245    50.769 2574.949    0.000 2574.949
189.80  5551.939  276.116    0.000  276.116   903.471 1769.893    0.000 1769.893     0.000 2692.375   10.154 2682.221
189.90  5606.001  287.243    0.000  287.243  1067.841 1715.312    0.000 1715.312    91.385 2819.240    0.000 2819.240
190.00  5493.420  331.950    0.000  331.950  1055.732 1807.792    0.000 1807.792    71.077 2594.041    0.000 2594.041
190.10  5551.767  256.812    0.000  256.812   837.076 1876.525    0.000 1876.525    20.308 2571.928    0.000 2571.928
190.20  5543.401  307.277    0.000  307.277   683.719 2080.286    0.000 2080.286     0.000 2571.824    0.000 2571.824
190.30  5444.791  297.170    0.000  297.170   936.500 2087.719    0.000 2087.719     0.000 3048.659    0.000 3048.659
190.40  5628.592  311.109    0.000  311.109   826.859 2062.263    0.000 2062.263     0.000 2971.956    0.000 2971.956
190.50  5623.265  305.451    0.000  305.451   884.519 2156.683    0.000 2156.683     0.000 2947.926    0.000 2947.926
190.60  5405.340  330.891    0.000  330.891   876.487 1904.197    0.000 1904.197     0.000 2855.735    0.000 2855.735
190.70  5369.427  357.545    0.000  357.545   862.636 1980.042    0.000 1980.042     0.000 2890.324    0.000 2890.324
190.80  5485.441  358.927    0.000  358.927   994.769 2017.859    0.000 2017.859     0.000 3137.839    0.000 3137.839
190.90  5539.765  241.952    0.000  241.952   894.963 2084.592    0.000 2084.592    20.106 3153.806    0.000 3153.806
191.00  5561.857  247.977    0.000  247.977  1166.915 1733.541    0.000 1733.541   171.205 2981.089   10.053 2971.036
191.10  5537.312  327.888    0.000  327.888  1447.532 1735.978    0.000 1735.978   361.911 2838.626    0.000 2838.626
191.20  5495.825  314.496    0.000  314.496  1067.488 2037.175    0.000 2037.175   171.507 3014.460    0.000 3014.460
191.30  5485.638  392.346    0.000  392.346  1026.088 2033.072    0.000 2033.072   456.320 3062.231  355.386 2706.846
191.40  5270.152  348.271    0.000  348.271   996.262 2087.646    0.000 2087.646   111.290 3207.500    0.000 3207.500
191.50  5580.269  343.393    0.000  343.393   867.033 2175.391    0.000 2175.391    60.319 3320.383    0.000 3320.383
191.60  5738.544  225.750    0.000  225.750  1240.977 1929.703    0.000 1929.703   446.670 3141.246    0.000 3141.246
191.70  5481.979  334.507    0.000  334.507  1027.787 2257.549    0.000 2257.549   272.643 3124.561    0.000 3124.561
191.80  5477.183  352.155    0.000  352.155  1097.570 2274.660    0.000 2274.660    81.231 3607.825    0.000 3607.825
191.90  5284.525  325.609    0.000  325.609   864.332 2057.197    0.000 2057.197    20.308 3153.614    0.000 3153.614
192.00  5314.398  420.311    0.000  420.311   831.576 2197.955    0.000 2197.955     0.000 3116.924    0.000 3116.924
192.10  5511.228  397.778    0.000  397.778   970.445 2130.208    0.000 2130.208    10.154 3325.224    0.000 3325.224
192.20  5589.908  417.876    0.000  417.876  1124.306 2226.377    0.000 2226.377   264.001 3331.045    0.000 3331.045
192.30  5562.588  400.276    0.000  400.276  1203.423 1952.780    0.000 1952.780   222.075 3253.627    0.000 3253.627
192.40  5458.266  432.350    0.000  432.350  1064.745 1987.841    0.000 1987.841   181.762 2869.490    0.000 2869.490
192.50  5346.593  403.468    0.000  403.468  1163.690 1798.180    0.000 1798.180    50.669 3063.931    0.000 3063.931
192.60  5421.565  395.445    0.000  395.445  1038.218 2019.362    0.000 2019.362    60.520 3169.193    0.000 3169.193
192.70  5354.056  428.988    0.000  428.988  1196.253 1635.502    0.000 1635.502     0.000 3087.864    0.000 3087.864
192.80  5405.431  393.090    0.000  393.090  1153.526 1676.233    0.000 1676.233    10.154 2946.112    0.000 2946.112
192.90  5485.419  349.840    0.000  349.840  1141.212 1756.763    0.000 1756.763     0.000 3159.849    0.000 3159.849
193.00  5494.718  361.175    0.000  361.175  1143.198 1863.440    0.000 1863.440    60.923 3216.443    0.000 3216.443
193.10  5530.713  365.906    0.000  365.906  1129.144 1817.388    0.000 1817.388     0.000 3131.002    0.000 3131.002
193.20  5432.630  385.830    0.000  385.830   968.078 2076.474    0.000 2076.474     0.000 3045.038    0.000 3045.038
193.30  5429.606  380.221    0.000  380.221   906.753 2045.681    0.000 2045.681     0.000 3201.162    0.000 3201.162
193.40  5570.941  319.460    0.000  319.460  1087.299 1876.047    0.000 1876.047     0.000 3119.926    0.000 3119.926
193.50  5505.053  353.580    0.000  353.580  1032.288 2011.152    0.000 2011.152     0.000 3272.543    0.000 3272.543
193.60  5357.766  311.644    0.000  311.644   950.295 1961.181    0.000 1961.181     0.000 3081.831    0.000 3081.831
193.70  5338.430  390.687    0.000  390.687  1084.532 1760.580    0.000 1760.580     0.000 3051.774    0.000 3051.774
193.80  5341.864  368.298    0.000  368.298   997.066 1849.852    0.000 1849.852     0.000 2999.589    0.000 2999.589
193.90  5417.205  434.060    0.000  434.060  1103.122 1917.406    0.000 1917.406     0.000 3277.868    0.000 3277.868
194.00  5437.334  421.945    0.000  421.945  1155.615 1983.428    0.000 1983.428     0.000 3367.850    0.000 3367.850
194.10  5492.856  300.475    0.000  300.475  1088.480 1959.355    0.000 1959.355     0.000 3157.415    0.000 3157.415
194.20  5582.686  347.211    0.000  347.211   982.796 2090.898    0.000 2090.898     0.000 3427.951    0.000 3427.951
194.30  5511.364  364.964    0.000  364.964  1050.372 2001.108    0.000 2001.108     0.000 3604.098    0.000 3604.098
194.40  5498.929  341.321    0.000  341.321  1038.903 2198.899    0.000 2198.899     0.000 3726.437    0.000 3726.437
194.50  5479.513  427.458    0.000  427.458  1010.412 1899.307    0.000 1899.307     0.000 3343.615    0.000 3343.615
194.60  5554.251  457.859    0.000  457.859  1153.315 2051.215    0.000 2051.215    50.769 3357.888    0.000 3357.888
194.70  5598.700  360.720    0.000  360.720   934.156 2106.950    0.000 2106.950     0.000 3262.893    0.000 3262.893
194.80  5747.272  411.408    0.000  411.408  1243.876 1840.952    0.000 1840.952    30.462 2952.146    0.000 2952.146
194.90  5555.668  365.743    0.000  365.743  1291.346 1755.868    0.000 1755.868    69.971 3356.990    0.000 3356.990
195.00  5618.147  361.061    0.000  361.061  1415.503 1572.123    0.000 1572.123    30.462 3045.235    0.000 3045.235
195.10  5688.274  366.095    0.000  366.095  1364.790 1808.304    0.000 1808.304    20.308 2937.963    0.000 2937.963
195.20  5502.743  386.788    0.000  386.788  1300.473 1675.269    0.000 1675.269    29.858 2952.943    0.000 2952.943
195.30  5440.229  431.611    0.000  431.611  1218.775 1808.142    0.000 1808.142    10.053 3369.560    0.000 3369.560
195.40  5427.122  402.910    0.000  402.910  1128.804 1972.202    0.000 1972.202    39.912 3277.571    0.000 3277.571
195.50  5543.868  345.903    0.000  345.903  1300.553 1893.481    0.000 1893.481   110.183 3291.236    0.000 3291.236
195.60  5653.541  305.947    0.000  305.947  1247.065 1847.555    0.000 1847.555     0.000 3291.733    0.000 3291.733
195.70  5595.899  321.863    0.000  321.863  1138.406 2019.229    0.000 2019.229    20.308 3317.381    0.000 3317.381
195.80  5750.843  297.748    0.000  297.748  1475.435 1987.805    0.000 1987.805    20.308 3833.409    0.000 3833.409
195.90  5880.553  187.872    0.000  187.872  1435.823 2164.959    0.000 2164.959    20.308 3730.161    0.000 3730.161
196.00  5702.131  266.092    0.000  266.092  1497.242 2116.949    0.000 2116.949   334.776 3452.583    0.000 3452.583
196.10  5682.080  206.480    0.000  206.480  1373.570 2070.106    0.000 2070.106   253.847 3692.662    0.000 3692.662
196.20  5569.478  267.422    0.000  267.422  1400.967 2157.414    0.000 2157.414    60.822 3520.765    0.000 3520.765
196.30  5590.486  259.837    0.000  259.837   979.871 2315.136    0.000 2315.136    30.462 3467.793    0.000 3467.793
196.40  5591.303  355.437    0.000  355.437   911.825 2384.856    0.000 2384.856    60.923 3723.537    0.000 3723.537
196.50  5540.489  261.116    0.000  261.116  1399.019 2119.806    0.000 2119.806   502.655 3438.514    0.000 3438.514
196.60  5634.007  241.200    0.000  241.200  1300.712 1971.856    0.000 1971.856   404.039 2924.787    0.000 2924.787
196.70  5626.866  319.196    0.000  319.196  1481.224 1716.712    0.000 1716.712   494.517 2526.288    0.000 2526.288
196.80  5589.569  258.172    0.000  258.172  1605.470 1654.134    0.000 1654.134   372.267 3203.157    0.000 3203.157
196.90  5544.852  258.824    0.000  258.824  1641.717 1737.020    0.000 1737.020   723.723 2656.585    0.000 2656.585
197.00  5451.283  261.488    0.000  261.488  1667.311 1619.642    0.000 1619.642   656.374 2655.963    0.000 2655.963
197.10  5578.930  277.177    0.000  277.177  1587.102 1651.030    0.000 1651.030   787.467 2632.939    0.000 2632.939
197.20  5460.116  248.337    0.000  248.337  1748.533 1786.774    0.000 1786.774   634.353 2773.502    0.000 2773.502
197.30  5455.114  253.575    0.000  253.575  1488.923 1676.538    0.000 1676.538   812.210 2644.711    0.000 2644.711
197.40  5548.667  279.818    0.000  279.818  1674.476 1665.167    0.000 1665.167   787.770 2743.538    0.000 2743.538
197.50  5664.834  198.245    0.000  198.245  1997.854 1408.225    0.000 1408.225  1254.244 2595.241    0.000 2595.241
197.60  5634.416  260.149    0.000  260.149  1818.706 1524.796    0.000 1524.796  1029.952 2875.130    0.000 2875.130
197.70  5487.013  304.953    0.000  304.953  1674.494 1749.369    0.000 1749.369   796.614 2850.596    0.000 2850.596
197.80  5636.734  223.625    0.000  223.625  1709.382 1702.680    0.000 1702.680  1030.959 2856.423    0.000 2856.423
197.90  5674.759  190.855    0.000  190.855  1913.012 1774.449    0.000 1774.449   849.096 3227.486    0.000 3227.486
198.00  5748.515  234.552    0.000  234.552  1778.297 1891.633    0.000 1891.633   608.628 3179.448    0.000 3179.448
198.10  5626.314  310.009    0.000  310.009  1616.499 1879.583    0.000 1879.583   353.173 2949.822    0.000 2949.822
198.20  5575.525  349.786    0.000  349.786  1561.958 1775.220    0.000 1775.220   250.126 3098.113    0.000 3098.113
198.30  5587.297  262.645    0.000  262.645  1699.535 1704.807    0.000 1704.807   755.698 3026.227    0.000 3026.227
198.40  5698.692  149.382    0.000  149.382  1854.861 1317.443    0.000 1317.443   811.807 2304.810    0.000 2304.810
198.50  5805.072  177.768    0.000  177.768  1952.989 1571.525    0.000 1571.525   997.171 2904.383    0.000 2904.383
198.60  5851.919  265.972    0.000  265.972  1907.046 1691.097    0.000 1691.097   868.195 2901.562    0.000 2901.562
198.70  5708.110  302.841    0.000  302.841  1876.911 1589.270    0.000 1589.270   583.382 2932.422    0.000 2932.422
198.80  5768.379  274.830    0.000  274.830  1779.611 1665.952    0.000 1665.952   442.639 3145.452    0.000 3145.452
198.90  5666.180  291.790    0.000  291.790  1588.482 1918.288    0.000 1918.288   261.080 3041.499    0.000 3041.499
199.00  5864.720  257.859    0.000  257.859  1311.785 2176.227    0.000 2176.227   432.485 3605.494    0.000 3605.494
199.10  5873.822  235.704    0.000  235.704  1514.976 2136.899    0.000 2136.899   443.547 3594.338    0.000 3594.338
199.20  5719.997  298.557    0.000  298.557  1419.338 2203.290    0.000 2203.290   311.948 3541.555    0.000 3541.555
199.30  5852.024  276.475    0.000  276.475  1352.392 2195.427    0.000 2195.427    69.971 3770.469    0.000 3770.469
199.40  5575.887  410.629    0.000  410.629  1191.777 2284.016    0.000 2284.016   100.532 3460.131    0.000 3460.131
199.50  5509.492  346.673    0.000  346.673  1172.851 2187.195    0.000 2187.195    40.314 3714.661    0.000 3714.661
199.60  5717.458  332.414    0.000  332.414  1250.825 2341.203    0.000 2341.203   464.962 3552.519    0.000 3552.519
199.70  5799.601  320.563    0.000  320.563  1401.954 2374.513    0.000 2374.513   552.120 3556.338    0.000 3556.338
199.80  5847.146  326.952    0.000  326.952  1720.507 2052.697    0.000 2052.697  1033.176 3418.707    0.000 3418.707
199.90  5892.948  332.195    0.000  332.195  1780.918 2143.426    0.000 2143.426  1280.074 2942.091    0.000 2942.091
200.00  5941.545  361.336    0.000  361.336  1496.027 2328.063    0.000 2328.063  1078.407 3139.726    0.000 3139.726
200.10  5637.044  368.815    0.000  368.815  1230.428 2508.474    0.000 2508.474   804.554 3476.218    0.000 3476.218
200.20  5544.360  400.485    0.000  400.485  1370.149 2398.608    0.000 2398.608   768.873 3392.366    0.000 3392.366
200.30  5551.796  375.454    0.000  375.454  1582.820 2204.323    0.000 2204.323   891.324 3209.998    0.000 3209.998
200.40  5530.753  356.701    0.000  356.701  1354.986 2395.103    0.000 2395.103   433.090 3528.186    0.000 3528.186
200.50  5536.867  328.438    0.000  328.438  1465.594 2163.381    0.000 2163.381   594.242 3427.956    0.000 3427.956
200.60  5637.175  374.177    0.000  374.177  1249.273 2153.815    0.000 2153.815   334.977 3528.588    0.000 3528.588
200.70  5774.424  422.886    0.000  422.886  1286.704 2307.290    0.000 2307.290   253.746 3328.637    0.000 3328.637
200.80  5708.790  330.271    0.000  330.271  1242.689 2260.775    0.000 2260.775    70.675 3639.475    0.000 3639.475
200.90  5680.691  363.303    0.000  363.303  1346.889 1969.933    0.000 1969.933   270.732 3538.640    0.000 3538.640
201.00  5556.320  395.386    0.000  395.386  1395.215 2195.479    0.000 2195.479   161.555 3710.754    0.000 3710.754
201.10  5609.001  367.096    0.000  367.096  1384.131 2293.890    0.000 2293.890    80.425 3964.796    0.000 3964.796
201.20  5593.377  317.901    0.000  317.901  1160.076 2371.058    0.000 2371.058    10.053 3933.729    0.000 3933.729
201.30  5721.106  266.774    0.000  266.774  1462.033 2142.438    0.000 2142.438   202.876 3837.837    0.000 3837.837
201.40  5560.513  288.246    0.000  288.246  1143.467 2167.813    0.000 2167.813    40.212 3888.807    0.000 3888.807
201.50  5533.474  370.933    0.000  370.933  1108.429 2399.260    0.000 2399.260     0.000 3967.297    0.000 3967.297
201.60  5576.243  290.747    0.000  290.747  1201.836 2389.917    0.000 2389.917   140.743 3683.604    0.000 3683.604
201.70  5642.325  230.207    0.000  230.207  1291.371 1927.793    0.000 1927.793   262.590 3555.937    0.000 3555.937
201.80  5601.116  182.393    0.000  182.393  1404.778 1854.269    0.000 1854.269   282.293 3459.719    0.000 3459.719
201.90  5778.182  198.654    0.000  198.654  1489.889 2046.047    0.000 2046.047   487.386 3635.260    0.000 3635.260
202.00  5660.140  170.996    0.000  170.996  1479.330 1981.410    0.000 1981.410   466.675 3279.371    0.000 3279.371
202.10  5604.822  190.001    0.000  190.001  1197.672 2045.724    0.000 2045.724   355.083 3349.744    0.000 3349.744
202.20  5560.975  193.394    0.000  193.394  1605.170 1771.134    0.000 1771.134   365.338 3317.179    0.000 3317.179
202.30  5640.525  167.069    0.000  167.069  1750.181 1832.479    0.000 1832.479   619.286 3639.984    0.000 3639.984
202.40  5621.432  139.603    0.000  139.603  1415.429 2088.012    0.000 2088.012   202.374 4033.870    0.000 4033.870
202.50  5534.937  166.708    0.000  166.708  1481.764 1721.114    0.000 1721.114     0.000 3243.177    0.000 3243.177
202.60  5640.999  193.474    0.000  193.474  1569.268 1612.733    0.000 1612.733     0.000 3324.017    0.000 3324.017
202.70  5551.802  156.822    0.000  156.822  1254.753 1769.624    0.000 1769.624     0.000 3118.021    0.000 3118.021
202.80  5445.820  210.378    0.000  210.378  1048.364 1884.573    0.000 1884.573     0.000 2782.146    0.000 2782.146
202.90  5594.515  179.666    0.000  179.666  1132.065 1681.719    0.000 1681.719     0.000 2555.243    0.000 2555.243
203.00  5661.649  215.300    0.000  215.300   991.276 2414.507    0.000 2414.507     0.000 3391.974    0.000 3391.974
203.10  5554.458  323.502    0.000  323.502  1203.897 2005.284    0.000 2005.284     0.000 3435.616    0.000 3435.616
203.20  5627.482  288.376    0.000  288.376  1233.745 2047.693    0.000 2047.693     0.000 3545.095    0.000 3545.095
203.30  5587.962  298.797    0.000  298.797  1323.674 2081.746    0.000 2081.746     0.000 3290.422    0.000 3290.422
203.40  5666.065  242.123    0.000  242.123  1145.824 1846.430    0.000 1846.430     0.000 2954.448    0.000 2954.448
203.50  5632.050  244.595    0.000  244.595  1246.560 1769.576    0.000 1769.576    10.053 2938.270    0.000 2938.270
203.60  5681.596  244.941    0.000  244.941  1063.139 1940.006    0.000 1940.006    20.106 3009.153    0.000 3009.153
203.70  5647.885  244.547    0.000  244.547   863.610 1784.348    0.000 1784.348     0.000 2461.038    0.000 2461.038
203.80  5456.742  312.262    0.000  312.262   998.366 1706.737    0.000 1706.737     0.000 2799.412    0.000 2799.412
203.90  5507.775  330.160    0.000  330.160   829.195 1792.861    0.000 1792.861     0.000 2454.502    0.000 2454.502
204.00  5616.360  301.112    0.000  301.112   768.440 2218.438    0.000 2218.438     0.000 2916.335    0.000 2916.335
204.10  5591.619  260.618    0.000  260.618   863.647 2160.997    0.000 2160.997     0.000 2880.757    0.000 2880.757
204.20  5635.767  346.101    0.000  346.101  1102.048 1965.760    0.000 1965.760     0.000 3124.558    0.000 3124.558
204.30  5391.271  434.864    0.000  434.864  1113.756 1829.270    0.000 1829.270    40.515 2990.550    0.000 2990.550
204.40  5656.279  409.411    0.000  409.411  1059.844 1720.190    0.000 1720.190     0.000 2827.086    0.000 2827.086
204.50  5550.212  429.671    0.000  429.671  1098.392 1678.056    0.000 1678.056    10.053 2541.879    0.000 2541.879
204.60  5398.442  415.153    0.000  415.153  1201.484 1721.195    0.000 1721.195    50.769 2776.412    0.000 2776.412
204.70  5387.763  454.093    0.000  454.093  1311.398 1670.041    0.000 1670.041   140.844 2803.641    0.000 2803.641
204.80  5519.490  404.820    0.000  404.820  1389.767 1695.238    0.000 1695.238   261.582 2577.245    0.000 2577.245
204.90  5235.641  518.248    0.000  518.248  1173.212 1876.700    0.000 1876.700     0.000 2910.736    0.000 2910.736
205.00  5313.937  508.597    0.000  508.597   866.204 2067.859    0.000 2067.859     0.000 2911.729    0.000 2911.729
205.10  5389.372  439.787    0.000  439.787   955.800 2169.070    0.000 2169.070    10.154 3166.387    0.000 3166.387
205.20  5671.290  447.651    0.000  447.651  1023.891 2162.411    0.000 2162.411     0.000 3229.115    0.000 3229.115
205.30  5519.954  333.136    0.000  333.136  1021.801 1872.473    0.000 1872.473     0.000 3061.934    0.000 3061.934
205.40  5589.842  287.754    0.000  287.754  1123.228 1835.035    0.000 1835.035     0.000 2997.091    0.000 2997.091
205.50  5718.803  305.801    0.000  305.801   942.946 2117.441    0.000 2117.441     0.000 3088.884    0.000 3088.884
205.60  5428.744  433.521    0.000  433.521   939.514 2239.774    0.000 2239.774     0.000 3221.381    0.000 3221.381
205.70  5438.513  425.412    0.000  425.412  1119.664 2098.721    0.000 2098.721     0.000 3452.906    0.000 3452.906
205.80  5520.800  352.726    0.000  352.726  1160.927 1943.728    0.000 1943.728     0.000 3093.100    0.000 3093.100
205.90  5498.220  336.271    0.000  336.271  1195.169 1679.357    0.000 1679.357     9.953 2941.702    0.000 2941.702
206.00  5540.790  339.771    0.000  339.771  1109.255 1962.276    0.000 1962.276     0.000 3267.022    0.000 3267.022
206.10  5467.001  328.140    0.000  328.140   933.782 2227.840    0.000 2227.840    10.053 3441.549    0.000 3441.549
206.20  5556.113  325.471    0.000  325.471   898.468 2178.000    0.000 2178.000     0.000 3157.844    0.000 3157.844
206.30  5699.405  324.411    0.000  324.411  1127.718 1872.743    0.000 1872.743    59.817 2926.318    0.000 2926.318
206.40  5720.526  334.756    0.000  334.756  1170.663 1859.301    0.000 1859.301    39.912 3072.596    0.000 3072.596
206.50  5542.190  307.805    0.000  307.805  1224.146 2078.065    0.000 2078.065    91.083 3332.880    0.000 3332.880
206.60  5632.459  321.021    0.000  321.021   918.911 2023.236    0.000 2023.236    30.260 2975.280    0.000 2975.280
206.70  5475.982  416.979    0.000  416.979   892.449 2061.450    0.000 2061.450     0.000 3056.612    0.000 3056.612
206.80  5501.165  353.437    0.000  353.437  1009.483 2133.822    0.000 2133.822    19.906 3140.259    0.000 3140.259
206.90  5547.489  264.540    0.000  264.540  1097.974 2045.714    0.000 2045.714   121.645 3070.184    0.000 3070.184
207.00  5459.611  402.661    0.000  402.661   861.976 2075.670    0.000 2075.670     0.000 3098.132    0.000 3098.132
207.10  5496.013  447.244    0.000  447.244   931.723 1986.575    0.000 1986.575     0.000 3052.393    0.000 3052.393
207.20  5403.402  422.952    0.000  422.952   989.604 2093.711    0.000 2093.711    50.769 3100.245    0.000 3100.245
207.30  5610.255  390.479    0.000  390.479   891.892 2226.410    0.000 2226.410   162.462 2956.278    0.000 2956.278
207.40  5458.579  390.816    0.000  390.816   899.805 2062.736    0.000 2062.736    60.521 3262.097    0.000 3262.097
207.50  5496.767  429.251    0.000  429.251   965.032 2325.955    0.000 2325.955    10.053 3412.389    0.000 3412.389
207.60  5500.781  380.341    0.000  380.341   997.591 2005.634    0.000 2005.634   213.231 2840.165    0.000 2840.165
207.70  5292.154  389.409    0.000  389.409   976.071 2138.950    0.000 2138.950   101.539 2963.117    0.000 2963.117
207.80  5413.823  397.036    0.000  397.036   862.586 2144.532    0.000 2144.532   152.308 2900.286    0.000 2900.286
207.90  5404.958  409.799    0.000  409.799   899.648 2061.148    0.000 2061.148    40.616 3100.650    0.000 3100.650
208.00  5403.457  434.915    0.000  434.915   980.615 2180.816    0.000 2180.816     0.000 3106.676    0.000 3106.676
208.10  5352.761  408.492    0.000  408.492   894.926 2140.305    0.000 2140.305    81.231 3230.434    0.000 3230.434
208.20  5176.680  398.588    0.000  398.588  1051.396 1989.630    0.000 1989.630    81.231 3114.520    0.000 3114.520
208.30  5336.931  262.968    0.000  262.968  1112.947 1979.246    0.000 1979.246    20.308 3258.177    0.000 3258.177
208.40  5340.123  408.588    0.000  408.588  1025.758 2025.639    0.000 2025.639     0.000 3148.899    0.000 3148.899
208.50  5396.298  466.249    0.000  466.249  1458.769 2043.234    0.000 2043.234    71.077 3317.093    0.000 3317.093
208.60  5573.113  338.076    0.000  338.076  1240.729 1989.609    0.000 1989.609    81.231 3103.440    0.000 3103.440
208.70  5431.279  387.508    0.000  387.508  1117.155 2309.219    0.000 2309.219   406.054 3217.352   91.385 3125.967
208.80  5540.820  480.068    0.000  480.068  1141.416 2244.418    0.000 2244.418   223.385 3102.250   91.385 3010.865
208.90  5333.060  449.047    0.000  449.047   992.368 2473.213    0.000 2473.213   406.155 3009.759    0.000 3009.759
209.00  5377.680  474.382    0.000  474.382  1095.171 2257.232    0.000 2257.232   365.540 2825.082    0.000 2825.082
209.10  5353.043  451.920    0.000  451.920   983.499 2270.279    0.000 2270.279   660.002 2605.719    0.000 2605.719
209.20  5433.228  448.232    0.000  448.232  1156.232 2203.663    0.000 2203.663   578.067 2947.938    0.000 2947.938
209.30  5490.441  432.272    0.000  432.272  1106.331 2233.451    0.000 2233.451   527.699 2797.034    0.000 2797.034
209.40  5520.998  420.392    0.000  420.392  1122.070 2442.047    0.000 2442.047   527.801 2938.784    0.000 2938.784
209.50  5551.734  415.777    0.000  415.777  1213.079 2366.915    0.000 2366.915   497.540 2924.814    0.000 2924.814
209.60  5442.914  456.169    0.000  456.169  1252.803 2182.047    0.000 2182.047   731.079 2542.883    0.000 2542.883
209.70  5349.206  434.129    0.000  434.129  1127.678 2404.247    0.000 2404.247   609.233 2970.351    0.000 2970.351
209.80  5360.587  480.050    0.000  480.050  1216.585 2377.883    0.000 2377.883   477.232 3132.211    0.000 3132.211
209.90  5500.663  425.136    0.000  425.136  1234.302 2488.029    0.000 2488.029   203.078 3127.078   60.923 3066.155
210.00  5428.230  434.522    0.000  434.522  1145.341 2492.657    0.000 2492.657   345.232 3330.255    0.000 3330.255
210.10  5461.823  471.972    0.000  471.972  1438.655 2075.170    0.000 2075.170   994.174 2565.791    0.000 2565.791
210.20  5341.975  447.774    0.000  447.774  1408.868 2036.167    0.000 2036.167   506.890 2942.690    0.000 2942.690
210.30  5401.747  481.791    0.000  481.791  1333.625 2129.768    0.000 2129.768   599.079 2735.206    0.000 2735.206
210.40  5326.556  474.104    0.000  474.104  1394.223 1732.589    0.000 1732.589   700.114 2377.906    0.000 2377.906
210.50  5469.907  470.190    0.000  470.190  1540.561 1701.963    0.000 1701.963   629.238 2624.518    0.000 2624.518
210.60  5286.543  524.273    0.000  524.273  1319.251 1918.042    0.000 1918.042   334.273 2814.732    0.000 2814.732
210.70  5305.836  581.192    0.000  581.192  1289.111 1943.480    0.000 1943.480    80.628 2955.474  223.385 2732.088
210.80  5432.807  517.396    0.000  517.396  1251.204 1982.463    0.000 1982.463   416.309 2603.005    0.000 2603.005
210.90  5464.022  462.451    0.000  462.451  1262.705 1976.797    0.000 1976.797   243.693 2779.246    0.000 2779.246
211.00  5488.408  469.813    0.000  469.813  1265.648 2156.411    0.000 2156.411   121.443 3017.911  192.924 2824.987
211.10  5431.180  521.064    0.000  521.064  1178.408 2157.059    0.000 2157.059    40.213 3161.669  233.539 2928.129
211.20  5476.252  480.531    0.000  480.531  1367.043 2171.018    0.000 2171.018   344.830 3071.694  375.694 2696.000
211.30  5245.636  466.076    0.000  466.076  1191.835 1987.153    0.000 1987.153    60.822 2979.302  264.001 2715.301
211.40  5501.804  374.585    0.000  374.585  1319.844 2101.165    0.000 2101.165   142.054 3183.481  284.309 2899.173
211.50  5450.820  466.331    0.000  466.331  1164.351 1960.701    0.000 1960.701   355.185 2654.479    0.000 2654.479
211.60  5323.422  457.091    0.000  457.091  1310.450 1882.958    0.000 1882.958   670.156 2510.921    0.000 2510.921
211.70  5450.433  427.940    0.000  427.940  1362.459 1887.178    0.000 1887.178   416.208 2839.756    0.000 2839.756
211.80  5388.585  430.395    0.000  430.395  1516.315 1783.441    0.000 1783.441   467.078 2827.995    0.000 2827.995
211.90  5277.229  428.778    0.000  428.778  1515.275 1801.034    0.000 1801.034   649.848 2389.878    0.000 2389.878
212.00  5614.226  416.633    0.000  416.633  1518.570 1770.434    0.000 1770.434   527.198 2845.693    0.000 2845.693
212.10  5439.826  447.852    0.000  447.852  1411.130 1860.099    0.000 1860.099   456.422 3101.552    0.000 3101.552
212.20  5425.917  499.947    0.000  499.947  1336.691 1958.346    0.000 1958.346    40.414 3203.092    0.000 3203.092
212.30  5414.430  452.641    0.000  452.641  1293.449 2072.419    0.000 2072.419   100.735 3143.575    0.000 3143.575
212.40  5348.118  349.768    0.000  349.768  1243.265 1823.251    0.000 1823.251    90.983 2861.077    0.000 2861.077
212.50  5383.718  334.673    0.000  334.673  1334.181 1902.047    0.000 1902.047   284.108 3007.052    0.000 3007.052
212.60  5456.113  333.217    0.000  333.217  1420.781 1902.752    0.000 1902.752   344.829 2850.314    0.000 2850.314
212.70  5516.924  364.625    0.000  364.625  1386.629 1867.875    0.000 1867.875   151.705 3206.711    0.000 3206.711
212.80  5566.621  299.376    0.000  299.376  1745.461 1724.399    0.000 1724.399   700.618 2742.244    0.000 2742.244
212.90  5434.910  430.665    0.000  430.665  1498.327 1918.633    0.000 1918.633   233.539 2988.452    0.000 2988.452
213.00  5514.050  407.090    0.000  407.090  1508.829 2056.390    0.000 2056.390   426.463 3101.740    0.000 3101.740
213.10  5481.034  349.496    0.000  349.496  1586.867 1909.538    0.000 1909.538   243.693 3056.911    0.000 3056.911
213.20  5440.168  373.332    0.000  373.332  1370.181 1817.232    0.000 1817.232    20.006 3024.242    0.000 3024.242
213.30  5552.281  400.355    0.000  400.355  1466.565 1745.290    0.000 1745.290   324.622 2928.327    0.000 2928.327
213.40  5361.479  402.290    0.000  402.290  1500.574 1808.697    0.000 1808.697   273.552 2921.899    0.000 2921.899
213.50  5425.492  352.869    0.000  352.869  1289.982 1750.427    0.000 1750.427   162.261 2699.518    0.000 2699.518
213.60  5292.386  388.895    0.000  388.895  1432.394 1625.941    0.000 1625.941   415.505 2716.306    0.000 2716.306
213.70  5336.719  395.372    0.000  395.372  1279.389 1691.634    0.000 1691.634   100.936 2746.369    0.000 2746.369
213.80  5372.297  363.714    0.000  363.714  1031.019 1919.263    0.000 1919.263   111.492 3013.184    0.000 3013.184
213.90  5630.351  230.084    0.000  230.084  1132.915 1758.098    0.000 1758.098    19.906 2807.194    0.000 2807.194
214.00  5516.414  227.096    0.000  227.096  1230.829 1388.825    0.000 1388.825    80.324 2521.865    0.000 2521.865
214.10  5599.123  218.242    0.000  218.242  1354.370 1552.556    0.000 1552.556    69.670 2653.272    0.000 2653.272
214.20  5786.871  214.084    0.000  214.084  1255.857 1538.669    0.000 1538.669    30.060 2613.257    0.000 2613.257
214.30  5639.689  150.622    0.000  150.622  1335.035 1356.132    0.000 1356.132    19.906 2512.124    0.000 2512.124
214.40  5493.277  216.567    0.000  216.567  1222.757 1704.441    0.000 1704.441    40.212 2530.421    0.000 2530.421
214.50  5720.484  182.991    0.000  182.991  1047.944 1880.559    0.000 1880.559     0.000 2786.473    0.000 2786.473
214.60  5635.758  161.854    0.000  161.854   932.713 1899.320    0.000 1899.320     0.000 2805.374    0.000 2805.374
214.70  5635.251  175.501    0.000  175.501   983.508 1792.062    0.000 1792.062    39.912 2655.081    0.000 2655.081
214.80  5596.072  123.038    0.000  123.038  1067.625 1845.024    0.000 1845.024    10.053 2771.993    0.000 2771.993
214.90  5681.637  168.491    0.000  168.491  1090.250 1906.172    0.000 1906.172    40.616 3169.198    0.000 3169.198
215.00  5695.874  115.562    0.000  115.562   992.630 1922.961    0.000 1922.961     0.000 2758.029    0.000 2758.029
215.10  5840.589  131.909    0.000  131.909  1153.547 2043.731    0.000 2043.731     0.000 3382.829    0.000 3382.829
215.20  5693.285  134.286    0.000  134.286  1126.977 1855.661    0.000 1855.661    30.159 3265.004    0.000 3265.004
215.30  5750.380  112.725    0.000  112.725  1125.760 1706.888    0.000 1706.888    19.906 2866.699    0.000 2866.699
215.40  5689.394  155.659    0.000  155.659  1336.544 1594.484    0.000 1594.484     0.000 2771.991    0.000 2771.991
215.50  5649.711  148.034    0.000  148.034  1317.049 1442.660    0.000 1442.660     0.000 2678.808    0.000 2678.808
215.60  5658.411  177.590    0.000  177.590  1314.307 1560.460    0.000 1560.460    10.053 2752.692    0.000 2752.692
215.70  5821.425  165.974    0.000  165.974  1125.429 1745.148    0.000 1745.148    30.159 2803.158    0.000 2803.158
215.80  5767.551  106.022    0.000  106.022  1215.382 1623.842    0.000 1623.842    80.425 2605.104    0.000 2605.104
215.90  5632.423  187.314    0.000  187.314  1229.668 1667.761    0.000 1667.761   261.990 2695.494    0.000 2695.494
216.00  5642.071  212.722    0.000  212.722  1136.801 1751.371    0.000 1751.371   263.397 2624.519    0.000 2624.519
216.10  5627.604  213.448    0.000  213.448  1191.276 1600.060    0.000 1600.060   110.283 2766.571    0.000 2766.571
216.20  5831.856  197.672    0.000  197.672  1259.446 1672.002    0.000 1672.002   352.465 2592.139    0.000 2592.139
216.30  5708.917  204.234    0.000  204.234  1474.177 1833.862    0.000 1833.862   504.368 2857.945    0.000 2857.945
216.40  5635.191  233.120    0.000  233.120  1499.729 1853.770    0.000 1853.770   160.749 3222.988    0.000 3222.988
216.50  5626.987  267.096    0.000  267.096  1331.688 1921.851    0.000 1921.851   121.040 3287.014    0.000 3287.014
216.60  5741.969  312.931    0.000  312.931  1376.705 2003.901    0.000 2003.901   251.127 3141.836    0.000 3141.836
216.70  5638.025  285.258    0.000  285.258  1432.940 1946.388    0.000 1946.388   452.893 3196.240    0.000 3196.240
216.80  5578.297  307.408    0.000  307.408  1631.069 1806.187    0.000 1806.187   562.573 3265.498    0.000 3265.498
216.90  5721.521  292.486    0.000  292.486  1712.364 1800.586    0.000 1800.586   613.239 3078.409    0.000 3078.409
217.00  5427.704  275.313    0.000  275.313  1693.141 1474.807    0.000 1474.807   603.891 2797.926    0.000 2797.926
217.10  5547.667  280.264    0.000  280.264  1765.845 1599.794    0.000 1599.794   542.573 2729.468    0.000 2729.468
217.20  5698.842  293.587    0.000  293.587  1764.801 1503.641    0.000 1503.641   764.039 2611.331    0.000 2611.331
217.30  5683.555  229.078    0.000  229.078  1744.222 1377.093    0.000 1377.093   738.613 2285.099    0.000 2285.099
217.40  5707.484  221.446    0.000  221.446  1993.897 1433.547    0.000 1433.547  1324.523 2288.418    0.000 2288.418
217.50  5679.070  222.269    0.000  222.269  1642.521 1385.477    0.000 1385.477   952.953 2278.770    0.000 2278.770
217.60  5729.971  230.971    0.000  230.971  1546.365 1565.155    0.000 1565.155   523.266 2702.509    0.000 2702.509
217.70  5675.137  267.920    0.000  267.920  1419.612 1589.323    0.000 1589.323   231.221 3046.128    0.000 3046.128
217.80  5487.458  289.225    0.000  289.225  1455.422 1651.374    0.000 1651.374   170.903 2902.379    0.000 2902.379
217.90  5698.492  254.351    0.000  254.351  1533.076 1703.603    0.000 1703.603   220.968 2785.652    0.000 2785.652
218.00  5629.528  264.533    0.000  264.533  1535.874 1626.428    0.000 1626.428   231.221 3209.401    0.000 3209.401
218.10  5538.215  277.976    0.000  277.976  1601.505 1640.141    0.000 1640.141   683.611 2836.629    0.000 2836.629
218.20  5658.609  259.667    0.000  259.667  1626.373 1509.563    0.000 1509.563   582.679 2638.883    0.000 2638.883
218.30  5508.380  279.891    0.000  279.891  1469.768 1511.548    0.000 1511.548   402.124 2389.854    0.000 2389.854
218.40  5571.845  265.191    0.000  265.191  1432.533 1666.933    0.000 1666.933   321.699 2782.238    0.000 2782.238
218.50  5523.577  144.738    0.000  144.738  1409.799 1455.145    0.000 1455.145   443.445 2495.111    0.000 2495.111
218.60  5777.415  176.090    0.000  176.090  1162.510 1637.259    0.000 1637.259   210.313 2636.577    0.000 2636.577
218.70  5598.467  219.867    0.000  219.867  1391.714 1700.073    0.000 1700.073   304.314 3068.171    0.000 3068.171
218.80  5586.342  138.290    0.000  138.290  1402.500 1649.341    0.000 1649.341   261.382 2825.668    0.000 2825.668
218.90  5676.885  124.177    0.000  124.177  1266.327 1800.559    0.000 1800.559    60.923 3119.225    0.000 3119.225
219.00  5709.258  195.285    0.000  195.285  1303.463 1689.614    0.000 1689.614   203.078 2930.424    0.000 2930.424
219.10  5610.583  204.858    0.000  204.858  1127.686 1663.125    0.000 1663.125   212.829 2816.323    0.000 2816.323
219.20  5722.237  191.168    0.000  191.168  1197.388 1971.946    0.000 1971.946   304.616 3018.912    0.000 3018.912
219.30  5690.083  181.183    0.000  181.183   998.917 1865.927    0.000 1865.927    10.154 2871.917    0.000 2871.917
219.40  5527.724  223.797    0.000  223.797   846.458 1637.670    0.000 1637.670    40.414 2528.209    0.000 2528.209
219.50  5474.487  173.396    0.000  173.396  1129.533 1538.525    0.000 1538.525   352.063 2287.124    0.000 2287.124
219.60  5718.459  154.252    0.000  154.252  1144.922 1558.681    0.000 1558.681   261.887 2474.319    0.000 2474.319
219.70  5736.299  165.105    0.000  165.105  1195.217 1472.984    0.000 1472.984   475.519 2132.805    0.000 2132.805
219.80  5671.082  153.610    0.000  153.610  1265.441 1303.776    0.000 1303.776   405.148 2242.391    0.000 2242.391
219.90  5524.982  133.724    0.000  133.724  1014.375 1605.285    0.000 1605.285   131.397 2483.367    0.000 2483.367
220.00  5596.707  132.641    0.000  132.641  1036.593 1484.437    0.000 1484.437   191.113 2404.137    0.000 2404.137
220.10  5648.489  138.645    0.000  138.645  1285.674 1238.326    0.000 1238.326   233.539 2122.956    0.000 2122.956
220.20  5740.928  129.582    0.000  129.582  1268.865 1381.806    0.000 1381.806   323.110 2373.575    0.000 2373.575
220.30  5621.479  127.241    0.000  127.241  1240.657 1338.189    0.000 1338.189   191.009 2035.873    0.000 2035.873
220.40  5403.526   93.991    0.000   93.991  1338.417 1041.301    0.000 1041.301   170.904 1993.754    0.000 1993.754
220.50  5479.493  145.102    0.000  145.102  1382.109 1110.942    0.000 1110.942   182.770 1909.823    0.000 1909.823
220.60  5369.271  108.086    0.000  108.086  1244.751 1112.116    0.000 1112.116   100.030 2092.980    0.000 2092.980
220.70  5381.288  165.072    0.000  165.072  1136.654 1068.628    0.000 1068.628   200.965 1942.083    0.000 1942.083
220.80  5327.278   91.590    0.000   91.590  1257.156 1010.647    0.000 1010.647    40.616 2006.938    0.000 2006.938
220.90  5474.921   91.331    0.000   91.331  1257.820 1082.530    0.000 1082.530    69.871 2021.814    0.000 2021.814
221.00  5653.691  115.156    0.000  115.156  1447.366  934.654    0.000  934.654   101.539 2037.392    0.000 2037.392
221.10  5483.414  101.757    0.000  101.757  1500.509 1055.537    0.000 1055.537   273.149 2057.408    0.000 2057.408
221.20  5449.860  102.548    0.000  102.548  1276.594 1196.118    0.000 1196.118   180.956 1835.015    0.000 1835.015
221.30  5291.174   99.300    0.000   99.300   921.761 1377.743    0.000 1377.743   223.385 1830.810    0.000 1830.810
221.40  5441.906  128.985    0.000  128.985  1073.897 1214.353    0.000 1214.353    50.265 2207.290    0.000 2207.290
221.50  5570.921  137.801    0.000  137.801  1146.428 1278.210    0.000 1278.210   191.009 1883.768    0.000 1883.768
221.60  5634.058  124.645    0.000  124.645  1390.560 1032.229    0.000 1032.229   201.767 2048.555    0.000 2048.555
221.70  5809.523  106.152    0.000  106.152  1216.854 1067.806    0.000 1067.806   251.630 1985.610    0.000 1985.610
221.80  5375.645  157.280    0.000  157.280  1186.932  957.681    0.000  957.681   100.531 1823.246    0.000 1823.246
221.90  5510.764   94.187    0.000   94.187  1212.154 1006.028    0.000 1006.028    40.616 1754.097    0.000 1754.097
222.00  5800.918  134.875    0.000  134.875  1343.391 1229.771    0.000 1229.771   273.753 1982.619    0.000 1982.619
222.10  5802.538  133.236    0.000  133.236  1426.385 1235.635    0.000 1235.635   211.824 2286.122    0.000 2286.122
222.20  5491.995  127.875    0.000  127.875  1416.435 1039.661    0.000 1039.661   211.020 2205.487    0.000 2205.487
222.30  5636.533  124.060    0.000  124.060  1605.767 1154.007    0.000 1154.007   436.014 2365.739    0.000 2365.739
222.40  5582.206  238.459    0.000  238.459  1368.386 1449.794    0.000 1449.794   415.103 2440.236    0.000 2440.236
222.50  5599.936  229.579    0.000  229.579  1521.248 1293.728    0.000 1293.728   172.013 2820.355    0.000 2820.355
222.60  5659.292  194.022    0.000  194.022  1327.763 1276.907    0.000 1276.907    40.616 2661.905    0.000 2661.905
222.70  5498.360  216.665    0.000  216.665  1176.565 1323.435    0.000 1323.435   172.011 2296.355    0.000 2296.355
222.80  5548.370  156.926    0.000  156.926  1115.067 1277.951    0.000 1277.951    89.575 2153.913    0.000 2153.913
222.90  5724.466   87.210    0.000   87.210  1429.871 1078.679    0.000 1078.679   120.839 2474.308    0.000 2474.308
223.00  5594.207  147.111    0.000  147.111  1418.610 1274.256    0.000 1274.256     0.000 2412.885    0.000 2412.885
223.10  5459.619  130.531    0.000  130.531  1334.595 1056.782    0.000 1056.782    60.320 2066.852    0.000 2066.852
223.20  5563.845  150.930    0.000  150.930  1464.994 1239.430    0.000 1239.430   293.457 2432.085    0.000 2432.085
223.30  5632.384  216.093    0.000  216.093  1410.938 1305.538    0.000 1305.538   416.309 2497.027    0.000 2497.027
223.40  5579.765  158.693    0.000  158.693  1461.487 1434.255    0.000 1434.255   304.616 2690.568    0.000 2690.568
223.50  5570.028  237.051    0.000  237.051  1444.922 1650.320    0.000 1650.320   426.463 2771.389    0.000 2771.389
223.60  5672.363  165.416    0.000  165.416  1625.430 1488.519    0.000 1488.519   517.848 2643.618    0.000 2643.618
223.70  5631.736  231.521    0.000  231.521  1417.770 1651.032    0.000 1651.032   396.001 2873.938    0.000 2873.938
223.80  5579.833  244.303    0.000  244.303  1335.678 1632.088    0.000 1632.088   456.925 2730.575    0.000 2730.575
223.90  5429.021  262.504    0.000  262.504  1194.686 1458.086    0.000 1458.086     0.000 2759.734    0.000 2759.734
224.00  5583.935  201.544    0.000  201.544  1219.718 1665.052    0.000 1665.052    40.515 2823.567    0.000 2823.567
224.10  5537.002  200.405    0.000  200.405  1330.184 1546.765    0.000 1546.765   354.781 2476.128    0.000 2476.128
224.20  5462.503  206.881    0.000  206.881  1371.905 1592.232    0.000 1592.232   243.391 2728.059    0.000 2728.059
224.30  5529.405  253.113    0.000  253.113  1178.586 1635.558    0.000 1635.558    10.053 2743.341    0.000 2743.341
224.40  5585.854  208.679    0.000  208.679  1163.609 1834.198    0.000 1834.198   130.995 2849.205    0.000 2849.205
224.50  5620.435  217.426    0.000  217.426  1286.965 1787.308    0.000 1787.308   436.617 2508.006    0.000 2508.006
224.60  5431.208  198.522    0.000  198.522  1279.766 1745.482    0.000 1745.482   132.000 2899.264    0.000 2899.264
224.70  5770.232  174.360    0.000  174.360  1448.152 1582.926    0.000 1582.926   361.312 2691.351    0.000 2691.351
224.80  5505.474  213.352    0.000  213.352  1578.658 1553.566    0.000 1553.566   649.848 2631.445    0.000 2631.445
224.90  5581.213  244.622    0.000  244.622  1392.134 1540.336    0.000 1540.336   121.847 2888.703    0.000 2888.703
225.00  5794.029  168.841    0.000  168.841  1582.718 1279.034    0.000 1279.034   162.059 2522.360    0.000 2522.360
225.10  5747.530  155.360    0.000  155.360  1475.726 1279.113    0.000 1279.113   304.415 2442.553    0.000 2442.553
225.20  5887.065  154.837    0.000  154.837  1452.271 1572.656    0.000 1572.656     0.000 3027.448    0.000 3027.448
225.30  5653.322   98.237    0.000   98.237  1484.429 1339.392    0.000 1339.392    30.361 2972.254    0.000 2972.254
225.40  5711.236  163.292    0.000  163.292  1248.957 1604.120    0.000 1604.120     0.000 3068.067    0.000 3068.067
225.50  5645.899  162.475    0.000  162.475  1314.463 1413.174    0.000 1413.174    20.106 2631.042    0.000 2631.042
225.60  5529.275  212.742    0.000  212.742  1539.756 1421.247    0.000 1421.247   132.000 2774.719    0.000 2774.719
225.70  5717.454  218.059    0.000  218.059  1443.660 1471.456    0.000 1471.456    40.212 2839.852    0.000 2839.852
225.80  5448.643  262.320    0.000  262.320  1313.232 1441.445    0.000 1441.445    40.414 2931.644    0.000 2931.644
225.90  5450.029  265.344    0.000  265.344  1230.752 1606.780    0.000 1606.780    20.308 2993.769    0.000 2993.769
226.00  5571.012  222.440    0.000  222.440  1350.303 1692.011    0.000 1692.011   233.338 3074.904    0.000 3074.904
226.10  5537.970  246.658    0.000  246.658  1440.982 1469.574    0.000 1469.574    91.385 3113.400    0.000 3113.400
226.20  5496.167  294.638    0.000  294.638  1487.628 1524.406    0.000 1524.406   314.770 2798.933    0.000 2798.933
226.30  5480.313  372.813    0.000  372.813  1297.979 1609.133    0.000 1609.133   152.207 2908.418    0.000 2908.418
226.40  5431.538  335.642    0.000  335.642  1282.004 1591.107    0.000 1591.107   213.131 2871.619    0.000 2871.619
226.50  5360.173  313.939    0.000  313.939  1312.430 1624.830    0.000 1624.830   161.958 2882.881    0.000 2882.881
226.60  5399.884  330.364    0.000  330.364  1153.715 1676.666    0.000 1676.666    80.225 2958.775    0.000 2958.775
226.70  5277.724  342.779    0.000  342.779  1080.134 1735.540    0.000 1735.540     0.000 3048.055    0.000 3048.055
226.80  5288.755  355.089    0.000  355.089  1140.021 1891.396    0.000 1891.396    10.154 3047.354    0.000 3047.354
226.90  5324.983  354.813    0.000  354.813  1208.369 1715.521    0.000 1715.521    50.769 3076.204    0.000 3076.204
227.00  5208.199  371.696    0.000  371.696  1143.154 1593.943    0.000 1593.943    40.616 2710.755    0.000 2710.755
227.10  5254.173  357.098    0.000  357.098  1134.294 1715.672    0.000 1715.672     0.000 2898.571    0.000 2898.571
227.20  5453.887  276.154    0.000  276.154  1361.418 1340.532    0.000 1340.532   211.115 2820.047    0.000 2820.047
227.30  5489.922  289.007    0.000  289.007  1365.184 1448.612    0.000 1448.612    80.425 2861.759    0.000 2861.759
227.40  5583.900  210.880    0.000  210.880  1268.586 1715.773    0.000 1715.773    70.976 3061.905    0.000 3061.905
227.50  5389.569  231.336    0.000  231.336   960.225 1504.382    0.000 1504.382     0.000 2328.249    0.000 2328.249
227.60  5633.814  246.750    0.000  246.750  1131.159 1926.032    0.000 1926.032     0.000 3026.444    0.000 3026.444
227.70  5707.862  277.009    0.000  277.009  1299.091 1822.578    0.000 1822.578   497.540 2854.642    0.000 2854.642
227.80  5538.831  362.157    0.000  362.157  1057.725 2213.690    0.000 2213.690   335.078 3329.766    0.000 3329.766
227.90  5446.191  424.598    0.000  424.598  1240.689 2133.045    0.000 2133.045   335.078 3258.784    0.000 3258.784
228.00  5557.196  467.174    0.000  467.174  1017.598 2261.602    0.000 2261.602   587.010 3172.716    0.000 3172.716
228.10  5842.158  145.108    0.000  145.108   905.091 2432.118    0.000 2432.118   609.132 3201.879    0.000 3201.879
228.20  5808.836  174.130    0.000  174.130  1287.038 2060.413    0.000 2060.413   609.233 2921.900    0.000 2921.900
228.30  5733.019  203.819    0.000  203.819   968.203 2033.135    0.000 2033.135   142.154 3104.974    0.000 3104.974
228.40  5690.055  245.327    0.000  245.327  1042.079 1903.695    0.000 1903.695   284.309 2920.688    0.000 2920.688
228.50  5604.196  274.602    0.000  274.602  1073.216 1867.425    0.000 1867.425   345.232 2741.441    0.000 2741.441
228.60  5776.880  261.350    0.000  261.350   916.052 2101.832    0.000 2101.832    30.462 3274.065    0.000 3274.065
228.70  5791.477  318.891    0.000  318.891   784.970 2096.702    0.000 2096.702    91.385 2728.670    0.000 2728.670
228.80  5757.787  265.946    0.000  265.946  1030.709 2031.221    0.000 2031.221   304.616 2621.804    0.000 2621.804
228.90  5728.418  233.733    0.000  233.733  1131.076 2037.203    0.000 2037.203     0.000 3704.722    0.000 3704.722
229.00  5772.257  182.544    0.000  182.544   919.295 1964.152    0.000 1964.152    50.769 2848.298    0.000 2848.298
229.10  5533.423  160.394    0.000  160.394   906.763 1799.489    0.000 1799.489     0.000 2858.560    0.000 2858.560
229.20  5491.854  163.907    0.000  163.907   773.466 1954.570    0.000 1954.570     0.000 2716.104    0.000 2716.104
229.30  5568.257  200.983    0.000  200.983   933.558 1724.868    0.000 1724.868     0.000 2754.105    0.000 2754.105
229.40  5583.600  287.913    0.000  287.913   922.887 2039.744    0.000 2039.744   152.308 2953.970    0.000 2953.970
229.50  5642.468  238.392    0.000  238.392  1084.128 1924.768    0.000 1924.768    91.385 3111.682    0.000 3111.682
229.60  5621.282  328.454    0.000  328.454   937.721 1945.143    0.000 1945.143     0.000 2962.104    0.000 2962.104
229.70  5594.390  217.951    0.000  217.951   994.577 1696.522    0.000 1696.522    10.154 2659.407    0.000 2659.407
229.80  5587.974  219.835    0.000  219.835  1010.998 1704.200    0.000 1704.200    81.231 2765.771    0.000 2765.771
229.90  5549.942  247.848    0.000  247.848  1106.357 1720.278    0.000 1720.278   132.000 2791.602    0.000 2791.602
230.00  5556.340  242.733    0.000  242.733   971.525 1883.356    0.000 1883.356     0.000 2999.704    0.000 2999.704
230.10  5726.204  332.400    0.000  332.400   973.206 1771.128    0.000 1771.128    20.308 2808.992    0.000 2808.992
230.20  5683.902  334.252    0.000  334.252   966.074 1789.824    0.000 1789.824    10.154 3285.521    0.000 3285.521
230.30  5653.392  318.077    0.000  318.077   908.007 1665.743    0.000 1665.743     0.000 2800.854    0.000 2800.854
230.40  5736.044  291.731    0.000  291.731   894.046 1831.490    0.000 1831.490     0.000 2741.640    0.000 2741.640
230.50  5445.323  266.081    0.000  266.081  1020.210 1729.199    0.000 1729.199     0.000 2752.597    0.000 2752.597
230.60  5611.397  240.391    0.000  240.391  1017.216 1738.662    0.000 1738.662    20.308 2990.762    0.000 2990.762
230.70  5511.579  286.015    0.000  286.015   995.493 1712.374    0.000 1712.374     0.000 2952.050    0.000 2952.050
230.80  5651.523  146.194    0.000  146.194   876.549 1574.451    0.000 1574.451     0.000 2568.418    0.000 2568.418
230.90  5771.831  196.687    0.000  196.687  1242.388 1426.087    0.000 1426.087     0.000 2619.792    0.000 2619.792
231.00  5635.186  116.227    0.000  116.227  1180.685 1533.262    0.000 1533.262     0.000 2967.735    0.000 2967.735
231.10  5784.340  148.271    0.000  148.271  1051.732 1696.758    0.000 1696.758    10.154 2650.757    0.000 2650.757
231.20  5452.145  205.232    0.000  205.232  1164.744 1557.550    0.000 1557.550   121.847 2542.486    0.000 2542.486
231.30  5545.911  106.214    0.000  106.214  1576.144 1377.534    0.000 1377.534   274.155 2544.696    0.000 2544.696
231.40  5738.616  113.877    0.000  113.877  1556.672 1295.320    0.000 1295.320   467.078 2431.297    0.000 2431.297
231.50  5783.359   78.991    0.000   78.991  1621.949 1219.618    0.000 1219.618   474.410 2644.012    0.000 2644.012
231.60  5559.546  150.331    0.000  150.331  1629.657 1296.689    0.000 1296.689   436.415 2591.332    0.000 2591.332
231.70  5652.464  169.545    0.000  169.545  1423.042 1406.462    0.000 1406.462   304.616 2482.855    0.000 2482.855
231.80  5628.316  105.582    0.000  105.582  1558.097 1312.499    0.000 1312.499   476.629 2323.710    0.000 2323.710
231.90  5613.319  170.471    0.000  170.471  1411.808 1347.444    0.000 1347.444   274.155 2531.623    0.000 2531.623
232.00  5567.255  184.117    0.000  184.117  1551.487 1362.776    0.000 1362.776   392.274 2652.854    0.000 2652.854
232.10  5458.824  181.157    0.000  181.157  1363.004 1423.215    0.000 1423.215   160.451 2848.698    0.000 2848.698
232.20  5512.589  133.061    0.000  133.061  1436.199 1324.136    0.000 1324.136   392.382 2521.371    0.000 2521.371
232.30  5545.776  199.275    0.000  199.275  1319.337 1393.307    0.000 1393.307   129.588 2542.475    0.000 2542.475
232.40  5378.403  146.085    0.000  146.085  1414.933 1173.945    0.000 1173.945   110.285 2545.190    0.000 2545.190
232.50  5449.554  169.581    0.000  169.581  1200.759 1344.629    0.000 1344.629    49.965 2464.967    0.000 2464.967
232.60  5536.337  169.131    0.000  169.131  1383.876 1170.099    0.000 1170.099    79.623 2120.441    0.000 2120.441
232.70  5453.211  219.635    0.000  219.635  1158.024 1335.177    0.000 1335.177     0.000 2345.640    0.000 2345.640
232.80  5667.328  182.855    0.000  182.855  1131.842 1412.510    0.000 1412.510    20.308 2462.053    0.000 2462.053
232.90  5719.851  140.762    0.000  140.762  1242.340 1313.471    0.000 1313.471    60.923 2651.358    0.000 2651.358
233.00  5699.847  184.211    0.000  184.211  1386.623 1280.993    0.000 1280.993   264.001 2195.343    0.000 2195.343
233.10  5788.658  215.097    0.000  215.097  1398.970 1281.554    0.000 1281.554   313.363 2383.837    0.000 2383.837
233.20  5748.618  221.373    0.000  221.373  1240.654 1327.203    0.000 1327.203   121.847 2315.669    0.000 2315.669
233.30  5660.760  252.259    0.000  252.259  1363.475 1281.784    0.000 1281.784   192.924 2114.704    0.000 2114.704
233.40  5798.996  233.974    0.000  233.974  1391.669 1340.567    0.000 1340.567   151.705 2390.873    0.000 2390.873
233.50  5464.413  276.604    0.000  276.604  1353.762 1475.550    0.000 1475.550   271.635 2544.874    0.000 2544.874
233.60  5526.356  283.978    0.000  283.978  1186.641 1601.598    0.000 1601.598   100.632 2684.921    0.000 2684.921
233.70  5504.703  255.036    0.000  255.036  1152.609 1519.507    0.000 1519.507   242.282 2076.000    0.000 2076.000
233.80  5383.253  338.246    0.000  338.246  1086.183 1501.650    0.000 1501.650   191.009 2043.626    0.000 2043.626
233.90  5412.201  341.282    0.000  341.282  1025.166 1584.359    0.000 1584.359   141.550 2463.758    0.000 2463.758
234.00  5356.840  295.548    0.000  295.548   902.822 1568.887    0.000 1568.887   121.040 2147.479    0.000 2147.479
234.10  5434.529  240.451    0.000  240.451  1039.253 1638.687    0.000 1638.687   394.086 2313.358    0.000 2313.358
234.20  5440.838  230.397    0.000  230.397   985.033 1551.703    0.000 1551.703    30.159 2487.472    0.000 2487.472
234.30  5486.616  196.560    0.000  196.560   897.846 1583.845    0.000 1583.845   130.690 2236.349    0.000 2236.349
234.40  5316.672  291.619    0.000  291.619   889.703 1553.655    0.000 1553.655     0.000 2179.346    0.000 2179.346
234.50  5547.345  287.023    0.000  287.023   819.555 1549.870    0.000 1549.870     0.000 2216.843    0.000 2216.843
234.60  5345.997  283.861    0.000  283.861   722.366 1741.144    0.000 1741.144     0.000 2352.162    0.000 2352.162
234.70  5337.050  294.300    0.000  294.300   980.405 1648.803    0.000 1648.803    10.154 2573.835    0.000 2573.835
234.80  5546.304  286.913    0.000  286.913   991.621 1754.754    0.000 1754.754     0.000 2655.067    0.000 2655.067
234.90  5474.216  298.561    0.000  298.561  1072.924 1711.420    0.000 1711.420    10.053 2805.548    0.000 2805.548
235.00  5565.111  295.016    0.000  295.016   946.524 1687.754    0.000 1687.754     0.000 2633.549    0.000 2633.549
235.10  5204.446  303.176    0.000  303.176  1039.488 1556.461    0.000 1556.461     0.000 2428.863    0.000 2428.863
235.20  5337.118  250.208    0.000  250.208   998.528 1484.208    0.000 1484.208     0.000 2267.607    0.000 2267.607
235.30  5357.999  256.667    0.000  256.667  1019.716 1549.333    0.000 1549.333    90.478 2515.230    0.000 2515.230
235.40  5501.836  245.482    0.000  245.482  1015.977 1530.223    0.000 1530.223    10.053 2272.646    0.000 2272.646
235.50  5413.184  289.438    0.000  289.438  1097.749 1574.111    0.000 1574.111    40.616 2560.064    0.000 2560.064
235.60  5291.489  301.640    0.000  301.640  1048.120 1490.740    0.000 1490.740     0.000 2414.590    0.000 2414.590
235.70  5356.894  137.469    0.000  137.469  1035.192 1358.862    0.000 1358.862    10.053 2326.433    0.000 2326.433
235.80  5316.896  218.264    0.000  218.264   918.583 1347.051    0.000 1347.051    10.053 1959.888    0.000 1959.888
235.90  5244.951  230.443    0.000  230.443   709.471 1751.463    0.000 1751.463     0.000 2344.831    0.000 2344.831
236.00  5293.124  182.148    0.000  182.148   844.799 1675.667    0.000 1675.667    10.154 2424.149    0.000 2424.149
236.10  5256.968  247.082    0.000  247.082   887.646 1755.185    0.000 1755.185     0.000 2457.935    0.000 2457.935
236.20  5404.370  197.611    0.000  197.611   914.963 1796.673    0.000 1796.673    30.159 2481.242    0.000 2481.242
236.30  5250.693  259.111    0.000  259.111   893.264 1584.521    0.000 1584.521    40.313 2253.245    0.000 2253.245
236.40  5345.422  231.826    0.000  231.826   940.554 1718.641    0.000 1718.641    10.053 2241.480    0.000 2241.480
236.50  5499.929  241.781    0.000  241.781  1002.679 1673.037    0.000 1673.037    50.467 2601.482    0.000 2601.482
236.60  5516.380  264.842    0.000  264.842  1064.557 1764.706    0.000 1764.706   110.584 2656.790    0.000 2656.790
236.70  5564.796  215.104    0.000  215.104   777.802 1669.240    0.000 1669.240     0.000 2504.184    0.000 2504.184
236.80  5435.268  196.919    0.000  196.919   928.064 1465.996    0.000 1465.996     0.000 2243.000    0.000 2243.000
236.90  5594.028  200.907    0.000  200.907  1028.399 1521.802    0.000 1521.802     0.000 2441.848    0.000 2441.848
237.00  5475.712  229.136    0.000  229.136  1072.668 1488.370    0.000 1488.370   182.467 2050.567    0.000 2050.567
237.10  5412.203  263.832    0.000  263.832   790.752 1676.821    0.000 1676.821    30.462 2138.129    0.000 2138.129
237.20  5146.323  215.229    0.000  215.229   904.471 1583.195    0.000 1583.195    20.308 2369.756    0.000 2369.756
237.30  5306.273  215.781    0.000  215.781   901.646 1723.914    0.000 1723.914   251.831 2340.703    0.000 2340.703
237.40  5308.899  183.860    0.000  183.860   984.005 1537.063    0.000 1537.063   120.637 2470.085    0.000 2470.085
237.50  5199.052  238.293    0.000  238.293   996.196 1559.381    0.000 1559.381     0.000 2378.808    0.000 2378.808
237.60  5270.704  250.384    0.000  250.384  1124.139 1625.999    0.000 1625.999   100.934 2429.966    0.000 2429.966
237.70  5183.952  275.166    0.000  275.166   862.578 1818.391    0.000 1818.391    60.923 2541.666    0.000 2541.666
237.80  5352.524  209.575    0.000  209.575  1158.900 1606.743    0.000 1606.743   152.006 2473.310    0.000 2473.310
237.90  5158.043  215.063    0.000  215.063   996.283 1425.357    0.000 1425.357   181.762 1895.753    0.000 1895.753
238.00  5287.861  200.277    0.000  200.277  1139.998 1303.211    0.000 1303.211   212.123 1904.796    0.000 1904.796
238.10  5249.582  247.722    0.000  247.722   938.357 1622.535    0.000 1622.535    60.923 2235.541    0.000 2235.541
238.20  5281.227  268.195    0.000  268.195  1127.371 1582.910    0.000 1582.910   253.847 2430.675    0.000 2430.675
238.30  5270.659  281.442    0.000  281.442  1048.951 1602.165    0.000 1602.165   343.922 2310.742    0.000 2310.742
238.40  5280.541  275.963    0.000  275.963   888.790 1614.108    0.000 1614.108   213.231 2290.047    0.000 2290.047
238.50  5214.669  336.648    0.000  336.648   901.142 1562.299    0.000 1562.299   101.539 2040.218    0.000 2040.218
238.60  5201.014  314.053    0.000  314.053  1083.089 1533.421    0.000 1533.421   262.590 2307.826    0.000 2307.826
238.70  5538.986  295.059    0.000  295.059  1074.106 1726.636    0.000 1726.636   332.861 2285.912    0.000 2285.912
238.80  5380.799  295.227    0.000  295.227  1032.565 1549.079    0.000 1549.079   274.155 2292.552    0.000 2292.552
238.90  5372.917  216.927    0.000  216.927   997.568 1414.153    0.000 1414.153   150.796 2055.692    0.000 2055.692
239.00  5399.901  264.100    0.000  264.100  1134.312 1562.246    0.000 1562.246   221.269 2173.804    0.000 2173.804
239.10  5548.967  208.335    0.000  208.335  1094.747 1524.292    0.000 1524.292   142.154 2281.595    0.000 2281.595
239.20  5295.305  332.438    0.000  332.438  1168.476 1617.685    0.000 1617.685   351.858 2506.073    0.000 2506.073
239.30  5293.441  341.826    0.000  341.826  1096.755 1582.884    0.000 1582.884    40.212 2399.011    0.000 2399.011
239.40  5323.438  328.236    0.000  328.236  1033.079 1507.490    0.000 1507.490   160.850 2436.403    0.000 2436.403
239.50  5295.774  330.763    0.000  330.763   953.619 1613.962    0.000 1613.962    50.265 2360.705    0.000 2360.705
239.60  5390.738  326.114    0.000  326.114   925.487 1823.939    0.000 1823.939    80.425 2387.138    0.000 2387.138
239.70  5402.358  272.794    0.000  272.794   913.152 1596.405    0.000 1596.405    40.212 2226.390    0.000 2226.390
239.80  5203.359  302.219    0.000  302.219  1057.210 1559.632    0.000 1559.632   180.956 2454.798    0.000 2454.798
239.90  5344.513  321.408    0.000  321.408  1038.326 1610.703    0.000 1610.703   182.770 2551.326    0.000 2551.326
240.00  5372.747  267.385    0.000  267.385  1142.320 1460.619    0.000 1460.619   231.725 2226.997    0.000 2226.997
240.10  5162.155  299.353    0.000  299.353  1028.155 1475.661    0.000 1475.661   111.189 2367.039    0.000 2367.039
240.20  5277.207  262.332    0.000  262.332  1162.214 1409.032    0.000 1409.032   140.945 2356.075    0.000 2356.075
240.30  5425.402  282.265    0.000  282.265  1202.070 1457.516    0.000 1457.516   211.921 2129.181    0.000 2129.181
240.40  5286.608  251.121    0.000  251.121  1057.626 1350.647    0.000 1350.647    71.077 2007.649    0.000 2007.649
240.50  5245.699  248.764    0.000  248.764  1220.076 1268.331    0.000 1268.331   203.078 2117.431    0.000 2117.431
240.60  5442.036  259.784    0.000  259.784   985.079 1403.004    0.000 1403.004   202.877 1884.800    0.000 1884.800
240.70  5323.385  284.897    0.000  284.897  1104.217 1340.287    0.000 1340.287   213.231 2037.705    0.000 2037.705
240.80  5245.930  353.810    0.000  353.810  1064.808 1390.681    0.000 1390.681   314.770 2113.714    0.000 2113.714
240.90  5188.045  290.945    0.000  290.945  1054.539 1358.474    0.000 1358.474   151.905 2038.208    0.000 2038.208
241.00  5299.591  280.971    0.000  280.971  1076.086 1505.583    0.000 1505.583   121.746 2089.877    0.000 2089.877
241.10  5160.635  287.354    0.000  287.354  1075.670 1381.551    0.000 1381.551   192.924 2399.720    0.000 2399.720
241.20  5073.227  300.000    0.000  300.000   897.896 1467.241    0.000 1467.241    80.425 2177.542    0.000 2177.542
241.30  4991.972  298.043    0.000  298.043  1072.852 1309.096    0.000 1309.096   161.757 2019.106    0.000 2019.106
241.40  5241.982  318.332    0.000  318.332  1070.218 1358.127    0.000 1358.127   191.513 2206.494    0.000 2206.494
241.50  5114.711  364.035    0.000  364.035   916.010 1635.817    0.000 1635.817    50.769 2478.428    0.000 2478.428
241.60  5028.312  334.842    0.000  334.842  1055.403 1545.428    0.000 1545.428    50.769 2411.378    0.000 2411.378
241.70  5136.815  325.543    0.000  325.543   919.137 1531.575    0.000 1531.575    40.616 2040.116    0.000 2040.116
241.80  5203.989  272.438    0.000  272.438  1002.744 1500.283    0.000 1500.283   101.539 2292.963    0.000 2292.963
241.90  5201.610  283.844    0.000  283.844   958.808 1322.687    0.000 1322.687    50.769 2168.293    0.000 2168.293
242.00  5026.982  253.683    0.000  253.683   854.686 1547.837    0.000 1547.837    60.520 2158.834    0.000 2158.834
242.10  5202.081  233.260    0.000  233.260  1132.724 1513.994    0.000 1513.994     0.000 2627.524    0.000 2627.524
242.20  5137.816  278.761    0.000  278.761  1216.279 1236.814    0.000 1236.814   172.314 2123.962    0.000 2123.962
242.30  5054.431  309.627    0.000  309.627   916.279 1442.737    0.000 1442.737    10.154 2291.453    0.000 2291.453
242.40  5154.083  286.415    0.000  286.415  1031.866 1338.144    0.000 1338.144    60.923 2120.543    0.000 2120.543
242.50  5244.410  319.176    0.000  319.176   913.742 1451.064    0.000 1451.064    90.478 2171.098    0.000 2171.098
242.60  5206.149  326.989    0.000  326.989   915.609 1418.211    0.000 1418.211    60.520 2313.963    0.000 2313.963
242.70  5057.139  346.616    0.000  346.616   950.202 1370.019    0.000 1370.019    40.212 2202.073    0.000 2202.073
242.80  5247.680  278.342    0.000  278.342  1044.892 1283.121    0.000 1283.121     0.000 2265.705    0.000 2265.705
242.90  5281.838  279.211    0.000  279.211   988.607 1392.886    0.000 1392.886    70.372 2046.047    0.000 2046.047
243.00  5422.421  263.195    0.000  263.195  1083.229 1331.413    0.000 1331.413   201.163 2066.659    0.000 2066.659
243.10  5345.221  246.007    0.000  246.007   887.971 1436.901    0.000 1436.901    60.923 2219.075    0.000 2219.075
243.20  5303.160  254.572    0.000  254.572   885.108 1581.833    0.000 1581.833    81.231 2250.734    0.000 2250.734
243.30  5136.448  254.967    0.000  254.967   949.914 1349.966    0.000 1349.966   111.693 2301.002    0.000 2301.002
243.40  5371.586  276.734    0.000  276.734   849.066 1732.190    0.000 1732.190   121.847 2471.102    0.000 2471.102
243.50  5235.113  254.443    0.000  254.443   831.249 1673.217    0.000 1673.217   101.539 2458.032    0.000 2458.032
243.60  5260.708  231.637    0.000  231.637   844.223 1510.728    0.000 1510.728   101.539 2199.869    0.000 2199.869
243.70  5249.837  240.652    0.000  240.652   994.631 1324.910    0.000 1324.910   172.616 1994.881    0.000 1994.881
243.80  5169.567  227.037    0.000  227.037  1023.967 1339.364    0.000 1339.364     0.000 2181.472    0.000 2181.472
243.90  5297.936  263.976    0.000  263.976  1153.871 1401.884    0.000 1401.884    40.616 2359.306    0.000 2359.306
244.00  5417.929  230.265    0.000  230.265  1153.282 1301.060    0.000 1301.060    30.361 2330.958    0.000 2330.958
244.10  5358.413  255.509    0.000  255.509  1049.691 1317.913    0.000 1317.913    91.183 2249.419    0.000 2249.419
244.20  5162.143  290.642    0.000  290.642   752.482 1546.914    0.000 1546.914    60.923 2197.756    0.000 2197.756
244.30  5223.293  276.589    0.000  276.589  1049.742 1332.087    0.000 1332.087     9.953 2298.688    0.000 2298.688
244.40  5253.562  318.780    0.000  318.780  1019.611 1355.958    0.000 1355.958     0.000 2153.122    0.000 2153.122
244.50  5326.732  296.425    0.000  296.425  1089.690 1436.483    0.000 1436.483    20.308 2379.116    0.000 2379.116
244.60  5277.198  244.459    0.000  244.459  1137.699 1349.335    0.000 1349.335   161.958 2249.119    0.000 2249.119
244.70  5149.809  283.843    0.000  283.843  1105.061 1340.363    0.000 1340.363   151.200 1978.488    0.000 1978.488
244.80  5099.778  261.292    0.000  261.292  1080.509 1284.414    0.000 1284.414    10.154 2102.748    0.000 2102.748
244.90  5193.840  263.941    0.000  263.941  1207.318 1262.224    0.000 1262.224   223.385 2020.517    0.000 2020.517
245.00  5178.345  252.484    0.000  252.484  1232.474 1181.113    0.000 1181.113   212.929 2089.170    0.000 2089.170
245.10  5208.251  245.790    0.000  245.790  1242.798 1139.233    0.000 1139.233   343.720 1797.629    0.000 1797.629
245.20  5241.025  265.476    0.000  265.476  1212.607 1236.237    0.000 1236.237   263.800 2000.109    0.000 2000.109
245.30  5286.377  196.136    0.000  196.136  1177.581 1226.856    0.000 1226.856   162.361 2033.477    0.000 2033.477
245.40  5232.665  230.861    0.000  230.861  1105.978 1410.170    0.000 1410.170   223.385 1937.777    0.000 1937.777
245.50  5339.566  190.120    0.000  190.120  1149.245 1308.690    0.000 1308.690   392.776 1969.636    0.000 1969.636
245.60  5320.731  212.247    0.000  212.247   988.681 1484.206    0.000 1484.206   222.982 2213.731    0.000 2213.731
245.70  5146.144  235.573    0.000  235.573  1083.475 1270.999    0.000 1270.999   192.420 2007.439    0.000 2007.439
245.80  5422.416  223.668    0.000  223.668  1094.285 1269.040    0.000 1269.040   232.733 1988.129    0.000 1988.129
245.90  5258.814  214.439    0.000  214.439  1020.227 1405.439    0.000 1405.439    80.526 2301.389    0.000 2301.389
246.00  5489.277  178.284    0.000  178.284  1053.741 1414.268    0.000 1414.268   444.453 1917.464    0.000 1917.464
246.10  5630.087  231.092    0.000  231.092  1172.451 1328.970    0.000 1328.970   252.335 2215.435    0.000 2215.435
246.20  5549.414  225.988    0.000  225.988  1160.568 1419.537    0.000 1419.537   302.399 2033.172    0.000 2033.172
246.30  5556.787  237.690    0.000  237.690  1067.699 1475.068    0.000 1475.068   182.064 2382.327    0.000 2382.327
246.40  5671.634  212.722    0.000  212.722  1129.159 1555.099    0.000 1555.099   324.924 2616.159    0.000 2616.159
246.50  5493.917  222.194    0.000  222.194  1304.858 1454.496    0.000 1454.496   446.368 2424.358    0.000 2424.358
246.60  5729.042  161.323    0.000  161.323  1279.659 1386.004    0.000 1386.004   751.387 2447.676    0.000 2447.676
246.70  5642.305  169.144    0.000  169.144  1582.934 1461.077    0.000 1461.077   446.771 2483.774    0.000 2483.774
246.80  5569.610  165.714    0.000  165.714  1501.578 1416.450    0.000 1416.450   538.156 2705.051    0.000 2705.051
246.90  5671.340  178.804    0.000  178.804  1613.459 1499.951    0.000 1499.951   670.156 2443.260    0.000 2443.260
247.00  5554.905  162.578    0.000  162.578  1515.582 1580.704    0.000 1580.704   578.771 2772.605    0.000 2772.605
247.10  5685.156  165.663    0.000  165.663  1494.354 1478.824    0.000 1478.824   578.771 2543.091    0.000 2543.091
247.20  5609.287  158.955    0.000  158.955  1144.979 1585.001    0.000 1585.001    71.077 2479.451    0.000 2479.451
247.30  5553.941  180.991    0.000  180.991  1343.742 1533.399    0.000 1533.399   690.262 2399.021    0.000 2399.021
247.40  5624.851  144.350    0.000  144.350  1599.133 1389.765    0.000 1389.765   487.386 2786.782    0.000 2786.782
247.50  5899.563  159.822    0.000  159.822  1281.076 1603.588    0.000 1603.588   314.770 2644.022    0.000 2644.022
247.60  5787.414  162.359    0.000  162.359  1400.115 1527.027    0.000 1527.027   304.616 2635.880    0.000 2635.880
247.70  5668.846  173.891    0.000  173.891  1278.141 1541.515    0.000 1541.515   304.214 2788.091    0.000 2788.091
247.80  5773.104  179.963    0.000  179.963  1470.887 1657.601    0.000 1657.601   375.291 2824.579    0.000 2824.579
247.90  5632.966  187.519    0.000  187.519  1571.214 1524.306    0.000 1524.306   528.002 2603.310    0.000 2603.310
248.00  5577.847  200.100    0.000  200.100  1544.368 1564.578    0.000 1564.578   507.493 2808.582    0.000 2808.582
248.10  5609.483  174.908    0.000  174.908  1390.075 1299.890    0.000 1299.890   312.961 2611.247    0.000 2611.247
248.20  5609.663  185.215    0.000  185.215  1463.163 1438.953    0.000 1438.953   181.966 2611.843    0.000 2611.843
248.30  5502.035  187.359    0.000  187.359  1507.190 1693.221    0.000 1693.221   699.411 2757.623    0.000 2757.623
248.40  5651.956  194.741    0.000  194.741  1738.280 1359.981    0.000 1359.981  1056.004 2168.694    0.000 2168.694
248.50  5758.207  197.200    0.000  197.200  2119.755 1234.758    0.000 1234.758  1482.164 2557.356    0.000 2557.356
248.60  5589.125  212.270    0.000  212.270  1984.999 1308.994    0.000 1308.994  1715.603 2412.693    0.000 2412.693
248.70  5566.047  297.243    0.000  297.243  2095.983 1490.843    0.000 1490.843  1864.182 2290.643    0.000 2290.643
248.80  5774.336  216.540    0.000  216.540  1917.909 1381.168    0.000 1381.168  1751.284 2365.029    0.000 2365.029
248.90  5748.420  213.146    0.000  213.146  2019.037 1211.046    0.000 1211.046  1570.427 1882.575    0.000 1882.575
249.00  5751.154  252.350    0.000  252.350  1823.253 1247.647    0.000 1247.647  1370.572 2093.898    0.000 2093.898
249.10  5554.092  236.778    0.000  236.778  1853.320 1317.551    0.000 1317.551  1133.514 2493.417    0.000 2493.417
249.20  5651.146  210.965    0.000  210.965  1794.696 1344.712    0.000 1344.712  1216.053 2228.016    0.000 2228.016
249.30  5718.778  231.167    0.000  231.167  1620.816 1696.189    0.000 1696.189  1198.158 2432.703    0.000 2432.703
249.40  5592.642  259.040    0.000  259.040  1617.802 1653.340    0.000 1653.340  1113.299 2450.876    0.000 2450.876
249.50  5563.866  247.589    0.000  247.589  1915.122 1350.905    0.000 1350.905  1558.860 2126.873    0.000 2126.873
249.60  5821.070  294.120    0.000  294.120  1825.017 1479.228    0.000 1479.228  1409.476 2592.346    0.000 2592.346
249.70  5696.061  305.543    0.000  305.543  1603.864 1466.076    0.000 1466.076  1176.141 2442.248    0.000 2442.248
249.80  5748.837  358.764    0.000  358.764  1754.636 1435.676    0.000 1435.676  1316.779 2527.897    0.000 2527.897
249.90  5689.184  279.229    0.000  279.229  1702.989 1347.835    0.000 1347.835  1357.805 2016.493    0.000 2016.493
250.00  5627.575  279.385    0.000  279.385  1564.964 1391.974    0.000 1391.974  1167.696 2054.395    0.000 2054.395
250.10  5736.178  284.795    0.000  284.795  1899.488 1423.430    0.000 1423.430  1116.927 2753.404    0.000 2753.404
250.20  5723.040  262.446    0.000  262.446  1843.988 1477.314    0.000 1477.314   731.079 3032.887    0.000 3032.887
250.30  5885.955  254.930    0.000  254.930  1792.255 1426.083    0.000 1426.083  1116.927 2350.554    0.000 2350.554
250.40  5778.956  297.686    0.000  297.686  2034.005 1240.881    0.000 1240.881  1258.980 2363.126    0.000 2363.126
250.50  5804.082  253.292    0.000  253.292  1564.253 1384.453    0.000 1384.453   760.938 2253.950    0.000 2253.950
250.60  5782.377  216.252    0.000  216.252  1899.983 1261.274    0.000 1261.274  1126.678 2529.114    0.000 2529.114
250.70  5721.236  183.970    0.000  183.970  1803.117 1281.299    0.000 1281.299  1004.430 2476.533    0.000 2476.533
250.80  5604.113  201.505    0.000  201.505  1414.833 1484.668    0.000 1484.668   649.546 2429.284    0.000 2429.284
250.90  5756.867  226.297    0.000  226.297  1625.981 1371.779    0.000 1371.779   578.267 2444.548    0.000 2444.548
251.00  5709.447  222.982    0.000  222.982  1482.940 1473.825    0.000 1473.825   474.820 2356.202    0.000 2356.202
251.10  5677.367  211.667    0.000  211.667  1528.250 1304.703    0.000 1304.703   660.002 2373.294    0.000 2373.294
251.20  5742.185  215.632    0.000  215.632  1563.653 1302.520    0.000 1302.520   456.925 2438.436    0.000 2438.436
251.30  5841.510  213.229    0.000  213.229  1675.832 1347.053    0.000 1347.053   517.445 2630.543    0.000 2630.543
251.40  5898.688  204.957    0.000  204.957  1471.985 1381.576    0.000 1381.576   548.310 2359.397    0.000 2359.397
251.50  5865.794  182.423    0.000  182.423  1702.152 1283.972    0.000 1283.972   599.079 2406.764    0.000 2406.764
251.60  5807.588  197.990    0.000  197.990  1372.128 1257.943    0.000 1257.943   293.859 2143.957    0.000 2143.957
251.70  5711.149  175.775    0.000  175.775  1407.282 1315.828    0.000 1315.828   659.297 2055.195    0.000 2055.195
251.80  5881.740  170.193    0.000  170.193  1882.778 1363.822    0.000 1363.822   923.802 2495.125    0.000 2495.125
251.90  5932.149  222.793    0.000  222.793  2077.612 1513.302    0.000 1513.302   375.492 3240.490  507.089 2733.401
252.00  5847.011  188.662    0.000  188.662  1616.163 1652.186    0.000 1652.186   818.634 2683.619    0.000 2683.619
252.10  5887.548  197.484    0.000  197.484  1674.546 1826.526    0.000 1826.526   912.438 2860.848    0.000 2860.848
252.20  5817.865  188.600    0.000  188.600  1559.782 1482.127    0.000 1482.127   525.180 2654.583    0.000 2654.583
252.30  5744.505  196.597    0.000  196.597  1901.827 1353.044    0.000 1353.044   730.576 2444.353    0.000 2444.353
252.40  5688.038  193.084    0.000  193.084  1816.951 1182.459    0.000 1182.459   647.530 2387.453    0.000 2387.453
252.50  5785.625  204.775    0.000  204.775  1800.417 1298.543    0.000 1298.543   840.051 2199.354    0.000 2199.354
252.60  5805.214  235.813    0.000  235.813  1560.718 1428.719    0.000 1428.719   493.811 2628.635    0.000 2628.635
252.70  5955.392  252.063    0.000  252.063  1499.438 1367.324    0.000 1367.324   151.603 2779.229    0.000 2779.229
252.80  5804.663  268.267    0.000  268.267  1498.612 1515.736    0.000 1515.736   161.454 2995.156  211.115 2784.041
252.90  5818.761  265.778    0.000  265.778  1633.209 1457.245    0.000 1457.245   121.746 2881.978  383.126 2498.852
253.00  5855.251  216.814    0.000  216.814  1542.177 1561.390    0.000 1561.390   393.079 2474.817    0.000 2474.817
253.10  5678.985  241.103    0.000  241.103  1530.973 1321.421    0.000 1321.421   371.965 2413.492    0.000 2413.492
253.20  5729.889  256.176    0.000  256.176  1596.634 1368.551    0.000 1368.551   271.434 2670.238    0.000 2670.238
253.30  5751.963  202.701    0.000  202.701  1887.470 1118.215    0.000 1118.215   371.965 2389.148    0.000 2389.148
253.40  5813.934  187.695    0.000  187.695  2057.383  909.370    0.000  909.370   384.841 2468.988  292.245 2176.743
253.50  5898.052  204.356    0.000  204.356  2001.085  874.957    0.000  874.957   331.352 2358.908    0.000 2358.908
253.60  5573.812  178.190    0.000  178.190  1863.232  995.932    0.000  995.932   201.668 2740.931  291.741 2449.190
253.70  5647.222  132.943    0.000  132.943  1981.232  783.129    0.000  783.129   292.653 2317.491  384.235 1933.256
253.80  5708.312  182.608    0.000  182.608  1942.495  869.679    0.000  869.679   543.474 2364.737  160.850 2203.887
253.90  5806.248  187.137    0.000  187.137  2235.283  898.428    0.000  898.428   253.142 2744.629  442.336 2302.293
254.00  5859.444  196.441    0.000  196.441  2205.590  847.717    0.000  847.717   795.405 2245.798    0.000 2245.798
254.10  5630.715  174.066    0.000  174.066  1970.783  966.259    0.000  966.259   331.853 2405.130  482.348 1922.782
254.20  5752.230  200.918    0.000  200.918  1864.689 1066.733    0.000 1066.733   381.316 2147.377    0.000 2147.377
254.30  5785.000  211.965    0.000  211.965  1948.463 1009.319    0.000 1009.319   704.122 2068.361    0.000 2068.361
254.40  5634.485  183.725    0.000  183.725  1959.595  871.325    0.000  871.325   774.492 1883.584    0.000 1883.584
254.50  5554.708  204.093    0.000  204.093  1844.197  966.213    0.000  966.213   130.690 2434.791  180.956 2253.835
254.60  5550.863  198.754    0.000  198.754  1660.822 1071.117    0.000 1071.117    10.053 2390.753  191.009 2199.744
254.70  5502.638  212.679    0.000  212.679  1786.890  959.772    0.000  959.772   111.693 2281.799    0.000 2281.799
254.80  5649.754  204.816    0.000  204.816  1844.911 1103.159    0.000 1103.159   274.054 2247.807    0.000 2247.807
254.90  5670.279  184.457    0.000  184.457  1712.233 1072.870    0.000 1072.870    40.616 2152.517   19.906 2132.611
255.00  5550.367  224.161    0.000  224.161  1588.751 1063.786    0.000 1063.786    50.568 2365.646   49.864 2315.781
255.10  5652.330  149.525    0.000  149.525  1850.672  946.231    0.000  946.231    60.320 2380.013   49.864 2330.149
255.20  5682.206  155.472    0.000  155.472  1734.684 1132.168    0.000 1132.168    30.462 2425.364   40.012 2385.351
255.30  5756.415  182.024    0.000  182.024  1926.343  973.724    0.000  973.724   172.616 2647.636  182.770 2464.866
255.40  5611.312  234.510    0.000  234.510  1684.066 1036.934    0.000 1036.934   101.539 2405.457  100.231 2305.225
255.50  5728.945  229.589    0.000  229.589  1810.626 1087.359    0.000 1087.359   231.829 2388.167    0.000 2388.167
255.60  5602.615  261.298    0.000  261.298  1918.015 1068.408    0.000 1068.408   472.707 2397.807    0.000 2397.807
255.70  5635.924  284.833    0.000  284.833  1858.796 1133.048    0.000 1133.048   253.445 2690.769  294.463 2396.307
255.80  5756.275  265.938    0.000  265.938  2038.335 1129.451    0.000 1129.451   396.001 2632.453  345.232 2287.221
255.90  5629.897  276.202    0.000  276.202  2082.225 1084.662    0.000 1084.662   263.699 2795.412  416.309 2379.103
256.00  5597.046  312.650    0.000  312.650  1812.244 1159.461    0.000 1159.461   212.226 2787.282  416.309 2370.973
256.10  5578.885  229.997    0.000  229.997  1721.495 1273.924    0.000 1273.924   192.924 2814.213  436.617 2377.596
256.20  5592.648  207.397    0.000  207.397  2039.189 1172.685    0.000 1172.685   283.805 3196.128  755.797 2440.331
256.30  6007.284  177.100    0.000  177.100  2148.734 1160.899    0.000 1160.899   825.160 2733.185    0.000 2733.185
256.40  5895.404  197.385    0.000  197.385  2154.556 1246.676    0.000 1246.676  1221.061 2311.950    0.000 2311.950
256.50  5884.528  215.980    0.000  215.980  2047.680 1383.902    0.000 1383.902   636.774 2883.163    0.000 2883.163
256.60  5772.709  208.033    0.000  208.033  1890.313 1447.953    0.000 1447.953   515.334 3236.148   49.864 3186.284
256.70  5798.569  198.951    0.000  198.951  1713.969 1559.791    0.000 1559.791   284.309 3021.413    0.000 3021.413
256.80  5628.688  250.219    0.000  250.219  1511.015 1795.434    0.000 1795.434    50.769 3376.401    0.000 3376.401
256.90  5634.468  257.661    0.000  257.661  1753.588 1657.194    0.000 1657.194    30.462 3717.392  413.386 3304.006
257.00  5480.679  224.489    0.000  224.489  1634.949 1508.823    0.000 1508.823     0.000 3410.157  321.901 3088.257
257.10  5690.037  223.355    0.000  223.355  1754.566 1562.589    0.000 1562.589   152.308 3595.853    0.000 3595.853
257.20  5569.057  215.921    0.000  215.921  1746.368 1610.268    0.000 1610.268   243.492 3409.762    0.000 3409.762
257.30  5772.489  211.139    0.000  211.139  1859.482 1614.433    0.000 1614.433    81.231 3741.442  394.594 3346.848
257.40  5574.752  250.116    0.000  250.116  1520.705 1541.850    0.000 1541.850    10.154 3241.262    0.000 3241.262
257.50  5432.835  213.379    0.000  213.379  1579.313 1615.093    0.000 1615.093    20.308 3402.629   50.769 3351.859
257.60  5578.980  191.104    0.000  191.104  1581.755 1383.920    0.000 1383.920    10.154 3029.859  100.835 2929.024
257.70  5514.665  235.485    0.000  235.485  1585.567 1451.547    0.000 1451.547    10.154 3059.528    0.000 3059.528
257.80  5482.970  279.765    0.000  279.765  1208.139 1527.340    0.000 1527.340     0.000 2820.656    0.000 2820.656
257.90  5640.659  263.222    0.000  263.222  1335.937 1506.372    0.000 1506.372     0.000 2592.748    0.000 2592.748
258.00  5798.688  237.842    0.000  237.842  1230.764 1820.706    0.000 1820.706     0.000 3191.217    0.000 3191.217
258.10  5617.077  241.227    0.000  241.227  1630.601 1511.205    0.000 1511.205    70.775 3376.304    0.000 3376.304
258.20  5713.548  244.426    0.000  244.426  1691.430 1465.904    0.000 1465.904     9.953 3661.292  632.242 3029.050
258.30  5590.958  194.946    0.000  194.946  1691.854 1377.897    0.000 1377.897   240.475 3011.461  493.611 2517.850
258.40  5732.719  202.437    0.000  202.437  1383.203 1670.012    0.000 1670.012    30.462 3346.439  282.091 3064.348
258.50  5687.911  295.661    0.000  295.661  1436.513 1661.383    0.000 1661.383     0.000 3410.459   81.231 3329.228
258.60  5587.038  205.929    0.000  205.929  1697.810 1403.952    0.000 1403.952   576.151 2698.704    0.000 2698.704
258.70  5511.527  211.135    0.000  211.135  1639.265 1364.474    0.000 1364.474   101.137 2867.403  132.000 2735.403
258.80  5763.979  168.318    0.000  168.318  1497.636 1485.985    0.000 1485.985     9.953 2979.193    0.000 2979.193
258.90  5692.592  198.424    0.000  198.424  1531.906 1299.889    0.000 1299.889    10.154 2404.851    0.000 2404.851
259.00  5658.772  173.204    0.000  173.204  1277.835 1423.042    0.000 1423.042    20.106 2291.649    0.000 2291.649
259.10  5756.209  153.865    0.000  153.865  1242.113 1539.349    0.000 1539.349    81.030 2269.834    0.000 2269.834
259.20  5627.028  160.468    0.000  160.468  1318.230 1232.052    0.000 1232.052   172.616 2281.899    0.000 2281.899
259.30  5763.867  200.874    0.000  200.874  1270.957 1544.835    0.000 1544.835     0.000 2523.982    0.000 2523.982
259.40  5672.602  175.374    0.000  175.374  1267.037 1513.250    0.000 1513.250     0.000 2796.231    0.000 2796.231
259.50  5498.661  209.958    0.000  209.958  1272.760 1313.851    0.000 1313.851     0.000 2600.593    0.000 2600.593
259.60  5567.620  158.289    0.000  158.289  1281.032 1306.250    0.000 1306.250     0.000 2260.176    0.000 2260.176
259.70  5500.948  183.176    0.000  183.176  1229.382 1384.967    0.000 1384.967     0.000 2205.594    0.000 2205.594
259.80  5541.870  186.468    0.000  186.468  1251.957 1372.486    0.000 1372.486     0.000 2197.760    0.000 2197.760
259.90  5601.468  155.740    0.000  155.740  1261.087 1336.723    0.000 1336.723    49.764 2381.733    0.000 2381.733
260.00  5566.337  198.206    0.000  198.206  1238.529 1315.544    0.000 1315.544     0.000 1993.172    0.000 1993.172
260.10  5546.161  181.112    0.000  181.112  1307.707 1217.143    0.000 1217.143     0.000 1989.547    0.000 1989.547
260.20  5538.680  192.301    0.000  192.301  1330.972 1376.183    0.000 1376.183     0.000 2301.903    0.000 2301.903
260.30  5815.709  177.940    0.000  177.940  1458.502 1328.427    0.000 1328.427     0.000 2421.041    0.000 2421.041
260.40  5681.662  225.924    0.000  225.924  1564.033 1226.605    0.000 1226.605    20.308 2404.953    0.000 2404.953
260.50  5885.438  164.342    0.000  164.342  1584.314 1317.174    0.000 1317.174    30.159 2687.953    0.000 2687.953
260.60  5605.148  199.638    0.000  199.638  1468.349 1185.442    0.000 1185.442     0.000 2686.341    0.000 2686.341
260.70  5473.505  182.317    0.000  182.317  1249.423 1365.736    0.000 1365.736     0.000 2525.293    0.000 2525.293
260.80  5655.161  235.809    0.000  235.809  1626.875 1399.715    0.000 1399.715    40.213 2979.398    0.000 2979.398
260.90  5551.144  201.579    0.000  201.579  1268.710 1336.885    0.000 1336.885     0.000 2676.997    0.000 2676.997
261.00  5596.697  182.278    0.000  182.278  1294.798 1328.424    0.000 1328.424     0.000 2574.847    0.000 2574.847
261.10  5499.465  180.366    0.000  180.366  1317.349 1206.212    0.000 1206.212     0.000 2270.948    0.000 2270.948
261.20  5605.907  182.386    0.000  182.386  1412.587 1249.183    0.000 1249.183    40.616 2482.366    0.000 2482.366
261.30  5788.438  151.719    0.000  151.719  1310.396 1186.755    0.000 1186.755     0.000 2233.847    0.000 2233.847
261.40  5743.435  178.185    0.000  178.185  1491.708 1368.848    0.000 1368.848     0.000 2557.465    0.000 2557.465
261.50  5726.991  184.244    0.000  184.244  1231.406 1421.336    0.000 1421.336     0.000 2535.747    0.000 2535.747
261.60  5662.933  135.897    0.000  135.897  1597.669 1134.045    0.000 1134.045   243.693 2508.199    0.000 2508.199
261.70  5869.609  130.084    0.000  130.084  1397.384 1327.521    0.000 1327.521   101.539 2605.517    0.000 2605.517
261.80  5657.254  137.207    0.000  137.207  1308.022 1397.472    0.000 1397.472     0.000 2872.234    0.000 2872.234
261.90  5516.725  137.134    0.000  137.134  1128.669 1525.748    0.000 1525.748     0.000 2422.338    0.000 2422.338
262.00  5503.859  149.938    0.000  149.938  1199.937 1346.154    0.000 1346.154     0.000 2686.950    0.000 2686.950
262.10  5686.175   94.390    0.000   94.390  1233.007 1346.742    0.000 1346.742     0.000 2579.672    0.000 2579.672
262.20  5671.247  137.063    0.000  137.063  1344.435 1336.301    0.000 1336.301     0.000 2382.632    0.000 2382.632
262.30  5664.155  187.211    0.000  187.211  1353.827 1387.465    0.000 1387.465     0.000 2446.970    0.000 2446.970
262.40  5494.032  170.789    0.000  170.789  1353.526 1443.775    0.000 1443.775     0.000 2678.604    0.000 2678.604
262.50  5666.496  163.265    0.000  163.265  1404.506 1288.874    0.000 1288.874     0.000 2497.041    0.000 2497.041
262.60  5432.437  163.130    0.000  163.130  1388.061 1196.740    0.000 1196.740     0.000 2635.376    0.000 2635.376
262.70  5705.356  138.533    0.000  138.533  1364.929 1384.352    0.000 1384.352     0.000 2557.057    0.000 2557.057
262.80  5603.286  188.591    0.000  188.591  1265.689 1479.966    0.000 1479.966     0.000 2718.006    0.000 2718.006
262.90  5521.500  155.925    0.000  155.925  1089.331 1643.071    0.000 1643.071     0.000 2653.668    0.000 2653.668
263.00  5498.504  178.704    0.000  178.704   926.365 1761.924    0.000 1761.924     0.000 2314.768    0.000 2314.768
263.10  5485.788  172.823    0.000  172.823  1166.029 1386.932    0.000 1386.932     0.000 2245.307    0.000 2245.307
263.20  5658.759  111.152    0.000  111.152  1219.142 1570.613    0.000 1570.613     0.000 2777.329    0.000 2777.329
263.30  5727.892  158.141    0.000  158.141  1535.596 1357.116    0.000 1357.116    40.213 3055.498   29.959 3025.540
263.40  5668.675  132.652    0.000  132.652  1252.924 1599.728    0.000 1599.728     0.000 2361.418    0.000 2361.418
263.50  5528.343  179.223    0.000  179.223  1156.186 1643.008    0.000 1643.008     0.000 2785.164    0.000 2785.164
263.60  5693.437  187.957    0.000  187.957  1307.721 1714.045    0.000 1714.045     0.000 3134.418    0.000 3134.418
263.70  5842.917  163.153    0.000  163.153  1341.071 1454.112    0.000 1454.112    29.858 2703.846   50.568 2653.277
263.80  5626.390  248.204    0.000  248.204  1167.958 1794.130    0.000 1794.130     0.000 2713.897    0.000 2713.897
263.90  5541.332  192.072    0.000  192.072  1064.465 1765.758    0.000 1765.758     0.000 2667.538    0.000 2667.538
264.00  5446.226  172.013    0.000  172.013   911.220 1728.975    0.000 1728.975     0.000 2476.636    0.000 2476.636
264.10  5390.610  124.475    0.000  124.475  1134.293 1538.033    0.000 1538.033     0.000 2229.411    0.000 2229.411
264.20  5453.678  158.326    0.000  158.326  1171.343 1535.247    0.000 1535.247     0.000 2380.315    0.000 2380.315
264.30  5445.464  129.907    0.000  129.907  1220.464 1489.897    0.000 1489.897     0.000 2749.775  172.616 2577.159
264.40  5647.291  138.297    0.000  138.297  1237.151 1567.485    3.805 1563.681    30.462 2879.765  294.463 2585.303
264.50  5733.581  130.749    0.000  130.749  1229.645 1517.297    0.000 1517.297     0.000 2749.673  142.154 2607.519
264.60  5802.143  115.729    0.000  115.729  1345.980 1653.763    0.000 1653.763     9.953 2877.345  151.303 2726.042
264.70  5607.352  102.047    0.000  102.047  1346.713 1430.771    0.000 1430.771     0.000 2689.856  283.907 2405.949
264.80  5775.901  108.886    0.000  108.886  1438.704 1472.768    0.000 1472.768     0.000 2589.120  203.078 2386.043
264.90  5624.276  158.618    0.000  158.618  1414.701 1535.910    0.000 1535.910     0.000 2667.533  162.462 2505.071
265.00  5827.789   94.092    0.000   94.092  1452.973 1401.417    0.000 1401.417     0.000 2769.674  142.154 2627.520
265.10  5740.031  115.990    0.000  115.990  1387.351 1500.234    0.000 1500.234   101.539 3020.504  142.154 2878.350
265.20  5771.747  135.601    0.000  135.601  1441.283 1516.425    0.000 1516.425   172.616 2615.060   20.308 2594.752
265.30  5618.438  128.473    0.000  128.473  1360.358 1485.677    0.000 1485.677    20.107 2478.044    0.000 2478.044
265.40  5749.101  169.032    0.000  169.032  1158.053 1643.011    0.000 1643.011    50.568 2692.363    0.000 2692.363
265.50  5459.596  160.920    0.000  160.920  1136.685 1543.041    0.000 1543.041     0.000 2409.983    0.000 2409.983
265.60  5725.536  168.977    0.000  168.977  1309.584 1419.525    0.000 1419.525     9.953 2723.448    0.000 2723.448
265.70  5490.281  182.722    0.000  182.722  1237.755 1453.934    0.000 1453.934     0.000 2507.096    0.000 2507.096
265.80  5667.232  187.649    0.000  187.649  1360.357 1493.890    0.000 1493.890     9.953 2697.812    0.000 2697.812
265.90  5538.173  144.406    0.000  144.406  1355.786 1425.520    0.000 1425.520    50.467 2574.044    0.000 2574.044
266.00  5746.653  143.055    0.000  143.055  1257.558 1531.518    0.000 1531.518     9.953 2604.502    0.000 2604.502
266.10  5842.813  135.690    0.000  135.690  1367.541 1359.915    0.000 1359.915    20.106 2488.979    0.000 2488.979
266.20  5629.202  116.041    0.000  116.041  1310.309 1378.949    0.000 1378.949     0.000 2507.582    0.000 2507.582
266.30  5887.810   75.710    0.000   75.710  1481.054 1468.865    0.000 1468.865    71.077 2957.973   60.923 2897.049
266.40  5734.333  103.759    0.000  103.759  1418.803 1325.510    0.000 1325.510   162.462 2549.706    0.000 2549.706
266.50  5656.762  117.962    0.000  117.962  1459.136 1331.307    0.000 1331.307   141.953 2552.325    0.000 2552.325
266.60  5443.711  106.454    0.000  106.454  1445.719 1195.818    0.000 1195.818   251.831 2336.172    0.000 2336.172
266.70  5532.132   97.502    0.000   97.502  1571.575 1093.794    0.000 1093.794   262.489 2524.274    0.000 2524.274
266.80  5461.753  120.129    0.000  120.129  1383.599 1284.744    0.000 1284.744   251.630 2476.712    0.000 2476.712
266.90  5280.453  115.890    0.000  115.890  1410.876 1191.803    0.000 1191.803   152.308 2368.750    0.000 2368.750
267.00  5490.761  182.366    0.000  182.366  1431.537 1465.690    0.000 1465.690   120.940 2354.278    0.000 2354.278
267.10  5566.082   91.749    0.000   91.749  1204.133 1520.789    0.000 1520.789   201.566 2257.956    0.000 2257.956
267.20  5640.325   72.101    0.000   72.101  1595.219 1198.842    0.000 1198.842   130.892 2378.404    0.000 2378.404
267.30  5700.836   89.479    0.000   89.479  1513.554 1114.851    0.000 1114.851   111.189 2379.716    0.000 2379.716
267.40  5617.451  148.714    0.000  148.714  1328.620 1433.892    0.000 1433.892   203.078 2521.358    0.000 2521.358
267.50  5609.728   95.274    0.000   95.274  1300.435 1262.435    0.000 1262.435   121.847 2242.786    0.000 2242.786
267.60  5457.056  112.635    0.000  112.635  1304.786 1177.136    0.000 1177.136    71.077 2269.420    0.000 2269.420
267.70  5477.002   98.317    0.000   98.317  1279.925 1326.551    0.000 1326.551   121.847 2543.372    0.000 2543.372
267.80  5540.723   94.518    0.000   94.518  1072.781 1332.472    0.000 1332.472    81.231 2299.790    0.000 2299.790
267.90  5597.971  120.470    0.000  120.470  1085.665 1535.418    0.000 1535.418   111.693 2586.818    0.000 2586.818
268.00  5612.488  114.637    0.000  114.637  1072.689 1529.655    0.000 1529.655    40.616 2389.257    0.000 2389.257
268.10  5657.211  122.072    0.000  122.072   975.631 1508.042    0.000 1508.042     0.000 2485.575    0.000 2485.575
268.20  5595.965   98.922    0.000   98.922  1203.472 1308.278    0.000 1308.278    20.308 2402.234    0.000 2402.234
268.30  5576.279   55.878    0.000   55.878  1049.348 1518.853    0.000 1518.853    10.154 2318.688    0.000 2318.688
268.40  5753.282   98.562    0.000   98.562  1147.654 1496.752    0.000 1496.752    10.154 2612.244    0.000 2612.244
268.50  5773.212  153.316    0.000  153.316  1024.349 1745.864    0.000 1745.864    10.154 2855.735    0.000 2855.735
268.60  5648.037  135.601    0.000  135.601   982.643 1654.466    0.000 1654.466     0.000 2589.921    0.000 2589.921
268.70  5883.526   64.420    0.000   64.420  1212.950 1606.571    0.000 1606.571     0.000 3091.892    0.000 3091.892
268.80  5686.088   39.683    0.000   39.683  1247.832 1493.253    0.000 1493.253     0.000 2659.499    0.000 2659.499
268.90  5465.795   66.242    0.000   66.242   957.472 1599.953    0.000 1599.953     0.000 2601.385    0.000 2601.385
269.00  5482.109  185.349    0.000  185.349   776.284 1853.478    0.000 1853.478     0.000 2654.676    0.000 2654.676
269.10  5654.832  127.200    0.000  127.200   963.863 1843.533    0.000 1843.533     0.000 2844.067    0.000 2844.067
269.20  5619.875  132.156    0.000  132.156   704.052 2149.487    0.000 2149.487     0.000 3011.951    0.000 3011.951
269.30  5646.273  119.703    0.000  119.703   744.387 2107.946    0.000 2107.946     0.000 2832.299    0.000 2832.299
269.40  5639.117  123.959    0.000  123.959   680.625 2164.931    0.000 2164.931     0.000 2993.161    0.000 2993.161
269.50  5693.125  163.235    0.000  163.235   742.391 2031.282    0.000 2031.282     0.000 2879.463    0.000 2879.463
269.60  5672.613  144.065    0.000  144.065   764.796 1914.877    0.000 1914.877     0.000 2701.506    0.000 2701.506
269.70  5765.195   99.513    0.000   99.513   765.609 1982.709    0.000 1982.709     0.000 2618.572    0.000 2618.572
269.80  5736.944   95.877    0.000   95.877   709.457 1918.338    0.000 1918.338     0.000 2572.327    0.000 2572.327
269.90  5395.552  134.348    0.000  134.348   774.473 1860.196    0.000 1860.196     0.000 2708.042    0.000 2708.042
270.00  5621.683   98.636    0.000   98.636   799.240 1714.014    0.000 1714.014     0.000 2421.520    0.000 2421.520
270.10  5648.254  118.821    0.000  118.821   982.197 1671.288    0.000 1671.288     0.000 2869.705    0.000 2869.705
270.20  5697.851  168.640    0.000  168.640  1015.309 1629.907    0.000 1629.907     0.000 2612.231    0.000 2612.231
270.30  5837.580  145.201    0.000  145.201  1095.908 1553.522    0.000 1553.522     0.000 2580.670    0.000 2580.670
270.40  5734.150  153.176    0.000  153.176  1208.018 1579.647    0.000 1579.647     0.000 2719.621    0.000 2719.621
270.50  5614.871  126.944    0.000  126.944  1087.660 1587.423    0.000 1587.423     0.000 2524.385    0.000 2524.385
270.60  5593.534  106.247    0.000  106.247  1114.446 1452.665    0.000 1452.665     0.000 2328.140    0.000 2328.140
270.70  5516.337  118.224    0.000  118.224  1013.230 1545.363    0.000 1545.363     0.000 2354.286    0.000 2354.286
270.80  5704.555  116.171    0.000  116.171  1112.769 1711.620    0.000 1711.620    71.077 2567.812    0.000 2567.812
270.90  5525.340   73.223    0.000   73.223  1126.668 1514.229    0.000 1514.229     0.000 2442.241    0.000 2442.241
271.00  5293.390  129.924    0.000  129.924   999.401 1604.197    0.000 1604.197     0.000 2368.653    0.000 2368.653
271.10  5363.433  174.645    0.000  174.645   925.181 1973.246    0.000 1973.246     0.000 3154.806    0.000 3154.806
271.20  5359.584  191.939    0.000  191.939   816.678 1813.685    0.000 1813.685     0.000 2402.230    0.000 2402.230
271.30  5434.646  199.500    0.000  199.500  1049.972 1696.087    0.000 1696.087     0.000 2537.933    0.000 2537.933
271.40  5472.493  224.699    0.000  224.699   812.496 1812.540    0.000 1812.540     0.000 2439.316    0.000 2439.316
271.50  5442.513  260.645    0.000  260.645   796.341 1880.167    0.000 1880.167     0.000 2509.896    0.000 2509.896
271.60  5533.986  187.321    0.000  187.321  1002.213 1756.180    0.000 1756.180     0.000 2680.201    0.000 2680.201
271.70  5443.705  175.417    0.000  175.417  1151.861 1570.337    0.000 1570.337     0.000 2703.116    0.000 2703.116
271.80  5419.169  218.555    0.000  218.555   787.998 1859.920    0.000 1859.920     0.000 2758.023    0.000 2758.023
271.90  5311.975  148.459    0.000  148.459  1083.562 1623.663    0.000 1623.663     0.000 2317.990    0.000 2317.990
272.00  5385.252  127.664    0.000  127.664  1070.751 1765.222    0.000 1765.222     0.000 2850.502    0.000 2850.502
272.10  5516.613  205.344    0.000  205.344  1028.265 1777.336    0.000 1777.336     0.000 2916.240    0.000 2916.240
272.20  5396.236  174.498    0.000  174.498   904.381 1959.445    0.000 1959.445    20.308 3178.844    0.000 3178.844
272.30  5512.781  161.392    0.000  161.392   821.507 1953.672    0.000 1953.672    10.154 2848.280    0.000 2848.280
272.40  5343.437  145.745    0.000  145.745   643.427 2059.960    0.000 2059.960     0.000 2831.912    0.000 2831.912
272.50  5369.257  134.951    0.000  134.951   735.776 2101.193    0.000 2101.193    20.308 3022.313    0.000 3022.313
272.60  5310.715  128.079    0.000  128.079   600.786 2078.321    0.000 2078.321     0.000 2610.630    0.000 2610.630
272.70  5221.199  183.068    0.000  183.068   410.793 2244.726    0.000 2244.726     0.000 2786.867    0.000 2786.867
272.80  5262.689  209.701    0.000  209.701   534.444 2212.500    0.000 2212.500     0.000 2835.034    0.000 2835.034
272.90  5366.176  197.320    0.000  197.320   628.994 2123.945    0.000 2123.945     0.000 2958.280    0.000 2958.280
273.00  5388.655  250.650    0.000  250.650   543.234 2219.732    0.000 2219.732     0.000 2903.478    0.000 2903.478
273.10  5280.849  219.945    0.000  219.945   591.783 2048.061    0.000 2048.061     0.000 2763.249    0.000 2763.249
273.20  5295.775  321.087    0.000  321.087   662.797 2076.741    0.000 2076.741     0.000 2991.160    0.000 2991.160
273.30  5353.372  278.269    0.000  278.269   715.893 2063.905    0.000 2063.905     0.000 2948.922    0.000 2948.922
273.40  5195.193  251.003    0.000  251.003   936.646 1884.690    0.000 1884.690     0.000 2840.251    0.000 2840.251
273.50  5144.027  365.522    0.000  365.522   639.384 2129.346    0.000 2129.346     0.000 2796.216    0.000 2796.216
273.60  5039.610  367.829    0.000  367.829   711.787 1972.222    0.000 1972.222     0.000 2771.584    0.000 2771.584
273.70  5079.648  403.960    0.000  403.960   834.861 2003.355    0.000 2003.355    20.106 2862.664    0.000 2862.664
273.80  5098.494  351.217    0.000  351.217   742.355 1995.991    0.000 1995.991     0.000 2894.952    0.000 2894.952
273.90  5044.348  272.652    0.000  272.652   748.248 1926.285    0.000 1926.285     0.000 2560.169    0.000 2560.169
274.00  4963.346  270.246    0.000  270.246   754.759 2102.220    0.000 2102.220     0.000 2904.183    0.000 2904.183
274.10  4965.373  275.000    0.000  275.000   839.867 1925.425    0.000 1925.425     0.000 2829.492    0.000 2829.492
274.20  4973.727  286.944    0.000  286.944   852.038 1971.885    0.000 1971.885   110.786 2806.971    0.000 2806.971
274.30  5099.730  236.041    0.000  236.041   887.771 1863.626    0.000 1863.626     0.000 2680.498    0.000 2680.498
274.40  5190.975  214.764    0.000  214.764   871.789 1870.742    0.000 1870.742     0.000 2468.189    0.000 2468.189
274.50  5136.967  295.928    0.000  295.928   979.565 1735.253    0.000 1735.253     0.000 2456.528    0.000 2456.528
274.60  5199.882  269.428    0.000  269.428   824.448 1834.941    0.000 1834.941     0.000 2557.661    0.000 2557.661
274.70  5215.576  239.615    0.000  239.615   892.508 1746.029    0.000 1746.029     0.000 2485.888    0.000 2485.888
274.80  5320.277  257.682    0.000  257.682   862.332 1755.171    0.000 1755.171     0.000 2695.394    0.000 2695.394
274.90  5157.501  276.404    0.000  276.404   970.097 1783.076    0.000 1783.076     0.000 2644.227    0.000 2644.227
275.00  5169.222  321.480    0.000  321.480   996.619 1721.318    0.000 1721.318     0.000 2720.120    0.000 2720.120
275.10  5341.152  283.562    0.000  283.562   999.930 1754.817    0.000 1754.817     0.000 2400.223    0.000 2400.223
275.20  5144.878  288.734    0.000  288.734   946.183 1753.945    0.000 1753.945     0.000 2380.312    0.000 2380.312
275.30  5245.537  386.087    0.000  386.087   909.080 1728.899    0.000 1728.899     0.000 2451.802    0.000 2451.802
275.40  5115.266  377.918    0.000  377.918   816.902 1755.044    0.000 1755.044     0.000 2361.925    0.000 2361.925
275.50  5118.821  300.089    0.000  300.089   918.820 1530.635    0.000 1530.635     0.000 2114.313    0.000 2114.313
275.60  5027.578  295.015    0.000  295.015   913.906 1674.110    0.000 1674.110     0.000 2574.854    0.000 2574.854
275.70  5225.549  323.988    0.000  323.988   746.032 1854.881    0.000 1854.881     0.000 2585.608    0.000 2585.608
275.80  5227.526  377.510    0.000  377.510   739.701 1842.389    0.000 1842.389     0.000 2470.906    0.000 2470.906
275.90  5318.446  344.952    0.000  344.952   828.506 1766.732    0.000 1766.732     0.000 2636.785    0.000 2636.785
276.00  5173.785  301.142    0.000  301.142   684.026 1861.337    0.000 1861.337     0.000 2567.320    0.000 2567.320
276.10  5236.114  345.465    0.000  345.465   876.491 1860.114    0.000 1860.114     0.000 2554.649    0.000 2554.649
276.20  5291.448  330.875    0.000  330.875   712.650 2003.987    0.000 2003.987     0.000 2851.720    0.000 2851.720
276.30  5196.612  384.242    0.000  384.242   689.619 1922.586    0.000 1922.586     0.000 2567.314    0.000 2567.314
276.40  5187.888  373.570    0.000  373.570   540.534 2036.599    0.000 2036.599     0.000 2418.626    0.000 2418.626
276.50  5387.378  321.150    0.000  321.150   696.694 2009.534    0.000 2009.534     0.000 2780.041    0.000 2780.041
276.60  5144.757  374.456    0.000  374.456   639.796 2121.107    0.000 2121.107     0.000 2971.453    0.000 2971.453
276.70  5107.517  432.354    0.000  432.354   791.381 1858.901    0.000 1858.901     0.000 2766.571    0.000 2766.571
276.80  5206.334  360.721    0.000  360.721   781.912 2023.121    0.000 2023.121     0.000 3002.114    0.000 3002.114
276.90  5244.809  343.367    0.000  343.367   797.567 1962.744    0.000 1962.744     0.000 3115.921    0.000 3115.921
277.00  5199.152  382.863    0.000  382.863   998.170 1914.706    0.000 1914.706    81.231 2973.063    0.000 2973.063
277.10  5204.739  373.967    0.000  373.967   806.032 1851.304    0.000 1851.304    10.154 2771.197    0.000 2771.197
277.20  5234.535  359.856    0.000  359.856   867.597 1948.300    0.000 1948.300    20.308 3041.122    0.000 3041.122
277.30  5091.428  366.870    0.000  366.870   826.442 1980.031    0.000 1980.031     0.000 2973.765    0.000 2973.765
277.40  5120.460  371.360    0.000  371.360   877.376 1764.907    0.000 1764.907     0.000 2804.976    0.000 2804.976
277.50  5203.052  363.496    0.000  363.496   872.871 1789.477    0.000 1789.477     0.000 2547.411    0.000 2547.411
277.60  5240.277  324.504    0.000  324.504   914.851 1866.666    0.000 1866.666     0.000 2936.562    0.000 2936.562
277.70  5275.898  346.060    0.000  346.060   829.077 2084.371    0.000 2084.371     0.000 2909.011    0.000 2909.011
277.80  5207.621  275.728    0.000  275.728   941.262 1776.544    0.000 1776.544     0.000 2643.421    0.000 2643.421
277.90  5215.711  269.761    0.000  269.761  1067.374 1632.248    0.000 1632.248    10.154 2830.600    0.000 2830.600
278.00  5110.278  256.481    0.000  256.481  1133.979 1474.944    0.000 1474.944    40.616 2599.485    0.000 2599.485
278.10  5069.446  279.840    0.000  279.840  1195.862 1517.877    0.000 1517.877    81.231 2699.418    0.000 2699.418
278.20  5256.172  271.113    0.000  271.113  1182.894 1760.213    0.000 1760.213    30.462 3010.050    0.000 3010.050
278.30  5317.198  256.234    0.000  256.234  1211.210 1723.179    0.000 1723.179   172.616 2869.106    0.000 2869.106
278.40  5354.235  290.600    0.000  290.600  1074.601 1749.760    0.000 1749.760   101.539 2803.361    0.000 2803.361
278.50  5351.931  282.749    0.000  282.749  1154.058 1790.015    0.000 1790.015    60.923 2947.117    0.000 2947.117
278.60  5433.695  245.792    0.000  245.792  1311.312 1624.512    0.000 1624.512     0.000 2826.479    0.000 2826.479
278.70  5146.659  265.511    0.000  265.511  1243.856 1633.955    0.000 1633.955    30.462 2718.011    0.000 2718.011
278.80  5327.416  245.191    0.000  245.191   955.392 1765.295    0.000 1765.295     0.000 2798.935    0.000 2798.935
278.90  5364.527  205.287    0.000  205.287  1102.553 1658.854    0.000 1658.854     0.000 3032.781    0.000 3032.781
279.00  5131.025  203.755    0.000  203.755  1174.316 1491.419    0.000 1491.419    10.154 2677.597    0.000 2677.597
279.10  5354.968  220.947    0.000  220.947  1233.661 1611.777    0.000 1611.777     0.000 2553.032    0.000 2553.032
279.20  5282.577  202.652    0.000  202.652  1134.725 1770.492    0.000 1770.492     0.000 2875.449    0.000 2875.449
279.30  5277.101  170.333    0.000  170.333   944.189 1928.592    0.000 1928.592     0.000 2921.088    0.000 2921.088
279.40  5447.875  159.550    0.000  159.550   977.691 1818.869    0.000 1818.869     0.000 3055.703    0.000 3055.703
279.50  5439.345  152.147    0.000  152.147   967.805 1986.983    0.000 1986.983     0.000 3164.790    0.000 3164.790
279.60  5348.701  194.438    0.000  194.438  1025.430 1708.928    0.000 1708.928     0.000 2449.289    0.000 2449.289
279.70  5501.328  180.918    0.000  180.918   886.571 1890.595    0.000 1890.595     0.000 2898.675    0.000 2898.675
279.80  5322.339  244.923    0.000  244.923  1053.314 1744.770    0.000 1744.770     0.000 2701.427    0.000 2701.427
279.90  5243.830  266.862    0.000  266.862  1002.436 1736.633    0.000 1736.633     0.000 2488.296    0.000 2488.296
280.00  5270.749  227.588    0.000  227.588  1104.847 1748.438    0.000 1748.438     0.000 2724.750    0.000 2724.750
280.10  5325.303  217.416    0.000  217.416   974.297 1875.832    0.000 1875.832     0.000 2954.766    0.000 2954.766
280.20  5440.951  213.121    0.000  213.121   836.092 1996.263    0.000 1996.263    20.308 2690.259    0.000 2690.259
280.30  5433.621  256.355    0.000  256.355   936.346 1891.169    0.000 1891.169    20.308 2761.837    0.000 2761.837
280.40  5473.964  247.883    0.000  247.883   955.980 1895.840    0.000 1895.840     0.000 3041.115    0.000 3041.115
280.50  5265.316  268.106    0.000  268.106   895.006 1953.564    0.000 1953.564     0.000 2872.832    0.000 2872.832
280.60  5328.752  313.034    0.000  313.034   821.464 1935.575    0.000 1935.575    10.154 2647.431    0.000 2647.431
280.70  5358.012  334.443    0.000  334.443   775.888 2146.864    0.000 2146.864     0.000 2799.645    0.000 2799.645
280.80  5485.485  381.456    0.000  381.456   870.023 2030.760    0.000 2030.760     0.000 2903.185    0.000 2903.185
280.90  5429.730  261.659    0.000  261.659   928.984 1955.989    0.000 1955.989     0.000 2921.088    0.000 2921.088
281.00  5671.173  269.630    0.000  269.630  1097.688 1943.734    0.000 1943.734     0.000 2958.775    0.000 2958.775
281.10  5609.446  307.064    0.000  307.064  1209.447 1843.766    0.000 1843.766    10.154 3223.295    0.000 3223.295
281.20  5718.806  339.786    0.000  339.786   904.609 2182.910    0.000 2182.910     0.000 3194.726    0.000 3194.726
281.30  5676.903  284.340    0.000  284.340   810.180 2131.499    0.000 2131.499     0.000 2856.652    0.000 2856.652
281.40  5558.429  327.390    0.000  327.390   671.043 2256.155    0.000 2256.155     0.000 2825.782    0.000 2825.782
281.50  5566.346  344.496    0.000  344.496   781.044 2110.321    0.000 2110.321    30.462 2524.181    0.000 2524.181
281.60  5563.577  346.778    0.000  346.778   651.736 2112.404    0.000 2112.404     0.000 2778.226    0.000 2778.226
281.70  5487.719  342.397    0.000  342.397   682.990 2225.538    0.000 2225.538    10.154 2787.479    0.000 2787.479
281.80  5598.441  350.339    0.000  350.339   620.224 2234.888    0.000 2234.888     0.000 2725.853    0.000 2725.853
281.90  5612.243  298.566    0.000  298.566   735.687 2079.613    0.000 2079.613     0.000 2618.580    0.000 2618.580
282.00  5658.554  300.692    0.000  300.692   507.043 2226.598    0.000 2226.598     0.000 2528.010    0.000 2528.010
282.10  5505.171  403.615    0.000  403.615   436.487 2148.097    0.000 2148.097     0.000 2379.621    0.000 2379.621
282.20  5326.291  356.202    0.000  356.202   268.690 2315.418    0.000 2315.418     0.000 2439.039    0.000 2439.039
282.30  5394.176  322.123    0.000  322.123   460.078 2397.882    0.000 2397.882     0.000 2878.768    0.000 2878.768
282.40  5347.074  334.555    0.000  334.555   569.979 2235.400    0.000 2235.400     0.000 2759.634    0.000 2759.634
282.50  5432.797  376.403    0.000  376.403   577.542 2240.530    0.000 2240.530     0.000 2780.149    0.000 2780.149
282.60  5524.413  392.527    0.000  392.527   683.817 2446.090    0.000 2446.090     0.000 3132.004    0.000 3132.004
282.70  5414.373  369.370    0.000  369.370   587.360 2240.240    0.000 2240.240     0.000 2750.475    0.000 2750.475
282.80  5525.297  341.575    0.000  341.575   761.404 2084.620    0.000 2084.620     0.000 2807.789    0.000 2807.789
282.90  5661.430  290.257    0.000  290.257   760.980 2150.465    0.000 2150.465     0.000 2759.116    0.000 2759.116
283.00  5702.599  314.381    0.000  314.381   773.897 2067.839    0.000 2067.839     0.000 2594.549    0.000 2594.549
283.10  5543.059  263.228    0.000  263.228   802.001 2191.853    0.000 2191.853     0.000 2949.326    0.000 2949.326
283.20  5688.916  265.901    0.000  265.901   559.175 2434.278    0.000 2434.278     0.000 2916.172    0.000 2916.172
283.30  5561.290  291.612    0.000  291.612   762.738 2342.550    0.000 2342.550     0.000 2981.811    0.000 2981.811
283.40  5563.556  271.501    0.000  271.501   765.498 2296.732    0.000 2296.732     0.000 3128.083    0.000 3128.083
283.50  5611.696  321.167    0.000  321.167   641.234 2293.560    0.000 2293.560     0.000 2807.994    0.000 2807.994
283.60  5678.749  269.101    0.000  269.101   678.181 2326.079    0.000 2326.079     0.000 2805.380    0.000 2805.380
283.70  5859.298  223.987    0.000  223.987   667.904 2193.367    0.000 2193.367     0.000 2775.808    0.000 2775.808
283.80  5692.711  293.364    0.000  293.364   801.948 2068.734    0.000 2068.734     0.000 2928.128    0.000 2928.128
283.90  5743.170  251.995    0.000  251.995   839.843 2068.313    0.000 2068.313     0.000 2783.663    0.000 2783.663
284.00  5840.501  233.792    0.000  233.792   878.701 2192.568    0.000 2192.568     0.000 2902.895    0.000 2902.895
284.10  5740.537  279.531    0.000  279.531   963.256 2041.458    0.000 2041.458     0.000 3028.657    0.000 3028.657
284.20  5685.170  323.472    0.000  323.472  1012.979 2030.441    0.000 2030.441     0.000 2889.414    0.000 2889.414
284.30  5773.994  274.896    0.000  274.896   854.157 1853.977    0.000 1853.977     0.000 2745.164    0.000 2745.164
284.40  5793.432  269.324    0.000  269.324   758.899 2201.528    0.000 2201.528     0.000 2952.355    0.000 2952.355
284.50  5647.876  285.702    0.000  285.702   939.063 2021.943    0.000 2021.943     0.000 3022.328    0.000 3022.328
284.60  5765.977  237.575    0.000  237.575   793.023 2302.806    0.000 2302.806     0.000 2989.546    0.000 2989.546
284.70  5850.850  266.453    0.000  266.453   994.186 2042.682    0.000 2042.682     0.000 2840.163    0.000 2840.163
284.80  5963.476  259.821    0.000  259.821  1031.345 2040.653    0.000 2040.653     0.000 3099.830    0.000 3099.830
284.90  5910.920  205.629    0.000  205.629  1117.047 1845.054    0.000 1845.054     0.000 2856.438    0.000 2856.438
285.00  5791.867  252.848    0.000  252.848   963.417 2043.842    0.000 2043.842     0.000 3033.169    0.000 3033.169
285.10  5824.713  257.673    0.000  257.673   970.969 2029.918    0.000 2029.918     0.000 2939.790    0.000 2939.790
285.20  5661.651  300.256    0.000  300.256   904.738 2176.263    0.000 2176.263     0.000 2635.165    0.000 2635.165
285.30  5710.515  286.739    0.000  286.739  1075.381 1871.412    0.000 1871.412     0.000 2917.263    0.000 2917.263
285.40  5521.666  271.898    0.000  271.898   899.500 1905.924    0.000 1905.924     0.000 2673.072    0.000 2673.072
285.50  5512.046  264.470    0.000  264.470   994.706 1798.837    0.000 1798.837     0.000 2608.428    0.000 2608.428
285.60  5572.272  238.154    0.000  238.154   885.636 2052.411    0.000 2052.411     0.000 2675.579    0.000 2675.579
285.70  5634.440  270.798    0.000  270.798   836.383 2048.832    0.000 2048.832     0.000 3054.799    0.000 3054.799
285.80  5559.845  254.871    0.000  254.871   782.741 2094.685    0.000 2094.685     0.000 2820.961    0.000 2820.961
285.90  5478.891  264.689    0.000  264.689   674.644 2245.828    0.000 2245.828     0.000 2951.645    0.000 2951.645
286.00  5643.246  234.432    0.000  234.432   782.642 2128.087    0.000 2128.087     0.000 3053.089    0.000 3053.089
286.10  5722.248  245.906    0.000  245.906   715.662 2236.509    0.000 2236.509     0.000 3014.184    0.000 3014.184
286.20  5477.832  305.573    0.000  305.573   696.625 2156.195    0.000 2156.195     0.000 2801.853    0.000 2801.853
286.30  5473.501  313.780    0.000  313.780   751.720 1931.959    0.000 1931.959     0.000 2790.090    0.000 2790.090
286.40  5547.047  282.663    0.000  282.663   845.031 1833.646    0.000 1833.646     0.000 2669.047    0.000 2669.047
286.50  5382.610  293.220    0.000  293.220   647.336 2024.775    0.000 2024.775     0.000 2604.806    0.000 2604.806
286.60  5418.543  278.564    0.000  278.564   779.325 1903.772    0.000 1903.772     0.000 2492.916    0.000 2492.916
286.70  5526.022  362.704    0.000  362.704   787.089 2056.067    0.000 2056.067     0.000 2639.798    0.000 2639.798
286.80  5444.584  302.966    0.000  302.966   555.378 2165.648    0.000 2165.648     0.000 2411.587    0.000 2411.587
286.90  5413.828  352.175    0.000  352.175   527.016 2163.269    0.000 2163.269     0.000 2623.317    0.000 2623.317
287.00  5272.281  273.268    0.000  273.268   510.978 2102.137    0.000 2102.137     0.000 2373.085    0.000 2373.085
287.10  5306.945  252.736    0.000  252.736   851.597 1959.887    0.000 1959.887     0.000 2512.121    0.000 2512.121
287.20  5447.931  297.182    0.000  297.182   812.033 2002.135    0.000 2002.135     0.000 2495.128    0.000 2495.128
287.30  5413.603  350.593    0.000  350.593   517.536 2288.913    0.000 2288.913     0.000 2613.256    0.000 2613.256
287.40  5317.270  260.661    0.000  260.661   552.000 1968.318    0.000 1968.318     0.000 2311.159    0.000 2311.159
287.50  5416.821  250.929    0.000  250.929   688.046 2137.014    0.000 2137.014     0.000 2777.320    0.000 2777.320
287.60  5607.986  194.817    0.000  194.817   794.015 2012.418    0.000 2012.418     0.000 2514.939    0.000 2514.939
287.70  5437.373  254.441    0.000  254.441   763.409 1892.166    0.000 1892.166     0.000 2585.202    0.000 2585.202
287.80  5405.806  278.688    0.000  278.688   718.368 1903.870    0.000 1903.870     0.000 2607.322    0.000 2607.322
287.90  5649.674  180.808    0.000  180.808   970.921 2036.884    0.000 2036.884     0.000 2977.983    0.000 2977.983
288.00  5738.625  153.625    0.000  153.625   822.882 1939.607    0.000 1939.607     0.000 2792.699    0.000 2792.699
288.10  5554.300  174.907    0.000  174.907   904.308 2016.647    0.000 2016.647     0.000 2917.968    0.000 2917.968
288.20  5635.766  161.646    0.000  161.646   989.006 1894.606    0.000 1894.606     0.000 2879.565    0.000 2879.565
288.30  5613.673  127.345    0.000  127.345   873.479 1770.867    0.000 1770.867     0.000 2578.275    0.000 2578.275
288.40  5501.350  173.373    0.000  173.373  1009.530 1748.217    0.000 1748.217     0.000 2763.757    0.000 2763.757
288.50  5611.586  192.803    0.000  192.803  1202.333 1651.196    0.000 1651.196    10.053 2632.851    0.000 2632.851
288.60  5512.685  226.430    0.000  226.430  1180.840 1668.409    0.000 1668.409     0.000 2990.550    0.000 2990.550
288.70  5469.231  213.042    0.000  213.042  1003.032 1711.241    0.000 1711.241     0.000 2774.500    0.000 2774.500
288.80  5627.876  229.151    0.000  229.151  1033.606 1761.747    0.000 1761.747     0.000 2676.285    0.000 2676.285
288.90  5686.378  237.799    0.000  237.799   869.773 1867.284    0.000 1867.284     0.000 2407.267    0.000 2407.267
289.00  5617.115  157.458    0.000  157.458   916.231 1550.906    0.000 1550.906     0.000 2359.411    0.000 2359.411
289.10  5473.990  166.983    0.000  166.983   799.580 1713.375    0.000 1713.375     0.000 2377.406    0.000 2377.406
289.20  5825.137   77.585    0.000   77.585   908.183 1684.291    0.000 1684.291    40.414 2279.991    0.000 2279.991
289.30  5633.175  191.628    0.000  191.628   891.544 1849.329    0.000 1849.329     0.000 2561.673    0.000 2561.673
289.40  5693.877   77.681    0.000   77.681   930.111 1699.614    0.000 1699.614     9.953 2358.407    0.000 2358.407
289.50  5660.107   65.722    0.000   65.722   767.261 1886.165    0.000 1886.165     0.000 2435.116    0.000 2435.116
289.60  5688.088   68.042    0.000   68.042   659.180 2022.516    0.000 2022.516     0.000 2318.197    0.000 2318.197
289.70  5730.811  102.048    0.000  102.048   632.327 1969.886    0.000 1969.886     0.000 2301.814    0.000 2301.814
289.80  5739.442  190.754    0.000  190.754   836.081 2006.995    0.000 2006.995     0.000 2616.774    0.000 2616.774
289.90  5580.999  151.288    0.000  151.288   842.251 1955.836    0.000 1955.836     0.000 2649.548    0.000 2649.548
290.00  5312.765  265.428    0.000  265.428   589.661 2255.633    0.000 2255.633     0.000 2524.381    0.000 2524.381
290.10  5526.335  140.227    0.000  140.227   604.614 2129.038    0.000 2129.038     0.000 2443.253    0.000 2443.253
290.20  5793.709  224.527    0.000  224.527   779.302 2072.354    0.000 2072.354     0.000 2452.510    0.000 2452.510
290.30  5607.447  157.017    0.000  157.017   527.703 2030.228    0.000 2030.228     0.000 2363.438    0.000 2363.438
290.40  5497.917  131.415    0.000  131.415   575.575 1951.853    0.000 1951.853     0.000 2349.058    0.000 2349.058
290.50  5373.677  172.642    0.000  172.642   768.852 1773.953    0.000 1773.953     0.000 2247.118    0.000 2247.118
290.60  5414.208  157.466    0.000  157.466   624.496 1848.942    0.000 1848.942     0.000 2214.338    0.000 2214.338
290.70  5581.542  191.212    0.000  191.212   670.718 1949.919    0.000 1949.919     0.000 2556.352    0.000 2556.352
290.80  5637.026  157.937    0.000  157.937   712.265 1793.229    0.000 1793.229     0.000 2265.612    0.000 2265.612
290.90  5611.412  150.307    0.000  150.307   680.685 2016.102    0.000 2016.102     0.000 2338.595    0.000 2338.595
291.00  5429.608  117.871    0.000  117.871   793.768 1859.157    0.000 1859.157     0.000 2302.097    0.000 2302.097
291.10  5422.765  159.920    0.000  159.920   568.465 1975.065    0.000 1975.065     0.000 2257.677    0.000 2257.677
291.20  5565.398  213.754    0.000  213.754   655.756 1937.614    0.000 1937.614     0.000 2142.860    0.000 2142.860
291.30  5529.357  142.596    0.000  142.596   580.441 1907.267    0.000 1907.267     0.000 1970.850    0.000 1970.850
291.40  5450.961  143.469    0.000  143.469   743.447 1930.045    0.000 1930.045     0.000 2210.311    0.000 2210.311
291.50  5387.542  139.693    0.000  139.693   627.824 1915.732    0.000 1915.732     0.000 2273.346    0.000 2273.346
291.60  5609.719  192.976    0.000  192.976   571.495 2191.068    0.000 2191.068    20.106 2514.734    0.000 2514.734
291.70  5612.680  206.313    0.000  206.313   952.623 1874.939    0.000 1874.939    30.159 2769.378    0.000 2769.378
291.80  5573.590  237.530    0.000  237.530   964.224 1881.707    0.000 1881.707     0.000 2825.582    0.000 2825.582
291.90  5667.261  189.097    0.000  189.097   976.363 2008.620    0.000 2008.620     0.000 2817.030    0.000 2817.030
292.00  5566.333  165.379    0.000  165.379   993.138 1878.532    0.000 1878.532     0.000 2742.631    0.000 2742.631
292.10  5645.602  168.830    0.000  168.830   678.150 1880.614    0.000 1880.614     0.000 2460.450    0.000 2460.450
292.20  5672.420  137.071    0.000  137.071   920.021 1805.980    0.000 1805.980     0.000 2287.529    0.000 2287.529
292.30  5897.770  118.297    0.000  118.297  1031.700 1808.864    0.000 1808.864     0.000 2670.653    0.000 2670.653
292.40  5744.954  178.857    0.000  178.857   935.293 1846.262    0.000 1846.262     0.000 2623.709    0.000 2623.709
292.50  5784.514  180.566    0.000  180.566   733.651 2135.413    0.000 2135.413     0.000 2908.112    0.000 2908.112
292.60  5762.415  264.968    0.000  264.968   836.344 2147.163    0.000 2147.163     0.000 2735.998    0.000 2735.998
292.70  5765.526  299.606    0.000  299.606   805.551 2156.646    0.000 2156.646     0.000 2757.417    0.000 2757.417
292.80  5651.725  240.356    0.000  240.356   934.169 2037.356    0.000 2037.356     0.000 2643.814    0.000 2643.814
292.90  5745.898  234.837    0.000  234.837   881.592 2201.865    0.000 2201.865     0.000 2914.042    0.000 2914.042
293.00  5799.482  219.543    0.000  219.543   804.600 2204.038    0.000 2204.038     0.000 2589.824    0.000 2589.824
293.10  5735.814  162.494    0.000  162.494   672.521 2134.337    0.000 2134.337     0.000 2383.027    0.000 2383.027
293.20  5551.581  205.327    0.000  205.327   872.133 1889.953    0.000 1889.953     0.000 2183.679    0.000 2183.679
293.30  5744.570  218.636    0.000  218.636   848.459 1931.842    0.000 1931.842     0.000 2462.360    0.000 2462.360
293.40  5638.474  202.565    0.000  202.565   903.949 1948.926    0.000 1948.926     0.000 2631.753    0.000 2631.753
293.50  5536.386  212.544    0.000  212.544   715.585 2120.366    0.000 2120.366     0.000 2387.451    0.000 2387.451
293.60  5567.242  212.934    0.000  212.934   731.976 2017.027    0.000 2017.027     0.000 2412.700    0.000 2412.700
293.70  5540.174  220.564    0.000  220.564   971.487 1846.093    0.000 1846.093     0.000 2597.864    0.000 2597.864
293.80  5652.770  232.953    0.000  232.953  1007.145 2013.552    0.000 2013.552     0.000 2770.284    0.000 2770.284
293.90  5601.687  228.239    0.000  228.239   796.643 2041.697    0.000 2041.697     0.000 2507.084    0.000 2507.084
294.00  5566.904  263.126    0.000  263.126   719.401 2247.444    0.000 2247.444     0.000 2655.175    0.000 2655.175
294.10  5677.714  164.814    0.000  164.814   938.441 1947.624    0.000 1947.624     0.000 2594.449    0.000 2594.449
294.20  5582.090  202.893    0.000  202.893   893.538 1794.941    0.000 1794.941     0.000 2556.560    0.000 2556.560
294.30  5772.338  174.893    0.000  174.893   939.447 1831.791    0.000 1831.791     0.000 2569.415    0.000 2569.415
294.40  5698.483  130.359    0.000  130.359  1142.284 1721.780    0.000 1721.780     0.000 2808.389    0.000 2808.389
294.50  5601.221  159.208    0.000  159.208   934.334 1839.676    0.000 1839.676     0.000 2383.635    0.000 2383.635
294.60  5662.185  162.297    0.000  162.297  1218.200 1726.749    0.000 1726.749     0.000 2533.625    0.000 2533.625
294.70  5650.108  203.767    0.000  203.767  1037.401 1880.671    0.000 1880.671     0.000 2801.057    0.000 2801.057
294.80  5826.969  117.941    0.000  117.941  1163.471 1893.730    0.000 1893.730     0.000 2626.536    0.000 2626.536
294.90  5648.406  145.673    0.000  145.673   920.646 2244.481    0.000 2244.481     0.000 2882.367    0.000 2882.367
295.00  5741.210  305.112    0.000  305.112  1003.816 2185.319    0.000 2185.319     0.000 2854.937    0.000 2854.937
295.10  5802.362  179.388    0.000  179.388  1031.707 2117.946    0.000 2117.946     0.000 2897.460    0.000 2897.460
295.20  5772.754  134.422    0.000  134.422   927.115 1919.680    0.000 1919.680     0.000 2727.956    0.000 2727.956
295.30  5956.985  149.478    0.000  149.478  1218.908 1976.719    0.000 1976.719     0.000 3064.545    0.000 3064.545
295.40  5919.608  200.532    0.000  200.532  1109.436 2093.258    0.000 2093.258     0.000 2812.594    0.000 2812.594
295.50  5793.465  206.025    0.000  206.025   969.980 2195.336    0.000 2195.336     0.000 3081.430    0.000 3081.430
295.60  5655.879  186.218    0.000  186.218   966.820 2197.711    0.000 2197.711     0.000 3151.898    0.000 3151.898
295.70  5533.586  272.527    0.000  272.527   946.802 2151.272    0.000 2151.272     0.000 2905.095    0.000 2905.095
295.80  5485.993  337.560    0.000  337.560   899.581 2304.742    0.000 2304.742     0.000 3174.641    0.000 3174.641
295.90  5548.674  309.864    0.000  309.864   615.760 2522.836    0.000 2522.836     0.000 2912.145    0.000 2912.145
296.00  5478.699  354.122    0.000  354.122   846.416 2357.152    0.000 2357.152    10.154 3066.872    0.000 3066.872
296.10  5512.709  294.994    0.000  294.994   632.547 2346.598    0.000 2346.598     0.000 2824.974    0.000 2824.974
296.20  5401.666  345.951    0.000  345.951   916.067 2149.309    0.000 2149.309     0.000 2902.897    0.000 2902.897
296.30  5374.043  296.847    0.000  296.847   711.019 2420.910    0.000 2420.910     0.000 2827.804    0.000 2827.804
296.40  5473.427  253.131    0.000  253.131   741.958 2349.506    0.000 2349.506     0.000 2941.800    0.000 2941.800
296.50  5540.118  225.274    0.000  225.274   822.555 2259.214    0.000 2259.214    40.616 3078.305    0.000 3078.305
296.60  5551.513  168.987    0.000  168.987   732.322 2397.235    0.000 2397.235    60.923 2867.093    0.000 2867.093
296.70  5501.286  235.122    0.000  235.122   706.814 2267.435    0.000 2267.435   182.770 2987.649    0.000 2987.649
296.80  5366.124  363.629    0.000  363.629   928.782 2008.026    0.000 2008.026    81.231 2796.537    0.000 2796.537
296.90  5371.848  395.898    0.000  395.898   888.703 2254.218    0.000 2254.218    50.769 2937.269    0.000 2937.269
297.00  5390.209  384.529    0.000  384.529   905.009 2218.162    0.000 2218.162    71.077 2917.563    0.000 2917.563
297.10  5417.618  408.410    0.000  408.410   896.868 2169.689    0.000 2169.689     0.000 3152.007    0.000 3152.007
297.20  5485.927  364.597    0.000  364.597   769.981 2410.151    0.000 2410.151    30.462 3245.602    0.000 3245.602
297.30  5549.140  354.407    0.000  354.407   816.268 2330.547    0.000 2330.547     0.000 3090.297    0.000 3090.297
297.40  5452.100  375.157    0.000  375.157   918.425 2153.839    0.000 2153.839    10.154 2836.538    0.000 2836.538
297.50  5493.748  435.691    0.000  435.691   731.679 2358.804    0.000 2358.804     0.000 2948.333    0.000 2948.333
297.60  5504.572  423.076    0.000  423.076   708.978 2387.785    0.000 2387.785    10.154 2927.922    0.000 2927.922
297.70  5346.194  446.907    0.000  446.907   656.192 2280.251    0.000 2280.251     0.000 2777.917    0.000 2777.917
297.80  5388.782  431.518    0.000  431.518   707.500 2337.392    0.000 2337.392     0.000 2939.570    0.000 2939.570
297.90  5442.275  462.820    0.000  462.820   703.388 2388.203    0.000 2388.203    40.616 2960.696    0.000 2960.696
298.00  5510.960  482.729    0.000  482.729   700.673 2303.311    0.000 2303.311    40.616 2980.114    0.000 2980.114
298.10  5437.607  555.062    0.000  555.062   634.486 2383.261    0.000 2383.261    50.769 2661.607    0.000 2661.607
298.20  5493.607  424.341    0.000  424.341   512.237 2396.376    0.000 2396.376    30.462 2856.338    0.000 2856.338
298.30  5220.940  530.642    0.000  530.642   535.346 2342.594    0.000 2342.594     0.000 2836.449    0.000 2836.449
298.40  5356.998  477.454    0.000  477.454   465.303 2461.765    0.000 2461.765    10.154 2719.729    0.000 2719.729
298.50  5394.790  429.602    0.000  429.602   557.393 2374.932    0.000 2374.932    30.462 2891.127    0.000 2891.127
298.60  5376.554  475.538    0.000  475.538   691.572 2355.114    0.000 2355.114    10.154 3028.040    0.000 3028.040
298.70  5494.204  363.849    0.000  363.849   740.870 2225.691    0.000 2225.691     0.000 2969.842    0.000 2969.842
298.80  5486.288  363.624    0.000  363.624   766.862 2306.241    0.000 2306.241    20.308 3122.661    0.000 3122.661
298.90  5415.788  441.046    0.000  441.046   844.416 2279.869    0.000 2279.869     0.000 2843.682    0.000 2843.682
299.00  5390.849  418.211    0.000  418.211   655.366 2458.525    0.000 2458.525     0.000 2996.997    0.000 2996.997
299.10  5523.118  441.805    0.000  441.805   811.052 2428.454    0.000 2428.454    10.154 3271.450    0.000 3271.450
299.20  5359.591  472.109    0.000  472.109   656.498 2335.511    0.000 2335.511   142.154 2668.054    0.000 2668.054
299.30  5545.344  365.218    0.000  365.218   628.776 2454.467    0.000 2454.467    91.385 2798.726    0.000 2798.726
299.40  5706.700  318.711    0.000  318.711   512.094 2543.279    0.000 2543.279     0.000 2966.731    0.000 2966.731
299.50  5800.762  336.540    0.000  336.540   671.876 2694.585    0.000 2694.585     0.000 3352.368    0.000 3352.368
299.60  5516.664  413.250    0.000  413.250   616.293 2776.941    0.000 2776.941     0.000 3322.606    0.000 3322.606
299.70  5546.876  423.852    0.000  423.852   736.757 2611.341    0.000 2611.341    10.154 3302.508    0.000 3302.508
299.80  5599.459  407.932    0.000  407.932   661.951 2515.636    0.000 2515.636     0.000 3211.723    0.000 3211.723
299.90  5491.879  411.084    0.000  411.084   897.034 2359.059    0.000 2359.059     0.000 3013.077    0.000 3013.077
300.00  5671.060  353.627    0.000  353.627   823.962 2398.147    0.000 2398.147    20.308 3247.519    0.000 3247.519
300.10  5636.705  369.065    0.000  369.065   711.996 2495.411    0.000 2495.411     0.000 3037.714    0.000 3037.714
300.20  5816.018  300.625    0.000  300.625   930.536 2504.170    0.000 2504.170    40.616 3445.352    0.000 3445.352
300.30  5814.088  339.104    0.000  339.104   881.692 2417.551    0.000 2417.551     0.000 3375.699    0.000 3375.699
300.40  5731.267  324.971    0.000  324.971   915.753 2414.513    0.000 2414.513    81.231 3240.876    0.000 3240.876
300.50  5689.019  289.209    0.000  289.209   860.323 2425.697    0.000 2425.697    20.308 3028.858    0.000 3028.858
300.60  5504.838  398.268    0.000  398.268   671.007 2349.559    0.000 2349.559     0.000 3089.577    0.000 3089.577
300.70  5648.455  367.875    0.000  367.875   509.460 2488.817    0.000 2488.817     0.000 2872.525    0.000 2872.525
300.80  5629.356  354.996    0.000  354.996   617.027 2610.480    0.000 2610.480     0.000 3178.954    0.000 3178.954
300.90  5615.927  308.565    0.000  308.565   829.555 2495.382    0.000 2495.382   172.616 3021.816    0.000 3021.816
301.00  5567.278  336.833    0.000  336.833   549.504 2569.347    0.000 2569.347    20.308 3025.337    0.000 3025.337
301.10  5572.708  311.571    0.000  311.571   789.658 2299.837    0.000 2299.837    30.462 3071.887    0.000 3071.887
301.20  5773.027  279.021    0.000  279.021   865.409 2436.291    0.000 2436.291     0.000 3149.802    0.000 3149.802
301.30  5618.974  261.304    0.000  261.304   786.319 2391.635    0.000 2391.635    91.385 3021.622    0.000 3021.622
301.40  5668.099  270.711    0.000  270.711   687.237 2618.044    0.000 2618.044    71.077 3132.108    0.000 3132.108
301.50  5538.142  302.252    0.000  302.252   656.323 2566.881    0.000 2566.881    10.154 3006.653    0.000 3006.653
301.60  5927.027  215.897    0.000  215.897   814.643 2526.230    0.000 2526.230    40.616 3024.848    0.000 3024.848
301.70  5685.621  429.352    0.000  429.352   656.708 2537.626    0.000 2537.626     0.000 2899.172    0.000 2899.172
301.80  5700.768  341.495    0.000  341.495   648.396 2534.415    0.000 2534.415     0.000 3246.711    0.000 3246.711
301.90  5698.597  358.631    0.000  358.631   696.088 2505.907    0.000 2505.907     0.000 3022.324    0.000 3022.324
302.00  5791.092  375.343    0.000  375.343   762.142 2500.406    0.000 2500.406     0.000 2937.586    0.000 2937.586
302.10  5523.879  436.160    0.000  436.160   617.572 2585.062    0.000 2585.062     0.000 2859.876    0.000 2859.876
302.20  5616.631  344.102    0.000  344.102   699.497 2525.134    0.000 2525.134     0.000 2860.776    0.000 2860.776
302.30  5484.069  393.770    0.000  393.770   733.266 2407.351    0.000 2407.351    91.385 2965.924    0.000 2965.924
302.40  5472.797  409.985    0.000  409.985   711.947 2438.219    0.000 2438.219    71.077 2943.502    0.000 2943.502
302.50  5373.292  369.405    0.000  369.405   555.573 2713.879    0.000 2713.879   101.539 2999.402    0.000 2999.402
302.60  5363.308  431.617    0.000  431.617   463.196 2797.930    0.000 2797.930     0.000 3012.968    0.000 3012.968
302.70  5277.471  474.539    0.000  474.539   305.045 2889.021    0.000 2889.021     0.000 2848.108    0.000 2848.108
302.80  5319.078  435.994    0.000  435.994   571.179 2838.650    0.000 2838.650     0.000 3001.908    0.000 3001.908
302.90  5307.162  447.621    0.000  447.621   476.076 2660.058    0.000 2660.058     0.000 3005.833    0.000 3005.833
303.00  5472.859  456.581    0.000  456.581   659.077 2851.169    0.000 2851.169     0.000 3596.953    0.000 3596.953
303.10  5351.255  454.953    0.000  454.953   485.721 2708.171    0.000 2708.171     0.000 3223.688    0.000 3223.688
303.20  5216.155  494.626    0.000  494.626   513.187 2827.507    0.000 2827.507     0.000 3218.966    0.000 3218.966
303.30  5442.746  466.607    0.000  466.607   658.573 2677.190    0.000 2677.190     0.000 3124.273    0.000 3124.273
303.40  5337.869  441.910    0.000  441.910   759.339 2504.400    0.000 2504.400     0.000 3221.280    0.000 3221.280
303.50  5471.466  453.256    0.000  453.256   778.019 2646.768    0.000 2646.768     0.000 3214.235    0.000 3214.235
303.60  5517.739  404.738    0.000  404.738   518.016 2696.830    0.000 2696.830     0.000 3092.294    0.000 3092.294
303.70  5400.050  446.834    0.000  446.834   544.658 2530.460    0.000 2530.460     0.000 2825.973    0.000 2825.973
303.80  5349.499  424.442    0.000  424.442   604.904 2663.337    0.000 2663.337     0.000 3153.023    0.000 3153.023
303.90  5250.133  463.667    0.000  463.667   676.596 2665.144    0.000 2665.144     0.000 3426.765    0.000 3426.765
304.00  5241.619  468.022    0.000  468.022   715.854 2521.601    0.000 2521.601     0.000 3265.613    0.000 3265.613
304.10  5277.612  363.278    0.000  363.278   623.755 2711.449    0.000 2711.449     0.000 3285.923    0.000 3285.923
304.20  5254.031  322.521    0.000  322.521   556.273 2432.857    0.000 2432.857     0.000 2850.723    0.000 2850.723
304.30  5425.492  351.455    0.000  351.455   678.065 2504.234    0.000 2504.234     0.000 3293.556    0.000 3293.556
304.40  5303.438  373.499    0.000  373.499   644.130 2546.258    0.000 2546.258     0.000 3064.844    0.000 3064.844
304.50  5480.174  407.975    0.000  407.975   604.647 2638.234    0.000 2638.234     0.000 3269.040    0.000 3269.040
304.60  5549.374  348.017    0.000  348.017   598.215 2448.649    0.000 2448.649   121.847 2920.087    0.000 2920.087
304.70  5440.919  431.964    0.000  431.964   536.476 2722.359    0.000 2722.359     0.000 2823.068    0.000 2823.068
304.80  5301.220  428.396    0.000  428.396   508.240 2469.323    0.000 2469.323     0.000 2667.644    0.000 2667.644
304.90  5453.423  429.372    0.000  429.372   454.147 2620.376    0.000 2620.376     0.000 2587.518    0.000 2587.518
305.00  5393.378  451.217    0.000  451.217   457.661 2630.434    0.000 2630.434     0.000 2722.331    0.000 2722.331
305.10  5358.336  393.413    0.000  393.413   357.152 2595.434    0.000 2595.434     0.000 2641.202    0.000 2641.202
305.20  5421.901  365.448    0.000  365.448   439.245 2539.194    0.000 2539.194     0.000 2628.436    0.000 2628.436
305.30  5594.785  261.438    0.000  261.438   516.642 2470.005    0.000 2470.005    81.231 2874.642    0.000 2874.642
305.40  5624.289  314.787    0.000  314.787   540.972 2494.159    0.000 2494.159     0.000 2629.643    0.000 2629.643
305.50  5605.807  299.423    0.000  299.423   614.163 2545.759    0.000 2545.759     0.000 2800.139    0.000 2800.139
305.60  5609.611  315.860    0.000  315.860   516.419 2468.284    0.000 2468.284     9.953 2667.742    0.000 2667.742
305.70  5603.412  351.391    0.000  351.391   579.678 2254.267    0.000 2254.267     9.953 2647.540    0.000 2647.540
305.80  5504.097  305.842    0.000  305.842   506.979 2519.982    0.000 2519.982     0.000 2634.566    0.000 2634.566
305.90  5570.336  310.027    0.000  310.027   567.467 2574.020    0.000 2574.020     0.000 2824.772    0.000 2824.772
306.00  5658.751  230.037    0.000  230.037   664.581 2509.116    0.000 2509.116     0.000 2964.312    0.000 2964.312
306.10  5735.969  261.901    0.000  261.901   789.265 2359.969    0.000 2359.969     0.000 2944.606    0.000 2944.606
306.20  5594.623  242.532    0.000  242.532   811.008 2184.670    0.000 2184.670     0.000 2605.007    0.000 2605.007
306.30  5677.730  249.164    0.000  249.164   705.810 2137.025    0.000 2137.025     0.000 2540.573    0.000 2540.573
306.40  5617.299  306.658    0.000  306.658   937.596 2128.682    0.000 2128.682     0.000 2573.542    0.000 2573.542
306.50  5519.927  313.029    0.000  313.029   956.617 2029.327    0.000 2029.327     0.000 2639.793    0.000 2639.793
306.60  5534.609  340.667    0.000  340.667   906.373 2219.117    0.000 2219.117     0.000 2873.030    0.000 2873.030
306.70  5581.074  262.058    0.000  262.058   779.799 2189.727    0.000 2189.727     0.000 2746.260    0.000 2746.260
306.80  5738.880  219.566    0.000  219.566   788.421 2242.858    0.000 2242.858     0.000 2756.815    0.000 2756.815
306.90  5726.287  212.577    0.000  212.577   958.461 2191.068    0.000 2191.068     0.000 2972.859    0.000 2972.859
307.00  5560.815  293.905    0.000  293.905   886.235 2236.267    0.000 2236.267     0.000 3011.261    0.000 3011.261
307.10  5589.486  304.941    0.000  304.941   976.761 2139.856    0.000 2139.856    20.308 3004.726    0.000 3004.726
307.20  5420.865  360.831    0.000  360.831   910.816 2171.845    0.000 2171.845     0.000 3010.549    0.000 3010.549
307.30  5517.831  415.872    0.000  415.872   946.573 2359.430    0.000 2359.430     0.000 3236.739    0.000 3236.739
307.40  5688.423  373.299    0.000  373.299   694.663 2407.077    0.000 2407.077     0.000 2952.434    0.000 2952.434
307.50  5484.300  438.158    0.000  438.158   587.632 2349.486    0.000 2349.486     0.000 2785.150    0.000 2785.150
307.60  5480.215  412.739    0.000  412.739   519.153 2655.099    0.000 2655.099     0.000 3282.889    0.000 3282.889
307.70  5484.602  367.993    0.000  367.993   757.944 2419.965    0.000 2419.965     0.000 3271.026    0.000 3271.026
307.80  5483.848  423.056    0.000  423.056   764.469 2476.354    0.000 2476.354     0.000 3020.614    0.000 3020.614
307.90  5597.770  393.197    0.000  393.197   833.684 2327.536    0.000 2327.536     0.000 2965.613    0.000 2965.613
308.00  5607.888  343.203    0.000  343.203  1023.234 2251.004    0.000 2251.004     0.000 3175.116    0.000 3175.116
308.10  5612.777  353.637    0.000  353.637   890.064 2241.959    0.000 2241.959     0.000 3022.308    0.000 3022.308
308.20  5432.062  383.467    0.000  383.467   742.378 2215.130    0.000 2215.130     0.000 2571.732    0.000 2571.732
308.30  5562.125  383.101    0.000  383.101   680.713 2275.178    0.000 2275.178     0.000 2750.378    0.000 2750.378
308.40  5414.210  389.143    0.000  389.143   597.015 2311.061    0.000 2311.061     0.000 2738.616    0.000 2738.616
308.50  5499.039  443.916    0.000  443.916   533.495 2414.119    0.000 2414.119     0.000 2589.629    0.000 2589.629
308.60  5521.742  465.075    0.000  465.075   479.587 2561.468    0.000 2561.468     0.000 2768.786    0.000 2768.786
308.70  5404.105  445.344    0.000  445.344   579.184 2390.971    0.000 2390.971     0.000 2608.632    0.000 2608.632
308.80  5669.015  392.481    0.000  392.481   562.862 2366.977    0.000 2366.977     0.000 2780.544    0.000 2780.544
308.90  5601.758  484.309    0.000  484.309   696.275 2442.770    0.000 2442.770     0.000 2874.338    0.000 2874.338
309.00  5662.073  413.388    0.000  413.388   787.363 2261.810    0.000 2261.810     0.000 2567.417    0.000 2567.417
309.10  5595.077  493.068    0.000  493.068   631.725 2328.476    0.000 2328.476     0.000 2730.790    0.000 2730.790
309.20  5719.161  535.224    0.000  535.224   759.685 2394.791    0.000 2394.791     0.000 2710.985    0.000 2710.985
309.30  5725.837  406.350    0.000  406.350   734.500 2490.595    0.000 2490.595     0.000 2969.960    0.000 2969.960
309.40  5772.627  356.917    0.000  356.917   762.114 2286.974    0.000 2286.974     0.000 2837.452    0.000 2837.452
309.50  5912.816  291.342    0.000  291.342   916.371 2197.821    0.000 2197.821     0.000 3057.219    0.000 3057.219
309.60  5739.817  264.961    0.000  264.961  1043.429 2060.539    0.000 2060.539    10.154 2987.447    0.000 2987.447
309.70  5753.234  257.569    0.000  257.569   756.411 2230.254    0.000 2230.254     0.000 2866.290    0.000 2866.290
309.80  5675.205  345.042    0.000  345.042   541.140 2312.510    0.000 2312.510     0.000 2628.641    0.000 2628.641
309.90  5567.576  356.208    0.000  356.208   708.495 2448.910    0.000 2448.910     0.000 2952.047    0.000 2952.047
310.00  5535.847  422.497    0.000  422.497   778.091 2487.468    0.000 2487.468     0.000 3158.245    0.000 3158.245
310.10  5634.685  455.174    0.000  455.174   797.333 2404.801    0.000 2404.801     0.000 3228.306    0.000 3228.306
310.20  5583.200  465.232    0.000  465.232   840.918 2461.753    0.000 2461.753     0.000 3181.680    0.000 3181.680
310.30  5693.494  437.140    0.000  437.140   827.217 2537.358    0.000 2537.358     0.000 3126.474    0.000 3126.474
310.40  5599.335  370.053    0.000  370.053   757.528 2437.523    0.000 2437.523     0.000 2986.125    0.000 2986.125
310.50  5484.515  450.446    0.000  450.446   634.433 2576.149    0.000 2576.149     0.000 3087.879    0.000 3087.879
310.60  5736.460  473.754    0.000  473.754   547.512 2613.050    0.000 2613.050     0.000 2964.824    0.000 2964.824
310.70  5681.594  471.844    0.000  471.844   658.825 2720.797    0.000 2720.797     0.000 3218.969    0.000 3218.969
310.80  5838.225  373.979    0.000  373.979   672.017 2535.953    0.000 2535.953     0.000 3021.108    0.000 3021.108
310.90  5753.412  418.240    0.000  418.240   664.884 2514.342    0.000 2514.342     0.000 2937.060    0.000 2937.060
311.00  5748.239  325.328    0.000  325.328   632.284 2231.521    0.000 2231.521     0.000 2638.385    0.000 2638.385
311.10  5770.912  364.850    0.000  364.850   836.984 2296.813    0.000 2296.813     0.000 3007.252    0.000 3007.252
311.20  5650.250  397.649    0.000  397.649   709.940 2157.715    0.000 2157.715     0.000 2533.943    0.000 2533.943
311.30  5820.443  319.988    0.000  319.988   646.120 2328.301    0.000 2328.301     0.000 2555.642    0.000 2555.642
311.40  5757.894  254.694    0.000  254.694  1013.123 2165.073    0.000 2165.073     0.000 3125.469    0.000 3125.469
311.50  5737.509  248.886    0.000  248.886   787.361 2012.011    0.000 2012.011     0.000 2624.124    0.000 2624.124
311.60  5819.247  211.361    0.000  211.361  1100.924 1843.705    0.000 1843.705     0.000 2657.500    0.000 2657.500
311.70  5590.129  323.615    0.000  323.615   950.791 2154.292    0.000 2154.292     0.000 2818.738    0.000 2818.738
311.80  5798.541  334.401    0.000  334.401  1121.586 2040.439    0.000 2040.439     0.000 2868.203    0.000 2868.203
311.90  5562.467  283.938    0.000  283.938   976.809 2083.241    0.000 2083.241     0.000 2738.212    0.000 2738.212
312.00  5795.281  326.013    0.000  326.013  1101.294 1943.740    0.000 1943.740     0.000 2948.826    0.000 2948.826
312.10  5653.329  372.228    0.000  372.228   950.441 2037.423    0.000 2037.423     0.000 2975.989    0.000 2975.989
312.20  5564.350  365.147    0.000  365.147   961.551 2070.866    0.000 2070.866     0.000 2939.988    0.000 2939.988
312.30  5384.118  491.632    0.000  491.632   715.842 2210.963    0.000 2210.963     0.000 2841.964    0.000 2841.964
312.40  5407.185  487.465    0.000  487.465   806.378 2123.535    0.000 2123.535     0.000 2900.367    0.000 2900.367
312.50  5593.551  379.599    0.000  379.599   836.063 2107.772    0.000 2107.772    50.265 2774.199    0.000 2774.199
312.60  5855.146  386.114    0.000  386.114   631.451 2360.420    0.000 2360.420     0.000 2863.373    0.000 2863.373
312.70  5812.760  360.038    0.000  360.038   718.451 2315.278    0.000 2315.278     0.000 2866.589    0.000 2866.589
312.80  5528.984  409.911    0.000  409.911   694.762 2283.716    0.000 2283.716     0.000 2934.060    0.000 2934.060
312.90  5594.086  384.865    0.000  384.865   770.207 2406.664    0.000 2406.664     0.000 2945.911    0.000 2945.911
313.00  5624.753  399.907    0.000  399.907   874.041 2214.445    0.000 2214.445     0.000 3045.440    0.000 3045.440
313.10  5526.985  477.190    0.000  477.190  1193.665 1929.462    0.000 1929.462    40.616 2983.111    0.000 2983.111
313.20  5451.953  412.093    0.000  412.093  1186.891 1836.567    0.000 1836.567     0.000 2961.192    0.000 2961.192
313.30  5466.937  415.876    0.000  415.876  1046.075 1965.099    0.000 1965.099     0.000 2905.899    0.000 2905.899
313.40  5774.667  357.887    0.000  357.887  1013.561 2152.061    0.000 2152.061     0.000 2848.694    0.000 2848.694
313.50  5811.773  425.809    0.000  425.809   761.035 2283.736    0.000 2283.736     0.000 2902.282    0.000 2902.282
313.60  5778.583  421.226    0.000  421.226   899.115 2147.905    0.000 2147.905     0.000 3037.695    0.000 3037.695
313.70  5886.821  386.765    0.000  386.765   915.039 2146.157    0.000 2146.157     0.000 2873.637    0.000 2873.637
313.80  5892.240  355.554    0.000  355.554   833.281 2146.445    0.000 2146.445     0.000 2844.072    0.000 2844.072
313.90  5720.744  329.965    0.000  329.965   873.147 2106.501    0.000 2106.501     0.000 2736.606    0.000 2736.606
314.00  5893.173  372.242    0.000  372.242  1117.021 2075.930    0.000 2075.930     0.000 3208.309    0.000 3208.309
314.10  5813.597  354.683    0.000  354.683   910.275 2162.055    0.000 2162.055     0.000 2726.247    0.000 2726.247
314.20  5853.239  390.081    0.000  390.081  1150.828 2172.771    0.000 2172.771     0.000 2900.975    0.000 2900.975
314.30  5885.750  319.198    0.000  319.198   947.337 2143.840    0.000 2143.840   142.154 2807.484    0.000 2807.484
314.40  5779.190  286.164    0.000  286.164   835.669 2265.165    0.000 2265.165    50.166 2596.470    0.000 2596.470
314.50  5773.394  310.879    0.000  310.879   860.335 2261.650    0.000 2261.650    10.154 2970.036    0.000 2970.036
314.60  5826.847  303.097    0.000  303.097   706.943 2217.365    0.000 2217.365     0.000 2559.976    0.000 2559.976
314.70  5448.479  392.208    0.000  392.208   655.591 2268.940    0.000 2268.940    10.154 2831.210    0.000 2831.210
314.80  5670.306  360.646    0.000  360.646   833.496 1998.116    0.000 1998.116     0.000 2595.453    0.000 2595.453
314.90  5576.457  381.601    0.000  381.601   939.589 2140.059    0.000 2140.059     0.000 2790.990    0.000 2790.990
315.00  5824.298  379.498    0.000  379.498   854.034 2143.306    0.000 2143.306     0.000 2478.547    0.000 2478.547
315.10  5656.853  331.529    0.000  331.529   909.009 1958.731    0.000 1958.731     0.000 2591.030    0.000 2591.030
315.20  5599.570  362.270    0.000  362.270  1018.106 2155.419    0.000 2155.419     0.000 2991.144    0.000 2991.144
315.30  5797.473  232.547    0.000  232.547   927.468 2158.113    0.000 2158.113     0.000 2580.278    0.000 2580.278
315.40  5699.926  271.348    0.000  271.348   797.134 2280.149    0.000 2280.149    40.616 2654.966    0.000 2654.966
315.50  5793.614  243.827    0.000  243.827   793.160 2230.776    0.000 2230.776    40.616 2487.183    0.000 2487.183
315.60  5745.460  236.628    0.000  236.628   532.025 2312.020    0.000 2312.020     0.000 2441.145    0.000 2441.145
315.70  5780.062  152.164    0.000  152.164   699.289 2419.314    0.000 2419.314     0.000 2488.298    0.000 2488.298
315.80  5949.276  249.111    0.000  249.111   614.460 2348.895    0.000 2348.895     0.000 2542.878    0.000 2542.878
315.90  5847.806  237.433    0.000  237.433   835.807 2288.124    0.000 2288.124     0.000 2940.898    0.000 2940.898
316.00  5923.772  143.564    0.000  143.564  1043.028 1884.193    0.000 1884.193     0.000 2711.673    0.000 2711.673
316.10  5767.811  164.593    0.000  164.593   777.618 1959.544    0.000 1959.544     0.000 2547.309    0.000 2547.309
316.20  5609.710  151.271    0.000  151.271   708.674 1931.308    0.000 1931.308     0.000 2256.170    0.000 2256.170
316.30  5572.188  201.833    0.000  201.833   776.037 2055.463    0.000 2055.463     0.000 2842.159    0.000 2842.159
316.40  5754.432  193.868    0.000  193.868   929.433 1885.722    0.000 1885.722    10.154 2703.428    0.000 2703.428
316.50  5801.233  154.521    0.000  154.521  1180.917 1595.484    0.000 1595.484    71.077 2407.869    0.000 2407.869
316.60  5745.541  191.660    0.000  191.660  1107.243 1477.888    0.000 1477.888     0.000 2357.706    0.000 2357.706
316.70  5690.022  240.298    0.000  240.298  1032.047 1601.866    0.000 1601.866     0.000 2280.278    0.000 2280.278
316.80  5629.869  169.594    0.000  169.594   916.019 1801.691    0.000 1801.691     0.000 2515.431    0.000 2515.431
316.90  5657.332  144.309    0.000  144.309   938.940 1780.206    0.000 1780.206     0.000 2335.784    0.000 2335.784
317.00  5532.888  170.988    0.000  170.988  1114.515 1636.414    0.000 1636.414     0.000 2682.313    0.000 2682.313
317.10  5542.928  214.545    0.000  214.545  1268.861 1511.295    0.000 1511.295     0.000 2556.240    0.000 2556.240
317.20  5423.910  103.562    0.000  103.562  1125.331 1426.089    0.000 1426.089     0.000 2335.476    0.000 2335.476
317.30  5439.084  162.238    0.000  162.238  1265.901 1322.248    0.000 1322.248     0.000 2257.159    0.000 2257.159
317.40  5499.688  142.062    0.000  142.062  1297.198 1285.242    0.000 1285.242     0.000 2354.181    0.000 2354.181
317.50  5715.459  149.193    0.000  149.193  1372.043 1135.617    0.000 1135.617     0.000 2296.074    0.000 2296.074
317.60  5504.829  198.459    0.000  198.459  1158.200 1244.292    0.000 1244.292    10.053 2261.081    0.000 2261.081
317.70  5533.900  151.894    0.000  151.894  1080.745 1584.307    0.000 1584.307     0.000 2369.669    0.000 2369.669
317.80  5475.820  159.355    0.000  159.355  1187.165 1531.618    0.000 1531.618     0.000 2475.314    0.000 2475.314
317.90  5502.293  179.313    0.000  179.313   957.436 1695.470    0.000 1695.470     0.000 2328.535    0.000 2328.535
318.00  5600.333  181.673    0.000  181.673   867.598 1754.196    0.000 1754.196     0.000 2410.675    0.000 2410.675
318.10  5802.504  154.227    0.000  154.227   918.056 1571.263    0.000 1571.263     0.000 2245.811    0.000 2245.811
318.20  5651.310  145.700    0.000  145.700   870.621 1780.327    0.000 1780.327     0.000 2347.741    0.000 2347.741
318.30  5385.567  141.759    0.000  141.759   907.026 1598.817    0.000 1598.817     0.000 2273.755    0.000 2273.755
318.40  5606.131  134.288    0.000  134.288  1041.439 1655.959    0.000 1655.959     0.000 2278.586    0.000 2278.586
318.50  5509.251  155.402    0.000  155.402   926.089 1825.466    0.000 1825.466     0.000 2487.988    0.000 2487.988
318.60  5434.261  232.570    0.000  232.570   642.308 2154.576    0.000 2154.576     0.000 2444.767    0.000 2444.767
318.70  5611.913  137.135    0.000  137.135   641.785 1969.157    0.000 1969.157     0.000 2401.232    0.000 2401.232
318.80  5569.890  158.950    0.000  158.950   879.090 1816.706    0.000 1816.706     0.000 2316.590    0.000 2316.590
318.90  5736.296  112.941    0.000  112.941   849.268 1755.839    0.000 1755.839     0.000 2153.115    0.000 2153.115
319.00  5635.952  131.596    0.000  131.596   821.888 1587.780    0.000 1587.780     0.000 2056.291    0.000 2056.291
319.10  5796.242  127.710    0.000  127.710  1034.901 1507.624    0.000 1507.624     0.000 2108.167    0.000 2108.167
319.20  5723.612  131.758    0.000  131.758   841.816 1703.173    0.000 1703.173     0.000 2174.723    0.000 2174.723
319.30  5638.225  141.844    0.000  141.844   864.273 1749.376    0.000 1749.376     0.000 2431.186    0.000 2431.186
319.40  5659.612  193.462    0.000  193.462   748.001 1915.372    0.000 1915.372     0.000 2433.190    0.000 2433.190
319.50  5548.336  149.624    0.000  149.624   639.752 1839.097    0.000 1839.097     0.000 2304.612    0.000 2304.612
319.60  5394.070  187.631    0.000  187.631   658.255 1683.229    0.000 1683.229     0.000 2060.720    0.000 2060.720
319.70  5427.680  177.558    0.000  177.558   732.702 1559.415    0.000 1559.415     0.000 1733.491    0.000 1733.491
319.80  5590.515  163.960    0.000  163.960   669.885 1725.408    0.000 1725.408     0.000 1968.828    0.000 1968.828
319.90  5477.756  137.969    0.000  137.969   617.584 1846.613    0.000 1846.613     0.000 2092.387    0.000 2092.387
320.00  5505.587  115.181    0.000  115.181   630.550 1895.773    0.000 1895.773     0.000 2149.188    0.000 2149.188
320.10  5566.774  106.059    0.000  106.059   684.941 1838.606    0.000 1838.606     0.000 2225.000    0.000 2225.000
320.20  5644.503  101.702    0.000  101.702   694.781 1774.911    0.000 1774.911     0.000 2121.442    0.000 2121.442
320.30  5685.230  105.375    0.000  105.375   680.794 1733.886    0.000 1733.886     0.000 2140.537    0.000 2140.537
320.40  5515.463  169.038    0.000  169.038   575.211 1797.749    0.000 1797.749     0.000 2122.341    0.000 2122.341
320.50  5538.147  189.525    0.000  189.525   514.649 2086.697    0.000 2086.697     0.000 2337.176    0.000 2337.176
320.60  5621.927  172.140    0.000  172.140   764.269 1953.359    0.000 1953.359     0.000 2549.396    0.000 2549.396
320.70  5588.537  143.682    0.000  143.682   696.052 1982.690    0.000 1982.690     0.000 2158.526    0.000 2158.526
320.80  5754.918  109.038    0.000  109.038   750.924 1930.733    0.000 1930.733     0.000 2365.040    0.000 2365.040
320.90  5612.077   74.018    0.000   74.018   699.195 1787.453    0.000 1787.453     0.000 2043.635    0.000 2043.635
321.00  5642.576   54.146    0.000   54.146   682.598 1880.077    0.000 1880.077     0.000 2087.454    0.000 2087.454
321.10  5639.369   44.971    0.000   44.971   895.576 1637.334    0.000 1637.334    10.154 2255.561    0.000 2255.561
321.20  5515.355   82.549    0.000   82.549   965.523 1602.290    0.000 1602.290     0.000 2145.367    0.000 2145.367
321.30  5469.741   87.162    0.000   87.162   919.596 1469.924    0.000 1469.924     0.000 2086.052    0.000 2086.052
321.40  5516.037   35.481    0.000   35.481  1015.804 1437.052    0.000 1437.052     0.000 2084.944    0.000 2084.944
321.50  5513.229   65.590    0.000   65.590   870.890 1749.324    0.000 1749.324     0.000 2303.813    0.000 2303.813
321.60  5257.390  106.082    0.000  106.082   843.740 1598.010    0.000 1598.010     0.000 1913.044    0.000 1913.044
321.70  5471.638   75.222    0.000   75.222   812.206 1782.319    0.000 1782.319     0.000 2204.275    0.000 2204.275
321.80  5374.818   37.582    0.000   37.582   998.930 1394.246    0.000 1394.246     0.000 2076.199    0.000 2076.199
321.90  5520.485   59.660    0.000   59.660  1073.711 1521.287    0.000 1521.287    10.154 2288.416    0.000 2288.416
322.00  5510.151   35.561    0.000   35.561  1074.941 1479.394    0.000 1479.394     0.000 2245.204    0.000 2245.204
322.10  5773.027   42.878    0.000   42.878   968.017 1595.578    0.000 1595.578     0.000 2379.703    0.000 2379.703
322.20  5595.231   54.249    0.000   54.249   945.158 1596.470    0.000 1596.470     0.000 2006.537    0.000 2006.537
322.30  5589.303   91.285    0.000   91.285  1100.885 1410.347    0.000 1410.347     0.000 2166.587    0.000 2166.587
322.40  5613.701   52.407    0.000   52.407  1023.795 1560.055    0.000 1560.055     0.000 2185.079    0.000 2185.079
322.50  5478.417  105.375    0.000  105.375   983.983 1498.907    0.000 1498.907     0.000 1906.814    0.000 1906.814
322.60  5580.897  118.642    0.000  118.642  1223.212 1162.009    0.000 1162.009     0.000 2036.786    0.000 2036.786
322.70  5503.622  103.047    0.000  103.047  1084.076 1468.226    0.000 1468.226     0.000 2086.048    0.000 2086.048
322.80  5194.920  129.965    0.000  129.965   664.495 1674.695    0.000 1674.695     0.000 1968.136    0.000 1968.136
322.90  5549.555  117.698    0.000  117.698   785.588 1733.152    0.000 1733.152     0.000 2255.966    0.000 2255.966
323.00  5548.771  116.729    0.000  116.729   714.601 1785.903    0.000 1785.903     0.000 2518.746    0.000 2518.746
323.10  5525.512  116.491    0.000  116.491   776.291 1776.199    0.000 1776.199     0.000 2174.322    0.000 2174.322
323.20  5365.062  190.266    0.000  190.266   545.170 1816.493    0.000 1816.493     0.000 2088.468    0.000 2088.468
323.30  5355.384  175.121    0.000  175.121   653.208 1771.618    0.000 1771.618     0.000 2049.958    0.000 2049.958
323.40  5459.211  167.198    0.000  167.198   498.337 2045.076    0.000 2045.076     0.000 2236.953    0.000 2236.953
323.50  5565.507  147.459    0.000  147.459   570.375 1973.166    0.000 1973.166     0.000 2198.647    0.000 2198.647
323.60  5714.704  113.842    0.000  113.842   825.451 1639.430    0.000 1639.430     0.000 2369.560    0.000 2369.560
323.70  5594.716  100.807    0.000  100.807   905.988 1622.780    0.000 1622.780     0.000 2191.118    0.000 2191.118
323.80  5325.229  211.492    0.000  211.492   914.101 1596.581    0.000 1596.581     0.000 2030.253    0.000 2030.253
323.90  5394.410  165.086    0.000  165.086   714.509 1740.529    0.000 1740.529     0.000 2097.303    0.000 2097.303
324.00  5465.345  156.203    0.000  156.203   697.688 1770.444    0.000 1770.444     0.000 2056.291    0.000 2056.291
324.10  5580.315   87.859    0.000   87.859   853.985 1557.366    0.000 1557.366     0.000 2020.709    0.000 2020.709
324.20  5706.833   54.716    0.000   54.716  1255.739 1314.749    0.000 1314.749     0.000 2207.488    0.000 2207.488
324.30  5566.656  152.738    0.000  152.738  1271.876 1383.745    0.000 1383.745     0.000 2122.660    0.000 2122.660
324.40  5675.947  102.233    0.000  102.233  1185.787 1390.401    0.000 1390.401     0.000 2348.250    0.000 2348.250
324.50  5453.389  160.827    0.000  160.827   966.649 1580.674    0.000 1580.674     0.000 2191.506    0.000 2191.506
324.60  5573.205  141.215    0.000  141.215   767.771 1760.323    0.000 1760.323     0.000 2242.778    0.000 2242.778
324.70  5199.621  142.288    0.000  142.288   817.278 1591.761    0.000 1591.761     0.000 1922.682    0.000 1922.682
324.80  5333.085  193.053    0.000  193.053   863.443 1588.050    0.000 1588.050     0.000 2045.032    0.000 2045.032
324.90  5435.075  229.385    0.000  229.385   872.835 1491.625    0.000 1491.625     0.000 1983.317    0.000 1983.317
325.00  5347.397  284.450    0.000  284.450   837.437 1692.946    0.000 1692.946     0.000 2229.104    0.000 2229.104
325.10  5323.433  288.833    0.000  288.833   734.445 1628.520    0.000 1628.520     0.000 1945.798    0.000 1945.798
325.20  5361.897  265.736    0.000  265.736   597.473 1791.887    0.000 1791.887     0.000 2005.214    0.000 2005.214
325.30  5258.572  235.144    0.000  235.144   620.744 1883.652    0.000 1883.652     0.000 1976.966    0.000 1976.966
325.40  5454.313  192.433    0.000  192.433   679.977 1789.246    0.000 1789.246     0.000 2048.658    0.000 2048.658
325.50  5319.300  184.756    0.000  184.756   666.909 1663.872    0.000 1663.872     0.000 2025.826    0.000 2025.826
325.60  5330.708  211.756    0.000  211.756   915.162 1625.830    0.000 1625.830     0.000 1795.103    0.000 1795.103
325.70  5294.863  203.237    0.000  203.237   846.981 1553.905    0.000 1553.905     0.000 1903.979    0.000 1903.979
325.80  5322.931  197.622    0.000  197.622  1111.446 1498.822    0.000 1498.822     0.000 2048.341    0.000 2048.341
325.90  5100.865  356.963    0.000  356.963   963.183 1588.529    0.000 1588.529     0.000 2145.858    0.000 2145.858
326.00  5201.306  281.253    0.000  281.253   855.230 1638.265    0.000 1638.265     0.000 2396.002    0.000 2396.002
326.10  5586.818  240.289    0.000  240.289  1093.653 1509.571    0.000 1509.571    10.154 2176.036    0.000 2176.036
326.20  5629.130  246.826    0.000  246.826  1151.675 1222.975    0.000 1222.975    30.159 2130.083    0.000 2130.083
326.30  5412.193  265.409    0.000  265.409   934.625 1395.888    0.000 1395.888    20.308 2147.875    0.000 2147.875
326.40  5491.044  135.211    0.000  135.211  1135.867 1310.158    0.000 1310.158    50.769 2086.349    0.000 2086.349
326.50  5592.421  141.701    0.000  141.701  1312.104 1046.660    0.000 1046.660    20.207 2048.446    0.000 2048.446
326.60  5750.356  135.651    0.000  135.651  1389.357 1131.046    0.000 1131.046    30.462 2099.315    0.000 2099.315
326.70  5633.393  168.429    0.000  168.429  1234.433 1425.979    0.000 1425.979    10.154 2529.701    0.000 2529.701
326.80  5711.076  143.718    0.000  143.718  1120.517 1448.231    0.000 1448.231     0.000 2429.561    0.000 2429.561
326.90  5434.202  148.859    0.000  148.859  1035.573 1403.901    0.000 1403.901     0.000 2057.595    0.000 2057.595
327.00  5457.658  214.781    0.000  214.781   949.272 1607.704    0.000 1607.704     0.000 2128.473    0.000 2128.473
327.10  5392.530  219.889    0.000  219.889   918.315 1610.912    0.000 1610.912     0.000 2221.867    0.000 2221.867
327.20  5550.052  238.006    0.000  238.006   931.845 1624.284    0.000 1624.284     0.000 2462.138    0.000 2462.138
327.30  5450.987  210.026    0.000  210.026  1038.762 1533.558    0.000 1533.558     0.000 2191.313    0.000 2191.313
327.40  5528.554  223.566    0.000  223.566  1024.018 1445.759    0.000 1445.759     0.000 2218.245    0.000 2218.245
327.50  5545.910  170.018    0.000  170.018   826.275 1745.253    0.000 1745.253     0.000 2270.023    0.000 2270.023
327.60  5489.138  158.651    0.000  158.651  1114.200 1353.707    0.000 1353.707     0.000 2171.709    0.000 2171.709
327.70  5361.931  140.874    0.000  140.874  1222.789 1426.114    0.000 1426.114     0.000 2150.998    0.000 2150.998
327.80  5592.969  106.561    0.000  106.561  1191.731 1117.315    0.000 1117.315     0.000 2101.643    0.000 2101.643
327.90  5557.292  122.156    0.000  122.156  1135.641 1253.809    0.000 1253.809     0.000 2159.946    0.000 2159.946
328.00  5524.145  116.589    0.000  116.589  1075.556 1213.428    0.000 1213.428     0.000 2027.053    0.000 2027.053
328.10  5408.293  153.401    0.000  153.401  1042.846 1192.366    0.000 1192.366     0.000 2012.170    0.000 2012.170
328.20  5538.036  124.802    0.000  124.802   953.408 1351.346    0.000 1351.346     0.000 2199.656    0.000 2199.656
328.30  5579.792   98.271    0.000   98.271  1100.056 1217.053    0.000 1217.053     0.000 2199.356    0.000 2199.356
328.40  5524.366  153.858    0.000  153.858  1200.757 1174.777    0.000 1174.777     0.000 2239.973    0.000 2239.973
328.50  5696.821  180.159    0.000  180.159  1179.446 1285.938    0.000 1285.938    10.154 2187.095    0.000 2187.095
328.60  5631.102  171.895    0.000  171.895  1462.961 1135.971    0.000 1135.971     0.000 2391.672    0.000 2391.672
328.70  5262.939  230.303    0.000  230.303  1216.285 1316.237    0.000 1316.237     0.000 2368.352    0.000 2368.352
328.80  5422.656  202.304    0.000  202.304  1142.481 1304.478    0.000 1304.478     0.000 2141.346    0.000 2141.346
328.90  5431.617  146.231    0.000  146.231   920.777 1603.351    0.000 1603.351     0.000 2150.692    0.000 2150.692
329.00  5630.343  154.964    0.000  154.964  1062.787 1474.521    0.000 1474.521     0.000 2141.147    0.000 2141.147
329.10  5512.410  156.434    0.000  156.434  1053.325 1386.448    0.000 1386.448     0.000 2139.745    0.000 2139.745
329.20  5462.252  185.155    0.000  185.155  1123.926 1437.066    0.000 1437.066     0.000 2083.857    0.000 2083.857
329.30  5423.125  226.278    0.000  226.278  1053.195 1656.825    0.000 1656.825     0.000 2246.511    0.000 2246.511
329.40  5529.447  248.731    0.000  248.731  1086.177 1547.963    0.000 1547.963     0.000 2125.074    0.000 2125.074
329.50  5369.751  262.857    0.000  262.857  1037.699 1545.763    0.000 1545.763     0.000 2109.275    0.000 2109.275
329.60  5510.084  231.540    0.000  231.540   914.647 1704.845    0.000 1704.845     0.000 2325.941    0.000 2325.941
329.70  5569.358  266.274    0.000  266.274   929.637 1747.137    0.000 1747.137     0.000 2487.289    0.000 2487.289
329.80  5808.854  253.765    0.000  253.765  1141.213 1621.997    0.000 1621.997    30.159 2242.485    0.000 2242.485
329.90  5628.244  249.906    0.000  249.906  1066.922 1521.100    0.000 1521.100     0.000 2226.901    0.000 2226.901
330.00  5635.029  216.169    0.000  216.169  1026.742 1744.484    0.000 1744.484     0.000 2264.612    0.000 2264.612
330.10  5572.661  235.104    0.000  235.104  1163.702 1574.018    0.000 1574.018     0.000 2219.861    0.000 2219.861
330.20  5514.967  179.155    0.000  179.155  1143.391 1606.759    0.000 1606.759     0.000 2390.584    0.000 2390.584
330.30  5648.457  217.141    0.000  217.141  1127.855 1540.241    0.000 1540.241     0.000 2113.812    0.000 2113.812
330.40  5843.504  197.778    0.000  197.778  1270.413 1500.536    0.000 1500.536     0.000 2435.012    0.000 2435.012
330.50  5412.700  326.305    0.000  326.305  1029.110 1640.821    0.000 1640.821     0.000 2339.399    0.000 2339.399
330.60  5464.642  298.807    0.000  298.807  1022.760 1651.292    0.000 1651.292     0.000 2336.687    0.000 2336.687
330.70  5466.396  266.920    0.000  266.920   920.129 1707.158    0.000 1707.158     0.000 1990.053    0.000 1990.053
330.80  5498.685  257.995    0.000  257.995   918.871 1726.752    0.000 1726.752     0.000 2332.852    0.000 2332.852
330.90  5750.193  197.955    0.000  197.955  1122.497 1582.302    0.000 1582.302     0.000 2512.117    0.000 2512.117
331.00  5384.180  255.058    0.000  255.058   998.695 1667.199    0.000 1667.199     0.000 2044.127    0.000 2044.127
331.10  5359.801  287.377    0.000  287.377   982.610 1609.026    0.000 1609.026     0.000 1960.684    0.000 1960.684
331.20  5356.041  214.294    0.000  214.294  1085.887 1496.347    0.000 1496.347     0.000 2285.827    0.000 2285.827
331.30  5535.672  179.125    0.000  179.125  1013.874 1418.253    0.000 1418.253     0.000 2059.420    0.000 2059.420
331.40  5737.662  166.562    0.000  166.562  1171.336 1313.042    0.000 1313.042     0.000 2323.525    0.000 2323.525
331.50  5648.084  192.443    0.000  192.443  1254.765 1273.868    0.000 1273.868    79.623 2251.844    0.000 2251.844
331.60  5477.379  276.472    0.000  276.472  1280.487 1275.245    0.000 1275.245    10.154 2432.803    0.000 2432.803
331.70  5453.694  235.424    0.000  235.424  1223.010 1330.985    0.000 1330.985     0.000 2292.846    0.000 2292.846
331.80  5603.726  266.493    0.000  266.493  1006.174 1696.968    0.000 1696.968    60.923 2461.849    0.000 2461.849
331.90  5533.440  186.936    0.000  186.936  1200.890 1272.120    0.000 1272.120    20.308 2358.589    0.000 2358.589
332.00  5464.575  172.095    0.000  172.095  1079.266 1515.856    0.000 1515.856    20.308 2468.771    0.000 2468.771
332.10  5382.028  206.212    0.000  206.212  1105.954 1523.871    0.000 1523.871    20.308 2255.463    0.000 2255.463
332.20  5488.281  158.573    0.000  158.573  1053.428 1415.103    0.000 1415.103     0.000 2180.853    0.000 2180.853
332.30  5408.291  171.100    0.000  171.100  1073.446 1604.319    0.000 1604.319     0.000 2252.934    0.000 2252.934
332.40  5421.854  165.158    0.000  165.158  1213.388 1426.473    0.000 1426.473    10.154 2256.256    0.000 2256.256
332.50  5515.505  144.013    0.000  144.013  1246.941 1478.944    0.000 1478.944    81.231 2393.178    0.000 2393.178
332.60  5688.032  170.771    0.000  170.771  1220.527 1358.778    0.000 1358.778    80.829 2256.362    0.000 2256.362
332.70  5879.052  187.973    0.000  187.973   950.756 1738.327    0.000 1738.327    71.077 2090.676    0.000 2090.676
332.80  5723.304  202.274    0.000  202.274  1171.153 1582.572    0.000 1582.572    10.154 2399.221    0.000 2399.221
332.90  5572.501  153.830    0.000  153.830  1197.719 1628.538    0.000 1628.538     0.000 2207.086    0.000 2207.086
333.00  5528.457  145.891    0.000  145.891   811.874 1771.587    0.000 1771.587     0.000 2064.941    0.000 2064.941
333.10  5658.538  119.069    0.000  119.069   868.636 1682.106    0.000 1682.106     0.000 1995.976    0.000 1995.976
333.20  5604.828  174.829    0.000  174.829   711.193 1818.081    0.000 1818.081     0.000 2072.495    0.000 2072.495
333.30  5566.250  171.486    0.000  171.486   708.858 1770.812    0.000 1770.812     0.000 2040.123    0.000 2040.123
333.40  5752.785  125.489    0.000  125.489   839.328 1780.491    0.000 1780.491     0.000 2013.268    0.000 2013.268
333.50  5544.269  116.864    0.000  116.864   918.559 1460.596    0.000 1460.596     0.000 2022.725    0.000 2022.725
333.60  5806.510  119.890    0.000  119.890   789.867 1738.726    0.000 1738.726     0.000 2103.559    0.000 2103.559
333.70  5638.108  164.773    0.000  164.773   777.507 1750.180    0.000 1750.180     0.000 2051.082    0.000 2051.082
333.80  5644.312  122.508    0.000  122.508   857.176 1874.287    0.000 1874.287     0.000 2048.454    0.000 2048.454
333.90  5492.892  108.203    0.000  108.203   936.421 1642.266    0.000 1642.266     0.000 2026.440    0.000 2026.440
334.00  5483.365  135.079    0.000  135.079   874.253 1769.243    0.000 1769.243     0.000 2297.081    0.000 2297.081
334.10  5608.074  190.391    0.000  190.391  1001.575 1757.556    0.000 1757.556     0.000 2232.244    0.000 2232.244
334.20  5618.077  139.940    0.000  139.940   966.075 1841.013    0.000 1841.013     0.000 2123.653    0.000 2123.653
334.30  5628.643  181.613    0.000  181.613   977.370 1658.707    0.000 1658.707     0.000 2164.374    0.000 2164.374
334.40  5609.295  207.012    0.000  207.012  1026.606 1736.091    0.000 1736.091     0.000 2025.340    0.000 2025.340
334.50  5785.776  140.332    0.000  140.332   922.047 1760.960    0.000 1760.960     0.000 2050.577    0.000 2050.577
334.60  5646.011  204.708    0.000  204.708   813.341 1910.409    0.000 1910.409     0.000 1994.872    0.000 1994.872
334.70  5580.920  213.058    0.000  213.058   873.469 1864.519    0.000 1864.519     0.000 1990.545    0.000 1990.545
334.80  5593.737  207.824    0.000  207.824   805.352 1593.530    0.000 1593.530     0.000 1859.868    0.000 1859.868
334.90  5453.870  171.772    0.000  171.772   892.012 1633.784    0.000 1633.784     0.000 2045.544    0.000 2045.544
335.00  5541.219  198.246    0.000  198.246   971.961 1587.308    0.000 1587.308    20.308 2007.632    0.000 2007.632
335.10  5602.483  198.319    0.000  198.319  1004.833 1582.196    0.000 1582.196    50.769 2096.323    0.000 2096.323
335.20  5389.778  191.218    0.000  191.218   936.743 1528.272    0.000 1528.272    10.154 2194.042    0.000 2194.042
335.30  5420.073  285.965    0.000  285.965  1240.083 1458.173    0.000 1458.173    20.308 2118.628    0.000 2118.628
335.40  5528.087  186.695    0.000  186.695  1040.771 1596.446    0.000 1596.446     0.000 2096.021    0.000 2096.021
335.50  5639.346  208.407    0.000  208.407  1131.976 1467.659    0.000 1467.659    20.308 2241.878    0.000 2241.878
335.60  5423.779  212.625    0.000  212.625  1120.906 1557.553    0.000 1557.553    10.154 2130.200    0.000 2130.200
335.70  5264.382  226.701    0.000  226.701  1179.192 1432.350    0.000 1432.350     0.000 2016.902    0.000 2016.902
335.80  5568.688  294.425    0.000  294.425  1244.804 1473.675    0.000 1473.675    30.462 2173.321    0.000 2173.321
335.90  5472.469  268.597    0.000  268.597  1314.248 1442.797    0.000 1442.797    40.616 2327.435    0.000 2327.435
336.00  5555.489  131.272    0.000  131.272  1297.555 1499.485    0.000 1499.485   101.539 2469.084    0.000 2469.084
336.10  5377.196  238.203    0.000  238.203  1072.513 1342.691    0.000 1342.691     0.000 2153.208    0.000 2153.208
336.20  5597.042  190.740    0.000  190.740  1222.507 1557.768    0.000 1557.768   253.847 2129.296    0.000 2129.296
336.30  5257.958  273.244    0.000  273.244  1023.190 1487.075    0.000 1487.075   111.693 1910.720    0.000 1910.720
336.40  5232.287  311.100    0.000  311.100  1155.825 1473.242    0.000 1473.242    30.462 2043.122    0.000 2043.122
336.50  5116.859  316.708    0.000  316.708  1076.590 1494.766    0.000 1494.766     0.000 2099.135    0.000 2099.135
336.60  5248.364  339.996    0.000  339.996  1084.793 1588.075    0.000 1588.075    50.769 2255.651    0.000 2255.651
336.70  5282.605  302.310    0.000  302.310  1135.293 1502.688    0.000 1502.688    20.308 2345.827    0.000 2345.827
336.80  5433.792  301.530    0.000  301.530  1176.420 1613.488    0.000 1613.488   101.539 2345.226    0.000 2345.226
336.90  5348.983  310.959    0.000  310.959   975.134 1682.526    0.000 1682.526   111.693 1990.559    0.000 1990.559
337.00  5469.951  320.412    0.000  320.412  1011.717 1562.516    0.000 1562.516   111.693 2034.191    0.000 2034.191
337.10  5339.224  267.399    0.000  267.399  1039.297 1378.472    0.000 1378.472     0.000 1974.176    0.000 1974.176
337.20  5247.200  328.318    0.000  328.318   849.069 1648.380    0.000 1648.380     0.000 1971.260    0.000 1971.260
337.30  5114.102  420.797    0.000  420.797   724.730 1745.892    0.000 1745.892     0.000 2071.995    0.000 2071.995
337.40  5215.370  356.844    0.000  356.844   701.255 1694.348    0.000 1694.348     0.000 2321.516    0.000 2321.516
337.50  5251.793  369.753    0.000  369.753   689.798 1579.092    0.000 1579.092     0.000 1938.285    0.000 1938.285
337.60  5208.805  384.151    0.000  384.151   893.250 1474.703    0.000 1474.703     0.000 1936.174    0.000 1936.174
337.70  5322.613  310.505    0.000  310.505   905.663 1482.970    0.000 1482.970   111.492 1820.459    0.000 1820.459
337.80  5535.728  265.529    0.000  265.529   886.463 1530.452    0.000 1530.452   111.693 1837.550    0.000 1837.550
337.90  5441.728  257.459    0.000  257.459   946.080 1580.388    0.000 1580.388   121.847 1995.790    0.000 1995.790
338.00  5260.504  196.013    0.000  196.013   930.949 1598.294    0.000 1598.294   203.078 2073.900    0.000 2073.900
338.10  5473.985  282.034    0.000  282.034   915.426 1689.822    0.000 1689.822    10.154 2337.199    0.000 2337.199
338.20  5259.092  248.707    0.000  248.707   980.961 1521.623    0.000 1521.623   101.539 1903.495    0.000 1903.495
338.30  5222.063  239.411    0.000  239.411   801.754 1720.455    0.000 1720.455   111.693 1825.377    0.000 1825.377
338.40  5179.437  398.225    0.000  398.225   826.315 1650.892    0.000 1650.892   294.463 1723.043    0.000 1723.043
338.50  5171.108  355.197    0.000  355.197   919.041 1555.813    0.000 1555.813   274.155 1696.081    0.000 1696.081
338.60  5292.041  270.926    0.000  270.926   586.419 1783.956    0.000 1783.956    30.462 1878.869    0.000 1878.869
338.70  5348.375  341.547    0.000  341.547   889.566 1650.013    0.000 1650.013    60.923 1936.268    0.000 1936.268
[truncated: 854,592 more chars]
